# Supplementary material for: Histone variant H2A.Z modulates nucleosome dynamics to promote DNA accessibility
Source: Nat Commun. 2023 Feb 11;14:769. doi: 10.1038/s41467-023-36465-5 (PMC9918499; doi:10.1038/s41467-023-36465-5)
Supplement: Supplementary file 4 — Source Data [file 41467_2023_36465_MOESM4_ESM.zip]

Archive with 53 entries (53 files):
- data/canonical_H2A_nucleosome_Ctail-DNA_minimal_distances_1.dat.txt
- data/canonical_H2A_nucleosome_Ctail-DNA_minimal_distances_2.dat.txt
- data/canonical_H2A_nucleosome_Ctail-DNA_minimal_distances_3.dat.txt
- data/canonical_H2A_nucleosome_ensemble_1.txt
- data/canonical_H2A_nucleosome_ensemble_2.txt
- data/canonical_H2A_nucleosome_ensemble_3.txt
- data/canonical_H2A_nucleosome_gaping_distance_1.txt
- data/canonical_H2A_nucleosome_gaping_distance_2.txt
- data/canonical_H2A_nucleosome_gaping_distance_3.txt
- data/canonical_nucleosome_protein_DNA_atom_index.txt
- data/H2A_Ctail_hist_DNA_interaction_inner_1.txt
- data/H2A_Ctail_hist_DNA_interaction_inner_2.txt
- data/H2A_Ctail_hist_DNA_interaction_inner_3.txt
- data/H2A_Ctail_hist_DNA_interaction_outer_1.txt
- data/H2A_Ctail_hist_DNA_interaction_outer_2.txt
- data/H2A_Ctail_hist_DNA_interaction_outer_3.txt
- data/H2A_Ctail_hist_DNA_interaction_tot_1.txt
- data/H2A_Ctail_hist_DNA_interaction_tot_2.txt
- data/H2A_Ctail_hist_DNA_interaction_tot_3.txt
- data/H2A_H2AZtail_nucleosome_unwrap_bps.txt
- data/H2A_nucleosome_Ntail_hist_DNA_interaction_1.txt
- data/H2A_nucleosome_Ntail_hist_DNA_interaction_2.txt
- data/H2A_nucleosome_Ntail_hist_DNA_interaction_3.txt
- data/H2AZ_Ctail_hist_DNA_interaction_inner_1.txt
- data/H2AZ_Ctail_hist_DNA_interaction_inner_2.txt
- data/H2AZ_Ctail_hist_DNA_interaction_inner_3.txt
- data/H2AZ_Ctail_hist_DNA_interaction_outer_1.txt
- data/H2AZ_Ctail_hist_DNA_interaction_outer_2.txt
- data/H2AZ_Ctail_hist_DNA_interaction_outer_3.txt
- data/H2AZ_Ctail_hist_DNA_interaction_tot_1.txt
- data/H2AZ_Ctail_hist_DNA_interaction_tot_2.txt
- data/H2AZ_Ctail_hist_DNA_interaction_tot_3.txt
- data/H2AZ_H2Atail_nucleosome_unwrap_bps.txt
- data/H2AZ_nucleosome_Ctail-DNA_minimal_distances_1.dat.txt
- data/H2AZ_nucleosome_Ctail-DNA_minimal_distances_2.dat.txt
- data/H2AZ_nucleosome_Ctail-DNA_minimal_distances_3.dat.txt
- data/H2AZ_nucleosome_ensemble_1.txt
- data/H2AZ_nucleosome_ensemble_2.txt
- data/H2AZ_nucleosome_ensemble_3.txt
- data/H2AZ_nucleosome_gaping_distance_1.txt
- data/H2AZ_nucleosome_gaping_distance_2.txt
- data/H2AZ_nucleosome_gaping_distance_3.txt
- data/H2AZ_nucleosome_Ntail_hist_DNA_interaction_1.txt
- data/H2AZ_nucleosome_Ntail_hist_DNA_interaction_2.txt
- data/H2AZ_nucleosome_Ntail_hist_DNA_interaction_3.txt
- data/H2AZ_nucleosome_protein_DNA_atom_index.txt
- data/nucleosome_unwrap_bps_1.txt
- data/nucleosome_unwrap_bps_2.txt
- data/nucleosome_unwrap_bps_3.txt
- data/table 1 Summary of main simulation systems.txt
- data/table 2 Summary of supplementary simulation systems.txt
- data/table 3 Summary of simulation systems, volume, number of particles and simulation performance.txt
- data/table 4  Binding free energy of association between histone octamer and DNA.txt
