# Supplementary material for: Histone variant H2A.Z modulates nucleosome dynamics to promote DNA accessibility
Source: Nat Commun. 2023 Feb 11;14:769. doi: 10.1038/s41467-023-36465-5 (PMC9918499; doi:10.1038/s41467-023-36465-5)
Supplement: Supplementary file 4 — Source Data [file 41467_2023_36465_MOESM4_ESM.zip › data/canonical_H2A_nucleosome_Ctail-DNA_minimal_distances_1.dat.txt]

1 201 2.7018
2 202 3.5474
3 203 2.6523
4 204 2.7352
5 205 2.8968
6 206 2.7078
7 207 2.9357
8 208 2.9758
9 209 2.9555
10 210 2.8355
11 211 2.8341
12 212 2.8469
13 213 2.8395
14 214 2.8898
15 215 4.1373
16 216 9.1054
17 217 2.8098
18 218 3.067
19 219 2.8968
20 220 2.7489
21 221 3.1216
22 222 3.0398
23 223 2.7498
24 224 2.7873
25 225 2.6814
26 226 3.1078
27 227 3.3691
28 228 3.8086
29 229 2.8239
30 230 2.6669
31 231 2.6518
32 232 3.4808
33 233 2.7371
34 234 4.8217
35 235 3.9763
36 236 5.7242
37 237 2.7266
38 238 2.8475
39 239 6.2202
40 240 5.2682
41 241 2.6393
42 242 2.8692
43 243 3.0517
44 244 2.7357
45 245 2.7138
46 246 5.2206
47 247 3.9788
48 248 2.7281
49 249 2.9356
50 250 3.2149
51 251 5.3333
52 252 2.691
53 253 2.933
54 254 6.8553
55 255 5.9971
56 256 2.7582
57 257 2.8389
58 258 2.8408
59 259 2.8264
60 260 3.0854
61 261 2.7098
62 262 2.7319
63 263 2.9181
64 264 2.9846
65 265 2.6898
66 266 5.2799
67 267 7.3841
68 268 9.1538
69 269 2.9572
70 270 2.8118
71 271 2.7068
72 272 3.8589
73 273 2.8503
74 274 2.6987
75 275 2.7126
76 276 2.7909
77 277 2.7507
78 278 2.7299
79 279 2.8152
80 280 2.8427
81 281 2.741
82 282 2.7295
83 283 2.9602
84 284 2.9836
85 285 2.7652
86 286 2.7494
87 287 4.1972
88 288 4.5637
89 289 3.426
90 290 4.1211
91 291 6.1464
92 292 4.2805
93 293 5.6723
94 294 4.1154
95 295 5.291
96 296 2.8331
97 297 3.8168
98 298 2.8933
99 299 4.1758
100 300 7.4835
101 301 8.7156
102 302 9.3151
103 303 8.2427
104 304 7.2781
105 305 8.2309
106 306 6.8651
107 307 7.5695
108 308 4.2934
109 309 5.5619
110 310 2.9798
111 311 8.3856
112 312 7.1665
113 313 6.4012
114 314 2.7274
115 315 2.8349
116 316 4.5956
117 317 6.1964
118 318 6.4831
119 319 8.7314
120 320 3.8893
121 321 6.9395
122 322 4.941
123 323 5.583
124 324 2.7363
125 325 3.1262
126 326 3.0009
127 327 3.7996
128 328 2.9548
129 329 2.8253
130 330 2.8884
131 331 3.0237
132 332 2.7606
133 333 4.9796
134 334 3.973
135 335 4.6632
136 336 2.976
137 337 2.6257
138 338 2.9393
139 339 2.7739
140 340 3.0898
141 341 2.7355
142 342 3.2122
143 343 2.842
144 344 3.7675
145 345 2.7034
146 346 2.8732
147 347 2.7884
148 348 4.0161
149 349 5.7304
150 350 4.1305
151 351 2.8972
152 352 3.4009
153 353 4.571
154 354 5.4317
155 355 3.0266
156 356 3.6282
157 357 3.0204
158 358 5.5259
159 359 2.769
160 360 3.5592
161 361 6.4882
162 362 3.103
163 363 4.0103
164 364 2.7914
165 365 2.9623
166 366 4.576
167 367 7.1483
168 368 5.1953
169 369 2.9083
170 370 2.9682
171 371 2.7494
172 372 2.8723
173 373 2.6681
174 374 2.9544
175 375 2.7437
176 376 2.5804
177 377 2.9102
178 378 4.7809
179 379 3.7608
180 380 2.7956
181 381 2.8632
182 382 5.7412
183 383 2.7833
184 384 2.6772
185 385 2.9883
186 386 4.2622
187 387 5.2771
188 388 6.5131
189 389 6.7445
190 390 7.2219
191 391 3.5119
192 392 7.4536
193 393 2.8101
194 394 3.0603
195 395 2.82
196 396 6.5378
197 397 5.22
198 398 3.1841
199 399 3.0289
200 400 5.2973
201 401 10.0143
202 402 7.5309
203 403 4.0821
204 404 2.7378
205 405 2.727
206 406 2.779
207 407 2.7663
208 408 2.8656
209 409 2.7547
210 410 2.5713
211 411 2.674
212 412 2.7388
213 413 2.5393
214 414 2.7843
215 415 2.561
216 416 2.6652
217 417 2.7608
218 418 2.797
219 419 2.7077
220 420 2.6696
221 421 2.6896
222 422 2.7076
223 423 2.5273
224 424 2.6043
225 425 2.6591
226 426 3.8038
227 427 2.7287
228 428 2.859
229 429 2.7997
230 430 2.8686
231 431 3.0544
232 432 2.8509
233 433 2.9474
234 434 2.9748
235 435 2.8367
236 436 2.7781
237 437 4.0598
238 438 2.8915
239 439 4.6481
240 440 5.3205
241 441 6.1482
242 442 4.8473
243 443 5.0554
244 444 4.3276
245 445 3.3214
246 446 5.3139
247 447 4.5317
248 448 3.4108
249 449 2.7234
250 450 3.512
251 451 3.4231
252 452 3.0605
253 453 3.0662
254 454 4.3638
255 455 2.7092
256 456 2.8526
257 457 2.8015
258 458 4.0241
259 459 2.7298
260 460 3.0737
261 461 4.7308
262 462 3.7145
263 463 2.5667
264 464 6.469
265 465 9.158
266 466 6.0431
267 467 7.5993
268 468 4.5663
269 469 4.3928
270 470 3.4557
271 471 3.5707
272 472 3.413
273 473 2.8383
274 474 2.758
275 475 5.2999
276 476 7.7538
277 477 4.4998
278 478 2.9053
279 479 2.8228
280 480 4.7989
281 481 2.7537
282 482 3.9607
283 483 3.4935
284 484 2.8858
285 485 3.3827
286 486 2.8109
287 487 6.034
288 488 6.5836
289 489 6.9473
290 490 6.5515
291 491 3.9695
292 492 7.2029
293 493 3.3534
294 494 7.5485
295 495 3.4458
296 496 5.6906
297 497 4.1235
298 498 3.756
299 499 2.8899
300 500 4.3448
301 501 3.0928
302 502 3.2696
303 503 5.7309
304 504 2.9494
305 505 2.731
306 506 3.2046
307 507 2.9601
308 508 2.8199
309 509 2.9567
310 510 3.3544
311 511 3.8916
312 512 2.8532
313 513 2.8295
314 514 2.7953
315 515 3.4201
316 516 2.5793
317 517 2.7678
318 518 2.6173
319 519 2.7545
320 520 2.7269
321 521 2.869
322 522 3.1207
323 523 2.9283
324 524 2.9815
325 525 2.6035
326 526 2.9931
327 527 3.0101
328 528 4.7265
329 529 2.8889
330 530 2.7616
331 531 2.7127
332 532 4.5654
333 533 5.3259
334 534 4.6336
335 535 2.8851
336 536 5.1815
337 537 3.3667
338 538 5.1327
339 539 4.4592
340 540 3.9799
341 541 2.7713
342 542 8.112
343 543 7.7746
344 544 7.984
345 545 6.2739
346 546 9.3868
347 547 7.847
348 548 8.9684
349 549 9.2815
350 550 8.8898
351 551 8.4694
352 552 6.1784
353 553 7.7789
354 554 7.4692
355 555 7.2441
356 556 6.63
357 557 7.2092
358 558 5.5083
359 559 7.1324
360 560 6.8757
361 561 6.5089
362 562 6.4402
363 563 5.3697
364 564 8.6865
365 565 7.0988
366 566 5.1085
367 567 8.7589
368 568 6.4576
369 569 4.9592
370 570 6.7574
371 571 2.9422
372 572 2.8141
373 573 2.724
374 574 2.8065
375 575 3.0331
376 576 2.749
377 577 2.9841
378 578 5.2788
379 579 2.901
380 580 2.9849
381 581 2.7918
382 582 4.7232
383 583 4.3652
384 584 3.7719
385 585 3.9678
386 586 4.4805
387 587 2.801
388 588 8.0562
389 589 6.6471
390 590 4.9959
391 591 3.3122
392 592 5.093
393 593 4.887
394 594 6.117
395 595 3.4236
396 596 5.3733
397 597 5.3677
398 598 5.4884
399 599 3.0562
400 600 2.8506
401 601 5.9867
402 602 3.8751
403 603 5.4637
404 604 2.9993
405 605 2.6773
406 606 4.6387
407 607 5.4833
408 608 5.405
409 609 5.9651
410 610 5.5648
411 611 6.5448
412 612 7.6905
413 613 4.6551
414 614 3.7144
415 615 2.7924
416 616 2.9243
417 617 3.0574
418 618 2.9276
419 619 2.8199
420 620 3.1156
421 621 5.9175
422 622 5.1348
423 623 4.7224
424 624 4.7117
425 625 4.7974
426 626 5.3916
427 627 3.1132
428 628 5.5623
429 629 5.6899
430 630 2.7498
431 631 5.4481
432 632 5.8653
433 633 5.7656
434 634 3.2155
435 635 3.282
436 636 2.8154
437 637 4.1089
438 638 2.9843
439 639 2.774
440 640 5.8215
441 641 2.901
442 642 4.3738
443 643 3.6411
444 644 3.0421
445 645 4.2008
446 646 2.8231
447 647 2.884
448 648 3.0143
449 649 2.7241
450 650 3.0928
451 651 2.7688
452 652 2.7453
453 653 2.7937
454 654 2.8016
455 655 3.0091
456 656 2.8958
457 657 2.9408
458 658 2.763
459 659 3.1005
460 660 2.8417
461 661 2.87
462 662 2.935
463 663 2.7348
464 664 2.8011
465 665 2.812
466 666 2.9419
467 667 2.7297
468 668 2.7678
469 669 2.9688
470 670 3.0374
471 671 3.1294
472 672 2.8475
473 673 2.7321
474 674 2.6571
475 675 2.8377
476 676 4.7821
477 677 3.0966
478 678 2.81
479 679 2.9896
480 680 2.674
481 681 2.852
482 682 2.726
483 683 2.8926
484 684 3.0636
485 685 2.8204
486 686 2.8057
487 687 2.9435
488 688 2.7102
489 689 2.7359
490 690 2.7329
491 691 2.8714
492 692 2.9407
493 693 4.271
494 694 2.7544
495 695 2.777
496 696 2.9848
497 697 2.8062
498 698 2.9011
499 699 2.7784
500 700 2.8963
501 701 4.3872
502 702 7.6862
503 703 6.6208
504 704 4.8446
505 705 4.4036
506 706 6.2873
507 707 6.8562
508 708 8.2106
509 709 7.623
510 710 6.5242
511 711 6.1701
512 712 6.3001
513 713 3.3785
514 714 6.8055
515 715 6.5703
516 716 7.0602
517 717 7.1694
518 718 6.9669
519 719 5.5488
520 720 4.6778
521 721 5.5306
522 722 2.799
523 723 2.8549
524 724 2.6588
525 725 2.8876
526 726 3.239
527 727 2.7242
528 728 2.686
529 729 6.1002
530 730 8.1598
531 731 4.7321
532 732 8.3955
533 733 7.3433
534 734 7.6229
535 735 7.271
536 736 5.8457
537 737 9.1714
538 738 9.2569
539 739 6.5176
540 740 7.6009
541 741 8.0285
542 742 4.6513
543 743 3.3136
544 744 4.4038
545 745 6.3096
546 746 2.7786
547 747 3.0118
548 748 5.2012
549 749 3.0455
550 750 3.0702
551 751 6.6048
552 752 2.7895
553 753 6.3657
554 754 6.8956
555 755 4.8784
556 756 3.1593
557 757 3.1395
558 758 2.9539
559 759 2.7994
560 760 2.7793
561 761 4.9181
562 762 2.9465
563 763 2.776
564 764 2.7415
565 765 2.8799
566 766 3.5505
567 767 3.8619
568 768 3.4389
569 769 2.7993
570 770 2.8881
571 771 5.6477
572 772 4.3236
573 773 2.9121
574 774 4.9531
575 775 2.8052
576 776 6.0093
577 777 5.6093
578 778 5.3308
579 779 2.8059
580 780 3.9962
581 781 5.1223
582 782 4.3498
583 783 3.6053
584 784 2.7534
585 785 5.758
586 786 3.1185
587 787 3.0832
588 788 3.0505
589 789 3.0534
590 790 5.626
591 791 5.9208
592 792 5.0158
593 793 7.0824
594 794 5.6686
595 795 5.9377
596 796 7.2532
597 797 2.8899
598 798 3.5113
599 799 4.1985
600 800 3.8095
601 801 4.3635
602 802 7.7705
603 803 3.0298
604 804 3.0656
605 805 3.925
606 806 2.8636
607 807 2.7002
608 808 2.9643
609 809 3.0558
610 810 2.6858
611 811 2.9366
612 812 2.6912
613 813 2.8486
614 814 2.692
615 815 2.9603
616 816 2.8602
617 817 2.658
618 818 3.0456
619 819 2.691
620 820 3.1248
621 821 2.7326
622 822 2.7965
623 823 2.7183
624 824 2.9501
625 825 2.8454
626 826 2.7035
627 827 2.7966
628 828 2.7974
629 829 2.8563
630 830 2.7944
631 831 2.8953
632 832 2.62
633 833 2.7274
634 834 2.6554
635 835 2.7675
636 836 2.914
637 837 2.8766
638 838 2.984
639 839 2.7065
640 840 2.8373
641 841 2.6553
642 842 2.9228
643 843 2.8356
644 844 2.6802
645 845 2.7955
646 846 2.8078
647 847 3.666
648 848 3.6566
649 849 5.2328
650 850 3.9507
651 851 4.0033
652 852 5.5005
653 853 2.9357
654 854 2.7961
655 855 2.7129
656 856 2.7919
657 857 2.798
658 858 2.8732
659 859 2.8092
660 860 2.7068
661 861 2.9603
662 862 2.7736
663 863 2.8003
664 864 2.885
665 865 2.8996
666 866 2.8529
667 867 2.6924
668 868 2.7817
669 869 3.4109
670 870 3.2808
671 871 4.6014
672 872 5.2767
673 873 5.5799
674 874 7.3462
675 875 7.957
676 876 4.747
677 877 5.3974
678 878 7.3358
679 879 6.8422
680 880 6.2882
681 881 9.0303
682 882 4.7703
683 883 5.7833
684 884 4.1699
685 885 3.7713
686 886 3.9974
687 887 4.6674
688 888 5.904
689 889 5.1754
690 890 6.3563
691 891 2.8425
692 892 5.4153
693 893 3.365
694 894 6.2384
695 895 4.6112
696 896 6.3774
697 897 6.8735
698 898 8.0297
699 899 2.8461
700 900 7.3669
701 901 7.4617
702 902 5.7239
703 903 3.8434
704 904 3.3363
705 905 5.0181
706 906 5.8037
707 907 5.1322
708 908 3.8107
709 909 4.9417
710 910 4.2153
711 911 8.3083
712 912 7.418
713 913 7.7466
714 914 5.8288
715 915 4.3583
716 916 7.1336
717 917 4.0081
718 918 2.6308
719 919 3.7915
720 920 2.9102
721 921 3.65
722 922 4.9828
723 923 2.8014
724 924 2.8246
725 925 2.8032
726 926 4.5511
727 927 3.3913
728 928 2.883
729 929 2.793
730 930 2.7419
731 931 3.3893
732 932 2.9708
733 933 5.1576
734 934 3.8252
735 935 5.0949
736 936 5.2568
737 937 3.7075
738 938 3.2545
739 939 3.1088
740 940 3.2895
741 941 2.8462
742 942 3.663
743 943 2.7341
744 944 2.7633
745 945 2.7377
746 946 3.9457
747 947 4.6233
748 948 4.9214
749 949 2.9157
750 950 2.8771
751 951 4.4299
752 952 3.3587
753 953 4.8172
754 954 2.862
755 955 6.0289
756 956 6.4906
757 957 7.5382
758 958 3.5149
759 959 2.8731
760 960 2.8165
761 961 2.7868
762 962 2.7921
763 963 3.4377
764 964 4.3514
765 965 3.6685
766 966 2.7542
767 967 2.8841
768 968 2.9997
769 969 2.7405
770 970 2.8764
771 971 3.3449
772 972 4.4097
773 973 6.4233
774 974 6.6066
775 975 5.5225
776 976 3.7366
777 977 8.2998
778 978 5.3607
779 979 5.2204
780 980 3.225
781 981 2.9761
782 982 4.793
783 983 2.9434
784 984 5.5054
785 985 5.6751
786 986 6.6035
787 987 5.079
788 988 7.3259
789 989 4.6395
790 990 4.4314
791 991 2.9937
792 992 3.9803
793 993 6.7551
794 994 2.7183
795 995 5.3626
796 996 3.2113
797 997 2.8959
798 998 3.9575
799 999 2.859
800 1000 3.2587
801 1001 2.9368
802 1002 4.1842
803 1003 6.1247
804 1004 3.7146
805 1005 7.492
806 1006 3.0107
807 1007 4.3921
808 1008 4.9786
809 1009 2.7224
810 1010 4.9506
811 1011 3.9287
812 1012 3.4664
813 1013 3.905
814 1014 4.3677
815 1015 4.8654
816 1016 3.5655
817 1017 3.7063
818 1018 2.7842
819 1019 2.8113
820 1020 2.7868
821 1021 5.1173
822 1022 5.2642
823 1023 2.7974
824 1024 2.8052
825 1025 4.7825
826 1026 3.1833
827 1027 2.758
828 1028 5.5087
829 1029 3.8629
830 1030 2.7491
831 1031 3.0921
832 1032 3.2364
833 1033 2.8203
834 1034 2.9281
835 1035 2.6557
836 1036 2.8438
837 1037 2.6299
838 1038 2.7577
839 1039 2.7771
840 1040 2.7283
841 1041 2.8867
842 1042 2.8297
843 1043 2.7491
844 1044 2.74
845 1045 2.8885
846 1046 3.1503
847 1047 2.7106
848 1048 2.713
849 1049 2.6219
850 1050 2.9382
851 1051 2.7116
852 1052 2.7344
853 1053 2.7554
854 1054 3.0987
855 1055 2.6982
856 1056 2.7208
857 1057 2.9069
858 1058 2.7819
859 1059 2.7337
860 1060 2.7925
861 1061 2.8266
862 1062 2.6654
863 1063 3.1725
864 1064 2.8856
865 1065 2.7762
866 1066 2.7671
867 1067 2.7976
868 1068 2.7073
869 1069 2.6128
870 1070 2.9904
871 1071 2.7745
872 1072 2.7715
873 1073 2.7885
874 1074 2.7425
875 1075 2.9575
876 1076 2.7239
877 1077 2.8194
878 1078 2.6728
879 1079 2.6899
880 1080 2.7124
881 1081 2.9548
882 1082 2.6718
883 1083 2.7461
884 1084 2.758
885 1085 4.7366
886 1086 4.723
887 1087 2.7056
888 1088 2.7259
889 1089 2.7327
890 1090 2.7815
891 1091 2.9444
892 1092 2.8618
893 1093 2.8416
894 1094 2.8905
895 1095 4.3663
896 1096 6.561
897 1097 3.6466
898 1098 2.7673
899 1099 4.5519
900 1100 3.0895
901 1101 2.9685
902 1102 2.9264
903 1103 4.0984
904 1104 5.1245
905 1105 5.2977
906 1106 5.5978
907 1107 2.8464
908 1108 3.1642
909 1109 2.9651
910 1110 4.8917
911 1111 6.5713
912 1112 3.2936
913 1113 2.8462
914 1114 2.8231
915 1115 2.7271
916 1116 3.1951
917 1117 2.9221
918 1118 3.7403
919 1119 4.2641
920 1120 3.076
921 1121 5.1256
922 1122 4.3944
923 1123 4.3551
924 1124 2.6204
925 1125 2.8432
926 1126 2.8447
927 1127 3.2576
928 1128 5.1695
929 1129 4.3677
930 1130 2.8967
931 1131 2.7859
932 1132 2.8866
933 1133 4.7931
934 1134 2.7736
935 1135 2.7854
936 1136 2.8463
937 1137 3.7237
938 1138 4.7614
939 1139 4.0399
940 1140 2.6739
941 1141 3.6458
942 1142 4.6868
943 1143 7.1338
944 1144 7.6676
945 1145 2.8048
946 1146 2.9612
947 1147 2.6782
948 1148 3.156
949 1149 4.5501
950 1150 3.9714
951 1151 4.8301
952 1152 5.2247
953 1153 6.6495
954 1154 4.8396
955 1155 5.6304
956 1156 2.7859
957 1157 2.8398
958 1158 3.1232
959 1159 2.8253
960 1160 2.7522
961 1161 5.293
962 1162 4.3772
963 1163 4.5583
964 1164 2.754
965 1165 2.8614
966 1166 2.8307
967 1167 2.8914
968 1168 2.8934
969 1169 2.73
970 1170 3.4383
971 1171 3.1569
972 1172 2.8456
973 1173 2.9495
974 1174 3.0707
975 1175 3.2119
976 1176 3.0249
977 1177 2.8507
978 1178 2.9647
979 1179 2.8846
980 1180 2.8602
981 1181 3.0972
982 1182 2.8121
983 1183 2.9289
984 1184 2.633
985 1185 3.0179
986 1186 2.937
987 1187 2.8674
988 1188 2.9533
989 1189 2.7558
990 1190 2.7841
991 1191 2.9313
992 1192 2.7972
993 1193 2.868
994 1194 2.8117
995 1195 2.7835
996 1196 2.8171
997 1197 3.8926
998 1198 4.0419
999 1199 4.6866
1000 1200 2.8569
1001 1201 2.9539
1002 1202 2.7884
1003 1203 3.8202
1004 1204 2.747
1005 1205 2.7423
1006 1206 4.0417
1007 1207 3.7766
1008 1208 2.5148
1009 1209 2.816
1010 1210 2.637
1011 1211 4.0117
1012 1212 4.1973
1013 1213 4.2891
1014 1214 3.9868
1015 1215 3.8539
1016 1216 3.2186
1017 1217 2.8316
1018 1218 2.8127
1019 1219 2.8048
1020 1220 4.3652
1021 1221 4.2368
1022 1222 3.3392
1023 1223 3.6827
1024 1224 2.8182
1025 1225 5.1216
1026 1226 9.0574
1027 1227 8.2564
1028 1228 2.7343
1029 1229 3.1276
1030 1230 6.1374
1031 1231 7.9962
1032 1232 5.7145
1033 1233 4.5153
1034 1234 8.0373
1035 1235 7.1343
1036 1236 7.625
1037 1237 6.8178
1038 1238 7.4274
1039 1239 7.6258
1040 1240 5.9519
1041 1241 8.1715
1042 1242 8.157
1043 1243 6.638
1044 1244 7.8912
1045 1245 7.073
1046 1246 4.5819
1047 1247 6.0479
1048 1248 7.2091
1049 1249 6.665
1050 1250 7.6044
1051 1251 8.149
1052 1252 4.9308
1053 1253 8.4908
1054 1254 9.7699
1055 1255 2.6684
1056 1256 7.1405
1057 1257 4.6816
1058 1258 4.2819
1059 1259 7.9502
1060 1260 9.8286
1061 1261 7.1839
1062 1262 6.1737
1063 1263 7.1832
1064 1264 5.5638
1065 1265 6.4323
1066 1266 6.5653
1067 1267 6.5335
1068 1268 7.5841
1069 1269 7.7926
1070 1270 6.3935
1071 1271 6.2754
1072 1272 6.7162
1073 1273 6.773
1074 1274 7.3982
1075 1275 7.2297
1076 1276 8.0051
1077 1277 9.4887
1078 1278 8.868
1079 1279 9.091
1080 1280 9.7807
1081 1281 9.2547
1082 1282 8.8535
1083 1283 8.4255
1084 1284 9.5969
1085 1285 8.5878
1086 1286 6.45
1087 1287 6.1667
1088 1288 7.356
1089 1289 4.3484
1090 1290 7.0573
1091 1291 8.8585
1092 1292 6.1134
1093 1293 7.8485
1094 1294 8.4289
1095 1295 8.5306
1096 1296 9.1198
1097 1297 8.9364
1098 1298 8.4715
1099 1299 7.8327
1100 1300 6.6891
1101 1301 3.2918
1102 1302 7.4519
1103 1303 8.7529
1104 1304 8.413
1105 1305 8.9517
1106 1306 10.1304
1107 1307 4.941
1108 1308 9.0157
1109 1309 5.5313
1110 1310 6.1715
1111 1311 6.3806
1112 1312 8.5818
1113 1313 4.9479
1114 1314 6.6453
1115 1315 6.2291
1116 1316 7.7986
1117 1317 7.1126
1118 1318 5.3454
1119 1319 8.7582
1120 1320 8.3634
1121 1321 7.4816
1122 1322 7.0824
1123 1323 7.9094
1124 1324 6.0977
1125 1325 6.3599
1126 1326 7.4428
1127 1327 6.4104
1128 1328 6.9099
1129 1329 5.7025
1130 1330 6.3584
1131 1331 4.8955
1132 1332 4.1663
1133 1333 6.4829
1134 1334 6.9691
1135 1335 6.2335
1136 1336 5.9137
1137 1337 5.0711
1138 1338 4.5689
1139 1339 4.6122
1140 1340 5.5163
1141 1341 6.3809
1142 1342 4.6106
1143 1343 4.3642
1144 1344 6.8202
1145 1345 5.4426
1146 1346 6.0878
1147 1347 5.8298
1148 1348 7.6165
1149 1349 9.8614
1150 1350 7.1157
1151 1351 7.4589
1152 1352 8.6719
1153 1353 5.79
1154 1354 6.4503
1155 1355 6.4161
1156 1356 8.3335
1157 1357 6.5609
1158 1358 8.1507
1159 1359 5.6682
1160 1360 2.7331
1161 1361 4.8705
1162 1362 4.9924
1163 1363 8.0198
1164 1364 7.2463
1165 1365 4.1149
1166 1366 3.0508
1167 1367 2.889
1168 1368 7.8865
1169 1369 4.7571
1170 1370 2.7747
1171 1371 5.3394
1172 1372 4.1893
1173 1373 5.5385
1174 1374 3.9428
1175 1375 3.6317
1176 1376 4.2858
1177 1377 3.0246
1178 1378 2.7403
1179 1379 2.7148
1180 1380 3.8789
1181 1381 3.2677
1182 1382 3.6923
1183 1383 2.8542
1184 1384 2.8894
1185 1385 3.2238
1186 1386 2.6927
1187 1387 3.1453
1188 1388 3.2899
1189 1389 2.7185
1190 1390 2.8407
1191 1391 3.0543
1192 1392 2.7068
1193 1393 4.145
1194 1394 2.8764
1195 1395 2.8868
1196 1396 2.673
1197 1397 3.2862
1198 1398 4.4262
1199 1399 2.8453
1200 1400 4.8997
1201 1401 9.3125
1202 1402 4.6621
1203 1403 2.9329
1204 1404 4.2737
1205 1405 3.7616
1206 1406 4.69
1207 1407 2.8665
1208 1408 2.7411
1209 1409 2.8823
1210 1410 2.6811
1211 1411 2.7445
1212 1412 4.1303
1213 1413 4.2198
1214 1414 2.8655
1215 1415 2.8983
1216 1416 2.9046
1217 1417 2.8638
1218 1418 4.7341
1219 1419 2.9469
1220 1420 2.8693
1221 1421 3.0501
1222 1422 2.8113
1223 1423 3.7922
1224 1424 7.5413
1225 1425 4.4437
1226 1426 6.8003
1227 1427 7.2904
1228 1428 7.6759
1229 1429 8.4082
1230 1430 7.492
1231 1431 7.3583
1232 1432 7.143
1233 1433 8.3271
1234 1434 6.5186
1235 1435 7.7333
1236 1436 8.6893
1237 1437 7.0676
1238 1438 6.7087
1239 1439 8.9679
1240 1440 8.9466
1241 1441 5.5209
1242 1442 8.2074
1243 1443 5.7604
1244 1444 8.4344
1245 1445 6.7404
1246 1446 3.2772
1247 1447 3.0098
1248 1448 3.1236
1249 1449 2.9899
1250 1450 2.709
1251 1451 2.8653
1252 1452 2.7332
1253 1453 5.3904
1254 1454 5.1323
1255 1455 4.2133
1256 1456 4.8434
1257 1457 4.5089
1258 1458 6.0914
1259 1459 6.4932
1260 1460 8.0282
1261 1461 6.5094
1262 1462 8.7039
1263 1463 7.559
1264 1464 8.1327
1265 1465 7.3874
1266 1466 5.7467
1267 1467 8.9698
1268 1468 7.0798
1269 1469 7.4707
1270 1470 6.2873
1271 1471 9.7472
1272 1472 7.2323
1273 1473 9.1932
1274 1474 8.5917
1275 1475 9.1308
1276 1476 4.405
1277 1477 9.9324
1278 1478 5.1095
1279 1479 5.4841
1280 1480 2.8734
1281 1481 2.8452
1282 1482 5.5107
1283 1483 7.6077
1284 1484 2.8919
1285 1485 8.1902
1286 1486 4.1964
1287 1487 7.7224
1288 1488 5.5035
1289 1489 4.4822
1290 1490 4.6241
1291 1491 6.0021
1292 1492 3.5926
1293 1493 2.7757
1294 1494 2.7134
1295 1495 2.8097
1296 1496 3.4529
1297 1497 5.3686
1298 1498 2.9961
1299 1499 4.8771
1300 1500 5.1713
1301 1501 2.9263
1302 1502 5.8493
1303 1503 4.8451
1304 1504 4.2823
1305 1505 4.0232
1306 1506 6.6045
1307 1507 6.253
1308 1508 6.5949
1309 1509 4.5347
1310 1510 4.5339
1311 1511 2.6985
1312 1512 2.6281
1313 1513 4.499
1314 1514 4.1637
1315 1515 7.4509
1316 1516 5.8763
1317 1517 5.2786
1318 1518 6.434
1319 1519 2.769
1320 1520 5.0531
1321 1521 3.7375
1322 1522 4.6877
1323 1523 2.8764
1324 1524 4.8339
1325 1525 5.0267
1326 1526 3.549
1327 1527 5.7102
1328 1528 3.3156
1329 1529 5.2563
1330 1530 4.1615
1331 1531 2.6957
1332 1532 4.5836
1333 1533 5.4051
1334 1534 6.446
1335 1535 6.2684
1336 1536 7.8012
1337 1537 5.901
1338 1538 5.4377
1339 1539 6.6432
1340 1540 4.6839
1341 1541 4.3567
1342 1542 4.9354
1343 1543 4.5589
1344 1544 6.7693
1345 1545 9.1788
1346 1546 5.2555
1347 1547 5.0988
1348 1548 2.7601
1349 1549 4.2664
1350 1550 2.7787
1351 1551 3.3451
1352 1552 2.5669
1353 1553 4.1673
1354 1554 5.4044
1355 1555 3.827
1356 1556 2.7139
1357 1557 2.972
1358 1558 3.2719
1359 1559 2.7229
1360 1560 2.7497
1361 1561 2.6795
1362 1562 2.7682
1363 1563 2.6861
1364 1564 2.667
1365 1565 2.6625
1366 1566 2.8105
1367 1567 2.8149
1368 1568 2.7953
1369 1569 2.6271
1370 1570 2.9163
1371 1571 2.6574
1372 1572 2.7325
1373 1573 2.6967
1374 1574 2.7532
1375 1575 2.6926
1376 1576 2.8087
1377 1577 2.8295
1378 1578 2.6941
1379 1579 2.74
1380 1580 2.8753
1381 1581 2.661
1382 1582 2.7204
1383 1583 2.885
1384 1584 2.7016
1385 1585 2.8992
1386 1586 2.8484
1387 1587 2.8486
1388 1588 2.7129
1389 1589 2.8421
1390 1590 2.7792
1391 1591 2.9499
1392 1592 2.7936
1393 1593 3.0444
1394 1594 2.8213
1395 1595 2.9112
1396 1596 2.9587
1397 1597 2.8467
1398 1598 2.8413
1399 1599 2.857
1400 1600 3.0012
1401 1601 2.6967
1402 1602 2.9407
1403 1603 2.7858
1404 1604 2.9338
1405 1605 2.9097
1406 1606 2.8971
1407 1607 2.8122
1408 1608 2.854
1409 1609 2.834
1410 1610 2.7397
1411 1611 2.8553
1412 1612 2.7056
1413 1613 2.7746
1414 1614 2.8166
1415 1615 2.8012
1416 1616 2.7681
1417 1617 2.8673
1418 1618 2.6843
1419 1619 2.6009
1420 1620 2.8925
1421 1621 2.7126
1422 1622 2.8246
1423 1623 2.6799
1424 1624 2.7179
1425 1625 2.7753
1426 1626 2.7418
1427 1627 2.7678
1428 1628 2.6139
1429 1629 2.7834
1430 1630 2.8406
1431 1631 2.6493
1432 1632 2.6977
1433 1633 2.8079
1434 1634 2.8167
1435 1635 2.7927
1436 1636 2.6919
1437 1637 2.7769
1438 1638 2.8592
1439 1639 2.7973
1440 1640 2.7884
1441 1641 2.7604
1442 1642 2.8165
1443 1643 2.7614
1444 1644 2.7095
1445 1645 2.8326
1446 1646 2.9785
1447 1647 2.7326
1448 1648 2.7325
1449 1649 2.8081
1450 1650 2.7159
1451 1651 2.7525
1452 1652 2.7037
1453 1653 2.8198
1454 1654 2.6666
1455 1655 2.6469
1456 1656 2.7376
1457 1657 2.8076
1458 1658 2.7118
1459 1659 2.8963
1460 1660 2.856
1461 1661 2.8037
1462 1662 2.7887
1463 1663 2.6881
1464 1664 2.7564
1465 1665 2.5944
1466 1666 2.7371
1467 1667 2.8316
1468 1668 2.6759
1469 1669 2.6448
1470 1670 2.7803
1471 1671 2.7791
1472 1672 2.7476
1473 1673 2.8332
1474 1674 2.8445
1475 1675 2.9308
1476 1676 2.7319
1477 1677 2.8019
1478 1678 2.8053
1479 1679 2.8438
1480 1680 2.7168
1481 1681 2.7554
1482 1682 2.7677
1483 1683 2.7327
1484 1684 2.765
1485 1685 2.845
1486 1686 2.7343
1487 1687 2.7191
1488 1688 2.882
1489 1689 2.7706
1490 1690 2.7815
1491 1691 2.8013
1492 1692 2.8053
1493 1693 2.8076
1494 1694 2.7202
1495 1695 2.7417
1496 1696 2.7201
1497 1697 2.8483
1498 1698 2.6387
1499 1699 2.7153
1500 1700 2.7691
1501 1701 2.8292
1502 1702 2.7602
1503 1703 2.8052
1504 1704 2.6463
1505 1705 2.7282
1506 1706 2.7696
1507 1707 2.7445
1508 1708 2.712
1509 1709 2.9111
1510 1710 2.7512
1511 1711 2.7131
1512 1712 2.7599
1513 1713 2.7114
1514 1714 2.7842
1515 1715 2.7908
1516 1716 2.8056
1517 1717 2.7244
1518 1718 2.754
1519 1719 2.7486
1520 1720 2.6947
1521 1721 2.6338
1522 1722 2.7652
1523 1723 2.7968
1524 1724 2.8306
1525 1725 2.7402
1526 1726 2.7256
1527 1727 2.6825
1528 1728 2.7204
1529 1729 2.7009
1530 1730 2.7506
1531 1731 2.7038
1532 1732 2.7746
1533 1733 2.7653
1534 1734 2.8546
1535 1735 2.8005
1536 1736 2.8144
1537 1737 2.6728
1538 1738 2.8574
1539 1739 2.7762
1540 1740 2.781
1541 1741 2.7707
1542 1742 2.641
1543 1743 2.7036
1544 1744 2.7611
1545 1745 2.8479
1546 1746 2.8049
1547 1747 2.7712
1548 1748 2.7379
1549 1749 2.8091
1550 1750 2.8845
1551 1751 2.7062
1552 1752 2.7203
1553 1753 2.7624
1554 1754 2.8192
1555 1755 2.67
1556 1756 2.6939
1557 1757 2.7207
1558 1758 2.6882
1559 1759 2.7577
1560 1760 2.7526
1561 1761 2.7306
1562 1762 2.8075
1563 1763 2.6893
1564 1764 2.7402
1565 1765 2.7416
1566 1766 2.7637
1567 1767 2.7102
1568 1768 2.7337
1569 1769 2.843
1570 1770 2.8376
1571 1771 2.8256
1572 1772 2.8001
1573 1773 2.7793
1574 1774 2.7794
1575 1775 2.7411
1576 1776 2.7137
1577 1777 2.7996
1578 1778 2.8239
1579 1779 2.925
1580 1780 2.8841
1581 1781 2.6832
1582 1782 2.6983
1583 1783 2.7116
1584 1784 2.8511
1585 1785 2.6192
1586 1786 2.6541
1587 1787 2.7865
1588 1788 3.8768
1589 1789 4.2463
1590 1790 4.3767
1591 1791 4.1318
1592 1792 3.5853
1593 1793 5.2119
1594 1794 3.325
1595 1795 2.992
1596 1796 2.8134
1597 1797 4.3835
1598 1798 5.3251
1599 1799 4.487
1600 1800 2.9131
1601 1801 3.3575
1602 1802 3.5044
1603 1803 3.4616
1604 1804 5.1608
1605 1805 2.783
1606 1806 6.5153
1607 1807 6.1463
1608 1808 4.6664
1609 1809 6.6753
1610 1810 5.7711
1611 1811 3.2297
1612 1812 4.032
1613 1813 2.7417
1614 1814 3.0272
1615 1815 3.8491
1616 1816 6.0562
1617 1817 7.8986
1618 1818 2.8187
1619 1819 4.4969
1620 1820 3.5664
1621 1821 4.7334
1622 1822 3.6952
1623 1823 3.7428
1624 1824 3.3348
1625 1825 2.786
1626 1826 3.7706
1627 1827 3.8885
1628 1828 2.772
1629 1829 2.8647
1630 1830 3.4301
1631 1831 3.4323
1632 1832 3.1933
1633 1833 4.6095
1634 1834 4.633
1635 1835 2.866
1636 1836 5.3597
1637 1837 3.5099
1638 1838 5.6358
1639 1839 2.6957
1640 1840 2.7397
1641 1841 4.6021
1642 1842 4.6843
1643 1843 3.0053
1644 1844 4.8718
1645 1845 3.8322
1646 1846 4.0067
1647 1847 4.233
1648 1848 3.4338
1649 1849 2.691
1650 1850 3.4332
1651 1851 3.9046
1652 1852 3.0946
1653 1853 3.4214
1654 1854 2.7715
1655 1855 2.8189
1656 1856 3.1405
1657 1857 4.0709
1658 1858 4.9367
1659 1859 4.8285
1660 1860 8.6961
1661 1861 7.4057
1662 1862 5.4706
1663 1863 4.0753
1664 1864 2.6458
1665 1865 4.3246
1666 1866 2.6349
1667 1867 2.8393
1668 1868 3.2768
1669 1869 5.0787
1670 1870 2.8551
1671 1871 2.883
1672 1872 2.7876
1673 1873 3.5662
1674 1874 2.6458
1675 1875 2.6838
1676 1876 2.6175
1677 1877 2.806
1678 1878 3.0057
1679 1879 2.9347
1680 1880 2.8074
1681 1881 2.7573
1682 1882 2.7541
1683 1883 2.7976
1684 1884 4.8873
1685 1885 5.0844
1686 1886 5.2067
1687 1887 2.8034
1688 1888 2.8845
1689 1889 2.7512
1690 1890 2.5952
1691 1891 2.7779
1692 1892 2.7238
1693 1893 3.1271
1694 1894 2.6507
1695 1895 2.8056
1696 1896 2.702
1697 1897 2.8126
1698 1898 2.6308
1699 1899 2.7835
1700 1900 2.7991
1701 1901 2.7234
1702 1902 2.7468
1703 1903 2.7443
1704 1904 2.7557
1705 1905 2.6958
1706 1906 2.7309
1707 1907 2.8102
1708 1908 2.9502
1709 1909 2.7343
1710 1910 2.6878
1711 1911 2.617
1712 1912 2.6681
1713 1913 2.7608
1714 1914 2.7374
1715 1915 2.6305
1716 1916 2.6425
1717 1917 2.7895
1718 1918 2.7075
1719 1919 2.7334
1720 1920 2.6867
1721 1921 2.7616
1722 1922 2.7682
1723 1923 2.7807
1724 1924 2.7192
1725 1925 2.6935
1726 1926 2.6145
1727 1927 2.7274
1728 1928 2.8258
1729 1929 2.6655
1730 1930 2.6751
1731 1931 2.6365
1732 1932 2.7379
1733 1933 2.8547
1734 1934 2.7856
1735 1935 2.6986
1736 1936 2.7108
1737 1937 2.8506
1738 1938 2.7794
1739 1939 2.6444
1740 1940 2.6923
1741 1941 2.8334
1742 1942 2.7395
1743 1943 2.7015
1744 1944 2.7481
1745 1945 2.8052
1746 1946 2.8871
1747 1947 2.6802
1748 1948 2.7716
1749 1949 2.7976
1750 1950 2.7419
1751 1951 2.806
1752 1952 2.7059
1753 1953 2.9304
1754 1954 2.781
1755 1955 2.5212
1756 1956 2.77
1757 1957 2.7403
1758 1958 2.6864
1759 1959 2.7576
1760 1960 2.6389
1761 1961 2.7687
1762 1962 2.6063
1763 1963 2.7366
1764 1964 2.6526
1765 1965 2.6568
1766 1966 2.7452
1767 1967 2.7182
1768 1968 2.798
1769 1969 2.7366
1770 1970 2.7308
1771 1971 2.7802
1772 1972 2.7909
1773 1973 2.7388
1774 1974 2.8198
1775 1975 2.7903
1776 1976 2.6872
1777 1977 2.8243
1778 1978 2.721
1779 1979 2.6675
1780 1980 2.6748
1781 1981 2.8414
1782 1982 2.7788
1783 1983 2.9854
1784 1984 2.6766
1785 1985 2.7895
1786 1986 2.9319
1787 1987 2.8962
1788 1988 2.8241
1789 1989 2.7168
1790 1990 2.9659
1791 1991 2.6812
1792 1992 2.9131
1793 1993 2.8491
1794 1994 2.7621
1795 1995 2.6724
1796 1996 4.526
1797 1997 4.2772
1798 1998 5.0204
1799 1999 6.3308
1800 2000 7.1196
1801 2001 7.9015
1802 2002 8.3366
1803 2003 8.0565
1804 2004 8.156
1805 2005 8.2138
1806 2006 8.5324
1807 2007 6.4918
1808 2008 8.9988
1809 2009 8.2003
1810 2010 7.9522
1811 2011 7.9224
1812 2012 7.7092
1813 2013 8.0157
1814 2014 9.1394
1815 2015 5.5936
1816 2016 2.8379
1817 2017 2.8573
1818 2018 2.7733
1819 2019 4.2786
1820 2020 3.4908
1821 2021 2.803
1822 2022 3.6778
1823 2023 4.4613
1824 2024 2.8075
1825 2025 2.9827
1826 2026 8.6068
1827 2027 7.464
1828 2028 7.6363
1829 2029 8.5266
1830 2030 9.3398
1831 2031 7.7909
1832 2032 5.5209
1833 2033 7.6863
1834 2034 8.6194
1835 2035 4.6042
1836 2036 3.086
1837 2037 2.8614
1838 2038 4.568
1839 2039 3.2973
1840 2040 2.7947
1841 2041 2.9863
1842 2042 2.6257
1843 2043 2.8254
1844 2044 2.7772
1845 2045 8.2752
1846 2046 4.0801
1847 2047 6.0649
1848 2048 7.2225
1849 2049 7.2472
1850 2050 3.9097
1851 2051 9.8446
1852 2052 9.8558
1853 2053 7.5722
1854 2054 7.515
1855 2055 8.1139
1856 2056 7.1732
1857 2057 8.0122
1858 2058 6.2416
1859 2059 4.9101
1860 2060 7.8505
1861 2061 8.678
1862 2062 6.0462
1863 2063 6.9472
1864 2064 7.55
1865 2065 7.4618
1866 2066 9.6662
1867 2067 6.8284
1868 2068 8.0959
1869 2069 9.9935
1870 2070 8.1477
1871 2071 9.0568
1872 2072 4.798
1873 2073 6.8607
1874 2074 8.8342
1875 2075 8.2459
1876 2076 8.0739
1877 2077 4.9172
1878 2078 8.3399
1879 2079 9.3322
1880 2080 8.632
1881 2081 10.1293
1882 2082 5.809
1883 2083 5.1162
1884 2084 9.4102
1885 2085 2.9064
1886 2086 2.6919
1887 2087 2.7999
1888 2088 7.2544
1889 2089 5.6234
1890 2090 3.7336
1891 2091 2.8241
1892 2092 3.5137
1893 2093 3.5132
1894 2094 8.6556
1895 2095 5.7005
1896 2096 6.3977
1897 2097 7.6307
1898 2098 4.7826
1899 2099 6.6771
1900 2100 4.4817
1901 2101 6.5313
1902 2102 6.4714
1903 2103 6.6859
1904 2104 7.6888
1905 2105 8.2613
1906 2106 8.146
1907 2107 6.0135
1908 2108 7.9543
1909 2109 6.4152
1910 2110 7.5189
1911 2111 8.1052
1912 2112 5.4909
1913 2113 5.059
1914 2114 8.2695
1915 2115 2.7853
1916 2116 3.1315
1917 2117 3.0015
1918 2118 4.989
1919 2119 8.8686
1920 2120 3.5118
1921 2121 2.8889
1922 2122 3.284
1923 2123 2.9914
1924 2124 3.3656
1925 2125 4.7667
1926 2126 5.2255
1927 2127 5.486
1928 2128 2.565
1929 2129 2.8376
1930 2130 3.3972
1931 2131 2.8153
1932 2132 2.8157
1933 2133 4.3443
1934 2134 2.6714
1935 2135 2.5447
1936 2136 2.868
1937 2137 2.6881
1938 2138 4.2068
1939 2139 4.1924
1940 2140 2.8717
1941 2141 2.8029
1942 2142 2.9873
1943 2143 2.8519
1944 2144 4.279
1945 2145 4.0167
1946 2146 3.0762
1947 2147 2.8631
1948 2148 2.8004
1949 2149 2.9245
1950 2150 2.9644
1951 2151 2.9347
1952 2152 2.7251
1953 2153 2.7275
1954 2154 6.3527
1955 2155 4.7199
1956 2156 5.3202
1957 2157 4.4202
1958 2158 4.6043
1959 2159 5.7129
1960 2160 3.9128
1961 2161 2.9752
1962 2162 3.328
1963 2163 3.2066
1964 2164 3.4579
1965 2165 2.8301
1966 2166 2.7138
1967 2167 2.8118
1968 2168 4.3402
1969 2169 2.8725
1970 2170 2.8941
1971 2171 2.8994
1972 2172 2.6687
1973 2173 4.1955
1974 2174 2.7186
1975 2175 2.6917
1976 2176 2.7768
1977 2177 2.7271
1978 2178 2.7082
1979 2179 2.9559
1980 2180 2.9598
1981 2181 2.883
1982 2182 2.7897
1983 2183 2.8045
1984 2184 2.6894
1985 2185 2.8062
1986 2186 3.1876
1987 2187 2.6469
1988 2188 2.733
1989 2189 2.7064
1990 2190 2.7942
1991 2191 2.7474
1992 2192 2.9383
1993 2193 2.755
1994 2194 2.7932
1995 2195 2.9482
1996 2196 2.6899
1997 2197 6.1571
1998 2198 5.656
1999 2199 6.9432
2000 2200 4.0621
2001 2201 4.8865
2002 2202 5.1984
2003 2203 6.034
2004 2204 6.5895
2005 2205 4.8256
2006 2206 8.877
2007 2207 2.9148
2008 2208 7.1077
2009 2209 2.7848
2010 2210 3.2472
2011 2211 2.7947
2012 2212 2.6914
2013 2213 2.9259
2014 2214 2.9502
2015 2215 2.9427
2016 2216 2.9257
2017 2217 2.8292
2018 2218 2.8632
2019 2219 2.771
2020 2220 3.1339
2021 2221 2.8962
2022 2222 2.8967
2023 2223 3.3191
2024 2224 2.7501
2025 2225 3.5251
2026 2226 6.4353
2027 2227 5.2061
2028 2228 4.5257
2029 2229 6.7386
2030 2230 5.1458
2031 2231 3.033
2032 2232 4.2421
2033 2233 4.9005
2034 2234 2.6863
2035 2235 2.911
2036 2236 2.8476
2037 2237 3.0179
2038 2238 2.7439
2039 2239 2.7118
2040 2240 2.9269
2041 2241 3.795
2042 2242 3.6494
2043 2243 5.602
2044 2244 3.3918
2045 2245 2.7593
2046 2246 3.2216
2047 2247 2.6436
2048 2248 2.8016
2049 2249 2.7156
2050 2250 2.6955
2051 2251 2.7362
2052 2252 2.7615
2053 2253 2.7264
2054 2254 4.0144
2055 2255 2.838
2056 2256 4.81
2057 2257 2.5489
2058 2258 2.645
2059 2259 3.0599
2060 2260 4.0969
2061 2261 3.2407
2062 2262 3.9954
2063 2263 2.9469
2064 2264 4.1603
2065 2265 4.7249
2066 2266 3.6168
2067 2267 3.9579
2068 2268 5.8253
2069 2269 4.3673
2070 2270 4.6452
2071 2271 4.798
2072 2272 6.2111
2073 2273 5.0702
2074 2274 5.4799
2075 2275 5.8363
2076 2276 3.9181
2077 2277 2.6645
2078 2278 2.7129
2079 2279 4.6936
2080 2280 2.6922
2081 2281 2.7821
2082 2282 2.7912
2083 2283 2.8633
2084 2284 3.3791
2085 2285 2.816
2086 2286 3.1392
2087 2287 2.8931
2088 2288 2.7467
2089 2289 3.0495
2090 2290 2.7917
2091 2291 2.7004
2092 2292 2.9188
2093 2293 2.7215
2094 2294 2.6663
2095 2295 3.2693
2096 2296 3.1968
2097 2297 3.096
2098 2298 2.8637
2099 2299 2.7649
2100 2300 2.7206
2101 2301 2.8193
2102 2302 2.7805
2103 2303 2.855
2104 2304 2.7992
2105 2305 3.0771
2106 2306 2.9327
2107 2307 2.7841
2108 2308 2.7404
2109 2309 2.8706
2110 2310 3.2548
2111 2311 5.0338
2112 2312 4.7618
2113 2313 4.9444
2114 2314 4.1606
2115 2315 2.8543
2116 2316 2.6909
2117 2317 2.6838
2118 2318 2.6658
2119 2319 2.8713
2120 2320 2.7737
2121 2321 7.0919
2122 2322 6.9709
2123 2323 8.4632
2124 2324 6.7139
2125 2325 6.5922
2126 2326 6.722
2127 2327 6.4204
2128 2328 6.7498
2129 2329 4.828
2130 2330 5.5171
2131 2331 5.956
2132 2332 5.3351
2133 2333 7.1087
2134 2334 7.6929
2135 2335 7.0517
2136 2336 6.3028
2137 2337 5.2504
2138 2338 8.961
2139 2339 7.6593
2140 2340 7.0212
2141 2341 7.8518
2142 2342 8.9642
2143 2343 7.3548
2144 2344 7.843
2145 2345 6.9777
2146 2346 2.7716
2147 2347 7.235
2148 2348 4.6413
2149 2349 2.7829
2150 2350 2.9019
2151 2351 3.0172
2152 2352 3.8658
2153 2353 5.9821
2154 2354 2.7603
2155 2355 5.3431
2156 2356 4.6451
2157 2357 4.2901
2158 2358 4.8662
2159 2359 4.4069
2160 2360 4.8911
2161 2361 7.0924
2162 2362 7.7618
2163 2363 4.6762
2164 2364 5.8094
2165 2365 6.4869
2166 2366 5.104
2167 2367 4.1879
2168 2368 5.4468
2169 2369 6.8233
2170 2370 3.8658
2171 2371 3.6596
2172 2372 2.9463
2173 2373 3.0752
2174 2374 2.8996
2175 2375 2.9935
2176 2376 7.7353
2177 2377 8.0432
2178 2378 8.5884
2179 2379 6.2313
2180 2380 7.0821
2181 2381 2.9793
2182 2382 2.9346
2183 2383 2.9588
2184 2384 3.247
2185 2385 4.5124
2186 2386 2.8357
2187 2387 4.4671
2188 2388 3.9163
2189 2389 2.6893
2190 2390 3.7692
2191 2391 3.8395
2192 2392 5.6295
2193 2393 2.8719
2194 2394 5.9037
2195 2395 4.5019
2196 2396 3.7987
2197 2397 6.0329
2198 2398 3.095
2199 2399 3.3953
2200 2400 4.2848
2201 2401 3.0074
2202 2402 3.7302
2203 2403 2.8131
2204 2404 2.8239
2205 2405 2.7599
2206 2406 3.2133
2207 2407 2.9551
2208 2408 2.9281
2209 2409 2.8293
2210 2410 4.839
2211 2411 6.1414
2212 2412 2.9307
2213 2413 4.0966
2214 2414 2.8007
2215 2415 2.7148
2216 2416 2.7196
2217 2417 4.2876
2218 2418 3.9325
2219 2419 3.1255
2220 2420 4.4475
2221 2421 3.5724
2222 2422 2.7183
2223 2423 4.5563
2224 2424 2.7286
2225 2425 3.1922
2226 2426 2.855
2227 2427 2.6964
2228 2428 2.8047
2229 2429 3.431
2230 2430 2.7529
2231 2431 4.2803
2232 2432 2.7539
2233 2433 2.639
2234 2434 3.0504
2235 2435 2.7407
2236 2436 2.9332
2237 2437 2.6841
2238 2438 2.8337
2239 2439 2.7471
2240 2440 2.7955
2241 2441 2.8296
2242 2442 2.7712
2243 2443 2.7386
2244 2444 5.3062
2245 2445 2.8036
2246 2446 2.8117
2247 2447 2.6607
2248 2448 4.2592
2249 2449 6.5881
2250 2450 6.6554
2251 2451 4.9108
2252 2452 4.3496
2253 2453 2.7284
2254 2454 5.4076
2255 2455 4.7312
2256 2456 5.8321
2257 2457 3.5078
2258 2458 4.5952
2259 2459 3.7139
2260 2460 4.1231
2261 2461 7.7413
2262 2462 2.9024
2263 2463 2.8607
2264 2464 2.7199
2265 2465 2.8368
2266 2466 2.7236
2267 2467 2.7414
2268 2468 2.731
2269 2469 2.6684
2270 2470 3.5137
2271 2471 3.4101
2272 2472 4.1138
2273 2473 2.8239
2274 2474 2.9077
2275 2475 2.6298
2276 2476 2.6361
2277 2477 4.2606
2278 2478 3.404
2279 2479 3.0656
2280 2480 3.2684
2281 2481 3.0832
2282 2482 2.9902
2283 2483 2.791
2284 2484 2.7733
2285 2485 2.8278
2286 2486 2.7229
2287 2487 3.1773
2288 2488 2.7096
2289 2489 2.7396
2290 2490 2.9339
2291 2491 2.9109
2292 2492 3.2774
2293 2493 2.8795
2294 2494 2.6876
2295 2495 7.5053
2296 2496 7.6726
2297 2497 2.9307
2298 2498 7.8746
2299 2499 4.3059
2300 2500 7.1151
2301 2501 4.0658
2302 2502 6.1291
2303 2503 5.5177
2304 2504 5.1873
2305 2505 5.7052
2306 2506 3.6455
2307 2507 2.7942
2308 2508 4.6681
2309 2509 5.6257
2310 2510 7.594
2311 2511 7.2918
2312 2512 6.634
2313 2513 7.5682
2314 2514 9.5327
2315 2515 9.5739
2316 2516 8.8462
2317 2517 8.8409
2318 2518 9.7925
2319 2519 9.2313
2320 2520 8.39
2321 2521 7.7594
2322 2522 10.0049
2323 2523 7.582
2324 2524 7.8188
2325 2525 4.4166
2326 2526 2.713
2327 2527 3.717
2328 2528 2.742
2329 2529 5.1992
2330 2530 2.7847
2331 2531 2.978
2332 2532 3.2269
2333 2533 2.7123
2334 2534 2.808
2335 2535 3.039
2336 2536 2.6836
2337 2537 2.7277
2338 2538 2.7743
2339 2539 2.8553
2340 2540 2.7176
2341 2541 2.743
2342 2542 2.7946
2343 2543 2.7201
2344 2544 3.0796
2345 2545 2.8236
2346 2546 2.7213
2347 2547 2.7422
2348 2548 2.9264
2349 2549 2.8106
2350 2550 2.761
2351 2551 2.6178
2352 2552 2.8174
2353 2553 2.7425
2354 2554 2.8293
2355 2555 2.7478
2356 2556 2.7957
2357 2557 2.6459
2358 2558 2.7722
2359 2559 2.7618
2360 2560 2.9173
2361 2561 2.8067
2362 2562 2.8357
2363 2563 2.7647
2364 2564 2.7754
2365 2565 3.0093
2366 2566 2.9885
2367 2567 3.8964
2368 2568 2.6881
2369 2569 2.6739
2370 2570 2.6549
2371 2571 2.9538
2372 2572 2.9811
2373 2573 3.0287
2374 2574 2.7911
2375 2575 2.804
2376 2576 2.7571
2377 2577 2.727
2378 2578 2.9072
2379 2579 2.7411
2380 2580 2.7112
2381 2581 2.8511
2382 2582 2.9275
2383 2583 2.7652
2384 2584 2.811
2385 2585 2.6541
2386 2586 2.6753
2387 2587 2.7319
2388 2588 2.9066
2389 2589 2.7164
2390 2590 2.7419
2391 2591 2.808
2392 2592 2.7597
2393 2593 2.8258
2394 2594 2.779
2395 2595 2.8768
2396 2596 2.7326
2397 2597 2.8264
2398 2598 2.742
2399 2599 2.6301
2400 2600 2.6498
2401 2601 2.7102
2402 2602 2.7534
2403 2603 2.8046
2404 2604 2.769
2405 2605 2.8005
2406 2606 2.673
2407 2607 2.9104
2408 2608 2.7833
2409 2609 2.7185
2410 2610 2.6037
2411 2611 2.9226
2412 2612 2.7886
2413 2613 2.6092
2414 2614 2.7638
2415 2615 2.8361
2416 2616 2.7552
2417 2617 2.7808
2418 2618 2.8112
2419 2619 2.7369
2420 2620 2.8099
2421 2621 2.7684
2422 2622 2.8229
2423 2623 2.712
2424 2624 2.7627
2425 2625 2.7695
2426 2626 2.74
2427 2627 2.8959
2428 2628 2.7241
2429 2629 2.646
2430 2630 2.803
2431 2631 2.5694
2432 2632 2.8489
2433 2633 2.7875
2434 2634 2.7168
2435 2635 2.8013
2436 2636 2.7041
2437 2637 2.7382
2438 2638 2.7711
2439 2639 2.7615
2440 2640 2.8478
2441 2641 2.7147
2442 2642 2.6666
2443 2643 2.7443
2444 2644 2.7395
2445 2645 2.657
2446 2646 2.6797
2447 2647 2.617
2448 2648 2.7105
2449 2649 3.0225
2450 2650 2.6306
2451 2651 2.7467
2452 2652 2.866
2453 2653 2.704
2454 2654 2.7735
2455 2655 2.7422
2456 2656 2.7193
2457 2657 2.8038
2458 2658 2.871
2459 2659 2.7105
2460 2660 2.737
2461 2661 2.8982
2462 2662 2.7312
2463 2663 2.7336
2464 2664 2.6534
2465 2665 2.7394
2466 2666 2.6329
2467 2667 2.7211
2468 2668 2.8669
2469 2669 2.6602
2470 2670 2.6601
2471 2671 2.6394
2472 2672 2.534
2473 2673 2.6939
2474 2674 2.6665
2475 2675 2.7637
2476 2676 2.839
2477 2677 2.6669
2478 2678 2.7618
2479 2679 2.811
2480 2680 2.7976
2481 2681 2.5825
2482 2682 2.6785
2483 2683 2.8694
2484 2684 2.7707
2485 2685 2.7476
2486 2686 2.7566
2487 2687 2.8021
2488 2688 2.65
2489 2689 2.7566
2490 2690 2.7742
2491 2691 2.8173
2492 2692 2.7504
2493 2693 2.7599
2494 2694 2.7743
2495 2695 2.8022
2496 2696 2.8346
2497 2697 2.9583
2498 2698 2.7448
2499 2699 2.8826
2500 2700 2.7102
2501 2701 2.7743
2502 2702 2.7691
2503 2703 2.7482
2504 2704 2.6105
2505 2705 2.9415
2506 2706 2.6865
2507 2707 3.0656
2508 2708 2.8155
2509 2709 2.8389
2510 2710 2.931
2511 2711 2.7509
2512 2712 2.6764
2513 2713 2.7151
2514 2714 2.7335
2515 2715 2.7246
2516 2716 2.754
2517 2717 2.9365
2518 2718 2.6817
2519 2719 2.7738
2520 2720 2.781
2521 2721 2.8664
2522 2722 2.8476
2523 2723 2.8288
2524 2724 2.6085
2525 2725 2.7987
2526 2726 2.7641
2527 2727 2.7266
2528 2728 2.7857
2529 2729 2.8472
2530 2730 2.8301
2531 2731 2.7896
2532 2732 3.0831
2533 2733 2.7274
2534 2734 2.7705
2535 2735 2.7587
2536 2736 2.9665
2537 2737 2.8019
2538 2738 2.6575
2539 2739 2.7701
2540 2740 2.8159
2541 2741 2.8346
2542 2742 2.8474
2543 2743 2.703
2544 2744 2.6865
2545 2745 2.6535
2546 2746 2.8682
2547 2747 2.6568
2548 2748 2.7248
2549 2749 2.7457
2550 2750 2.5218
2551 2751 2.6858
2552 2752 2.7138
2553 2753 2.7042
2554 2754 2.8169
2555 2755 2.7723
2556 2756 2.8423
2557 2757 2.6908
2558 2758 2.5942
2559 2759 2.7064
2560 2760 2.7853
2561 2761 2.7162
2562 2762 2.749
2563 2763 2.7837
2564 2764 2.7849
2565 2765 2.9101
2566 2766 2.6779
2567 2767 2.8059
2568 2768 2.739
2569 2769 2.6323
2570 2770 2.7272
2571 2771 2.7894
2572 2772 2.7486
2573 2773 2.7634
2574 2774 2.6504
2575 2775 2.8548
2576 2776 2.7159
2577 2777 2.8058
2578 2778 2.67
2579 2779 2.6955
2580 2780 2.7059
2581 2781 2.7616
2582 2782 2.6837
2583 2783 2.8658
2584 2784 2.719
2585 2785 2.8986
2586 2786 2.6688
2587 2787 2.857
2588 2788 2.8187
2589 2789 2.7539
2590 2790 2.822
2591 2791 2.8241
2592 2792 2.7045
2593 2793 2.7947
2594 2794 2.8052
2595 2795 2.7597
2596 2796 2.6843
2597 2797 2.7779
2598 2798 2.7949
2599 2799 2.6978
2600 2800 2.732
2601 2801 2.6728
2602 2802 2.758
2603 2803 2.8568
2604 2804 2.8378
2605 2805 2.7966
2606 2806 2.6512
2607 2807 2.7836
2608 2808 2.6869
2609 2809 2.9088
2610 2810 2.7017
2611 2811 2.7904
2612 2812 2.7256
2613 2813 2.6544
2614 2814 2.6579
2615 2815 2.5966
2616 2816 2.6259
2617 2817 2.7024
2618 2818 2.5406
2619 2819 2.7295
2620 2820 2.8644
2621 2821 2.7411
2622 2822 2.7637
2623 2823 2.7216
2624 2824 2.7523
2625 2825 2.7592
2626 2826 2.738
2627 2827 2.6597
2628 2828 2.6085
2629 2829 2.7767
2630 2830 2.7014
2631 2831 2.7175
2632 2832 2.6007
2633 2833 2.731
2634 2834 2.6996
2635 2835 2.8873
2636 2836 2.5477
2637 2837 2.4894
2638 2838 2.6311
2639 2839 2.6215
2640 2840 2.6128
2641 2841 2.5849
2642 2842 2.7181
2643 2843 2.8019
2644 2844 2.6246
2645 2845 2.6376
2646 2846 2.7568
2647 2847 2.7546
2648 2848 2.7834
2649 2849 2.7486
2650 2850 2.7744
2651 2851 2.6982
2652 2852 2.4947
2653 2853 2.7992
2654 2854 2.7865
2655 2855 2.7938
2656 2856 2.7909
2657 2857 2.7932
2658 2858 2.7529
2659 2859 2.7374
2660 2860 2.6321
2661 2861 2.7896
2662 2862 2.8672
2663 2863 2.7227
2664 2864 2.8585
2665 2865 2.8475
2666 2866 2.7003
2667 2867 2.7732
2668 2868 2.7127
2669 2869 2.6353
2670 2870 2.7507
2671 2871 2.8013
2672 2872 2.6803
2673 2873 2.6796
2674 2874 2.893
2675 2875 2.8109
2676 2876 2.9286
2677 2877 2.97
2678 2878 2.7275
2679 2879 2.6724
2680 2880 2.8218
2681 2881 2.7553
2682 2882 2.8123
2683 2883 2.6773
2684 2884 2.6887
2685 2885 2.8345
2686 2886 2.7754
2687 2887 2.7089
2688 2888 2.6565
2689 2889 2.8147
2690 2890 2.7541
2691 2891 2.755
2692 2892 2.7565
2693 2893 2.7939
2694 2894 2.655
2695 2895 2.7076
2696 2896 2.7815
2697 2897 2.7663
2698 2898 2.731
2699 2899 2.76
2700 2900 2.694
2701 2901 2.7809
2702 2902 2.7998
2703 2903 2.8223
2704 2904 2.8897
2705 2905 2.6434
2706 2906 2.8333
2707 2907 2.6857
2708 2908 2.816
2709 2909 2.7715
2710 2910 2.8586
2711 2911 2.904
2712 2912 2.7194
2713 2913 2.6356
2714 2914 2.65
2715 2915 2.7912
2716 2916 2.8289
2717 2917 2.6031
2718 2918 2.7671
2719 2919 2.7372
2720 2920 2.7093
2721 2921 2.6276
2722 2922 2.6893
2723 2923 2.7654
2724 2924 2.9029
2725 2925 2.7649
2726 2926 2.7068
2727 2927 2.6519
2728 2928 2.7074
2729 2929 2.7496
2730 2930 2.7552
2731 2931 2.8669
2732 2932 2.6968
2733 2933 2.7588
2734 2934 2.7771
2735 2935 2.686
2736 2936 2.7174
2737 2937 2.6933
2738 2938 2.687
2739 2939 2.839
2740 2940 2.9072
2741 2941 2.7806
2742 2942 2.8731
2743 2943 2.733
2744 2944 2.8433
2745 2945 2.7285
2746 2946 2.8151
2747 2947 2.8932
2748 2948 2.693
2749 2949 2.8034
2750 2950 2.713
2751 2951 2.7991
2752 2952 2.6976
2753 2953 2.7794
2754 2954 2.8013
2755 2955 2.6287
2756 2956 2.7454
2757 2957 2.7216
2758 2958 2.7339
2759 2959 2.6087
2760 2960 2.7218
2761 2961 2.849
2762 2962 2.8474
2763 2963 2.8655
2764 2964 2.8131
2765 2965 2.7692
2766 2966 2.7688
2767 2967 2.7439
2768 2968 2.9022
2769 2969 2.7632
2770 2970 2.7709
2771 2971 2.8751
2772 2972 2.7713
2773 2973 2.732
2774 2974 2.8212
2775 2975 2.6838
2776 2976 2.752
2777 2977 2.8893
2778 2978 2.8386
2779 2979 2.6721
2780 2980 2.7812
2781 2981 2.7473
2782 2982 2.8644
2783 2983 2.7043
2784 2984 2.6625
2785 2985 2.8068
2786 2986 2.5994
2787 2987 2.5729
2788 2988 2.6717
2789 2989 2.77
2790 2990 2.8032
2791 2991 2.7922
2792 2992 2.6165
2793 2993 2.9479
2794 2994 2.7817
2795 2995 2.6942
2796 2996 2.682
2797 2997 2.825
2798 2998 2.7447
2799 2999 2.7159
2800 3000 2.8187
2801 3001 2.6408
2802 3002 2.7597
2803 3003 2.6669
2804 3004 2.855
2805 3005 2.862
2806 3006 2.7294
2807 3007 2.723
2808 3008 2.8353
2809 3009 2.7702
2810 3010 2.8617
2811 3011 2.7492
2812 3012 2.7003
2813 3013 2.6335
2814 3014 2.6469
2815 3015 2.7521
2816 3016 2.7732
2817 3017 2.8351
2818 3018 2.672
2819 3019 2.9706
2820 3020 2.6882
2821 3021 2.7675
2822 3022 2.8469
2823 3023 2.7839
2824 3024 2.7186
2825 3025 2.7406
2826 3026 2.7491
2827 3027 2.6895
2828 3028 2.6368
2829 3029 2.616
2830 3030 2.492
2831 3031 2.7491
2832 3032 2.6938
2833 3033 2.7207
2834 3034 2.7187
2835 3035 2.9144
2836 3036 2.6543
2837 3037 2.8119
2838 3038 2.7197
2839 3039 2.7021
2840 3040 2.6664
2841 3041 2.7353
2842 3042 2.7183
2843 3043 2.8964
2844 3044 2.7262
2845 3045 2.6726
2846 3046 2.7777
2847 3047 2.9155
2848 3048 2.7266
2849 3049 2.6782
2850 3050 2.7573
2851 3051 2.8066
2852 3052 2.8395
2853 3053 2.706
2854 3054 2.7728
2855 3055 2.9282
2856 3056 2.6492
2857 3057 2.7795
2858 3058 2.763
2859 3059 2.7713
2860 3060 2.6811
2861 3061 2.5165
2862 3062 2.6258
2863 3063 2.7264
2864 3064 2.5888
2865 3065 2.5305
2866 3066 2.7405
2867 3067 2.6689
2868 3068 2.5209
2869 3069 2.6801
2870 3070 2.5589
2871 3071 2.7048
2872 3072 2.7437
2873 3073 2.8195
2874 3074 2.6118
2875 3075 2.6728
2876 3076 2.6593
2877 3077 2.631
2878 3078 2.8575
2879 3079 2.8379
2880 3080 2.625
2881 3081 2.6228
2882 3082 2.7363
2883 3083 2.7273
2884 3084 2.6835
2885 3085 2.6568
2886 3086 2.6766
2887 3087 2.7274
2888 3088 2.7612
2889 3089 2.7248
2890 3090 2.7674
2891 3091 2.778
2892 3092 2.8118
2893 3093 2.7846
2894 3094 2.5208
2895 3095 2.6558
2896 3096 2.5438
2897 3097 2.7827
2898 3098 2.6963
2899 3099 2.7797
2900 3100 2.609
2901 3101 2.5993
2902 3102 2.8163
2903 3103 2.5893
2904 3104 2.6548
2905 3105 2.5946
2906 3106 2.6965
2907 3107 2.6137
2908 3108 2.7101
2909 3109 2.6853
2910 3110 2.6118
2911 3111 2.6498
2912 3112 2.6724
2913 3113 2.6615
2914 3114 2.5562
2915 3115 2.7882
2916 3116 2.7656
2917 3117 2.6777
2918 3118 2.5658
2919 3119 2.4953
2920 3120 2.7353
2921 3121 2.7281
2922 3122 2.6163
2923 3123 2.833
2924 3124 2.7297
2925 3125 2.7785
2926 3126 2.7747
2927 3127 2.7529
2928 3128 2.7889
2929 3129 2.786
2930 3130 2.7996
2931 3131 2.8441
2932 3132 2.6285
2933 3133 2.785
2934 3134 2.7661
2935 3135 2.7537
2936 3136 2.8534
2937 3137 2.7768
2938 3138 2.7982
2939 3139 2.878
2940 3140 2.7249
2941 3141 2.7054
2942 3142 2.7646
2943 3143 2.6297
2944 3144 2.5926
2945 3145 2.8229
2946 3146 2.5975
2947 3147 2.8607
2948 3148 2.7641
2949 3149 2.6979
2950 3150 2.7374
2951 3151 2.6851
2952 3152 2.899
2953 3153 2.7568
2954 3154 2.884
2955 3155 2.8365
2956 3156 2.8722
2957 3157 2.8078
2958 3158 2.6932
2959 3159 2.7056
2960 3160 2.882
2961 3161 2.8417
2962 3162 2.7637
2963 3163 2.7801
2964 3164 2.6662
2965 3165 2.8289
2966 3166 2.7359
2967 3167 2.837
2968 3168 2.7747
2969 3169 2.7911
2970 3170 2.7338
2971 3171 2.7161
2972 3172 2.7364
2973 3173 2.692
2974 3174 2.7235
2975 3175 2.5518
2976 3176 2.4868
2977 3177 2.8218
2978 3178 2.6175
2979 3179 2.6022
2980 3180 2.7186
2981 3181 2.7602
2982 3182 2.5623
2983 3183 2.6864
2984 3184 2.6694
2985 3185 2.6572
2986 3186 2.6028
2987 3187 2.6483
2988 3188 2.6972
2989 3189 2.7328
2990 3190 2.6211
2991 3191 2.708
2992 3192 2.726
2993 3193 2.7067
2994 3194 2.5464
2995 3195 2.6897
2996 3196 2.6651
2997 3197 2.6926
2998 3198 2.6138
2999 3199 2.7099
3000 3200 2.8517
3001 3201 2.6829
3002 3202 2.7395
3003 3203 2.7926
3004 3204 2.6279
3005 3205 2.6683
3006 3206 2.8161
3007 3207 2.7127
3008 3208 2.6224
3009 3209 2.7028
3010 3210 2.6544
3011 3211 2.8154
3012 3212 2.8888
3013 3213 2.6391
3014 3214 2.7502
3015 3215 2.7164
3016 3216 2.755
3017 3217 2.7303
3018 3218 2.6989
3019 3219 2.8308
3020 3220 2.6952
3021 3221 2.6303
3022 3222 2.8155
3023 3223 2.7622
3024 3224 2.6152
3025 3225 2.5071
3026 3226 2.8224
3027 3227 2.5195
3028 3228 2.7882
3029 3229 2.7083
3030 3230 2.6554
3031 3231 2.708
3032 3232 2.6704
3033 3233 2.6475
3034 3234 2.6821
3035 3235 2.712
3036 3236 2.8151
3037 3237 2.7955
3038 3238 2.7536
3039 3239 2.5914
3040 3240 2.634
3041 3241 2.7023
3042 3242 2.6219
3043 3243 2.8709
3044 3244 2.7669
3045 3245 2.4548
3046 3246 2.7858
3047 3247 2.7521
3048 3248 2.5667
3049 3249 2.6561
3050 3250 2.7327
3051 3251 2.7605
3052 3252 2.8086
3053 3253 2.8204
3054 3254 2.8461
3055 3255 2.6759
3056 3256 2.6663
3057 3257 2.7676
3058 3258 2.7054
3059 3259 2.7384
3060 3260 2.6012
3061 3261 2.7902
3062 3262 2.7334
3063 3263 2.7343
3064 3264 2.8001
3065 3265 2.8306
3066 3266 2.798
3067 3267 2.5527
3068 3268 2.7578
3069 3269 2.8936
3070 3270 2.7458
3071 3271 2.7315
3072 3272 2.5496
3073 3273 2.6709
3074 3274 2.7812
3075 3275 2.571
3076 3276 2.5545
3077 3277 2.7752
3078 3278 2.815
3079 3279 2.7373
3080 3280 2.87
3081 3281 2.6783
3082 3282 2.7594
3083 3283 2.8292
3084 3284 2.8204
3085 3285 2.6818
3086 3286 2.8057
3087 3287 2.7763
3088 3288 2.8141
3089 3289 2.6379
3090 3290 2.7582
3091 3291 2.796
3092 3292 2.7239
3093 3293 2.8211
3094 3294 2.8251
3095 3295 2.6677
3096 3296 2.6672
3097 3297 2.7182
3098 3298 2.6762
3099 3299 2.648
3100 3300 2.7792
3101 3301 2.9255
3102 3302 2.6659
3103 3303 2.7607
3104 3304 2.9464
3105 3305 2.8307
3106 3306 2.79
3107 3307 2.771
3108 3308 2.8143
3109 3309 2.8492
3110 3310 2.7631
3111 3311 2.783
3112 3312 2.6914
3113 3313 2.7818
3114 3314 2.74
3115 3315 2.8353
3116 3316 2.7482
3117 3317 2.7411
3118 3318 2.7717
3119 3319 2.8709
3120 3320 2.8056
3121 3321 2.8678
3122 3322 2.7644
3123 3323 2.8062
3124 3324 2.736
3125 3325 2.75
3126 3326 2.6633
3127 3327 2.811
3128 3328 2.7927
3129 3329 2.6835
3130 3330 2.8455
3131 3331 2.7072
3132 3332 2.7943
3133 3333 2.8107
3134 3334 2.652
3135 3335 2.8047
3136 3336 2.7192
3137 3337 2.6933
3138 3338 2.7556
3139 3339 2.7155
3140 3340 2.7952
3141 3341 2.6444
3142 3342 2.811
3143 3343 2.5794
3144 3344 2.73
3145 3345 2.6869
3146 3346 2.8257
3147 3347 2.617
3148 3348 2.7811
3149 3349 2.6622
3150 3350 2.5667
3151 3351 2.7012
3152 3352 2.843
3153 3353 2.7261
3154 3354 2.6575
3155 3355 2.74
3156 3356 2.7241
3157 3357 2.7077
3158 3358 2.4931
3159 3359 2.7402
3160 3360 2.7866
3161 3361 2.5914
3162 3362 2.6869
3163 3363 2.6957
3164 3364 2.7593
3165 3365 2.6489
3166 3366 2.7014
3167 3367 2.7003
3168 3368 2.7131
3169 3369 2.6781
3170 3370 2.5925
3171 3371 2.7253
3172 3372 2.6742
3173 3373 2.6475
3174 3374 2.6228
3175 3375 2.7369
3176 3376 2.6516
3177 3377 2.7631
3178 3378 2.6936
3179 3379 2.6655
3180 3380 2.5944
3181 3381 2.7439
3182 3382 2.7387
3183 3383 2.6449
3184 3384 2.5848
3185 3385 2.5731
3186 3386 2.8212
3187 3387 2.6498
3188 3388 2.7299
3189 3389 2.7189
3190 3390 2.7
3191 3391 2.6916
3192 3392 2.6753
3193 3393 2.638
3194 3394 2.7893
3195 3395 2.6161
3196 3396 2.7139
3197 3397 2.5373
3198 3398 2.8337
3199 3399 2.818
3200 3400 2.6912
3201 3401 2.7628
3202 3402 2.8063
3203 3403 2.803
3204 3404 2.6888
3205 3405 2.8464
3206 3406 2.7942
3207 3407 2.6819
3208 3408 2.7217
3209 3409 2.791
3210 3410 2.8104
3211 3411 2.7719
3212 3412 2.783
3213 3413 2.9448
3214 3414 2.8957
3215 3415 2.8614
3216 3416 2.8542
3217 3417 2.7741
3218 3418 2.7857
3219 3419 2.7191
3220 3420 2.8595
3221 3421 2.7976
3222 3422 2.7835
3223 3423 2.9448
3224 3424 2.7661
3225 3425 2.8196
3226 3426 2.7594
3227 3427 2.7083
3228 3428 2.7047
3229 3429 2.8682
3230 3430 2.7599
3231 3431 2.7909
3232 3432 2.694
3233 3433 2.8173
3234 3434 2.8953
3235 3435 2.6024
3236 3436 2.8157
3237 3437 2.7497
3238 3438 2.7106
3239 3439 2.7147
3240 3440 2.7521
3241 3441 2.7887
3242 3442 2.8512
3243 3443 2.7519
3244 3444 2.6856
3245 3445 2.7231
3246 3446 2.677
3247 3447 2.7032
3248 3448 2.7851
3249 3449 2.7513
3250 3450 2.7692
3251 3451 2.7227
3252 3452 2.7491
3253 3453 2.7152
3254 3454 2.918
3255 3455 2.8149
3256 3456 2.6127
3257 3457 2.7544
3258 3458 2.7024
3259 3459 2.829
3260 3460 2.7066
3261 3461 2.752
3262 3462 2.6544
3263 3463 2.6466
3264 3464 2.8032
3265 3465 2.7813
3266 3466 2.7761
3267 3467 2.9137
3268 3468 2.6214
3269 3469 2.7859
3270 3470 2.7407
3271 3471 2.6907
3272 3472 2.6552
3273 3473 2.7008
3274 3474 2.764
3275 3475 2.8381
3276 3476 2.8578
3277 3477 2.8098
3278 3478 2.8713
3279 3479 2.7998
3280 3480 2.7777
3281 3481 2.7692
3282 3482 2.7983
3283 3483 2.844
3284 3484 2.7618
3285 3485 2.7173
3286 3486 2.7099
3287 3487 2.6578
3288 3488 2.8882
3289 3489 2.7282
3290 3490 2.8151
3291 3491 2.881
3292 3492 2.7203
3293 3493 2.7972
3294 3494 2.734
3295 3495 2.6439
3296 3496 2.7421
3297 3497 2.7813
3298 3498 2.8198
3299 3499 2.6696
3300 3500 2.7116
3301 3501 2.8305
3302 3502 2.7737
3303 3503 2.6727
3304 3504 2.7719
3305 3505 2.8218
3306 3506 2.8205
3307 3507 2.69
3308 3508 2.9121
3309 3509 2.6988
3310 3510 2.8379
3311 3511 2.7549
3312 3512 2.872
3313 3513 2.7201
3314 3514 3.1046
3315 3515 2.6763
3316 3516 2.8487
3317 3517 3.0608
3318 3518 2.9319
3319 3519 2.6358
3320 3520 2.7532
3321 3521 3.1186
3322 3522 2.7417
3323 3523 2.8146
3324 3524 2.8348
3325 3525 2.8656
3326 3526 2.7244
3327 3527 2.8773
3328 3528 2.778
3329 3529 2.8684
3330 3530 2.9697
3331 3531 2.8667
3332 3532 2.8604
3333 3533 2.7491
3334 3534 2.7877
3335 3535 2.8219
3336 3536 2.7029
3337 3537 2.7661
3338 3538 2.8298
3339 3539 2.7503
3340 3540 2.7157
3341 3541 2.6756
3342 3542 2.8101
3343 3543 2.7465
3344 3544 2.7071
3345 3545 2.7629
3346 3546 2.7714
3347 3547 2.8327
3348 3548 2.8068
3349 3549 2.6901
3350 3550 2.8214
3351 3551 2.722
3352 3552 2.9017
3353 3553 2.8521
3354 3554 2.7634
3355 3555 2.8555
3356 3556 2.7347
3357 3557 2.671
3358 3558 2.7226
3359 3559 2.7395
3360 3560 2.6986
3361 3561 2.6679
3362 3562 2.7236
3363 3563 2.7581
3364 3564 2.7627
3365 3565 2.794
3366 3566 2.8804
3367 3567 2.7427
3368 3568 2.767
3369 3569 2.7261
3370 3570 2.7572
3371 3571 2.8266
3372 3572 2.7216
3373 3573 2.8654
3374 3574 2.7083
3375 3575 2.7622
3376 3576 2.7802
3377 3577 2.6783
3378 3578 2.7203
3379 3579 2.7638
3380 3580 2.8066
3381 3581 2.887
3382 3582 2.7628
3383 3583 2.7336
3384 3584 2.8445
3385 3585 2.7945
3386 3586 2.8474
3387 3587 2.7432
3388 3588 2.8117
3389 3589 2.859
3390 3590 2.702
3391 3591 2.8992
3392 3592 2.7775
3393 3593 2.8014
3394 3594 2.7383
3395 3595 2.8029
3396 3596 2.8316
3397 3597 2.7046
3398 3598 2.7461
3399 3599 2.9408
3400 3600 2.8203
3401 3601 2.8166
3402 3602 2.7765
3403 3603 2.8327
3404 3604 2.774
3405 3605 2.603
3406 3606 2.7322
3407 3607 2.8123
3408 3608 2.7725
3409 3609 2.6636
3410 3610 2.8377
3411 3611 2.7387
3412 3612 2.7593
3413 3613 2.7294
3414 3614 2.8257
3415 3615 2.7717
3416 3616 2.8144
3417 3617 2.9773
3418 3618 2.7608
3419 3619 2.6447
3420 3620 2.7185
3421 3621 2.8508
3422 3622 2.7992
3423 3623 2.8628
3424 3624 2.8144
3425 3625 2.8017
3426 3626 2.7986
3427 3627 2.9381
3428 3628 3.1931
3429 3629 2.8138
3430 3630 2.8426
3431 3631 2.946
3432 3632 2.7649
3433 3633 2.8822
3434 3634 2.842
3435 3635 2.8617
3436 3636 2.6768
3437 3637 2.8275
3438 3638 2.8458
3439 3639 2.8914
3440 3640 2.8977
3441 3641 2.6627
3442 3642 3.0668
3443 3643 3.0428
3444 3644 2.8179
3445 3645 2.7671
3446 3646 2.7334
3447 3647 2.8223
3448 3648 3.2142
3449 3649 3.0248
3450 3650 3.0444
3451 3651 2.7965
3452 3652 2.9028
3453 3653 2.9995
3454 3654 2.8339
3455 3655 2.9138
3456 3656 2.7937
3457 3657 2.7467
3458 3658 2.867
3459 3659 2.8017
3460 3660 2.8702
3461 3661 2.6144
3462 3662 3.093
3463 3663 2.7769
3464 3664 2.7584
3465 3665 3.0245
3466 3666 2.9278
3467 3667 2.7888
3468 3668 3.0425
3469 3669 3.6465
3470 3670 3.7394
3471 3671 3.5259
3472 3672 2.9517
3473 3673 4.1272
3474 3674 3.7074
3475 3675 2.7232
3476 3676 2.9096
3477 3677 3.7555
3478 3678 3.3365
3479 3679 2.815
3480 3680 2.8423
3481 3681 2.9337
3482 3682 2.9433
3483 3683 2.9388
3484 3684 2.819
3485 3685 2.8025
3486 3686 2.6916
3487 3687 2.8774
3488 3688 2.8834
3489 3689 2.8034
3490 3690 2.6863
3491 3691 2.7386
3492 3692 2.7586
3493 3693 4.1608
3494 3694 3.6388
3495 3695 8.8429
3496 3696 9.4498
3497 3697 7.3764
3498 3698 6.0248
3499 3699 3.0702
3500 3700 2.9631
3501 3701 2.8261
3502 3702 2.8304
3503 3703 2.6774
3504 3704 2.8597
3505 3705 2.8433
3506 3706 2.7417
3507 3707 2.8558
3508 3708 2.8354
3509 3709 2.8866
3510 3710 2.8878
3511 3711 2.7303
3512 3712 2.99
3513 3713 2.8002
3514 3714 2.9978
3515 3715 2.8789
3516 3716 2.8813
3517 3717 2.7697
3518 3718 2.8798
3519 3719 2.8195
3520 3720 2.8147
3521 3721 3.2614
3522 3722 2.7465
3523 3723 2.7808
3524 3724 2.8151
3525 3725 3.0206
3526 3726 2.9427
3527 3727 2.9042
3528 3728 2.8398
3529 3729 2.8848
3530 3730 3.0921
3531 3731 2.8612
3532 3732 2.9566
3533 3733 3.3301
3534 3734 3.0148
3535 3735 2.9536
3536 3736 3.345
3537 3737 3.0419
3538 3738 2.8703
3539 3739 2.7736
3540 3740 2.9337
3541 3741 2.7882
3542 3742 2.9941
3543 3743 2.885
3544 3744 2.9689
3545 3745 2.8998
3546 3746 2.8015
3547 3747 2.9168
3548 3748 2.86
3549 3749 2.8611
3550 3750 3.0212
3551 3751 2.7079
3552 3752 2.7714
3553 3753 2.9487
3554 3754 2.7245
3555 3755 2.929
3556 3756 2.7816
3557 3757 3.2895
3558 3758 2.9444
3559 3759 2.8146
3560 3760 2.7599
3561 3761 2.9478
3562 3762 2.6643
3563 3763 2.9332
3564 3764 3.0217
3565 3765 2.757
3566 3766 3.0398
3567 3767 2.8093
3568 3768 2.8105
3569 3769 2.9382
3570 3770 2.7645
3571 3771 2.7811
3572 3772 2.7443
3573 3773 2.6675
3574 3774 2.8756
3575 3775 2.7989
3576 3776 2.7414
3577 3777 2.9533
3578 3778 3.2562
3579 3779 3.1126
3580 3780 2.8368
3581 3781 3.2464
3582 3782 3.0229
3583 3783 2.8342
3584 3784 2.8228
3585 3785 2.9228
3586 3786 2.9412
3587 3787 2.762
3588 3788 2.9027
3589 3789 2.844
3590 3790 5.9911
3591 3791 4.1557
3592 3792 4.9854
3593 3793 5.3022
3594 3794 5.1924
3595 3795 5.1631
3596 3796 4.5338
3597 3797 2.8249
3598 3798 3.0114
3599 3799 3.0357
3600 3800 4.1754
3601 3801 2.8107
3602 3802 2.9481
3603 3803 2.6966
3604 3804 2.7746
3605 3805 2.7367
3606 3806 2.6739
3607 3807 2.7045
3608 3808 2.7645
3609 3809 2.767
3610 3810 2.8052
3611 3811 2.7704
3612 3812 2.7996
3613 3813 2.8821
3614 3814 2.9738
3615 3815 3.1322
3616 3816 2.704
3617 3817 2.8752
3618 3818 2.7588
3619 3819 2.8261
3620 3820 2.8849
3621 3821 2.928
3622 3822 2.9614
3623 3823 2.9784
3624 3824 2.6219
3625 3825 2.7025
3626 3826 3.2699
3627 3827 2.9762
3628 3828 2.7751
3629 3829 2.9693
3630 3830 2.7586
3631 3831 3.6287
3632 3832 2.9423
3633 3833 2.6971
3634 3834 2.7015
3635 3835 2.8096
3636 3836 4.0201
3637 3837 3.3741
3638 3838 2.7665
3639 3839 3.0041
3640 3840 2.9516
3641 3841 3.2451
3642 3842 2.7964
3643 3843 2.9202
3644 3844 2.6916
3645 3845 2.7761
3646 3846 2.7454
3647 3847 3.3017
3648 3848 2.9529
3649 3849 2.7975
3650 3850 2.9597
3651 3851 2.7742
3652 3852 2.9386
3653 3853 2.878
3654 3854 2.8713
3655 3855 2.85
3656 3856 2.7304
3657 3857 4.4849
3658 3858 5.1184
3659 3859 3.7774
3660 3860 3.2602
3661 3861 2.8839
3662 3862 2.9883
3663 3863 2.8395
3664 3864 2.6603
3665 3865 2.9143
3666 3866 2.764
3667 3867 2.9627
3668 3868 3.003
3669 3869 2.8248
3670 3870 2.8451
3671 3871 3.0485
3672 3872 3.0488
3673 3873 2.7111
3674 3874 2.7237
3675 3875 2.857
3676 3876 2.8854
3677 3877 3.225
3678 3878 2.7921
3679 3879 2.8546
3680 3880 2.8713
3681 3881 2.9346
3682 3882 2.9705
3683 3883 2.8926
3684 3884 2.7444
3685 3885 3.0099
3686 3886 2.7881
3687 3887 2.9597
3688 3888 2.8474
3689 3889 2.8276
3690 3890 2.9082
3691 3891 2.8745
3692 3892 3.1014
3693 3893 2.7472
3694 3894 2.9496
3695 3895 2.7722
3696 3896 2.9693
3697 3897 2.7202
3698 3898 2.7896
3699 3899 3.1172
3700 3900 2.8555
3701 3901 2.5949
3702 3902 2.9602
3703 3903 2.7376
3704 3904 2.8634
3705 3905 2.7525
3706 3906 2.8436
3707 3907 2.9626
3708 3908 2.8411
3709 3909 2.647
3710 3910 2.6552
3711 3911 2.8299
3712 3912 2.848
3713 3913 2.8772
3714 3914 2.88
3715 3915 2.671
3716 3916 2.9768
3717 3917 2.6971
3718 3918 2.7847
3719 3919 2.6504
3720 3920 2.8114
3721 3921 2.8541
3722 3922 2.7833
3723 3923 2.8425
3724 3924 2.7869
3725 3925 2.7558
3726 3926 2.7212
3727 3927 2.7542
3728 3928 2.8845
3729 3929 2.8052
3730 3930 2.8929
3731 3931 3.6357
3732 3932 2.6964
3733 3933 2.7843
3734 3934 2.8271
3735 3935 2.9506
3736 3936 2.6455
3737 3937 2.8847
3738 3938 2.8251
3739 3939 3.116
3740 3940 2.8805
3741 3941 2.8752
3742 3942 2.826
3743 3943 2.8371
3744 3944 2.8582
3745 3945 2.776
3746 3946 2.9067
3747 3947 5.0364
3748 3948 4.8417
3749 3949 4.0621
3750 3950 4.948
3751 3951 4.9335
3752 3952 4.3422
3753 3953 4.9486
3754 3954 4.1671
3755 3955 2.852
3756 3956 2.8472
3757 3957 6.3407
3758 3958 6.4097
3759 3959 8.3272
3760 3960 7.2521
3761 3961 7.6021
3762 3962 8.348
3763 3963 6.2448
3764 3964 6.0115
3765 3965 7.4669
3766 3966 7.6523
3767 3967 8.3095
3768 3968 5.4389
3769 3969 6.8885
3770 3970 8.6737
3771 3971 9.0816
3772 3972 7.9684
3773 3973 9.007
3774 3974 9.7662
3775 3975 7.096
3776 3976 7.0926
3777 3977 5.6337
3778 3978 7.1587
3779 3979 7.5982
3780 3980 7.3982
3781 3981 8.4638
3782 3982 6.7139
3783 3983 7.2794
3784 3984 8.004
3785 3985 7.4559
3786 3986 6.1523
3787 3987 6.8321
3788 3988 7.9233
3789 3989 8.7203
3790 3990 9.1297
3791 3991 7.4309
3792 3992 6.8398
3793 3993 7.1605
3794 3994 8.5577
3795 3995 8.5186
3796 3996 7.7625
3797 3997 6.8637
3798 3998 5.6399
3799 3999 5.3052
3800 4000 6.6631
3801 4001 2.9942
3802 4002 2.8412
3803 4003 4.2883
3804 4004 7.2915
3805 4005 6.8749
3806 4006 7.2368
3807 4007 8.0349
3808 4008 8.3062
3809 4009 6.3881
3810 4010 6.9224
3811 4011 6.5004
3812 4012 4.2228
3813 4013 7.1532
3814 4014 9.0343
3815 4015 5.7436
3816 4016 6.4491
3817 4017 5.069
3818 4018 9.0427
3819 4019 7.342
3820 4020 6.6852
3821 4021 7.0601
3822 4022 6.7376
3823 4023 5.6289
3824 4024 6.062
3825 4025 7.2382
3826 4026 7.0835
3827 4027 6.4511
3828 4028 5.1535
3829 4029 7.4464
3830 4030 7.578
3831 4031 7.4389
3832 4032 6.7003
3833 4033 7.9521
3834 4034 6.9774
3835 4035 8.7362
3836 4036 7.7562
3837 4037 7.0937
3838 4038 8.2084
3839 4039 2.9473
3840 4040 2.8005
3841 4041 2.8004
3842 4042 2.9108
3843 4043 5.7434
3844 4044 8.6873
3845 4045 7.5428
3846 4046 6.8026
3847 4047 3.025
3848 4048 3.9823
3849 4049 4.7681
3850 4050 4.2564
3851 4051 2.745
3852 4052 3.2842
3853 4053 4.2175
3854 4054 4.8142
3855 4055 2.8116
3856 4056 2.6895
3857 4057 2.7812
3858 4058 2.7745
3859 4059 2.7986
3860 4060 2.7138
3861 4061 5.0657
3862 4062 2.8462
3863 4063 2.8574
3864 4064 4.3071
3865 4065 2.7443
3866 4066 2.8029
3867 4067 2.7303
3868 4068 4.6771
3869 4069 2.9083
3870 4070 2.7659
3871 4071 2.8749
3872 4072 2.8811
3873 4073 4.114
3874 4074 3.8998
3875 4075 2.9152
3876 4076 2.7701
3877 4077 3.8202
3878 4078 4.939
3879 4079 6.5142
3880 4080 5.2521
3881 4081 4.0808
3882 4082 5.4153
3883 4083 2.8854
3884 4084 2.7576
3885 4085 2.795
3886 4086 3.3071
3887 4087 2.7279
3888 4088 2.8842
3889 4089 2.85
3890 4090 2.7496
3891 4091 2.8757
3892 4092 2.7982
3893 4093 3.1382
3894 4094 3.0572
3895 4095 5.297
3896 4096 4.0967
3897 4097 4.873
3898 4098 2.7608
3899 4099 2.7524
3900 4100 2.8127
3901 4101 2.9244
3902 4102 2.915
3903 4103 2.7019
3904 4104 2.6128
3905 4105 2.6327
3906 4106 2.7031
3907 4107 2.9008
3908 4108 2.7288
3909 4109 2.6331
3910 4110 2.6862
3911 4111 2.694
3912 4112 2.7089
3913 4113 2.8526
3914 4114 2.9515
3915 4115 2.9466
3916 4116 2.996
3917 4117 2.8347
3918 4118 2.9303
3919 4119 2.8819
3920 4120 2.7743
3921 4121 2.7753
3922 4122 2.74
3923 4123 2.9108
3924 4124 2.8554
3925 4125 2.7978
3926 4126 2.7973
3927 4127 2.9319
3928 4128 2.6751
3929 4129 2.597
3930 4130 2.7977
3931 4131 2.752
3932 4132 2.9106
3933 4133 2.7094
3934 4134 2.7809
3935 4135 2.8418
3936 4136 2.6186
3937 4137 2.8902
3938 4138 2.6938
3939 4139 2.8319
3940 4140 3.0159
3941 4141 2.5953
3942 4142 2.5762
3943 4143 2.7427
3944 4144 2.6705
3945 4145 2.7141
3946 4146 2.7747
3947 4147 2.786
3948 4148 2.793
3949 4149 2.7046
3950 4150 2.727
3951 4151 2.878
3952 4152 2.6709
3953 4153 2.7098
3954 4154 2.7843
3955 4155 2.812
3956 4156 2.6505
3957 4157 2.6911
3958 4158 2.8089
3959 4159 2.6777
3960 4160 2.6369
3961 4161 2.6996
3962 4162 2.7116
3963 4163 3.1869
3964 4164 2.7093
3965 4165 2.8311
3966 4166 2.7197
3967 4167 2.7419
3968 4168 2.8781
3969 4169 2.7746
3970 4170 2.8082
3971 4171 2.8785
3972 4172 2.9646
3973 4173 2.7416
3974 4174 2.5844
3975 4175 2.871
3976 4176 2.7337
3977 4177 2.7907
3978 4178 2.7202
3979 4179 2.8067
3980 4180 3.0359
3981 4181 2.8455
3982 4182 2.9719
3983 4183 2.7793
3984 4184 2.8561
3985 4185 2.8064
3986 4186 2.6682
3987 4187 2.7045
3988 4188 2.6903
3989 4189 2.7757
3990 4190 2.7779
3991 4191 2.6541
3992 4192 2.7005
3993 4193 2.9369
3994 4194 2.7546
3995 4195 2.9068
3996 4196 2.8722
3997 4197 2.6031
3998 4198 2.6926
3999 4199 2.7169
4000 4200 2.8158
4001 4201 2.8093
4002 4202 2.9169
4003 4203 2.6539
4004 4204 2.8833
4005 4205 2.7379
4006 4206 2.7887
4007 4207 2.7468
4008 4208 2.6957
4009 4209 2.8756
4010 4210 2.7837
4011 4211 2.7655
4012 4212 2.7879
4013 4213 2.7725
4014 4214 2.8615
4015 4215 2.7018
4016 4216 2.7723
4017 4217 2.8718
4018 4218 2.6453
4019 4219 2.832
4020 4220 2.6747
4021 4221 2.8307
4022 4222 2.8444
4023 4223 2.9619
4024 4224 2.7815
4025 4225 2.9579
4026 4226 2.8288
4027 4227 2.6991
4028 4228 2.7075
4029 4229 2.6198
4030 4230 2.7022
4031 4231 2.6821
4032 4232 2.7746
4033 4233 2.9718
4034 4234 2.7983
4035 4235 2.8199
4036 4236 2.7203
4037 4237 2.7268
4038 4238 3.1576
4039 4239 2.9036
4040 4240 2.8379
4041 4241 2.8379
4042 4242 2.6996
4043 4243 2.7367
4044 4244 2.7881
4045 4245 2.8542
4046 4246 2.7844
4047 4247 2.7436
4048 4248 2.7784
4049 4249 2.7687
4050 4250 2.8269
4051 4251 2.8727
4052 4252 2.6587
4053 4253 2.8188
4054 4254 2.7876
4055 4255 2.7328
4056 4256 2.6704
4057 4257 2.7036
4058 4258 2.6458
4059 4259 2.7413
4060 4260 2.8853
4061 4261 2.6613
4062 4262 2.7726
4063 4263 2.7483
4064 4264 2.8479
4065 4265 2.8197
4066 4266 2.7772
4067 4267 2.8384
4068 4268 2.7473
4069 4269 2.6928
4070 4270 2.7912
4071 4271 2.7565
4072 4272 2.8054
4073 4273 2.9488
4074 4274 2.8759
4075 4275 2.8059
4076 4276 2.6358
4077 4277 2.828
4078 4278 2.7836
4079 4279 2.889
4080 4280 2.9568
4081 4281 2.882
4082 4282 2.9388
4083 4283 2.8016
4084 4284 2.8528
4085 4285 2.8899
4086 4286 2.7634
4087 4287 3.0351
4088 4288 2.8348
4089 4289 2.7961
4090 4290 2.7761
4091 4291 2.8055
4092 4292 2.733
4093 4293 2.7304
4094 4294 2.8179
4095 4295 2.5301
4096 4296 2.6915
4097 4297 2.5057
4098 4298 2.6428
4099 4299 2.5948
4100 4300 2.7973
4101 4301 2.5698
4102 4302 2.6591
4103 4303 2.4945
4104 4304 2.6841
4105 4305 2.7336
4106 4306 2.6402
4107 4307 2.7565
4108 4308 2.8008
4109 4309 2.7724
4110 4310 2.7909
4111 4311 2.6121
4112 4312 2.7471
4113 4313 2.7432
4114 4314 2.7205
4115 4315 2.6611
4116 4316 2.7641
4117 4317 2.6733
4118 4318 2.7834
4119 4319 2.7675
4120 4320 2.8422
4121 4321 2.6963
4122 4322 2.693
4123 4323 2.7691
4124 4324 2.7281
4125 4325 2.8509
4126 4326 4.3483
4127 4327 2.8765
4128 4328 4.8211
4129 4329 5.2562
4130 4330 7.9078
4131 4331 6.4552
4132 4332 5.8837
4133 4333 7.5916
4134 4334 7.6697
4135 4335 8.1925
4136 4336 2.7891
4137 4337 2.7868
4138 4338 2.6883
4139 4339 3.4859
4140 4340 4.3668
4141 4341 3.8957
4142 4342 2.8611
4143 4343 2.7654
4144 4344 3.3257
4145 4345 3.5555
4146 4346 2.8268
4147 4347 2.5932
4148 4348 2.6888
4149 4349 5.803
4150 4350 5.9773
4151 4351 4.7532
4152 4352 3.1919
4153 4353 3.016
4154 4354 2.8617
4155 4355 2.9631
4156 4356 2.9039
4157 4357 2.8475
4158 4358 3.3554
4159 4359 2.8947
4160 4360 3.4514
4161 4361 3.9694
4162 4362 3.1708
4163 4363 4.6677
4164 4364 6.6095
4165 4365 3.5984
4166 4366 3.0079
4167 4367 4.7598
4168 4368 3.1887
4169 4369 2.8211
4170 4370 6.2511
4171 4371 3.1791
4172 4372 3.0282
4173 4373 3.6891
4174 4374 6.5181
4175 4375 4.6087
4176 4376 6.9268
4177 4377 7.684
4178 4378 5.5142
4179 4379 5.0016
4180 4380 2.8079
4181 4381 3.0318
4182 4382 3.2934
4183 4383 4.1387
4184 4384 4.6863
4185 4385 3.2755
4186 4386 3.7919
4187 4387 3.3852
4188 4388 3.2882
4189 4389 3.0029
4190 4390 2.6606
4191 4391 6.0702
4192 4392 5.9903
4193 4393 5.56
4194 4394 3.2939
4195 4395 2.7981
4196 4396 6.3784
4197 4397 3.8526
4198 4398 3.4691
4199 4399 3.0325
4200 4400 2.7978
4201 4401 7.4924
4202 4402 2.9498
4203 4403 6.7748
4204 4404 5.0314
4205 4405 3.168
4206 4406 3.4438
4207 4407 2.987
4208 4408 2.924
4209 4409 7.4384
4210 4410 4.7037
4211 4411 2.9926
4212 4412 6.707
4213 4413 5.9018
4214 4414 7.4751
4215 4415 5.148
4216 4416 4.5373
4217 4417 5.1344
4218 4418 4.6989
4219 4419 5.5831
4220 4420 3.3437
4221 4421 2.9492
4222 4422 2.937
4223 4423 3.512
4224 4424 2.7518
4225 4425 2.9123
4226 4426 2.6469
4227 4427 2.8045
4228 4428 2.7652
4229 4429 2.5367
4230 4430 2.6838
4231 4431 3.5919
4232 4432 2.6861
4233 4433 2.8143
4234 4434 3.871
4235 4435 2.9318
4236 4436 3.0217
4237 4437 4.9608
4238 4438 6.7428
4239 4439 4.7353
4240 4440 2.9424
4241 4441 2.682
4242 4442 3.2004
4243 4443 2.9876
4244 4444 3.8175
4245 4445 5.241
4246 4446 2.7741
4247 4447 2.8809
4248 4448 5.2653
4249 4449 3.6365
4250 4450 4.9828
4251 4451 4.9226
4252 4452 4.5483
4253 4453 3.9293
4254 4454 3.8492
4255 4455 4.001
4256 4456 4.0652
4257 4457 2.8198
4258 4458 4.6753
4259 4459 6.2877
4260 4460 5.9674
4261 4461 2.6914
4262 4462 2.8892
4263 4463 2.8392
4264 4464 3.1313
4265 4465 2.6802
4266 4466 2.7853
4267 4467 7.403
4268 4468 4.8605
4269 4469 2.8012
4270 4470 2.9396
4271 4471 2.7273
4272 4472 2.7783
4273 4473 3.9726
4274 4474 5.0894
4275 4475 2.9769
4276 4476 4.3951
4277 4477 6.1393
4278 4478 4.8061
4279 4479 3.0247
4280 4480 2.9663
4281 4481 5.9244
4282 4482 2.9382
4283 4483 2.9331
4284 4484 5.3472
4285 4485 5.6394
4286 4486 2.8586
4287 4487 2.9741
4288 4488 2.831
4289 4489 2.8378
4290 4490 2.6273
4291 4491 2.8801
4292 4492 2.6622
4293 4493 3.2294
4294 4494 2.8661
4295 4495 2.8543
4296 4496 2.7147
4297 4497 2.7957
4298 4498 2.8217
4299 4499 2.8637
4300 4500 2.6106
4301 4501 2.8409
4302 4502 2.7489
4303 4503 2.5935
4304 4504 4.3546
4305 4505 2.7604
4306 4506 4.1109
4307 4507 3.1933
4308 4508 2.7732
4309 4509 5.0119
4310 4510 5.4334
4311 4511 5.5111
4312 4512 4.5018
4313 4513 6.7114
4314 4514 6.1282
4315 4515 9.3574
4316 4516 3.5259
4317 4517 7.2099
4318 4518 8.3689
4319 4519 8.3499
4320 4520 8.8184
4321 4521 10.9865
4322 4522 10.4744
4323 4523 7.4478
4324 4524 8.4245
4325 4525 8.8757
4326 4526 8.8175
4327 4527 7.6376
4328 4528 4.2069
4329 4529 7.2229
4330 4530 5.3871
4331 4531 7.9969
4332 4532 6.5821
4333 4533 9.4705
4334 4534 8.1655
4335 4535 6.0811
4336 4536 4.6284
4337 4537 10.0343
4338 4538 9.3998
4339 4539 10.9285
4340 4540 6.5445
4341 4541 6.8799
4342 4542 8.1737
4343 4543 6.2644
4344 4544 6.1173
4345 4545 2.7121
4346 4546 5.7851
4347 4547 4.6232
4348 4548 2.7014
4349 4549 7.5052
4350 4550 9.1775
4351 4551 8.3986
4352 4552 5.4219
4353 4553 5.509
4354 4554 6.5241
4355 4555 7.9976
4356 4556 7.6924
4357 4557 10.0312
4358 4558 6.9418
4359 4559 7.4979
4360 4560 8.2277
4361 4561 8.2759
4362 4562 8.2127
4363 4563 4.864
4364 4564 6.2297
4365 4565 6.6273
4366 4566 5.5769
4367 4567 3.1667
4368 4568 7.0464
4369 4569 7.3869
4370 4570 7.4819
4371 4571 8.3975
4372 4572 6.2805
4373 4573 9.4266
4374 4574 6.088
4375 4575 7.5732
4376 4576 8.2226
4377 4577 6.0333
4378 4578 6.2095
4379 4579 8.3686
4380 4580 10.4771
4381 4581 8.5607
4382 4582 9.7552
4383 4583 10.0651
4384 4584 8.9858
4385 4585 7.9128
4386 4586 8.4434
4387 4587 9.9159
4388 4588 10.0992
4389 4589 9.4539
4390 4590 9.4678
4391 4591 8.26
4392 4592 10.8336
4393 4593 8.5409
4394 4594 8.5188
4395 4595 5.7389
4396 4596 8.2488
4397 4597 6.9835
4398 4598 8.7035
4399 4599 2.5824
4400 4600 7.6468
4401 4601 8.5471
4402 4602 10.1373
4403 4603 7.3597
4404 4604 9.5535
4405 4605 9.7926
4406 4606 9.3197
4407 4607 8.6163
4408 4608 6.5209
4409 4609 3.2523
4410 4610 5.0895
4411 4611 5.9464
4412 4612 4.1176
4413 4613 5.337
4414 4614 7.847
4415 4615 8.738
4416 4616 4.7092
4417 4617 3.1157
4418 4618 2.6561
4419 4619 2.9382
4420 4620 2.9642
4421 4621 3.4183
4422 4622 3.8787
4423 4623 2.9349
4424 4624 2.7695
4425 4625 3.3318
4426 4626 2.8389
4427 4627 2.9481
4428 4628 2.7827
4429 4629 2.7994
4430 4630 3.8759
4431 4631 4.9847
4432 4632 3.8949
4433 4633 2.8457
4434 4634 2.8179
4435 4635 5.1339
4436 4636 3.5975
4437 4637 2.8455
4438 4638 2.7981
4439 4639 5.0538
4440 4640 7.3565
4441 4641 5.6134
4442 4642 6.1507
4443 4643 2.7637
4444 4644 2.9447
4445 4645 7.8479
4446 4646 4.3315
4447 4647 5.8669
4448 4648 4.561
4449 4649 3.7719
4450 4650 6.7265
4451 4651 11.03
4452 4652 6.549
4453 4653 2.7011
4454 4654 2.7501
4455 4655 3.1151
4456 4656 2.7939
4457 4657 2.8821
4458 4658 4.5735
4459 4659 5.2406
4460 4660 4.4796
4461 4661 4.6674
4462 4662 7.6372
4463 4663 4.0749
4464 4664 2.9942
4465 4665 2.979
4466 4666 5.2704
4467 4667 4.9837
4468 4668 2.7575
4469 4669 4.674
4470 4670 3.8307
4471 4671 5.4184
4472 4672 8.3508
4473 4673 8.7322
4474 4674 10.7234
4475 4675 9.1436
4476 4676 9.6029
4477 4677 7.0014
4478 4678 7.4237
4479 4679 9.3833
4480 4680 8.026
4481 4681 8.9776
4482 4682 10.9352
4483 4683 9.1275
4484 4684 8.1172
4485 4685 7.4724
4486 4686 9.6518
4487 4687 10.5409
4488 4688 7.3199
4489 4689 7.7422
4490 4690 8.7207
4491 4691 9.5692
4492 4692 10.8006
4493 4693 7.5516
4494 4694 9.2845
4495 4695 6.7585
4496 4696 8.3244
4497 4697 9.2481
4498 4698 7.2758
4499 4699 8.0968
4500 4700 7.0563
4501 4701 6.9683
4502 4702 8.2958
4503 4703 7.9722
4504 4704 9.2874
4505 4705 9.4813
4506 4706 7.397
4507 4707 7.7313
4508 4708 8.8245
4509 4709 9.5704
4510 4710 8.3502
4511 4711 7.778
4512 4712 9.8095
4513 4713 8.7631
4514 4714 8.738
4515 4715 6.4519
4516 4716 8.9527
4517 4717 9.0004
4518 4718 8.6783
4519 4719 6.743
4520 4720 8.947
4521 4721 8.413
4522 4722 8.6613
4523 4723 9.4849
4524 4724 8.7837
4525 4725 9.0456
4526 4726 8.5826
4527 4727 9.0713
4528 4728 8.0516
4529 4729 8.6798
4530 4730 9.3426
4531 4731 10.7729
4532 4732 9.9446
4533 4733 9.1479
4534 4734 9.4535
4535 4735 9.9378
4536 4736 10.1102
4537 4737 9.2794
4538 4738 8.3991
4539 4739 7.4229
4540 4740 10.9022
4541 4741 10.2987
4542 4742 7.7808
4543 4743 7.3414
4544 4744 7.4383
4545 4745 7.7442
4546 4746 9.06
4547 4747 8.8867
4548 4748 10.6028
4549 4749 8.5455
4550 4750 10.1143
4551 4751 8.5866
4552 4752 7.4432
4553 4753 9.236
4554 4754 11.0124
4555 4755 8.814
4556 4756 8.0038
4557 4757 8.2334
4558 4758 8.3221
4559 4759 9.9979
4560 4760 7.9393
4561 4761 9.6775
4562 4762 7.5497
4563 4763 8.1467
4564 4764 7.2644
4565 4765 9.1545
4566 4766 9.4753
4567 4767 8.0755
4568 4768 9.9945
4569 4769 8.5401
4570 4770 7.123
4571 4771 8.9398
4572 4772 6.9958
4573 4773 7.5977
4574 4774 8.1208
4575 4775 7.9846
4576 4776 7.4198
4577 4777 5.2083
4578 4778 3.1103
4579 4779 2.9724
4580 4780 4.9829
4581 4781 6.163
4582 4782 11.232
4583 4783 9.3088
4584 4784 8.8921
4585 4785 8.0081
4586 4786 6.5739
4587 4787 7.2195
4588 4788 9.3457
4589 4789 9.8611
4590 4790 8.4209
4591 4791 8.5674
4592 4792 7.7218
4593 4793 7.8911
4594 4794 8.9608
4595 4795 6.1866
4596 4796 9.4097
4597 4797 6.2385
4598 4798 4.6049
4599 4799 8.2287
4600 4800 4.6739
4601 4801 4.5543
4602 4802 7.1527
4603 4803 7.1727
4604 4804 4.2539
4605 4805 9.6569
4606 4806 9.4149
4607 4807 5.4458
4608 4808 9.3706
4609 4809 9.0426
4610 4810 10.0437
4611 4811 5.8355
4612 4812 6.4441
4613 4813 6.597
4614 4814 7.8348
4615 4815 3.2879
4616 4816 4.6706
4617 4817 6.3445
4618 4818 4.8276
4619 4819 5.4011
4620 4820 6.4831
4621 4821 6.5396
4622 4822 4.0101
4623 4823 3.6295
4624 4824 3.0368
4625 4825 3.4185
4626 4826 6.1157
4627 4827 2.9402
4628 4828 5.3091
4629 4829 3.731
4630 4830 6.2787
4631 4831 4.8991
4632 4832 2.7876
4633 4833 5.8096
4634 4834 2.7099
4635 4835 2.7972
4636 4836 2.8561
4637 4837 7.2367
4638 4838 7.0029
4639 4839 4.957
4640 4840 5.4173
4641 4841 5.1375
4642 4842 6.6796
4643 4843 5.2894
4644 4844 3.4173
4645 4845 2.6422
4646 4846 2.7481
4647 4847 2.6641
4648 4848 2.6877
4649 4849 3.0794
4650 4850 2.9848
4651 4851 2.7018
4652 4852 3.5076
4653 4853 3.4737
4654 4854 2.9543
4655 4855 3.3578
4656 4856 2.7251
4657 4857 2.9491
4658 4858 2.6786
4659 4859 2.8263
4660 4860 3.0179
4661 4861 3.0901
4662 4862 3.143
4663 4863 2.9626
4664 4864 2.7762
4665 4865 2.8122
4666 4866 2.8888
4667 4867 3.1879
4668 4868 2.6878
4669 4869 3.0969
4670 4870 2.7425
4671 4871 3.3447
4672 4872 2.9561
4673 4873 2.9389
4674 4874 2.9556
4675 4875 2.7451
4676 4876 2.6913
4677 4877 2.9867
4678 4878 2.5762
4679 4879 2.7769
4680 4880 2.7397
4681 4881 2.776
4682 4882 2.8886
4683 4883 2.7197
4684 4884 2.8937
4685 4885 2.8935
4686 4886 3.2578
4687 4887 2.8149
4688 4888 2.6749
4689 4889 2.9331
4690 4890 2.8711
4691 4891 2.9101
4692 4892 2.7557
4693 4893 2.8003
4694 4894 2.9487
4695 4895 3.0875
4696 4896 2.7242
4697 4897 2.7539
4698 4898 2.6993
4699 4899 2.9548
4700 4900 3.0186
4701 4901 3.2045
4702 4902 2.9557
4703 4903 2.8609
4704 4904 3.3324
4705 4905 2.6193
4706 4906 3.0571
4707 4907 3.1306
4708 4908 2.8974
4709 4909 4.1334
4710 4910 4.0365
4711 4911 2.9954
4712 4912 2.7024
4713 4913 2.7437
4714 4914 2.6309
4715 4915 2.6847
4716 4916 2.7058
4717 4917 2.7374
4718 4918 5.034
4719 4919 2.7622
4720 4920 2.7567
4721 4921 3.5592
4722 4922 2.9817
4723 4923 6.5092
4724 4924 2.7938
4725 4925 3.1013
4726 4926 2.7803
4727 4927 2.9938
4728 4928 4.6422
4729 4929 2.9404
4730 4930 4.1742
4731 4931 2.7581
4732 4932 2.8007
4733 4933 4.4204
4734 4934 4.4905
4735 4935 4.7193
4736 4936 5.5739
4737 4937 5.2574
4738 4938 5.0122
4739 4939 5.6983
4740 4940 6.0871
4741 4941 6.7038
4742 4942 6.3089
4743 4943 5.2257
4744 4944 6.8031
4745 4945 7.2704
4746 4946 5.8638
4747 4947 7.656
4748 4948 6.4315
4749 4949 4.8787
4750 4950 7.8059
4751 4951 6.7747
4752 4952 3.9173
4753 4953 4.901
4754 4954 6.1015
4755 4955 5.639
4756 4956 3.9293
4757 4957 3.0653
4758 4958 3.0176
4759 4959 2.8033
4760 4960 2.766
4761 4961 2.7777
4762 4962 2.7265
4763 4963 3.5009
4764 4964 3.71
4765 4965 2.8546
4766 4966 2.8318
4767 4967 9.0354
4768 4968 2.7835
4769 4969 4.5148
4770 4970 3.4755
4771 4971 5.181
4772 4972 2.5937
4773 4973 3.152
4774 4974 5.1868
4775 4975 2.7946
4776 4976 2.702
4777 4977 2.7039
4778 4978 2.9458
4779 4979 5.4477
4780 4980 2.6294
4781 4981 6.6157
4782 4982 4.5254
4783 4983 5.6382
4784 4984 5.8491
4785 4985 5.5504
4786 4986 2.5942
4787 4987 5.4598
4788 4988 6.3125
4789 4989 10.9618
4790 4990 8.08
4791 4991 7.8919
4792 4992 7.6171
4793 4993 6.8457
4794 4994 7.5164
4795 4995 6.0915
4796 4996 10.087
4797 4997 8.4558
4798 4998 10.4536
4799 4999 7.5822
4800 5000 4.7402
4801 5001 5.3816
4802 5002 9.4983
4803 5003 5.7897
4804 5004 6.442
4805 5005 4.6283
4806 5006 5.7951
4807 5007 5.9369
4808 5008 6.5817
4809 5009 6.7828
4810 5010 7.288
4811 5011 8.5458
4812 5012 6.4447
4813 5013 4.0391
4814 5014 6.7833
4815 5015 3.6394
4816 5016 2.9559
4817 5017 2.9194
4818 5018 3.1176
4819 5019 2.8556
4820 5020 3.8012
4821 5021 4.1886
4822 5022 3.1118
4823 5023 2.9402
4824 5024 4.9705
4825 5025 2.6919
4826 5026 2.8688
4827 5027 2.6879
4828 5028 2.7068
4829 5029 3.0288
4830 5030 3.0466
4831 5031 3.9735
4832 5032 5.9944
4833 5033 3.931
4834 5034 2.8824
4835 5035 3.4326
4836 5036 2.8079
4837 5037 2.8058
4838 5038 2.9571
4839 5039 4.4521
4840 5040 8.8169
4841 5041 7.5985
4842 5042 6.2771
4843 5043 7.0473
4844 5044 5.5737
4845 5045 8.5027
4846 5046 8.0757
4847 5047 7.3718
4848 5048 8.839
4849 5049 6.6674
4850 5050 9.1106
4851 5051 8.5755
4852 5052 7.4902
4853 5053 8.8266
4854 5054 7.6592
4855 5055 7.1269
4856 5056 7.962
4857 5057 4.3838
4858 5058 7.2686
4859 5059 4.0809
4860 5060 2.8128
4861 5061 4.911
4862 5062 3.8281
4863 5063 2.6829
4864 5064 4.4041
4865 5065 4.0305
4866 5066 7.1985
4867 5067 5.7683
4868 5068 5.8682
4869 5069 9.1435
4870 5070 6.8239
4871 5071 7.5069
4872 5072 6.8852
4873 5073 8.4413
4874 5074 9.0149
4875 5075 5.0822
4876 5076 8.436
4877 5077 7.93
4878 5078 9.644
4879 5079 7.7619
4880 5080 6.3563
4881 5081 5.1387
4882 5082 3.8814
4883 5083 6.7491
4884 5084 8.4816
4885 5085 8.1094
4886 5086 5.1767
4887 5087 2.6742
4888 5088 3.2031
4889 5089 4.138
4890 5090 3.9305
4891 5091 2.7748
4892 5092 2.8149
4893 5093 2.889
4894 5094 2.8273
4895 5095 2.9787
4896 5096 3.1659
4897 5097 2.8737
4898 5098 2.7012
4899 5099 2.6434
4900 5100 2.9608
4901 5101 3.1443
4902 5102 2.9444
4903 5103 3.1137
4904 5104 2.7343
4905 5105 3.0797
4906 5106 2.8971
4907 5107 2.8616
4908 5108 2.8842
4909 5109 2.8293
4910 5110 2.7989
4911 5111 2.8388
4912 5112 2.8198
4913 5113 2.6122
4914 5114 2.742
4915 5115 2.8685
4916 5116 2.6967
4917 5117 2.6338
4918 5118 2.7094
4919 5119 2.6466
4920 5120 2.7438
4921 5121 2.9812
4922 5122 2.9191
4923 5123 2.5944
4924 5124 2.4821
4925 5125 2.5918
4926 5126 2.8817
4927 5127 2.584
4928 5128 2.7712
4929 5129 2.7595
4930 5130 2.8049
4931 5131 3.0558
4932 5132 2.7866
4933 5133 2.7936
4934 5134 2.8324
4935 5135 2.8393
4936 5136 2.6407
4937 5137 2.6759
4938 5138 2.477
4939 5139 2.7728
4940 5140 2.6965
4941 5141 2.8151
4942 5142 2.854
4943 5143 2.6846
4944 5144 2.8516
4945 5145 2.7897
4946 5146 2.7565
4947 5147 2.7051
4948 5148 2.7395
4949 5149 2.8338
4950 5150 2.7655
4951 5151 2.6963
4952 5152 2.745
4953 5153 2.8725
4954 5154 2.8001
4955 5155 2.6923
4956 5156 2.8197
4957 5157 2.9601
4958 5158 2.8745
4959 5159 2.8803
4960 5160 2.8499
4961 5161 2.7142
4962 5162 2.8938
4963 5163 2.6518
4964 5164 2.6549
4965 5165 2.7518
4966 5166 2.8062
4967 5167 2.6616
4968 5168 2.5752
4969 5169 2.8131
4970 5170 2.8192
4971 5171 2.7934
4972 5172 2.7361
4973 5173 2.7411
4974 5174 2.742
4975 5175 2.7842
4976 5176 2.7624
4977 5177 2.7737
4978 5178 2.8279
4979 5179 2.7643
4980 5180 2.6779
4981 5181 2.7313
4982 5182 2.758
4983 5183 2.7361
4984 5184 2.8584
4985 5185 2.769
4986 5186 2.9245
4987 5187 2.8327
4988 5188 2.7331
4989 5189 2.8436
4990 5190 3.1186
4991 5191 2.851
4992 5192 2.6978
4993 5193 2.7417
4994 5194 2.8661
4995 5195 2.7721
4996 5196 2.669
4997 5197 2.8656
4998 5198 2.6745
4999 5199 2.9124
5000 5200 2.9013
5001 5201 2.5968
5002 5202 2.8563
5003 5203 2.749
5004 5204 2.6481
5005 5205 2.6773
5006 5206 2.7355
5007 5207 2.9819
5008 5208 2.827
5009 5209 2.8387
5010 5210 2.8147
5011 5211 2.7837
5012 5212 2.7655
5013 5213 2.83
5014 5214 2.7763
5015 5215 2.6514
5016 5216 2.8499
5017 5217 2.6573
5018 5218 2.7394
5019 5219 2.9179
5020 5220 2.9228
5021 5221 2.8831
5022 5222 2.8474
5023 5223 2.8191
5024 5224 2.7654
5025 5225 2.787
5026 5226 2.8942
5027 5227 2.8166
5028 5228 2.7376
5029 5229 2.7148
5030 5230 2.8173
5031 5231 2.7238
5032 5232 2.685
5033 5233 2.7319
5034 5234 2.7252
5035 5235 2.7703
5036 5236 2.8089
5037 5237 2.7613
5038 5238 2.9301
5039 5239 2.8962
5040 5240 2.6475
5041 5241 2.8418
5042 5242 2.8225
5043 5243 2.6945
5044 5244 2.8081
5045 5245 2.8299
5046 5246 2.8055
5047 5247 2.7849
5048 5248 2.9112
5049 5249 2.84
5050 5250 2.7067
5051 5251 2.7971
5052 5252 3.0438
5053 5253 2.754
5054 5254 2.7942
5055 5255 2.7148
5056 5256 2.7569
5057 5257 2.6744
5058 5258 3.0546
5059 5259 2.7434
5060 5260 2.8784
5061 5261 2.7872
5062 5262 2.6842
5063 5263 2.606
5064 5264 2.7468
5065 5265 2.6714
5066 5266 3.0065
5067 5267 2.8097
5068 5268 2.7706
5069 5269 2.7265
5070 5270 2.9608
5071 5271 2.8082
5072 5272 2.6879
5073 5273 2.7763
5074 5274 2.8344
5075 5275 2.634
5076 5276 2.8211
5077 5277 2.8496
5078 5278 2.6464
5079 5279 2.7162
5080 5280 2.6455
5081 5281 2.6222
5082 5282 2.7417
5083 5283 2.859
5084 5284 2.7048
5085 5285 2.765
5086 5286 2.8066
5087 5287 2.6337
5088 5288 2.6988
5089 5289 3.0097
5090 5290 2.7742
5091 5291 2.8745
5092 5292 2.7998
5093 5293 2.8564
5094 5294 2.9391
5095 5295 2.683
5096 5296 2.9219
5097 5297 2.8523
5098 5298 2.8738
5099 5299 2.7801
5100 5300 2.7341
5101 5301 2.7428
5102 5302 2.8318
5103 5303 2.7397
5104 5304 2.7214
5105 5305 2.6643
5106 5306 2.8674
5107 5307 2.8025
5108 5308 2.771
5109 5309 2.9056
5110 5310 2.7656
5111 5311 2.702
5112 5312 2.669
5113 5313 2.6818
5114 5314 2.754
5115 5315 2.5402
5116 5316 2.7706
5117 5317 2.7579
5118 5318 2.7619
5119 5319 2.7845
5120 5320 2.8267
5121 5321 2.7686
5122 5322 2.8514
5123 5323 2.7939
5124 5324 2.6581
5125 5325 2.7233
5126 5326 2.725
5127 5327 2.6871
5128 5328 2.6265
5129 5329 2.8605
5130 5330 2.8186
5131 5331 2.9553
5132 5332 2.7096
5133 5333 2.6779
5134 5334 2.8072
5135 5335 2.8288
5136 5336 2.7025
5137 5337 2.956
5138 5338 2.7969
5139 5339 2.6946
5140 5340 2.662
5141 5341 2.7049
5142 5342 2.8598
5143 5343 2.8108
5144 5344 2.8991
5145 5345 2.8899
5146 5346 2.6413
5147 5347 2.8705
5148 5348 2.6517
5149 5349 2.9514
5150 5350 2.739
5151 5351 3.0768
5152 5352 2.7542
5153 5353 2.8629
5154 5354 2.7981
5155 5355 2.6977
5156 5356 2.7403
5157 5357 2.7756
5158 5358 2.7457
5159 5359 2.7042
5160 5360 2.78
5161 5361 2.9523
5162 5362 2.7645
5163 5363 2.7636
5164 5364 2.7888
5165 5365 2.7105
5166 5366 2.9628
5167 5367 2.7852
5168 5368 2.8182
5169 5369 2.9468
5170 5370 3.5357
5171 5371 3.654
5172 5372 3.5747
5173 5373 3.3194
5174 5374 2.754
5175 5375 2.6862
5176 5376 2.7895
5177 5377 2.8142
5178 5378 2.7758
5179 5379 2.7499
5180 5380 2.714
5181 5381 2.8025
5182 5382 2.4898
5183 5383 2.663
5184 5384 2.6353
5185 5385 2.8698
5186 5386 2.8643
5187 5387 2.9453
5188 5388 2.7526
5189 5389 2.8406
5190 5390 2.7802
5191 5391 2.7749
5192 5392 2.6931
5193 5393 2.766
5194 5394 2.7322
5195 5395 3.0139
5196 5396 2.7763
5197 5397 2.8826
5198 5398 2.7476
5199 5399 2.843
5200 5400 2.8845
5201 5401 2.9875
5202 5402 2.8347
5203 5403 2.7067
5204 5404 2.5615
5205 5405 2.5773
5206 5406 2.6159
5207 5407 2.7962
5208 5408 2.6143
5209 5409 2.6466
5210 5410 2.7342
5211 5411 3.3359
5212 5412 2.9304
5213 5413 3.4953
5214 5414 4.6473
5215 5415 4.6354
5216 5416 3.7632
5217 5417 5.3675
5218 5418 6.0447
5219 5419 5.1577
5220 5420 2.9043
5221 5421 4.2092
5222 5422 4.1022
5223 5423 4.5714
5224 5424 3.4807
5225 5425 2.9165
5226 5426 3.1291
5227 5427 3.5973
5228 5428 3.6752
5229 5429 3.5271
5230 5430 2.7709
5231 5431 3.3765
5232 5432 3.2917
5233 5433 2.8743
5234 5434 3.7822
5235 5435 2.8423
5236 5436 2.7452
5237 5437 3.2668
5238 5438 4.3206
5239 5439 2.8083
5240 5440 3.1597
5241 5441 2.9643
5242 5442 3.8063
5243 5443 3.4388
5244 5444 3.0896
5245 5445 2.6613
5246 5446 4.2137
5247 5447 2.8001
5248 5448 4.4987
5249 5449 8.5866
5250 5450 7.0053
5251 5451 6.284
5252 5452 4.0127
5253 5453 2.8013
5254 5454 4.1449
5255 5455 6.8002
5256 5456 2.9646
5257 5457 4.6022
5258 5458 5.5028
5259 5459 6.4013
5260 5460 2.7184
5261 5461 2.8479
5262 5462 2.8622
5263 5463 2.6446
5264 5464 2.7172
5265 5465 2.6449
5266 5466 2.7676
5267 5467 3.3768
5268 5468 3.2399
5269 5469 2.8688
5270 5470 3.0125
5271 5471 3.1743
5272 5472 3.6962
5273 5473 2.6914
5274 5474 2.7354
5275 5475 2.6902
5276 5476 2.7134
5277 5477 2.8704
5278 5478 2.8188
5279 5479 2.7936
5280 5480 3.0464
5281 5481 2.928
5282 5482 2.9448
5283 5483 2.6781
5284 5484 2.8314
5285 5485 2.7942
5286 5486 3.0352
5287 5487 2.7757
5288 5488 3.0568
5289 5489 3.1402
5290 5490 2.7666
5291 5491 2.8596
5292 5492 2.8076
5293 5493 2.7732
5294 5494 2.9818
5295 5495 2.7189
5296 5496 2.8061
5297 5497 3.0172
5298 5498 2.6842
5299 5499 2.8409
5300 5500 2.8631
5301 5501 2.7673
5302 5502 2.8116
5303 5503 2.6042
5304 5504 2.6168
5305 5505 2.8405
5306 5506 2.623
5307 5507 2.7614
5308 5508 2.8415
5309 5509 2.7074
5310 5510 2.9639
5311 5511 2.7804
5312 5512 2.8646
5313 5513 3.0304
5314 5514 3.0522
5315 5515 2.8731
5316 5516 2.9581
5317 5517 2.9083
5318 5518 2.968
5319 5519 3.4812
5320 5520 3.2648
5321 5521 2.7262
5322 5522 2.8092
5323 5523 2.8655
5324 5524 2.7807
5325 5525 3.803
5326 5526 3.0819
5327 5527 2.9612
5328 5528 2.8357
5329 5529 3.2102
5330 5530 2.7818
5331 5531 2.8961
5332 5532 2.7387
5333 5533 2.6422
5334 5534 3.5984
5335 5535 2.6679
5336 5536 2.7299
5337 5537 2.7343
5338 5538 2.7262
5339 5539 2.6738
5340 5540 2.7573
5341 5541 2.7659
5342 5542 2.8326
5343 5543 2.6688
5344 5544 2.781
5345 5545 2.9407
5346 5546 2.8012
5347 5547 2.7165
5348 5548 2.9256
5349 5549 2.8387
5350 5550 2.7904
5351 5551 2.6644
5352 5552 3.041
5353 5553 3.1062
5354 5554 2.7441
5355 5555 3.0486
5356 5556 2.7952
5357 5557 4.9099
5358 5558 4.4468
5359 5559 5.4889
5360 5560 5.6295
5361 5561 3.5445
5362 5562 5.3895
5363 5563 4.3476
5364 5564 4.4781
5365 5565 4.8152
5366 5566 2.9394
5367 5567 3.9884
5368 5568 2.8738
5369 5569 4.1026
5370 5570 3.9931
5371 5571 3.1513
5372 5572 3.8852
5373 5573 3.0586
5374 5574 3.0327
5375 5575 2.7509
5376 5576 2.7227
5377 5577 2.7745
5378 5578 2.8642
5379 5579 2.7295
5380 5580 2.7118
5381 5581 2.9069
5382 5582 2.7474
5383 5583 2.9076
5384 5584 2.7094
5385 5585 2.7071
5386 5586 2.8165
5387 5587 3.4515
5388 5588 2.803
5389 5589 2.7424
5390 5590 2.8688
5391 5591 3.1078
5392 5592 2.7462
5393 5593 2.7282
5394 5594 2.7982
5395 5595 2.6529
5396 5596 2.9061
5397 5597 2.8353
5398 5598 2.868
5399 5599 2.9495
5400 5600 3.386
5401 5601 3.448
5402 5602 2.8859
5403 5603 2.6317
5404 5604 2.8104
5405 5605 2.6673
5406 5606 2.9108
5407 5607 2.8929
5408 5608 2.8854
5409 5609 2.9182
5410 5610 2.828
5411 5611 3.0971
5412 5612 3.0956
5413 5613 2.7585
5414 5614 2.7331
5415 5615 2.7842
5416 5616 2.8954
5417 5617 2.7062
5418 5618 2.7197
5419 5619 2.8581
5420 5620 2.9674
5421 5621 2.9188
5422 5622 3.1514
5423 5623 2.8758
5424 5624 2.9322
5425 5625 2.8908
5426 5626 2.7735
5427 5627 2.8008
5428 5628 2.8884
5429 5629 3.4326
5430 5630 2.9408
5431 5631 2.7528
5432 5632 2.8868
5433 5633 2.9197
5434 5634 2.8269
5435 5635 3.5156
5436 5636 2.8766
5437 5637 3.5098
5438 5638 3.5593
5439 5639 3.5765
5440 5640 3.2017
5441 5641 2.7321
5442 5642 2.8019
5443 5643 3.1136
5444 5644 2.8888
5445 5645 2.8018
5446 5646 2.9923
5447 5647 2.9134
5448 5648 2.9597
5449 5649 2.8699
5450 5650 2.6598
5451 5651 2.7876
5452 5652 2.9101
5453 5653 2.7828
5454 5654 2.7595
5455 5655 2.9396
5456 5656 2.8704
5457 5657 2.8814
5458 5658 2.9862
5459 5659 3.1346
5460 5660 3.0123
5461 5661 2.7157
5462 5662 2.8537
5463 5663 2.8461
5464 5664 2.8243
5465 5665 2.6999
5466 5666 2.9345
5467 5667 2.8008
5468 5668 2.483
5469 5669 2.8301
5470 5670 3.2902
5471 5671 3.6134
5472 5672 2.6976
5473 5673 2.963
5474 5674 3.051
5475 5675 3.069
5476 5676 2.7987
5477 5677 2.8505
5478 5678 3.1742
5479 5679 2.7528
5480 5680 3.4814
5481 5681 2.7928
5482 5682 3.062
5483 5683 2.5914
5484 5684 2.7395
5485 5685 2.8359
5486 5686 3.3747
5487 5687 2.7746
5488 5688 2.8766
5489 5689 2.8201
5490 5690 3.1579
5491 5691 2.8657
5492 5692 2.9981
5493 5693 2.7477
5494 5694 2.823
5495 5695 2.823
5496 5696 3.0138
5497 5697 2.8188
5498 5698 2.7771
5499 5699 3.1237
5500 5700 2.6997
5501 5701 2.9102
5502 5702 2.8618
5503 5703 2.907
5504 5704 2.7781
5505 5705 2.8478
5506 5706 3.0002
5507 5707 2.7731
5508 5708 2.8702
5509 5709 2.9041
5510 5710 2.7737
5511 5711 2.9541
5512 5712 2.9984
5513 5713 3.0332
5514 5714 3.2146
5515 5715 2.9159
5516 5716 3.1563
5517 5717 2.7005
5518 5718 2.9048
5519 5719 2.9793
5520 5720 2.8894
5521 5721 2.9626
5522 5722 2.8634
5523 5723 2.6759
5524 5724 2.8611
5525 5725 2.7843
5526 5726 3.0854
5527 5727 5.1117
5528 5728 2.772
5529 5729 3.5512
5530 5730 2.7788
5531 5731 3.6205
5532 5732 4.5928
5533 5733 3.7277
5534 5734 3.1301
5535 5735 2.8086
5536 5736 2.9072
5537 5737 2.8467
5538 5738 3.6457
5539 5739 3.3214
5540 5740 2.7803
5541 5741 2.6457
5542 5742 2.9765
5543 5743 2.6785
5544 5744 2.7471
5545 5745 3.2955
5546 5746 2.8362
5547 5747 2.753
5548 5748 2.9183
5549 5749 2.917
5550 5750 2.7672
5551 5751 3.4874
5552 5752 2.9019
5553 5753 2.6479
5554 5754 2.9289
5555 5755 2.6854
5556 5756 2.8136
5557 5757 2.8341
5558 5758 2.9788
5559 5759 2.8281
5560 5760 2.8003
5561 5761 2.8301
5562 5762 2.8547
5563 5763 3.076
5564 5764 2.9199
5565 5765 3.2411
5566 5766 2.9531
5567 5767 2.8574
5568 5768 3.357
5569 5769 2.784
5570 5770 2.844
5571 5771 2.9603
5572 5772 3.0566
5573 5773 2.7511
5574 5774 2.667
5575 5775 2.9357
5576 5776 2.7411
5577 5777 2.7666
5578 5778 2.8275
5579 5779 2.9228
5580 5780 3.6071
5581 5781 2.8752
5582 5782 2.7734
5583 5783 2.7727
5584 5784 2.9989
5585 5785 2.8808
5586 5786 2.7775
5587 5787 3.4033
5588 5788 3.3701
5589 5789 3.6779
5590 5790 3.4719
5591 5791 3.5136
5592 5792 3.2819
5593 5793 3.6251
5594 5794 3.3779
5595 5795 3.5824
5596 5796 2.6609
5597 5797 3.1175
5598 5798 2.7892
5599 5799 2.7303
5600 5800 3.1845
5601 5801 2.7801
5602 5802 2.7541
5603 5803 2.883
5604 5804 2.7476
5605 5805 2.8353
5606 5806 3.0023
5607 5807 2.7143
5608 5808 2.8691
5609 5809 3.5563
5610 5810 2.7853
5611 5811 3.1954
5612 5812 2.7815
5613 5813 2.8572
5614 5814 2.8279
5615 5815 2.8754
5616 5816 2.821
5617 5817 2.8067
5618 5818 2.9826
5619 5819 2.7717
5620 5820 2.879
5621 5821 2.9043
5622 5822 3.1193
5623 5823 2.9851
5624 5824 3.0388
5625 5825 3.0092
5626 5826 2.7152
5627 5827 3.3656
5628 5828 3.5687
5629 5829 3.5978
5630 5830 2.8974
5631 5831 2.9675
5632 5832 3.0574
5633 5833 2.8926
5634 5834 3.0407
5635 5835 2.884
5636 5836 3.4378
5637 5837 3.495
5638 5838 2.913
5639 5839 3.051
5640 5840 3.2496
5641 5841 2.7748
5642 5842 2.6827
5643 5843 2.8839
5644 5844 2.7968
5645 5845 3.1285
5646 5846 2.7072
5647 5847 2.761
5648 5848 3.0336
5649 5849 2.9051
5650 5850 2.6484
5651 5851 2.6021
5652 5852 2.5952
5653 5853 2.7698
5654 5854 2.8223
5655 5855 2.8921
5656 5856 2.7753
5657 5857 2.7689
5658 5858 2.8049
5659 5859 3.2375
5660 5860 2.8075
5661 5861 2.6034
5662 5862 3.0778
5663 5863 3.1964
5664 5864 2.9691
5665 5865 2.7412
5666 5866 2.9348
5667 5867 2.8379
5668 5868 2.8261
5669 5869 2.8119
5670 5870 2.7814
5671 5871 2.7447
5672 5872 2.6989
5673 5873 2.7923
5674 5874 2.713
5675 5875 2.6248
5676 5876 3.0396
5677 5877 2.7801
5678 5878 2.9002
5679 5879 2.8416
5680 5880 2.8232
5681 5881 2.7525
5682 5882 2.7812
5683 5883 2.774
5684 5884 3.2917
5685 5885 2.8452
5686 5886 2.7426
5687 5887 2.8241
5688 5888 2.8445
5689 5889 2.86
5690 5890 2.7856
5691 5891 2.8249
5692 5892 2.803
5693 5893 2.7127
5694 5894 2.7107
5695 5895 2.9217
5696 5896 2.7699
5697 5897 2.992
5698 5898 2.8063
5699 5899 2.703
5700 5900 2.7383
5701 5901 2.6523
5702 5902 2.7854
5703 5903 3.1801
5704 5904 3.3058
5705 5905 3.0591
5706 5906 3.886
5707 5907 3.1241
5708 5908 3.616
5709 5909 2.7057
5710 5910 3.1068
5711 5911 2.7694
5712 5912 3.4242
5713 5913 3.8304
5714 5914 3.2589
5715 5915 2.7594
5716 5916 2.8117
5717 5917 2.7595
5718 5918 3.5244
5719 5919 3.001
5720 5920 2.8663
5721 5921 3.0116
5722 5922 3.2292
5723 5923 3.1054
5724 5924 2.9684
5725 5925 2.7805
5726 5926 2.8018
5727 5927 3.3361
5728 5928 2.9998
5729 5929 3.0743
5730 5930 2.9241
5731 5931 2.8066
5732 5932 3.2472
5733 5933 2.7603
5734 5934 2.9154
5735 5935 2.7011
5736 5936 2.7852
5737 5937 2.9131
5738 5938 3.3212
5739 5939 3.1052
5740 5940 2.9001
5741 5941 2.6949
5742 5942 2.8365
5743 5943 3.2689
5744 5944 2.7945
5745 5945 2.937
5746 5946 3.0572
5747 5947 2.8121
5748 5948 2.9321
5749 5949 2.6949
5750 5950 2.6287
5751 5951 2.8022
5752 5952 2.824
5753 5953 2.8041
5754 5954 3.4038
5755 5955 2.8468
5756 5956 2.9169
5757 5957 3.0549
5758 5958 2.806
5759 5959 3.2252
5760 5960 2.8556
5761 5961 2.8486
5762 5962 3.3233
5763 5963 2.9176
5764 5964 2.8143
5765 5965 2.8303
5766 5966 3.0079
5767 5967 3.072
5768 5968 2.8209
5769 5969 2.7705
5770 5970 3.0246
5771 5971 2.8974
5772 5972 3.1918
5773 5973 2.643
5774 5974 2.8176
5775 5975 2.8367
5776 5976 2.8697
5777 5977 2.9287
5778 5978 2.9465
5779 5979 3.0564
5780 5980 2.7148
5781 5981 2.8355
5782 5982 2.7247
5783 5983 3.2192
5784 5984 3.1329
5785 5985 2.9504
5786 5986 2.7913
5787 5987 3.1647
5788 5988 2.9075
5789 5989 2.8238
5790 5990 2.7051
5791 5991 3.0095
5792 5992 3.222
5793 5993 2.9277
5794 5994 2.9394
5795 5995 2.9566
5796 5996 3.0606
5797 5997 2.7925
5798 5998 2.7457
5799 5999 2.7454
5800 6000 2.7947
5801 6001 2.9673
5802 6002 2.6782
5803 6003 2.7262
5804 6004 2.9152
5805 6005 2.9128
5806 6006 2.8544
5807 6007 3.0324
5808 6008 2.8818
5809 6009 2.9004
5810 6010 3.5262
5811 6011 2.9409
5812 6012 2.8865
5813 6013 2.9113
5814 6014 3.2546
5815 6015 2.9
5816 6016 2.8143
5817 6017 2.6365
5818 6018 3.0157
5819 6019 2.5656
5820 6020 2.8599
5821 6021 2.8429
5822 6022 2.6403
5823 6023 2.8062
5824 6024 2.8655
5825 6025 2.8399
5826 6026 2.7606
5827 6027 2.4962
5828 6028 2.9513
5829 6029 2.789
5830 6030 3.2005
5831 6031 2.6994
5832 6032 2.7842
5833 6033 2.6316
5834 6034 2.7846
5835 6035 3.0313
5836 6036 2.8158
5837 6037 2.8654
5838 6038 2.9614
5839 6039 2.8339
5840 6040 2.6165
5841 6041 2.8175
5842 6042 2.7502
5843 6043 2.6901
5844 6044 2.7681
5845 6045 2.7313
5846 6046 2.8781
5847 6047 2.9322
5848 6048 2.7206
5849 6049 2.784
5850 6050 2.6739
5851 6051 2.7058
5852 6052 2.6577
5853 6053 2.9398
5854 6054 2.7747
5855 6055 2.7679
5856 6056 2.7489
5857 6057 2.9661
5858 6058 2.8315
5859 6059 2.8452
5860 6060 2.8551
5861 6061 2.7943
5862 6062 2.9043
5863 6063 2.7356
5864 6064 2.7542
5865 6065 NA
5866 6066 NA
5867 6067 NA
5868 6068 NA
5869 6069 NA
5870 6070 NA
5871 6071 NA
5872 6072 NA
5873 6073 NA
5874 6074 NA
5875 6075 NA
5876 6076 NA
5877 6077 NA
5878 6078 NA
5879 6079 NA
5880 6080 NA
5881 6081 NA
5882 6082 NA
5883 6083 NA
5884 6084 NA
5885 6085 NA
5886 6086 NA
5887 6087 NA
5888 6088 NA
5889 6089 NA
5890 6090 NA
5891 6091 NA
5892 6092 NA
5893 6093 NA
5894 6094 NA
5895 6095 NA
5896 6096 NA
5897 6097 NA
5898 6098 NA
5899 6099 NA
5900 6100 NA
5901 6101 NA
5902 6102 NA
5903 6103 NA
5904 6104 NA
5905 6105 NA
5906 6106 NA
5907 6107 NA
5908 6108 NA
5909 6109 NA
5910 6110 NA
5911 6111 NA
5912 6112 NA
5913 6113 NA
5914 6114 NA
5915 6115 NA
5916 6116 NA
5917 6117 NA
5918 6118 NA
5919 6119 NA
5920 6120 NA
5921 6121 NA
5922 6122 NA
5923 6123 NA
5924 6124 NA
5925 6125 NA
5926 6126 NA
5927 6127 NA
5928 6128 NA
5929 6129 NA
5930 6130 NA
5931 6131 NA
5932 6132 NA
5933 6133 NA
5934 6134 NA
5935 6135 NA
5936 6136 NA
5937 6137 NA
5938 6138 NA
5939 6139 NA
5940 6140 NA
5941 6141 NA
5942 6142 NA
5943 6143 NA
5944 6144 NA
5945 6145 NA
5946 6146 NA
5947 6147 NA
5948 6148 NA
5949 6149 NA
5950 6150 NA
5951 6151 NA
5952 6152 NA
5953 6153 NA
5954 6154 NA
5955 6155 NA
5956 6156 NA
5957 6157 NA
5958 6158 NA
5959 6159 NA
5960 6160 NA
5961 6161 NA
5962 6162 NA
5963 6163 NA
5964 6164 NA
5965 6165 NA
5966 6166 NA
5967 6167 NA
5968 6168 NA
5969 6169 NA
5970 6170 NA
5971 6171 NA
5972 6172 NA
5973 6173 NA
5974 6174 NA
5975 6175 NA
5976 6176 NA
5977 6177 NA
5978 6178 NA
5979 6179 NA
5980 6180 NA
5981 6181 NA
5982 6182 NA
5983 6183 NA
5984 6184 NA
5985 6185 NA
5986 6186 NA
5987 6187 NA
5988 6188 NA
5989 6189 NA
5990 6190 NA
5991 6191 NA
5992 6192 NA
5993 6193 NA
5994 6194 NA
5995 6195 NA
5996 6196 NA
5997 6197 NA
5998 6198 NA
5999 6199 NA
6000 6200 NA
6001 6201 NA
6002 6202 NA
6003 6203 NA
6004 6204 NA
6005 6205 NA
6006 6206 NA
6007 6207 NA
6008 6208 NA
6009 6209 NA
6010 6210 NA
6011 6211 NA
6012 6212 NA
6013 6213 NA
6014 6214 NA
6015 6215 NA
6016 6216 NA
6017 6217 NA
6018 6218 NA
6019 6219 NA
6020 6220 NA
6021 6221 NA
6022 6222 NA
6023 6223 NA
6024 6224 NA
6025 6225 NA
6026 6226 NA
6027 6227 NA
6028 6228 NA
6029 6229 NA
6030 6230 NA
6031 6231 NA
6032 6232 NA
6033 6233 NA
6034 6234 NA
6035 6235 NA
6036 6236 NA
6037 6237 NA
6038 6238 NA
6039 6239 NA
6040 6240 NA
6041 6241 NA
6042 6242 NA
6043 6243 NA
6044 6244 NA
6045 6245 NA
6046 6246 NA
6047 6247 NA
6048 6248 NA
6049 6249 NA
6050 6250 NA
6051 6251 NA
6052 6252 NA
6053 6253 NA
6054 6254 NA
6055 6255 NA
6056 6256 NA
6057 6257 NA
6058 6258 NA
6059 6259 NA
6060 6260 NA
6061 6261 NA
6062 6262 NA
6063 6263 NA
6064 6264 NA
6065 6265 NA
6066 6266 NA
6067 6267 NA
6068 6268 NA
6069 6269 NA
6070 6270 NA
6071 6271 NA
6072 6272 NA
6073 6273 NA
6074 6274 NA
6075 6275 NA
6076 6276 NA
6077 6277 NA
6078 6278 NA
6079 6279 NA
6080 6280 NA
6081 6281 NA
6082 6282 NA
6083 6283 NA
6084 6284 NA
6085 6285 NA
6086 6286 NA
6087 6287 NA
6088 6288 NA
6089 6289 NA
6090 6290 NA
6091 6291 NA
6092 6292 NA
6093 6293 NA
6094 6294 NA
6095 6295 NA
6096 6296 NA
6097 6297 NA
6098 6298 NA
6099 6299 NA
6100 6300 NA
6101 6301 NA
6102 6302 NA
6103 6303 NA
6104 6304 NA
6105 6305 NA
6106 6306 NA
6107 6307 NA
6108 6308 NA
6109 6309 NA
6110 6310 NA
6111 6311 NA
6112 6312 NA
6113 6313 NA
6114 6314 NA
6115 6315 NA
6116 6316 NA
6117 6317 NA
6118 6318 NA
6119 6319 NA
6120 6320 NA
6121 6321 NA
6122 6322 NA
6123 6323 NA
6124 6324 NA
6125 6325 NA
6126 6326 NA
6127 6327 NA
6128 6328 NA
6129 6329 NA
6130 6330 NA
6131 6331 NA
6132 6332 NA
6133 6333 NA
6134 6334 NA
6135 6335 NA
6136 6336 NA
6137 6337 NA
6138 6338 NA
6139 6339 NA
6140 6340 NA
6141 6341 NA
6142 6342 NA
6143 6343 NA
6144 6344 NA
6145 6345 NA
6146 6346 NA
6147 6347 NA
6148 6348 NA
6149 6349 NA
6150 6350 NA
6151 6351 NA
6152 6352 NA
6153 6353 NA
6154 6354 NA
6155 6355 NA
6156 6356 NA
6157 6357 NA
6158 6358 NA
6159 6359 NA
6160 6360 NA
6161 6361 NA
6162 6362 NA
6163 6363 NA
6164 6364 NA
6165 6365 NA
6166 6366 NA
6167 6367 NA
6168 6368 NA
6169 6369 NA
6170 6370 NA
6171 6371 NA
6172 6372 NA
6173 6373 NA
6174 6374 NA
6175 6375 NA
6176 6376 NA
6177 6377 NA
6178 6378 NA
6179 6379 NA
6180 6380 NA
6181 6381 NA
6182 6382 NA
6183 6383 NA
6184 6384 NA
6185 6385 NA
6186 6386 NA
6187 6387 NA
6188 6388 NA
6189 6389 NA
6190 6390 NA
6191 6391 NA
6192 6392 NA
6193 6393 NA
6194 6394 NA
6195 6395 NA
6196 6396 NA
6197 6397 NA
6198 6398 NA
6199 6399 NA
6200 6400 NA
6201 6401 NA
6202 6402 NA
6203 6403 NA
6204 6404 NA
6205 6405 NA
6206 6406 NA
6207 6407 NA
6208 6408 NA
6209 6409 NA
6210 6410 NA
6211 6411 NA
6212 6412 NA
6213 6413 NA
6214 6414 NA
6215 6415 NA
6216 6416 NA
6217 6417 NA
6218 6418 NA
6219 6419 NA
6220 6420 NA
6221 6421 NA
6222 6422 NA
6223 6423 NA
6224 6424 NA
6225 6425 NA
6226 6426 NA
6227 6427 NA
6228 6428 NA
6229 6429 NA
6230 6430 NA
6231 6431 NA
6232 6432 NA
6233 6433 NA
6234 6434 NA
6235 6435 NA
6236 6436 NA
6237 6437 NA
6238 6438 NA
6239 6439 NA
6240 6440 NA
6241 6441 NA
6242 6442 NA
6243 6443 NA
6244 6444 NA
6245 6445 NA
6246 6446 NA
6247 6447 NA
6248 6448 NA
6249 6449 NA
6250 6450 NA
6251 6451 NA
6252 6452 NA
6253 6453 NA
6254 6454 NA
6255 6455 NA
6256 6456 NA
6257 6457 NA
6258 6458 NA
6259 6459 NA
6260 6460 NA
6261 6461 NA
6262 6462 NA
6263 6463 NA
6264 6464 NA
6265 6465 NA
6266 6466 NA
6267 6467 NA
6268 6468 NA
6269 6469 NA
6270 6470 NA
6271 6471 NA
6272 6472 NA
6273 6473 NA
6274 6474 NA
6275 6475 NA
6276 6476 NA
6277 6477 NA
6278 6478 NA
6279 6479 NA
6280 6480 NA
6281 6481 NA
6282 6482 NA
6283 6483 NA
6284 6484 NA
6285 6485 NA
6286 6486 NA
6287 6487 NA
6288 6488 NA
6289 6489 NA
6290 6490 NA
6291 6491 NA
6292 6492 NA
6293 6493 NA
6294 6494 NA
6295 6495 NA
6296 6496 NA
6297 6497 NA
6298 6498 NA
6299 6499 NA
6300 6500 NA
6301 6501 NA
6302 6502 NA
6303 6503 NA
6304 6504 NA
6305 6505 NA
6306 6506 NA
6307 6507 NA
6308 6508 NA
6309 6509 NA
6310 6510 NA
6311 6511 NA
6312 6512 NA
6313 6513 NA
6314 6514 NA
6315 6515 NA
6316 6516 NA
6317 6517 NA
6318 6518 NA
6319 6519 NA
6320 6520 NA
6321 6521 NA
6322 6522 NA
6323 6523 NA
6324 6524 NA
6325 6525 NA
6326 6526 NA
6327 6527 NA
6328 6528 NA
6329 6529 NA
6330 6530 NA
6331 6531 NA
6332 6532 NA
6333 6533 NA
6334 6534 NA
6335 6535 NA
6336 6536 NA
6337 6537 NA
6338 6538 NA
6339 6539 NA
6340 6540 NA
6341 6541 NA
6342 6542 NA
6343 6543 NA
6344 6544 NA
6345 6545 NA
6346 6546 NA
6347 6547 NA
6348 6548 NA
6349 6549 NA
6350 6550 NA
6351 6551 NA
6352 6552 NA
6353 6553 NA
6354 6554 NA
6355 6555 NA
6356 6556 NA
6357 6557 NA
6358 6558 NA
6359 6559 NA
6360 6560 NA
6361 6561 NA
6362 6562 NA
6363 6563 NA
6364 6564 NA
6365 6565 NA
6366 6566 NA
6367 6567 NA
6368 6568 NA
6369 6569 NA
6370 6570 NA
6371 6571 NA
6372 6572 NA
6373 6573 NA
6374 6574 NA
6375 6575 NA
6376 6576 NA
6377 6577 NA
6378 6578 NA
6379 6579 NA
6380 6580 NA
6381 6581 NA
6382 6582 NA
6383 6583 NA
6384 6584 NA
6385 6585 NA
6386 6586 NA
6387 6587 NA
6388 6588 NA
6389 6589 NA
6390 6590 NA
6391 6591 NA
6392 6592 NA
6393 6593 NA
6394 6594 NA
6395 6595 NA
6396 6596 NA
6397 6597 NA
6398 6598 NA
6399 6599 NA
6400 6600 NA
6401 6601 NA
6402 6602 NA
6403 6603 NA
6404 6604 NA
6405 6605 NA
6406 6606 NA
6407 6607 NA
6408 6608 NA
6409 6609 NA
6410 6610 NA
6411 6611 NA
6412 6612 NA
6413 6613 NA
6414 6614 NA
6415 6615 NA
6416 6616 NA
6417 6617 NA
6418 6618 NA
6419 6619 NA
6420 6620 NA
6421 6621 NA
6422 6622 NA
6423 6623 NA
6424 6624 NA
6425 6625 NA
6426 6626 NA
6427 6627 NA
6428 6628 NA
6429 6629 NA
6430 6630 NA
6431 6631 NA
6432 6632 NA
6433 6633 NA
6434 6634 NA
6435 6635 NA
6436 6636 NA
6437 6637 NA
6438 6638 NA
6439 6639 NA
6440 6640 NA
6441 6641 NA
6442 6642 NA
6443 6643 NA
6444 6644 NA
6445 6645 NA
6446 6646 NA
6447 6647 NA
6448 6648 NA
6449 6649 NA
6450 6650 NA
6451 6651 NA
6452 6652 NA
6453 6653 NA
6454 6654 NA
6455 6655 NA
6456 6656 NA
6457 6657 NA
6458 6658 NA
6459 6659 NA
6460 6660 NA
6461 6661 NA
6462 6662 NA
6463 6663 NA
6464 6664 NA
6465 6665 NA
6466 6666 NA
6467 6667 NA
6468 6668 NA
6469 6669 NA
6470 6670 NA
6471 6671 NA
6472 6672 NA
6473 6673 NA
6474 6674 NA
6475 6675 NA
6476 6676 NA
6477 6677 NA
6478 6678 NA
6479 6679 NA
6480 6680 NA
6481 6681 NA
6482 6682 NA
6483 6683 NA
6484 6684 NA
6485 6685 NA
6486 6686 NA
6487 6687 NA
6488 6688 NA
6489 6689 NA
6490 6690 NA
6491 6691 NA
6492 6692 NA
6493 6693 NA
6494 6694 NA
6495 6695 NA
6496 6696 NA
6497 6697 NA
6498 6698 NA
6499 6699 NA
6500 6700 NA
6501 6701 NA
6502 6702 NA
6503 6703 NA
6504 6704 NA
6505 6705 NA
6506 6706 NA
6507 6707 NA
6508 6708 NA
6509 6709 NA
6510 6710 NA
6511 6711 NA
6512 6712 NA
6513 6713 NA
6514 6714 NA
6515 6715 NA
6516 6716 NA
6517 6717 NA
6518 6718 NA
6519 6719 NA
6520 6720 NA
6521 6721 NA
6522 6722 NA
6523 6723 NA
6524 6724 NA
6525 6725 NA
6526 6726 NA
6527 6727 NA
6528 6728 NA
6529 6729 NA
6530 6730 NA
6531 6731 NA
6532 6732 NA
6533 6733 NA
6534 6734 NA
6535 6735 NA
6536 6736 NA
6537 6737 NA
6538 6738 NA
6539 6739 NA
6540 6740 NA
6541 6741 NA
6542 6742 NA
6543 6743 NA
6544 6744 NA
6545 6745 NA
6546 6746 NA
6547 6747 NA
6548 6748 NA
6549 6749 NA
6550 6750 NA
6551 6751 NA
6552 6752 NA
6553 6753 NA
6554 6754 NA
6555 6755 NA
6556 6756 NA
6557 6757 NA
6558 6758 NA
6559 6759 NA
6560 6760 NA
6561 6761 NA
6562 6762 NA
6563 6763 NA
6564 6764 NA
6565 6765 NA
6566 6766 NA
6567 6767 NA
6568 6768 NA
6569 6769 NA
6570 6770 NA
6571 6771 NA
6572 6772 NA
6573 6773 NA
6574 6774 NA
6575 6775 NA
6576 6776 NA
6577 6777 NA
6578 6778 NA
6579 6779 NA
6580 6780 NA
6581 6781 NA
6582 6782 NA
6583 6783 NA
6584 6784 NA
6585 6785 NA
6586 6786 NA
6587 6787 NA
6588 6788 NA
6589 6789 NA
6590 6790 NA
6591 6791 NA
6592 6792 NA
6593 6793 NA
6594 6794 NA
6595 6795 NA
6596 6796 NA
6597 6797 NA
6598 6798 NA
6599 6799 NA
6600 6800 NA
6601 6801 NA
6602 6802 NA
6603 6803 NA
6604 6804 NA
6605 6805 NA
6606 6806 NA
6607 6807 NA
6608 6808 NA
6609 6809 NA
6610 6810 NA
6611 6811 NA
6612 6812 NA
6613 6813 NA
6614 6814 NA
6615 6815 NA
6616 6816 NA
6617 6817 NA
6618 6818 NA
6619 6819 NA
6620 6820 NA
6621 6821 NA
6622 6822 NA
6623 6823 NA
6624 6824 NA
6625 6825 NA
6626 6826 NA
6627 6827 NA
6628 6828 NA
6629 6829 NA
6630 6830 NA
6631 6831 NA
6632 6832 NA
6633 6833 NA
6634 6834 NA
6635 6835 NA
6636 6836 NA
6637 6837 NA
6638 6838 NA
6639 6839 NA
6640 6840 NA
6641 6841 NA
6642 6842 NA
6643 6843 NA
6644 6844 NA
6645 6845 NA
6646 6846 NA
6647 6847 NA
6648 6848 NA
6649 6849 NA
6650 6850 NA
6651 6851 NA
6652 6852 NA
6653 6853 NA
6654 6854 NA
6655 6855 NA
6656 6856 NA
6657 6857 NA
6658 6858 NA
6659 6859 NA
6660 6860 NA
6661 6861 NA
6662 6862 NA
6663 6863 NA
6664 6864 NA
6665 6865 NA
6666 6866 NA
6667 6867 NA
6668 6868 NA
6669 6869 NA
6670 6870 NA
6671 6871 NA
6672 6872 NA
6673 6873 NA
6674 6874 NA
6675 6875 NA
6676 6876 NA
6677 6877 NA
6678 6878 NA
6679 6879 NA
6680 6880 NA
6681 6881 NA
6682 6882 NA
6683 6883 NA
6684 6884 NA
6685 6885 NA
6686 6886 NA
6687 6887 NA
6688 6888 NA
6689 6889 NA
6690 6890 NA
6691 6891 NA
6692 6892 NA
6693 6893 NA
6694 6894 NA
6695 6895 NA
6696 6896 NA
6697 6897 NA
6698 6898 NA
6699 6899 NA
6700 6900 NA
6701 6901 NA
6702 6902 NA
6703 6903 NA
6704 6904 NA
6705 6905 NA
6706 6906 NA
6707 6907 NA
6708 6908 NA
6709 6909 NA
6710 6910 NA
6711 6911 NA
6712 6912 NA
6713 6913 NA
6714 6914 NA
6715 6915 NA
6716 6916 NA
6717 6917 NA
6718 6918 NA
6719 6919 NA
6720 6920 NA
6721 6921 NA
6722 6922 NA
6723 6923 NA
6724 6924 NA
6725 6925 NA
6726 6926 NA
6727 6927 NA
6728 6928 NA
6729 6929 NA
6730 6930 NA
6731 6931 NA
6732 6932 NA
6733 6933 NA
6734 6934 NA
6735 6935 NA
6736 6936 NA
6737 6937 NA
6738 6938 NA
6739 6939 NA
6740 6940 NA
6741 6941 NA
6742 6942 NA
6743 6943 NA
6744 6944 NA
6745 6945 NA
6746 6946 NA
6747 6947 NA
6748 6948 NA
6749 6949 NA
6750 6950 NA
6751 6951 NA
6752 6952 NA
6753 6953 NA
6754 6954 NA
6755 6955 NA
6756 6956 NA
6757 6957 NA
6758 6958 NA
6759 6959 NA
6760 6960 NA
6761 6961 NA
6762 6962 NA
6763 6963 NA
6764 6964 NA
6765 6965 NA
6766 6966 NA
6767 6967 NA
6768 6968 NA
6769 6969 NA
6770 6970 NA
6771 6971 NA
6772 6972 NA
6773 6973 NA
6774 6974 NA
6775 6975 NA
6776 6976 NA
6777 6977 NA
6778 6978 NA
6779 6979 NA
6780 6980 NA
6781 6981 NA
6782 6982 NA
6783 6983 NA
6784 6984 NA
6785 6985 NA
6786 6986 NA
6787 6987 NA
6788 6988 NA
6789 6989 NA
6790 6990 NA
6791 6991 NA
6792 6992 NA
6793 6993 NA
6794 6994 NA
6795 6995 NA
6796 6996 NA
6797 6997 NA
6798 6998 NA
6799 6999 NA
6800 7000 NA
