# Supplementary material for: Histone variant H2A.Z modulates nucleosome dynamics to promote DNA accessibility
Source: Nat Commun. 2023 Feb 11;14:769. doi: 10.1038/s41467-023-36465-5 (PMC9918499; doi:10.1038/s41467-023-36465-5)
Supplement: Supplementary file 4 — Source Data [file 41467_2023_36465_MOESM4_ESM.zip › data/canonical_H2A_nucleosome_Ctail-DNA_minimal_distances_2.dat.txt]

1 201 2.8014
2 202 2.715
3 203 2.7345
4 204 2.7537
5 205 2.7106
6 206 2.7307
7 207 2.8309
8 208 2.8262
9 209 2.7383
10 210 2.6955
11 211 2.7731
12 212 2.778
13 213 2.7512
14 214 2.799
15 215 2.8163
16 216 2.691
17 217 2.7621
18 218 2.7293
19 219 2.8108
20 220 2.6988
21 221 2.7603
22 222 2.7214
23 223 2.7051
24 224 2.7231
25 225 2.7179
26 226 2.8105
27 227 2.6624
28 228 2.824
29 229 2.7387
30 230 2.6572
31 231 2.7024
32 232 2.7912
33 233 2.7054
34 234 2.7247
35 235 2.8149
36 236 2.776
37 237 2.7524
38 238 2.8915
39 239 2.6019
40 240 2.7955
41 241 2.7222
42 242 2.7201
43 243 2.7246
44 244 2.9048
45 245 2.7606
46 246 2.8715
47 247 2.875
48 248 2.7578
49 249 2.7128
50 250 2.8802
51 251 2.696
52 252 2.835
53 253 2.8819
54 254 2.8658
55 255 2.7074
56 256 2.7178
57 257 2.7316
58 258 2.5762
59 259 2.7056
60 260 2.7925
61 261 2.7237
62 262 2.7653
63 263 2.7772
64 264 2.726
65 265 2.9374
66 266 2.7139
67 267 2.5725
68 268 2.8112
69 269 2.8356
70 270 2.6337
71 271 2.8813
72 272 2.7147
73 273 2.76
74 274 2.8166
75 275 2.7033
76 276 2.5704
77 277 2.8922
78 278 2.8629
79 279 2.7866
80 280 2.6672
81 281 2.9957
82 282 2.8611
83 283 2.9739
84 284 2.8546
85 285 2.92
86 286 2.9691
87 287 2.7802
88 288 2.9
89 289 3.0068
90 290 2.9438
91 291 2.7898
92 292 2.8679
93 293 2.7778
94 294 2.6305
95 295 2.7831
96 296 2.8052
97 297 3.6971
98 298 2.7704
99 299 2.7335
100 300 2.8506
101 301 2.9037
102 302 2.6582
103 303 2.801
104 304 2.7512
105 305 2.6582
106 306 2.8132
107 307 3.0839
108 308 2.7163
109 309 2.7832
110 310 2.7255
111 311 2.7762
112 312 2.9226
113 313 2.6811
114 314 2.8307
115 315 2.999
116 316 2.8042
117 317 3.1169
118 318 2.8401
119 319 2.8313
120 320 2.8294
121 321 2.7903
122 322 2.7843
123 323 2.7233
124 324 2.8166
125 325 2.8358
126 326 2.9858
127 327 2.6534
128 328 2.7917
129 329 2.7239
130 330 2.9276
131 331 2.8888
132 332 2.7237
133 333 2.6541
134 334 2.8774
135 335 2.9098
136 336 2.7838
137 337 2.9602
138 338 2.8567
139 339 2.6802
140 340 2.839
141 341 2.7922
142 342 2.8154
143 343 2.8292
144 344 2.7452
145 345 2.9234
146 346 2.8302
147 347 2.7438
148 348 2.9795
149 349 2.6167
150 350 4.0709
151 351 3.274
152 352 3.1167
153 353 2.9539
154 354 2.7644
155 355 2.8862
156 356 2.9758
157 357 2.9778
158 358 2.9601
159 359 2.8602
160 360 2.8988
161 361 2.6666
162 362 2.7506
163 363 2.7052
164 364 2.6712
165 365 2.7802
166 366 2.811
167 367 3.0797
168 368 2.6861
169 369 2.7353
170 370 3.2111
171 371 2.806
172 372 3.4169
173 373 3.4638
174 374 5.5344
175 375 5.492
176 376 7.8508
177 377 2.7739
178 378 2.8419
179 379 5.6009
180 380 4.0886
181 381 8.8252
182 382 3.4409
183 383 7.729
184 384 8.3624
185 385 4.4788
186 386 7.2518
187 387 8.9155
188 388 8.9221
189 389 4.8405
190 390 8.6889
191 391 4.3288
192 392 5.2012
193 393 4.5863
194 394 2.9274
195 395 3.4194
196 396 4.9669
197 397 5.5481
198 398 9.0966
199 399 7.2806
200 400 3.0527
201 401 2.7887
202 402 2.7283
203 403 2.8315
204 404 5.3983
205 405 4.9798
206 406 2.8707
207 407 7.6362
208 408 5.0528
209 409 4.6327
210 410 2.8166
211 411 7.3824
212 412 7.9343
213 413 8.5513
214 414 8.3485
215 415 8.9306
216 416 7.1198
217 417 6.2725
218 418 4.4511
219 419 7.5957
220 420 6.3635
221 421 3.5703
222 422 4.5163
223 423 5.1211
224 424 4.8596
225 425 2.7666
226 426 2.7645
227 427 3.0861
228 428 6.7094
229 429 6.346
230 430 4.7033
231 431 7.5912
232 432 4.2542
233 433 7.262
234 434 6.2102
235 435 2.8316
236 436 2.9417
237 437 4.1546
238 438 4.9289
239 439 4.1762
240 440 6.8153
241 441 4.7719
242 442 4.6027
243 443 2.7982
244 444 3.8852
245 445 4.9037
246 446 7.6886
247 447 5.3739
248 448 5.6356
249 449 3.7178
250 450 3.1289
251 451 4.9744
252 452 4.5995
253 453 5.3286
254 454 5.0916
255 455 4.8536
256 456 6.4729
257 457 4.5028
258 458 5.4012
259 459 3.5343
260 460 6.1987
261 461 7.859
262 462 4.698
263 463 4.0123
264 464 4.9424
265 465 5.4486
266 466 6.9404
267 467 4.3469
268 468 6.9499
269 469 5.2711
270 470 3.6986
271 471 5.8003
272 472 6.3787
273 473 2.9255
274 474 6.7721
275 475 2.9749
276 476 2.7458
277 477 4.9989
278 478 4.9322
279 479 2.9551
280 480 2.848
281 481 4.5151
282 482 2.887
283 483 4.6387
284 484 4.4149
285 485 2.8685
286 486 4.2416
287 487 7.3304
288 488 4.587
289 489 2.9309
290 490 5.0992
291 491 7.4949
292 492 9.1624
293 493 7.842
294 494 4.4781
295 495 10.105
296 496 8.6226
297 497 8.6359
298 498 7.1082
299 499 5.5489
300 500 5.4747
301 501 8.6464
302 502 8.6022
303 503 6.2653
304 504 8.0727
305 505 9.5618
306 506 4.681
307 507 8.9785
308 508 8.1818
309 509 5.5313
310 510 8.4544
311 511 5.2562
312 512 6.8674
313 513 7.947
314 514 6.3925
315 515 7.9207
316 516 6.175
317 517 7.8018
318 518 7.8432
319 519 8.4038
320 520 8.71
321 521 6.6441
322 522 5.5485
323 523 8.6821
324 524 5.427
325 525 4.1401
326 526 4.7082
327 527 4.6072
328 528 4.5068
329 529 5.5746
330 530 5.0372
331 531 6.7412
332 532 7.9283
333 533 7.113
334 534 4.7315
335 535 3.9711
336 536 4.1556
337 537 4.9246
338 538 7.0598
339 539 3.0206
340 540 3.8674
341 541 2.8338
342 542 3.0814
343 543 5.1225
344 544 8.6844
345 545 5.8871
346 546 2.7336
347 547 3.1239
348 548 2.9474
349 549 2.6968
350 550 3.2503
351 551 3.7745
352 552 3.3354
353 553 3.0902
354 554 6.2401
355 555 2.9098
356 556 2.694
357 557 3.3788
358 558 3.1619
359 559 3.9123
360 560 4.0502
361 561 3.3424
362 562 2.8194
363 563 3.4809
364 564 3.588
365 565 5.0584
366 566 4.1912
367 567 2.7189
368 568 4.5073
369 569 2.9145
370 570 2.853
371 571 2.8539
372 572 2.7187
373 573 2.8097
374 574 3.0467
375 575 3.1162
376 576 2.7416
377 577 3.0303
378 578 3.0436
379 579 3.7715
380 580 3.7062
381 581 5.6501
382 582 4.1183
383 583 5.6195
384 584 2.7612
385 585 2.9126
386 586 2.747
387 587 2.8296
388 588 2.7611
389 589 2.9804
390 590 2.6613
391 591 2.986
392 592 2.903
393 593 2.7844
394 594 2.9885
395 595 2.9233
396 596 2.882
397 597 3.0006
398 598 2.8449
399 599 3.0099
400 600 3.0252
401 601 4.6512
402 602 2.787
403 603 2.7211
404 604 2.792
405 605 2.8686
406 606 5.5571
407 607 2.7089
408 608 2.5998
409 609 3.3352
410 610 2.8052
411 611 2.9306
412 612 2.789
413 613 2.6115
414 614 2.7739
415 615 2.8059
416 616 2.8283
417 617 2.6549
418 618 2.7181
419 619 2.8218
420 620 2.9025
421 621 2.8253
422 622 2.9309
423 623 3.4077
424 624 2.9611
425 625 2.843
426 626 2.8386
427 627 2.9539
428 628 2.7988
429 629 3.0731
430 630 2.8735
431 631 2.7829
432 632 2.9657
433 633 2.8501
434 634 2.7666
435 635 2.8348
436 636 2.8267
437 637 2.9541
438 638 2.7076
439 639 2.7977
440 640 3.0196
441 641 2.8849
442 642 2.6852
443 643 3.0875
444 644 2.7268
445 645 2.8593
446 646 2.8137
447 647 2.7102
448 648 2.8483
449 649 2.8002
450 650 2.8767
451 651 2.8299
452 652 2.9233
453 653 2.5755
454 654 2.6157
455 655 2.8752
456 656 3.0011
457 657 2.7686
458 658 2.8807
459 659 2.7755
460 660 2.8568
461 661 2.7413
462 662 3.1336
463 663 2.7607
464 664 2.7374
465 665 2.814
466 666 2.707
467 667 2.7434
468 668 2.7744
469 669 2.7491
470 670 2.844
471 671 2.804
472 672 2.9935
473 673 2.6162
474 674 2.7997
475 675 2.7908
476 676 2.7476
477 677 2.768
478 678 2.6247
479 679 2.8712
480 680 2.7052
481 681 2.8018
482 682 2.5621
483 683 2.8509
484 684 2.7448
485 685 2.7577
486 686 2.6021
487 687 2.6429
488 688 2.807
489 689 2.7003
490 690 4.2941
491 691 6.5601
492 692 5.7586
493 693 6.2168
494 694 9.1061
495 695 6.2779
496 696 7.2376
497 697 9.1419
498 698 7.6246
499 699 4.5733
500 700 8.8586
501 701 3.9107
502 702 6.3595
503 703 8.4524
504 704 7.8042
505 705 5.0762
506 706 3.7461
507 707 3.9463
508 708 3.1892
509 709 6.3237
510 710 6.3121
511 711 8.9038
512 712 4.3868
513 713 5.4194
514 714 3.028
515 715 3.807
516 716 4.1023
517 717 4.1893
518 718 4.8859
519 719 4.2788
520 720 6.3732
521 721 4.6001
522 722 2.689
523 723 2.8625
524 724 5.9483
525 725 7.6107
526 726 4.3312
527 727 3.9646
528 728 6.0287
529 729 6.3032
530 730 6.9397
531 731 4.8316
532 732 5.9552
533 733 4.0176
534 734 5.1853
535 735 2.6791
536 736 2.6642
537 737 4.5675
538 738 4.0825
539 739 2.8307
540 740 2.8628
541 741 2.7995
542 742 6.3406
543 743 8.7456
544 744 7.8081
545 745 4.4208
546 746 4.9909
547 747 7.2112
548 748 7.1973
549 749 9.8486
550 750 2.9271
551 751 3.0573
552 752 3.3946
553 753 3.1775
554 754 4.2559
555 755 6.3425
556 756 6.708
557 757 4.5836
558 758 4.7573
559 759 5.2931
560 760 2.7595
561 761 6.808
562 762 10.0951
563 763 5.865
564 764 4.1932
565 765 2.9305
566 766 4.7658
567 767 2.7844
568 768 4.7182
569 769 4.6143
570 770 8.77
571 771 7.8329
572 772 4.7145
573 773 10.7246
574 774 7.3277
575 775 4.749
576 776 7.9358
577 777 5.9058
578 778 3.959
579 779 4.1983
580 780 2.9237
581 781 2.9336
582 782 6.0966
583 783 2.8912
584 784 3.1606
585 785 2.8715
586 786 2.7515
587 787 6.0246
588 788 4.5584
589 789 3.429
590 790 2.9202
591 791 2.7716
592 792 2.7179
593 793 3.0258
594 794 2.86
595 795 4.7615
596 796 4.5608
597 797 5.567
598 798 2.773
599 799 3.0072
600 800 2.7372
601 801 3.0075
602 802 4.1673
603 803 3.2343
604 804 2.7505
605 805 2.818
606 806 2.7815
607 807 2.7467
608 808 2.7588
609 809 4.128
610 810 2.701
611 811 4.5447
612 812 2.717
613 813 4.5411
614 814 7.0439
615 815 5.0359
616 816 3.055
617 817 2.8109
618 818 10.0939
619 819 9.0976
620 820 5.64
621 821 9.6197
622 822 5.5639
623 823 8.6678
624 824 10.901
625 825 8.236
626 826 9.9671
627 827 2.7758
628 828 3.9679
629 829 2.9814
630 830 2.8289
631 831 3.1285
632 832 10.319
633 833 5.6908
634 834 3.5213
635 835 9.096
636 836 10.6688
637 837 11.8659
638 838 8.3197
639 839 9.4468
640 840 9.7999
641 841 5.4025
642 842 2.9576
643 843 7.8914
644 844 12.8968
645 845 9.9496
646 846 11.117
647 847 10.6942
648 848 10.1197
649 849 9.4818
650 850 9.5675
651 851 9.8312
652 852 5.8715
653 853 6.405
654 854 2.7319
655 855 4.6401
656 856 8.7537
657 857 6.5429
658 858 8.2972
659 859 3.4059
660 860 3.057
661 861 4.7038
662 862 8.5934
663 863 5.2802
664 864 5.1808
665 865 7.2717
666 866 4.0149
667 867 7.1129
668 868 6.8319
669 869 11.1841
670 870 8.0312
671 871 2.8137
672 872 4.2511
673 873 5.0794
674 874 9.6438
675 875 5.0146
676 876 6.0224
677 877 7.1677
678 878 9.2821
679 879 5.4279
680 880 10.7247
681 881 9.6053
682 882 9.287
683 883 9.8766
684 884 9.945
685 885 12.0191
686 886 9.016
687 887 4.2414
688 888 8.7035
689 889 7.8919
690 890 8.1798
691 891 5.2715
692 892 10.5417
693 893 6.2686
694 894 11.828
695 895 9.0795
696 896 9.0163
697 897 8.7375
698 898 11.5386
699 899 9.7847
700 900 8.8672
701 901 7.995
702 902 5.0334
703 903 6.9366
704 904 5.1588
705 905 5.7098
706 906 7.3305
707 907 6.0054
708 908 4.5747
709 909 5.3822
710 910 7.3416
711 911 3.0612
712 912 3.7935
713 913 4.4041
714 914 2.6455
715 915 3.0926
716 916 2.9948
717 917 2.7074
718 918 3.0887
719 919 5.3472
720 920 4.8862
721 921 7.3868
722 922 5.5153
723 923 12.2031
724 924 2.7534
725 925 3.6659
726 926 6.9909
727 927 7.8208
728 928 5.8211
729 929 7.3365
730 930 11.3121
731 931 10.1727
732 932 9.6309
733 933 8.1665
734 934 8.6799
735 935 7.6429
736 936 10.6644
737 937 9.2113
738 938 6.9371
739 939 10.9629
740 940 7.0829
741 941 8.5792
742 942 10.6515
743 943 7.0685
744 944 9.1334
745 945 8.5412
746 946 9.5104
747 947 11.7507
748 948 9.3183
749 949 8.4763
750 950 8.9366
751 951 9.0705
752 952 8.7267
753 953 12.0325
754 954 5.5675
755 955 6.211
756 956 9.8353
757 957 9.4507
758 958 10.1425
759 959 9.2791
760 960 10.9974
761 961 7.5603
762 962 10.3191
763 963 7.1198
764 964 8.9372
765 965 5.2936
766 966 11.9714
767 967 9.9053
768 968 5.276
769 969 12.2597
770 970 9.2952
771 971 10.1418
772 972 9.0934
773 973 3.1231
774 974 7.7017
775 975 10.3733
776 976 9.0727
777 977 5.0793
778 978 11.4153
779 979 9.3631
780 980 8.9253
781 981 7.5445
782 982 10.7002
783 983 7.9696
784 984 7.3945
785 985 5.5181
786 986 6.678
787 987 5.8442
788 988 3.2815
789 989 4.6335
790 990 6.193
791 991 6.0167
792 992 2.9918
793 993 6.333
794 994 6.6193
795 995 3.4945
796 996 2.7953
797 997 3.7331
798 998 4.486
799 999 8.3367
800 1000 5.8637
801 1001 4.3322
802 1002 6.5102
803 1003 8.2926
804 1004 8.9025
805 1005 8.1491
806 1006 5.7077
807 1007 7.3871
808 1008 5.3259
809 1009 7.4927
810 1010 6.5797
811 1011 7.4494
812 1012 8.0866
813 1013 5.8649
814 1014 6.7376
815 1015 7.2704
816 1016 2.6923
817 1017 4.2276
818 1018 2.7421
819 1019 2.6377
820 1020 9.3173
821 1021 7.967
822 1022 4.9273
823 1023 9.7787
824 1024 8.5601
825 1025 4.5391
826 1026 3.7984
827 1027 7.0112
828 1028 7.2856
829 1029 5.8111
830 1030 3.1654
831 1031 5.8266
832 1032 5.0768
833 1033 5.949
834 1034 5.138
835 1035 6.5876
836 1036 5.7177
837 1037 2.7644
838 1038 5.8368
839 1039 4.3869
840 1040 6.046
841 1041 5.2253
842 1042 6.5344
843 1043 5.1501
844 1044 4.7425
845 1045 5.7521
846 1046 5.2019
847 1047 5.6333
848 1048 4.7749
849 1049 4.8001
850 1050 6.3018
851 1051 4.7363
852 1052 4.172
853 1053 3.6497
854 1054 3.949
855 1055 3.9705
856 1056 3.6015
857 1057 4.2993
858 1058 3.3387
859 1059 4.1664
860 1060 3.0884
861 1061 3.9803
862 1062 4.5878
863 1063 3.7712
864 1064 3.4171
865 1065 4.8173
866 1066 6.1194
867 1067 4.8834
868 1068 4.1459
869 1069 4.1436
870 1070 5.4018
871 1071 6.3713
872 1072 5.3912
873 1073 5.3736
874 1074 4.8846
875 1075 3.6046
876 1076 4.1455
877 1077 4.3202
878 1078 3.9631
879 1079 4.9062
880 1080 3.4743
881 1081 5.1236
882 1082 5.1114
883 1083 4.4162
884 1084 3.7481
885 1085 5.4467
886 1086 4.0025
887 1087 4.0456
888 1088 4.6011
889 1089 4.2666
890 1090 5.3384
891 1091 4.0845
892 1092 4.2232
893 1093 3.3095
894 1094 3.778
895 1095 5.2703
896 1096 5.2426
897 1097 4.8287
898 1098 5.9162
899 1099 5.37
900 1100 3.6205
901 1101 4.9943
902 1102 3.9604
903 1103 3.9088
904 1104 3.9327
905 1105 3.8022
906 1106 3.6904
907 1107 5.459
908 1108 3.8037
909 1109 4.7505
910 1110 2.879
911 1111 4.1153
912 1112 3.2023
913 1113 3.1437
914 1114 3.3123
915 1115 4.1267
916 1116 3.5361
917 1117 4.6731
918 1118 3.4626
919 1119 3.8005
920 1120 4.0655
921 1121 4.9442
922 1122 3.5057
923 1123 3.2427
924 1124 6.1904
925 1125 3.9737
926 1126 4.933
927 1127 3.7456
928 1128 3.0647
929 1129 2.8103
930 1130 3.5878
931 1131 4.71
932 1132 4.4421
933 1133 4.949
934 1134 4.8756
935 1135 5.4224
936 1136 4.9155
937 1137 5.1645
938 1138 5.2205
939 1139 5.1575
940 1140 5.6717
941 1141 5.7458
942 1142 5.1559
943 1143 2.8257
944 1144 4.3272
945 1145 5.2661
946 1146 5.6094
947 1147 5.1218
948 1148 4.6162
949 1149 6.4245
950 1150 4.4378
951 1151 5.6042
952 1152 5.322
953 1153 3.9009
954 1154 4.3585
955 1155 2.6592
956 1156 2.7057
957 1157 3.6349
958 1158 5.2805
959 1159 5.5314
960 1160 4.1013
961 1161 5.6376
962 1162 6.0089
963 1163 5.0024
964 1164 6.3923
965 1165 5.7493
966 1166 3.86
967 1167 3.0819
968 1168 3.9488
969 1169 4.8362
970 1170 5.3899
971 1171 4.1912
972 1172 3.3869
973 1173 4.1691
974 1174 4.7598
975 1175 4.7869
976 1176 2.8049
977 1177 3.1608
978 1178 3.2122
979 1179 3.812
980 1180 4.6693
981 1181 4.9097
982 1182 4.3789
983 1183 4.0758
984 1184 5.4527
985 1185 5.1401
986 1186 5.7958
987 1187 4.5871
988 1188 3.607
989 1189 2.8753
990 1190 4.3727
991 1191 4.6637
992 1192 3.1788
993 1193 3.5806
994 1194 3.3925
995 1195 3.4532
996 1196 3.3138
997 1197 3.5666
998 1198 3.7874
999 1199 3.2983
1000 1200 3.8659
1001 1201 3.3669
1002 1202 3.8683
1003 1203 3.3038
1004 1204 3.0779
1005 1205 2.93
1006 1206 2.8292
1007 1207 2.8211
1008 1208 2.8259
1009 1209 3.4518
1010 1210 3.3378
1011 1211 2.9141
1012 1212 3.3629
1013 1213 2.885
1014 1214 3.0421
1015 1215 3.1031
1016 1216 2.7776
1017 1217 2.8775
1018 1218 3.4004
1019 1219 3.1547
1020 1220 2.7937
1021 1221 2.814
1022 1222 2.8042
1023 1223 2.6251
1024 1224 2.9281
1025 1225 2.778
1026 1226 3.3736
1027 1227 3.0363
1028 1228 3.3432
1029 1229 2.8025
1030 1230 3.1715
1031 1231 2.6808
1032 1232 6.1835
1033 1233 3.0276
1034 1234 5.2374
1035 1235 6.5464
1036 1236 8.1068
1037 1237 5.1048
1038 1238 6.2897
1039 1239 6.35
1040 1240 5.0057
1041 1241 5.0465
1042 1242 6.3964
1043 1243 3.5522
1044 1244 6.6489
1045 1245 3.5913
1046 1246 6.1476
1047 1247 6.1458
1048 1248 2.8888
1049 1249 5.5796
1050 1250 3.5811
1051 1251 5.4745
1052 1252 3.7199
1053 1253 4.9176
1054 1254 3.9255
1055 1255 3.6384
1056 1256 5.6452
1057 1257 4.5847
1058 1258 4.1111
1059 1259 4.1837
1060 1260 3.8381
1061 1261 4.2069
1062 1262 4.1553
1063 1263 4.0448
1064 1264 5.8744
1065 1265 3.8585
1066 1266 4.4092
1067 1267 5.3715
1068 1268 4.7385
1069 1269 5.4182
1070 1270 5.5386
1071 1271 3.2462
1072 1272 5.5678
1073 1273 4.914
1074 1274 4.2012
1075 1275 3.7059
1076 1276 3.6317
1077 1277 3.3935
1078 1278 3.6634
1079 1279 3.9741
1080 1280 3.2879
1081 1281 3.7888
1082 1282 4.0543
1083 1283 3.9362
1084 1284 2.9431
1085 1285 5.6513
1086 1286 4.1915
1087 1287 2.7251
1088 1288 2.9493
1089 1289 2.7543
1090 1290 4.0267
1091 1291 2.977
1092 1292 2.8657
1093 1293 3.4112
1094 1294 2.8881
1095 1295 2.8262
1096 1296 2.7
1097 1297 2.8222
1098 1298 2.9296
1099 1299 3.4478
1100 1300 3.215
1101 1301 3.3874
1102 1302 3.7461
1103 1303 3.4153
1104 1304 3.2461
1105 1305 2.7152
1106 1306 3.0087
1107 1307 4.1098
1108 1308 3.092
1109 1309 2.8003
1110 1310 3.0047
1111 1311 3.8701
1112 1312 5.8157
1113 1313 4.322
1114 1314 5.7386
1115 1315 3.9903
1116 1316 3.8549
1117 1317 4.7559
1118 1318 6.4694
1119 1319 5.9185
1120 1320 5.9607
1121 1321 5.8344
1122 1322 6.4434
1123 1323 5.2174
1124 1324 5.8126
1125 1325 5.9759
1126 1326 5.0703
1127 1327 5.5547
1128 1328 4.7058
1129 1329 4.371
1130 1330 6.1406
1131 1331 5.6811
1132 1332 5.5483
1133 1333 6.1469
1134 1334 5.516
1135 1335 5.4123
1136 1336 5.5943
1137 1337 5.4384
1138 1338 5.1577
1139 1339 6.8179
1140 1340 7.548
1141 1341 7.3694
1142 1342 5.704
1143 1343 3.934
1144 1344 6.3792
1145 1345 4.9369
1146 1346 6.9666
1147 1347 5.0345
1148 1348 6.1857
1149 1349 7.6155
1150 1350 5.6981
1151 1351 7.1736
1152 1352 7.6819
1153 1353 7.7002
1154 1354 8.213
1155 1355 7.7206
1156 1356 7.4987
1157 1357 7.2863
1158 1358 5.6401
1159 1359 6.8779
1160 1360 5.7147
1161 1361 2.9464
1162 1362 3.0418
1163 1363 4.4911
1164 1364 6.0161
1165 1365 5.8622
1166 1366 2.9979
1167 1367 2.6757
1168 1368 2.9485
1169 1369 2.8586
1170 1370 2.7927
1171 1371 3.1647
1172 1372 3.3971
1173 1373 3.4334
1174 1374 2.9809
1175 1375 2.876
1176 1376 3.1839
1177 1377 2.8752
1178 1378 2.9029
1179 1379 2.9992
1180 1380 2.8544
1181 1381 2.9558
1182 1382 2.9236
1183 1383 3.105
1184 1384 2.9855
1185 1385 2.8795
1186 1386 2.9716
1187 1387 3.0657
1188 1388 2.9711
1189 1389 2.7039
1190 1390 3.0205
1191 1391 3.5556
1192 1392 2.7443
1193 1393 2.8316
1194 1394 3.4329
1195 1395 2.8433
1196 1396 2.6553
1197 1397 2.8069
1198 1398 3.0146
1199 1399 2.9042
1200 1400 3.2143
1201 1401 3.1508
1202 1402 3.024
1203 1403 3.2185
1204 1404 3.6202
1205 1405 3.11
1206 1406 3.1717
1207 1407 2.8599
1208 1408 3.3743
1209 1409 2.9638
1210 1410 3.2893
1211 1411 3.2776
1212 1412 3.2187
1213 1413 7.4216
1214 1414 5.6814
1215 1415 8.3822
1216 1416 7.8366
1217 1417 6.2061
1218 1418 6.7355
1219 1419 3.8924
1220 1420 6.3786
1221 1421 6.1259
1222 1422 4.9423
1223 1423 5.8471
1224 1424 6.0942
1225 1425 6.8617
1226 1426 7.4001
1227 1427 8.275
1228 1428 3.8613
1229 1429 3.7935
1230 1430 6.2566
1231 1431 7.6905
1232 1432 5.9395
1233 1433 5.458
1234 1434 2.6779
1235 1435 5.3067
1236 1436 2.9149
1237 1437 2.9514
1238 1438 2.7981
1239 1439 3.7966
1240 1440 3.3665
1241 1441 2.9532
1242 1442 3.5189
1243 1443 3.7915
1244 1444 2.9704
1245 1445 2.8883
1246 1446 3.083
1247 1447 2.6292
1248 1448 2.7749
1249 1449 2.5574
1250 1450 3.7052
1251 1451 2.6664
1252 1452 3.3765
1253 1453 3.4873
1254 1454 3.7187
1255 1455 3.8976
1256 1456 3.7389
1257 1457 3.5193
1258 1458 3.7215
1259 1459 3.9385
1260 1460 3.2683
1261 1461 4.9058
1262 1462 5.4813
1263 1463 4.4418
1264 1464 3.8701
1265 1465 4.0579
1266 1466 4.5589
1267 1467 3.8795
1268 1468 3.6351
1269 1469 5.8857
1270 1470 4.811
1271 1471 4.1036
1272 1472 3.3525
1273 1473 2.7233
1274 1474 2.7496
1275 1475 2.7856
1276 1476 3.6486
1277 1477 3.9194
1278 1478 3.5558
1279 1479 3.5499
1280 1480 4.0372
1281 1481 3.0355
1282 1482 6.0288
1283 1483 5.7079
1284 1484 3.8491
1285 1485 3.9842
1286 1486 2.8744
1287 1487 2.9124
1288 1488 3.3401
1289 1489 2.9677
1290 1490 2.9389
1291 1491 3.6403
1292 1492 4.0387
1293 1493 3.7071
1294 1494 3.7309
1295 1495 3.6773
1296 1496 2.961
1297 1497 3.3015
1298 1498 3.3677
1299 1499 3.7562
1300 1500 3.5479
1301 1501 3.6694
1302 1502 3.8275
1303 1503 3.5749
1304 1504 3.3642
1305 1505 3.3145
1306 1506 3.3614
1307 1507 3.84
1308 1508 3.4249
1309 1509 3.9717
1310 1510 3.5472
1311 1511 4.0008
1312 1512 3.7776
1313 1513 4.7457
1314 1514 3.483
1315 1515 3.6851
1316 1516 4.3069
1317 1517 3.7528
1318 1518 3.0549
1319 1519 3.9264
1320 1520 3.5151
1321 1521 3.5446
1322 1522 4.9988
1323 1523 3.1107
1324 1524 4.3438
1325 1525 4.0067
1326 1526 3.4115
1327 1527 3.2168
1328 1528 3.8148
1329 1529 3.8167
1330 1530 6.93
1331 1531 6.7011
1332 1532 5.8914
1333 1533 7.3891
1334 1534 7.5919
1335 1535 9.133
1336 1536 8.0642
1337 1537 8.2073
1338 1538 7.8363
1339 1539 7.4153
1340 1540 7.4666
1341 1541 5.1994
1342 1542 4.5291
1343 1543 6.66
1344 1544 5.941
1345 1545 7.8891
1346 1546 6.5512
1347 1547 6.1652
1348 1548 7.9478
1349 1549 7.5217
1350 1550 8.8002
1351 1551 8.525
1352 1552 8.1451
1353 1553 7.2775
1354 1554 8.3394
1355 1555 6.9116
1356 1556 7.7578
1357 1557 7.5821
1358 1558 3.7112
1359 1559 3.8263
1360 1560 3.5955
1361 1561 2.7844
1362 1562 3.8867
1363 1563 4.5779
1364 1564 3.5798
1365 1565 3.0864
1366 1566 3.6008
1367 1567 3.8236
1368 1568 3.0257
1369 1569 2.8552
1370 1570 2.6748
1371 1571 2.7106
1372 1572 3.0559
1373 1573 3.1185
1374 1574 3.7089
1375 1575 2.812
1376 1576 2.9048
1377 1577 2.8456
1378 1578 2.9293
1379 1579 2.8293
1380 1580 2.9258
1381 1581 2.9396
1382 1582 2.9693
1383 1583 2.8144
1384 1584 2.7369
1385 1585 2.8346
1386 1586 2.8227
1387 1587 2.7659
1388 1588 3.1554
1389 1589 2.7905
1390 1590 2.7623
1391 1591 2.9556
1392 1592 3.3963
1393 1593 2.8702
1394 1594 2.7893
1395 1595 3.0609
1396 1596 2.8628
1397 1597 2.7575
1398 1598 2.8323
1399 1599 2.9591
1400 1600 2.9704
1401 1601 2.5756
1402 1602 3.0496
1403 1603 2.656
1404 1604 3.0025
1405 1605 2.8051
1406 1606 2.8912
1407 1607 2.9302
1408 1608 2.9113
1409 1609 2.8917
1410 1610 2.7784
1411 1611 2.7692
1412 1612 2.943
1413 1613 2.9455
1414 1614 3.0467
1415 1615 2.6965
1416 1616 2.9253
1417 1617 3.08
1418 1618 2.7857
1419 1619 3.2329
1420 1620 3.5536
1421 1621 3.3069
1422 1622 2.7545
1423 1623 2.7526
1424 1624 3.3601
1425 1625 3.4999
1426 1626 8.7147
1427 1627 4.7092
1428 1628 4.3394
1429 1629 5.8159
1430 1630 7.5843
1431 1631 6.1549
1432 1632 4.8511
1433 1633 5.488
1434 1634 7.8163
1435 1635 5.0217
1436 1636 6.9503
1437 1637 4.2559
1438 1638 3.6008
1439 1639 3.9391
1440 1640 5.0639
1441 1641 5.3315
1442 1642 5.2524
1443 1643 5.3012
1444 1644 5.7236
1445 1645 6.4003
1446 1646 6.082
1447 1647 6.0765
1448 1648 5.7513
1449 1649 5.6486
1450 1650 5.2505
1451 1651 5.6295
1452 1652 6.6945
1453 1653 6.2967
1454 1654 6.3448
1455 1655 6.2184
1456 1656 5.7457
1457 1657 6.0926
1458 1658 5.3062
1459 1659 5.6362
1460 1660 3.3518
1461 1661 4.0101
1462 1662 4.5192
1463 1663 5.6186
1464 1664 5.3942
1465 1665 5.1026
1466 1666 6.746
1467 1667 5.0136
1468 1668 5.76
1469 1669 5.3351
1470 1670 6.8977
1471 1671 7.1842
1472 1672 6.9072
1473 1673 9.0554
1474 1674 5.3699
1475 1675 4.7898
1476 1676 4.9097
1477 1677 6.1302
1478 1678 5.2564
1479 1679 6.2452
1480 1680 7.7584
1481 1681 8.0641
1482 1682 7.5001
1483 1683 6.4661
1484 1684 5.5551
1485 1685 5.5754
1486 1686 5.8559
1487 1687 6.1142
1488 1688 4.8409
1489 1689 5.4219
1490 1690 3.4122
1491 1691 3.4427
1492 1692 4.3241
1493 1693 2.951
1494 1694 8.2351
1495 1695 8.3606
1496 1696 4.639
1497 1697 4.4711
1498 1698 5.7225
1499 1699 4.6006
1500 1700 5.871
1501 1701 5.9633
1502 1702 9.0935
1503 1703 7.4513
1504 1704 7.9001
1505 1705 6.4052
1506 1706 8.7766
1507 1707 9.6181
1508 1708 7.2829
1509 1709 9.0909
1510 1710 7.0401
1511 1711 7.2082
1512 1712 8.1255
1513 1713 8.311
1514 1714 7.1417
1515 1715 8.2254
1516 1716 8.6118
1517 1717 6.7836
1518 1718 8.1976
1519 1719 9.296
1520 1720 7.1035
1521 1721 8.5405
1522 1722 6.527
1523 1723 6.1874
1524 1724 8.6863
1525 1725 7.238
1526 1726 7.4976
1527 1727 7.805
1528 1728 8.4118
1529 1729 7.4534
1530 1730 7.3678
1531 1731 6.944
1532 1732 7.5637
1533 1733 8.3803
1534 1734 8.3375
1535 1735 8.4248
1536 1736 4.7551
1537 1737 5.5909
1538 1738 4.1346
1539 1739 5.02
1540 1740 4.7865
1541 1741 4.6909
1542 1742 3.0141
1543 1743 2.9241
1544 1744 8.1941
1545 1745 9.003
1546 1746 7.411
1547 1747 7.9719
1548 1748 10.1316
1549 1749 8.4503
1550 1750 10.2408
1551 1751 10.0573
1552 1752 7.6066
1553 1753 10.5185
1554 1754 8.4618
1555 1755 7.5969
1556 1756 7.6832
1557 1757 8.9161
1558 1758 7.8571
1559 1759 8.8012
1560 1760 7.4551
1561 1761 8.7998
1562 1762 8.1428
1563 1763 10.5652
1564 1764 8.3995
1565 1765 7.4376
1566 1766 7.203
1567 1767 7.7425
1568 1768 8.359
1569 1769 7.234
1570 1770 4.9804
1571 1771 5.6375
1572 1772 7.3777
1573 1773 9.268
1574 1774 9.1082
1575 1775 6.8627
1576 1776 8.2925
1577 1777 7.9979
1578 1778 8.9492
1579 1779 8.3124
1580 1780 6.4857
1581 1781 8.3953
1582 1782 8.3538
1583 1783 7.107
1584 1784 8.1567
1585 1785 8.3271
1586 1786 7.9232
1587 1787 8.4893
1588 1788 8.9191
1589 1789 9.575
1590 1790 8.297
1591 1791 8.3242
1592 1792 7.8836
1593 1793 6.8259
1594 1794 8.0797
1595 1795 8.0571
1596 1796 9.7959
1597 1797 7.3475
1598 1798 7.221
1599 1799 7.2378
1600 1800 8.9635
1601 1801 4.2231
1602 1802 5.0237
1603 1803 10.2083
1604 1804 6.8095
1605 1805 6.9073
1606 1806 9.0677
1607 1807 4.5359
1608 1808 7.9633
1609 1809 7.5366
1610 1810 8.9159
1611 1811 7.5918
1612 1812 7.129
1613 1813 9.3083
1614 1814 9.2605
1615 1815 9.1324
1616 1816 8.5502
1617 1817 7.6143
1618 1818 7.1413
1619 1819 5.1929
1620 1820 10.1263
1621 1821 6.8315
1622 1822 6.4968
1623 1823 7.8867
1624 1824 6.4124
1625 1825 6.9583
1626 1826 7.491
1627 1827 8.1855
1628 1828 6.2762
1629 1829 7.8321
1630 1830 8.8164
1631 1831 10.3937
1632 1832 8.2833
1633 1833 7.5589
1634 1834 7.5632
1635 1835 8.0826
1636 1836 7.2575
1637 1837 7.1964
1638 1838 7.1112
1639 1839 8.9301
1640 1840 8.2032
1641 1841 9.1558
1642 1842 8.879
1643 1843 6.5139
1644 1844 8.1953
1645 1845 6.614
1646 1846 5.6905
1647 1847 7.398
1648 1848 6.8103
1649 1849 7.9332
1650 1850 8.0683
1651 1851 7.7465
1652 1852 9.3933
1653 1853 9.4726
1654 1854 8.9614
1655 1855 7.1995
1656 1856 7.7209
1657 1857 7.3106
1658 1858 6.7929
1659 1859 7.3245
1660 1860 7.1061
1661 1861 6.4745
1662 1862 5.4026
1663 1863 8.3912
1664 1864 6.2803
1665 1865 8.0248
1666 1866 7.909
1667 1867 7.3039
1668 1868 6.0085
1669 1869 6.6987
1670 1870 6.7771
1671 1871 5.8684
1672 1872 6.5032
1673 1873 6.1687
1674 1874 6.2221
1675 1875 7.5321
1676 1876 8.5915
1677 1877 8.5553
1678 1878 7.413
1679 1879 8.155
1680 1880 8.5754
1681 1881 8.7127
1682 1882 7.4722
1683 1883 6.7126
1684 1884 7.4004
1685 1885 7.6752
1686 1886 7.6656
1687 1887 8.4813
1688 1888 8.8692
1689 1889 8.6953
1690 1890 8.2848
1691 1891 8.9031
1692 1892 6.6795
1693 1893 6.4229
1694 1894 4.0453
1695 1895 6.1316
1696 1896 5.8552
1697 1897 6.8148
1698 1898 5.9418
1699 1899 8.1615
1700 1900 6.5349
1701 1901 4.9997
1702 1902 6.9782
1703 1903 7.065
1704 1904 7.9865
1705 1905 6.9895
1706 1906 6.2134
1707 1907 6.2473
1708 1908 5.0704
1709 1909 5.8246
1710 1910 5.1432
1711 1911 5.054
1712 1912 4.9879
1713 1913 5.0902
1714 1914 5.42
1715 1915 8.1292
1716 1916 5.295
1717 1917 5.3531
1718 1918 4.8068
1719 1919 5.5362
1720 1920 5.5919
1721 1921 5.3832
1722 1922 5.8375
1723 1923 3.7355
1724 1924 4.3675
1725 1925 3.9746
1726 1926 3.5683
1727 1927 6.2231
1728 1928 4.4709
1729 1929 6.9258
1730 1930 7.5484
1731 1931 5.9078
1732 1932 7.09
1733 1933 6.0306
1734 1934 5.0508
1735 1935 6.32
1736 1936 4.6782
1737 1937 4.3137
1738 1938 6.4571
1739 1939 6.4022
1740 1940 6.6112
1741 1941 5.8167
1742 1942 6.2267
1743 1943 6.5877
1744 1944 6.1719
1745 1945 5.6812
1746 1946 5.8049
1747 1947 6.5423
1748 1948 5.1894
1749 1949 6.0412
1750 1950 6.7749
1751 1951 7.3853
1752 1952 6.2933
1753 1953 6.6873
1754 1954 7.0616
1755 1955 7.0858
1756 1956 5.651
1757 1957 6.5025
1758 1958 4.6302
1759 1959 6.1075
1760 1960 5.8426
1761 1961 6.2197
1762 1962 6.2213
1763 1963 6.6564
1764 1964 6.0106
1765 1965 7.0978
1766 1966 5.3857
1767 1967 2.9659
1768 1968 6.1107
1769 1969 7.4373
1770 1970 4.7195
1771 1971 4.5561
1772 1972 4.5505
1773 1973 3.9126
1774 1974 3.8883
1775 1975 2.9328
1776 1976 3.9311
1777 1977 5.9469
1778 1978 6.1718
1779 1979 6.8162
1780 1980 5.7277
1781 1981 6.6965
1782 1982 6.5941
1783 1983 5.8941
1784 1984 6.1663
1785 1985 7.0693
1786 1986 6.2515
1787 1987 6.6321
1788 1988 6.3319
1789 1989 4.218
1790 1990 5.6369
1791 1991 4.1458
1792 1992 5.8221
1793 1993 6.2654
1794 1994 7.1806
1795 1995 5.2503
1796 1996 5.7703
1797 1997 6.189
1798 1998 6.4629
1799 1999 5.7007
1800 2000 6.8444
1801 2001 6.7278
1802 2002 6.594
1803 2003 7.9963
1804 2004 7.0256
1805 2005 6.0687
1806 2006 6.6083
1807 2007 5.5171
1808 2008 5.2284
1809 2009 6.7985
1810 2010 6.0566
1811 2011 6.1115
1812 2012 5.9291
1813 2013 5.6022
1814 2014 6.0162
1815 2015 6.5733
1816 2016 6.4732
1817 2017 4.5846
1818 2018 6.9619
1819 2019 5.8789
1820 2020 7.0643
1821 2021 6.1434
1822 2022 5.6533
1823 2023 4.6294
1824 2024 4.8411
1825 2025 6.5114
1826 2026 8.3803
1827 2027 3.3635
1828 2028 4.4612
1829 2029 4.8135
1830 2030 5.5821
1831 2031 5.3065
1832 2032 5.712
1833 2033 5.0511
1834 2034 6.1928
1835 2035 5.7027
1836 2036 7.4442
1837 2037 5.8709
1838 2038 6.1879
1839 2039 7.1442
1840 2040 6.4791
1841 2041 6.2923
1842 2042 6.5689
1843 2043 6.6334
1844 2044 6.2043
1845 2045 5.3073
1846 2046 5.6575
1847 2047 7.0437
1848 2048 5.8415
1849 2049 6.2767
1850 2050 6.8166
1851 2051 6.7566
1852 2052 7.3125
1853 2053 7.5683
1854 2054 7.9824
1855 2055 7.3085
1856 2056 8.3081
1857 2057 8.0134
1858 2058 8.7932
1859 2059 7.2611
1860 2060 8.0449
1861 2061 7.2863
1862 2062 5.6177
1863 2063 8.2961
1864 2064 6.9344
1865 2065 6.0933
1866 2066 7.5638
1867 2067 8.3494
1868 2068 4.7631
1869 2069 5.308
1870 2070 6.9203
1871 2071 6.3642
1872 2072 6.7016
1873 2073 6.4294
1874 2074 6.9938
1875 2075 6.635
1876 2076 6.829
1877 2077 7.9688
1878 2078 7.4292
1879 2079 7.7654
1880 2080 7.8124
1881 2081 6.2653
1882 2082 8.2342
1883 2083 7.9289
1884 2084 6.6713
1885 2085 6.6201
1886 2086 6.5845
1887 2087 7.7289
1888 2088 5.9271
1889 2089 7.0897
1890 2090 7.0428
1891 2091 6.9495
1892 2092 6.6421
1893 2093 6.0046
1894 2094 6.504
1895 2095 6.1758
1896 2096 6.396
1897 2097 5.1652
1898 2098 7.3632
1899 2099 8.429
1900 2100 8.6839
1901 2101 7.6177
1902 2102 7.4416
1903 2103 7.6727
1904 2104 7.5339
1905 2105 6.9044
1906 2106 5.6682
1907 2107 5.3843
1908 2108 5.908
1909 2109 4.8128
1910 2110 4.9123
1911 2111 4.5377
1912 2112 4.7599
1913 2113 4.7267
1914 2114 4.9838
1915 2115 4.0903
1916 2116 4.2919
1917 2117 5.8985
1918 2118 4.4566
1919 2119 5.3164
1920 2120 3.8512
1921 2121 3.8319
1922 2122 4.6124
1923 2123 4.7194
1924 2124 5.2541
1925 2125 4.2451
1926 2126 6.9432
1927 2127 4.2826
1928 2128 4.8156
1929 2129 5.114
1930 2130 5.6277
1931 2131 6.5526
1932 2132 3.943
1933 2133 5.985
1934 2134 5.1856
1935 2135 6.2338
1936 2136 6.2773
1937 2137 4.7351
1938 2138 6.318
1939 2139 3.5262
1940 2140 2.8434
1941 2141 8.2807
1942 2142 9.609
1943 2143 8.7035
1944 2144 7.6755
1945 2145 5.6685
1946 2146 6.4745
1947 2147 4.7551
1948 2148 2.897
1949 2149 5.575
1950 2150 5.0049
1951 2151 4.7669
1952 2152 5.4537
1953 2153 7.4095
1954 2154 5.1965
1955 2155 5.5719
1956 2156 7.0873
1957 2157 4.8511
1958 2158 6.3904
1959 2159 4.7772
1960 2160 4.862
1961 2161 6.844
1962 2162 6.8056
1963 2163 7.6953
1964 2164 5.4448
1965 2165 7.6758
1966 2166 7.4226
1967 2167 6.965
1968 2168 7.2175
1969 2169 4.2946
1970 2170 6.539
1971 2171 6.6815
1972 2172 8.8679
1973 2173 8.288
1974 2174 5.7514
1975 2175 6.4314
1976 2176 6.7799
1977 2177 7.2616
1978 2178 7.7383
1979 2179 7.5127
1980 2180 8.6659
1981 2181 7.0465
1982 2182 7.7679
1983 2183 6.286
1984 2184 8.103
1985 2185 8.4366
1986 2186 6.6946
1987 2187 7.7344
1988 2188 6.7449
1989 2189 8.6796
1990 2190 7.383
1991 2191 7.6625
1992 2192 8.247
1993 2193 9.2403
1994 2194 8.8509
1995 2195 8.6023
1996 2196 3.9898
1997 2197 7.5229
1998 2198 6.2734
1999 2199 6.9006
2000 2200 7.6002
2001 2201 7.3595
2002 2202 7.5985
2003 2203 7.3144
2004 2204 5.4354
2005 2205 8.5575
2006 2206 8.2442
2007 2207 7.5566
2008 2208 7.9892
2009 2209 7.4589
2010 2210 7.7721
2011 2211 7.4376
2012 2212 7.307
2013 2213 7.0585
2014 2214 8.0027
2015 2215 8.8285
2016 2216 8.8127
2017 2217 7.8692
2018 2218 8.9594
2019 2219 7.8894
2020 2220 8.2522
2021 2221 8.2761
2022 2222 7.2037
2023 2223 8.0272
2024 2224 7.5536
2025 2225 4.2268
2026 2226 7.4863
2027 2227 7.2335
2028 2228 8.1329
2029 2229 4.0897
2030 2230 5.171
2031 2231 7.0083
2032 2232 6.5304
2033 2233 7.711
2034 2234 7.7766
2035 2235 5.2739
2036 2236 4.7718
2037 2237 6.708
2038 2238 6.6486
2039 2239 6.5906
2040 2240 5.2161
2041 2241 3.0887
2042 2242 3.5767
2043 2243 4.0097
2044 2244 3.4773
2045 2245 5.2869
2046 2246 5.3638
2047 2247 4.9204
2048 2248 4.0532
2049 2249 4.2374
2050 2250 3.754
2051 2251 3.446
2052 2252 3.6754
2053 2253 3.8851
2054 2254 3.7867
2055 2255 5.9142
2056 2256 3.9273
2057 2257 4.1469
2058 2258 3.6432
2059 2259 3.428
2060 2260 4.0094
2061 2261 3.8573
2062 2262 4.1171
2063 2263 3.8806
2064 2264 3.4194
2065 2265 3.9662
2066 2266 3.7185
2067 2267 4.5511
2068 2268 6.9795
2069 2269 7.1691
2070 2270 6.0526
2071 2271 6.05
2072 2272 7.9504
2073 2273 7.0494
2074 2274 5.0758
2075 2275 6.0323
2076 2276 6.5518
2077 2277 6.1877
2078 2278 4.5291
2079 2279 5.7888
2080 2280 3.6513
2081 2281 3.236
2082 2282 3.6142
2083 2283 3.5992
2084 2284 7.0427
2085 2285 5.9688
2086 2286 5.2363
2087 2287 5.8454
2088 2288 5.9204
2089 2289 6.5153
2090 2290 6.1306
2091 2291 5.3236
2092 2292 2.7405
2093 2293 3.3915
2094 2294 3.8999
2095 2295 3.8282
2096 2296 4.2053
2097 2297 2.8362
2098 2298 2.9088
2099 2299 2.8086
2100 2300 2.7921
2101 2301 4.0244
2102 2302 3.4307
2103 2303 3.0381
2104 2304 3.0498
2105 2305 2.9728
2106 2306 2.8629
2107 2307 2.6633
2108 2308 2.6565
2109 2309 3.8759
2110 2310 4.1551
2111 2311 4.7558
2112 2312 4.6539
2113 2313 5.6135
2114 2314 6.9398
2115 2315 7.5052
2116 2316 7.4159
2117 2317 7.998
2118 2318 6.9881
2119 2319 6.1006
2120 2320 5.6097
2121 2321 5.5757
2122 2322 4.5455
2123 2323 4.2769
2124 2324 3.493
2125 2325 2.7277
2126 2326 3.036
2127 2327 2.8171
2128 2328 3.0059
2129 2329 2.9461
2130 2330 2.8961
2131 2331 2.6536
2132 2332 3.0208
2133 2333 2.9623
2134 2334 2.869
2135 2335 2.8926
2136 2336 3.0357
2137 2337 3.3026
2138 2338 3.2471
2139 2339 2.7417
2140 2340 3.1336
2141 2341 2.7665
2142 2342 3.2964
2143 2343 2.9725
2144 2344 3.1411
2145 2345 2.7717
2146 2346 2.7397
2147 2347 3.2636
2148 2348 3.4712
2149 2349 3.9702
2150 2350 3.8311
2151 2351 4.05
2152 2352 7.1895
2153 2353 7.5484
2154 2354 8.0347
2155 2355 4.7314
2156 2356 5.1639
2157 2357 5.6742
2158 2358 6.3028
2159 2359 6.6829
2160 2360 5.9449
2161 2361 5.1339
2162 2362 2.8793
2163 2363 2.7816
2164 2364 2.832
2165 2365 3.2078
2166 2366 3.696
2167 2367 2.7311
2168 2368 6.0929
2169 2369 3.3974
2170 2370 9.5199
2171 2371 5.7038
2172 2372 6.4895
2173 2373 4.811
2174 2374 2.8131
2175 2375 4.0495
2176 2376 5.2066
2177 2377 2.8708
2178 2378 2.6588
2179 2379 5.3003
2180 2380 4.1397
2181 2381 2.7491
2182 2382 2.8992
2183 2383 2.7246
2184 2384 3.1613
2185 2385 3.0468
2186 2386 3.174
2187 2387 2.8087
2188 2388 5.1048
2189 2389 2.8303
2190 2390 4.162
2191 2391 2.8228
2192 2392 4.7673
2193 2393 2.6159
2194 2394 3.907
2195 2395 4.4159
2196 2396 4.653
2197 2397 4.4925
2198 2398 2.9278
2199 2399 2.7229
2200 2400 2.8226
2201 2401 2.7251
2202 2402 2.8388
2203 2403 2.6895
2204 2404 4.2038
2205 2405 2.6355
2206 2406 5.0981
2207 2407 5.314
2208 2408 2.7826
2209 2409 2.8049
2210 2410 3.3368
2211 2411 5.953
2212 2412 11.0377
2213 2413 2.8504
2214 2414 2.6983
2215 2415 5.5099
2216 2416 4.8794
2217 2417 4.7941
2218 2418 5.9526
2219 2419 7.0811
2220 2420 2.8818
2221 2421 5.6245
2222 2422 5.0292
2223 2423 5.5149
2224 2424 4.6023
2225 2425 2.8456
2226 2426 3.2321
2227 2427 3.9577
2228 2428 4.64
2229 2429 4.6359
2230 2430 2.8011
2231 2431 5.4265
2232 2432 6.0619
2233 2433 2.8608
2234 2434 3.0569
2235 2435 6.5637
2236 2436 6.9836
2237 2437 7.7039
2238 2438 5.4337
2239 2439 2.7889
2240 2440 7.3691
2241 2441 8.3029
2242 2442 6.4859
2243 2443 9.204
2244 2444 6.9139
2245 2445 4.6858
2246 2446 2.7134
2247 2447 7.4244
2248 2448 3.9993
2249 2449 2.7332
2250 2450 7.8181
2251 2451 2.899
2252 2452 5.0189
2253 2453 5.2633
2254 2454 4.8829
2255 2455 4.6616
2256 2456 2.9395
2257 2457 4.0173
2258 2458 3.0039
2259 2459 2.7949
2260 2460 2.8764
2261 2461 4.5998
2262 2462 3.0403
2263 2463 2.7347
2264 2464 7.9159
2265 2465 6.6071
2266 2466 4.3486
2267 2467 2.7169
2268 2468 4.115
2269 2469 3.8299
2270 2470 3.2608
2271 2471 2.9727
2272 2472 2.828
2273 2473 6.3703
2274 2474 9.318
2275 2475 4.1023
2276 2476 5.8788
2277 2477 10.2596
2278 2478 5.3638
2279 2479 9.3574
2280 2480 4.8801
2281 2481 9.1683
2282 2482 4.3406
2283 2483 2.8963
2284 2484 7.6341
2285 2485 3.7307
2286 2486 2.7196
2287 2487 8.3085
2288 2488 10.9866
2289 2489 8.1783
2290 2490 9.1708
2291 2491 9.6617
2292 2492 12.3739
2293 2493 11.0755
2294 2494 8.9991
2295 2495 4.4727
2296 2496 2.8518
2297 2497 3.0842
2298 2498 4.1183
2299 2499 5.9853
2300 2500 5.7372
2301 2501 5.1645
2302 2502 2.9377
2303 2503 3.3565
2304 2504 3.0717
2305 2505 2.8268
2306 2506 2.9055
2307 2507 2.6982
2308 2508 3.5919
2309 2509 3.8068
2310 2510 8.0241
2311 2511 3.9852
2312 2512 5.8462
2313 2513 4.1496
2314 2514 4.8465
2315 2515 5.1441
2316 2516 6.2234
2317 2517 2.8805
2318 2518 6.7838
2319 2519 3.0629
2320 2520 2.8616
2321 2521 8.0843
2322 2522 3.7231
2323 2523 5.1364
2324 2524 2.8001
2325 2525 5.344
2326 2526 7.1018
2327 2527 7.8285
2328 2528 9.4677
2329 2529 8.7079
2330 2530 9.4515
2331 2531 8.244
2332 2532 7.8605
2333 2533 7.5924
2334 2534 6.7921
2335 2535 7.7497
2336 2536 8.1323
2337 2537 7.9338
2338 2538 5.7003
2339 2539 7.2095
2340 2540 5.9047
2341 2541 4.4465
2342 2542 6.9681
2343 2543 5.9035
2344 2544 7.1195
2345 2545 5.2715
2346 2546 5.4236
2347 2547 6.9367
2348 2548 4.5508
2349 2549 7.3908
2350 2550 4.5021
2351 2551 8.1717
2352 2552 7.5734
2353 2553 6.7985
2354 2554 8.3719
2355 2555 5.9901
2356 2556 8.5807
2357 2557 6.8099
2358 2558 7.4172
2359 2559 5.6754
2360 2560 5.5364
2361 2561 7.5401
2362 2562 7.269
2363 2563 6.3009
2364 2564 5.0222
2365 2565 7.4811
2366 2566 6.3694
2367 2567 7.7968
2368 2568 7.1796
2369 2569 5.8667
2370 2570 8.1317
2371 2571 6.5886
2372 2572 7.373
2373 2573 7.7687
2374 2574 7.567
2375 2575 8.2626
2376 2576 7.1084
2377 2577 7.8368
2378 2578 4.864
2379 2579 6.9664
2380 2580 8.8394
2381 2581 6.2657
2382 2582 8.2109
2383 2583 6.1787
2384 2584 4.3008
2385 2585 5.903
2386 2586 4.7117
2387 2587 9.1136
2388 2588 4.3429
2389 2589 5.2593
2390 2590 4.4559
2391 2591 5.8719
2392 2592 9.7496
2393 2593 5.7023
2394 2594 6.8814
2395 2595 4.4182
2396 2596 2.7628
2397 2597 2.9592
2398 2598 3.7192
2399 2599 2.7065
2400 2600 3.0123
2401 2601 3.2811
2402 2602 2.9623
2403 2603 4.6977
2404 2604 4.4486
2405 2605 5.6777
2406 2606 4.2519
2407 2607 3.565
2408 2608 7.3624
2409 2609 5.9801
2410 2610 2.7214
2411 2611 4.8876
2412 2612 3.7342
2413 2613 3.931
2414 2614 4.1192
2415 2615 2.8725
2416 2616 2.7275
2417 2617 4.6156
2418 2618 3.0748
2419 2619 6.2071
2420 2620 6.5333
2421 2621 2.8511
2422 2622 2.9561
2423 2623 2.682
2424 2624 2.6267
2425 2625 2.7436
2426 2626 3.4341
2427 2627 2.8804
2428 2628 3.361
2429 2629 4.0218
2430 2630 7.2736
2431 2631 3.2023
2432 2632 2.7746
2433 2633 4.5814
2434 2634 2.9415
2435 2635 4.5394
2436 2636 6.2584
2437 2637 7.6762
2438 2638 5.8148
2439 2639 5.9691
2440 2640 7.0169
2441 2641 5.2414
2442 2642 9.7632
2443 2643 7.6504
2444 2644 4.376
2445 2645 7.9103
2446 2646 7.3277
2447 2647 8.6391
2448 2648 6.4228
2449 2649 7.051
2450 2650 6.2085
2451 2651 7.1045
2452 2652 5.3436
2453 2653 4.7142
2454 2654 8.2774
2455 2655 8.8698
2456 2656 6.3521
2457 2657 4.2633
2458 2658 6.5952
2459 2659 7.3904
2460 2660 8.7315
2461 2661 6.9958
2462 2662 9.1024
2463 2663 7.0589
2464 2664 6.7453
2465 2665 5.4386
2466 2666 2.6093
2467 2667 2.7105
2468 2668 2.8318
2469 2669 2.5617
2470 2670 3.1547
2471 2671 2.6927
2472 2672 2.625
2473 2673 2.6981
2474 2674 2.7582
2475 2675 2.836
2476 2676 3.2106
2477 2677 2.6534
2478 2678 2.5344
2479 2679 2.8099
2480 2680 2.8128
2481 2681 2.6118
2482 2682 2.5506
2483 2683 3.2515
2484 2684 3.3293
2485 2685 2.62
2486 2686 3.0033
2487 2687 3.1085
2488 2688 2.6911
2489 2689 2.4645
2490 2690 3.5414
2491 2691 3.6585
2492 2692 4.884
2493 2693 4.0683
2494 2694 4.7703
2495 2695 8.4466
2496 2696 5.2491
2497 2697 6.6963
2498 2698 5.9379
2499 2699 4.5761
2500 2700 2.686
2501 2701 6.9745
2502 2702 4.3944
2503 2703 2.7323
2504 2704 2.8774
2505 2705 2.8468
2506 2706 4.5468
2507 2707 4.5084
2508 2708 5.3357
2509 2709 3.1963
2510 2710 7.2283
2511 2711 6.6345
2512 2712 5.2779
2513 2713 7.0378
2514 2714 4.9164
2515 2715 7.2933
2516 2716 6.761
2517 2717 6.4238
2518 2718 6.4954
2519 2719 7.9186
2520 2720 7.6656
2521 2721 5.6951
2522 2722 5.332
2523 2723 2.8683
2524 2724 5.8285
2525 2725 7.3032
2526 2726 4.7076
2527 2727 5.4276
2528 2728 6.4919
2529 2729 7.6816
2530 2730 7.3862
2531 2731 5.7828
2532 2732 4.3399
2533 2733 5.3231
2534 2734 3.383
2535 2735 4.3644
2536 2736 4.392
2537 2737 5.1999
2538 2738 7.1551
2539 2739 5.1176
2540 2740 4.1332
2541 2741 6.8525
2542 2742 5.9776
2543 2743 3.8815
2544 2744 3.4946
2545 2745 4.2609
2546 2746 5.8586
2547 2747 6.1848
2548 2748 6.8247
2549 2749 2.8267
2550 2750 2.7709
2551 2751 3.414
2552 2752 8.991
2553 2753 4.7478
2554 2754 3.3715
2555 2755 3.3922
2556 2756 5.4041
2557 2757 2.7768
2558 2758 3.7888
2559 2759 3.4435
2560 2760 4.4826
2561 2761 4.8972
2562 2762 4.4635
2563 2763 3.408
2564 2764 4.6091
2565 2765 4.7369
2566 2766 4.736
2567 2767 7.6548
2568 2768 7.7604
2569 2769 5.71
2570 2770 6.1308
2571 2771 4.3273
2572 2772 4.5544
2573 2773 5.1558
2574 2774 3.7732
2575 2775 3.9485
2576 2776 4.3936
2577 2777 5.275
2578 2778 4.428
2579 2779 6.9137
2580 2780 5.2683
2581 2781 5.1207
2582 2782 4.7559
2583 2783 4.7344
2584 2784 4.3155
2585 2785 6.0869
2586 2786 6.3797
2587 2787 4.7278
2588 2788 2.8505
2589 2789 2.8033
2590 2790 3.0004
2591 2791 2.9315
2592 2792 4.2236
2593 2793 6.1073
2594 2794 4.5141
2595 2795 4.8796
2596 2796 5.4268
2597 2797 4.1313
2598 2798 2.9522
2599 2799 3.2876
2600 2800 4.6525
2601 2801 2.7613
2602 2802 4.5383
2603 2803 2.9978
2604 2804 3.4399
2605 2805 4.0078
2606 2806 3.1824
2607 2807 4.2309
2608 2808 5.499
2609 2809 3.171
2610 2810 2.809
2611 2811 5.0545
2612 2812 6.3879
2613 2813 5.7751
2614 2814 6.8362
2615 2815 6.659
2616 2816 6.9191
2617 2817 2.7082
2618 2818 4.3905
2619 2819 4.9195
2620 2820 2.872
2621 2821 4.155
2622 2822 3.0136
2623 2823 2.7378
2624 2824 3.2668
2625 2825 2.8669
2626 2826 2.9273
2627 2827 2.9205
2628 2828 6.6387
2629 2829 7.6948
2630 2830 4.7994
2631 2831 3.2193
2632 2832 5.0423
2633 2833 6.7167
2634 2834 4.5516
2635 2835 2.9861
2636 2836 3.9835
2637 2837 5.1322
2638 2838 7.7322
2639 2839 6.6693
2640 2840 6.8034
2641 2841 6.909
2642 2842 5.9738
2643 2843 6.1304
2644 2844 6.9569
2645 2845 5.165
2646 2846 4.8964
2647 2847 2.8408
2648 2848 2.8167
2649 2849 5.2325
2650 2850 4.2918
2651 2851 2.6606
2652 2852 6.0057
2653 2853 5.9281
2654 2854 4.7668
2655 2855 5.8993
2656 2856 5.2171
2657 2857 6.5857
2658 2858 8.2359
2659 2859 6.488
2660 2860 7.0922
2661 2861 7.3412
2662 2862 9.777
2663 2863 8.5088
2664 2864 9.5986
2665 2865 6.821
2666 2866 5.2912
2667 2867 5.5059
2668 2868 5.0362
2669 2869 6.897
2670 2870 6.4756
2671 2871 6.6423
2672 2872 7.8488
2673 2873 8.5941
2674 2874 6.9265
2675 2875 5.6524
2676 2876 6.3716
2677 2877 7.1435
2678 2878 5.5605
2679 2879 5.9234
2680 2880 7.0326
2681 2881 6.8026
2682 2882 6.6632
2683 2883 6.3935
2684 2884 7.3712
2685 2885 7.9312
2686 2886 6.4872
2687 2887 7.8592
2688 2888 7.1094
2689 2889 8.6308
2690 2890 7.6048
2691 2891 5.7009
2692 2892 5.7239
2693 2893 6.2277
2694 2894 6.9551
2695 2895 6.4104
2696 2896 6.6593
2697 2897 6.1482
2698 2898 6.9786
2699 2899 9.6377
2700 2900 10.0279
2701 2901 9.1496
2702 2902 9.5843
2703 2903 7.6436
2704 2904 9.7769
2705 2905 8.8778
2706 2906 6.7057
2707 2907 7.3434
2708 2908 5.6677
2709 2909 4.4033
2710 2910 8.2958
2711 2911 7.285
2712 2912 6.1932
2713 2913 7.2837
2714 2914 5.7169
2715 2915 8.1236
2716 2916 5.7473
2717 2917 5.5606
2718 2918 6.2465
2719 2919 7.0571
2720 2920 6.6426
2721 2921 4.5095
2722 2922 5.6479
2723 2923 6.2021
2724 2924 5.4909
2725 2925 5.8643
2726 2926 6.8134
2727 2927 6.7264
2728 2928 7.5525
2729 2929 6.2514
2730 2930 5.9093
2731 2931 6.1765
2732 2932 6.7245
2733 2933 4.6111
2734 2934 6.9606
2735 2935 5.9389
2736 2936 6.3517
2737 2937 4.8275
2738 2938 5.734
2739 2939 4.917
2740 2940 5.7787
2741 2941 6.3479
2742 2942 5.6156
2743 2943 7.1076
2744 2944 6.1985
2745 2945 4.9758
2746 2946 4.482
2747 2947 6.7946
2748 2948 6.099
2749 2949 4.6271
2750 2950 6.0161
2751 2951 4.7766
2752 2952 5.749
2753 2953 6.619
2754 2954 7.2
2755 2955 6.0229
2756 2956 5.1693
2757 2957 4.483
2758 2958 4.9587
2759 2959 6.2344
2760 2960 5.8339
2761 2961 7.6695
2762 2962 6.2882
2763 2963 7.3282
2764 2964 6.0192
2765 2965 6.9562
2766 2966 6.191
2767 2967 6.484
2768 2968 5.6135
2769 2969 5.9304
2770 2970 6.36
2771 2971 5.4982
2772 2972 5.8637
2773 2973 6.0298
2774 2974 5.9678
2775 2975 5.4224
2776 2976 4.378
2777 2977 6.6136
2778 2978 6.4899
2779 2979 6.1225
2780 2980 5.9391
2781 2981 6.0065
2782 2982 6.2912
2783 2983 7.0306
2784 2984 5.9407
2785 2985 4.9756
2786 2986 5.4079
2787 2987 5.4885
2788 2988 4.7803
2789 2989 5.6072
2790 2990 5.3635
2791 2991 6.4956
2792 2992 6.738
2793 2993 4.9401
2794 2994 6.055
2795 2995 6.1615
2796 2996 5.5064
2797 2997 3.1721
2798 2998 3.1392
2799 2999 2.7595
2800 3000 2.8321
2801 3001 5.0578
2802 3002 4.1106
2803 3003 8.831
2804 3004 5.4272
2805 3005 6.1517
2806 3006 4.8123
2807 3007 4.6437
2808 3008 4.8406
2809 3009 5.0391
2810 3010 7.1229
2811 3011 4.4105
2812 3012 4.9578
2813 3013 4.705
2814 3014 5.2965
2815 3015 5.8014
2816 3016 8.7913
2817 3017 9.0502
2818 3018 8.4919
2819 3019 7.6225
2820 3020 8.0221
2821 3021 5.8827
2822 3022 5.8562
2823 3023 7.0921
2824 3024 6.1876
2825 3025 6.0409
2826 3026 7.7309
2827 3027 7.7702
2828 3028 6.7122
2829 3029 6.9322
2830 3030 7.4859
2831 3031 7.7597
2832 3032 6.6663
2833 3033 6.0476
2834 3034 6.6235
2835 3035 6.7745
2836 3036 6.8168
2837 3037 5.5369
2838 3038 5.5925
2839 3039 6.1208
2840 3040 2.7436
2841 3041 4.1622
2842 3042 5.5087
2843 3043 5.0606
2844 3044 5.604
2845 3045 4.6304
2846 3046 5.9551
2847 3047 6.0128
2848 3048 6.1489
2849 3049 6.0758
2850 3050 5.4531
2851 3051 5.6011
2852 3052 6.0084
2853 3053 3.7787
2854 3054 3.62
2855 3055 3.591
2856 3056 3.6401
2857 3057 3.8745
2858 3058 3.484
2859 3059 3.6399
2860 3060 4.292
2861 3061 3.4761
2862 3062 3.1746
2863 3063 3.5672
2864 3064 3.4151
2865 3065 3.4546
2866 3066 3.3183
2867 3067 3.5755
2868 3068 3.4026
2869 3069 3.0715
2870 3070 3.034
2871 3071 3.3856
2872 3072 3.1706
2873 3073 3.2025
2874 3074 3.0639
2875 3075 3.0131
2876 3076 3.4584
2877 3077 3.6912
2878 3078 3.6686
2879 3079 3.0014
2880 3080 3.215
2881 3081 3.0859
2882 3082 3.2925
2883 3083 2.9422
2884 3084 3.3125
2885 3085 3.1346
2886 3086 4.0837
2887 3087 4.758
2888 3088 4.8846
2889 3089 6.126
2890 3090 7.0306
2891 3091 6.58
2892 3092 6.6471
2893 3093 7.0109
2894 3094 7.3073
2895 3095 6.3488
2896 3096 7.3338
2897 3097 7.785
2898 3098 6.199
2899 3099 5.2267
2900 3100 5.6036
2901 3101 5.2832
2902 3102 4.9231
2903 3103 3.9728
2904 3104 4.8111
2905 3105 5.6203
2906 3106 4.6589
2907 3107 4.8862
2908 3108 5.5253
2909 3109 3.7471
2910 3110 2.8494
2911 3111 2.9503
2912 3112 2.5536
2913 3113 2.5946
2914 3114 3.0976
2915 3115 2.7981
2916 3116 4.2717
2917 3117 4.4132
2918 3118 2.8665
2919 3119 4.4788
2920 3120 4.5662
2921 3121 6.0303
2922 3122 3.6131
2923 3123 3.7195
2924 3124 3.5788
2925 3125 3.4674
2926 3126 3.8452
2927 3127 4.0225
2928 3128 4.1401
2929 3129 3.7721
2930 3130 5.664
2931 3131 3.081
2932 3132 2.9083
2933 3133 4.0302
2934 3134 3.3604
2935 3135 2.8134
2936 3136 3.6824
2937 3137 3.6513
2938 3138 3.4644
2939 3139 3.2429
2940 3140 3.5373
2941 3141 3.7284
2942 3142 4.1976
2943 3143 3.8405
2944 3144 5.051
2945 3145 5.4663
2946 3146 4.5169
2947 3147 3.9766
2948 3148 3.6007
2949 3149 5.7104
2950 3150 6.463
2951 3151 5.7063
2952 3152 6.8244
2953 3153 4.7836
2954 3154 4.9148
2955 3155 3.134
2956 3156 3.5466
2957 3157 3.4148
2958 3158 2.8281
2959 3159 2.7687
2960 3160 2.855
2961 3161 2.842
2962 3162 2.9483
2963 3163 2.9089
2964 3164 3.292
2965 3165 3.6439
2966 3166 2.9227
2967 3167 3.3321
2968 3168 3.5298
2969 3169 2.8979
2970 3170 4.2637
2971 3171 4.2527
2972 3172 3.5612
2973 3173 3.4441
2974 3174 3.2655
2975 3175 3.301
2976 3176 3.0155
2977 3177 4.0467
2978 3178 3.3948
2979 3179 3.1594
2980 3180 3.4824
2981 3181 2.6837
2982 3182 2.6519
2983 3183 2.8653
2984 3184 2.99
2985 3185 2.824
2986 3186 2.7934
2987 3187 2.8474
2988 3188 2.7305
2989 3189 2.7133
2990 3190 2.8197
2991 3191 2.8263
2992 3192 3.0266
2993 3193 2.8903
2994 3194 3.0388
2995 3195 3.0465
2996 3196 3.0641
2997 3197 2.7566
2998 3198 3.0547
2999 3199 3.0223
3000 3200 4.2167
3001 3201 3.971
3002 3202 4.5662
3003 3203 6.2394
3004 3204 4.4675
3005 3205 4.1962
3006 3206 4.2182
3007 3207 4.4316
3008 3208 4.883
3009 3209 3.7478
3010 3210 4.9047
3011 3211 5.1519
3012 3212 4.2372
3013 3213 4.2292
3014 3214 4.6374
3015 3215 3.3607
3016 3216 6.0373
3017 3217 5.6325
3018 3218 5.5574
3019 3219 6.5478
3020 3220 6.4068
3021 3221 5.6755
3022 3222 5.0717
3023 3223 5.895
3024 3224 6.2727
3025 3225 6.224
3026 3226 5.7763
3027 3227 6.4695
3028 3228 6.3136
3029 3229 6.7194
3030 3230 6.573
3031 3231 6.6195
3032 3232 5.3552
3033 3233 5.5897
3034 3234 7.0974
3035 3235 4.5127
3036 3236 3.6928
3037 3237 4.0145
3038 3238 4.4655
3039 3239 4.613
3040 3240 3.8042
3041 3241 4.0616
3042 3242 3.6657
3043 3243 3.7075
3044 3244 3.9784
3045 3245 5.1952
3046 3246 3.8276
3047 3247 2.8274
3048 3248 5.005
3049 3249 5.3637
3050 3250 3.8751
3051 3251 4.0948
3052 3252 2.8137
3053 3253 5.2635
3054 3254 3.9273
3055 3255 4.5286
3056 3256 3.2655
3057 3257 4.1453
3058 3258 3.4317
3059 3259 3.8905
3060 3260 4.641
3061 3261 3.6821
3062 3262 5.0137
3063 3263 4.9434
3064 3264 3.6117
3065 3265 5.0978
3066 3266 5.2708
3067 3267 3.7449
3068 3268 2.8675
3069 3269 2.8511
3070 3270 2.735
3071 3271 3.3598
3072 3272 4.2872
3073 3273 4.0682
3074 3274 4.694
3075 3275 8.4619
3076 3276 6.5251
3077 3277 8.2241
3078 3278 5.1926
3079 3279 3.8815
3080 3280 3.3781
3081 3281 4.4799
3082 3282 8.9481
3083 3283 3.8488
3084 3284 4.4415
3085 3285 5.9414
3086 3286 7.1026
3087 3287 6.7116
3088 3288 5.7595
3089 3289 6.7606
3090 3290 6.267
3091 3291 7.284
3092 3292 5.9236
3093 3293 4.7679
3094 3294 2.9714
3095 3295 4.6241
3096 3296 5.1547
3097 3297 4.6659
3098 3298 3.3535
3099 3299 6.1643
3100 3300 5.6869
3101 3301 2.8368
3102 3302 7.3308
3103 3303 5.0162
3104 3304 2.8852
3105 3305 6.6285
3106 3306 7.0403
3107 3307 4.8123
3108 3308 5.7487
3109 3309 4.006
3110 3310 2.9331
3111 3311 6.5488
3112 3312 2.8323
3113 3313 2.6948
3114 3314 5.9042
3115 3315 2.7422
3116 3316 4.8265
3117 3317 5.1789
3118 3318 7.629
3119 3319 8.9401
3120 3320 6.9917
3121 3321 9.5718
3122 3322 7.2287
3123 3323 9.7181
3124 3324 8.7876
3125 3325 7.5066
3126 3326 5.9613
3127 3327 4.0906
3128 3328 2.6985
3129 3329 3.1705
3130 3330 3.5302
3131 3331 3.7796
3132 3332 2.936
3133 3333 2.9565
3134 3334 2.925
3135 3335 2.708
3136 3336 3.014
3137 3337 2.6798
3138 3338 2.7211
3139 3339 5.5384
3140 3340 3.6791
3141 3341 5.6301
3142 3342 5.6797
3143 3343 5.2544
3144 3344 2.548
3145 3345 2.972
3146 3346 2.7197
3147 3347 5.5856
3148 3348 5.5399
3149 3349 5.8321
3150 3350 5.6524
3151 3351 5.078
3152 3352 5.4904
3153 3353 4.8853
3154 3354 4.6593
3155 3355 6.2825
3156 3356 5.0186
3157 3357 2.7594
3158 3358 5.3069
3159 3359 4.8599
3160 3360 4.7541
3161 3361 4.314
3162 3362 4.4491
3163 3363 5.9339
3164 3364 6.0764
3165 3365 4.4741
3166 3366 4.6422
3167 3367 3.8099
3168 3368 4.4041
3169 3369 3.7125
3170 3370 3.6489
3171 3371 4.2205
3172 3372 3.6408
3173 3373 4.4201
3174 3374 3.4956
3175 3375 5.2134
3176 3376 4.3057
3177 3377 3.8581
3178 3378 4.8185
3179 3379 4.3113
3180 3380 3.8918
3181 3381 4.2951
3182 3382 3.9135
3183 3383 3.659
3184 3384 3.8759
3185 3385 3.6761
3186 3386 4.468
3187 3387 5.2604
3188 3388 3.4896
3189 3389 4.0577
3190 3390 4.0193
3191 3391 5.1301
3192 3392 4.0761
3193 3393 3.4287
3194 3394 6.0661
3195 3395 4.6312
3196 3396 4.7537
3197 3397 5.6275
3198 3398 5.0856
3199 3399 3.7579
3200 3400 3.5058
3201 3401 2.9265
3202 3402 2.7517
3203 3403 2.6196
3204 3404 2.7342
3205 3405 3.5044
3206 3406 3.5171
3207 3407 3.5307
3208 3408 2.709
3209 3409 2.7335
3210 3410 3.3655
3211 3411 3.489
3212 3412 3.4599
3213 3413 3.5079
3214 3414 4.1172
3215 3415 3.9553
3216 3416 4.6537
3217 3417 4.7655
3218 3418 4.4192
3219 3419 4.1052
3220 3420 2.8054
3221 3421 2.7172
3222 3422 2.7992
3223 3423 4.3096
3224 3424 3.5204
3225 3425 3.9823
3226 3426 3.9619
3227 3427 6.4046
3228 3428 6.6447
3229 3429 7.7127
3230 3430 7.6378
3231 3431 7.4989
3232 3432 9.4568
3233 3433 7.5534
3234 3434 5.8022
3235 3435 7.2761
3236 3436 7.6707
3237 3437 8.5948
3238 3438 7.492
3239 3439 7.7746
3240 3440 9.0672
3241 3441 8.0004
3242 3442 5.4161
3243 3443 8.3654
3244 3444 8.3761
3245 3445 8.7596
3246 3446 8.8391
3247 3447 7.1917
3248 3448 6.5621
3249 3449 8.6489
3250 3450 8.3709
3251 3451 6.3028
3252 3452 7.2524
3253 3453 5.8709
3254 3454 3.7133
3255 3455 3.4059
3256 3456 4.0245
3257 3457 3.8391
3258 3458 3.457
3259 3459 2.827
3260 3460 2.7844
3261 3461 2.8879
3262 3462 2.7732
3263 3463 2.8213
3264 3464 2.6727
3265 3465 2.8817
3266 3466 2.728
3267 3467 3.1065
3268 3468 2.8246
3269 3469 2.6852
3270 3470 2.9479
3271 3471 2.846
3272 3472 2.7928
3273 3473 2.7204
3274 3474 2.7998
3275 3475 2.7808
3276 3476 2.7494
3277 3477 2.5565
3278 3478 2.6326
3279 3479 2.7383
3280 3480 2.7829
3281 3481 2.9031
3282 3482 2.7309
3283 3483 2.8894
3284 3484 2.9807
3285 3485 2.9606
3286 3486 3.0043
3287 3487 2.9142
3288 3488 2.8373
3289 3489 2.7321
3290 3490 2.8772
3291 3491 2.8017
3292 3492 2.7945
3293 3493 2.8632
3294 3494 2.8789
3295 3495 2.8409
3296 3496 2.4216
3297 3497 2.8501
3298 3498 2.8371
3299 3499 2.745
3300 3500 2.6374
3301 3501 2.6176
3302 3502 2.828
3303 3503 3.1329
3304 3504 2.8617
3305 3505 2.7137
3306 3506 3.0923
3307 3507 2.9157
3308 3508 2.8195
3309 3509 3.3729
3310 3510 3.4871
3311 3511 2.9698
3312 3512 2.7962
3313 3513 3.0815
3314 3514 2.8658
3315 3515 2.8778
3316 3516 2.8554
3317 3517 3.4075
3318 3518 3.6599
3319 3519 3.4099
3320 3520 3.8412
3321 3521 3.6722
3322 3522 3.4819
3323 3523 2.9921
3324 3524 6.3898
3325 3525 5.4659
3326 3526 3.4689
3327 3527 3.3909
3328 3528 3.7046
3329 3529 3.4399
3330 3530 3.2361
3331 3531 3.5402
3332 3532 3.3341
3333 3533 3.5021
3334 3534 3.5172
3335 3535 3.4753
3336 3536 3.6654
3337 3537 3.4571
3338 3538 3.5301
3339 3539 3.1689
3340 3540 3.4563
3341 3541 3.7234
3342 3542 3.6363
3343 3543 3.6355
3344 3544 3.905
3345 3545 2.7949
3346 3546 3.2437
3347 3547 2.8083
3348 3548 3.2279
3349 3549 3.495
3350 3550 3.3642
3351 3551 3.5878
3352 3552 3.367
3353 3553 3.5056
3354 3554 2.7242
3355 3555 3.1743
3356 3556 3.4348
3357 3557 2.9006
3358 3558 3.6935
3359 3559 4.0489
3360 3560 2.7982
3361 3561 5.4721
3362 3562 2.9192
3363 3563 2.826
3364 3564 2.8072
3365 3565 2.9247
3366 3566 2.78
3367 3567 3.3869
3368 3568 2.8914
3369 3569 3.225
3370 3570 3.9939
3371 3571 4.8829
3372 3572 4.321
3373 3573 4.5763
3374 3574 3.6308
3375 3575 3.5807
3376 3576 3.6333
3377 3577 3.6251
3378 3578 3.4209
3379 3579 2.6676
3380 3580 3.0246
3381 3581 2.7843
3382 3582 3.1497
3383 3583 2.8724
3384 3584 2.9064
3385 3585 2.7519
3386 3586 3.2658
3387 3587 2.7505
3388 3588 2.8309
3389 3589 2.7065
3390 3590 3.1681
3391 3591 2.676
3392 3592 2.9116
3393 3593 2.7524
3394 3594 2.7808
3395 3595 2.791
3396 3596 2.8304
3397 3597 2.8516
3398 3598 2.7519
3399 3599 2.8187
3400 3600 2.6041
3401 3601 2.8982
3402 3602 2.8112
3403 3603 2.9144
3404 3604 2.7368
3405 3605 2.8479
3406 3606 3.0219
3407 3607 2.7247
3408 3608 2.7743
3409 3609 2.8235
3410 3610 3.1667
3411 3611 2.8924
3412 3612 3.22
3413 3613 3.0419
3414 3614 2.7362
3415 3615 3.2872
3416 3616 2.9238
3417 3617 2.8409
3418 3618 2.8528
3419 3619 3.3906
3420 3620 2.9054
3421 3621 2.8962
3422 3622 2.8828
3423 3623 2.9135
3424 3624 3.0448
3425 3625 2.6819
3426 3626 3.1579
3427 3627 3.4226
3428 3628 3.5643
3429 3629 2.9184
3430 3630 2.754
3431 3631 2.9743
3432 3632 3.1628
3433 3633 2.7133
3434 3634 3.4876
3435 3635 4.1893
3436 3636 4.069
3437 3637 4.8949
3438 3638 4.1851
3439 3639 3.6359
3440 3640 3.7519
3441 3641 4.184
3442 3642 4.4955
3443 3643 4.29
3444 3644 3.7394
3445 3645 6.4362
3446 3646 4.1181
3447 3647 4.3003
3448 3648 4.9577
3449 3649 2.9107
3450 3650 2.7586
3451 3651 2.7597
3452 3652 2.7976
3453 3653 2.7028
3454 3654 2.9313
3455 3655 2.7447
3456 3656 3.1952
3457 3657 2.7518
3458 3658 3.0018
3459 3659 3.4176
3460 3660 2.8759
3461 3661 3.1841
3462 3662 3.5414
3463 3663 4.1503
3464 3664 3.3666
3465 3665 2.912
3466 3666 3.04
3467 3667 2.9211
3468 3668 3.3794
3469 3669 3.664
3470 3670 4.8931
3471 3671 3.7567
3472 3672 3.5481
3473 3673 4.0216
3474 3674 2.7838
3475 3675 3.065
3476 3676 3.3609
3477 3677 3.2339
3478 3678 3.0606
3479 3679 3.2323
3480 3680 3.3835
3481 3681 3.3055
3482 3682 3.7759
3483 3683 3.7697
3484 3684 2.8269
3485 3685 3.26
3486 3686 3.766
3487 3687 3.3669
3488 3688 3.5673
3489 3689 4.2059
3490 3690 3.3249
3491 3691 3.0283
3492 3692 2.9544
3493 3693 3.3401
3494 3694 3.0886
3495 3695 3.3945
3496 3696 3.3256
3497 3697 3.3682
3498 3698 3.5999
3499 3699 2.5751
3500 3700 3.5249
3501 3701 3.3272
3502 3702 4.0909
3503 3703 4.444
3504 3704 3.7516
3505 3705 2.8741
3506 3706 3.4711
3507 3707 3.6395
3508 3708 3.1852
3509 3709 3.585
3510 3710 3.8454
3511 3711 3.6742
3512 3712 3.5101
3513 3713 3.1068
3514 3714 3.3386
3515 3715 3.5243
3516 3716 3.6439
3517 3717 3.5529
3518 3718 3.9756
3519 3719 3.3406
3520 3720 3.8853
3521 3721 3.6137
3522 3722 3.6601
3523 3723 2.9056
3524 3724 3.8091
3525 3725 3.9851
3526 3726 4.2121
3527 3727 4.215
3528 3728 4.1301
3529 3729 3.4757
3530 3730 3.9571
3531 3731 2.7857
3532 3732 2.7686
3533 3733 2.7129
3534 3734 2.9859
3535 3735 3.0296
3536 3736 2.9782
3537 3737 2.747
3538 3738 2.9156
3539 3739 2.7306
3540 3740 2.8835
3541 3741 2.737
3542 3742 2.8257
3543 3743 4.5042
3544 3744 4.0863
3545 3745 3.1117
3546 3746 2.9961
3547 3747 3.1473
3548 3748 3.1443
3549 3749 3.055
3550 3750 2.8924
3551 3751 3.9082
3552 3752 2.9827
3553 3753 3.0495
3554 3754 3.0477
3555 3755 2.8685
3556 3756 2.9505
3557 3757 2.9819
3558 3758 2.7922
3559 3759 2.9115
3560 3760 2.8021
3561 3761 3.551
3562 3762 4.161
3563 3763 3.6447
3564 3764 3.8312
3565 3765 5.032
3566 3766 4.3094
3567 3767 5.1071
3568 3768 5.2118
3569 3769 3.7837
3570 3770 4.7757
3571 3771 3.8086
3572 3772 3.2021
3573 3773 3.246
3574 3774 2.9506
3575 3775 3.3032
3576 3776 3.7305
3577 3777 2.7887
3578 3778 2.8853
3579 3779 3.3588
3580 3780 3.3575
3581 3781 3.2526
3582 3782 3.3116
3583 3783 3.4989
3584 3784 3.1495
3585 3785 3.6288
3586 3786 3.7187
3587 3787 2.8307
3588 3788 3.3509
3589 3789 3.8914
3590 3790 3.4239
3591 3791 2.8991
3592 3792 4.4716
3593 3793 2.7265
3594 3794 3.6056
3595 3795 3.5481
3596 3796 3.2947
3597 3797 3.125
3598 3798 3.1184
3599 3799 4.4347
3600 3800 4.9048
3601 3801 2.7199
3602 3802 2.7538
3603 3803 2.7952
3604 3804 2.8999
3605 3805 2.8114
3606 3806 2.733
3607 3807 2.8275
3608 3808 2.7212
3609 3809 2.8786
3610 3810 2.9178
3611 3811 2.7899
3612 3812 2.9379
3613 3813 2.7578
3614 3814 2.9341
3615 3815 3.111
3616 3816 2.9003
3617 3817 2.7528
3618 3818 2.9206
3619 3819 2.9634
3620 3820 2.7815
3621 3821 2.7639
3622 3822 2.8012
3623 3823 2.8607
3624 3824 2.9412
3625 3825 2.9191
3626 3826 2.9686
3627 3827 3.651
3628 3828 2.9962
3629 3829 3.4694
3630 3830 2.8007
3631 3831 3.1279
3632 3832 2.8542
3633 3833 2.7419
3634 3834 2.7589
3635 3835 2.8783
3636 3836 3.2097
3637 3837 2.7585
3638 3838 3.0479
3639 3839 2.7009
3640 3840 2.8696
3641 3841 2.7155
3642 3842 2.634
3643 3843 2.8801
3644 3844 2.9611
3645 3845 2.8864
3646 3846 2.9879
3647 3847 2.7708
3648 3848 2.7455
3649 3849 2.733
3650 3850 2.8834
3651 3851 2.8728
3652 3852 2.8933
3653 3853 2.7994
3654 3854 2.9331
3655 3855 2.8276
3656 3856 3.0157
3657 3857 2.7876
3658 3858 2.777
3659 3859 3.0084
3660 3860 3.0268
3661 3861 3.3736
3662 3862 3.0637
3663 3863 3.0312
3664 3864 2.9403
3665 3865 2.9842
3666 3866 3.7929
3667 3867 3.2424
3668 3868 3.2356
3669 3869 3.526
3670 3870 2.7778
3671 3871 3.3231
3672 3872 3.225
3673 3873 2.7547
3674 3874 3.0214
3675 3875 2.7649
3676 3876 3.259
3677 3877 3.1684
3678 3878 2.8908
3679 3879 3.1698
3680 3880 3.198
3681 3881 2.9697
3682 3882 3.3958
3683 3883 3.2214
3684 3884 3.8092
3685 3885 2.8269
3686 3886 2.8187
3687 3887 4.8462
3688 3888 3.3517
3689 3889 5.0408
3690 3890 3.3222
3691 3891 2.9432
3692 3892 3.6557
3693 3893 3.3164
3694 3894 2.679
3695 3895 3.6785
3696 3896 2.8163
3697 3897 3.1614
3698 3898 2.7837
3699 3899 2.7187
3700 3900 2.9015
3701 3901 2.9614
3702 3902 3.0496
3703 3903 2.8873
3704 3904 2.8068
3705 3905 2.7078
3706 3906 2.8294
3707 3907 2.6756
3708 3908 2.6928
3709 3909 2.7432
3710 3910 2.7036
3711 3911 3.6203
3712 3912 2.9766
3713 3913 2.8197
3714 3914 2.9699
3715 3915 2.925
3716 3916 2.9969
3717 3917 2.7919
3718 3918 2.6442
3719 3919 2.8315
3720 3920 2.5549
3721 3921 2.757
3722 3922 2.5853
3723 3923 2.7453
3724 3924 2.9888
3725 3925 2.8539
3726 3926 2.7605
3727 3927 2.7525
3728 3928 2.8428
3729 3929 2.7671
3730 3930 2.7929
3731 3931 2.8881
3732 3932 2.9915
3733 3933 2.7308
3734 3934 3.8854
3735 3935 3.6939
3736 3936 3.0503
3737 3937 4.4379
3738 3938 3.2588
3739 3939 2.8903
3740 3940 3.2206
3741 3941 2.9373
3742 3942 2.767
3743 3943 2.8987
3744 3944 2.7003
3745 3945 2.8361
3746 3946 2.8636
3747 3947 2.9271
3748 3948 2.8895
3749 3949 2.7983
3750 3950 3.0792
3751 3951 2.755
3752 3952 2.8449
3753 3953 2.7014
3754 3954 2.9567
3755 3955 2.6902
3756 3956 2.7279
3757 3957 2.7074
3758 3958 2.7036
3759 3959 2.7808
3760 3960 2.8467
3761 3961 2.8606
3762 3962 2.7939
3763 3963 2.6986
3764 3964 2.756
3765 3965 2.783
3766 3966 2.8757
3767 3967 2.7461
3768 3968 2.95
3769 3969 2.6829
3770 3970 2.777
3771 3971 2.6281
3772 3972 3.1202
3773 3973 3.2501
3774 3974 2.778
3775 3975 2.8674
3776 3976 3.391
3777 3977 2.6877
3778 3978 2.8892
3779 3979 2.8435
3780 3980 2.6931
3781 3981 2.712
3782 3982 2.8102
3783 3983 2.7494
3784 3984 2.9568
3785 3985 2.8927
3786 3986 2.729
3787 3987 3.0848
3788 3988 3.0171
3789 3989 2.8562
3790 3990 2.9473
3791 3991 2.8148
3792 3992 2.7557
3793 3993 3.0833
3794 3994 2.7007
3795 3995 2.7528
3796 3996 2.7405
3797 3997 2.9444
3798 3998 2.6402
3799 3999 2.8762
3800 4000 2.8453
3801 4001 2.7752
3802 4002 2.7481
3803 4003 2.8566
3804 4004 2.7037
3805 4005 2.8187
3806 4006 3.9826
3807 4007 2.8102
3808 4008 2.8491
3809 4009 2.8419
3810 4010 3.0215
3811 4011 2.8177
3812 4012 2.7784
3813 4013 2.94
3814 4014 2.6972
3815 4015 4.8122
3816 4016 4.0642
3817 4017 3.7416
3818 4018 3.0673
3819 4019 2.9213
3820 4020 2.8075
3821 4021 2.8891
3822 4022 2.8268
3823 4023 2.9211
3824 4024 2.5811
3825 4025 2.6522
3826 4026 2.8789
3827 4027 2.793
3828 4028 3.3469
3829 4029 2.9875
3830 4030 2.7122
3831 4031 2.9734
3832 4032 2.7232
3833 4033 2.7015
3834 4034 2.895
3835 4035 2.6849
3836 4036 2.8177
3837 4037 2.6593
3838 4038 2.9972
3839 4039 2.838
3840 4040 3.7694
3841 4041 2.8504
3842 4042 3.0848
3843 4043 4.192
3844 4044 3.3526
3845 4045 3.2984
3846 4046 2.7242
3847 4047 3.052
3848 4048 3.8909
3849 4049 3.933
3850 4050 2.7264
3851 4051 2.9441
3852 4052 3.2
3853 4053 2.6452
3854 4054 2.902
3855 4055 2.7584
3856 4056 3.5623
3857 4057 2.8928
3858 4058 2.9623
3859 4059 2.8309
3860 4060 2.8137
3861 4061 2.8995
3862 4062 2.7696
3863 4063 2.7766
3864 4064 2.9212
3865 4065 2.7044
3866 4066 2.8336
3867 4067 5.8096
3868 4068 6.3309
3869 4069 5.4305
3870 4070 4.2139
3871 4071 2.9401
3872 4072 2.7262
3873 4073 2.7657
3874 4074 2.6684
3875 4075 3.2255
3876 4076 2.748
3877 4077 2.6911
3878 4078 2.8579
3879 4079 2.896
3880 4080 3.0429
3881 4081 3.1547
3882 4082 2.7388
3883 4083 2.6996
3884 4084 2.862
3885 4085 2.8535
3886 4086 2.6621
3887 4087 2.8458
3888 4088 3.1924
3889 4089 3.6512
3890 4090 3.5181
3891 4091 3.622
3892 4092 2.717
3893 4093 3.666
3894 4094 3.6725
3895 4095 4.0255
3896 4096 4.1219
3897 4097 3.6825
3898 4098 4.3272
3899 4099 3.8348
3900 4100 3.6174
3901 4101 2.9944
3902 4102 4.2507
3903 4103 3.9908
3904 4104 2.9749
3905 4105 2.7499
3906 4106 3.0196
3907 4107 2.7352
3908 4108 2.7769
3909 4109 3.2795
3910 4110 2.7049
3911 4111 2.8635
3912 4112 2.9096
3913 4113 2.7794
3914 4114 2.7325
3915 4115 2.9109
3916 4116 3.4747
3917 4117 3.6483
3918 4118 2.7906
3919 4119 4.2198
3920 4120 3.1443
3921 4121 2.7732
3922 4122 2.9791
3923 4123 3.8729
3924 4124 2.7835
3925 4125 2.8273
3926 4126 3.0923
3927 4127 2.9618
3928 4128 2.8988
3929 4129 4.2215
3930 4130 3.0549
3931 4131 2.7841
3932 4132 3.5333
3933 4133 3.0754
3934 4134 2.9534
3935 4135 2.8732
3936 4136 3.1645
3937 4137 2.8032
3938 4138 2.8266
3939 4139 2.7352
3940 4140 2.9245
3941 4141 2.907
3942 4142 2.9728
3943 4143 3.1635
3944 4144 2.7939
3945 4145 2.7305
3946 4146 2.8183
3947 4147 2.8022
3948 4148 2.7096
3949 4149 3.1134
3950 4150 2.8469
3951 4151 2.7341
3952 4152 2.6416
3953 4153 2.6872
3954 4154 2.7039
3955 4155 2.6356
3956 4156 2.7979
3957 4157 2.8138
3958 4158 2.8551
3959 4159 2.807
3960 4160 2.7836
3961 4161 2.6996
3962 4162 2.7073
3963 4163 2.8271
3964 4164 2.9883
3965 4165 2.7409
3966 4166 2.6342
3967 4167 2.9259
3968 4168 3.1164
3969 4169 3.0556
3970 4170 2.8179
3971 4171 2.7673
3972 4172 2.7981
3973 4173 2.8729
3974 4174 2.8607
3975 4175 2.7313
3976 4176 2.7987
3977 4177 2.7969
3978 4178 2.8017
3979 4179 3.1123
3980 4180 2.6519
3981 4181 2.8061
3982 4182 2.8089
3983 4183 2.8546
3984 4184 2.8619
3985 4185 2.7959
3986 4186 2.7983
3987 4187 2.7277
3988 4188 2.807
3989 4189 2.7517
3990 4190 2.6334
3991 4191 2.8177
3992 4192 2.7403
3993 4193 2.8503
3994 4194 2.755
3995 4195 2.8119
3996 4196 2.9525
3997 4197 2.9422
3998 4198 2.9009
3999 4199 2.742
4000 4200 2.6555
4001 4201 2.7348
4002 4202 2.8972
4003 4203 2.7592
4004 4204 2.8546
4005 4205 2.8301
4006 4206 2.9725
4007 4207 2.629
4008 4208 2.9108
4009 4209 2.7696
4010 4210 2.9093
4011 4211 2.6884
4012 4212 3.9535
4013 4213 2.9297
4014 4214 4.9218
4015 4215 3.6267
4016 4216 2.7933
4017 4217 4.7036
4018 4218 6.5548
4019 4219 5.9839
4020 4220 6.7018
4021 4221 8.1948
4022 4222 4.8601
4023 4223 3.1931
4024 4224 2.7883
4025 4225 2.7505
4026 4226 2.8513
4027 4227 2.9152
4028 4228 2.706
4029 4229 2.9101
4030 4230 2.8561
4031 4231 2.7154
4032 4232 2.6747
4033 4233 2.95
4034 4234 2.8388
4035 4235 2.835
4036 4236 2.8526
4037 4237 2.8067
4038 4238 2.9168
4039 4239 2.7721
4040 4240 2.6965
4041 4241 2.7046
4042 4242 2.8266
4043 4243 2.7019
4044 4244 2.8625
4045 4245 2.7852
4046 4246 2.7589
4047 4247 2.9302
4048 4248 2.8681
4049 4249 2.7668
4050 4250 2.7684
4051 4251 2.9269
4052 4252 2.7796
4053 4253 2.8001
4054 4254 2.8156
4055 4255 2.7297
4056 4256 2.9381
4057 4257 2.7722
4058 4258 3.026
4059 4259 2.7294
4060 4260 2.6685
4061 4261 2.7659
4062 4262 2.7617
4063 4263 2.8191
4064 4264 2.7718
4065 4265 2.8265
4066 4266 2.7116
4067 4267 2.7209
4068 4268 2.6909
4069 4269 2.7647
4070 4270 3.0004
4071 4271 2.9538
4072 4272 2.733
4073 4273 2.8552
4074 4274 2.7823
4075 4275 2.9216
4076 4276 2.7236
4077 4277 2.932
4078 4278 2.7972
4079 4279 2.7867
4080 4280 3.0292
4081 4281 3.7616
4082 4282 7.2363
4083 4283 2.6369
4084 4284 2.8122
4085 4285 4.8125
4086 4286 4.6428
4087 4287 3.9003
4088 4288 4.0997
4089 4289 5.804
4090 4290 6.4019
4091 4291 4.0656
4092 4292 7.1992
4093 4293 4.4218
4094 4294 7.8557
4095 4295 6.8977
4096 4296 8.0874
4097 4297 5.6978
4098 4298 5.6579
4099 4299 4.2368
4100 4300 6.9301
4101 4301 8.3544
4102 4302 6.2885
4103 4303 3.8226
4104 4304 2.8657
4105 4305 2.8238
4106 4306 7.5481
4107 4307 10.9
4108 4308 4.6026
4109 4309 5.9903
4110 4310 3.2247
4111 4311 8.7588
4112 4312 7.7982
4113 4313 8.4125
4114 4314 9.5441
4115 4315 11.4898
4116 4316 6.945
4117 4317 5.9996
4118 4318 5.2574
4119 4319 3.0325
4120 4320 2.9026
4121 4321 4.7078
4122 4322 3.0119
4123 4323 3.8401
4124 4324 3.5677
4125 4325 2.7989
4126 4326 3.3695
4127 4327 2.8559
4128 4328 2.8095
4129 4329 2.7025
4130 4330 2.7742
4131 4331 2.7812
4132 4332 2.7244
4133 4333 2.8668
4134 4334 2.8367
4135 4335 3.0419
4136 4336 3.7929
4137 4337 4.1266
4138 4338 2.6938
4139 4339 2.6334
4140 4340 2.7975
4141 4341 3.5595
4142 4342 2.7886
4143 4343 3.132
4144 4344 2.9031
4145 4345 4.0496
4146 4346 3.4968
4147 4347 3.5921
4148 4348 3.1657
4149 4349 3.5383
4150 4350 3.2898
4151 4351 3.2373
4152 4352 2.7486
4153 4353 2.7487
4154 4354 2.9857
4155 4355 2.7402
4156 4356 2.7755
4157 4357 2.791
4158 4358 2.7478
4159 4359 2.6979
4160 4360 2.7663
4161 4361 2.7065
4162 4362 2.7032
4163 4363 2.776
4164 4364 2.6823
4165 4365 2.7647
4166 4366 2.6181
4167 4367 2.7453
4168 4368 2.7218
4169 4369 2.5981
4170 4370 2.9394
4171 4371 2.7536
4172 4372 2.9052
4173 4373 2.8192
4174 4374 2.8255
4175 4375 2.6523
4176 4376 2.8674
4177 4377 2.6196
4178 4378 2.6687
4179 4379 2.6903
4180 4380 2.6957
4181 4381 2.7785
4182 4382 2.7681
4183 4383 2.5455
4184 4384 2.8246
4185 4385 2.8703
4186 4386 2.7699
4187 4387 2.721
4188 4388 2.7379
4189 4389 2.7011
4190 4390 2.8378
4191 4391 2.8655
4192 4392 2.7919
4193 4393 2.7163
4194 4394 2.7985
4195 4395 2.8562
4196 4396 2.7461
4197 4397 2.6341
4198 4398 2.7436
4199 4399 2.8522
4200 4400 2.8732
4201 4401 2.7517
4202 4402 2.7495
4203 4403 2.7846
4204 4404 2.7566
4205 4405 2.6737
4206 4406 2.7764
4207 4407 2.678
4208 4408 2.8066
4209 4409 2.7613
4210 4410 2.7774
4211 4411 2.7425
4212 4412 2.7619
4213 4413 2.7502
4214 4414 2.7582
4215 4415 2.7613
4216 4416 2.8071
4217 4417 2.8769
4218 4418 2.7757
4219 4419 2.7947
4220 4420 2.7051
4221 4421 2.7606
4222 4422 2.7598
4223 4423 2.8279
4224 4424 2.7607
4225 4425 2.8279
4226 4426 2.7473
4227 4427 2.7671
4228 4428 2.7079
4229 4429 2.6909
4230 4430 2.7395
4231 4431 2.7216
4232 4432 2.8564
4233 4433 2.7334
4234 4434 2.7641
4235 4435 2.6243
4236 4436 2.8164
4237 4437 2.8432
4238 4438 2.8347
4239 4439 2.9236
4240 4440 2.8377
4241 4441 2.6972
4242 4442 2.8077
4243 4443 2.6553
4244 4444 2.7178
4245 4445 2.6971
4246 4446 2.661
4247 4447 2.7549
4248 4448 2.6916
4249 4449 2.7829
4250 4450 2.7665
4251 4451 2.7061
4252 4452 2.8433
4253 4453 2.7889
4254 4454 2.7609
4255 4455 2.7275
4256 4456 2.7742
4257 4457 2.68
4258 4458 2.8126
4259 4459 2.7917
4260 4460 2.8211
4261 4461 2.8552
4262 4462 2.7807
4263 4463 2.9287
4264 4464 2.9351
4265 4465 2.7769
4266 4466 2.6905
4267 4467 2.7586
4268 4468 2.8265
4269 4469 2.7598
4270 4470 2.8254
4271 4471 2.7514
4272 4472 2.7623
4273 4473 2.7735
4274 4474 2.8353
4275 4475 2.8607
4276 4476 2.8939
4277 4477 2.8221
4278 4478 2.9382
4279 4479 2.928
4280 4480 2.912
4281 4481 2.8776
4282 4482 2.851
4283 4483 2.8522
4284 4484 2.9692
4285 4485 2.8838
4286 4486 2.6787
4287 4487 2.7745
4288 4488 2.7548
4289 4489 2.8946
4290 4490 2.853
4291 4491 2.7465
4292 4492 2.8103
4293 4493 2.844
4294 4494 2.8102
4295 4495 2.8413
4296 4496 2.8102
4297 4497 2.8673
4298 4498 2.7887
4299 4499 2.786
4300 4500 2.7404
4301 4501 2.8037
4302 4502 2.8421
4303 4503 2.766
4304 4504 2.7994
4305 4505 2.6924
4306 4506 2.8777
4307 4507 2.8749
4308 4508 2.8174
4309 4509 2.8221
4310 4510 2.7354
4311 4511 2.7891
4312 4512 2.7113
4313 4513 2.8032
4314 4514 2.9248
4315 4515 2.7519
4316 4516 2.82
4317 4517 2.7716
4318 4518 2.8354
4319 4519 2.8911
4320 4520 2.8818
4321 4521 2.8147
4322 4522 2.7878
4323 4523 2.7822
4324 4524 2.7148
4325 4525 2.6801
4326 4526 2.7602
4327 4527 2.7365
4328 4528 2.7931
4329 4529 2.9012
4330 4530 2.8347
4331 4531 2.7794
4332 4532 2.7694
4333 4533 2.8407
4334 4534 2.7713
4335 4535 2.7754
4336 4536 2.8832
4337 4537 2.7894
4338 4538 2.9477
4339 4539 2.7323
4340 4540 2.797
4341 4541 2.7649
4342 4542 2.8664
4343 4543 2.7005
4344 4544 2.7437
4345 4545 2.8323
4346 4546 2.7055
4347 4547 2.8224
4348 4548 2.8802
4349 4549 2.7318
4350 4550 2.8823
4351 4551 2.8296
4352 4552 3.0177
4353 4553 2.7679
4354 4554 2.8762
4355 4555 2.8424
4356 4556 2.9285
4357 4557 2.7192
4358 4558 2.8887
4359 4559 2.8938
4360 4560 2.6799
4361 4561 2.7538
4362 4562 2.7499
4363 4563 2.8345
4364 4564 2.7578
4365 4565 2.6753
4366 4566 2.8483
4367 4567 2.6594
4368 4568 2.8227
4369 4569 2.7197
4370 4570 2.703
4371 4571 2.7138
4372 4572 2.7483
4373 4573 2.7911
4374 4574 2.8107
4375 4575 2.705
4376 4576 2.7894
4377 4577 2.692
4378 4578 2.7746
4379 4579 2.652
4380 4580 2.8136
4381 4581 2.8275
4382 4582 2.7592
4383 4583 2.7259
4384 4584 2.8728
4385 4585 2.9101
4386 4586 2.6687
4387 4587 2.9838
4388 4588 2.7953
4389 4589 2.8148
4390 4590 2.7509
4391 4591 2.7761
4392 4592 2.7834
4393 4593 2.7845
4394 4594 2.8598
4395 4595 2.7024
4396 4596 2.8235
4397 4597 2.656
4398 4598 2.8378
4399 4599 2.7005
4400 4600 2.7489
4401 4601 2.7198
4402 4602 2.8166
4403 4603 2.6573
4404 4604 2.6876
4405 4605 2.7741
4406 4606 2.7384
4407 4607 2.8434
4408 4608 2.7873
4409 4609 2.8296
4410 4610 2.7858
4411 4611 2.7657
4412 4612 2.6456
4413 4613 2.8299
4414 4614 2.6314
4415 4615 2.7059
4416 4616 2.8361
4417 4617 2.7582
4418 4618 2.7832
4419 4619 2.6984
4420 4620 2.7494
4421 4621 2.7186
4422 4622 2.7706
4423 4623 2.7037
4424 4624 2.7063
4425 4625 2.6585
4426 4626 2.7226
4427 4627 2.8577
4428 4628 2.8605
4429 4629 2.7493
4430 4630 2.8339
4431 4631 2.7686
4432 4632 2.7553
4433 4633 2.8182
4434 4634 2.8304
4435 4635 2.7946
4436 4636 2.7376
4437 4637 2.9808
4438 4638 2.7967
4439 4639 2.6743
4440 4640 2.8399
4441 4641 2.8947
4442 4642 2.9346
4443 4643 2.748
4444 4644 2.717
4445 4645 2.731
4446 4646 2.779
4447 4647 2.8505
4448 4648 2.7184
4449 4649 2.9123
4450 4650 2.7862
4451 4651 2.6755
4452 4652 2.7834
4453 4653 2.7753
4454 4654 2.7286
4455 4655 2.7957
4456 4656 2.756
4457 4657 2.8231
4458 4658 2.8101
4459 4659 2.8805
4460 4660 2.7733
4461 4661 2.7127
4462 4662 2.8283
4463 4663 2.8123
4464 4664 2.8225
4465 4665 2.7799
4466 4666 2.6181
4467 4667 2.8768
4468 4668 2.7766
4469 4669 2.771
4470 4670 2.8005
4471 4671 2.8519
4472 4672 2.8223
4473 4673 2.6866
4474 4674 2.7214
4475 4675 2.8775
4476 4676 2.7879
4477 4677 2.7593
4478 4678 2.8494
4479 4679 2.6186
4480 4680 2.7304
4481 4681 2.8394
4482 4682 2.7405
4483 4683 2.8505
4484 4684 2.7545
4485 4685 2.8607
4486 4686 2.7266
4487 4687 2.8052
4488 4688 2.7422
4489 4689 2.7369
4490 4690 2.7456
4491 4691 2.6914
4492 4692 2.8634
4493 4693 2.8101
4494 4694 2.6966
4495 4695 2.6455
4496 4696 2.6943
4497 4697 2.8013
4498 4698 2.8512
4499 4699 2.8229
4500 4700 2.8237
4501 4701 2.8801
4502 4702 2.799
4503 4703 2.6969
4504 4704 2.6968
4505 4705 2.8915
4506 4706 2.7237
4507 4707 2.7477
4508 4708 2.7927
4509 4709 2.7949
4510 4710 2.8982
4511 4711 2.7144
4512 4712 2.815
4513 4713 2.7045
4514 4714 2.7765
4515 4715 2.8222
4516 4716 2.7679
4517 4717 2.8675
4518 4718 2.82
4519 4719 2.9477
4520 4720 2.7962
4521 4721 2.7988
4522 4722 2.9153
4523 4723 2.9318
4524 4724 2.8395
4525 4725 2.7536
4526 4726 2.6552
4527 4727 2.8109
4528 4728 2.9248
4529 4729 2.6387
4530 4730 2.8378
4531 4731 2.8373
4532 4732 2.79
4533 4733 2.9442
4534 4734 2.8167
4535 4735 2.8811
4536 4736 2.9912
4537 4737 2.716
4538 4738 2.8195
4539 4739 2.7635
4540 4740 2.7622
4541 4741 2.7871
4542 4742 2.7377
4543 4743 2.7453
4544 4744 2.8103
4545 4745 2.7669
4546 4746 2.8899
4547 4747 2.822
4548 4748 2.8376
4549 4749 2.9343
4550 4750 2.7634
4551 4751 2.8497
4552 4752 2.7811
4553 4753 2.7145
4554 4754 2.7882
4555 4755 2.8401
4556 4756 2.7184
4557 4757 2.7506
4558 4758 2.8077
4559 4759 2.7487
4560 4760 2.848
4561 4761 2.7289
4562 4762 2.6105
4563 4763 2.6989
4564 4764 2.8153
4565 4765 2.7423
4566 4766 2.6935
4567 4767 2.698
4568 4768 2.7544
4569 4769 2.8085
4570 4770 2.7932
4571 4771 2.9011
4572 4772 2.9432
4573 4773 2.8198
4574 4774 2.7468
4575 4775 2.7877
4576 4776 2.7436
4577 4777 2.7761
4578 4778 2.6715
4579 4779 2.7271
4580 4780 2.6815
4581 4781 2.9085
4582 4782 2.8644
4583 4783 2.9207
4584 4784 2.6973
4585 4785 2.7666
4586 4786 2.7621
4587 4787 2.9143
4588 4788 2.9494
4589 4789 2.638
4590 4790 2.8557
4591 4791 2.6482
4592 4792 2.7627
4593 4793 2.7325
4594 4794 2.7567
4595 4795 2.8562
4596 4796 2.7169
4597 4797 2.8199
4598 4798 2.7896
4599 4799 2.7654
4600 4800 2.9011
4601 4801 2.7031
4602 4802 2.8239
4603 4803 2.8502
4604 4804 2.7468
4605 4805 2.811
4606 4806 2.7021
4607 4807 2.8487
4608 4808 2.6464
4609 4809 2.7727
4610 4810 2.7622
4611 4811 2.5572
4612 4812 2.8597
4613 4813 2.7471
4614 4814 2.6555
4615 4815 2.7596
4616 4816 2.9464
4617 4817 2.9288
4618 4818 2.7766
4619 4819 2.8653
4620 4820 2.8282
4621 4821 2.7991
4622 4822 2.9166
4623 4823 2.883
4624 4824 2.7166
4625 4825 2.7938
4626 4826 2.7578
4627 4827 2.8177
4628 4828 2.7927
4629 4829 2.6495
4630 4830 2.7069
4631 4831 2.729
4632 4832 2.9821
4633 4833 2.7036
4634 4834 2.8744
4635 4835 2.7691
4636 4836 2.7079
4637 4837 2.6933
4638 4838 2.5204
4639 4839 2.7548
4640 4840 2.7352
4641 4841 2.7401
4642 4842 2.7971
4643 4843 2.6223
4644 4844 2.7807
4645 4845 2.6663
4646 4846 2.7133
4647 4847 2.6608
4648 4848 2.7262
4649 4849 2.7126
4650 4850 2.8842
4651 4851 2.8837
4652 4852 2.6446
4653 4853 2.7507
4654 4854 2.6677
4655 4855 2.8316
4656 4856 2.6891
4657 4857 2.7794
4658 4858 2.7313
4659 4859 2.746
4660 4860 2.7089
4661 4861 2.7947
4662 4862 2.7826
4663 4863 2.7493
4664 4864 2.784
4665 4865 2.6871
4666 4866 2.7612
4667 4867 2.8104
4668 4868 2.8448
4669 4869 2.5834
4670 4870 2.9497
4671 4871 2.7833
4672 4872 2.724
4673 4873 2.7614
4674 4874 2.8017
4675 4875 2.8009
4676 4876 2.6352
4677 4877 2.7606
4678 4878 2.6713
4679 4879 2.6804
4680 4880 2.7286
4681 4881 2.8006
4682 4882 2.8019
4683 4883 2.9301
4684 4884 2.7883
4685 4885 2.6883
4686 4886 2.8156
4687 4887 2.9142
4688 4888 2.7959
4689 4889 2.7625
4690 4890 2.8923
4691 4891 2.6859
4692 4892 2.8303
4693 4893 2.674
4694 4894 2.7702
4695 4895 2.9333
4696 4896 2.7435
4697 4897 2.659
4698 4898 2.73
4699 4899 2.6958
4700 4900 2.8979
4701 4901 2.66
4702 4902 2.7999
4703 4903 2.6909
4704 4904 2.82
4705 4905 2.7088
4706 4906 2.8568
4707 4907 2.7876
4708 4908 2.6541
4709 4909 2.7486
4710 4910 2.6705
4711 4911 2.6275
4712 4912 2.6917
4713 4913 2.6918
4714 4914 2.6416
4715 4915 2.6646
4716 4916 2.7115
4717 4917 2.878
4718 4918 2.6883
4719 4919 2.7336
4720 4920 2.7663
4721 4921 2.803
4722 4922 2.8693
4723 4923 2.7644
4724 4924 2.6622
4725 4925 2.7037
4726 4926 2.7346
4727 4927 3.0553
4728 4928 2.8417
4729 4929 2.7087
4730 4930 2.8756
4731 4931 2.8617
4732 4932 2.7955
4733 4933 2.7376
4734 4934 2.7934
4735 4935 2.7315
4736 4936 2.7287
4737 4937 2.902
4738 4938 2.8541
4739 4939 2.9008
4740 4940 2.8359
4741 4941 2.8785
4742 4942 2.7183
4743 4943 2.8742
4744 4944 2.7944
4745 4945 2.8055
4746 4946 2.8373
4747 4947 2.7139
4748 4948 2.7913
4749 4949 2.736
4750 4950 2.5975
4751 4951 2.6927
4752 4952 2.6719
4753 4953 2.8755
4754 4954 3.0615
4755 4955 2.6968
4756 4956 2.9121
4757 4957 2.9418
4758 4958 2.864
4759 4959 3.3587
4760 4960 2.7454
4761 4961 2.6432
4762 4962 2.7633
4763 4963 2.7583
4764 4964 2.9604
4765 4965 2.7069
4766 4966 2.6958
4767 4967 2.6887
4768 4968 2.743
4769 4969 2.8458
4770 4970 3.6611
4771 4971 6.9301
4772 4972 5.1747
4773 4973 4.7339
4774 4974 3.4618
4775 4975 2.7674
4776 4976 2.6102
4777 4977 2.8299
4778 4978 3.1362
4779 4979 2.7258
4780 4980 2.7934
4781 4981 2.9204
4782 4982 3.1362
4783 4983 3.4706
4784 4984 2.9714
4785 4985 2.9022
4786 4986 2.8853
4787 4987 2.669
4788 4988 2.8044
4789 4989 2.7047
4790 4990 4.6825
4791 4991 4.0325
4792 4992 6.014
4793 4993 7.3665
4794 4994 6.2976
4795 4995 7.0951
4796 4996 6.2321
4797 4997 6.5566
4798 4998 4.0507
4799 4999 4.6449
4800 5000 4.6896
4801 5001 6.7284
4802 5002 7.5588
4803 5003 7.2095
4804 5004 4.611
4805 5005 6.7798
4806 5006 7.3896
4807 5007 5.5691
4808 5008 2.9746
4809 5009 4.516
4810 5010 5.1546
4811 5011 5.9705
4812 5012 5.8393
4813 5013 8.4633
4814 5014 6.2476
4815 5015 4.2547
4816 5016 7.5517
4817 5017 6.8309
4818 5018 6.5047
4819 5019 5.4787
4820 5020 4.2877
4821 5021 2.7993
4822 5022 3.0369
4823 5023 2.969
4824 5024 2.8142
4825 5025 2.9402
4826 5026 3.006
4827 5027 2.6801
4828 5028 3.0892
4829 5029 3.0081
4830 5030 2.9657
4831 5031 3.3784
4832 5032 3.0779
4833 5033 2.6682
4834 5034 3.5174
4835 5035 2.9307
4836 5036 2.7945
4837 5037 2.7887
4838 5038 3.3542
4839 5039 2.7723
4840 5040 2.7752
4841 5041 3.2186
4842 5042 3.1519
4843 5043 3.3297
4844 5044 3.1217
4845 5045 3.3996
4846 5046 2.7065
4847 5047 3.0178
4848 5048 2.7889
4849 5049 2.784
4850 5050 2.6865
4851 5051 3.4246
4852 5052 3.2573
4853 5053 3.0862
4854 5054 2.9091
4855 5055 3.1713
4856 5056 3.0419
4857 5057 3.0155
4858 5058 2.7922
4859 5059 3.1137
4860 5060 2.9463
4861 5061 3.5894
4862 5062 2.7836
4863 5063 3.4217
4864 5064 2.7218
4865 5065 2.8262
4866 5066 3.0485
4867 5067 3.552
4868 5068 2.9673
4869 5069 3.4867
4870 5070 2.8037
4871 5071 2.7665
4872 5072 2.6692
4873 5073 3.0396
4874 5074 3.9208
4875 5075 3.1791
4876 5076 3.7603
4877 5077 3.2869
4878 5078 2.8704
4879 5079 2.9052
4880 5080 2.864
4881 5081 3.3448
4882 5082 3.0467
4883 5083 2.8878
4884 5084 2.8144
4885 5085 3.4494
4886 5086 2.8383
4887 5087 2.6933
4888 5088 2.806
4889 5089 2.9064
4890 5090 2.7855
4891 5091 4.7822
4892 5092 5.1148
4893 5093 7.325
4894 5094 4.0029
4895 5095 3.5234
4896 5096 2.7375
4897 5097 3.3197
4898 5098 3.9096
4899 5099 8.138
4900 5100 6.9467
4901 5101 6.5256
4902 5102 4.8431
4903 5103 5.1313
4904 5104 8.4286
4905 5105 3.8954
4906 5106 4.4767
4907 5107 6.7326
4908 5108 5.9889
4909 5109 2.8168
4910 5110 2.6961
4911 5111 6.0802
4912 5112 6.04
4913 5113 7.7292
4914 5114 6.4211
4915 5115 5.2276
4916 5116 4.8262
4917 5117 4.4169
4918 5118 2.7535
4919 5119 2.7503
4920 5120 7.9361
4921 5121 5.6432
4922 5122 5.4924
4923 5123 5.8722
4924 5124 5.4643
4925 5125 8.5157
4926 5126 7.4058
4927 5127 7.6872
4928 5128 6.4553
4929 5129 4.1068
4930 5130 4.4579
4931 5131 7.2673
4932 5132 6.4423
4933 5133 8.3997
4934 5134 5.6511
4935 5135 7.3241
4936 5136 3.524
4937 5137 5.2158
4938 5138 7.686
4939 5139 5.7409
4940 5140 8.717
4941 5141 7.7284
4942 5142 5.923
4943 5143 7.4254
4944 5144 6.9046
4945 5145 5.9102
4946 5146 7.1002
4947 5147 6.1129
4948 5148 4.9321
4949 5149 8.2953
4950 5150 2.9602
4951 5151 4.5328
4952 5152 5.696
4953 5153 3.2315
4954 5154 6.9059
4955 5155 6.5571
4956 5156 7.1853
4957 5157 7.363
4958 5158 6.0476
4959 5159 3.9917
4960 5160 4.8109
4961 5161 5.9515
4962 5162 9.1724
4963 5163 6.2955
4964 5164 8.2189
4965 5165 5.8842
4966 5166 6.9248
4967 5167 5.5047
4968 5168 6.1671
4969 5169 2.993
4970 5170 4.3656
4971 5171 4.0885
4972 5172 4.896
4973 5173 6.1261
4974 5174 3.8536
4975 5175 2.8062
4976 5176 2.8788
4977 5177 2.7871
4978 5178 5.2783
4979 5179 5.0302
4980 5180 4.4848
4981 5181 5.0977
4982 5182 6.4968
4983 5183 5.6388
4984 5184 5.2941
4985 5185 5.3645
4986 5186 8.1228
4987 5187 8.2432
4988 5188 7.5339
4989 5189 6.5361
4990 5190 6.5387
4991 5191 6.5434
4992 5192 7.1274
4993 5193 2.9428
4994 5194 5.1335
4995 5195 3.0371
4996 5196 4.5842
4997 5197 7.4154
4998 5198 6.3249
4999 5199 5.0263
5000 5200 5.808
5001 5201 5.2484
5002 5202 7.2032
5003 5203 4.8476
5004 5204 3.3452
5005 5205 7.1719
5006 5206 6.3006
5007 5207 4.8404
5008 5208 3.0378
5009 5209 7.9778
5010 5210 2.644
5011 5211 7.2428
5012 5212 2.7602
5013 5213 6.3767
5014 5214 9.0041
5015 5215 5.9507
5016 5216 4.9193
5017 5217 6.9736
5018 5218 3.4138
5019 5219 4.6577
5020 5220 2.6228
5021 5221 2.7022
5022 5222 5.7966
5023 5223 5.9336
5024 5224 4.8651
5025 5225 6.3291
5026 5226 8.2761
5027 5227 6.7119
5028 5228 9.5716
5029 5229 5.9761
5030 5230 6.936
5031 5231 7.3996
5032 5232 5.747
5033 5233 6.9876
5034 5234 5.1035
5035 5235 6.1579
5036 5236 7.4323
5037 5237 3.1211
5038 5238 4.8822
5039 5239 2.9411
5040 5240 3.9056
5041 5241 4.8371
5042 5242 2.6943
5043 5243 4.6795
5044 5244 3.1421
5045 5245 6.9026
5046 5246 6.7497
5047 5247 5.9374
5048 5248 6.7133
5049 5249 9.2459
5050 5250 9.2314
5051 5251 7.7272
5052 5252 6.2491
5053 5253 6.1941
5054 5254 7.784
5055 5255 6.5325
5056 5256 5.2731
5057 5257 6.9733
5058 5258 8.4927
5059 5259 3.796
5060 5260 7.7294
5061 5261 6.0238
5062 5262 6.5685
5063 5263 6.9063
5064 5264 4.0491
5065 5265 6.4216
5066 5266 8.5015
5067 5267 6.643
5068 5268 7.3996
5069 5269 6.3638
5070 5270 7.2253
5071 5271 9.6462
5072 5272 4.4758
5073 5273 6.9567
5074 5274 4.3332
5075 5275 3.6705
5076 5276 4.9201
5077 5277 7.2076
5078 5278 7.1281
5079 5279 4.8935
5080 5280 8.2138
5081 5281 5.3332
5082 5282 8.8563
5083 5283 4.5271
5084 5284 4.9052
5085 5285 5.0739
5086 5286 3.0488
5087 5287 2.957
5088 5288 4.2373
5089 5289 6.5578
5090 5290 6.5056
5091 5291 6.1508
5092 5292 6.1497
5093 5293 8.2044
5094 5294 8.6553
5095 5295 8.6862
5096 5296 7.9656
5097 5297 9.1259
5098 5298 10.1406
5099 5299 7.9557
5100 5300 9.5971
5101 5301 8.0228
5102 5302 9.3059
5103 5303 7.3679
5104 5304 4.0251
5105 5305 3.0033
5106 5306 6.0277
5107 5307 3.0644
5108 5308 2.705
5109 5309 5.6305
5110 5310 6.0176
5111 5311 6.8434
5112 5312 8.1491
5113 5313 4.4028
5114 5314 8.7367
5115 5315 9.2716
5116 5316 5.5172
5117 5317 7.8805
5118 5318 5.5714
5119 5319 7.1078
5120 5320 6.7611
5121 5321 7.6727
5122 5322 7.6987
5123 5323 6.0337
5124 5324 9.0539
5125 5325 7.4976
5126 5326 8.3719
5127 5327 6.4744
5128 5328 4.1955
5129 5329 2.7917
5130 5330 2.7866
5131 5331 4.3187
5132 5332 5.8053
5133 5333 3.0143
5134 5334 4.2622
5135 5335 6.4754
5136 5336 7.4985
5137 5337 8.0046
5138 5338 7.2757
5139 5339 9.8351
5140 5340 9.6361
5141 5341 6.4775
5142 5342 4.7276
5143 5343 7.7538
5144 5344 4.6703
5145 5345 4.9176
5146 5346 8.7185
5147 5347 9.5257
5148 5348 5.535
5149 5349 8.128
5150 5350 3.8099
5151 5351 5.9364
5152 5352 7.3035
5153 5353 6.0699
5154 5354 8.7587
5155 5355 5.1534
5156 5356 7.2483
5157 5357 5.3333
5158 5358 7.0651
5159 5359 8.4899
5160 5360 7.0754
5161 5361 5.8471
5162 5362 4.3138
5163 5363 2.7156
5164 5364 5.7983
5165 5365 8.1563
5166 5366 3.1089
5167 5367 3.8248
5168 5368 7.0374
5169 5369 4.7481
5170 5370 5.7429
5171 5371 8.5525
5172 5372 8.623
5173 5373 9.8089
5174 5374 6.8462
5175 5375 5.5729
5176 5376 7.1948
5177 5377 5.8167
5178 5378 7.9509
5179 5379 6.1557
5180 5380 8.4429
5181 5381 3.4879
5182 5382 2.815
5183 5383 6.8745
5184 5384 8.7688
5185 5385 6.6777
5186 5386 6.1894
5187 5387 8.708
5188 5388 7.6762
5189 5389 8.1848
5190 5390 7.0977
5191 5391 7.9808
5192 5392 8.8803
5193 5393 8.2936
5194 5394 8.9957
5195 5395 8.5208
5196 5396 7.2148
5197 5397 9.8034
5198 5398 8.3611
5199 5399 5.0821
5200 5400 6.9805
5201 5401 7.3662
5202 5402 4.7349
5203 5403 4.3406
5204 5404 6.2169
5205 5405 4.8878
5206 5406 5.1766
5207 5407 4.9464
5208 5408 5.1552
5209 5409 5.5458
5210 5410 6.4582
5211 5411 4.5282
5212 5412 2.5528
5213 5413 3.7752
5214 5414 2.8519
5215 5415 2.7805
5216 5416 3.3739
5217 5417 2.9362
5218 5418 2.8318
5219 5419 2.8449
5220 5420 3.8143
5221 5421 5.9659
5222 5422 5.4331
5223 5423 6.3734
5224 5424 6.8371
5225 5425 4.0696
5226 5426 4.9008
5227 5427 5.2295
5228 5428 5.6448
5229 5429 3.5434
5230 5430 5.5725
5231 5431 4.468
5232 5432 6.3825
5233 5433 4.657
5234 5434 5.0135
5235 5435 4.8599
5236 5436 5.1611
5237 5437 6.5559
5238 5438 6.1766
5239 5439 4.9959
5240 5440 2.8101
5241 5441 5.8449
5242 5442 5.927
5243 5443 3.0406
5244 5444 2.9178
5245 5445 2.9258
5246 5446 5.3805
5247 5447 4.0029
5248 5448 4.0321
5249 5449 2.7541
5250 5450 3.2945
5251 5451 5.5705
5252 5452 3.1776
5253 5453 2.9159
5254 5454 2.8794
5255 5455 2.8438
5256 5456 2.6197
5257 5457 6.008
5258 5458 2.6627
5259 5459 4.7473
5260 5460 3.4119
5261 5461 7.3983
5262 5462 6.5899
5263 5463 3.2578
5264 5464 4.9777
5265 5465 4.5574
5266 5466 3.8542
5267 5467 4.6686
5268 5468 3.0433
5269 5469 2.6921
5270 5470 2.6114
5271 5471 2.9027
5272 5472 2.6438
5273 5473 2.6574
5274 5474 2.7021
5275 5475 2.6763
5276 5476 2.725
5277 5477 4.4304
5278 5478 2.6979
5279 5479 2.6004
5280 5480 2.6966
5281 5481 2.6405
5282 5482 2.7204
5283 5483 2.8309
5284 5484 2.68
5285 5485 2.6099
5286 5486 4.0287
5287 5487 2.8447
5288 5488 2.7607
5289 5489 3.205
5290 5490 2.9816
5291 5491 2.7994
5292 5492 2.6989
5293 5493 2.7713
5294 5494 2.7219
5295 5495 2.666
5296 5496 2.8231
5297 5497 2.6395
5298 5498 2.6712
5299 5499 5.1074
5300 5500 6.7372
5301 5501 6.5175
5302 5502 6.3415
5303 5503 4.5335
5304 5504 4.696
5305 5505 5.1002
5306 5506 5.8124
5307 5507 6.9052
5308 5508 5.9891
5309 5509 4.6672
5310 5510 6.509
5311 5511 4.1956
5312 5512 3.7463
5313 5513 5.4225
5314 5514 3.2799
5315 5515 5.7033
5316 5516 2.974
5317 5517 2.6891
5318 5518 2.8324
5319 5519 2.6881
5320 5520 2.823
5321 5521 2.7497
5322 5522 3.0247
5323 5523 2.5528
5324 5524 2.5736
5325 5525 2.8019
5326 5526 2.8213
5327 5527 3.6721
5328 5528 2.6182
5329 5529 2.7426
5330 5530 2.7763
5331 5531 4.1443
5332 5532 2.8149
5333 5533 2.9196
5334 5534 2.991
5335 5535 2.7251
5336 5536 2.7152
5337 5537 2.8128
5338 5538 3.3942
5339 5539 2.9325
5340 5540 2.956
5341 5541 2.8076
5342 5542 3.0015
5343 5543 2.6238
5344 5544 2.594
5345 5545 3.0372
5346 5546 2.9297
5347 5547 3.0096
5348 5548 2.6869
5349 5549 2.793
5350 5550 2.7228
5351 5551 2.7317
5352 5552 2.8443
5353 5553 2.8946
5354 5554 6.4821
5355 5555 3.0583
5356 5556 2.7392
5357 5557 2.5854
5358 5558 3.3139
5359 5559 2.7736
5360 5560 3.0811
5361 5561 2.6829
5362 5562 4.1771
5363 5563 3.0195
5364 5564 2.8863
5365 5565 3.1168
5366 5566 2.7315
5367 5567 2.7515
5368 5568 5.4124
5369 5569 2.784
5370 5570 2.9518
5371 5571 2.7657
5372 5572 4.4089
5373 5573 2.906
5374 5574 2.8998
5375 5575 2.7595
5376 5576 2.9537
5377 5577 2.8306
5378 5578 2.508
5379 5579 2.66
5380 5580 2.6703
5381 5581 2.6175
5382 5582 2.6069
5383 5583 2.8248
5384 5584 2.7481
5385 5585 2.9297
5386 5586 2.6423
5387 5587 2.9787
5388 5588 2.7959
5389 5589 2.9068
5390 5590 2.6424
5391 5591 2.5423
5392 5592 2.6717
5393 5593 2.6333
5394 5594 3.881
5395 5595 2.6985
5396 5596 2.7618
5397 5597 2.6306
5398 5598 4.229
5399 5599 5.6397
5400 5600 5.31
5401 5601 3.0324
5402 5602 2.7003
5403 5603 2.7513
5404 5604 4.8146
5405 5605 2.8788
5406 5606 2.8286
5407 5607 2.7533
5408 5608 4.9084
5409 5609 2.675
5410 5610 2.6874
5411 5611 3.1035
5412 5612 3.5652
5413 5613 2.7933
5414 5614 2.8218
5415 5615 2.9668
5416 5616 2.8139
5417 5617 4.3288
5418 5618 2.7484
5419 5619 2.7992
5420 5620 3.3388
5421 5621 3.121
5422 5622 2.8192
5423 5623 4.8278
5424 5624 6.3815
5425 5625 4.7553
5426 5626 4.9153
5427 5627 4.5892
5428 5628 5.5226
5429 5629 7.1686
5430 5630 6.4719
5431 5631 3.0528
5432 5632 5.4168
5433 5633 5.9762
5434 5634 2.8619
5435 5635 4.9181
5436 5636 2.837
5437 5637 3.3029
5438 5638 2.8626
5439 5639 3.8425
5440 5640 4.4779
5441 5641 3.2559
5442 5642 2.9439
5443 5643 3.256
5444 5644 2.7181
5445 5645 3.051
5446 5646 5.333
5447 5647 3.7733
5448 5648 3.8234
5449 5649 3.1031
5450 5650 3.0591
5451 5651 5.5066
5452 5652 4.7907
5453 5653 6.3879
5454 5654 4.3445
5455 5655 4.4022
5456 5656 4.9661
5457 5657 4.7311
5458 5658 3.0791
5459 5659 2.7516
5460 5660 3.5175
5461 5661 2.8612
5462 5662 2.8013
5463 5663 2.8559
5464 5664 5.4103
5465 5665 6.3247
5466 5666 6.475
5467 5667 4.7233
5468 5668 4.1956
5469 5669 2.7932
5470 5670 2.7644
5471 5671 2.8777
5472 5672 2.8175
5473 5673 2.7253
5474 5674 2.7891
5475 5675 2.8586
5476 5676 3.081
5477 5677 3.2088
5478 5678 3.0515
5479 5679 4.1376
5480 5680 2.8245
5481 5681 3.3365
5482 5682 4.1007
5483 5683 2.8522
5484 5684 2.8414
5485 5685 3.109
5486 5686 4.925
5487 5687 3.5527
5488 5688 3.1095
5489 5689 2.781
5490 5690 3.3647
5491 5691 2.7876
5492 5692 3.0301
5493 5693 3.05
5494 5694 3.2254
5495 5695 3.006
5496 5696 4.4585
5497 5697 2.906
5498 5698 3.1209
5499 5699 2.8224
5500 5700 2.9836
5501 5701 2.7978
5502 5702 2.9215
5503 5703 2.78
5504 5704 4.2758
5505 5705 5.0978
5506 5706 2.7342
5507 5707 2.8167
5508 5708 2.897
5509 5709 2.8797
5510 5710 4.6527
5511 5711 2.7423
5512 5712 2.8267
5513 5713 3.5873
5514 5714 2.7843
5515 5715 3.0833
5516 5716 2.7353
5517 5717 2.8472
5518 5718 2.8613
5519 5719 2.7006
5520 5720 2.8648
5521 5721 2.8002
5522 5722 2.8665
5523 5723 3.0194
5524 5724 3.1933
5525 5725 2.6572
5526 5726 2.7158
5527 5727 3.439
5528 5728 2.725
5529 5729 2.5884
5530 5730 2.7084
5531 5731 2.8909
5532 5732 2.8482
5533 5733 2.6244
5534 5734 2.8947
5535 5735 2.6027
5536 5736 2.6604
5537 5737 2.8137
5538 5738 2.6535
5539 5739 2.5973
5540 5740 2.628
5541 5741 2.9013
5542 5742 2.8309
5543 5743 2.673
5544 5744 2.6932
5545 5745 3.1531
5546 5746 2.7001
5547 5747 2.6885
5548 5748 2.8326
5549 5749 2.6902
5550 5750 2.8109
5551 5751 2.7713
5552 5752 2.9952
5553 5753 2.852
5554 5754 3.4026
5555 5755 3.1271
5556 5756 3.322
5557 5757 2.6713
5558 5758 2.6032
5559 5759 2.6194
5560 5760 2.7102
5561 5761 2.7751
5562 5762 2.9487
5563 5763 2.6948
5564 5764 3.2061
5565 5765 3.1937
5566 5766 2.8232
5567 5767 2.7782
5568 5768 3.1565
5569 5769 3.0355
5570 5770 2.8629
5571 5771 2.563
5572 5772 3.063
5573 5773 2.7605
5574 5774 3.2293
5575 5775 2.8276
5576 5776 4.3054
5577 5777 4.7501
5578 5778 4.0309
5579 5779 2.6552
5580 5780 4.5641
5581 5781 2.8387
5582 5782 3.6144
5583 5783 3.1668
5584 5784 2.8464
5585 5785 3.0443
5586 5786 2.8576
5587 5787 2.8283
5588 5788 2.7368
5589 5789 2.9454
5590 5790 4.6887
5591 5791 3.778
5592 5792 4.4617
5593 5793 2.8742
5594 5794 6.3723
5595 5795 3.9679
5596 5796 2.7353
5597 5797 2.639
5598 5798 5.108
5599 5799 5.6667
5600 5800 2.6817
5601 5801 5.2088
5602 5802 2.8764
5603 5803 4.1503
5604 5804 2.8601
5605 5805 2.815
5606 5806 2.8475
5607 5807 2.9511
5608 5808 2.9751
5609 5809 3.1781
5610 5810 3.8292
5611 5811 2.6672
5612 5812 2.6183
5613 5813 2.691
5614 5814 2.8409
5615 5815 3.0404
5616 5816 2.6593
5617 5817 2.8302
5618 5818 2.7322
5619 5819 2.9857
5620 5820 2.6585
5621 5821 2.5745
5622 5822 4.7883
5623 5823 3.9909
5624 5824 2.8153
5625 5825 2.8682
5626 5826 3.2843
5627 5827 3.1032
5628 5828 2.859
5629 5829 7.0786
5630 5830 3.8374
5631 5831 4.3015
5632 5832 4.6218
5633 5833 4.255
5634 5834 2.746
5635 5835 3.0847
5636 5836 2.7445
5637 5837 2.6807
5638 5838 2.6508
5639 5839 2.6808
5640 5840 2.7952
5641 5841 2.761
5642 5842 2.7786
5643 5843 3.3446
5644 5844 2.8992
5645 5845 3.7928
5646 5846 3.2796
5647 5847 3.0249
5648 5848 3.1682
5649 5849 3.0888
5650 5850 4.5028
5651 5851 2.6806
5652 5852 2.6769
5653 5853 2.9233
5654 5854 2.9191
5655 5855 2.8017
5656 5856 2.8396
5657 5857 2.9189
5658 5858 2.7808
5659 5859 2.8377
5660 5860 2.8384
5661 5861 2.7317
5662 5862 2.8028
5663 5863 2.7344
5664 5864 2.8245
5665 5865 2.8082
5666 5866 3.0318
5667 5867 2.7519
5668 5868 2.7639
5669 5869 2.6638
5670 5870 2.7977
5671 5871 2.8307
5672 5872 2.7384
5673 5873 2.7833
5674 5874 4.525
5675 5875 3.765
5676 5876 2.8382
5677 5877 2.6948
5678 5878 4.2409
5679 5879 4.8877
5680 5880 3.1135
5681 5881 2.8976
5682 5882 2.6801
5683 5883 2.7333
5684 5884 3.8584
5685 5885 3.22
5686 5886 3.1373
5687 5887 3.0481
5688 5888 2.8806
5689 5889 2.8182
5690 5890 2.9381
5691 5891 2.9476
5692 5892 5.0498
5693 5893 2.7537
5694 5894 2.8062
5695 5895 4.4665
5696 5896 2.8155
5697 5897 2.8166
5698 5898 2.9895
5699 5899 2.9586
5700 5900 2.9008
5701 5901 6.0884
5702 5902 4.9656
5703 5903 2.9675
5704 5904 2.7305
5705 5905 3.0685
5706 5906 3.0248
5707 5907 4.5798
5708 5908 6.5054
5709 5909 5.964
5710 5910 5.8501
5711 5911 4.3075
5712 5912 5.9174
5713 5913 4.5317
5714 5914 5.0725
5715 5915 5.1152
5716 5916 4.5641
5717 5917 2.6485
5718 5918 2.7246
5719 5919 2.7842
5720 5920 2.8328
5721 5921 2.7725
5722 5922 2.7361
5723 5923 2.7908
5724 5924 2.8813
5725 5925 2.662
5726 5926 3.0418
5727 5927 3.076
5728 5928 2.768
5729 5929 2.6722
5730 5930 2.7988
5731 5931 4.0282
5732 5932 2.8647
5733 5933 4.946
5734 5934 4.0441
5735 5935 4.2958
5736 5936 2.922
5737 5937 2.7853
5738 5938 2.6983
5739 5939 2.8628
5740 5940 3.1387
5741 5941 2.7881
5742 5942 2.7783
5743 5943 3.7474
5744 5944 5.1683
5745 5945 5.2803
5746 5946 2.928
5747 5947 2.9491
5748 5948 5.1283
5749 5949 2.8387
5750 5950 4.8866
5751 5951 2.9367
5752 5952 4.554
5753 5953 5.1019
5754 5954 4.924
5755 5955 2.6932
5756 5956 3.0546
5757 5957 3.0439
5758 5958 2.8729
5759 5959 2.7546
5760 5960 3.3398
5761 5961 2.7068
5762 5962 2.9656
5763 5963 2.9336
5764 5964 2.7695
5765 5965 2.7746
5766 5966 3.2665
5767 5967 4.1361
5768 5968 2.996
5769 5969 3.0975
5770 5970 2.9222
5771 5971 3.3419
5772 5972 2.7461
5773 5973 3.3456
5774 5974 3.4806
5775 5975 2.7414
5776 5976 2.8237
5777 5977 2.7995
5778 5978 2.8041
5779 5979 2.7746
5780 5980 3.1632
5781 5981 3.3239
5782 5982 3.4727
5783 5983 2.756
5784 5984 7.1638
5785 5985 4.6038
5786 5986 6.3454
5787 5987 6.099
5788 5988 6.3685
5789 5989 4.8716
5790 5990 5.9806
5791 5991 5.4686
5792 5992 2.8193
5793 5993 6.6727
5794 5994 5.8628
5795 5995 4.1317
5796 5996 5.7197
5797 5997 8.3145
5798 5998 8.2518
5799 5999 6.5282
5800 6000 6.9717
5801 6001 6.8104
5802 6002 7.3427
5803 6003 8.3592
5804 6004 6.2247
5805 6005 8.086
5806 6006 6.7654
5807 6007 7.2883
5808 6008 7.0649
5809 6009 6.7419
5810 6010 6.5799
5811 6011 5.8074
5812 6012 5.9263
5813 6013 4.6946
5814 6014 5.7424
5815 6015 5.0706
5816 6016 5.2111
5817 6017 4.8879
5818 6018 5.1826
5819 6019 5.6052
5820 6020 6.5685
5821 6021 6.8099
5822 6022 7.888
5823 6023 6.7819
5824 6024 7.9559
5825 6025 6.4177
5826 6026 6.2574
5827 6027 5.5693
5828 6028 2.6648
5829 6029 3.4868
5830 6030 3.6427
5831 6031 3.3855
5832 6032 4.2506
5833 6033 3.8007
5834 6034 3.6217
5835 6035 5.7731
5836 6036 5.5588
5837 6037 5.8646
5838 6038 6.3917
5839 6039 5.3883
5840 6040 5.9363
5841 6041 4.9916
5842 6042 4.2594
5843 6043 5.0509
5844 6044 6.43
5845 6045 NA
5846 6046 NA
5847 6047 NA
5848 6048 NA
5849 6049 NA
5850 6050 NA
5851 6051 NA
5852 6052 NA
5853 6053 NA
5854 6054 NA
5855 6055 NA
5856 6056 NA
5857 6057 NA
5858 6058 NA
5859 6059 NA
5860 6060 NA
5861 6061 NA
5862 6062 NA
5863 6063 NA
5864 6064 NA
5865 6065 NA
5866 6066 NA
5867 6067 NA
5868 6068 NA
5869 6069 NA
5870 6070 NA
5871 6071 NA
5872 6072 NA
5873 6073 NA
5874 6074 NA
5875 6075 NA
5876 6076 NA
5877 6077 NA
5878 6078 NA
5879 6079 NA
5880 6080 NA
5881 6081 NA
5882 6082 NA
5883 6083 NA
5884 6084 NA
5885 6085 NA
5886 6086 NA
5887 6087 NA
5888 6088 NA
5889 6089 NA
5890 6090 NA
5891 6091 NA
5892 6092 NA
5893 6093 NA
5894 6094 NA
5895 6095 NA
5896 6096 NA
5897 6097 NA
5898 6098 NA
5899 6099 NA
5900 6100 NA
5901 6101 NA
5902 6102 NA
5903 6103 NA
5904 6104 NA
5905 6105 NA
5906 6106 NA
5907 6107 NA
5908 6108 NA
5909 6109 NA
5910 6110 NA
5911 6111 NA
5912 6112 NA
5913 6113 NA
5914 6114 NA
5915 6115 NA
5916 6116 NA
5917 6117 NA
5918 6118 NA
5919 6119 NA
5920 6120 NA
5921 6121 NA
5922 6122 NA
5923 6123 NA
5924 6124 NA
5925 6125 NA
5926 6126 NA
5927 6127 NA
5928 6128 NA
5929 6129 NA
5930 6130 NA
5931 6131 NA
5932 6132 NA
5933 6133 NA
5934 6134 NA
5935 6135 NA
5936 6136 NA
5937 6137 NA
5938 6138 NA
5939 6139 NA
5940 6140 NA
5941 6141 NA
5942 6142 NA
5943 6143 NA
5944 6144 NA
5945 6145 NA
5946 6146 NA
5947 6147 NA
5948 6148 NA
5949 6149 NA
5950 6150 NA
5951 6151 NA
5952 6152 NA
5953 6153 NA
5954 6154 NA
5955 6155 NA
5956 6156 NA
5957 6157 NA
5958 6158 NA
5959 6159 NA
5960 6160 NA
5961 6161 NA
5962 6162 NA
5963 6163 NA
5964 6164 NA
5965 6165 NA
5966 6166 NA
5967 6167 NA
5968 6168 NA
5969 6169 NA
5970 6170 NA
5971 6171 NA
5972 6172 NA
5973 6173 NA
5974 6174 NA
5975 6175 NA
5976 6176 NA
5977 6177 NA
5978 6178 NA
5979 6179 NA
5980 6180 NA
5981 6181 NA
5982 6182 NA
5983 6183 NA
5984 6184 NA
5985 6185 NA
5986 6186 NA
5987 6187 NA
5988 6188 NA
5989 6189 NA
5990 6190 NA
5991 6191 NA
5992 6192 NA
5993 6193 NA
5994 6194 NA
5995 6195 NA
5996 6196 NA
5997 6197 NA
5998 6198 NA
5999 6199 NA
6000 6200 NA
6001 6201 NA
6002 6202 NA
6003 6203 NA
6004 6204 NA
6005 6205 NA
6006 6206 NA
6007 6207 NA
6008 6208 NA
6009 6209 NA
6010 6210 NA
6011 6211 NA
6012 6212 NA
6013 6213 NA
6014 6214 NA
6015 6215 NA
6016 6216 NA
6017 6217 NA
6018 6218 NA
6019 6219 NA
6020 6220 NA
6021 6221 NA
6022 6222 NA
6023 6223 NA
6024 6224 NA
6025 6225 NA
6026 6226 NA
6027 6227 NA
6028 6228 NA
6029 6229 NA
6030 6230 NA
6031 6231 NA
6032 6232 NA
6033 6233 NA
6034 6234 NA
6035 6235 NA
6036 6236 NA
6037 6237 NA
6038 6238 NA
6039 6239 NA
6040 6240 NA
6041 6241 NA
6042 6242 NA
6043 6243 NA
6044 6244 NA
6045 6245 NA
6046 6246 NA
6047 6247 NA
6048 6248 NA
6049 6249 NA
6050 6250 NA
6051 6251 NA
6052 6252 NA
6053 6253 NA
6054 6254 NA
6055 6255 NA
6056 6256 NA
6057 6257 NA
6058 6258 NA
6059 6259 NA
6060 6260 NA
6061 6261 NA
6062 6262 NA
6063 6263 NA
6064 6264 NA
6065 6265 NA
6066 6266 NA
6067 6267 NA
6068 6268 NA
6069 6269 NA
6070 6270 NA
6071 6271 NA
6072 6272 NA
6073 6273 NA
6074 6274 NA
6075 6275 NA
6076 6276 NA
6077 6277 NA
6078 6278 NA
6079 6279 NA
6080 6280 NA
6081 6281 NA
6082 6282 NA
6083 6283 NA
6084 6284 NA
6085 6285 NA
6086 6286 NA
6087 6287 NA
6088 6288 NA
6089 6289 NA
6090 6290 NA
6091 6291 NA
6092 6292 NA
6093 6293 NA
6094 6294 NA
6095 6295 NA
6096 6296 NA
6097 6297 NA
6098 6298 NA
6099 6299 NA
6100 6300 NA
6101 6301 NA
6102 6302 NA
6103 6303 NA
6104 6304 NA
6105 6305 NA
6106 6306 NA
6107 6307 NA
6108 6308 NA
6109 6309 NA
6110 6310 NA
6111 6311 NA
6112 6312 NA
6113 6313 NA
6114 6314 NA
6115 6315 NA
6116 6316 NA
6117 6317 NA
6118 6318 NA
6119 6319 NA
6120 6320 NA
6121 6321 NA
6122 6322 NA
6123 6323 NA
6124 6324 NA
6125 6325 NA
6126 6326 NA
6127 6327 NA
6128 6328 NA
6129 6329 NA
6130 6330 NA
6131 6331 NA
6132 6332 NA
6133 6333 NA
6134 6334 NA
6135 6335 NA
6136 6336 NA
6137 6337 NA
6138 6338 NA
6139 6339 NA
6140 6340 NA
6141 6341 NA
6142 6342 NA
6143 6343 NA
6144 6344 NA
6145 6345 NA
6146 6346 NA
6147 6347 NA
6148 6348 NA
6149 6349 NA
6150 6350 NA
6151 6351 NA
6152 6352 NA
6153 6353 NA
6154 6354 NA
6155 6355 NA
6156 6356 NA
6157 6357 NA
6158 6358 NA
6159 6359 NA
6160 6360 NA
6161 6361 NA
6162 6362 NA
6163 6363 NA
6164 6364 NA
6165 6365 NA
6166 6366 NA
6167 6367 NA
6168 6368 NA
6169 6369 NA
6170 6370 NA
6171 6371 NA
6172 6372 NA
6173 6373 NA
6174 6374 NA
6175 6375 NA
6176 6376 NA
6177 6377 NA
6178 6378 NA
6179 6379 NA
6180 6380 NA
6181 6381 NA
6182 6382 NA
6183 6383 NA
6184 6384 NA
6185 6385 NA
6186 6386 NA
6187 6387 NA
6188 6388 NA
6189 6389 NA
6190 6390 NA
6191 6391 NA
6192 6392 NA
6193 6393 NA
6194 6394 NA
6195 6395 NA
6196 6396 NA
6197 6397 NA
6198 6398 NA
6199 6399 NA
6200 6400 NA
6201 6401 NA
6202 6402 NA
6203 6403 NA
6204 6404 NA
6205 6405 NA
6206 6406 NA
6207 6407 NA
6208 6408 NA
6209 6409 NA
6210 6410 NA
6211 6411 NA
6212 6412 NA
6213 6413 NA
6214 6414 NA
6215 6415 NA
6216 6416 NA
6217 6417 NA
6218 6418 NA
6219 6419 NA
6220 6420 NA
6221 6421 NA
6222 6422 NA
6223 6423 NA
6224 6424 NA
6225 6425 NA
6226 6426 NA
6227 6427 NA
6228 6428 NA
6229 6429 NA
6230 6430 NA
6231 6431 NA
6232 6432 NA
6233 6433 NA
6234 6434 NA
6235 6435 NA
6236 6436 NA
6237 6437 NA
6238 6438 NA
6239 6439 NA
6240 6440 NA
6241 6441 NA
6242 6442 NA
6243 6443 NA
6244 6444 NA
6245 6445 NA
6246 6446 NA
6247 6447 NA
6248 6448 NA
6249 6449 NA
6250 6450 NA
6251 6451 NA
6252 6452 NA
6253 6453 NA
6254 6454 NA
6255 6455 NA
6256 6456 NA
6257 6457 NA
6258 6458 NA
6259 6459 NA
6260 6460 NA
6261 6461 NA
6262 6462 NA
6263 6463 NA
6264 6464 NA
6265 6465 NA
6266 6466 NA
6267 6467 NA
6268 6468 NA
6269 6469 NA
6270 6470 NA
6271 6471 NA
6272 6472 NA
6273 6473 NA
6274 6474 NA
6275 6475 NA
6276 6476 NA
6277 6477 NA
6278 6478 NA
6279 6479 NA
6280 6480 NA
6281 6481 NA
6282 6482 NA
6283 6483 NA
6284 6484 NA
6285 6485 NA
6286 6486 NA
6287 6487 NA
6288 6488 NA
6289 6489 NA
6290 6490 NA
6291 6491 NA
6292 6492 NA
6293 6493 NA
6294 6494 NA
6295 6495 NA
6296 6496 NA
6297 6497 NA
6298 6498 NA
6299 6499 NA
6300 6500 NA
6301 6501 NA
6302 6502 NA
6303 6503 NA
6304 6504 NA
6305 6505 NA
6306 6506 NA
6307 6507 NA
6308 6508 NA
6309 6509 NA
6310 6510 NA
6311 6511 NA
6312 6512 NA
6313 6513 NA
6314 6514 NA
6315 6515 NA
6316 6516 NA
6317 6517 NA
6318 6518 NA
6319 6519 NA
6320 6520 NA
6321 6521 NA
6322 6522 NA
6323 6523 NA
6324 6524 NA
6325 6525 NA
6326 6526 NA
6327 6527 NA
6328 6528 NA
6329 6529 NA
6330 6530 NA
6331 6531 NA
6332 6532 NA
6333 6533 NA
6334 6534 NA
6335 6535 NA
6336 6536 NA
6337 6537 NA
6338 6538 NA
6339 6539 NA
6340 6540 NA
6341 6541 NA
6342 6542 NA
6343 6543 NA
6344 6544 NA
6345 6545 NA
6346 6546 NA
6347 6547 NA
6348 6548 NA
6349 6549 NA
6350 6550 NA
6351 6551 NA
6352 6552 NA
6353 6553 NA
6354 6554 NA
6355 6555 NA
6356 6556 NA
6357 6557 NA
6358 6558 NA
6359 6559 NA
6360 6560 NA
6361 6561 NA
6362 6562 NA
6363 6563 NA
6364 6564 NA
6365 6565 NA
6366 6566 NA
6367 6567 NA
6368 6568 NA
6369 6569 NA
6370 6570 NA
6371 6571 NA
6372 6572 NA
6373 6573 NA
6374 6574 NA
6375 6575 NA
6376 6576 NA
6377 6577 NA
6378 6578 NA
6379 6579 NA
6380 6580 NA
6381 6581 NA
6382 6582 NA
6383 6583 NA
6384 6584 NA
6385 6585 NA
6386 6586 NA
6387 6587 NA
6388 6588 NA
6389 6589 NA
6390 6590 NA
6391 6591 NA
6392 6592 NA
6393 6593 NA
6394 6594 NA
6395 6595 NA
6396 6596 NA
6397 6597 NA
6398 6598 NA
6399 6599 NA
6400 6600 NA
6401 6601 NA
6402 6602 NA
6403 6603 NA
6404 6604 NA
6405 6605 NA
6406 6606 NA
6407 6607 NA
6408 6608 NA
6409 6609 NA
6410 6610 NA
6411 6611 NA
6412 6612 NA
6413 6613 NA
6414 6614 NA
6415 6615 NA
6416 6616 NA
6417 6617 NA
6418 6618 NA
6419 6619 NA
6420 6620 NA
6421 6621 NA
6422 6622 NA
6423 6623 NA
6424 6624 NA
6425 6625 NA
6426 6626 NA
6427 6627 NA
6428 6628 NA
6429 6629 NA
6430 6630 NA
6431 6631 NA
6432 6632 NA
6433 6633 NA
6434 6634 NA
6435 6635 NA
6436 6636 NA
6437 6637 NA
6438 6638 NA
6439 6639 NA
6440 6640 NA
6441 6641 NA
6442 6642 NA
6443 6643 NA
6444 6644 NA
6445 6645 NA
6446 6646 NA
6447 6647 NA
6448 6648 NA
6449 6649 NA
6450 6650 NA
6451 6651 NA
6452 6652 NA
6453 6653 NA
6454 6654 NA
6455 6655 NA
6456 6656 NA
6457 6657 NA
6458 6658 NA
6459 6659 NA
6460 6660 NA
6461 6661 NA
6462 6662 NA
6463 6663 NA
6464 6664 NA
6465 6665 NA
6466 6666 NA
6467 6667 NA
6468 6668 NA
6469 6669 NA
6470 6670 NA
6471 6671 NA
6472 6672 NA
6473 6673 NA
6474 6674 NA
6475 6675 NA
6476 6676 NA
6477 6677 NA
6478 6678 NA
6479 6679 NA
6480 6680 NA
6481 6681 NA
6482 6682 NA
6483 6683 NA
6484 6684 NA
6485 6685 NA
6486 6686 NA
6487 6687 NA
6488 6688 NA
6489 6689 NA
6490 6690 NA
6491 6691 NA
6492 6692 NA
6493 6693 NA
6494 6694 NA
6495 6695 NA
6496 6696 NA
6497 6697 NA
6498 6698 NA
6499 6699 NA
6500 6700 NA
6501 6701 NA
6502 6702 NA
6503 6703 NA
6504 6704 NA
6505 6705 NA
6506 6706 NA
6507 6707 NA
6508 6708 NA
6509 6709 NA
6510 6710 NA
6511 6711 NA
6512 6712 NA
6513 6713 NA
6514 6714 NA
6515 6715 NA
6516 6716 NA
6517 6717 NA
6518 6718 NA
6519 6719 NA
6520 6720 NA
6521 6721 NA
6522 6722 NA
6523 6723 NA
6524 6724 NA
6525 6725 NA
6526 6726 NA
6527 6727 NA
6528 6728 NA
6529 6729 NA
6530 6730 NA
6531 6731 NA
6532 6732 NA
6533 6733 NA
6534 6734 NA
6535 6735 NA
6536 6736 NA
6537 6737 NA
6538 6738 NA
6539 6739 NA
6540 6740 NA
6541 6741 NA
6542 6742 NA
6543 6743 NA
6544 6744 NA
6545 6745 NA
6546 6746 NA
6547 6747 NA
6548 6748 NA
6549 6749 NA
6550 6750 NA
6551 6751 NA
6552 6752 NA
6553 6753 NA
6554 6754 NA
6555 6755 NA
6556 6756 NA
6557 6757 NA
6558 6758 NA
6559 6759 NA
6560 6760 NA
6561 6761 NA
6562 6762 NA
6563 6763 NA
6564 6764 NA
6565 6765 NA
6566 6766 NA
6567 6767 NA
6568 6768 NA
6569 6769 NA
6570 6770 NA
6571 6771 NA
6572 6772 NA
6573 6773 NA
6574 6774 NA
6575 6775 NA
6576 6776 NA
6577 6777 NA
6578 6778 NA
6579 6779 NA
6580 6780 NA
6581 6781 NA
6582 6782 NA
6583 6783 NA
6584 6784 NA
6585 6785 NA
6586 6786 NA
6587 6787 NA
6588 6788 NA
6589 6789 NA
6590 6790 NA
6591 6791 NA
6592 6792 NA
6593 6793 NA
6594 6794 NA
6595 6795 NA
6596 6796 NA
6597 6797 NA
6598 6798 NA
6599 6799 NA
6600 6800 NA
6601 6801 NA
6602 6802 NA
6603 6803 NA
6604 6804 NA
6605 6805 NA
6606 6806 NA
6607 6807 NA
6608 6808 NA
6609 6809 NA
6610 6810 NA
6611 6811 NA
6612 6812 NA
6613 6813 NA
6614 6814 NA
6615 6815 NA
6616 6816 NA
6617 6817 NA
6618 6818 NA
6619 6819 NA
6620 6820 NA
6621 6821 NA
6622 6822 NA
6623 6823 NA
6624 6824 NA
6625 6825 NA
6626 6826 NA
6627 6827 NA
6628 6828 NA
6629 6829 NA
6630 6830 NA
6631 6831 NA
6632 6832 NA
6633 6833 NA
6634 6834 NA
6635 6835 NA
6636 6836 NA
6637 6837 NA
6638 6838 NA
6639 6839 NA
6640 6840 NA
6641 6841 NA
6642 6842 NA
6643 6843 NA
6644 6844 NA
6645 6845 NA
6646 6846 NA
6647 6847 NA
6648 6848 NA
6649 6849 NA
6650 6850 NA
6651 6851 NA
6652 6852 NA
6653 6853 NA
6654 6854 NA
6655 6855 NA
6656 6856 NA
6657 6857 NA
6658 6858 NA
6659 6859 NA
6660 6860 NA
6661 6861 NA
6662 6862 NA
6663 6863 NA
6664 6864 NA
6665 6865 NA
6666 6866 NA
6667 6867 NA
6668 6868 NA
6669 6869 NA
6670 6870 NA
6671 6871 NA
6672 6872 NA
6673 6873 NA
6674 6874 NA
6675 6875 NA
6676 6876 NA
6677 6877 NA
6678 6878 NA
6679 6879 NA
6680 6880 NA
6681 6881 NA
6682 6882 NA
6683 6883 NA
6684 6884 NA
6685 6885 NA
6686 6886 NA
6687 6887 NA
6688 6888 NA
6689 6889 NA
6690 6890 NA
6691 6891 NA
6692 6892 NA
6693 6893 NA
6694 6894 NA
6695 6895 NA
6696 6896 NA
6697 6897 NA
6698 6898 NA
6699 6899 NA
6700 6900 NA
6701 6901 NA
6702 6902 NA
6703 6903 NA
6704 6904 NA
6705 6905 NA
6706 6906 NA
6707 6907 NA
6708 6908 NA
6709 6909 NA
6710 6910 NA
6711 6911 NA
6712 6912 NA
6713 6913 NA
6714 6914 NA
6715 6915 NA
6716 6916 NA
6717 6917 NA
6718 6918 NA
6719 6919 NA
6720 6920 NA
6721 6921 NA
6722 6922 NA
6723 6923 NA
6724 6924 NA
6725 6925 NA
6726 6926 NA
6727 6927 NA
6728 6928 NA
6729 6929 NA
6730 6930 NA
6731 6931 NA
6732 6932 NA
6733 6933 NA
6734 6934 NA
6735 6935 NA
6736 6936 NA
6737 6937 NA
6738 6938 NA
6739 6939 NA
6740 6940 NA
6741 6941 NA
6742 6942 NA
6743 6943 NA
6744 6944 NA
6745 6945 NA
6746 6946 NA
6747 6947 NA
6748 6948 NA
6749 6949 NA
6750 6950 NA
6751 6951 NA
6752 6952 NA
6753 6953 NA
6754 6954 NA
6755 6955 NA
6756 6956 NA
6757 6957 NA
6758 6958 NA
6759 6959 NA
6760 6960 NA
6761 6961 NA
6762 6962 NA
6763 6963 NA
6764 6964 NA
6765 6965 NA
6766 6966 NA
6767 6967 NA
6768 6968 NA
6769 6969 NA
6770 6970 NA
6771 6971 NA
6772 6972 NA
6773 6973 NA
6774 6974 NA
6775 6975 NA
6776 6976 NA
6777 6977 NA
6778 6978 NA
6779 6979 NA
6780 6980 NA
6781 6981 NA
6782 6982 NA
6783 6983 NA
6784 6984 NA
6785 6985 NA
6786 6986 NA
6787 6987 NA
6788 6988 NA
6789 6989 NA
6790 6990 NA
6791 6991 NA
6792 6992 NA
6793 6993 NA
6794 6994 NA
6795 6995 NA
6796 6996 NA
6797 6997 NA
6798 6998 NA
6799 6999 NA
6800 7000 NA
