# Supplementary material for: Histone variant H2A.Z modulates nucleosome dynamics to promote DNA accessibility
Source: Nat Commun. 2023 Feb 11;14:769. doi: 10.1038/s41467-023-36465-5 (PMC9918499; doi:10.1038/s41467-023-36465-5)
Supplement: Supplementary file 4 — Source Data [file 41467_2023_36465_MOESM4_ESM.zip › data/canonical_H2A_nucleosome_Ctail-DNA_minimal_distances_3.dat.txt]

1 201 5.149
2 202 3.548
3 203 3.9234
4 204 6.0189
5 205 5.0942
6 206 5.8223
7 207 5.6524
8 208 6.8113
9 209 3.3961
10 210 4.3921
11 211 4.0248
12 212 4.9199
13 213 5.8115
14 214 5.083
15 215 7.5099
16 216 6.269
17 217 6.9215
18 218 6.228
19 219 4.564
20 220 2.8123
21 221 2.9394
22 222 4.9545
23 223 4.1697
24 224 2.8113
25 225 3.2924
26 226 2.9075
27 227 3.0168
28 228 2.8652
29 229 2.8947
30 230 4.5045
31 231 2.9198
32 232 5.5419
33 233 5.8696
34 234 7.4479
35 235 2.906
36 236 3.2248
37 237 2.7349
38 238 3.5297
39 239 2.8124
40 240 2.7163
41 241 2.7295
42 242 2.857
43 243 2.6988
44 244 2.6872
45 245 4.5888
46 246 3.1405
47 247 4.4216
48 248 2.8217
49 249 4.878
50 250 2.7499
51 251 2.6711
52 252 4.7934
53 253 2.7668
54 254 3.3218
55 255 6.1697
56 256 2.6446
57 257 2.6197
58 258 2.9806
59 259 6.0282
60 260 3.6545
61 261 2.8019
62 262 2.7274
63 263 6.1814
64 264 4.6597
65 265 3.6746
66 266 5.0794
67 267 3.0633
68 268 2.5369
69 269 2.8402
70 270 2.7023
71 271 4.3841
72 272 2.8355
73 273 2.9373
74 274 3.0114
75 275 4.9525
76 276 3.899
77 277 5.9114
78 278 2.7496
79 279 4.4937
80 280 3.3575
81 281 3.3259
82 282 2.8837
83 283 2.7853
84 284 2.7385
85 285 2.8442
86 286 3.3232
87 287 2.9432
88 288 2.6427
89 289 2.8203
90 290 3.2364
91 291 4.0618
92 292 4.0161
93 293 4.8963
94 294 5.1125
95 295 4.1784
96 296 4.9423
97 297 6.056
98 298 4.5197
99 299 2.9248
100 300 2.7599
101 301 2.78
102 302 3.0463
103 303 5.5434
104 304 5.3319
105 305 4.412
106 306 4.3581
107 307 3.3555
108 308 3.9664
109 309 6.4318
110 310 5.2621
111 311 3.113
112 312 2.7475
113 313 2.6979
114 314 2.9685
115 315 2.6178
116 316 2.6714
117 317 3.0284
118 318 2.7117
119 319 2.7623
120 320 2.6909
121 321 2.7195
122 322 2.7351
123 323 2.9276
124 324 2.7446
125 325 2.7216
126 326 2.7005
127 327 2.8142
128 328 2.8065
129 329 2.6726
130 330 2.6666
131 331 2.6749
132 332 6.4256
133 333 2.8998
134 334 2.8759
135 335 3.7852
136 336 3.4542
137 337 4.8829
138 338 2.9209
139 339 3.0683
140 340 5.9415
141 341 6.3603
142 342 4.4444
143 343 2.7167
144 344 2.8597
145 345 2.7216
146 346 7.8066
147 347 2.8909
148 348 4.6146
149 349 2.6272
150 350 2.7309
151 351 2.8717
152 352 2.816
153 353 3.204
154 354 3.1296
155 355 3.94
156 356 3.1233
157 357 3.9297
158 358 2.8192
159 359 2.7973
160 360 2.6857
161 361 2.6428
162 362 2.9289
163 363 2.8584
164 364 2.7836
165 365 2.9391
166 366 2.8235
167 367 2.8818
168 368 2.7707
169 369 2.7423
170 370 2.8328
171 371 2.8483
172 372 2.8433
173 373 2.6369
174 374 2.6323
175 375 2.7295
176 376 2.9288
177 377 2.9767
178 378 2.7643
179 379 2.6472
180 380 2.9258
181 381 2.7306
182 382 2.8591
183 383 2.7467
184 384 2.8758
185 385 2.8291
186 386 2.8673
187 387 2.7172
188 388 2.7677
189 389 2.9342
190 390 2.8606
191 391 2.8371
192 392 2.7453
193 393 2.6739
194 394 2.7625
195 395 2.8533
196 396 3.0059
197 397 2.7638
198 398 2.8317
199 399 2.7416
200 400 2.778
201 401 2.6722
202 402 2.8101
203 403 2.787
204 404 2.8975
205 405 2.6709
206 406 2.8877
207 407 2.8567
208 408 2.714
209 409 2.631
210 410 2.8538
211 411 2.8423
212 412 2.7871
213 413 2.8469
214 414 2.7104
215 415 2.7228
216 416 2.7921
217 417 2.8959
218 418 2.8842
219 419 2.7657
220 420 2.8115
221 421 2.781
222 422 2.7306
223 423 2.611
224 424 2.8414
225 425 2.7515
226 426 2.7765
227 427 2.8105
228 428 2.7112
229 429 2.7397
230 430 2.9217
231 431 2.7372
232 432 2.7266
233 433 2.8099
234 434 2.6829
235 435 2.7682
236 436 2.7826
237 437 2.8441
238 438 2.7461
239 439 2.9308
240 440 2.6519
241 441 2.736
242 442 2.8426
243 443 2.6242
244 444 2.8084
245 445 2.5692
246 446 2.9554
247 447 2.7123
248 448 2.8882
249 449 2.5461
250 450 2.5038
251 451 2.5392
252 452 2.6681
253 453 2.7869
254 454 2.922
255 455 2.6038
256 456 2.6239
257 457 2.6077
258 458 2.7444
259 459 2.7973
260 460 2.7983
261 461 2.644
262 462 2.8123
263 463 2.6614
264 464 2.6171
265 465 2.6013
266 466 2.7513
267 467 2.5507
268 468 2.7663
269 469 2.713
270 470 2.6732
271 471 2.8013
272 472 2.5928
273 473 2.736
274 474 2.7937
275 475 2.8071
276 476 2.8119
277 477 2.9545
278 478 2.9874
279 479 2.8654
280 480 2.7061
281 481 2.8967
282 482 2.8036
283 483 2.9273
284 484 3.5153
285 485 3.292
286 486 4.4771
287 487 3.044
288 488 4.1009
289 489 2.662
290 490 3.7919
291 491 2.7738
292 492 8.0016
293 493 8.9834
294 494 8.6299
295 495 9.8871
296 496 9.0302
297 497 10.3855
298 498 6.7141
299 499 5.2489
300 500 10.9678
301 501 9.0394
302 502 9.4054
303 503 10.6807
304 504 10.3489
305 505 10.0006
306 506 11.9039
307 507 11.4297
308 508 6.4142
309 509 7.4216
310 510 10.064
311 511 11.0394
312 512 10.8445
313 513 10.7317
314 514 4.0554
315 515 11.432
316 516 11.3479
317 517 14.977
318 518 14.1992
319 519 12.9666
320 520 13.2306
321 521 13.8015
322 522 10.4557
323 523 11.8829
324 524 11.5271
325 525 11.3509
326 526 11.7259
327 527 10.7868
328 528 9.4456
329 529 10.6247
330 530 10.2927
331 531 9.1022
332 532 12.2327
333 533 12.7022
334 534 11.532
335 535 13.5724
336 536 8.891
337 537 10.5633
338 538 10.9903
339 539 7.2498
340 540 5.0065
341 541 5.6747
342 542 7.9888
343 543 10.0676
344 544 7.234
345 545 7.2861
346 546 4.3994
347 547 4.5248
348 548 2.972
349 549 3.6363
350 550 7.8808
351 551 7.6826
352 552 7.0576
353 553 4.8746
354 554 4.2096
355 555 6.2999
356 556 4.9712
357 557 4.6597
358 558 6.9972
359 559 8.1406
360 560 6.028
361 561 5.8663
362 562 6.7333
363 563 3.7971
364 564 5.2564
365 565 4.8737
366 566 5.3298
367 567 9.2958
368 568 7.2147
369 569 5.2616
370 570 5.2237
371 571 8.7067
372 572 10.7376
373 573 6.7658
374 574 5.9729
375 575 7.9267
376 576 8.4875
377 577 8.7365
378 578 8.0382
379 579 3.7835
380 580 5.6452
381 581 2.7728
382 582 8.9214
383 583 8.2748
384 584 7.9004
385 585 8.3524
386 586 6.3294
387 587 7.7523
388 588 9.295
389 589 7.5593
390 590 8.5177
391 591 6.5658
392 592 9.8711
393 593 9.9941
394 594 9.0978
395 595 9.3642
396 596 10.9349
397 597 10.9476
398 598 8.1734
399 599 8.1448
400 600 8.0852
401 601 8.2558
402 602 8.7192
403 603 6.7855
404 604 6.3143
405 605 6.3112
406 606 5.6073
407 607 6.1733
408 608 5.1226
409 609 3.8821
410 610 4.6898
411 611 5.484
412 612 4.6897
413 613 4.0309
414 614 5.5262
415 615 5.9646
416 616 5.817
417 617 5.8512
418 618 6.0809
419 619 5.9802
420 620 5.9114
421 621 6.1984
422 622 5.637
423 623 5.1355
424 624 8.983
425 625 9.8201
426 626 8.4815
427 627 7.1069
428 628 5.3684
429 629 6.0686
430 630 5.3126
431 631 6.0788
432 632 4.1823
433 633 9.3767
434 634 9.0239
435 635 7.4444
436 636 7.1399
437 637 8.5645
438 638 7.4066
439 639 8.2924
440 640 2.8491
441 641 9.3007
442 642 5.8291
443 643 8.3881
444 644 9.0936
445 645 8.0637
446 646 9.2319
447 647 4.317
448 648 5.5183
449 649 8.7498
450 650 10.0712
451 651 7.5286
452 652 6.6931
453 653 7.0557
454 654 8.9493
455 655 9.4029
456 656 10.1937
457 657 9.0182
458 658 7.6619
459 659 8.8363
460 660 9.0085
461 661 7.2209
462 662 5.9388
463 663 2.9528
464 664 6.3178
465 665 2.7627
466 666 4.3663
467 667 3.4494
468 668 3.0171
469 669 2.6795
470 670 2.7442
471 671 4.4044
472 672 4.0457
473 673 6.9281
474 674 5.6694
475 675 9.0739
476 676 9.0734
477 677 4.5403
478 678 2.7199
479 679 5.6461
480 680 2.8161
481 681 9.7503
482 682 4.0853
483 683 3.1642
484 684 2.821
485 685 2.7288
486 686 2.5398
487 687 6.9513
488 688 3.1359
489 689 3.4309
490 690 3.9777
491 691 3.9337
492 692 3.4222
493 693 5.0711
494 694 4.0004
495 695 3.0436
496 696 5.0489
497 697 2.7563
498 698 2.9557
499 699 2.6037
500 700 2.8733
501 701 6.3836
502 702 4.8219
503 703 2.7221
504 704 3.6707
505 705 4.3015
506 706 4.4728
507 707 2.9191
508 708 3.4553
509 709 3.91
510 710 4.5574
511 711 2.8482
512 712 6.9292
513 713 5.2832
514 714 7.9894
515 715 5.5218
516 716 4.3679
517 717 7.3089
518 718 4.9211
519 719 9.6185
520 720 9.4936
521 721 10.0338
522 722 9.4507
523 723 10.092
524 724 8.1231
525 725 3.091
526 726 8.0744
527 727 8.2542
528 728 5.9217
529 729 4.6307
530 730 4.5727
531 731 5.2852
532 732 4.8686
533 733 5.264
534 734 4.5673
535 735 6.2293
536 736 6.4087
537 737 7.15
538 738 6.2966
539 739 5.6004
540 740 7.1062
541 741 5.8598
542 742 5.6614
543 743 4.156
544 744 5.5399
545 745 5.6277
546 746 4.3956
547 747 4.4802
548 748 4.1068
549 749 5.0609
550 750 5.3843
551 751 5.4939
552 752 5.3001
553 753 5.8193
554 754 4.4291
555 755 4.4811
556 756 5.2367
557 757 5.0779
558 758 5.2631
559 759 5.4123
560 760 4.6738
561 761 3.7185
562 762 3.9651
563 763 3.77
564 764 3.8592
565 765 4.0188
566 766 3.6784
567 767 3.5484
568 768 3.4261
569 769 4.3749
570 770 3.624
571 771 3.6266
572 772 3.9385
573 773 3.8229
574 774 4.1645
575 775 3.702
576 776 3.1829
577 777 3.2625
578 778 3.3234
579 779 3.2737
580 780 3.5391
581 781 3.2256
582 782 4.0055
583 783 4.7026
584 784 5.7729
585 785 3.3999
586 786 3.5686
587 787 3.3745
588 788 3.4251
589 789 3.3921
590 790 3.9088
591 791 4.6599
592 792 4.19
593 793 5.9142
594 794 4.4701
595 795 4.0573
596 796 4.2749
597 797 4.0983
598 798 3.9753
599 799 4.6477
600 800 3.8506
601 801 3.4167
602 802 3.5705
603 803 3.3494
604 804 4.149
605 805 4.1283
606 806 3.5366
607 807 4.5638
608 808 3.9704
609 809 4.5098
610 810 3.9692
611 811 3.7949
612 812 3.5236
613 813 4.5347
614 814 5.7594
615 815 3.8434
616 816 3.2687
617 817 3.123
618 818 3.2236
619 819 3.5949
620 820 4.45
621 821 5.6634
622 822 6.2029
623 823 5.0605
624 824 6.4755
625 825 4.7515
626 826 4.952
627 827 5.4368
628 828 6.1347
629 829 5.3687
630 830 3.451
631 831 2.701
632 832 2.7699
633 833 2.9194
634 834 2.8304
635 835 4.3907
636 836 3.4297
637 837 3.1391
638 838 3.2263
639 839 3.4098
640 840 3.9635
641 841 3.3126
642 842 3.7426
643 843 3.6989
644 844 3.9799
645 845 3.9448
646 846 3.8097
647 847 3.8595
648 848 3.6652
649 849 3.3884
650 850 3.3778
651 851 3.2817
652 852 3.8845
653 853 3.8037
654 854 3.3598
655 855 3.6982
656 856 3.4776
657 857 3.2854
658 858 3.6147
659 859 3.2939
660 860 3.2456
661 861 3.313
662 862 3.9682
663 863 4.2985
664 864 4.2293
665 865 4.1122
666 866 3.3761
667 867 3.4502
668 868 3.1672
669 869 3.4228
670 870 3.515
671 871 3.6297
672 872 3.3312
673 873 3.3061
674 874 3.4135
675 875 3.5036
676 876 3.2893
677 877 3.19
678 878 3.5971
679 879 3.2458
680 880 3.2919
681 881 3.199
682 882 3.0419
683 883 3.3707
684 884 3.6273
685 885 3.7521
686 886 3.2578
687 887 3.4504
688 888 3.6191
689 889 3.1742
690 890 3.7132
691 891 3.8487
692 892 6.1354
693 893 5.0441
694 894 2.6124
695 895 2.843
696 896 4.1497
697 897 4.838
698 898 6.6061
699 899 8.0213
700 900 7.2622
701 901 6.7351
702 902 7.0736
703 903 6.9067
704 904 6.6062
705 905 4.7166
706 906 7.2642
707 907 5.3153
708 908 4.8177
709 909 6.0741
710 910 5.8689
711 911 6.2065
712 912 5.8376
713 913 6.1477
714 914 6.736
715 915 5.9642
716 916 5.941
717 917 6.6736
718 918 5.9906
719 919 5.7752
720 920 6.88
721 921 5.6608
722 922 7.9819
723 923 6.4595
724 924 6.2012
725 925 4.9565
726 926 5.7136
727 927 5.1312
728 928 6.7995
729 929 9.4593
730 930 7.7973
731 931 8.1308
732 932 9.74
733 933 7.0733
734 934 9.1529
735 935 9.8388
736 936 9.0193
737 937 10.0876
738 938 8.9641
739 939 8.5282
740 940 8.9736
741 941 9.8946
742 942 9.6924
743 943 8.7638
744 944 9.3435
745 945 8.6891
746 946 8.2948
747 947 5.1312
748 948 6.0663
749 949 4.6089
750 950 4.7428
751 951 5.8725
752 952 4.1711
753 953 3.8795
754 954 5.4558
755 955 4.0323
756 956 5.4019
757 957 5.4102
758 958 6.1106
759 959 4.5022
760 960 3.9695
761 961 4.2627
762 962 4.1998
763 963 5.2105
764 964 5.191
765 965 7.7451
766 966 5.606
767 967 8.8008
768 968 5.1899
769 969 5.7394
770 970 9.8293
771 971 8.134
772 972 6.8217
773 973 7.5043
774 974 8.5632
775 975 5.6435
776 976 8.263
777 977 8.9029
778 978 6.5043
779 979 7.6145
780 980 7.814
781 981 6.558
782 982 4.3459
783 983 5.7107
784 984 6.568
785 985 8.6149
786 986 4.9992
787 987 4.9679
788 988 5.0862
789 989 4.7927
790 990 5.8313
791 991 5.1979
792 992 5.5317
793 993 5.4365
794 994 5.6083
795 995 6.5776
796 996 5.2076
797 997 3.5349
798 998 4.3086
799 999 3.4365
800 1000 3.4659
801 1001 3.582
802 1002 3.299
803 1003 3.2075
804 1004 3.2841
805 1005 3.6789
806 1006 3.6272
807 1007 3.589
808 1008 3.1988
809 1009 5.4124
810 1010 5.4057
811 1011 4.4942
812 1012 3.7245
813 1013 6.4685
814 1014 4.6579
815 1015 5.6867
816 1016 5.8415
817 1017 8.3173
818 1018 8.1331
819 1019 8.4208
820 1020 6.5348
821 1021 7.9736
822 1022 5.5561
823 1023 7.0179
824 1024 7.4645
825 1025 8.6215
826 1026 8.3262
827 1027 6.711
828 1028 9.3875
829 1029 9.3205
830 1030 9.3983
831 1031 7.3959
832 1032 4.9003
833 1033 4.8079
834 1034 5.3816
835 1035 6.6106
836 1036 7.4471
837 1037 9.0138
838 1038 6.4665
839 1039 4.7038
840 1040 5.5004
841 1041 6.0744
842 1042 6.9493
843 1043 6.8086
844 1044 8.7534
845 1045 4.2221
846 1046 9.005
847 1047 5.2895
848 1048 8.1408
849 1049 9.1114
850 1050 8.8559
851 1051 8.9907
852 1052 10.0837
853 1053 5.0165
854 1054 7.7392
855 1055 5.3572
856 1056 7.2914
857 1057 4.5261
858 1058 2.8699
859 1059 2.8078
860 1060 3.4865
861 1061 2.8685
862 1062 4.3074
863 1063 2.7439
864 1064 2.7667
865 1065 2.873
866 1066 4.6554
867 1067 2.4956
868 1068 2.6363
869 1069 2.6105
870 1070 2.7194
871 1071 2.5557
872 1072 2.56
873 1073 2.7985
874 1074 2.7039
875 1075 2.7964
876 1076 2.6966
877 1077 2.8017
878 1078 2.6361
879 1079 2.8641
880 1080 2.6378
881 1081 2.7377
882 1082 2.7089
883 1083 2.6904
884 1084 3.8931
885 1085 7.3003
886 1086 5.9099
887 1087 6.0743
888 1088 10.0681
889 1089 8.6954
890 1090 8.9586
891 1091 7.5993
892 1092 9.2742
893 1093 9.3429
894 1094 6.5464
895 1095 8.0292
896 1096 10.1999
897 1097 4.8528
898 1098 2.6685
899 1099 8.1266
900 1100 7.264
901 1101 4.9219
902 1102 7.0152
903 1103 6.4922
904 1104 6.8303
905 1105 8.948
906 1106 10.4417
907 1107 7.5986
908 1108 2.9033
909 1109 4.7913
910 1110 2.7843
911 1111 3.5832
912 1112 5.9915
913 1113 4.5291
914 1114 5.9041
915 1115 4.0791
916 1116 2.6782
917 1117 7.2507
918 1118 7.2092
919 1119 2.8216
920 1120 5.606
921 1121 2.9382
922 1122 2.7235
923 1123 3.0019
924 1124 6.9476
925 1125 2.8203
926 1126 2.8149
927 1127 4.7559
928 1128 2.9693
929 1129 9.2472
930 1130 8.4572
931 1131 8.6556
932 1132 9.1661
933 1133 9.1949
934 1134 7.208
935 1135 5.8721
936 1136 8.4833
937 1137 7.0524
938 1138 6.3886
939 1139 8.1109
940 1140 5.983
941 1141 7.1835
942 1142 7.6341
943 1143 7.9478
944 1144 7.2458
945 1145 8.795
946 1146 8.9442
947 1147 7.0994
948 1148 9.8478
949 1149 9.8884
950 1150 8.524
951 1151 8.4444
952 1152 7.7271
953 1153 10.65
954 1154 7.1704
955 1155 8.0842
956 1156 7.7986
957 1157 8.9488
958 1158 7.9576
959 1159 5.6629
960 1160 7.0077
961 1161 6.3903
962 1162 8.5153
963 1163 8.4445
964 1164 9.4884
965 1165 7.8877
966 1166 8.2266
967 1167 7.829
968 1168 7.7967
969 1169 7.1218
970 1170 9.0823
971 1171 8.1448
972 1172 6.1777
973 1173 7.1449
974 1174 6.2239
975 1175 9.4894
976 1176 7.9923
977 1177 9.1443
978 1178 8.7495
979 1179 7.8638
980 1180 8.8577
981 1181 11.1711
982 1182 10.2993
983 1183 9.9834
984 1184 10.0332
985 1185 9.75
986 1186 8.1731
987 1187 7.4129
988 1188 9.009
989 1189 10.2293
990 1190 8.2613
991 1191 9.2064
992 1192 9.1086
993 1193 7.3587
994 1194 9.397
995 1195 8.7314
996 1196 7.9082
997 1197 9.5443
998 1198 8.9353
999 1199 8.9335
1000 1200 8.8535
1001 1201 7.7501
1002 1202 8.4826
1003 1203 8.5939
1004 1204 8.9738
1005 1205 9.4388
1006 1206 6.7441
1007 1207 7.7692
1008 1208 7.0565
1009 1209 9.1586
1010 1210 2.8632
1011 1211 7.7289
1012 1212 7.9128
1013 1213 8.5775
1014 1214 8.2522
1015 1215 8.1237
1016 1216 10.038
1017 1217 10.2734
1018 1218 8.5638
1019 1219 8.1947
1020 1220 3.8179
1021 1221 8.1984
1022 1222 7.3629
1023 1223 8.0444
1024 1224 9.8806
1025 1225 2.7628
1026 1226 8.8702
1027 1227 10.2017
1028 1228 12.0557
1029 1229 8.1618
1030 1230 9.6113
1031 1231 9.1563
1032 1232 12.1835
1033 1233 9.161
1034 1234 10.485
1035 1235 9.0834
1036 1236 8.7323
1037 1237 10.0018
1038 1238 7.0556
1039 1239 8.0295
1040 1240 7.1396
1041 1241 10.4376
1042 1242 5.236
1043 1243 8.2579
1044 1244 7.6306
1045 1245 6.8159
1046 1246 8.9358
1047 1247 7.1215
1048 1248 10.4011
1049 1249 2.8537
1050 1250 8.5426
1051 1251 4.0507
1052 1252 7.0089
1053 1253 6.4663
1054 1254 6.1992
1055 1255 7.1477
1056 1256 7.1232
1057 1257 6.2446
1058 1258 3.4931
1059 1259 2.6293
1060 1260 3.5467
1061 1261 2.8558
1062 1262 2.813
1063 1263 7.1994
1064 1264 6.0234
1065 1265 3.4375
1066 1266 2.9151
1067 1267 2.9997
1068 1268 8.3243
1069 1269 6.6677
1070 1270 12.1333
1071 1271 10.1003
1072 1272 6.9771
1073 1273 8.7508
1074 1274 9.2584
1075 1275 7.9099
1076 1276 9.17
1077 1277 9.5345
1078 1278 11.7742
1079 1279 9.5541
1080 1280 4.6691
1081 1281 7.2278
1082 1282 3.0012
1083 1283 2.9226
1084 1284 4.9317
1085 1285 4.091
1086 1286 4.2032
1087 1287 4.6554
1088 1288 5.9626
1089 1289 2.7956
1090 1290 7.8474
1091 1291 5.5399
1092 1292 8.3195
1093 1293 9.2143
1094 1294 5.0101
1095 1295 4.3816
1096 1296 2.8019
1097 1297 2.6885
1098 1298 4.6536
1099 1299 6.4213
1100 1300 5.0384
1101 1301 5.0869
1102 1302 4.2283
1103 1303 3.4956
1104 1304 3.4679
1105 1305 3.5585
1106 1306 3.0759
1107 1307 2.8224
1108 1308 2.6871
1109 1309 2.7158
1110 1310 3.4763
1111 1311 2.7715
1112 1312 7.2854
1113 1313 2.8701
1114 1314 4.0455
1115 1315 3.3965
1116 1316 4.3878
1117 1317 5.1732
1118 1318 7.5069
1119 1319 4.7686
1120 1320 7.4226
1121 1321 4.4663
1122 1322 7.4552
1123 1323 6.4909
1124 1324 2.8703
1125 1325 2.7631
1126 1326 2.7194
1127 1327 2.8535
1128 1328 2.8964
1129 1329 2.8125
1130 1330 2.8614
1131 1331 3.2709
1132 1332 3.2654
1133 1333 2.8477
1134 1334 2.7421
1135 1335 2.6868
1136 1336 2.5878
1137 1337 4.4472
1138 1338 4.3268
1139 1339 2.8026
1140 1340 7.4537
1141 1341 7.1502
1142 1342 8.4692
1143 1343 4.9415
1144 1344 5.3759
1145 1345 4.9446
1146 1346 2.8022
1147 1347 5.954
1148 1348 5.7582
1149 1349 4.73
1150 1350 5.538
1151 1351 4.428
1152 1352 4.4912
1153 1353 5.8359
1154 1354 4.6608
1155 1355 4.3821
1156 1356 2.8841
1157 1357 2.66
1158 1358 2.9051
1159 1359 6.5392
1160 1360 7.4939
1161 1361 7.0832
1162 1362 3.9972
1163 1363 5.3541
1164 1364 3.7351
1165 1365 3.9949
1166 1366 2.7268
1167 1367 5.3087
1168 1368 6.6089
1169 1369 4.3923
1170 1370 8.465
1171 1371 7.0224
1172 1372 8.0073
1173 1373 7.239
1174 1374 3.8836
1175 1375 7.4152
1176 1376 6.7815
1177 1377 5.7938
1178 1378 2.868
1179 1379 3.331
1180 1380 2.7976
1181 1381 2.9477
1182 1382 2.7607
1183 1383 2.8122
1184 1384 4.151
1185 1385 2.6559
1186 1386 2.7939
1187 1387 2.8912
1188 1388 4.5907
1189 1389 6.5831
1190 1390 5.8199
1191 1391 5.1179
1192 1392 5.5012
1193 1393 5.0769
1194 1394 6.6514
1195 1395 5.0351
1196 1396 4.0345
1197 1397 4.616
1198 1398 5.0936
1199 1399 2.6576
1200 1400 4.7553
1201 1401 4.1876
1202 1402 2.6939
1203 1403 5.097
1204 1404 2.8471
1205 1405 5.1689
1206 1406 4.2871
1207 1407 6.7214
1208 1408 6.719
1209 1409 6.0888
1210 1410 5.0356
1211 1411 3.6518
1212 1412 4.3267
1213 1413 4.8244
1214 1414 2.9383
1215 1415 2.9862
1216 1416 3.9997
1217 1417 2.7892
1218 1418 2.8216
1219 1419 3.017
1220 1420 2.7897
1221 1421 3.0576
1222 1422 2.7199
1223 1423 2.865
1224 1424 3.0112
1225 1425 2.862
1226 1426 2.8514
1227 1427 2.6307
1228 1428 2.7131
1229 1429 2.7119
1230 1430 4.3988
1231 1431 4.9801
1232 1432 5.5409
1233 1433 7.8828
1234 1434 7.3465
1235 1435 6.0113
1236 1436 6.9728
1237 1437 7.2318
1238 1438 5.028
1239 1439 7.8795
1240 1440 6.8739
1241 1441 5.8811
1242 1442 6.8546
1243 1443 5.1969
1244 1444 6.5912
1245 1445 7.7464
1246 1446 6.6965
1247 1447 5.7629
1248 1448 6.2951
1249 1449 7.0418
1250 1450 5.3287
1251 1451 2.9779
1252 1452 6.7322
1253 1453 5.6505
1254 1454 5.5065
1255 1455 5.689
1256 1456 5.5761
1257 1457 4.6207
1258 1458 6.8388
1259 1459 7.5621
1260 1460 7.4293
1261 1461 9.1161
1262 1462 5.0227
1263 1463 7.6132
1264 1464 7.228
1265 1465 6.7028
1266 1466 6.8291
1267 1467 6.7088
1268 1468 6.0201
1269 1469 6.8579
1270 1470 7.8485
1271 1471 4.9272
1272 1472 7.2336
1273 1473 8.1105
1274 1474 6.5689
1275 1475 5.7711
1276 1476 6.2893
1277 1477 4.7541
1278 1478 5.9191
1279 1479 7.8883
1280 1480 6.6255
1281 1481 6.3746
1282 1482 5.929
1283 1483 5.6107
1284 1484 7.7019
1285 1485 6.0573
1286 1486 6.4781
1287 1487 7.7596
1288 1488 6.4532
1289 1489 7.4128
1290 1490 6.9386
1291 1491 7.2969
1292 1492 7.8104
1293 1493 10.5695
1294 1494 5.0589
1295 1495 8.1848
1296 1496 7.3358
1297 1497 5.0678
1298 1498 7.7573
1299 1499 7.3243
1300 1500 5.9009
1301 1501 7.0077
1302 1502 6.8979
1303 1503 3.357
1304 1504 5.1261
1305 1505 7.9252
1306 1506 7.1093
1307 1507 6.7984
1308 1508 8.0346
1309 1509 5.3277
1310 1510 6.7594
1311 1511 3.7185
1312 1512 8.0871
1313 1513 6.6971
1314 1514 4.8534
1315 1515 6.2557
1316 1516 5.9539
1317 1517 6.01
1318 1518 4.3317
1319 1519 2.5769
1320 1520 4.4673
1321 1521 5.169
1322 1522 6.4066
1323 1523 3.5625
1324 1524 4.0895
1325 1525 3.902
1326 1526 2.7423
1327 1527 2.6489
1328 1528 4.0187
1329 1529 3.9451
1330 1530 4.3595
1331 1531 3.5132
1332 1532 2.9245
1333 1533 2.7258
1334 1534 2.7257
1335 1535 2.593
1336 1536 2.8393
1337 1537 2.7754
1338 1538 3.0437
1339 1539 4.0614
1340 1540 2.8749
1341 1541 8.1852
1342 1542 9.6789
1343 1543 9.0674
1344 1544 2.7662
1345 1545 8.984
1346 1546 4.3854
1347 1547 5.343
1348 1548 7.0589
1349 1549 5.885
1350 1550 6.9095
1351 1551 8.7352
1352 1552 8.5282
1353 1553 10.5269
1354 1554 6.9857
1355 1555 8.3064
1356 1556 9.4679
1357 1557 9.011
1358 1558 7.1268
1359 1559 4.8886
1360 1560 7.9853
1361 1561 6.2457
1362 1562 6.0455
1363 1563 6.3623
1364 1564 4.9938
1365 1565 4.4094
1366 1566 7.0346
1367 1567 4.3821
1368 1568 4.3345
1369 1569 4.7147
1370 1570 6.6881
1371 1571 7.5784
1372 1572 4.8404
1373 1573 4.3955
1374 1574 6.9876
1375 1575 5.8658
1376 1576 7.1251
1377 1577 6.1597
1378 1578 4.6911
1379 1579 5.3926
1380 1580 9.7733
1381 1581 6.4699
1382 1582 8.9507
1383 1583 6.6855
1384 1584 6.6143
1385 1585 5.0736
1386 1586 8.1574
1387 1587 7.3978
1388 1588 7.1093
1389 1589 4.6843
1390 1590 4.3126
1391 1591 4.8823
1392 1592 6.7389
1393 1593 6.6771
1394 1594 5.712
1395 1595 3.8876
1396 1596 6.1552
1397 1597 4.0854
1398 1598 5.5417
1399 1599 4.3261
1400 1600 3.3339
1401 1601 5.9937
1402 1602 6.9275
1403 1603 4.6633
1404 1604 6.0958
1405 1605 5.4527
1406 1606 6.5608
1407 1607 6.4448
1408 1608 6.6117
1409 1609 6.8892
1410 1610 2.8762
1411 1611 4.1798
1412 1612 6.1598
1413 1613 7.0481
1414 1614 4.4521
1415 1615 5.3086
1416 1616 6.5631
1417 1617 4.3446
1418 1618 5.8675
1419 1619 4.4863
1420 1620 2.7627
1421 1621 4.8362
1422 1622 7.3002
1423 1623 3.7923
1424 1624 6.6638
1425 1625 2.7996
1426 1626 4.422
1427 1627 7.8933
1428 1628 3.8545
1429 1629 5.7017
1430 1630 7.6453
1431 1631 7.572
1432 1632 7.7272
1433 1633 5.2955
1434 1634 8.3762
1435 1635 5.0258
1436 1636 6.0055
1437 1637 4.628
1438 1638 5.606
1439 1639 7.4645
1440 1640 7.0729
1441 1641 6.4073
1442 1642 5.6471
1443 1643 6.0826
1444 1644 6.5482
1445 1645 7.3466
1446 1646 7.3925
1447 1647 7.5714
1448 1648 6.019
1449 1649 7.1601
1450 1650 8.4249
1451 1651 6.6904
1452 1652 8.2836
1453 1653 8.0045
1454 1654 8.1862
1455 1655 6.0752
1456 1656 8.3512
1457 1657 7.603
1458 1658 7.4139
1459 1659 7.5519
1460 1660 5.3916
1461 1661 6.4461
1462 1662 4.3969
1463 1663 4.7002
1464 1664 2.8229
1465 1665 4.7457
1466 1666 2.8594
1467 1667 3.0297
1468 1668 4.5034
1469 1669 5.6163
1470 1670 3.8137
1471 1671 5.0855
1472 1672 6.0384
1473 1673 5.0567
1474 1674 4.4596
1475 1675 4.9615
1476 1676 10.403
1477 1677 7.6569
1478 1678 8.0985
1479 1679 8.9583
1480 1680 6.5932
1481 1681 4.8332
1482 1682 5.3805
1483 1683 3.0761
1484 1684 2.921
1485 1685 2.6956
1486 1686 4.0645
1487 1687 2.8594
1488 1688 2.8984
1489 1689 2.7902
1490 1690 2.8014
1491 1691 2.8362
1492 1692 2.8173
1493 1693 2.708
1494 1694 2.6713
1495 1695 2.6411
1496 1696 2.8358
1497 1697 2.7937
1498 1698 2.7349
1499 1699 2.8066
1500 1700 2.9297
1501 1701 2.7141
1502 1702 2.9127
1503 1703 2.801
1504 1704 3.1603
1505 1705 3.7044
1506 1706 4.3166
1507 1707 3.9302
1508 1708 3.0475
1509 1709 3.8157
1510 1710 4.2313
1511 1711 2.7628
1512 1712 2.8877
1513 1713 2.7484
1514 1714 2.7723
1515 1715 2.7981
1516 1716 2.7488
1517 1717 2.694
1518 1718 2.7024
1519 1719 2.7054
1520 1720 2.7977
1521 1721 2.8613
1522 1722 2.7586
1523 1723 2.7808
1524 1724 2.7698
1525 1725 2.7509
1526 1726 2.5951
1527 1727 2.7511
1528 1728 2.8073
1529 1729 2.8423
1530 1730 2.7174
1531 1731 2.9013
1532 1732 2.8725
1533 1733 2.7448
1534 1734 2.7644
1535 1735 2.7232
1536 1736 2.6331
1537 1737 2.6676
1538 1738 2.7449
1539 1739 2.7609
1540 1740 2.961
1541 1741 2.8068
1542 1742 2.7461
1543 1743 2.7874
1544 1744 2.8066
1545 1745 2.743
1546 1746 2.7797
1547 1747 2.6875
1548 1748 2.7096
1549 1749 2.6631
1550 1750 2.718
1551 1751 2.8078
1552 1752 2.7878
1553 1753 2.7677
1554 1754 2.9465
1555 1755 2.7217
1556 1756 2.7785
1557 1757 2.6934
1558 1758 2.9159
1559 1759 2.8098
1560 1760 2.8513
1561 1761 2.7452
1562 1762 2.8771
1563 1763 2.8877
1564 1764 2.8249
1565 1765 2.7246
1566 1766 2.8917
1567 1767 3.3605
1568 1768 2.6177
1569 1769 2.8177
1570 1770 2.7445
1571 1771 2.7251
1572 1772 2.7587
1573 1773 2.7306
1574 1774 2.8753
1575 1775 2.6482
1576 1776 2.7418
1577 1777 2.6091
1578 1778 2.5654
1579 1779 2.6965
1580 1780 2.9546
1581 1781 3.0053
1582 1782 2.7476
1583 1783 2.9804
1584 1784 2.8252
1585 1785 2.8333
1586 1786 2.8264
1587 1787 2.8263
1588 1788 2.8069
1589 1789 2.6548
1590 1790 2.8211
1591 1791 2.753
1592 1792 2.9461
1593 1793 2.7181
1594 1794 2.7742
1595 1795 2.765
1596 1796 2.6978
1597 1797 2.8261
1598 1798 3.0195
1599 1799 2.6655
1600 1800 2.7662
1601 1801 2.8022
1602 1802 2.7553
1603 1803 2.7937
1604 1804 2.8048
1605 1805 2.881
1606 1806 2.715
1607 1807 2.6807
1608 1808 2.7574
1609 1809 2.6615
1610 1810 2.867
1611 1811 2.8967
1612 1812 2.7335
1613 1813 2.7349
1614 1814 2.8031
1615 1815 2.676
1616 1816 2.9332
1617 1817 2.7994
1618 1818 2.7743
1619 1819 2.8103
1620 1820 2.8349
1621 1821 3.0172
1622 1822 2.7304
1623 1823 2.7034
1624 1824 3.2052
1625 1825 2.9947
1626 1826 2.8381
1627 1827 2.7138
1628 1828 2.7217
1629 1829 2.6824
1630 1830 2.8765
1631 1831 2.815
1632 1832 2.7599
1633 1833 2.7612
1634 1834 2.7268
1635 1835 2.7473
1636 1836 2.6782
1637 1837 2.804
1638 1838 2.8435
1639 1839 2.7441
1640 1840 2.7748
1641 1841 2.8175
1642 1842 2.7338
1643 1843 2.8584
1644 1844 2.7906
1645 1845 2.6458
1646 1846 2.7488
1647 1847 2.772
1648 1848 2.7053
1649 1849 2.7271
1650 1850 2.6591
1651 1851 2.8675
1652 1852 2.7419
1653 1853 2.7058
1654 1854 2.8034
1655 1855 2.7931
1656 1856 2.7039
1657 1857 2.8975
1658 1858 2.7998
1659 1859 2.7181
1660 1860 2.7861
1661 1861 2.8429
1662 1862 2.8018
1663 1863 2.7737
1664 1864 2.8601
1665 1865 2.8024
1666 1866 2.7708
1667 1867 2.7234
1668 1868 2.8232
1669 1869 2.5931
1670 1870 2.7213
1671 1871 2.836
1672 1872 2.805
1673 1873 2.8668
1674 1874 2.6916
1675 1875 2.8469
1676 1876 2.7821
1677 1877 2.6792
1678 1878 2.8305
1679 1879 2.716
1680 1880 2.7599
1681 1881 2.8169
1682 1882 2.7805
1683 1883 2.8094
1684 1884 2.8116
1685 1885 2.7222
1686 1886 2.7375
1687 1887 2.7552
1688 1888 2.7747
1689 1889 2.7884
1690 1890 2.8812
1691 1891 2.8296
1692 1892 2.712
1693 1893 2.776
1694 1894 2.7226
1695 1895 2.6533
1696 1896 2.7489
1697 1897 2.8398
1698 1898 2.7058
1699 1899 2.5246
1700 1900 2.6696
1701 1901 2.8073
1702 1902 2.8307
1703 1903 2.8863
1704 1904 2.712
1705 1905 2.8153
1706 1906 2.6715
1707 1907 2.8181
1708 1908 2.872
1709 1909 2.6732
1710 1910 2.7482
1711 1911 2.852
1712 1912 2.6691
1713 1913 2.742
1714 1914 2.7798
1715 1915 2.7701
1716 1916 2.6995
1717 1917 2.64
1718 1918 2.7142
1719 1919 2.6988
1720 1920 2.8146
1721 1921 2.7846
1722 1922 2.7991
1723 1923 2.6998
1724 1924 2.7158
1725 1925 2.8913
1726 1926 2.7478
1727 1927 2.9627
1728 1928 2.7664
1729 1929 2.754
1730 1930 2.7294
1731 1931 2.6879
1732 1932 2.8672
1733 1933 2.8233
1734 1934 2.7309
1735 1935 2.9287
1736 1936 2.8502
1737 1937 2.9435
1738 1938 2.8178
1739 1939 2.9236
1740 1940 2.8326
1741 1941 2.7258
1742 1942 2.7391
1743 1943 2.966
1744 1944 2.8708
1745 1945 2.8439
1746 1946 2.7783
1747 1947 2.8155
1748 1948 2.7989
1749 1949 2.7669
1750 1950 2.8682
1751 1951 2.7295
1752 1952 2.735
1753 1953 2.8001
1754 1954 2.8695
1755 1955 2.6606
1756 1956 2.8403
1757 1957 2.9773
1758 1958 2.6947
1759 1959 2.8211
1760 1960 2.6907
1761 1961 2.936
1762 1962 2.7893
1763 1963 2.889
1764 1964 2.787
1765 1965 2.9776
1766 1966 2.8707
1767 1967 2.8271
1768 1968 2.733
1769 1969 2.7982
1770 1970 2.709
1771 1971 2.7526
1772 1972 2.878
1773 1973 2.8147
1774 1974 2.6817
1775 1975 2.748
1776 1976 2.7191
1777 1977 2.9033
1778 1978 2.6839
1779 1979 2.6943
1780 1980 2.7634
1781 1981 2.9261
1782 1982 2.6654
1783 1983 2.9105
1784 1984 2.7328
1785 1985 2.7579
1786 1986 2.8474
1787 1987 2.8707
1788 1988 2.7392
1789 1989 2.8204
1790 1990 2.7586
1791 1991 2.8362
1792 1992 2.7364
1793 1993 2.8036
1794 1994 2.7767
1795 1995 2.7759
1796 1996 2.7405
1797 1997 2.8709
1798 1998 2.7929
1799 1999 2.9194
1800 2000 2.7927
1801 2001 2.8262
1802 2002 2.8377
1803 2003 2.9361
1804 2004 2.836
1805 2005 2.7371
1806 2006 2.9053
1807 2007 2.7463
1808 2008 2.7842
1809 2009 2.7751
1810 2010 2.8874
1811 2011 2.8517
1812 2012 2.8038
1813 2013 2.6883
1814 2014 2.7413
1815 2015 2.7645
1816 2016 2.7733
1817 2017 2.8208
1818 2018 2.9944
1819 2019 2.9223
1820 2020 2.8323
1821 2021 2.7486
1822 2022 2.7881
1823 2023 2.9488
1824 2024 2.916
1825 2025 2.808
1826 2026 2.7774
1827 2027 2.7028
1828 2028 2.7021
1829 2029 2.7319
1830 2030 2.7343
1831 2031 2.7236
1832 2032 2.8604
1833 2033 2.79
1834 2034 2.7494
1835 2035 2.6798
1836 2036 2.6809
1837 2037 2.7038
1838 2038 2.7107
1839 2039 2.7622
1840 2040 2.6975
1841 2041 2.6765
1842 2042 2.835
1843 2043 2.6255
1844 2044 2.8342
1845 2045 2.8558
1846 2046 2.7059
1847 2047 2.8328
1848 2048 2.7736
1849 2049 2.7879
1850 2050 2.7167
1851 2051 2.703
1852 2052 2.6646
1853 2053 2.9521
1854 2054 2.8776
1855 2055 2.6707
1856 2056 2.7803
1857 2057 2.791
1858 2058 2.736
1859 2059 2.7136
1860 2060 2.642
1861 2061 2.6976
1862 2062 2.6593
1863 2063 2.6078
1864 2064 2.8712
1865 2065 2.7866
1866 2066 2.7287
1867 2067 2.757
1868 2068 2.7022
1869 2069 2.7278
1870 2070 2.6593
1871 2071 2.6493
1872 2072 2.9677
1873 2073 2.8135
1874 2074 2.863
1875 2075 2.8057
1876 2076 2.8348
1877 2077 2.7801
1878 2078 2.6543
1879 2079 2.6597
1880 2080 2.7058
1881 2081 2.7563
1882 2082 2.7359
1883 2083 2.7398
1884 2084 2.7733
1885 2085 2.7109
1886 2086 2.7261
1887 2087 2.7219
1888 2088 2.7538
1889 2089 2.7778
1890 2090 2.6634
1891 2091 2.7729
1892 2092 2.811
1893 2093 2.8585
1894 2094 2.9407
1895 2095 2.8357
1896 2096 2.7392
1897 2097 2.8231
1898 2098 2.7648
1899 2099 2.761
1900 2100 2.8962
1901 2101 2.8128
1902 2102 2.7466
1903 2103 2.5696
1904 2104 2.8138
1905 2105 2.6663
1906 2106 2.6098
1907 2107 2.8158
1908 2108 2.691
1909 2109 2.8269
1910 2110 2.8314
1911 2111 2.8529
1912 2112 3.1187
1913 2113 2.7451
1914 2114 2.9941
1915 2115 2.8348
1916 2116 2.9863
1917 2117 2.7547
1918 2118 2.8414
1919 2119 2.7327
1920 2120 2.8029
1921 2121 2.7343
1922 2122 2.7072
1923 2123 2.7703
1924 2124 2.689
1925 2125 2.7273
1926 2126 2.7299
1927 2127 2.8183
1928 2128 3.0503
1929 2129 2.665
1930 2130 3.0032
1931 2131 2.784
1932 2132 2.8046
1933 2133 2.7859
1934 2134 2.902
1935 2135 2.82
1936 2136 2.8207
1937 2137 2.7601
1938 2138 2.7802
1939 2139 2.8124
1940 2140 2.7954
1941 2141 2.6386
1942 2142 2.8387
1943 2143 2.7706
1944 2144 2.759
1945 2145 2.7357
1946 2146 2.9492
1947 2147 2.8317
1948 2148 2.8791
1949 2149 2.8573
1950 2150 2.871
1951 2151 2.7673
1952 2152 2.7965
1953 2153 3.029
1954 2154 2.9427
1955 2155 2.8513
1956 2156 2.7955
1957 2157 2.9215
1958 2158 2.9363
1959 2159 2.7152
1960 2160 2.8477
1961 2161 2.865
1962 2162 2.8499
1963 2163 2.6829
1964 2164 2.9498
1965 2165 2.7653
1966 2166 2.8799
1967 2167 2.7886
1968 2168 2.6539
1969 2169 2.7843
1970 2170 2.501
1971 2171 2.7286
1972 2172 2.8415
1973 2173 2.6155
1974 2174 2.7819
1975 2175 2.6861
1976 2176 2.7528
1977 2177 2.6541
1978 2178 2.547
1979 2179 2.6938
1980 2180 2.734
1981 2181 2.7366
1982 2182 2.6559
1983 2183 2.6633
1984 2184 2.5862
1985 2185 2.5391
1986 2186 2.6726
1987 2187 2.7465
1988 2188 2.7208
1989 2189 2.6365
1990 2190 2.5722
1991 2191 2.7213
1992 2192 2.5668
1993 2193 2.7572
1994 2194 2.7241
1995 2195 2.7856
1996 2196 2.7769
1997 2197 2.749
1998 2198 2.7464
1999 2199 2.7788
2000 2200 2.6339
2001 2201 2.6225
2002 2202 2.6493
2003 2203 2.6966
2004 2204 2.8803
2005 2205 2.7125
2006 2206 2.6451
2007 2207 2.8248
2008 2208 2.7138
2009 2209 2.6186
2010 2210 2.721
2011 2211 2.7453
2012 2212 2.7563
2013 2213 2.6515
2014 2214 2.593
2015 2215 2.5262
2016 2216 2.5057
2017 2217 2.7654
2018 2218 2.602
2019 2219 2.8165
2020 2220 2.7301
2021 2221 2.7682
2022 2222 2.6555
2023 2223 2.7556
2024 2224 2.6482
2025 2225 2.675
2026 2226 2.6944
2027 2227 2.6194
2028 2228 2.5901
2029 2229 2.6726
2030 2230 2.6174
2031 2231 2.6416
2032 2232 2.6609
2033 2233 2.5937
2034 2234 2.5887
2035 2235 2.7327
2036 2236 2.7228
2037 2237 2.7417
2038 2238 2.5927
2039 2239 2.7505
2040 2240 2.6372
2041 2241 2.8291
2042 2242 2.6793
2043 2243 2.7356
2044 2244 2.7379
2045 2245 2.4988
2046 2246 2.5834
2047 2247 2.7935
2048 2248 2.662
2049 2249 3.1037
2050 2250 2.8328
2051 2251 2.8539
2052 2252 2.9047
2053 2253 2.7278
2054 2254 2.6934
2055 2255 2.6982
2056 2256 2.8595
2057 2257 2.7122
2058 2258 2.7598
2059 2259 2.7672
2060 2260 2.8402
2061 2261 2.7407
2062 2262 2.819
2063 2263 2.8095
2064 2264 2.8383
2065 2265 2.8375
2066 2266 2.7512
2067 2267 2.8742
2068 2268 2.6535
2069 2269 2.6565
2070 2270 2.4971
2071 2271 2.6352
2072 2272 2.6461
2073 2273 2.6551
2074 2274 2.8672
2075 2275 2.7011
2076 2276 2.8012
2077 2277 2.8512
2078 2278 2.7039
2079 2279 2.7959
2080 2280 2.7724
2081 2281 2.7016
2082 2282 2.699
2083 2283 2.65
2084 2284 2.6379
2085 2285 2.591
2086 2286 2.6547
2087 2287 2.5288
2088 2288 2.6765
2089 2289 2.7785
2090 2290 2.803
2091 2291 2.7181
2092 2292 2.7944
2093 2293 2.6578
2094 2294 2.691
2095 2295 2.5035
2096 2296 2.6545
2097 2297 2.675
2098 2298 2.5981
2099 2299 2.6504
2100 2300 2.8799
2101 2301 2.6923
2102 2302 2.8441
2103 2303 2.7369
2104 2304 2.7306
2105 2305 2.7492
2106 2306 2.6619
2107 2307 2.7339
2108 2308 2.8181
2109 2309 2.6483
2110 2310 2.7737
2111 2311 2.7537
2112 2312 2.7119
2113 2313 2.6089
2114 2314 2.5236
2115 2315 2.7332
2116 2316 2.6814
2117 2317 2.6901
2118 2318 2.7594
2119 2319 2.6879
2120 2320 2.5473
2121 2321 2.7707
2122 2322 2.611
2123 2323 2.7719
2124 2324 2.577
2125 2325 2.6511
2126 2326 2.5725
2127 2327 2.8143
2128 2328 2.6095
2129 2329 2.6981
2130 2330 2.3994
2131 2331 2.774
2132 2332 2.6318
2133 2333 2.8219
2134 2334 2.8081
2135 2335 2.7448
2136 2336 2.8095
2137 2337 2.6559
2138 2338 2.8454
2139 2339 3.3496
2140 2340 2.7686
2141 2341 3.6667
2142 2342 3.1335
2143 2343 3.0258
2144 2344 3.0407
2145 2345 3.7601
2146 2346 4.2702
2147 2347 6.5977
2148 2348 8.8073
2149 2349 8.3716
2150 2350 4.6089
2151 2351 10.9634
2152 2352 7.6767
2153 2353 6.2543
2154 2354 2.8613
2155 2355 4.473
2156 2356 5.9248
2157 2357 6.3795
2158 2358 6.1065
2159 2359 4.8519
2160 2360 9.2989
2161 2361 8.9125
2162 2362 5.8894
2163 2363 6.2628
2164 2364 2.78
2165 2365 3.8599
2166 2366 2.8146
2167 2367 6.7999
2168 2368 8.2256
2169 2369 5.9453
2170 2370 8.456
2171 2371 6.4407
2172 2372 10.0684
2173 2373 5.381
2174 2374 4.1544
2175 2375 3.5115
2176 2376 2.8889
2177 2377 2.605
2178 2378 2.6651
2179 2379 2.7467
2180 2380 2.7707
2181 2381 2.7518
2182 2382 2.6885
2183 2383 3.7885
2184 2384 3.0998
2185 2385 2.6452
2186 2386 6.0103
2187 2387 7.3862
2188 2388 7.7152
2189 2389 5.3111
2190 2390 9.2125
2191 2391 9.1744
2192 2392 6.4762
2193 2393 9.9278
2194 2394 8.2173
2195 2395 7.377
2196 2396 6.5464
2197 2397 6.9391
2198 2398 5.789
2199 2399 9.6124
2200 2400 6.0311
2201 2401 4.2575
2202 2402 7.7408
2203 2403 6.6582
2204 2404 7.8526
2205 2405 4.4861
2206 2406 8.1269
2207 2407 9.5558
2208 2408 6.9267
2209 2409 9.1443
2210 2410 10.2595
2211 2411 8.515
2212 2412 7.5489
2213 2413 8.152
2214 2414 5.5678
2215 2415 9.2094
2216 2416 8.1792
2217 2417 4.3172
2218 2418 5.3583
2219 2419 5.2606
2220 2420 7.0582
2221 2421 2.5927
2222 2422 5.0924
2223 2423 4.2869
2224 2424 9.0305
2225 2425 9.1712
2226 2426 10.1902
2227 2427 10.1066
2228 2428 8.2232
2229 2429 4.6238
2230 2430 6.1816
2231 2431 6.2439
2232 2432 5.3053
2233 2433 5.8381
2234 2434 2.8364
2235 2435 9.7327
2236 2436 9.7137
2237 2437 11.9933
2238 2438 7.5103
2239 2439 3.2747
2240 2440 4.3589
2241 2441 2.6323
2242 2442 6.0387
2243 2443 4.4725
2244 2444 4.7788
2245 2445 4.344
2246 2446 5.5951
2247 2447 7.7771
2248 2448 9.5908
2249 2449 8.9872
2250 2450 5.3687
2251 2451 10.7844
2252 2452 8.6173
2253 2453 11.1643
2254 2454 13.6265
2255 2455 8.3898
2256 2456 11.4772
2257 2457 13.1753
2258 2458 5.4517
2259 2459 4.6089
2260 2460 5.7826
2261 2461 9.2792
2262 2462 13.4361
2263 2463 13.9424
2264 2464 12.172
2265 2465 10.3982
2266 2466 12.7207
2267 2467 11.3811
2268 2468 9.8765
2269 2469 10.9295
2270 2470 8.3019
2271 2471 7.5174
2272 2472 6.9838
2273 2473 6.2015
2274 2474 9.1061
2275 2475 10.0632
2276 2476 2.9812
2277 2477 6.187
2278 2478 4.3814
2279 2479 3.2066
2280 2480 2.8227
2281 2481 9.8405
2282 2482 4.823
2283 2483 5.7362
2284 2484 4.1115
2285 2485 4.2936
2286 2486 5.2279
2287 2487 8.3793
2288 2488 9.2547
2289 2489 10.3901
2290 2490 9.746
2291 2491 4.2
2292 2492 10.7693
2293 2493 12.8488
2294 2494 11.1525
2295 2495 10.4377
2296 2496 10.3078
2297 2497 5.2693
2298 2498 5.6373
2299 2499 6.951
2300 2500 2.7642
2301 2501 5.9512
2302 2502 2.9073
2303 2503 4.656
2304 2504 3.956
2305 2505 8.2773
2306 2506 5.053
2307 2507 6.5978
2308 2508 9.3408
2309 2509 12.4817
2310 2510 9.9054
2311 2511 8.8618
2312 2512 3.1039
2313 2513 2.9334
2314 2514 8.2301
2315 2515 4.8235
2316 2516 4.4976
2317 2517 2.8352
2318 2518 3.052
2319 2519 2.6414
2320 2520 2.7098
2321 2521 3.3622
2322 2522 5.114
2323 2523 5.0046
2324 2524 4.0846
2325 2525 5.8587
2326 2526 2.8575
2327 2527 3.3759
2328 2528 4.6297
2329 2529 3.4676
2330 2530 4.2573
2331 2531 3.8371
2332 2532 4.9607
2333 2533 4.3795
2334 2534 3.6347
2335 2535 3.4864
2336 2536 3.5669
2337 2537 3.2926
2338 2538 3.3338
2339 2539 3.7473
2340 2540 3.6083
2341 2541 3.4743
2342 2542 4.023
2343 2543 3.256
2344 2544 3.4546
2345 2545 3.6887
2346 2546 3.5954
2347 2547 3.8907
2348 2548 3.3023
2349 2549 3.3139
2350 2550 3.5144
2351 2551 3.4973
2352 2552 2.5956
2353 2553 3.6778
2354 2554 4.0474
2355 2555 4.0502
2356 2556 3.4677
2357 2557 3.5336
2358 2558 3.4171
2359 2559 3.8935
2360 2560 2.8609
2361 2561 2.7447
2362 2562 3.8637
2363 2563 3.4302
2364 2564 2.8517
2365 2565 3.5642
2366 2566 3.5738
2367 2567 3.7709
2368 2568 3.4749
2369 2569 3.3636
2370 2570 3.6901
2371 2571 3.3774
2372 2572 3.5289
2373 2573 3.3562
2374 2574 3.632
2375 2575 3.4865
2376 2576 3.3409
2377 2577 3.1098
2378 2578 3.2682
2379 2579 3.0661
2380 2580 3.4976
2381 2581 3.5738
2382 2582 3.6179
2383 2583 3.1443
2384 2584 3.3795
2385 2585 3.3338
2386 2586 3.4895
2387 2587 3.8413
2388 2588 3.5056
2389 2589 3.367
2390 2590 3.794
2391 2591 4.0904
2392 2592 3.4866
2393 2593 4.2091
2394 2594 3.4413
2395 2595 2.7933
2396 2596 3.7571
2397 2597 2.99
2398 2598 3.068
2399 2599 3.8981
2400 2600 3.3175
2401 2601 3.4151
2402 2602 3.2732
2403 2603 2.9031
2404 2604 3.3594
2405 2605 3.8227
2406 2606 2.7775
2407 2607 2.998
2408 2608 2.9703
2409 2609 3.393
2410 2610 2.913
2411 2611 3.54
2412 2612 3.2686
2413 2613 2.9182
2414 2614 3.436
2415 2615 3.8601
2416 2616 4.3965
2417 2617 3.4996
2418 2618 3.4062
2419 2619 2.8063
2420 2620 2.8586
2421 2621 2.7856
2422 2622 3.6979
2423 2623 3.3644
2424 2624 3.4978
2425 2625 3.4056
2426 2626 3.4353
2427 2627 3.2406
2428 2628 3.2233
2429 2629 3.2475
2430 2630 3.1262
2431 2631 3.5688
2432 2632 3.2155
2433 2633 3.1198
2434 2634 3.2246
2435 2635 3.0677
2436 2636 3.4782
2437 2637 3.5559
2438 2638 3.0008
2439 2639 3.3014
2440 2640 3.4306
2441 2641 3.218
2442 2642 2.7784
2443 2643 3.3191
2444 2644 3.2386
2445 2645 3.3069
2446 2646 3.2554
2447 2647 3.2865
2448 2648 2.9412
2449 2649 3.6686
2450 2650 3.0671
2451 2651 3.344
2452 2652 3.2528
2453 2653 3.3413
2454 2654 3.1525
2455 2655 3.325
2456 2656 3.2748
2457 2657 3.37
2458 2658 3.2804
2459 2659 3.1883
2460 2660 3.5196
2461 2661 3.6247
2462 2662 3.2615
2463 2663 3.2445
2464 2664 3.2817
2465 2665 3.4444
2466 2666 3.2209
2467 2667 3.0934
2468 2668 2.7331
2469 2669 2.7283
2470 2670 3.3396
2471 2671 3.4813
2472 2672 2.9962
2473 2673 3.5013
2474 2674 3.4565
2475 2675 3.4464
2476 2676 3.0446
2477 2677 3.6382
2478 2678 2.7749
2479 2679 2.7639
2480 2680 3.3327
2481 2681 2.7507
2482 2682 3.182
2483 2683 2.801
2484 2684 2.8372
2485 2685 3.2004
2486 2686 3.2611
2487 2687 3.2968
2488 2688 3.1542
2489 2689 3.2489
2490 2690 3.2009
2491 2691 3.0398
2492 2692 2.9655
2493 2693 3.139
2494 2694 3.2463
2495 2695 3.4043
2496 2696 3.3734
2497 2697 3.3295
2498 2698 3.2256
2499 2699 3.1409
2500 2700 2.9022
2501 2701 2.7323
2502 2702 3.3124
2503 2703 4.112
2504 2704 3.3888
2505 2705 3.0141
2506 2706 3.4
2507 2707 3.1396
2508 2708 3.3419
2509 2709 3.3315
2510 2710 3.0023
2511 2711 3.0576
2512 2712 2.7787
2513 2713 3.3274
2514 2714 3.5084
2515 2715 3.2484
2516 2716 2.8025
2517 2717 3.3852
2518 2718 2.7283
2519 2719 3.6781
2520 2720 3.3996
2521 2721 3.3223
2522 2722 3.0726
2523 2723 3.1235
2524 2724 3.5285
2525 2725 3.0433
2526 2726 3.3419
2527 2727 3.1547
2528 2728 3.4331
2529 2729 3.484
2530 2730 3.1542
2531 2731 3.0491
2532 2732 2.967
2533 2733 3.0172
2534 2734 3.5044
2535 2735 3.1044
2536 2736 3.0469
2537 2737 3.0555
2538 2738 3.5395
2539 2739 3.4991
2540 2740 3.3044
2541 2741 3.0016
2542 2742 3.2378
2543 2743 3.4168
2544 2744 3.1443
2545 2745 3.2206
2546 2746 2.8555
2547 2747 3.1808
2548 2748 3.5423
2549 2749 3.1397
2550 2750 3.139
2551 2751 3.4344
2552 2752 3.1995
2553 2753 3.818
2554 2754 3.239
2555 2755 3.475
2556 2756 3.2351
2557 2757 3.4512
2558 2758 3.1998
2559 2759 3.0622
2560 2760 3.4768
2561 2761 3.3656
2562 2762 3.2822
2563 2763 3.3493
2564 2764 3.277
2565 2765 3.376
2566 2766 3.3395
2567 2767 3.3095
2568 2768 3.2965
2569 2769 3.7085
2570 2770 3.2805
2571 2771 3.4062
2572 2772 3.0245
2573 2773 3.202
2574 2774 2.7992
2575 2775 2.8817
2576 2776 3.2578
2577 2777 3.4968
2578 2778 3.1001
2579 2779 3.3254
2580 2780 2.7849
2581 2781 3.2258
2582 2782 3.3932
2583 2783 3.3857
2584 2784 2.7254
2585 2785 2.843
2586 2786 3.3511
2587 2787 3.4395
2588 2788 2.6406
2589 2789 2.6529
2590 2790 2.8579
2591 2791 2.694
2592 2792 2.9178
2593 2793 2.8722
2594 2794 3.3004
2595 2795 3.1307
2596 2796 3.2916
2597 2797 3.2995
2598 2798 3.6316
2599 2799 3.3283
2600 2800 3.5297
2601 2801 3.5918
2602 2802 3.3022
2603 2803 3.4276
2604 2804 3.4221
2605 2805 2.9574
2606 2806 2.6915
2607 2807 2.731
2608 2808 2.7956
2609 2809 2.8224
2610 2810 2.6798
2611 2811 2.6497
2612 2812 3.303
2613 2813 3.2015
2614 2814 3.1373
2615 2815 2.9265
2616 2816 2.7732
2617 2817 2.7418
2618 2818 2.8158
2619 2819 2.7432
2620 2820 2.733
2621 2821 2.8876
2622 2822 3.2927
2623 2823 3.0949
2624 2824 3.0192
2625 2825 3.2426
2626 2826 2.74
2627 2827 3.3783
2628 2828 3.016
2629 2829 3.171
2630 2830 3.2224
2631 2831 3.1899
2632 2832 3.2409
2633 2833 3.3431
2634 2834 3.3388
2635 2835 3.2366
2636 2836 3.5128
2637 2837 3.2808
2638 2838 3.2514
2639 2839 3.2904
2640 2840 3.2695
2641 2841 3.2492
2642 2842 3.1143
2643 2843 2.9035
2644 2844 2.8004
2645 2845 2.8834
2646 2846 2.7622
2647 2847 2.7333
2648 2848 2.8089
2649 2849 2.8402
2650 2850 2.7127
2651 2851 3.2114
2652 2852 3.3624
2653 2853 3.2001
2654 2854 3.2478
2655 2855 3.1032
2656 2856 3.18
2657 2857 3.1747
2658 2858 3.1425
2659 2859 3.3082
2660 2860 3.0349
2661 2861 3.3038
2662 2862 2.9589
2663 2863 2.887
2664 2864 2.8022
2665 2865 2.7727
2666 2866 3.1225
2667 2867 2.9885
2668 2868 2.9883
2669 2869 3.1211
2670 2870 2.7005
2671 2871 2.8706
2672 2872 2.9794
2673 2873 3.2867
2674 2874 5.285
2675 2875 5.7571
2676 2876 4.8257
2677 2877 7.0002
2678 2878 3.027
2679 2879 3.2295
2680 2880 2.9782
2681 2881 3.2247
2682 2882 4.9891
2683 2883 4.8721
2684 2884 3.5858
2685 2885 4.6942
2686 2886 4.2151
2687 2887 3.5583
2688 2888 3.037
2689 2889 3.2178
2690 2890 2.7566
2691 2891 2.9507
2692 2892 2.9425
2693 2893 3.1344
2694 2894 2.891
2695 2895 3.1099
2696 2896 2.9758
2697 2897 3.0398
2698 2898 3.0788
2699 2899 2.869
2700 2900 3.3409
2701 2901 3.1844
2702 2902 2.9907
2703 2903 3.0378
2704 2904 2.8488
2705 2905 2.991
2706 2906 2.7121
2707 2907 2.8322
2708 2908 2.7216
2709 2909 3.2044
2710 2910 2.9069
2711 2911 2.8072
2712 2912 2.7968
2713 2913 2.843
2714 2914 2.8157
2715 2915 2.9606
2716 2916 2.8928
2717 2917 3.0575
2718 2918 2.9724
2719 2919 2.9948
2720 2920 3.3581
2721 2921 3.1456
2722 2922 2.7533
2723 2923 2.8971
2724 2924 2.8508
2725 2925 3.3095
2726 2926 3.3482
2727 2927 3.44
2728 2928 3.531
2729 2929 3.0435
2730 2930 2.9998
2731 2931 2.9624
2732 2932 2.9418
2733 2933 2.8528
2734 2934 2.7789
2735 2935 2.9458
2736 2936 3.1568
2737 2937 3.1221
2738 2938 2.9898
2739 2939 2.934
2740 2940 2.756
2741 2941 2.8893
2742 2942 3.1333
2743 2943 3.4802
2744 2944 2.8782
2745 2945 2.844
2746 2946 3.2488
2747 2947 3.3201
2748 2948 3.6039
2749 2949 2.7806
2750 2950 3.1394
2751 2951 2.7223
2752 2952 2.8967
2753 2953 3.2047
2754 2954 3.2518
2755 2955 3.0436
2756 2956 3.1472
2757 2957 3.1231
2758 2958 3.2131
2759 2959 2.9305
2760 2960 3.1861
2761 2961 3.096
2762 2962 2.9
2763 2963 2.8644
2764 2964 3.0982
2765 2965 2.8094
2766 2966 2.9941
2767 2967 2.8492
2768 2968 3.4822
2769 2969 2.9576
2770 2970 3.0011
2771 2971 2.9496
2772 2972 2.9213
2773 2973 2.7251
2774 2974 2.8237
2775 2975 3.0054
2776 2976 2.9704
2777 2977 3.1149
2778 2978 2.9953
2779 2979 2.8192
2780 2980 2.972
2781 2981 2.8865
2782 2982 2.6432
2783 2983 3.0567
2784 2984 2.8618
2785 2985 2.9325
2786 2986 2.8676
2787 2987 2.7528
2788 2988 2.7265
2789 2989 2.72
2790 2990 2.8382
2791 2991 2.7034
2792 2992 2.7577
2793 2993 2.7563
2794 2994 2.8508
2795 2995 2.9107
2796 2996 2.7243
2797 2997 3.0303
2798 2998 2.8293
2799 2999 2.8037
2800 3000 2.8737
2801 3001 2.8549
2802 3002 2.74
2803 3003 2.8274
2804 3004 2.8481
2805 3005 2.9153
2806 3006 2.9176
2807 3007 2.9013
2808 3008 2.6948
2809 3009 2.6434
2810 3010 2.845
2811 3011 2.889
2812 3012 2.9071
2813 3013 3.1576
2814 3014 2.6454
2815 3015 2.9178
2816 3016 2.8661
2817 3017 2.7767
2818 3018 2.9171
2819 3019 2.8243
2820 3020 3.0297
2821 3021 2.998
2822 3022 2.6702
2823 3023 2.7062
2824 3024 2.9168
2825 3025 2.7714
2826 3026 2.892
2827 3027 2.7978
2828 3028 2.9754
2829 3029 3.0016
2830 3030 2.715
2831 3031 3.1186
2832 3032 2.8627
2833 3033 2.9499
2834 3034 2.7437
2835 3035 2.7898
2836 3036 2.799
2837 3037 2.7452
2838 3038 2.7674
2839 3039 3.1041
2840 3040 2.781
2841 3041 3.0717
2842 3042 2.7754
2843 3043 3.0641
2844 3044 2.9263
2845 3045 2.9327
2846 3046 3.0965
2847 3047 3.1184
2848 3048 3.0181
2849 3049 3.0597
2850 3050 3.0154
2851 3051 2.8385
2852 3052 2.8926
2853 3053 2.8009
2854 3054 2.8327
2855 3055 2.8051
2856 3056 2.7992
2857 3057 2.6116
2858 3058 2.8364
2859 3059 2.9086
2860 3060 2.648
2861 3061 2.7387
2862 3062 2.8805
2863 3063 2.9187
2864 3064 2.8305
2865 3065 2.9305
2866 3066 2.956
2867 3067 2.8364
2868 3068 3.0217
2869 3069 2.7262
2870 3070 2.8275
2871 3071 2.9485
2872 3072 2.8555
2873 3073 2.7734
2874 3074 2.8027
2875 3075 2.6479
2876 3076 2.6793
2877 3077 2.8674
2878 3078 2.8176
2879 3079 3.0569
2880 3080 3.0602
2881 3081 2.9073
2882 3082 3.0911
2883 3083 2.8171
2884 3084 3.3193
2885 3085 3.5029
2886 3086 2.7204
2887 3087 2.8605
2888 3088 3.0443
2889 3089 2.8097
2890 3090 2.927
2891 3091 2.72
2892 3092 3.0186
2893 3093 3.1467
2894 3094 2.9424
2895 3095 2.8023
2896 3096 2.8121
2897 3097 2.6918
2898 3098 3.0246
2899 3099 2.9812
2900 3100 2.9923
2901 3101 2.6912
2902 3102 2.9644
2903 3103 2.8668
2904 3104 2.8276
2905 3105 2.6568
2906 3106 2.7817
2907 3107 2.7736
2908 3108 3.0987
2909 3109 2.8713
2910 3110 2.8459
2911 3111 2.8766
2912 3112 2.9991
2913 3113 2.8669
2914 3114 3.0163
2915 3115 2.9422
2916 3116 2.9212
2917 3117 2.8879
2918 3118 2.8713
2919 3119 3.3727
2920 3120 2.936
2921 3121 3.9769
2922 3122 3.7741
2923 3123 3.5715
2924 3124 4.5146
2925 3125 4.5419
2926 3126 5.028
2927 3127 4.4468
2928 3128 3.596
2929 3129 2.8821
2930 3130 3.3348
2931 3131 4.0783
2932 3132 2.8873
2933 3133 2.7465
2934 3134 2.9211
2935 3135 2.6638
2936 3136 2.6609
2937 3137 3.488
2938 3138 2.7725
2939 3139 3.0984
2940 3140 2.8835
2941 3141 2.8279
2942 3142 2.8171
2943 3143 2.8344
2944 3144 2.7772
2945 3145 2.75
2946 3146 2.7255
2947 3147 2.8042
2948 3148 2.7977
2949 3149 2.7891
2950 3150 2.6916
2951 3151 2.7493
2952 3152 2.7253
2953 3153 2.9398
2954 3154 2.8119
2955 3155 2.8798
2956 3156 2.8749
2957 3157 2.7249
2958 3158 2.614
2959 3159 2.8079
2960 3160 2.6654
2961 3161 2.8923
2962 3162 2.7061
2963 3163 3.2748
2964 3164 2.7734
2965 3165 2.8532
2966 3166 2.7968
2967 3167 2.7744
2968 3168 2.7043
2969 3169 3.0749
2970 3170 2.7563
2971 3171 2.6659
2972 3172 2.844
2973 3173 2.7396
2974 3174 2.6742
2975 3175 2.8579
2976 3176 2.8094
2977 3177 2.9462
2978 3178 2.7813
2979 3179 2.9689
2980 3180 2.7043
2981 3181 2.8734
2982 3182 2.6838
2983 3183 2.8275
2984 3184 2.9273
2985 3185 2.8152
2986 3186 2.9867
2987 3187 3.1056
2988 3188 2.7514
2989 3189 3.1417
2990 3190 3.1737
2991 3191 2.7448
2992 3192 2.6207
2993 3193 2.8324
2994 3194 2.6849
2995 3195 2.7386
2996 3196 2.7454
2997 3197 2.7047
2998 3198 2.8258
2999 3199 2.9931
3000 3200 2.6999
3001 3201 2.7776
3002 3202 2.8044
3003 3203 2.8775
3004 3204 2.7753
3005 3205 2.7587
3006 3206 2.9502
3007 3207 2.6687
3008 3208 2.8081
3009 3209 2.7303
3010 3210 2.8258
3011 3211 2.7717
3012 3212 2.7398
3013 3213 2.7689
3014 3214 2.7807
3015 3215 2.7536
3016 3216 3.9159
3017 3217 2.7545
3018 3218 2.9331
3019 3219 2.7782
3020 3220 4.3088
3021 3221 3.3195
3022 3222 3.829
3023 3223 3.7964
3024 3224 3.683
3025 3225 3.3307
3026 3226 3.0711
3027 3227 3.1871
3028 3228 2.966
3029 3229 4.4269
3030 3230 8.2685
3031 3231 6.4865
3032 3232 6.1839
3033 3233 4.1863
3034 3234 5.5755
3035 3235 4.7019
3036 3236 6.2303
3037 3237 4.1618
3038 3238 8.6313
3039 3239 8.2138
3040 3240 7.0549
3041 3241 6.7242
3042 3242 4.9245
3043 3243 8.5674
3044 3244 4.8515
3045 3245 7.9705
3046 3246 6.5746
3047 3247 5.1778
3048 3248 6.391
3049 3249 6.6815
3050 3250 6.3997
3051 3251 2.7894
3052 3252 4.4669
3053 3253 8.3764
3054 3254 7.4657
3055 3255 6.9196
3056 3256 5.1348
3057 3257 3.7977
3058 3258 6.2182
3059 3259 6.0221
3060 3260 5.2637
3061 3261 5.2851
3062 3262 7.08
3063 3263 6.6056
3064 3264 5.7287
3065 3265 7.0143
3066 3266 6.1701
3067 3267 3.4179
3068 3268 4.0223
3069 3269 4.5414
3070 3270 3.8607
3071 3271 5.7776
3072 3272 5.5291
3073 3273 4.6933
3074 3274 5.5906
3075 3275 3.1591
3076 3276 5.5784
3077 3277 4.4051
3078 3278 5.7949
3079 3279 5.9957
3080 3280 9.4557
3081 3281 7.1026
3082 3282 7.3852
3083 3283 6.6468
3084 3284 4.2989
3085 3285 4.3377
3086 3286 4.9109
3087 3287 4.1835
3088 3288 5.4231
3089 3289 5.6368
3090 3290 5.0228
3091 3291 5.1008
3092 3292 6.0375
3093 3293 9.0323
3094 3294 6.1731
3095 3295 8.1896
3096 3296 7.8739
3097 3297 9.038
3098 3298 4.9538
3099 3299 4.2579
3100 3300 4.4587
3101 3301 4.5945
3102 3302 6.0778
3103 3303 7.1123
3104 3304 6.42
3105 3305 4.4567
3106 3306 7.8821
3107 3307 4.9015
3108 3308 4.6276
3109 3309 8.2586
3110 3310 2.6325
3111 3311 3.3811
3112 3312 3.5533
3113 3313 5.905
3114 3314 5.3665
3115 3315 4.5051
3116 3316 4.2523
3117 3317 4.7039
3118 3318 5.0672
3119 3319 5.2089
3120 3320 5.9192
3121 3321 4.1291
3122 3322 4.3793
3123 3323 5.4171
3124 3324 6.9483
3125 3325 8.5639
3126 3326 9.3479
3127 3327 9.0588
3128 3328 8.4637
3129 3329 11.4367
3130 3330 9.4616
3131 3331 4.0232
3132 3332 7.2559
3133 3333 7.2277
3134 3334 6.6595
3135 3335 7.0047
3136 3336 6.4965
3137 3337 7.3798
3138 3338 10.2844
3139 3339 12.2982
3140 3340 10.6116
3141 3341 11.0887
3142 3342 8.8362
3143 3343 7.7332
3144 3344 10.9867
3145 3345 11.3509
3146 3346 8.9799
3147 3347 8.0852
3148 3348 8.7038
3149 3349 9.692
3150 3350 10.5684
3151 3351 14.467
3152 3352 11.7131
3153 3353 10.7464
3154 3354 12.2778
3155 3355 10.6747
3156 3356 10.2061
3157 3357 12.0199
3158 3358 8.2167
3159 3359 9.26
3160 3360 7.3188
3161 3361 5.8702
3162 3362 6.5845
3163 3363 8.7693
3164 3364 9.331
3165 3365 8.7262
3166 3366 7.7681
3167 3367 6.2856
3168 3368 5.8622
3169 3369 6.1003
3170 3370 5.7461
3171 3371 3.7593
3172 3372 5.6438
3173 3373 7.81
3174 3374 7.0081
3175 3375 6.1588
3176 3376 3.9099
3177 3377 8.7229
3178 3378 7.4566
3179 3379 6.8926
3180 3380 7.9384
3181 3381 6.5529
3182 3382 9.0945
3183 3383 5.7376
3184 3384 6.2881
3185 3385 4.8379
3186 3386 4.3094
3187 3387 5.6807
3188 3388 7.3542
3189 3389 3.0434
3190 3390 4.7609
3191 3391 6.8173
3192 3392 5.3163
3193 3393 2.8417
3194 3394 3.5235
3195 3395 2.6801
3196 3396 2.9035
3197 3397 2.8946
3198 3398 5.3567
3199 3399 4.8364
3200 3400 4.2991
3201 3401 4.1557
3202 3402 4.5507
3203 3403 2.9091
3204 3404 2.932
3205 3405 2.6862
3206 3406 4.0303
3207 3407 5.8414
3208 3408 3.8112
3209 3409 4.0594
3210 3410 2.8135
3211 3411 2.7198
3212 3412 2.7657
3213 3413 4.2966
3214 3414 3.0471
3215 3415 5.3967
3216 3416 5.1158
3217 3417 5.3768
3218 3418 5.4741
3219 3419 6.0719
3220 3420 4.6801
3221 3421 4.4777
3222 3422 3.1981
3223 3423 4.0359
3224 3424 2.795
3225 3425 2.7343
3226 3426 3.8378
3227 3427 5.2854
3228 3428 4.2003
3229 3429 2.8197
3230 3430 6.0008
3231 3431 4.6961
3232 3432 6.3651
3233 3433 5.955
3234 3434 7.4683
3235 3435 2.7398
3236 3436 4.8294
3237 3437 13.0424
3238 3438 8.4169
3239 3439 9.8072
3240 3440 4.5195
3241 3441 8.6625
3242 3442 6.8087
3243 3443 8.3904
3244 3444 6.2105
3245 3445 4.6869
3246 3446 5.0641
3247 3447 3.0108
3248 3448 4.2594
3249 3449 10.6336
3250 3450 6.5629
3251 3451 7.3125
3252 3452 8.2019
3253 3453 8.2991
3254 3454 8.1707
3255 3455 7.0856
3256 3456 10.0156
3257 3457 9.1854
3258 3458 10.993
3259 3459 10.4915
3260 3460 10.8352
3261 3461 9.1405
3262 3462 6.7118
3263 3463 6.736
3264 3464 9.1695
3265 3465 5.4699
3266 3466 8.969
3267 3467 9.6731
3268 3468 8.2403
3269 3469 5.1892
3270 3470 7.1454
3271 3471 8.7077
3272 3472 6.9701
3273 3473 6.2905
3274 3474 6.0898
3275 3475 5.1872
3276 3476 5.326
3277 3477 2.7208
3278 3478 4.9858
3279 3479 10.0068
3280 3480 10.7917
3281 3481 13.9983
3282 3482 7.8046
3283 3483 6.5552
3284 3484 13.1269
3285 3485 9.5095
3286 3486 5.7321
3287 3487 11.6051
3288 3488 10.2597
3289 3489 9.5061
3290 3490 8.4423
3291 3491 7.8303
3292 3492 7.932
3293 3493 9.2335
3294 3494 8.9509
3295 3495 9.0283
3296 3496 8.4007
3297 3497 5.2766
3298 3498 5.0497
3299 3499 4.3568
3300 3500 6.4946
3301 3501 8.863
3302 3502 5.9083
3303 3503 5.7997
3304 3504 4.1334
3305 3505 5.5214
3306 3506 6.7419
3307 3507 4.9882
3308 3508 3.3977
3309 3509 5.6057
3310 3510 5.08
3311 3511 8.8042
3312 3512 5.0493
3313 3513 4.0383
3314 3514 8.5948
3315 3515 7.0213
3316 3516 9.3922
3317 3517 5.0492
3318 3518 6.4419
3319 3519 6.4965
3320 3520 3.5486
3321 3521 3.8734
3322 3522 4.9301
3323 3523 6.5997
3324 3524 7.3309
3325 3525 4.9524
3326 3526 8.1289
3327 3527 7.9732
3328 3528 3.9271
3329 3529 5.1924
3330 3530 4.7004
3331 3531 3.2888
3332 3532 4.8726
3333 3533 7.0196
3334 3534 10.0322
3335 3535 10.903
3336 3536 9.4926
3337 3537 12.478
3338 3538 12.3958
3339 3539 9.8747
3340 3540 2.6618
3341 3541 9.2453
3342 3542 3.2052
3343 3543 4.9221
3344 3544 7.3445
3345 3545 9.8075
3346 3546 7.4648
3347 3547 5.1107
3348 3548 9.1995
3349 3549 10.3533
3350 3550 6.7684
3351 3551 6.667
3352 3552 4.8714
3353 3553 4.4982
3354 3554 5.1288
3355 3555 4.6821
3356 3556 9.3658
3357 3557 4.9715
3358 3558 2.6938
3359 3559 2.7141
3360 3560 5.2338
3361 3561 3.1271
3362 3562 7.3253
3363 3563 2.8326
3364 3564 2.9493
3365 3565 4.3818
3366 3566 4.9794
3367 3567 2.7688
3368 3568 2.6758
3369 3569 3.2044
3370 3570 2.8097
3371 3571 2.8054
3372 3572 2.9377
3373 3573 3.7885
3374 3574 5.0528
3375 3575 4.2926
3376 3576 4.0168
3377 3577 3.2346
3378 3578 4.7282
3379 3579 2.8412
3380 3580 2.6917
3381 3581 2.9009
3382 3582 4.3404
3383 3583 3.3554
3384 3584 3.4847
3385 3585 5.7799
3386 3586 3.8696
3387 3587 8.3974
3388 3588 4.6353
3389 3589 5.7941
3390 3590 11.9863
3391 3591 12.4938
3392 3592 11.1041
3393 3593 10.9558
3394 3594 8.9842
3395 3595 3.6972
3396 3596 2.8037
3397 3597 6.3697
3398 3598 2.7413
3399 3599 2.9723
3400 3600 4.5276
3401 3601 4.0688
3402 3602 4.6875
3403 3603 5.3106
3404 3604 5.5598
3405 3605 4.552
3406 3606 2.9114
3407 3607 4.1345
3408 3608 5.006
3409 3609 5.4148
3410 3610 2.9328
3411 3611 2.6561
3412 3612 7.385
3413 3613 2.8639
3414 3614 2.8855
3415 3615 4.2605
3416 3616 2.6985
3417 3617 5.2283
3418 3618 8.9537
3419 3619 2.9927
3420 3620 6.9001
3421 3621 5.1422
3422 3622 2.7826
3423 3623 4.6437
3424 3624 4.5041
3425 3625 6.1489
3426 3626 4.5215
3427 3627 3.3876
3428 3628 4.2929
3429 3629 4.2469
3430 3630 9.9844
3431 3631 6.3856
3432 3632 2.8565
3433 3633 7.1816
3434 3634 6.4082
3435 3635 5.2128
3436 3636 7.8534
3437 3637 4.9216
3438 3638 5.0546
3439 3639 6.741
3440 3640 6.8709
3441 3641 5.2686
3442 3642 6.207
3443 3643 6.0346
3444 3644 6.5535
3445 3645 5.6374
3446 3646 6.5053
3447 3647 7.3082
3448 3648 6.2856
3449 3649 7.8772
3450 3650 8.2164
3451 3651 3.6914
3452 3652 8.1066
3453 3653 8.581
3454 3654 7.2286
3455 3655 8.6395
3456 3656 7.8454
3457 3657 8.8679
3458 3658 8.7291
3459 3659 6.8407
3460 3660 6.4896
3461 3661 6.6135
3462 3662 5.0357
3463 3663 4.8538
3464 3664 5.736
3465 3665 4.3115
3466 3666 4.6969
3467 3667 10.6192
3468 3668 7.7444
3469 3669 12.4003
3470 3670 11.0089
3471 3671 5.6138
3472 3672 5.3839
3473 3673 7.7199
3474 3674 7.7636
3475 3675 7.955
3476 3676 9.2576
3477 3677 7.1273
3478 3678 7.3624
3479 3679 7.7713
3480 3680 6.1824
3481 3681 6.3471
3482 3682 2.8233
3483 3683 4.1731
3484 3684 6.339
3485 3685 5.542
3486 3686 5.5293
3487 3687 4.4093
3488 3688 6.0749
3489 3689 5.995
3490 3690 6.9807
3491 3691 8.1493
3492 3692 2.9254
3493 3693 4.5807
3494 3694 4.623
3495 3695 2.8972
3496 3696 7.0192
3497 3697 10.9823
3498 3698 9.5346
3499 3699 10.0081
3500 3700 13.5486
3501 3701 5.0562
3502 3702 6.3689
3503 3703 8.1235
3504 3704 4.5671
3505 3705 4.018
3506 3706 5.1174
3507 3707 7.5018
3508 3708 6.6669
3509 3709 5.0077
3510 3710 6.6263
3511 3711 8.2343
3512 3712 2.8824
3513 3713 2.6567
3514 3714 8.189
3515 3715 10.1218
3516 3716 9.7945
3517 3717 10.0695
3518 3718 6.5505
3519 3719 12.0538
3520 3720 6.7251
3521 3721 8.1575
3522 3722 8.6996
3523 3723 8.7223
3524 3724 10.7953
3525 3725 8.9508
3526 3726 10.636
3527 3727 10.6023
3528 3728 11.9302
3529 3729 12.9708
3530 3730 10.6333
3531 3731 5.8313
3532 3732 6.9055
3533 3733 4.7168
3534 3734 10.6799
3535 3735 12.6887
3536 3736 7.9869
3537 3737 9.3975
3538 3738 11.2833
3539 3739 8.3752
3540 3740 7.7409
3541 3741 11.1023
3542 3742 3.1194
3543 3743 5.3026
3544 3744 8.9853
3545 3745 7.6309
3546 3746 5.2223
3547 3747 12.3579
3548 3748 7.5062
3549 3749 8.9889
3550 3750 9.3428
3551 3751 8.8447
3552 3752 7.8831
3553 3753 10.3862
3554 3754 8.5999
3555 3755 6.0153
3556 3756 4.9706
3557 3757 10.8756
3558 3758 10.0673
3559 3759 8.6356
3560 3760 10.3316
3561 3761 6.6613
3562 3762 10.9365
3563 3763 11.0087
3564 3764 8.676
3565 3765 8.1281
3566 3766 9.2545
3567 3767 8.499
3568 3768 4.6662
3569 3769 10.3301
3570 3770 11.1291
3571 3771 11.5826
3572 3772 8.6115
3573 3773 8.209
3574 3774 9.9099
3575 3775 11.2621
3576 3776 9.7353
3577 3777 4.6122
3578 3778 10.0276
3579 3779 8.5985
3580 3780 6.995
3581 3781 10.3492
3582 3782 9.4115
3583 3783 8.8379
3584 3784 9.9788
3585 3785 5.6849
3586 3786 8.0736
3587 3787 10.482
3588 3788 7.2427
3589 3789 8.728
3590 3790 7.283
3591 3791 9.3499
3592 3792 10.1897
3593 3793 9.5843
3594 3794 9.0635
3595 3795 5.1681
3596 3796 6.5392
3597 3797 10.9349
3598 3798 8.8301
3599 3799 5.9832
3600 3800 12.1736
3601 3801 10.2619
3602 3802 7.9754
3603 3803 4.9712
3604 3804 6.091
3605 3805 6.4593
3606 3806 12.1619
3607 3807 11.5884
3608 3808 8.7152
3609 3809 9.0276
3610 3810 10.2241
3611 3811 10.2961
3612 3812 8.7643
3613 3813 6.9171
3614 3814 9.2702
3615 3815 9.6356
3616 3816 8.7751
3617 3817 8.9242
3618 3818 9.3084
3619 3819 9.648
3620 3820 10.4368
3621 3821 9.4998
3622 3822 4.7553
3623 3823 5.2136
3624 3824 10.6499
3625 3825 10.4956
3626 3826 9.5703
3627 3827 4.3531
3628 3828 9.3136
3629 3829 10.8203
3630 3830 11.063
3631 3831 10.636
3632 3832 15.0074
3633 3833 10.1769
3634 3834 8.0111
3635 3835 8.3437
3636 3836 4.2875
3637 3837 5.6115
3638 3838 4.5388
3639 3839 2.8429
3640 3840 6.7063
3641 3841 8.8069
3642 3842 3.1148
3643 3843 6.8495
3644 3844 3.3842
3645 3845 7.1607
3646 3846 4.9417
3647 3847 3.179
3648 3848 6.3919
3649 3849 10.9026
3650 3850 8.6319
3651 3851 4.6058
3652 3852 4.856
3653 3853 4.1503
3654 3854 2.607
3655 3855 2.6933
3656 3856 2.9051
3657 3857 2.7128
3658 3858 2.8174
3659 3859 2.9157
3660 3860 6.9856
3661 3861 4.1161
3662 3862 6.0853
3663 3863 8.0646
3664 3864 8.8944
3665 3865 8.5634
3666 3866 8.0349
3667 3867 7.8311
3668 3868 6.5755
3669 3869 12.2518
3670 3870 7.6518
3671 3871 9.3946
3672 3872 10.8551
3673 3873 6.5961
3674 3874 8.6065
3675 3875 3.2573
3676 3876 7.5121
3677 3877 6.9988
3678 3878 8.4178
3679 3879 7.4613
3680 3880 7.275
3681 3881 7.5296
3682 3882 6.7929
3683 3883 4.8714
3684 3884 5.0601
3685 3885 9.732
3686 3886 9.0012
3687 3887 4.8989
3688 3888 14.5614
3689 3889 8.1326
3690 3890 14.1205
3691 3891 12.0964
3692 3892 11.9265
3693 3893 12.2286
3694 3894 7.6706
3695 3895 4.776
3696 3896 6.0745
3697 3897 10.5199
3698 3898 9.5717
3699 3899 4.1735
3700 3900 10.7068
3701 3901 9.4745
3702 3902 4.5525
3703 3903 7.2242
3704 3904 6.5449
3705 3905 9.1714
3706 3906 7.8517
3707 3907 7.0258
3708 3908 8.1346
3709 3909 6.1024
3710 3910 9.6259
3711 3911 11.5048
3712 3912 8.866
3713 3913 11.4575
3714 3914 5.0519
3715 3915 6.6999
3716 3916 7.4264
3717 3917 5.9135
3718 3918 2.9243
3719 3919 4.5717
3720 3920 6.8865
3721 3921 6.753
3722 3922 4.1593
3723 3923 7.4163
3724 3924 8.6081
3725 3925 8.16
3726 3926 10.3287
3727 3927 12.7449
3728 3928 13.0241
3729 3929 7.0941
3730 3930 8.8856
3731 3931 10.1408
3732 3932 10.165
3733 3933 12.2801
3734 3934 11.5912
3735 3935 12.7566
3736 3936 14.2865
3737 3937 10.9949
3738 3938 12.8023
3739 3939 8.1858
3740 3940 11.2565
3741 3941 8.2985
3742 3942 9.7002
3743 3943 8.6665
3744 3944 10.3053
3745 3945 11.5805
3746 3946 10.9522
3747 3947 11.2166
3748 3948 9.8822
3749 3949 13.0584
3750 3950 10.4078
3751 3951 11.2603
3752 3952 11.6316
3753 3953 7.9022
3754 3954 9.5074
3755 3955 9.2335
3756 3956 11.3327
3757 3957 11.3532
3758 3958 8.4563
3759 3959 10.9794
3760 3960 8.1455
3761 3961 6.5082
3762 3962 7.9186
3763 3963 4.5733
3764 3964 7.1382
3765 3965 5.4123
3766 3966 5.9567
3767 3967 8.2418
3768 3968 8.099
3769 3969 9.6767
3770 3970 8.9471
3771 3971 6.6363
3772 3972 6.7633
3773 3973 5.3718
3774 3974 4.9496
3775 3975 4.4121
3776 3976 6.4902
3777 3977 7.0326
3778 3978 2.8911
3779 3979 2.7292
3780 3980 6.3378
3781 3981 7.9478
3782 3982 9.3064
3783 3983 8.118
3784 3984 5.1078
3785 3985 5.8921
3786 3986 9.1013
3787 3987 11.0934
3788 3988 9.4193
3789 3989 8.9776
3790 3990 11.571
3791 3991 9.4702
3792 3992 7.6615
3793 3993 9.7659
3794 3994 7.9754
3795 3995 7.9788
3796 3996 10.6051
3797 3997 6.1346
3798 3998 8.6218
3799 3999 5.0576
3800 4000 7.3049
3801 4001 10.3734
3802 4002 10.8215
3803 4003 7.2469
3804 4004 6.9532
3805 4005 5.0533
3806 4006 5.1694
3807 4007 4.7908
3808 4008 5.2455
3809 4009 4.4556
3810 4010 4.4692
3811 4011 7.6203
3812 4012 4.8075
3813 4013 9.9048
3814 4014 4.9817
3815 4015 6.2319
3816 4016 11.405
3817 4017 9.0522
3818 4018 9.723
3819 4019 5.8701
3820 4020 8.4626
3821 4021 6.0811
3822 4022 6.7596
3823 4023 4.9783
3824 4024 9.5779
3825 4025 8.785
3826 4026 10.6303
3827 4027 6.9819
3828 4028 8.1789
3829 4029 7.3083
3830 4030 9.333
3831 4031 10.3464
3832 4032 7.8728
3833 4033 4.2352
3834 4034 4.2644
3835 4035 2.822
3836 4036 2.5886
3837 4037 2.7801
3838 4038 2.6222
3839 4039 6.6567
3840 4040 6.9986
3841 4041 8.1684
3842 4042 9.6609
3843 4043 11.1581
3844 4044 12.3581
3845 4045 14.5946
3846 4046 10.7483
3847 4047 5.885
3848 4048 9.8254
3849 4049 11.2905
3850 4050 6.842
3851 4051 11.8835
3852 4052 6.0582
3853 4053 2.8688
3854 4054 2.9333
3855 4055 2.7266
3856 4056 2.9344
3857 4057 2.6483
3858 4058 2.7605
3859 4059 2.7601
3860 4060 2.8601
3861 4061 2.8956
3862 4062 2.7955
3863 4063 3.4544
3864 4064 3.3418
3865 4065 2.9145
3866 4066 3.9165
3867 4067 8.3939
3868 4068 2.6483
3869 4069 3.7569
3870 4070 5.2064
3871 4071 4.566
3872 4072 2.7818
3873 4073 2.971
3874 4074 3.4993
3875 4075 4.1335
3876 4076 3.2307
3877 4077 3.4667
3878 4078 6.3806
3879 4079 4.7325
3880 4080 6.1048
3881 4081 4.753
3882 4082 2.9555
3883 4083 9.612
3884 4084 11.016
3885 4085 6.106
3886 4086 5.3216
3887 4087 2.7742
3888 4088 2.7987
3889 4089 5.3838
3890 4090 8.4293
3891 4091 2.6672
3892 4092 6.2527
3893 4093 6.4768
3894 4094 6.5784
3895 4095 10.0676
3896 4096 9.1039
3897 4097 8.4465
3898 4098 5.247
3899 4099 3.0791
3900 4100 6.1854
3901 4101 4.6522
3902 4102 7.557
3903 4103 9.2979
3904 4104 10.5514
3905 4105 10.0886
3906 4106 10.0227
3907 4107 13.3532
3908 4108 12.3583
3909 4109 11.4753
3910 4110 9.105
3911 4111 9.2275
3912 4112 11.028
3913 4113 8.675
3914 4114 8.0805
3915 4115 8.4471
3916 4116 6.5006
3917 4117 8.2152
3918 4118 5.8321
3919 4119 10.8128
3920 4120 11.5745
3921 4121 4.0868
3922 4122 8.8457
3923 4123 10.7247
3924 4124 7.7556
3925 4125 3.6456
3926 4126 3.87
3927 4127 7.3523
3928 4128 8.5642
3929 4129 3.3813
3930 4130 3.8215
3931 4131 6.7325
3932 4132 9.9262
3933 4133 7.4362
3934 4134 7.7855
3935 4135 5.8491
3936 4136 8.1878
3937 4137 7.3473
3938 4138 4.3335
3939 4139 5.3901
3940 4140 4.9978
3941 4141 7.7052
3942 4142 10.7716
3943 4143 4.2891
3944 4144 9.5434
3945 4145 9.8352
3946 4146 11.1837
3947 4147 10.619
3948 4148 7.7212
3949 4149 7.0886
3950 4150 12.8694
3951 4151 12.917
3952 4152 8.099
3953 4153 5.9246
3954 4154 5.3428
3955 4155 4.2859
3956 4156 5.6698
3957 4157 4.9741
3958 4158 2.8136
3959 4159 3.5812
3960 4160 2.7923
3961 4161 3.0329
3962 4162 2.5971
3963 4163 2.7391
3964 4164 4.6176
3965 4165 4.3758
3966 4166 2.6953
3967 4167 2.7153
3968 4168 4.0989
3969 4169 4.7116
3970 4170 2.9213
3971 4171 2.8015
3972 4172 2.9097
3973 4173 6.4889
3974 4174 4.2692
3975 4175 4.503
3976 4176 8.2111
3977 4177 2.8988
3978 4178 4.3
3979 4179 6.3557
3980 4180 7.9538
3981 4181 5.4267
3982 4182 2.7283
3983 4183 3.3363
3984 4184 4.4763
3985 4185 2.9165
3986 4186 4.8936
3987 4187 2.7739
3988 4188 6.0305
3989 4189 2.8938
3990 4190 4.3897
3991 4191 2.8699
3992 4192 3.3179
3993 4193 2.8069
3994 4194 3.967
3995 4195 3.2839
3996 4196 2.6401
3997 4197 2.9957
3998 4198 2.6711
3999 4199 2.7742
4000 4200 2.9518
4001 4201 2.9724
4002 4202 4.4874
4003 4203 2.816
4004 4204 2.7947
4005 4205 3.9874
4006 4206 3.8897
4007 4207 2.7082
4008 4208 4.1405
4009 4209 4.5082
4010 4210 4.0215
4011 4211 2.8011
4012 4212 2.6807
4013 4213 2.8538
4014 4214 2.6882
4015 4215 3.5261
4016 4216 5.0771
4017 4217 5.0187
4018 4218 9.0787
4019 4219 9.9213
4020 4220 12.3969
4021 4221 9.4791
4022 4222 12.2907
4023 4223 7.9213
4024 4224 10.4959
4025 4225 6.0825
4026 4226 4.7195
4027 4227 7.5237
4028 4228 8.1555
4029 4229 8.7149
4030 4230 5.6968
4031 4231 5.7581
4032 4232 4.8172
4033 4233 5.7924
4034 4234 2.6233
4035 4235 3.9637
4036 4236 5.475
4037 4237 7.3504
4038 4238 5.6528
4039 4239 5.0419
4040 4240 3.3902
4041 4241 5.1501
4042 4242 5.331
4043 4243 6.9333
4044 4244 5.9011
4045 4245 4.9082
4046 4246 4.1631
4047 4247 6.1291
4048 4248 9.5245
4049 4249 10.446
4050 4250 6.4997
4051 4251 6.8145
4052 4252 10.4405
4053 4253 8.7844
4054 4254 9.7902
4055 4255 9.8212
4056 4256 10.5008
4057 4257 7.6603
4058 4258 7.6926
4059 4259 6.6415
4060 4260 9.7605
4061 4261 10.7465
4062 4262 10.0945
4063 4263 8.1412
4064 4264 5.8199
4065 4265 8.6982
4066 4266 6.3814
4067 4267 7.8623
4068 4268 6.8412
4069 4269 7.287
4070 4270 8.6671
4071 4271 3.2558
4072 4272 3.7775
4073 4273 4.0214
4074 4274 4.4298
4075 4275 5.8208
4076 4276 2.8744
4077 4277 2.9034
4078 4278 2.922
4079 4279 2.9669
4080 4280 6.8791
4081 4281 7.711
4082 4282 7.2753
4083 4283 2.8506
4084 4284 5.1828
4085 4285 2.8122
4086 4286 2.6936
4087 4287 3.9661
4088 4288 4.2043
4089 4289 3.0936
4090 4290 5.3011
4091 4291 5.7437
4092 4292 4.9861
4093 4293 4.8524
4094 4294 6.2862
4095 4295 4.6414
4096 4296 6.3044
4097 4297 7.5488
4098 4298 11.1461
4099 4299 4.957
4100 4300 9.7195
4101 4301 8.6022
4102 4302 8.4437
4103 4303 2.8415
4104 4304 4.4798
4105 4305 3.0095
4106 4306 4.9345
4107 4307 4.8468
4108 4308 5.0481
4109 4309 4.4139
4110 4310 4.4379
4111 4311 6.0785
4112 4312 6.4769
4113 4313 5.2721
4114 4314 9.4856
4115 4315 3.1542
4116 4316 2.6933
4117 4317 3.5343
4118 4318 3.0076
4119 4319 2.7705
4120 4320 5.118
4121 4321 4.3679
4122 4322 4.3081
4123 4323 2.9422
4124 4324 4.6016
4125 4325 5.0509
4126 4326 2.859
4127 4327 2.9011
4128 4328 8.808
4129 4329 4.9567
4130 4330 10.1558
4131 4331 11.616
4132 4332 11.6628
4133 4333 11.9039
4134 4334 10.2435
4135 4335 8.7064
4136 4336 4.9081
4137 4337 2.6561
4138 4338 7.4018
4139 4339 4.8234
4140 4340 8.8663
4141 4341 8.7686
4142 4342 5.0127
4143 4343 8.9476
4144 4344 7.5788
4145 4345 8.8693
4146 4346 4.9033
4147 4347 5.5275
4148 4348 6.5052
4149 4349 4.7318
4150 4350 4.8798
4151 4351 4.4374
4152 4352 6.4998
4153 4353 7.7655
4154 4354 7.8448
4155 4355 2.6906
4156 4356 6.1612
4157 4357 4.9442
4158 4358 5.8057
4159 4359 3.8146
4160 4360 5.5968
4161 4361 4.2263
4162 4362 6.5223
4163 4363 7.1742
4164 4364 6.5474
4165 4365 7.3584
4166 4366 5.2846
4167 4367 5.0856
4168 4368 5.9886
4169 4369 3.2085
4170 4370 2.879
4171 4371 6.0191
4172 4372 4.6944
4173 4373 3.1672
4174 4374 4.0067
4175 4375 5.399
4176 4376 8.4803
4177 4377 7.8344
4178 4378 5.5263
4179 4379 4.5902
4180 4380 7.4827
4181 4381 6.2132
4182 4382 5.1642
4183 4383 5.6645
4184 4384 5.5985
4185 4385 5.906
4186 4386 7.3959
4187 4387 5.1615
4188 4388 5.8878
4189 4389 6.5572
4190 4390 3.1569
4191 4391 4.4702
4192 4392 5.6373
4193 4393 3.3883
4194 4394 4.9634
4195 4395 4.8733
4196 4396 6.5751
4197 4397 5.0138
4198 4398 4.7566
4199 4399 2.7981
4200 4400 5.3022
4201 4401 5.9031
4202 4402 7.3812
4203 4403 2.6646
4204 4404 5.0913
4205 4405 5.43
4206 4406 2.751
4207 4407 7.0846
4208 4408 6.35
4209 4409 5.2874
4210 4410 4.1715
4211 4411 4.8747
4212 4412 4.8081
4213 4413 6.432
4214 4414 7.2002
4215 4415 3.2068
4216 4416 5.4605
4217 4417 5.8954
4218 4418 5.385
4219 4419 4.7516
4220 4420 5.2879
4221 4421 5.7212
4222 4422 5.0274
4223 4423 5.2688
4224 4424 5.8716
4225 4425 7.1249
4226 4426 5.1912
4227 4427 6.5972
4228 4428 7.8167
4229 4429 7.5033
4230 4430 7.7385
4231 4431 6.9716
4232 4432 7.8528
4233 4433 7.051
4234 4434 7.1595
4235 4435 8.4978
4236 4436 7.895
4237 4437 7.967
4238 4438 6.8328
4239 4439 8.007
4240 4440 7.8177
4241 4441 6.7297
4242 4442 7.2507
4243 4443 6.9054
4244 4444 5.3702
4245 4445 3.5962
4246 4446 3.7863
4247 4447 4.2771
4248 4448 3.0435
4249 4449 8.5429
4250 4450 5.0599
4251 4451 2.7883
4252 4452 2.824
4253 4453 6.2935
4254 4454 9.2394
4255 4455 9.6148
4256 4456 2.7637
4257 4457 3.0774
4258 4458 4.9196
4259 4459 3.9955
4260 4460 2.9689
4261 4461 2.8352
4262 4462 2.9539
4263 4463 3.0995
4264 4464 6.2797
4265 4465 2.892
4266 4466 2.8799
4267 4467 3.0636
4268 4468 2.6978
4269 4469 2.7659
4270 4470 3.2996
4271 4471 4.8057
4272 4472 5.2913
4273 4473 2.9548
4274 4474 2.8147
4275 4475 8.6391
4276 4476 3.1736
4277 4477 2.6474
4278 4478 3.0055
4279 4479 2.9033
4280 4480 3.1052
4281 4481 2.803
4282 4482 2.7748
4283 4483 2.8772
4284 4484 2.8631
4285 4485 2.7031
4286 4486 2.7277
4287 4487 2.8819
4288 4488 4.4845
4289 4489 4.7815
4290 4490 7.7353
4291 4491 5.3159
4292 4492 6.3128
4293 4493 4.4276
4294 4494 6.358
4295 4495 4.3111
4296 4496 6.8538
4297 4497 4.5892
4298 4498 3.8427
4299 4499 5.3075
4300 4500 7.3247
4301 4501 8.1869
4302 4502 7.5921
4303 4503 4.2092
4304 4504 3.4313
4305 4505 4.9477
4306 4506 5.8677
4307 4507 6.529
4308 4508 6.0213
4309 4509 6.2555
4310 4510 5.7892
4311 4511 3.1871
4312 4512 6.9061
4313 4513 5.9904
4314 4514 7.0871
4315 4515 9.2496
4316 4516 7.2174
4317 4517 8.9664
4318 4518 9.9104
4319 4519 10.9161
4320 4520 13.1225
4321 4521 7.8908
4322 4522 9.8339
4323 4523 11.7875
4324 4524 10.6163
4325 4525 5.4881
4326 4526 6.8655
4327 4527 4.8425
4328 4528 5.9738
4329 4529 4.7412
4330 4530 7.2202
4331 4531 7.0774
4332 4532 9.9923
4333 4533 12.2992
4334 4534 3.6058
4335 4535 2.8872
4336 4536 7.5104
4337 4537 5.9133
4338 4538 3.9738
4339 4539 3.8485
4340 4540 4.4933
4341 4541 4.0207
4342 4542 2.9541
4343 4543 3.6497
4344 4544 5.4283
4345 4545 4.2636
4346 4546 3.904
4347 4547 10.0778
4348 4548 7.236
4349 4549 6.4757
4350 4550 10.9325
4351 4551 4.9984
4352 4552 4.808
4353 4553 2.7852
4354 4554 3.9488
4355 4555 4.033
4356 4556 2.8971
4357 4557 2.9896
4358 4558 2.733
4359 4559 4.1128
4360 4560 2.818
4361 4561 2.7824
4362 4562 3.1366
4363 4563 2.7829
4364 4564 3.543
4365 4565 2.8565
4366 4566 2.7523
4367 4567 2.6874
4368 4568 2.7249
4369 4569 2.7477
4370 4570 2.8555
4371 4571 2.8134
4372 4572 2.828
4373 4573 2.6771
4374 4574 2.7283
4375 4575 2.5611
4376 4576 2.7538
4377 4577 2.6225
4378 4578 2.7805
4379 4579 2.7775
4380 4580 2.7374
4381 4581 2.7497
4382 4582 2.7257
4383 4583 2.7325
4384 4584 2.7584
4385 4585 2.8282
4386 4586 2.8535
4387 4587 2.9436
4388 4588 2.8767
4389 4589 2.8047
4390 4590 2.66
4391 4591 2.8303
4392 4592 2.6344
4393 4593 2.7476
4394 4594 2.6813
4395 4595 2.7269
4396 4596 2.6661
4397 4597 2.7041
4398 4598 2.6898
4399 4599 2.7391
4400 4600 2.7372
4401 4601 2.5993
4402 4602 2.9412
4403 4603 2.7043
4404 4604 2.6089
4405 4605 2.6253
4406 4606 2.8841
4407 4607 2.6699
4408 4608 2.8393
4409 4609 2.7758
4410 4610 2.7734
4411 4611 2.6157
4412 4612 2.809
4413 4613 2.7025
4414 4614 2.6145
4415 4615 2.7482
4416 4616 2.8476
4417 4617 2.7952
4418 4618 2.4987
4419 4619 2.8105
4420 4620 2.8052
4421 4621 2.7683
4422 4622 2.7367
4423 4623 2.6993
4424 4624 2.6564
4425 4625 2.7221
4426 4626 2.9013
4427 4627 2.7971
4428 4628 2.7494
4429 4629 2.5764
4430 4630 2.8619
4431 4631 2.5464
4432 4632 2.6978
4433 4633 2.6417
4434 4634 2.8702
4435 4635 2.7185
4436 4636 2.5539
4437 4637 2.625
4438 4638 2.4935
4439 4639 2.8485
4440 4640 2.7539
4441 4641 2.6808
4442 4642 2.7085
4443 4643 2.5678
4444 4644 2.57
4445 4645 2.6334
4446 4646 2.652
4447 4647 2.5815
4448 4648 2.7618
4449 4649 2.7023
4450 4650 2.7435
4451 4651 2.7043
4452 4652 2.8737
4453 4653 2.706
4454 4654 2.7301
4455 4655 2.8171
4456 4656 2.9306
4457 4657 2.6798
4458 4658 2.7813
4459 4659 2.8273
4460 4660 2.6847
4461 4661 2.6982
4462 4662 2.7646
4463 4663 2.6092
4464 4664 2.5171
4465 4665 2.6189
4466 4666 2.8633
4467 4667 2.6042
4468 4668 2.8508
4469 4669 2.6121
4470 4670 2.6665
4471 4671 2.8676
4472 4672 2.6942
4473 4673 2.6984
4474 4674 2.8938
4475 4675 2.7839
4476 4676 2.839
4477 4677 2.7204
4478 4678 2.8209
4479 4679 2.655
4480 4680 2.842
4481 4681 2.8007
4482 4682 2.7194
4483 4683 2.7778
4484 4684 2.671
4485 4685 2.6437
4486 4686 2.6941
4487 4687 2.684
4488 4688 2.6639
4489 4689 2.8513
4490 4690 2.8003
4491 4691 2.8046
4492 4692 2.8752
4493 4693 2.7614
4494 4694 3.0416
4495 4695 2.7796
4496 4696 2.7456
4497 4697 2.6342
4498 4698 3.1246
4499 4699 2.8706
4500 4700 2.7384
4501 4701 2.8126
4502 4702 2.7226
4503 4703 2.6958
4504 4704 2.7841
4505 4705 2.8024
4506 4706 2.6174
4507 4707 2.6995
4508 4708 2.7329
4509 4709 3.1513
4510 4710 2.6471
4511 4711 2.8478
4512 4712 2.8972
4513 4713 2.8643
4514 4714 2.6835
4515 4715 2.8837
4516 4716 2.8634
4517 4717 2.9044
4518 4718 2.6235
4519 4719 2.7221
4520 4720 2.678
4521 4721 2.7202
4522 4722 2.6448
4523 4723 2.8767
4524 4724 3.0473
4525 4725 2.7895
4526 4726 2.8688
4527 4727 2.8977
4528 4728 2.786
4529 4729 2.8065
4530 4730 2.7435
4531 4731 2.6274
4532 4732 2.8414
4533 4733 2.7525
4534 4734 2.6262
4535 4735 2.79
4536 4736 2.5775
4537 4737 2.5263
4538 4738 2.6391
4539 4739 2.6811
4540 4740 2.622
4541 4741 2.6574
4542 4742 2.7248
4543 4743 2.6724
4544 4744 2.6807
4545 4745 2.6815
4546 4746 2.7748
4547 4747 2.8605
4548 4748 3.0327
4549 4749 2.9854
4550 4750 2.8942
4551 4751 2.9672
4552 4752 2.7595
4553 4753 2.6686
4554 4754 2.5192
4555 4755 3.1959
4556 4756 2.8948
4557 4757 2.766
4558 4758 2.6583
4559 4759 2.8449
4560 4760 2.8487
4561 4761 2.8814
4562 4762 3.3324
4563 4763 2.9187
4564 4764 2.8565
4565 4765 2.8711
4566 4766 3.7385
4567 4767 2.8243
4568 4768 3.0489
4569 4769 3.0532
4570 4770 2.915
4571 4771 3.2047
4572 4772 3.0396
4573 4773 2.9558
4574 4774 2.8015
4575 4775 2.8284
4576 4776 2.6702
4577 4777 2.9059
4578 4778 2.664
4579 4779 2.8598
4580 4780 2.9502
4581 4781 2.8071
4582 4782 2.7509
4583 4783 2.7818
4584 4784 2.9602
4585 4785 2.7594
4586 4786 2.8592
4587 4787 2.9003
4588 4788 2.8932
4589 4789 2.8069
4590 4790 2.8402
4591 4791 2.7299
4592 4792 2.8265
4593 4793 2.7261
4594 4794 2.9249
4595 4795 2.799
4596 4796 2.7529
4597 4797 2.7718
4598 4798 2.6846
4599 4799 2.7356
4600 4800 2.9038
4601 4801 2.6884
4602 4802 2.6496
4603 4803 2.6735
4604 4804 3.0008
4605 4805 2.7102
4606 4806 2.8617
4607 4807 2.6923
4608 4808 2.701
4609 4809 2.944
4610 4810 2.7495
4611 4811 2.6919
4612 4812 2.6703
4613 4813 2.7287
4614 4814 2.8572
4615 4815 2.6782
4616 4816 2.9308
4617 4817 2.8484
4618 4818 2.7181
4619 4819 2.955
4620 4820 2.9377
4621 4821 2.8454
4622 4822 3.5171
4623 4823 2.6871
4624 4824 3.2814
4625 4825 4.8903
4626 4826 4.0254
4627 4827 4.0081
4628 4828 4.7712
4629 4829 4.0943
4630 4830 4.0511
4631 4831 2.8645
4632 4832 4.4097
4633 4833 2.9504
4634 4834 4.686
4635 4835 4.3602
4636 4836 5.6257
4637 4837 4.7784
4638 4838 2.907
4639 4839 3.7909
4640 4840 3.6922
4641 4841 3.1789
4642 4842 4.1475
4643 4843 3.7629
4644 4844 5.0442
4645 4845 3.3958
4646 4846 4.1495
4647 4847 4.4503
4648 4848 3.0122
4649 4849 4.2887
4650 4850 2.7828
4651 4851 2.7749
4652 4852 2.7671
4653 4853 2.8567
4654 4854 2.7479
4655 4855 2.7426
4656 4856 2.732
4657 4857 2.8304
4658 4858 2.8748
4659 4859 2.8736
4660 4860 3.9341
4661 4861 4.9348
4662 4862 4.977
4663 4863 3.4743
4664 4864 3.1912
4665 4865 2.9648
4666 4866 2.7042
4667 4867 2.8163
4668 4868 2.8095
4669 4869 2.7422
4670 4870 2.8141
4671 4871 2.8625
4672 4872 2.9134
4673 4873 4.5507
4674 4874 4.5414
4675 4875 5.1707
4676 4876 4.2933
4677 4877 2.9102
4678 4878 2.9179
4679 4879 2.8085
4680 4880 2.6468
4681 4881 3.1385
4682 4882 2.911
4683 4883 2.8805
4684 4884 2.8624
4685 4885 2.8016
4686 4886 2.8018
4687 4887 2.7582
4688 4888 2.7976
4689 4889 2.6695
4690 4890 2.6679
4691 4891 2.859
4692 4892 3.0416
4693 4893 2.9579
4694 4894 2.7947
4695 4895 2.9574
4696 4896 2.888
4697 4897 2.9939
4698 4898 2.9078
4699 4899 2.9351
4700 4900 3.3246
4701 4901 2.9412
4702 4902 2.809
4703 4903 4.2898
4704 4904 4.4771
4705 4905 4.8476
4706 4906 6.3146
4707 4907 6.4509
4708 4908 8.0887
4709 4909 9.5636
4710 4910 9.1531
4711 4911 6.4613
4712 4912 4.0229
4713 4913 2.8684
4714 4914 2.9342
4715 4915 4.5798
4716 4916 4.7742
4717 4917 2.7723
4718 4918 2.8782
4719 4919 4.6792
4720 4920 5.0873
4721 4921 3.2672
4722 4922 2.7204
4723 4923 2.7776
4724 4924 3.3466
4725 4925 3.5532
4726 4926 8.9434
4727 4927 6.297
4728 4928 8.9798
4729 4929 8.2858
4730 4930 2.6301
4731 4931 2.8236
4732 4932 3.0751
4733 4933 2.8912
4734 4934 4.3763
4735 4935 5.4677
4736 4936 6.056
4737 4937 2.7528
4738 4938 3.0975
4739 4939 3.4585
4740 4940 4.2007
4741 4941 4.3645
4742 4942 4.0226
4743 4943 3.3217
4744 4944 4.1247
4745 4945 3.8668
4746 4946 3.4799
4747 4947 2.7256
4748 4948 2.8379
4749 4949 2.8247
4750 4950 2.8121
4751 4951 3.0956
4752 4952 2.7765
4753 4953 2.7927
4754 4954 2.7179
4755 4955 2.7973
4756 4956 2.9777
4757 4957 2.7763
4758 4958 2.692
4759 4959 2.9666
4760 4960 2.7178
4761 4961 2.864
4762 4962 2.8157
4763 4963 2.7112
4764 4964 2.8098
4765 4965 2.7218
4766 4966 2.6847
4767 4967 2.783
4768 4968 2.9881
4769 4969 3.0249
4770 4970 2.6108
4771 4971 2.811
4772 4972 2.7933
4773 4973 2.5741
4774 4974 2.9145
4775 4975 2.7618
4776 4976 2.7613
4777 4977 2.491
4778 4978 2.8734
4779 4979 2.6506
4780 4980 2.8969
4781 4981 2.7536
4782 4982 2.8344
4783 4983 2.7301
4784 4984 2.8349
4785 4985 2.7601
4786 4986 2.5405
4787 4987 2.6445
4788 4988 2.8006
4789 4989 2.648
4790 4990 2.9138
4791 4991 2.6222
4792 4992 2.802
4793 4993 2.5329
4794 4994 2.6384
4795 4995 2.5979
4796 4996 2.7026
4797 4997 2.5477
4798 4998 2.7034
4799 4999 2.7465
4800 5000 2.6608
4801 5001 2.7767
4802 5002 2.6572
4803 5003 2.8263
4804 5004 4.4391
4805 5005 6.1529
4806 5006 2.7746
4807 5007 2.8067
4808 5008 2.7851
4809 5009 6.2212
4810 5010 7.2614
4811 5011 5.3458
4812 5012 9.3587
4813 5013 8.6933
4814 5014 6.3693
4815 5015 6.3144
4816 5016 6.5909
4817 5017 7.8774
4818 5018 6.5189
4819 5019 8.035
4820 5020 2.7712
4821 5021 6.7029
4822 5022 3.6737
4823 5023 4.1349
4824 5024 6.2265
4825 5025 5.9897
4826 5026 4.9847
4827 5027 3.7928
4828 5028 5.9797
4829 5029 4.5221
4830 5030 5.2886
4831 5031 8.6722
4832 5032 5.0289
4833 5033 2.6358
4834 5034 4.4733
4835 5035 5.7573
4836 5036 5.9776
4837 5037 5.4061
4838 5038 2.9421
4839 5039 3.7879
4840 5040 2.8536
4841 5041 2.9038
4842 5042 3.2851
4843 5043 2.91
4844 5044 2.7802
4845 5045 4.305
4846 5046 2.8581
4847 5047 2.7518
4848 5048 2.8101
4849 5049 2.9729
4850 5050 2.8238
4851 5051 2.7787
4852 5052 2.7364
4853 5053 2.8374
4854 5054 2.7023
4855 5055 2.721
4856 5056 2.8303
4857 5057 2.7973
4858 5058 2.8511
4859 5059 2.6922
4860 5060 2.891
4861 5061 2.8986
4862 5062 2.6478
4863 5063 3.0437
4864 5064 2.7579
4865 5065 2.6643
4866 5066 3.0695
4867 5067 2.94
4868 5068 2.6812
4869 5069 2.6824
4870 5070 2.7697
4871 5071 2.917
4872 5072 2.6333
4873 5073 2.865
4874 5074 2.7806
4875 5075 3.031
4876 5076 2.936
4877 5077 3.2913
4878 5078 2.7381
4879 5079 2.4743
4880 5080 2.9373
4881 5081 2.8342
4882 5082 3.079
4883 5083 2.821
4884 5084 2.5769
4885 5085 5.4041
4886 5086 2.7352
4887 5087 7.1421
4888 5088 3.113
4889 5089 3.1861
4890 5090 3.3888
4891 5091 4.0349
4892 5092 5.3893
4893 5093 4.7748
4894 5094 6.7192
4895 5095 5.7293
4896 5096 10.794
4897 5097 11.2795
4898 5098 4.2859
4899 5099 5.3592
4900 5100 2.7374
4901 5101 5.688
4902 5102 5.4057
4903 5103 6.4405
4904 5104 2.7367
4905 5105 2.6927
4906 5106 4.7739
4907 5107 4.676
4908 5108 6.5875
4909 5109 5.7844
4910 5110 4.9568
4911 5111 5.2608
4912 5112 2.9213
4913 5113 3.1315
4914 5114 4.7479
4915 5115 3.0862
4916 5116 5.3017
4917 5117 3.0188
4918 5118 5.3471
4919 5119 4.8044
4920 5120 5.2122
4921 5121 3.0501
4922 5122 3.3055
4923 5123 3.4078
4924 5124 4.3018
4925 5125 8.5155
4926 5126 2.8846
4927 5127 3.2106
4928 5128 2.9544
4929 5129 2.7895
4930 5130 2.8304
4931 5131 2.5282
4932 5132 3.4357
4933 5133 3.9122
4934 5134 2.7834
4935 5135 2.7706
4936 5136 2.5189
4937 5137 2.8771
4938 5138 3.33
4939 5139 2.7713
4940 5140 2.7618
4941 5141 2.5895
4942 5142 2.5656
4943 5143 2.5764
4944 5144 2.554
4945 5145 2.8083
4946 5146 2.5919
4947 5147 2.758
4948 5148 2.5161
4949 5149 2.6605
4950 5150 2.6048
4951 5151 2.6675
4952 5152 2.7625
4953 5153 2.4285
4954 5154 2.4824
4955 5155 2.6574
4956 5156 2.7043
4957 5157 2.7092
4958 5158 2.8739
4959 5159 2.7116
4960 5160 2.6723
4961 5161 2.7796
4962 5162 2.6671
4963 5163 2.5522
4964 5164 2.4563
4965 5165 2.5707
4966 5166 2.5579
4967 5167 2.7673
4968 5168 2.6534
4969 5169 2.6081
4970 5170 3.4999
4971 5171 3.8981
4972 5172 2.7907
4973 5173 2.7301
4974 5174 2.903
4975 5175 2.597
4976 5176 2.7464
4977 5177 2.5957
4978 5178 2.5504
4979 5179 2.6996
4980 5180 2.6467
4981 5181 3.3278
4982 5182 2.7514
4983 5183 2.6996
4984 5184 2.6854
4985 5185 2.5671
4986 5186 2.6057
4987 5187 2.6861
4988 5188 2.6511
4989 5189 2.8668
4990 5190 2.9701
4991 5191 2.528
4992 5192 2.6429
4993 5193 2.5673
4994 5194 2.9014
4995 5195 2.8061
4996 5196 2.9697
4997 5197 2.9379
4998 5198 2.7081
4999 5199 2.7045
5000 5200 2.6128
5001 5201 2.9436
5002 5202 2.609
5003 5203 2.6819
5004 5204 2.8795
5005 5205 2.7771
5006 5206 2.807
5007 5207 2.9781
5008 5208 2.5414
5009 5209 2.94
5010 5210 2.6637
5011 5211 3.3921
5012 5212 3.4369
5013 5213 2.7371
5014 5214 2.7053
5015 5215 2.7699
5016 5216 2.7734
5017 5217 2.6722
5018 5218 2.7636
5019 5219 2.5874
5020 5220 2.4768
5021 5221 2.8569
5022 5222 2.8617
5023 5223 2.6228
5024 5224 2.6224
5025 5225 2.741
5026 5226 2.7375
5027 5227 2.7635
5028 5228 2.7764
5029 5229 2.7155
5030 5230 2.7494
5031 5231 2.6594
5032 5232 2.7995
5033 5233 2.7691
5034 5234 2.7222
5035 5235 2.7298
5036 5236 2.804
5037 5237 2.7828
5038 5238 2.6112
5039 5239 2.6489
5040 5240 2.7908
5041 5241 2.866
5042 5242 2.9835
5043 5243 2.935
5044 5244 2.9897
5045 5245 2.8411
5046 5246 3.3294
5047 5247 2.9143
5048 5248 2.7573
5049 5249 2.633
5050 5250 2.7222
5051 5251 2.7987
5052 5252 2.8289
5053 5253 2.7277
5054 5254 3.0376
5055 5255 3.1358
5056 5256 2.8837
5057 5257 2.7803
5058 5258 5.7881
5059 5259 4.316
5060 5260 3.9231
5061 5261 2.8215
5062 5262 2.7412
5063 5263 2.9119
5064 5264 5.7455
5065 5265 3.9323
5066 5266 4.6087
5067 5267 4.9559
5068 5268 7.8301
5069 5269 5.9769
5070 5270 3.9643
5071 5271 6.6393
5072 5272 4.4682
5073 5273 4.8099
5074 5274 5.288
5075 5275 5.7557
5076 5276 5.2269
5077 5277 5.2543
5078 5278 6.3299
5079 5279 5.0617
5080 5280 4.0207
5081 5281 5.5348
5082 5282 5.1273
5083 5283 5.1812
5084 5284 4.4817
5085 5285 4.1445
5086 5286 7.9624
5087 5287 4.0874
5088 5288 4.9224
5089 5289 4.7302
5090 5290 4.2198
5091 5291 4.2925
5092 5292 2.9507
5093 5293 2.6243
5094 5294 2.8598
5095 5295 2.9174
5096 5296 2.9458
5097 5297 2.7902
5098 5298 2.9779
5099 5299 2.805
5100 5300 4.76
5101 5301 5.2114
5102 5302 5.3358
5103 5303 5.2403
5104 5304 2.9419
5105 5305 6.1637
5106 5306 6.3097
5107 5307 5.2865
5108 5308 5.7982
5109 5309 4.6884
5110 5310 6.2613
5111 5311 5.1851
5112 5312 5.1772
5113 5313 4.9714
5114 5314 4.4138
5115 5315 5.2267
5116 5316 5.7596
5117 5317 4.8511
5118 5318 6.0196
5119 5319 8.6813
5120 5320 4.4616
5121 5321 6.524
5122 5322 6.2044
5123 5323 5.5074
5124 5324 7.2471
5125 5325 3.6836
5126 5326 6.1723
5127 5327 8.5807
5128 5328 8.3262
5129 5329 6.5458
5130 5330 5.7032
5131 5331 5.9719
5132 5332 7.0064
5133 5333 7.5579
5134 5334 8.1232
5135 5335 6.0698
5136 5336 7.2967
5137 5337 7.3625
5138 5338 5.8935
5139 5339 4.2955
5140 5340 5.7738
5141 5341 5.4741
5142 5342 7.2802
5143 5343 5.4438
5144 5344 5.321
5145 5345 7.7338
5146 5346 4.4981
5147 5347 5.9924
5148 5348 4.7775
5149 5349 6.0927
5150 5350 3.9378
5151 5351 5.9955
5152 5352 7.8156
5153 5353 6.1165
5154 5354 6.4408
5155 5355 7.4394
5156 5356 7.4003
5157 5357 6.6358
5158 5358 5.0307
5159 5359 5.7638
5160 5360 5.8608
5161 5361 4.2025
5162 5362 6.2878
5163 5363 6.1087
5164 5364 5.9726
5165 5365 7.766
5166 5366 4.4983
5167 5367 3.1811
5168 5368 4.6098
5169 5369 5.9652
5170 5370 4.7828
5171 5371 4.8858
5172 5372 6.9825
5173 5373 8.7538
5174 5374 5.6478
5175 5375 5.191
5176 5376 6.6218
5177 5377 7.7338
5178 5378 5.2347
5179 5379 2.99
5180 5380 5.1145
5181 5381 6.0481
5182 5382 3.3324
5183 5383 4.5047
5184 5384 4.6296
5185 5385 3.5507
5186 5386 3.2373
5187 5387 3.2362
5188 5388 3.6247
5189 5389 2.7466
5190 5390 4.4379
5191 5391 2.8365
5192 5392 3.22
5193 5393 4.0565
5194 5394 4.0956
5195 5395 6.5908
5196 5396 7.0807
5197 5397 7.6222
5198 5398 6.1925
5199 5399 8.1349
5200 5400 5.5963
5201 5401 7.1435
5202 5402 5.9325
5203 5403 3.0415
5204 5404 3.9505
5205 5405 6.535
5206 5406 6.8154
5207 5407 8.9155
5208 5408 5.4652
5209 5409 5.6358
5210 5410 6.6004
5211 5411 7.292
5212 5412 5.6837
5213 5413 7.4676
5214 5414 6.0462
5215 5415 2.8946
5216 5416 2.6963
5217 5417 4.1496
5218 5418 3.2995
5219 5419 3.3096
5220 5420 2.9449
5221 5421 3.2366
5222 5422 2.531
5223 5423 3.3551
5224 5424 4.6944
5225 5425 5.0527
5226 5426 3.8208
5227 5427 4.5888
5228 5428 2.7872
5229 5429 3.5439
5230 5430 3.5038
5231 5431 5.1631
5232 5432 3.9443
5233 5433 4.0808
5234 5434 4.9901
5235 5435 4.8336
5236 5436 4.9958
5237 5437 4.1231
5238 5438 6.2637
5239 5439 5.9126
5240 5440 9.1775
5241 5441 6.9338
5242 5442 9.9382
5243 5443 8.7152
5244 5444 7.8431
5245 5445 8.221
5246 5446 6.8005
5247 5447 5.8157
5248 5448 6.0829
5249 5449 5.0982
5250 5450 8.1949
5251 5451 2.8732
5252 5452 10.1807
5253 5453 8.6834
5254 5454 8.9285
5255 5455 6.5595
5256 5456 11.8608
5257 5457 7.8385
5258 5458 5.3285
5259 5459 8.3587
5260 5460 6.0898
5261 5461 8.813
5262 5462 10.1919
5263 5463 5.2472
5264 5464 7.4389
5265 5465 5.7807
5266 5466 3.9281
5267 5467 2.6684
5268 5468 3.9193
5269 5469 2.7039
5270 5470 2.9883
5271 5471 2.6549
5272 5472 2.7838
5273 5473 4.863
5274 5474 2.8182
5275 5475 5.1477
5276 5476 4.1013
5277 5477 4.9879
5278 5478 7.673
5279 5479 8.6642
5280 5480 8.5797
5281 5481 2.9814
5282 5482 3.886
5283 5483 2.7676
5284 5484 3.5618
5285 5485 4.106
5286 5486 4.0852
5287 5487 3.0082
5288 5488 3.396
5289 5489 4.837
5290 5490 5.7529
5291 5491 6.3727
5292 5492 6.4776
5293 5493 5.4643
5294 5494 5.0285
5295 5495 4.8702
5296 5496 3.6517
5297 5497 4.8925
5298 5498 3.6129
5299 5499 2.9602
5300 5500 2.8619
5301 5501 6.5112
5302 5502 7.2654
5303 5503 5.088
5304 5504 3.8631
5305 5505 6.6253
5306 5506 6.73
5307 5507 6.5492
5308 5508 4.5345
5309 5509 4.6014
5310 5510 6.27
5311 5511 6.5337
5312 5512 5.3227
5313 5513 4.5053
5314 5514 6.3659
5315 5515 6.1756
5316 5516 3.6485
5317 5517 5.0173
5318 5518 6.0106
5319 5519 6.0228
5320 5520 5.0425
5321 5521 4.0249
5322 5522 4.3071
5323 5523 4.4955
5324 5524 4.6151
5325 5525 4.282
5326 5526 4.406
5327 5527 4.279
5328 5528 3.0042
5329 5529 3.631
5330 5530 4.3622
5331 5531 4.055
5332 5532 3.444
5333 5533 3.4214
5334 5534 4.1288
5335 5535 4.0655
5336 5536 3.3243
5337 5537 4.1024
5338 5538 4.1154
5339 5539 3.9785
5340 5540 4.1555
5341 5541 5.5946
5342 5542 5.7045
5343 5543 3.5535
5344 5544 4.47
5345 5545 4.0137
5346 5546 4.066
5347 5547 2.6289
5348 5548 4.2116
5349 5549 3.1469
5350 5550 2.9366
5351 5551 3.5675
5352 5552 2.8964
5353 5553 2.8908
5354 5554 2.8479
5355 5555 3.0361
5356 5556 2.8929
5357 5557 4.1429
5358 5558 2.9809
5359 5559 3.3265
5360 5560 3.7553
5361 5561 2.6391
5362 5562 2.8266
5363 5563 3.0871
5364 5564 2.6316
5365 5565 3.9345
5366 5566 3.0993
5367 5567 3.2782
5368 5568 3.4774
5369 5569 2.6877
5370 5570 3.1481
5371 5571 3.3971
5372 5572 3.6135
5373 5573 2.8818
5374 5574 2.8708
5375 5575 3.5239
5376 5576 2.975
5377 5577 2.7502
5378 5578 3.0339
5379 5579 2.8024
5380 5580 3.5178
5381 5581 2.9606
5382 5582 3.5147
5383 5583 2.6732
5384 5584 3.5245
5385 5585 2.8899
5386 5586 2.7184
5387 5587 2.7703
5388 5588 3.064
5389 5589 3.2251
5390 5590 3.3171
5391 5591 2.9935
5392 5592 3.2921
5393 5593 3.9302
5394 5594 2.9836
5395 5595 2.9304
5396 5596 3.2033
5397 5597 2.9928
5398 5598 2.7904
5399 5599 2.7315
5400 5600 2.9538
5401 5601 3.0407
5402 5602 2.8809
5403 5603 2.7063
5404 5604 2.7076
5405 5605 2.7521
5406 5606 2.9066
5407 5607 2.6812
5408 5608 3.3557
5409 5609 3.0509
5410 5610 3.7836
5411 5611 3.4873
5412 5612 2.6703
5413 5613 2.7133
5414 5614 3.1865
5415 5615 5.4062
5416 5616 4.5585
5417 5617 3.3821
5418 5618 3.0804
5419 5619 3.804
5420 5620 3.0787
5421 5621 2.8035
5422 5622 4.1224
5423 5623 2.7198
5424 5624 2.7529
5425 5625 3.0655
5426 5626 3.0567
5427 5627 2.8703
5428 5628 2.78
5429 5629 3.1782
5430 5630 2.9213
5431 5631 2.9871
5432 5632 3.0221
5433 5633 2.8226
5434 5634 3.079
5435 5635 2.6165
5436 5636 2.8186
5437 5637 2.9745
5438 5638 3.0443
5439 5639 2.8724
5440 5640 2.7902
5441 5641 2.7109
5442 5642 4.186
5443 5643 2.9165
5444 5644 2.6785
5445 5645 2.8757
5446 5646 2.6764
5447 5647 2.7118
5448 5648 2.8942
5449 5649 4.1598
5450 5650 4.77
5451 5651 3.6756
5452 5652 3.656
5453 5653 4.7645
5454 5654 4.2648
5455 5655 3.2552
5456 5656 2.7436
5457 5657 2.7122
5458 5658 2.8553
5459 5659 2.7342
5460 5660 2.803
5461 5661 2.9655
5462 5662 4.275
5463 5663 4.278
5464 5664 4.5843
5465 5665 5.6119
5466 5666 4.658
5467 5667 5.3977
5468 5668 5.2309
5469 5669 3.5185
5470 5670 3.0651
5471 5671 3.0602
5472 5672 6.3556
5473 5673 6.2586
5474 5674 5.086
5475 5675 2.7154
5476 5676 4.9933
5477 5677 2.9391
5478 5678 2.7635
5479 5679 3.8223
5480 5680 4.3113
5481 5681 5.268
5482 5682 6.2108
5483 5683 6.0264
5484 5684 7.0543
5485 5685 5.6187
5486 5686 2.7692
5487 5687 5.3591
5488 5688 4.2198
5489 5689 3.5294
5490 5690 2.6819
5491 5691 2.6862
5492 5692 3.0403
5493 5693 2.7584
5494 5694 3.0636
5495 5695 4.5722
5496 5696 5.5057
5497 5697 6.2405
5498 5698 6.7726
5499 5699 6.9233
5500 5700 7.7546
5501 5701 5.3173
5502 5702 10.2582
5503 5703 7.4564
5504 5704 8.5121
5505 5705 9.9271
5506 5706 6.923
5507 5707 7.7748
5508 5708 7.4648
5509 5709 8.6175
5510 5710 7.3622
5511 5711 8.3543
5512 5712 9.3398
5513 5713 9.2315
5514 5714 9.2683
5515 5715 10.0428
5516 5716 7.6802
5517 5717 7.6565
5518 5718 5.3942
5519 5719 6.8659
5520 5720 7.6483
5521 5721 4.3751
5522 5722 3.8587
5523 5723 2.8763
5524 5724 3.1738
5525 5725 7.092
5526 5726 4.2702
5527 5727 5.0422
5528 5728 6.6036
5529 5729 6.44
5530 5730 9.4272
5531 5731 7.413
5532 5732 5.229
5533 5733 6.0504
5534 5734 9.4575
5535 5735 7.0479
5536 5736 9.5262
5537 5737 7.4371
5538 5738 3.5198
5539 5739 6.6037
5540 5740 6.4311
5541 5741 6.3243
5542 5742 4.3243
5543 5743 6.5864
5544 5744 6.8963
5545 5745 6.5986
5546 5746 9.2675
5547 5747 7.2082
5548 5748 8.1366
5549 5749 7.3381
5550 5750 6.8871
5551 5751 8.6121
5552 5752 4.5933
5553 5753 5.5322
5554 5754 6.7569
5555 5755 9.2849
5556 5756 9.1153
5557 5757 9.495
5558 5758 7.1987
5559 5759 8.4282
5560 5760 10.2524
5561 5761 9.4978
5562 5762 5.6425
5563 5763 6.2312
5564 5764 7.647
5565 5765 7.3452
5566 5766 2.7785
5567 5767 8.0131
5568 5768 2.7723
5569 5769 2.9761
5570 5770 6.0471
5571 5771 6.2848
5572 5772 7.6361
5573 5773 10.299
5574 5774 11.226
5575 5775 8.9577
5576 5776 9.2647
5577 5777 6.8174
5578 5778 9.1159
5579 5779 8.0285
5580 5780 10.2367
5581 5781 7.3932
5582 5782 10.7334
5583 5783 10.4132
5584 5784 8.8402
5585 5785 9.0912
5586 5786 11.8009
5587 5787 9.2246
5588 5788 5.8285
5589 5789 8.0393
5590 5790 6.4421
5591 5791 4.554
5592 5792 4.5705
5593 5793 4.2874
5594 5794 6.1378
5595 5795 3.4678
5596 5796 2.8007
5597 5797 2.6548
5598 5798 2.9746
5599 5799 3.9749
5600 5800 3.9146
5601 5801 4.1823
5602 5802 4.1018
5603 5803 2.7375
5604 5804 2.9642
5605 5805 2.9697
5606 5806 5.086
5607 5807 2.6946
5608 5808 5.2897
5609 5809 4.4619
5610 5810 3.8509
5611 5811 6.7791
5612 5812 2.6993
5613 5813 2.7292
5614 5814 2.7251
5615 5815 2.895
5616 5816 2.8292
5617 5817 3.3546
5618 5818 2.778
5619 5819 2.6447
5620 5820 2.7408
5621 5821 2.8421
5622 5822 2.7561
5623 5823 2.7707
5624 5824 2.9067
5625 5825 2.7325
5626 5826 2.9054
5627 5827 5.084
5628 5828 2.8819
5629 5829 2.7479
5630 5830 2.7238
5631 5831 2.6595
5632 5832 2.7592
5633 5833 2.762
5634 5834 3.5497
5635 5835 3.9201
5636 5836 2.8423
5637 5837 6.0951
5638 5838 10.0003
5639 5839 4.3214
5640 5840 6.3903
5641 5841 4.1334
5642 5842 2.6912
5643 5843 2.7773
5644 5844 2.7714
5645 5845 4.5742
5646 5846 3.2981
5647 5847 3.9637
5648 5848 3.0085
5649 5849 4.5075
5650 5850 3.0835
5651 5851 4.4373
5652 5852 2.8181
5653 5853 2.7552
5654 5854 2.9323
5655 5855 2.7629
5656 5856 4.9547
5657 5857 5.5228
5658 5858 3.4353
5659 5859 3.2388
5660 5860 2.64
5661 5861 2.706
5662 5862 2.7517
5663 5863 2.7015
5664 5864 2.9034
5665 5865 2.7433
5666 5866 4.9251
5667 5867 3.6914
5668 5868 4.3346
5669 5869 2.7254
5670 5870 2.6815
5671 5871 3.1094
5672 5872 2.8618
5673 5873 3.0562
5674 5874 4.7882
5675 5875 2.8227
5676 5876 3.3009
5677 5877 2.7264
5678 5878 3.1165
5679 5879 3.0774
5680 5880 2.9776
5681 5881 2.6793
5682 5882 3.0002
5683 5883 2.7173
5684 5884 3.3255
5685 5885 7.1029
5686 5886 4.3933
5687 5887 3.2063
5688 5888 4.5931
5689 5889 2.8157
5690 5890 2.8335
5691 5891 2.9799
5692 5892 3.5614
5693 5893 3.1897
5694 5894 2.7774
5695 5895 2.7049
5696 5896 3.6628
5697 5897 3.0065
5698 5898 4.634
5699 5899 3.5391
5700 5900 3.118
5701 5901 2.8099
5702 5902 2.8451
5703 5903 2.7555
5704 5904 4.2026
5705 5905 4.4223
5706 5906 2.7293
5707 5907 2.7277
5708 5908 2.7389
5709 5909 2.7053
5710 5910 2.6993
5711 5911 3.2119
5712 5912 2.8233
5713 5913 2.7723
5714 5914 6.9201
5715 5915 5.3928
5716 5916 9.9741
5717 5917 5.9733
5718 5918 3.8502
5719 5919 4.3337
5720 5920 3.2883
5721 5921 2.687
5722 5922 2.776
5723 5923 2.8552
5724 5924 3.7401
5725 5925 2.7823
5726 5926 2.777
5727 5927 3.9185
5728 5928 2.8379
5729 5929 2.7095
5730 5930 3.3497
5731 5931 2.7801
5732 5932 2.7407
5733 5933 2.7316
5734 5934 2.9315
5735 5935 2.9339
5736 5936 2.9074
5737 5937 2.7115
5738 5938 2.849
5739 5939 2.8966
5740 5940 2.718
5741 5941 5.8613
5742 5942 9.8086
5743 5943 7.422
5744 5944 4.4541
5745 5945 9.435
5746 5946 9.6637
5747 5947 8.4206
5748 5948 9.1156
5749 5949 3.7741
5750 5950 8.8009
5751 5951 2.8803
5752 5952 3.4584
5753 5953 2.8741
5754 5954 5.3827
5755 5955 3.9346
5756 5956 2.6942
5757 5957 2.9628
5758 5958 2.8631
5759 5959 2.8611
5760 5960 2.8497
5761 5961 2.7993
5762 5962 3.0573
5763 5963 2.9485
5764 5964 2.8503
5765 5965 3.0794
5766 5966 2.7942
5767 5967 2.7357
5768 5968 2.6662
5769 5969 2.7745
5770 5970 2.8207
5771 5971 2.7458
5772 5972 3.7508
5773 5973 2.9702
5774 5974 2.8008
5775 5975 2.8752
5776 5976 2.8195
5777 5977 2.8122
5778 5978 2.9046
5779 5979 2.8136
5780 5980 2.7461
5781 5981 7.1348
5782 5982 3.9198
5783 5983 3.5196
5784 5984 5.6781
5785 5985 6.239
5786 5986 3.3687
5787 5987 2.7648
5788 5988 3.9327
5789 5989 2.8452
5790 5990 2.7329
5791 5991 2.7531
5792 5992 2.7367
5793 5993 2.9097
5794 5994 2.9468
5795 5995 2.8669
5796 5996 4.7741
5797 5997 2.6941
5798 5998 3.4078
5799 5999 4.5697
5800 6000 4.1332
5801 6001 5.1894
5802 6002 4.623
5803 6003 5.8645
5804 6004 4.3851
5805 6005 2.8509
5806 6006 2.8892
5807 6007 3.1137
5808 6008 2.6847
5809 6009 2.8264
5810 6010 4.8863
5811 6011 8.9405
5812 6012 7.3838
5813 6013 3.001
5814 6014 NA
5815 6015 NA
5816 6016 NA
5817 6017 NA
5818 6018 NA
5819 6019 NA
5820 6020 NA
5821 6021 NA
5822 6022 NA
5823 6023 NA
5824 6024 NA
5825 6025 NA
5826 6026 NA
5827 6027 NA
5828 6028 NA
5829 6029 NA
5830 6030 NA
5831 6031 NA
5832 6032 NA
5833 6033 NA
5834 6034 NA
5835 6035 NA
5836 6036 NA
5837 6037 NA
5838 6038 NA
5839 6039 NA
5840 6040 NA
5841 6041 NA
5842 6042 NA
5843 6043 NA
5844 6044 NA
5845 6045 NA
5846 6046 NA
5847 6047 NA
5848 6048 NA
5849 6049 NA
5850 6050 NA
5851 6051 NA
5852 6052 NA
5853 6053 NA
5854 6054 NA
5855 6055 NA
5856 6056 NA
5857 6057 NA
5858 6058 NA
5859 6059 NA
5860 6060 NA
5861 6061 NA
5862 6062 NA
5863 6063 NA
5864 6064 NA
5865 6065 NA
5866 6066 NA
5867 6067 NA
5868 6068 NA
5869 6069 NA
5870 6070 NA
5871 6071 NA
5872 6072 NA
5873 6073 NA
5874 6074 NA
5875 6075 NA
5876 6076 NA
5877 6077 NA
5878 6078 NA
5879 6079 NA
5880 6080 NA
5881 6081 NA
5882 6082 NA
5883 6083 NA
5884 6084 NA
5885 6085 NA
5886 6086 NA
5887 6087 NA
5888 6088 NA
5889 6089 NA
5890 6090 NA
5891 6091 NA
5892 6092 NA
5893 6093 NA
5894 6094 NA
5895 6095 NA
5896 6096 NA
5897 6097 NA
5898 6098 NA
5899 6099 NA
5900 6100 NA
5901 6101 NA
5902 6102 NA
5903 6103 NA
5904 6104 NA
5905 6105 NA
5906 6106 NA
5907 6107 NA
5908 6108 NA
5909 6109 NA
5910 6110 NA
5911 6111 NA
5912 6112 NA
5913 6113 NA
5914 6114 NA
5915 6115 NA
5916 6116 NA
5917 6117 NA
5918 6118 NA
5919 6119 NA
5920 6120 NA
5921 6121 NA
5922 6122 NA
5923 6123 NA
5924 6124 NA
5925 6125 NA
5926 6126 NA
5927 6127 NA
5928 6128 NA
5929 6129 NA
5930 6130 NA
5931 6131 NA
5932 6132 NA
5933 6133 NA
5934 6134 NA
5935 6135 NA
5936 6136 NA
5937 6137 NA
5938 6138 NA
5939 6139 NA
5940 6140 NA
5941 6141 NA
5942 6142 NA
5943 6143 NA
5944 6144 NA
5945 6145 NA
5946 6146 NA
5947 6147 NA
5948 6148 NA
5949 6149 NA
5950 6150 NA
5951 6151 NA
5952 6152 NA
5953 6153 NA
5954 6154 NA
5955 6155 NA
5956 6156 NA
5957 6157 NA
5958 6158 NA
5959 6159 NA
5960 6160 NA
5961 6161 NA
5962 6162 NA
5963 6163 NA
5964 6164 NA
5965 6165 NA
5966 6166 NA
5967 6167 NA
5968 6168 NA
5969 6169 NA
5970 6170 NA
5971 6171 NA
5972 6172 NA
5973 6173 NA
5974 6174 NA
5975 6175 NA
5976 6176 NA
5977 6177 NA
5978 6178 NA
5979 6179 NA
5980 6180 NA
5981 6181 NA
5982 6182 NA
5983 6183 NA
5984 6184 NA
5985 6185 NA
5986 6186 NA
5987 6187 NA
5988 6188 NA
5989 6189 NA
5990 6190 NA
5991 6191 NA
5992 6192 NA
5993 6193 NA
5994 6194 NA
5995 6195 NA
5996 6196 NA
5997 6197 NA
5998 6198 NA
5999 6199 NA
6000 6200 NA
6001 6201 NA
6002 6202 NA
6003 6203 NA
6004 6204 NA
6005 6205 NA
6006 6206 NA
6007 6207 NA
6008 6208 NA
6009 6209 NA
6010 6210 NA
6011 6211 NA
6012 6212 NA
6013 6213 NA
6014 6214 NA
6015 6215 NA
6016 6216 NA
6017 6217 NA
6018 6218 NA
6019 6219 NA
6020 6220 NA
6021 6221 NA
6022 6222 NA
6023 6223 NA
6024 6224 NA
6025 6225 NA
6026 6226 NA
6027 6227 NA
6028 6228 NA
6029 6229 NA
6030 6230 NA
6031 6231 NA
6032 6232 NA
6033 6233 NA
6034 6234 NA
6035 6235 NA
6036 6236 NA
6037 6237 NA
6038 6238 NA
6039 6239 NA
6040 6240 NA
6041 6241 NA
6042 6242 NA
6043 6243 NA
6044 6244 NA
6045 6245 NA
6046 6246 NA
6047 6247 NA
6048 6248 NA
6049 6249 NA
6050 6250 NA
6051 6251 NA
6052 6252 NA
6053 6253 NA
6054 6254 NA
6055 6255 NA
6056 6256 NA
6057 6257 NA
6058 6258 NA
6059 6259 NA
6060 6260 NA
6061 6261 NA
6062 6262 NA
6063 6263 NA
6064 6264 NA
6065 6265 NA
6066 6266 NA
6067 6267 NA
6068 6268 NA
6069 6269 NA
6070 6270 NA
6071 6271 NA
6072 6272 NA
6073 6273 NA
6074 6274 NA
6075 6275 NA
6076 6276 NA
6077 6277 NA
6078 6278 NA
6079 6279 NA
6080 6280 NA
6081 6281 NA
6082 6282 NA
6083 6283 NA
6084 6284 NA
6085 6285 NA
6086 6286 NA
6087 6287 NA
6088 6288 NA
6089 6289 NA
6090 6290 NA
6091 6291 NA
6092 6292 NA
6093 6293 NA
6094 6294 NA
6095 6295 NA
6096 6296 NA
6097 6297 NA
6098 6298 NA
6099 6299 NA
6100 6300 NA
6101 6301 NA
6102 6302 NA
6103 6303 NA
6104 6304 NA
6105 6305 NA
6106 6306 NA
6107 6307 NA
6108 6308 NA
6109 6309 NA
6110 6310 NA
6111 6311 NA
6112 6312 NA
6113 6313 NA
6114 6314 NA
6115 6315 NA
6116 6316 NA
6117 6317 NA
6118 6318 NA
6119 6319 NA
6120 6320 NA
6121 6321 NA
6122 6322 NA
6123 6323 NA
6124 6324 NA
6125 6325 NA
6126 6326 NA
6127 6327 NA
6128 6328 NA
6129 6329 NA
6130 6330 NA
6131 6331 NA
6132 6332 NA
6133 6333 NA
6134 6334 NA
6135 6335 NA
6136 6336 NA
6137 6337 NA
6138 6338 NA
6139 6339 NA
6140 6340 NA
6141 6341 NA
6142 6342 NA
6143 6343 NA
6144 6344 NA
6145 6345 NA
6146 6346 NA
6147 6347 NA
6148 6348 NA
6149 6349 NA
6150 6350 NA
6151 6351 NA
6152 6352 NA
6153 6353 NA
6154 6354 NA
6155 6355 NA
6156 6356 NA
6157 6357 NA
6158 6358 NA
6159 6359 NA
6160 6360 NA
6161 6361 NA
6162 6362 NA
6163 6363 NA
6164 6364 NA
6165 6365 NA
6166 6366 NA
6167 6367 NA
6168 6368 NA
6169 6369 NA
6170 6370 NA
6171 6371 NA
6172 6372 NA
6173 6373 NA
6174 6374 NA
6175 6375 NA
6176 6376 NA
6177 6377 NA
6178 6378 NA
6179 6379 NA
6180 6380 NA
6181 6381 NA
6182 6382 NA
6183 6383 NA
6184 6384 NA
6185 6385 NA
6186 6386 NA
6187 6387 NA
6188 6388 NA
6189 6389 NA
6190 6390 NA
6191 6391 NA
6192 6392 NA
6193 6393 NA
6194 6394 NA
6195 6395 NA
6196 6396 NA
6197 6397 NA
6198 6398 NA
6199 6399 NA
6200 6400 NA
6201 6401 NA
6202 6402 NA
6203 6403 NA
6204 6404 NA
6205 6405 NA
6206 6406 NA
6207 6407 NA
6208 6408 NA
6209 6409 NA
6210 6410 NA
6211 6411 NA
6212 6412 NA
6213 6413 NA
6214 6414 NA
6215 6415 NA
6216 6416 NA
6217 6417 NA
6218 6418 NA
6219 6419 NA
6220 6420 NA
6221 6421 NA
6222 6422 NA
6223 6423 NA
6224 6424 NA
6225 6425 NA
6226 6426 NA
6227 6427 NA
6228 6428 NA
6229 6429 NA
6230 6430 NA
6231 6431 NA
6232 6432 NA
6233 6433 NA
6234 6434 NA
6235 6435 NA
6236 6436 NA
6237 6437 NA
6238 6438 NA
6239 6439 NA
6240 6440 NA
6241 6441 NA
6242 6442 NA
6243 6443 NA
6244 6444 NA
6245 6445 NA
6246 6446 NA
6247 6447 NA
6248 6448 NA
6249 6449 NA
6250 6450 NA
6251 6451 NA
6252 6452 NA
6253 6453 NA
6254 6454 NA
6255 6455 NA
6256 6456 NA
6257 6457 NA
6258 6458 NA
6259 6459 NA
6260 6460 NA
6261 6461 NA
6262 6462 NA
6263 6463 NA
6264 6464 NA
6265 6465 NA
6266 6466 NA
6267 6467 NA
6268 6468 NA
6269 6469 NA
6270 6470 NA
6271 6471 NA
6272 6472 NA
6273 6473 NA
6274 6474 NA
6275 6475 NA
6276 6476 NA
6277 6477 NA
6278 6478 NA
6279 6479 NA
6280 6480 NA
6281 6481 NA
6282 6482 NA
6283 6483 NA
6284 6484 NA
6285 6485 NA
6286 6486 NA
6287 6487 NA
6288 6488 NA
6289 6489 NA
6290 6490 NA
6291 6491 NA
6292 6492 NA
6293 6493 NA
6294 6494 NA
6295 6495 NA
6296 6496 NA
6297 6497 NA
6298 6498 NA
6299 6499 NA
6300 6500 NA
6301 6501 NA
6302 6502 NA
6303 6503 NA
6304 6504 NA
6305 6505 NA
6306 6506 NA
6307 6507 NA
6308 6508 NA
6309 6509 NA
6310 6510 NA
6311 6511 NA
6312 6512 NA
6313 6513 NA
6314 6514 NA
6315 6515 NA
6316 6516 NA
6317 6517 NA
6318 6518 NA
6319 6519 NA
6320 6520 NA
6321 6521 NA
6322 6522 NA
6323 6523 NA
6324 6524 NA
6325 6525 NA
6326 6526 NA
6327 6527 NA
6328 6528 NA
6329 6529 NA
6330 6530 NA
6331 6531 NA
6332 6532 NA
6333 6533 NA
6334 6534 NA
6335 6535 NA
6336 6536 NA
6337 6537 NA
6338 6538 NA
6339 6539 NA
6340 6540 NA
6341 6541 NA
6342 6542 NA
6343 6543 NA
6344 6544 NA
6345 6545 NA
6346 6546 NA
6347 6547 NA
6348 6548 NA
6349 6549 NA
6350 6550 NA
6351 6551 NA
6352 6552 NA
6353 6553 NA
6354 6554 NA
6355 6555 NA
6356 6556 NA
6357 6557 NA
6358 6558 NA
6359 6559 NA
6360 6560 NA
6361 6561 NA
6362 6562 NA
6363 6563 NA
6364 6564 NA
6365 6565 NA
6366 6566 NA
6367 6567 NA
6368 6568 NA
6369 6569 NA
6370 6570 NA
6371 6571 NA
6372 6572 NA
6373 6573 NA
6374 6574 NA
6375 6575 NA
6376 6576 NA
6377 6577 NA
6378 6578 NA
6379 6579 NA
6380 6580 NA
6381 6581 NA
6382 6582 NA
6383 6583 NA
6384 6584 NA
6385 6585 NA
6386 6586 NA
6387 6587 NA
6388 6588 NA
6389 6589 NA
6390 6590 NA
6391 6591 NA
6392 6592 NA
6393 6593 NA
6394 6594 NA
6395 6595 NA
6396 6596 NA
6397 6597 NA
6398 6598 NA
6399 6599 NA
6400 6600 NA
6401 6601 NA
6402 6602 NA
6403 6603 NA
6404 6604 NA
6405 6605 NA
6406 6606 NA
6407 6607 NA
6408 6608 NA
6409 6609 NA
6410 6610 NA
6411 6611 NA
6412 6612 NA
6413 6613 NA
6414 6614 NA
6415 6615 NA
6416 6616 NA
6417 6617 NA
6418 6618 NA
6419 6619 NA
6420 6620 NA
6421 6621 NA
6422 6622 NA
6423 6623 NA
6424 6624 NA
6425 6625 NA
6426 6626 NA
6427 6627 NA
6428 6628 NA
6429 6629 NA
6430 6630 NA
6431 6631 NA
6432 6632 NA
6433 6633 NA
6434 6634 NA
6435 6635 NA
6436 6636 NA
6437 6637 NA
6438 6638 NA
6439 6639 NA
6440 6640 NA
6441 6641 NA
6442 6642 NA
6443 6643 NA
6444 6644 NA
6445 6645 NA
6446 6646 NA
6447 6647 NA
6448 6648 NA
6449 6649 NA
6450 6650 NA
6451 6651 NA
6452 6652 NA
6453 6653 NA
6454 6654 NA
6455 6655 NA
6456 6656 NA
6457 6657 NA
6458 6658 NA
6459 6659 NA
6460 6660 NA
6461 6661 NA
6462 6662 NA
6463 6663 NA
6464 6664 NA
6465 6665 NA
6466 6666 NA
6467 6667 NA
6468 6668 NA
6469 6669 NA
6470 6670 NA
6471 6671 NA
6472 6672 NA
6473 6673 NA
6474 6674 NA
6475 6675 NA
6476 6676 NA
6477 6677 NA
6478 6678 NA
6479 6679 NA
6480 6680 NA
6481 6681 NA
6482 6682 NA
6483 6683 NA
6484 6684 NA
6485 6685 NA
6486 6686 NA
6487 6687 NA
6488 6688 NA
6489 6689 NA
6490 6690 NA
6491 6691 NA
6492 6692 NA
6493 6693 NA
6494 6694 NA
6495 6695 NA
6496 6696 NA
6497 6697 NA
6498 6698 NA
6499 6699 NA
6500 6700 NA
6501 6701 NA
6502 6702 NA
6503 6703 NA
6504 6704 NA
6505 6705 NA
6506 6706 NA
6507 6707 NA
6508 6708 NA
6509 6709 NA
6510 6710 NA
6511 6711 NA
6512 6712 NA
6513 6713 NA
6514 6714 NA
6515 6715 NA
6516 6716 NA
6517 6717 NA
6518 6718 NA
6519 6719 NA
6520 6720 NA
6521 6721 NA
6522 6722 NA
6523 6723 NA
6524 6724 NA
6525 6725 NA
6526 6726 NA
6527 6727 NA
6528 6728 NA
6529 6729 NA
6530 6730 NA
6531 6731 NA
6532 6732 NA
6533 6733 NA
6534 6734 NA
6535 6735 NA
6536 6736 NA
6537 6737 NA
6538 6738 NA
6539 6739 NA
6540 6740 NA
6541 6741 NA
6542 6742 NA
6543 6743 NA
6544 6744 NA
6545 6745 NA
6546 6746 NA
6547 6747 NA
6548 6748 NA
6549 6749 NA
6550 6750 NA
6551 6751 NA
6552 6752 NA
6553 6753 NA
6554 6754 NA
6555 6755 NA
6556 6756 NA
6557 6757 NA
6558 6758 NA
6559 6759 NA
6560 6760 NA
6561 6761 NA
6562 6762 NA
6563 6763 NA
6564 6764 NA
6565 6765 NA
6566 6766 NA
6567 6767 NA
6568 6768 NA
6569 6769 NA
6570 6770 NA
6571 6771 NA
6572 6772 NA
6573 6773 NA
6574 6774 NA
6575 6775 NA
6576 6776 NA
6577 6777 NA
6578 6778 NA
6579 6779 NA
6580 6780 NA
6581 6781 NA
6582 6782 NA
6583 6783 NA
6584 6784 NA
6585 6785 NA
6586 6786 NA
6587 6787 NA
6588 6788 NA
6589 6789 NA
6590 6790 NA
6591 6791 NA
6592 6792 NA
6593 6793 NA
6594 6794 NA
6595 6795 NA
6596 6796 NA
6597 6797 NA
6598 6798 NA
6599 6799 NA
6600 6800 NA
6601 6801 NA
6602 6802 NA
6603 6803 NA
6604 6804 NA
6605 6805 NA
6606 6806 NA
6607 6807 NA
6608 6808 NA
6609 6809 NA
6610 6810 NA
6611 6811 NA
6612 6812 NA
6613 6813 NA
6614 6814 NA
6615 6815 NA
6616 6816 NA
6617 6817 NA
6618 6818 NA
6619 6819 NA
6620 6820 NA
6621 6821 NA
6622 6822 NA
6623 6823 NA
6624 6824 NA
6625 6825 NA
6626 6826 NA
6627 6827 NA
6628 6828 NA
6629 6829 NA
6630 6830 NA
6631 6831 NA
6632 6832 NA
6633 6833 NA
6634 6834 NA
6635 6835 NA
6636 6836 NA
6637 6837 NA
6638 6838 NA
6639 6839 NA
6640 6840 NA
6641 6841 NA
6642 6842 NA
6643 6843 NA
6644 6844 NA
6645 6845 NA
6646 6846 NA
6647 6847 NA
6648 6848 NA
6649 6849 NA
6650 6850 NA
6651 6851 NA
6652 6852 NA
6653 6853 NA
6654 6854 NA
6655 6855 NA
6656 6856 NA
6657 6857 NA
6658 6858 NA
6659 6859 NA
6660 6860 NA
6661 6861 NA
6662 6862 NA
6663 6863 NA
6664 6864 NA
6665 6865 NA
6666 6866 NA
6667 6867 NA
6668 6868 NA
6669 6869 NA
6670 6870 NA
6671 6871 NA
6672 6872 NA
6673 6873 NA
6674 6874 NA
6675 6875 NA
6676 6876 NA
6677 6877 NA
6678 6878 NA
6679 6879 NA
6680 6880 NA
6681 6881 NA
6682 6882 NA
6683 6883 NA
6684 6884 NA
6685 6885 NA
6686 6886 NA
6687 6887 NA
6688 6888 NA
6689 6889 NA
6690 6890 NA
6691 6891 NA
6692 6892 NA
6693 6893 NA
6694 6894 NA
6695 6895 NA
6696 6896 NA
6697 6897 NA
6698 6898 NA
6699 6899 NA
6700 6900 NA
6701 6901 NA
6702 6902 NA
6703 6903 NA
6704 6904 NA
6705 6905 NA
6706 6906 NA
6707 6907 NA
6708 6908 NA
6709 6909 NA
6710 6910 NA
6711 6911 NA
6712 6912 NA
6713 6913 NA
6714 6914 NA
6715 6915 NA
6716 6916 NA
6717 6917 NA
6718 6918 NA
6719 6919 NA
6720 6920 NA
6721 6921 NA
6722 6922 NA
6723 6923 NA
6724 6924 NA
6725 6925 NA
6726 6926 NA
6727 6927 NA
6728 6928 NA
6729 6929 NA
6730 6930 NA
6731 6931 NA
6732 6932 NA
6733 6933 NA
6734 6934 NA
6735 6935 NA
6736 6936 NA
6737 6937 NA
6738 6938 NA
6739 6939 NA
6740 6940 NA
6741 6941 NA
6742 6942 NA
6743 6943 NA
6744 6944 NA
6745 6945 NA
6746 6946 NA
6747 6947 NA
6748 6948 NA
6749 6949 NA
6750 6950 NA
6751 6951 NA
6752 6952 NA
6753 6953 NA
6754 6954 NA
6755 6955 NA
6756 6956 NA
6757 6957 NA
6758 6958 NA
6759 6959 NA
6760 6960 NA
6761 6961 NA
6762 6962 NA
6763 6963 NA
6764 6964 NA
6765 6965 NA
6766 6966 NA
6767 6967 NA
6768 6968 NA
6769 6969 NA
6770 6970 NA
6771 6971 NA
6772 6972 NA
6773 6973 NA
6774 6974 NA
6775 6975 NA
6776 6976 NA
6777 6977 NA
6778 6978 NA
6779 6979 NA
6780 6980 NA
6781 6981 NA
6782 6982 NA
6783 6983 NA
6784 6984 NA
6785 6985 NA
6786 6986 NA
6787 6987 NA
6788 6988 NA
6789 6989 NA
6790 6990 NA
6791 6991 NA
6792 6992 NA
6793 6993 NA
6794 6994 NA
6795 6995 NA
6796 6996 NA
6797 6997 NA
6798 6998 NA
6799 6999 NA
6800 7000 NA
