# Supplementary material for: Histone variant H2A.Z modulates nucleosome dynamics to promote DNA accessibility
Source: Nat Commun. 2023 Feb 11;14:769. doi: 10.1038/s41467-023-36465-5 (PMC9918499; doi:10.1038/s41467-023-36465-5)
Supplement: Supplementary file 4 — Source Data [file 41467_2023_36465_MOESM4_ESM.zip › data/canonical_H2A_nucleosome_ensemble_1.txt]

-19 "Initial" 12.1604 98.6399 27.9671
-18 "Initial" 10.4039 95.743 27.951
-17 "Initial" 8.3342 93.0588 27.8822
-16 "Initial" 6.2226 90.3892 27.7896
-15 "Initial" 4.1676 87.7214 27.2948
-14 "Initial" 2.121 85.059 26.8321
-13 "Initial" 0.3702 82.2295 26.1908
-12 "Initial" -1.3503 79.3618 25.5417
-11 "Initial" -2.9229 76.3553 25.2446
-10 "Initial" -4.5034 73.3759 24.9266
-9 "Initial" -6.2388 70.4647 24.9491
-8 "Initial" -8.013 67.5575 25.0053
-7 "Initial" -10.0891 64.8634 24.8933
-6 "Initial" -12.1344 62.1622 24.789
-5 "Initial" -14.2142 59.5295 24.3076
-4 "Initial" -16.2917 56.8824 23.7788
-3 "Initial" -18.0342 54.0235 23.1702
-2 "Initial" -19.7944 51.1885 22.575
-1 "Initial" -21.334 48.1868 22.2456
0 "Initial" -22.8656 45.1592 21.9578
1 "Initial" -24.4921 42.1566 21.8145
2 "Initial" -26.8551 40.0663 21.0452
3 "Initial" -27.9306 36.6809 21.1177
4 "Initial" -29.4768 33.7078 20.96
5 "Initial" -31.0356 30.8092 20.5283
6 "Initial" -32.401 27.9168 21.5056
7 "Initial" -33.6394 24.8317 21.7897
8 "Initial" -35.1741 21.8168 22.4736
9 "Initial" -36.469 18.8242 22.619
10 "Initial" -37.5327 15.7686 22.8295
11 "Initial" -38.3975 12.5991 23.1529
12 "Initial" -38.67 9.3363 21.8943
13 "Initial" -38.3022 6.0289 21.0204
14 "Initial" -38.5709 2.5285 20.576
15 "Initial" -39.4131 -0.8717 20.8093
16 "Initial" -39.0853 -3.8293 20.3523
17 "Initial" -39.3254 -7.0579 17.9343
18 "Initial" -38.8305 -10.5931 17.4686
19 "Initial" -38.1719 -14.1029 16.9582
20 "Initial" -37.5101 -17.216 16.7348
21 "Initial" -37.0119 -20.6716 16.3205
22 "Initial" -36.4053 -23.8404 16.0091
23 "Initial" -34.1121 -26.4668 15.0784
24 "Initial" -31.5097 -28.2595 14.0975
25 "Initial" -28.8726 -29.8862 14.0271
26 "Initial" -26.1901 -31.9539 14.5283
27 "Initial" -24.4275 -35.2523 13.4618
28 "Initial" -21.2174 -36.7777 13.3257
29 "Initial" -18.1102 -38.5505 13.7808
30 "Initial" -15.2617 -40.1517 13.9633
31 "Initial" -11.8527 -41.8085 14.4078
32 "Initial" -9.4239 -43.1558 14.0494
33 "Initial" -6.1996 -43.5992 13.6124
34 "Initial" -2.7825 -44.1375 12.8851
35 "Initial" 0.789 -43.3116 13.1556
36 "Initial" 3.6547 -42.5374 13.2729
37 "Initial" 7.2487 -41.9656 13.7571
38 "Initial" 10.2086 -41.3652 14.0553
39 "Initial" 13.2189 -39.4278 11.9108
40 "Initial" 16.4522 -37.9753 10.8511
41 "Initial" 18.9953 -35.8303 12.0809
42 "Initial" 22.1413 -34.4941 11.9926
43 "Initial" 24.5084 -32.6009 11.8011
44 "Initial" 26.743 -30.3373 10.8476
45 "Initial" 28.1345 -27.013 11.3392
46 "Initial" 30.9501 -24.9347 10.0038
47 "Initial" 33.8084 -22.826 10.2754
48 "Initial" 34.8963 -19.6169 9.2655
49 "Initial" 37.4658 -17.5476 7.9756
50 "Initial" 38.1518 -14.0376 8.697
51 "Initial" 39.5898 -10.7729 8.7991
52 "Initial" 40.8358 -8.3236 7.6098
53 "Initial" 42.3877 -5.5138 6.9518
54 "Initial" 42.8803 -1.7055 6.1847
55 "Initial" 42.4319 1.8206 6.736
56 "Initial" 42.6333 4.7088 5.8025
57 "Initial" 41.9286 8.0394 5.4993
58 "Initial" 42.539 11.2837 6.3214
59 "Initial" 40.0967 14.4951 4.6628
60 "Initial" 39.2216 18.3024 3.3357
61 "Initial" 36.419 20.487 4.2379
62 "Initial" 35.0747 23.3733 4.32
63 "Initial" 32.3948 25.8255 4.0779
64 "Initial" 30.5602 28.0469 3.2362
65 "Initial" 27.9831 30.3568 2.8314
66 "Initial" 25.2406 31.8093 3.218
67 "Initial" 22.6331 33.9734 4.1486
68 "Initial" 19.661 35.9879 2.744
69 "Initial" 16.8626 38.3835 1.8428
70 "Initial" 13.4129 38.3488 1.8162
71 "Initial" 9.7335 38.1377 0.4645
72 "Initial" 6.5657 38.584 0.4162
73 "Initial" 3.2662 39.4914 0.7252
74 "Initial" -2e-04 39.8854 0.3265
75 "Initial" -3.1094 39.4675 -0.8118
76 "Initial" -6.4147 38.9322 -1.1426
77 "Initial" -9.5904 38.2352 -0.6375
78 "Initial" -13.3717 38.4047 -1.8239
79 "Initial" -16.7754 38.7095 -1.6116
80 "Initial" -19.4875 36.0109 -2.3923
81 "Initial" -22.5152 34.0495 -3.9325
82 "Initial" -24.9194 31.9336 -2.9013
83 "Initial" -27.9298 30.2433 -2.4762
84 "Initial" -30.2102 27.8963 -2.8435
85 "Initial" -32.5314 25.4879 -3.6279
86 "Initial" -35.219 23.2456 -3.6045
87 "Initial" -36.6654 20.3593 -3.4183
88 "Initial" -39.2315 17.9199 -2.3124
89 "Initial" -40.3898 14.6221 -3.1485
90 "Initial" -42.2393 11.3386 -4.924
91 "Initial" -41.9255 7.5031 -5.2571
92 "Initial" -42.4557 4.3983 -4.9
93 "Initial" -42.8632 1.0817 -5.3311
94 "Initial" -42.8863 -2.2274 -5.3566
95 "Initial" -42.1463 -5.7532 -6.7073
96 "Initial" -40.6601 -8.28 -7.6903
97 "Initial" -39.1186 -10.79 -8.6245
98 "Initial" -38.1339 -13.9678 -9.0543
99 "Initial" -37.4264 -17.5709 -8.1356
100 "Initial" -34.853 -19.7771 -9.6808
101 "Initial" -33.6492 -22.9308 -10.5765
102 "Initial" -31.0485 -24.9925 -10.2063
103 "Initial" -28.2952 -27.3211 -11.6723
104 "Initial" -26.751 -30.667 -10.9953
105 "Initial" -24.9832 -33.1977 -11.5234
106 "Initial" -22.0888 -34.8519 -11.8142
107 "Initial" -19.071 -36.2684 -12.0981
108 "Initial" -16.2799 -38.0464 -10.9353
109 "Initial" -13.2849 -39.2086 -12.1982
110 "Initial" -10.2783 -41.3696 -13.9965
111 "Initial" -7.3746 -41.7847 -13.8616
112 "Initial" -3.5169 -42.4925 -13.4534
113 "Initial" -0.6476 -43.3434 -13.498
114 "Initial" 2.9944 -43.7673 -13.3636
115 "Initial" 6.1336 -43.5593 -14.1429
116 "Initial" 9.2537 -42.9375 -14.0655
117 "Initial" 12.234 -41.5691 -13.8562
118 "Initial" 15.2092 -40.2024 -14.0487
119 "Initial" 18.3855 -38.4884 -13.7413
120 "Initial" 21.4394 -37.1492 -13.5378
121 "Initial" 24.0807 -35.3848 -13.5002
122 "Initial" 26.0554 -32.116 -14.6227
123 "Initial" 28.7464 -30.1257 -14.3272
124 "Initial" 31.5672 -28.464 -14.3715
125 "Initial" 33.8187 -26.5489 -15.5175
126 "Initial" 36.2079 -23.7818 -16.7347
127 "Initial" 36.3721 -20.6574 -16.9659
128 "Initial" 37.4595 -17.3557 -16.9934
129 "Initial" 37.8755 -14.1589 -17.9919
130 "Initial" 38.9472 -10.4581 -17.9203
131 "Initial" 39.5105 -7.2152 -18.2497
132 "Initial" 39.1471 -4.0541 -20.8
133 "Initial" 39.398 -1.3122 -21.2628
134 "Initial" 38.4901 2.7637 -21.4369
135 "Initial" 38.4095 5.7688 -21.7324
136 "Initial" 38.7051 9.1258 -22.5471
137 "Initial" 38.3781 12.2746 -23.6691
138 "Initial" 37.4648 15.4664 -23.9832
139 "Initial" 36.4864 18.5391 -22.8642
140 "Initial" 35.211 21.626 -22.4769
141 "Initial" 33.9786 24.488 -21.6379
142 "Initial" 32.5032 27.7054 -21.4256
143 "Initial" 31.417 30.693 -20.4697
144 "Initial" 30.2395 33.6142 -20.4094
145 "Initial" 28.1582 36.5547 -20.9506
146 "Initial" 27.6606 39.7617 -20.563
147 "Initial" 25.289 42.2267 -21.3665
148 "Initial" 23.8141 45.4045 -21.1333
149 "Initial" 22.1975 48.3636 -20.8103
150 "Initial" 20.6115 51.3579 -20.8668
151 "Initial" 19.0089 54.3612 -20.9682
152 "Initial" 17.063 57.1528 -21.129
153 "Initial" 15.1521 59.9456 -21.2808
154 "Initial" 13.0293 62.5844 -21.1495
155 "Initial" 10.8836 65.2239 -20.9757
156 "Initial" 8.988 68.0132 -20.5174
157 "Initial" 7.083 70.7842 -20.0861
158 "Initial" 5.4946 73.7577 -19.729
159 "Initial" 3.9337 76.7663 -19.395
160 "Initial" 2.3042 79.7541 -19.4622
161 "Initial" 0.6808 82.7293 -19.4974
162 "Initial" -1.2344 85.5176 -19.6947
163 "Initial" -3.1986 88.2919 -19.8961
164 "Initial" -5.3082 90.9599 -19.7322
165 "Initial" -7.3939 93.6271 -19.5937
166 "Initial" -9.3144 96.3792 -19.1217
167 "Initial" -11.2104 99.1628 -18.6155
-19 "MD" -8.147 98.889 50.963
-18 "MD" -5.572 93.973 48.161
-17 "MD" -5.367 90.762 48.117
-16 "MD" -4.895 88.12 45.929
-15 "MD" -5.212 84.482 44.658
-14 "MD" -5.543 81.5 43.434
-13 "MD" -7.071 79.603 41.521
-12 "MD" -6.804 75.262 41.32
-11 "MD" -7.325 71.924 40.038
-10 "MD" -8.029 69.628 37.232
-9 "MD" -9.573 67.031 35.304
-8 "MD" -10.058 63.668 33.916
-7 "MD" -11.984 61.117 32.921
-6 "MD" -14.1 59.562 30.838
-5 "MD" -15.379 57.235 28.902
-4 "MD" -16.727 54.692 27.712
-3 "MD" -18.095 51.828 25.947
-2 "MD" -20.223 49.623 25.403
-1 "MD" -21.918 47.75 22.297
0 "MD" -24.328 45.136 21.69
1 "MD" -26.244 42.458 20.151
2 "MD" -27.918 40.383 19.105
3 "MD" -29.813 37.934 18.427
4 "MD" -30.595 34.857 18.399
5 "MD" -32.707 31.544 17.997
6 "MD" -33.534 28.123 20.064
7 "MD" -35.102 25.591 20.873
8 "MD" -36.445 22.266 22.602
9 "MD" -37.642 19.611 23.675
10 "MD" -38.219 16.349 23.947
11 "MD" -39.269 13.028 23.792
12 "MD" -40.907 9.472 24.201
13 "MD" -40.845 6.545 23.258
14 "MD" -39.932 2.877 22.128
15 "MD" -39.726 -0.075 22.021
16 "MD" -39.06 -3.196 20.882
17 "MD" -40.303 -6.693 19.972
18 "MD" -39.607 -9.979 19.647
19 "MD" -38.229 -13.012 18.989
20 "MD" -38.077 -16.743 18.462
21 "MD" -38.347 -20.343 18.506
22 "MD" -35.994 -22.924 17.75
23 "MD" -35.242 -26.331 17.179
24 "MD" -32.74 -28.814 15.764
25 "MD" -30.185 -30.021 16.756
26 "MD" -27.731 -32.709 16.081
27 "MD" -25.333 -34.447 15.919
28 "MD" -22.618 -37.565 13.145
29 "MD" -19.608 -38.408 13.003
30 "MD" -15.991 -39.726 13.386
31 "MD" -12.828 -40.578 12.518
32 "MD" -10.092 -43.458 12.888
33 "MD" -6.618 -44.227 12.72
34 "MD" -3.286 -43.257 12.584
35 "MD" 0.164 -43.303 12.202
36 "MD" 3.491 -41.937 12.021
37 "MD" 7.123 -41.89 12.059
38 "MD" 10.621 -40.606 11.7
39 "MD" 12.803 -39.06 10.533
40 "MD" 16.037 -38.06 10.43
41 "MD" 18.838 -36.57 10.63
42 "MD" 22.101 -35.464 11.132
43 "MD" 24.638 -33.05 11.946
44 "MD" 27.4 -31.062 13.023
45 "MD" 29.837 -29.036 12.934
46 "MD" 32.029 -25.795 13.061
47 "MD" 34.417 -22.85 12.954
48 "MD" 36.83 -21.011 11.799
49 "MD" 38.245 -18.45 11.145
50 "MD" 38.698 -14.905 11.162
51 "MD" 39.884 -11.899 10.752
52 "MD" 41.983 -8.612 9.813
53 "MD" 42.703 -5.388 8.324
54 "MD" 43.118 -2.376 6.816
55 "MD" 42.83 1.236 5.816
56 "MD" 42.947 4.72 6.485
57 "MD" 41.992 8.001 6.709
58 "MD" 42.088 11.526 6.39
59 "MD" 42.008 15.542 5.889
60 "MD" 38.984 17.497 5.857
61 "MD" 37.024 20.071 5.907
62 "MD" 35.445 23.126 5.509
63 "MD" 33.718 25.969 5.303
64 "MD" 30.523 27.548 5.013
65 "MD" 28.431 29.697 4.011
66 "MD" 26.14 32.351 3.486
67 "MD" 23.291 34.238 4.661
68 "MD" 20.158 36.053 3.072
69 "MD" 17.196 37.201 2.345
70 "MD" 13.977 38.084 1.802
71 "MD" 10.413 39.119 1.55
72 "MD" 6.395 39.166 1.165
73 "MD" 3.389 39.734 0.201
74 "MD" 0.616 41.013 -0.644
75 "MD" -2.798 38.611 -0.918
76 "MD" -6.268 38.642 -2.316
77 "MD" -9.576 38.798 -1.226
78 "MD" -12.86 38.742 -2.738
79 "MD" -16.353 38.81 -1.952
80 "MD" -19.83 36.012 -2.695
81 "MD" -22.657 34.197 -4.8
82 "MD" -26.035 32.789 -3.621
83 "MD" -28.235 30.686 -4.404
84 "MD" -30.961 28.545 -4.68
85 "MD" -33.062 26.128 -5.615
86 "MD" -34.684 23.408 -4.09
87 "MD" -37.07 20.685 -4.789
88 "MD" -39.129 17.593 -5.849
89 "MD" -40.567 14.556 -6.065
90 "MD" -41.428 11.567 -6.854
91 "MD" -41.909 7.81 -6.758
92 "MD" -41.721 3.93 -7.258
93 "MD" -41.946 1.003 -7.883
94 "MD" -41.923 -2.042 -8.53
95 "MD" -41.997 -5.298 -9.028
96 "MD" -40.906 -8.213 -9.652
97 "MD" -38.904 -11.266 -10.644
98 "MD" -37.866 -14.298 -8.95
99 "MD" -36.893 -17.863 -10.195
100 "MD" -36.035 -21.009 -11.068
101 "MD" -33.437 -22.974 -10.839
102 "MD" -31.243 -25.836 -10.399
103 "MD" -28.701 -28.025 -11.045
104 "MD" -26.727 -30.837 -11.061
105 "MD" -23.256 -32.264 -11.749
106 "MD" -21.258 -33.575 -11.287
107 "MD" -18.452 -35.819 -11.61
108 "MD" -15.572 -37.917 -12.43
109 "MD" -12.557 -40.143 -12.167
110 "MD" -9.056 -42.553 -12.27
111 "MD" -6.087 -42.469 -12.441
112 "MD" -2.655 -42.353 -11.677
113 "MD" 0.916 -42.851 -10.92
114 "MD" 3.946 -42.865 -11.576
115 "MD" 7.577 -43.382 -12.415
116 "MD" 10.959 -43.066 -14.241
117 "MD" 13.608 -41.267 -13.74
118 "MD" 16.237 -39.768 -15.215
119 "MD" 19.645 -39.054 -13.463
120 "MD" 22.157 -36.036 -15.257
121 "MD" 25.392 -34.996 -17.786
122 "MD" 27.288 -32.047 -18.626
123 "MD" 29.971 -30.101 -17.648
124 "MD" 34.012 -28.705 -17.531
125 "MD" 36.292 -26.322 -18.499
126 "MD" 37.419 -23.743 -20.475
127 "MD" 38.554 -20.589 -21.63
128 "MD" 38.577 -17.38 -21.532
129 "MD" 38.486 -13.26 -21.589
130 "MD" 40.048 -10.65 -21.401
131 "MD" 39.307 -7.007 -21.577
132 "MD" 39.283 -3.791 -21.597
133 "MD" 39.552 -0.23 -22.326
134 "MD" 40.026 3.135 -22.599
135 "MD" 40.768 6.383 -23.275
136 "MD" 40.518 9.384 -23.534
137 "MD" 39.637 12.669 -23.957
138 "MD" 38.809 15.623 -24.244
139 "MD" 36.682 18.485 -23.495
140 "MD" 35.751 20.843 -22.55
141 "MD" 34.415 23.95 -21.812
142 "MD" 33.579 26.956 -20.424
143 "MD" 33.077 29.961 -19.346
144 "MD" 31.301 33.556 -19.584
145 "MD" 31.024 37.216 -19.403
146 "MD" 29.365 40.018 -19.112
147 "MD" 29.236 43.492 -20.253
148 "MD" 26.832 46.299 -19.096
149 "MD" 24.479 49.302 -18.734
150 "MD" 22.075 50.502 -17.242
151 "MD" 19.257 52.109 -16.115
152 "MD" 17.481 54.583 -14.626
153 "MD" 16.837 57.539 -12.756
154 "MD" 15.933 60.099 -11.385
155 "MD" 14.701 62.882 -9.925
156 "MD" 13.781 65.801 -8.331
157 "MD" 12.669 69.247 -8.161
158 "MD" 11.699 72.361 -7.126
159 "MD" 10.206 74.028 -4.528
160 "MD" 7.949 76.05 -2.354
161 "MD" 7.192 77.256 0.694
162 "MD" 5.404 79.143 1.735
163 "MD" 3.628 80.662 4.067
164 "MD" 2.089 82.242 6.874
165 "MD" 1.223 84.938 9.173
166 "MD" -0.879 86.987 10.614
167 "MD" -2.717 90.954 10.389
-19 "MD" 9.905 93.952 38.043
-18 "MD" 9.328 91.292 35.804
-17 "MD" 8.671 88.334 34.264
-16 "MD" 7.791 85.348 34.092
-15 "MD" 7.657 82.262 32.562
-14 "MD" 6.744 78.484 32.195
-13 "MD" 4.349 77.023 31.118
-12 "MD" 2.618 74.621 30.22
-11 "MD" 1.077 71.591 29.717
-10 "MD" -1.051 68.902 28.688
-9 "MD" -3.67 66.547 27.171
-8 "MD" -4.905 62.685 25.721
-7 "MD" -7.131 60.758 25.384
-6 "MD" -10.47 60.228 23.174
-5 "MD" -13.026 57.531 23.223
-4 "MD" -14.873 55.115 22.345
-3 "MD" -17.274 52.099 21.983
-2 "MD" -19.93 49.942 21.98
-1 "MD" -21.892 48.08 19.35
0 "MD" -24.502 45.989 19.492
1 "MD" -26.09 42.666 18.363
2 "MD" -28.263 40.545 17.986
3 "MD" -30.463 37.91 18.136
4 "MD" -30.692 34.065 18.505
5 "MD" -31.734 31.002 18.816
6 "MD" -32.612 27.642 19.065
7 "MD" -34.652 25.515 19.645
8 "MD" -34.526 22.393 20.574
9 "MD" -35.242 18.982 21.264
10 "MD" -35.883 16.186 21.463
11 "MD" -37.844 13.316 22.165
12 "MD" -39.432 10.131 21.434
13 "MD" -40.048 6.774 20.932
14 "MD" -39.805 3.358 20.41
15 "MD" -40.079 0.331 20.641
16 "MD" -39.981 -3.119 21.615
17 "MD" -39.565 -6.472 19.835
18 "MD" -40.036 -9.994 19.472
19 "MD" -38.446 -12.664 20.554
20 "MD" -37.573 -15.862 19.534
21 "MD" -37.818 -19.364 19.096
22 "MD" -37.47 -22.344 17.32
23 "MD" -35.725 -24.695 16.045
24 "MD" -34.007 -27.914 14.639
25 "MD" -30.541 -28.94 14.477
26 "MD" -28.633 -31.455 13.254
27 "MD" -26.423 -34.031 13.927
28 "MD" -23.221 -35.216 12.981
29 "MD" -20.784 -37.619 13.039
30 "MD" -17.394 -39.299 13.17
31 "MD" -14.108 -40.409 11.481
32 "MD" -11.838 -43.003 12.434
33 "MD" -8.863 -43.81 11.835
34 "MD" -5.01 -42.864 11.809
35 "MD" -1.125 -42.573 11.546
36 "MD" 2.478 -42.045 10.992
37 "MD" 5.711 -42.781 12.422
38 "MD" 8.612 -42.337 12.106
39 "MD" 11.869 -39.109 11.887
40 "MD" 15.576 -38.175 10.622
41 "MD" 18.846 -36.966 11.071
42 "MD" 21.514 -35.636 11.112
43 "MD" 23.592 -33.06 11.239
44 "MD" 26.185 -31.518 11.057
45 "MD" 28.581 -29.027 10.965
46 "MD" 30.566 -26.673 10.954
47 "MD" 32.623 -23.652 11.705
48 "MD" 35.427 -20.725 11.089
49 "MD" 36.751 -18.076 10.488
50 "MD" 37.884 -15.046 10.679
51 "MD" 39.175 -12.258 9.505
52 "MD" 40.161 -8.7 9.11
53 "MD" 41.766 -5.562 8.019
54 "MD" 41.503 -2.065 6.14
55 "MD" 41.748 1.047 5.452
56 "MD" 42.382 4.203 4.291
57 "MD" 41.973 7.041 5.008
58 "MD" 42.408 10.408 5.532
59 "MD" 42.949 13.675 4.331
60 "MD" 39.52 17.914 4.735
61 "MD" 37.836 20.593 5.093
62 "MD" 35.998 24.146 5.496
63 "MD" 33.524 26.68 5.226
64 "MD" 30.21 27.707 4.67
65 "MD" 28.195 29.554 4.417
66 "MD" 25.961 31.968 4.12
67 "MD" 22.93 34.316 4.509
68 "MD" 19.761 35.857 3.48
69 "MD" 16.412 36.763 3.044
70 "MD" 13.293 38.125 1.985
71 "MD" 9.728 39.056 2.171
72 "MD" 6.28 39.749 1.442
73 "MD" 3.235 39.325 0.407
74 "MD" 0.108 39.971 -0.502
75 "MD" -3.417 40.593 -1.239
76 "MD" -6.588 39.097 -2.126
77 "MD" -9.335 38.703 -1.825
78 "MD" -12.72 38.44 -3.53
79 "MD" -17.279 39.356 -3.127
80 "MD" -19.512 35.93 -3.678
81 "MD" -22.71 34.371 -5.221
82 "MD" -25.223 32.71 -4.425
83 "MD" -27.864 30.805 -4.594
84 "MD" -31.619 28.593 -4.843
85 "MD" -33.644 26.183 -6.077
86 "MD" -34.674 23.071 -4.348
87 "MD" -37.234 21.577 -4.523
88 "MD" -39.061 17.697 -4.655
89 "MD" -41.227 14.259 -4.439
90 "MD" -40.92 11.628 -4.459
91 "MD" -41.314 7.999 -4.557
92 "MD" -42.074 4.116 -4.787
93 "MD" -41.719 0.55 -5.921
94 "MD" -42.096 -2.072 -6.461
95 "MD" -42.508 -5.273 -6.905
96 "MD" -40.719 -8.871 -8.507
97 "MD" -39.058 -12.002 -9.081
98 "MD" -37.754 -15.378 -9.296
99 "MD" -37.421 -18.447 -9.479
100 "MD" -36.443 -21.709 -9.915
101 "MD" -33.512 -23.745 -12.396
102 "MD" -31.465 -26.21 -12.325
103 "MD" -29.428 -29.774 -12.818
104 "MD" -26.961 -31.729 -13.46
105 "MD" -23.983 -32.917 -13.093
106 "MD" -21.608 -34.932 -13.478
107 "MD" -18.554 -36.343 -13.717
108 "MD" -15.884 -38.037 -14.509
109 "MD" -12.527 -39.434 -13.704
110 "MD" -9.244 -42.193 -13.383
111 "MD" -6.101 -42.926 -13.502
112 "MD" -2.629 -42.24 -12.142
113 "MD" 0.745 -43.242 -11.413
114 "MD" 3.67 -42.769 -12.269
115 "MD" 7.485 -43.934 -12.383
116 "MD" 10.557 -42.994 -13.056
117 "MD" 13.873 -41.596 -13.164
118 "MD" 17.053 -39.216 -13.599
119 "MD" 20.685 -38.994 -12.813
120 "MD" 23.924 -36.405 -14.769
121 "MD" 26.584 -34.764 -15.917
122 "MD" 28.51 -32.512 -17.144
123 "MD" 30.033 -29.834 -16.66
124 "MD" 34.225 -28.35 -16.997
125 "MD" 36.01 -25.487 -18.085
126 "MD" 36.881 -23.238 -20.045
127 "MD" 37.584 -19.981 -21.399
128 "MD" 37.893 -16.774 -20.211
129 "MD" 37.875 -13.773 -21.054
130 "MD" 39.31 -10.716 -20.684
131 "MD" 40.262 -7.912 -20.966
132 "MD" 40.112 -3.775 -21.171
133 "MD" 40.169 -0.684 -20.997
134 "MD" 40.739 3.046 -20.395
135 "MD" 40.226 6.041 -21.109
136 "MD" 38.796 9.13 -21.122
137 "MD" 39.736 12.559 -21.581
138 "MD" 38.765 15.751 -21.86
139 "MD" 36.593 19.221 -21.737
140 "MD" 35.578 22.27 -21.493
141 "MD" 34.198 25.341 -20.851
142 "MD" 34.15 28.44 -20.41
143 "MD" 33.403 31.479 -18.748
144 "MD" 31.027 34.177 -19.069
145 "MD" 30.463 38.017 -18.967
146 "MD" 28.402 41.194 -18.234
147 "MD" 27.574 43.919 -18.57
148 "MD" 25.367 46.404 -18.12
149 "MD" 21.784 48.577 -17.694
150 "MD" 18.558 50.485 -17.242
151 "MD" 17.412 52.786 -14.987
152 "MD" 15.914 54.865 -12.671
153 "MD" 15.337 57.726 -10.102
154 "MD" 14.572 60.086 -8.385
155 "MD" 13.805 63.542 -8.177
156 "MD" 13.003 66.439 -6.847
157 "MD" 12.592 70.426 -7.062
158 "MD" 10.887 73.786 -6.415
159 "MD" 9.911 77.017 -6.592
160 "MD" 8.573 80.225 -5.896
161 "MD" 8.235 82.211 -3.32
162 "MD" 5.905 84.998 -3.106
163 "MD" 4.721 87.109 -1.922
164 "MD" 3.631 90.59 -0.35
165 "MD" 3.242 94.18 0.586
166 "MD" 1.759 96.883 1.28
167 "MD" -0.173 99.722 -0.227
-19 "MD" 19.093 91.805 21.203
-18 "MD" 16.521 90.202 21.193
-17 "MD" 13.834 87.98 21.704
-16 "MD" 11.219 85.527 22.175
-15 "MD" 8.089 84.265 23.36
-14 "MD" 6.355 81.371 22.388
-13 "MD" 3.568 78.827 23.98
-12 "MD" 0.272 77.481 23.621
-11 "MD" -0.353 73.955 24.788
-10 "MD" -2.637 71.147 24.438
-9 "MD" -4.798 68.557 22.88
-8 "MD" -5.534 65.108 21.662
-7 "MD" -7.833 63.823 20.194
-6 "MD" -10.295 61.855 18.558
-5 "MD" -12.145 59.015 18.701
-4 "MD" -13.832 56.156 18.565
-3 "MD" -15.514 53.311 18.161
-2 "MD" -17.403 50.961 19.042
-1 "MD" -20.046 48.717 17.151
0 "MD" -22.178 46.647 17.643
1 "MD" -23.606 43.195 17.446
2 "MD" -25.681 40.518 17.789
3 "MD" -28.063 38.354 18.709
4 "MD" -28.423 34.22 19.371
5 "MD" -29.954 31.361 19.047
6 "MD" -31.611 28.654 19.768
7 "MD" -33.168 25.938 21.028
8 "MD" -35.294 22.782 21.657
9 "MD" -35.178 20.073 23.197
10 "MD" -36.951 17.699 25.556
11 "MD" -37.642 14.505 25.346
12 "MD" -38.876 11.274 25.635
13 "MD" -38.279 8.035 24.921
14 "MD" -38.334 4.554 24.136
15 "MD" -38.519 0.864 24.639
16 "MD" -37.899 -2.55 22.263
17 "MD" -38.91 -5.509 21.718
18 "MD" -38.762 -8.427 21.093
19 "MD" -37.676 -11.751 20.33
20 "MD" -38.418 -15.32 20.324
21 "MD" -38.443 -18.962 19.332
22 "MD" -37.634 -21.844 17.379
23 "MD" -35.767 -24.748 16.02
24 "MD" -33.955 -27.378 14.606
25 "MD" -30.857 -29.08 14.588
26 "MD" -28.396 -31.534 15.037
27 "MD" -26.532 -33.716 15.103
28 "MD" -23.874 -35.487 13.97
29 "MD" -20.691 -38.098 13.582
30 "MD" -17.128 -39.68 13.507
31 "MD" -13.172 -40.277 11.745
32 "MD" -11.246 -43.282 12.767
33 "MD" -8.098 -43.709 12.049
34 "MD" -4.668 -42.399 12.34
35 "MD" -0.859 -43.231 10.736
36 "MD" 2.289 -42.207 10.477
37 "MD" 5.514 -43.034 10.601
38 "MD" 9.398 -41.62 10.086
39 "MD" 12.178 -39.927 8.957
40 "MD" 15.371 -38.967 9.184
41 "MD" 18.322 -37.58 8.813
42 "MD" 21.249 -36.089 8.677
43 "MD" 23.929 -34.003 11.108
44 "MD" 25.965 -31.617 11.761
45 "MD" 28.634 -29.366 11.072
46 "MD" 30.561 -26.109 10.993
47 "MD" 32.822 -24.252 12.858
48 "MD" 35.021 -20.771 11.68
49 "MD" 37.031 -17.811 11.393
50 "MD" 38.112 -14.444 11.964
51 "MD" 40.044 -11.585 11.249
52 "MD" 42.29 -8.297 10.329
53 "MD" 43.724 -5.165 9.345
54 "MD" 42.268 -1.928 7.925
55 "MD" 41.584 1.053 7.252
56 "MD" 42.388 4.601 7.434
57 "MD" 42.016 7.8 6.798
58 "MD" 42.165 11.469 5.671
59 "MD" 41.975 15.385 4.661
60 "MD" 39.82 18.317 3.964
61 "MD" 37.148 20.751 5.025
62 "MD" 36.217 23.48 4.73
63 "MD" 34.065 26.718 4.591
64 "MD" 30.864 28.799 4.502
65 "MD" 28.212 30.047 3.59
66 "MD" 25.759 32.543 2.933
67 "MD" 22.557 34.309 4.323
68 "MD" 20.155 36.239 3.525
69 "MD" 17.406 37.314 2.652
70 "MD" 13.986 37.609 2.097
71 "MD" 9.952 38.669 1.774
72 "MD" 6.916 40.499 1.219
73 "MD" 3.637 40.017 0.124
74 "MD" 0.342 40.896 -0.494
75 "MD" -2.837 39.562 -0.158
76 "MD" -6.009 39.029 -1.589
77 "MD" -9.136 38.532 -1.43
78 "MD" -12.695 38.792 -1.637
79 "MD" -16.482 37.562 -2.326
80 "MD" -20.297 36.133 -3.181
81 "MD" -22.855 34.369 -4.786
82 "MD" -25.073 32.339 -3.061
83 "MD" -27.951 30.793 -3.924
84 "MD" -31.166 28.156 -3.742
85 "MD" -33.107 25.712 -4.638
86 "MD" -35.321 23.156 -4.089
87 "MD" -36.43 20.37 -2.981
88 "MD" -38.488 17.407 -3.928
89 "MD" -40.882 14.828 -4.238
90 "MD" -40.727 11.375 -5.312
91 "MD" -41.561 8.065 -5.366
92 "MD" -42.222 4.373 -5.755
93 "MD" -43.266 1.025 -6.221
94 "MD" -44.075 -2.229 -7.187
95 "MD" -43.103 -5.45 -7.672
96 "MD" -42.527 -8.899 -8.447
97 "MD" -40.087 -11.846 -9.299
98 "MD" -37.952 -14.282 -8.618
99 "MD" -37.852 -17.48 -8.603
100 "MD" -35.494 -19.897 -10.173
101 "MD" -33.705 -22.723 -11.968
102 "MD" -31.821 -25.978 -11.543
103 "MD" -30.543 -29.072 -11.327
104 "MD" -27.668 -31.578 -11.56
105 "MD" -24.842 -33.218 -10.578
106 "MD" -21.613 -34.292 -10.437
107 "MD" -19.275 -36.031 -10.543
108 "MD" -16.539 -37.83 -10.622
109 "MD" -12.669 -39.172 -10.114
110 "MD" -10.212 -41.641 -11.116
111 "MD" -6.833 -42.489 -13.033
112 "MD" -4.001 -42.336 -12.979
113 "MD" 0.156 -43.344 -12.652
114 "MD" 3.22 -43.667 -13.414
115 "MD" 6.472 -44.32 -13.606
116 "MD" 9.577 -43.206 -14.3
117 "MD" 12.942 -42.649 -14.384
118 "MD" 16.067 -40.068 -14.729
119 "MD" 19.494 -39.185 -15.016
120 "MD" 22.508 -37.593 -15.181
121 "MD" 24.952 -35.494 -16.325
122 "MD" 27.413 -33.025 -18.203
123 "MD" 29.599 -30.127 -17.147
124 "MD" 33.085 -28.68 -16.94
125 "MD" 35.191 -26.476 -18.384
126 "MD" 36.982 -23.855 -18.981
127 "MD" 37.232 -20.486 -20.228
128 "MD" 36.981 -16.574 -21.137
129 "MD" 37.8 -12.926 -21.084
130 "MD" 38.603 -10.406 -21.581
131 "MD" 39.117 -6.704 -22.321
132 "MD" 39.852 -3.024 -22.346
133 "MD" 40.174 0.201 -22.786
134 "MD" 39.748 3.504 -22.797
135 "MD" 40.469 7.537 -23.46
136 "MD" 40.013 10.991 -23.488
137 "MD" 39.66 13.818 -24.389
138 "MD" 39.256 16.577 -24.287
139 "MD" 36.615 19.609 -23.565
140 "MD" 35.619 22.74 -23.358
141 "MD" 35.135 25.707 -22.231
142 "MD" 33.972 29.191 -20.263
143 "MD" 32.455 32.191 -18.972
144 "MD" 31.118 35.286 -19.566
145 "MD" 30.31 38.929 -19.39
146 "MD" 28.509 41.172 -18.969
147 "MD" 27.564 44.737 -19.751
148 "MD" 24.619 46.552 -18.423
149 "MD" 22.97 49.232 -18.773
150 "MD" 20.776 51.898 -19.069
151 "MD" 19.484 54.33 -16.882
152 "MD" 16.699 56.451 -15.737
153 "MD" 15.779 59.549 -16.212
154 "MD" 14.152 62.234 -14.661
155 "MD" 12.302 65.712 -15.832
156 "MD" 11.544 68.805 -14.244
157 "MD" 10.292 72.206 -13.85
158 "MD" 8.264 74.444 -13.086
159 "MD" 7.174 76.602 -11.248
160 "MD" 5.751 79.372 -9.572
161 "MD" 3.68 82.165 -9.266
162 "MD" 1.478 83.739 -6.723
163 "MD" -0.728 85.563 -4.322
164 "MD" -2.066 88.204 -3.484
165 "MD" -3.211 91.653 -2.289
166 "MD" -5.583 93.95 -0.821
167 "MD" -8.839 95.361 -1.776
-19 "MD" 14.157 96.993 19.688
-18 "MD" 12.723 91.21 19.051
-17 "MD" 10.716 88.925 19.692
-16 "MD" 9.676 85.946 20.455
-15 "MD" 7.568 83.905 20.802
-14 "MD" 6.251 81.051 20.744
-13 "MD" 3.511 78.698 21.675
-12 "MD" 0.791 76.979 20.886
-11 "MD" -0.733 74.467 22.832
-10 "MD" -3.527 72.228 22.018
-9 "MD" -6.167 69.877 22.037
-8 "MD" -7.534 66.903 21.688
-7 "MD" -9.582 64.3 21.747
-6 "MD" -12.319 61.754 21.252
-5 "MD" -14.063 59.088 20.14
-4 "MD" -15.463 55.995 19.943
-3 "MD" -17.347 53.175 20.191
-2 "MD" -19.695 51.233 21.056
-1 "MD" -21.687 48.399 19.358
0 "MD" -24.373 46.151 19.456
1 "MD" -26.228 43.153 19.226
2 "MD" -28.254 40.425 19.081
3 "MD" -29.745 38.034 19.871
4 "MD" -29.827 34.415 19.817
5 "MD" -31.352 32.035 19.966
6 "MD" -32.727 28.942 20.821
7 "MD" -33.838 25.88 21.96
8 "MD" -35.902 23.109 22.265
9 "MD" -36.336 19.534 23.251
10 "MD" -37.118 16.107 23.755
11 "MD" -39.398 13.303 22.892
12 "MD" -40.225 10.493 23.442
13 "MD" -40.559 6.82 22.322
14 "MD" -40.695 3.493 21.609
15 "MD" -40.918 0.158 22.312
16 "MD" -40.384 -3.444 20.826
17 "MD" -41.713 -6.402 20.236
18 "MD" -40.121 -9.904 19.893
19 "MD" -38.303 -12.824 18.851
20 "MD" -38.569 -16.138 19.163
21 "MD" -37.845 -19.366 18.621
22 "MD" -36.647 -22.615 16.764
23 "MD" -34.934 -25.717 16.216
24 "MD" -32.976 -28.277 15.298
25 "MD" -30.126 -30.289 14.561
26 "MD" -27.181 -32.768 15.309
27 "MD" -25.059 -34.636 14.976
28 "MD" -22.292 -35.897 13.598
29 "MD" -19.67 -38.407 13.757
30 "MD" -16.11 -40.03 13.757
31 "MD" -13.826 -41.084 13.025
32 "MD" -10.565 -42.651 12.763
33 "MD" -7.707 -43.051 11.413
34 "MD" -4.444 -42.362 11.303
35 "MD" -0.79 -43.016 11.125
36 "MD" 2.364 -41.695 11.12
37 "MD" 6.022 -42.087 11.533
38 "MD" 8.929 -41.118 11.68
39 "MD" 12.245 -39.454 10.465
40 "MD" 16.28 -38.712 11.433
41 "MD" 19.357 -37.473 11.469
42 "MD" 22.109 -35.891 11.631
43 "MD" 24.955 -33.853 12.085
44 "MD" 26.822 -31.242 11.843
45 "MD" 29.756 -29.004 11.727
46 "MD" 31.026 -25.796 10.916
47 "MD" 33.427 -23.58 11.497
48 "MD" 35.77 -21.488 12.069
49 "MD" 37.217 -18.889 11.349
50 "MD" 38.441 -15.111 11.538
51 "MD" 39.934 -11.823 10.763
52 "MD" 41.795 -9.08 10.858
53 "MD" 43.333 -6.35 9.164
54 "MD" 41.815 -2.39 7.743
55 "MD" 42.135 0.203 6.59
56 "MD" 42.331 3.811 7.314
57 "MD" 42.071 7.004 6.831
58 "MD" 41.867 10.729 4.976
59 "MD" 41.668 14.842 3.948
60 "MD" 39.543 17.263 3.749
61 "MD" 36.919 20.227 4.645
62 "MD" 34.983 23.205 4.625
63 "MD" 33.29 26.019 4.453
64 "MD" 30.28 27.792 4.091
65 "MD" 28.207 29.383 3.753
66 "MD" 25.991 32.279 3.261
67 "MD" 23.347 34.02 4.264
68 "MD" 20.665 35.932 3.229
69 "MD" 17.653 37.202 2.982
70 "MD" 14.098 38.451 2.815
71 "MD" 10.406 38.908 2.858
72 "MD" 7.016 39.415 1.3
73 "MD" 3.41 40.379 2.063
74 "MD" 0.674 41.14 0.888
75 "MD" -2.955 39.813 0.778
76 "MD" -6.328 39.652 -0.814
77 "MD" -9.577 38.702 -0.807
78 "MD" -12.521 38.562 -1.771
79 "MD" -16.565 37.69 -1.918
80 "MD" -19.539 36.367 -2.315
81 "MD" -22.773 34.638 -3.454
82 "MD" -25.703 33.195 -2.136
83 "MD" -28.348 31.306 -2.889
84 "MD" -31.134 28.591 -3.832
85 "MD" -33.027 26.811 -4.891
86 "MD" -34.263 23.446 -4.404
87 "MD" -37.011 21.237 -5.649
88 "MD" -38.591 18.617 -5.592
89 "MD" -40.726 15.417 -5.611
90 "MD" -41.351 12.392 -6.479
91 "MD" -41.33 8.548 -6.893
92 "MD" -41.504 4.269 -7.022
93 "MD" -41.148 1.145 -6.333
94 "MD" -41.293 -2.024 -8.063
95 "MD" -41.137 -5.371 -9.822
96 "MD" -40.383 -8.603 -11.312
97 "MD" -38.908 -11.238 -10.212
98 "MD" -38.394 -14.137 -9.02
99 "MD" -37.83 -17.292 -9.157
100 "MD" -35.113 -20.371 -9.38
101 "MD" -33.554 -23.517 -10.798
102 "MD" -31.067 -25.381 -10.317
103 "MD" -29.092 -28.245 -10.754
104 "MD" -26.997 -31.556 -11.471
105 "MD" -23.793 -32.751 -10.711
106 "MD" -21.94 -35.243 -9.904
107 "MD" -19.174 -37.56 -10.554
108 "MD" -16.262 -38.523 -10.524
109 "MD" -13.133 -39.277 -11.255
110 "MD" -9.719 -41.667 -12.007
111 "MD" -7.017 -42.541 -13.035
112 "MD" -3.027 -42.194 -11.899
113 "MD" 0.345 -42.549 -12.217
114 "MD" 3.469 -42.411 -12.513
115 "MD" 7.073 -43.249 -12.697
116 "MD" 10.066 -42.411 -14.727
117 "MD" 13.706 -41.228 -15.034
118 "MD" 16.617 -39.743 -15.241
119 "MD" 19.792 -38.306 -15.101
120 "MD" 22.486 -35.603 -15.576
121 "MD" 25.37 -34.291 -16.517
122 "MD" 27.923 -32.172 -18.426
123 "MD" 29.466 -29.723 -17.623
124 "MD" 33.517 -28.781 -18.415
125 "MD" 35.426 -26.153 -19.18
126 "MD" 35.579 -23.77 -21.016
127 "MD" 36.828 -20.714 -22.649
128 "MD" 37.391 -17.318 -23.051
129 "MD" 39.11 -14.171 -22.883
130 "MD" 39.101 -10.644 -23.458
131 "MD" 40.726 -7.797 -23.412
132 "MD" 40.355 -4.42 -22.747
133 "MD" 39.986 -1.215 -22.262
134 "MD" 40.384 3.259 -22.613
135 "MD" 40.698 6.643 -23.408
136 "MD" 39.018 9.587 -23.958
137 "MD" 40.156 12.836 -23.933
138 "MD" 38.517 15.9 -23.424
139 "MD" 35.455 19.373 -22.976
140 "MD" 34.994 22.546 -22.004
141 "MD" 33.174 25.078 -22.165
142 "MD" 32.341 28.14 -20.55
143 "MD" 31.686 31.42 -19.839
144 "MD" 30.387 34.786 -19.459
145 "MD" 29.61 38.422 -18.811
146 "MD" 26.983 40.737 -18.971
147 "MD" 25.155 43.566 -18.929
148 "MD" 22.68 45.948 -18.119
149 "MD" 20.453 48.093 -17.07
150 "MD" 18.342 50.225 -17.262
151 "MD" 15.889 51.802 -15.834
152 "MD" 12.655 53.823 -14.501
153 "MD" 11.069 57.212 -12.725
154 "MD" 9.232 60.117 -12.487
155 "MD" 8.383 62.552 -11.993
156 "MD" 6.533 65.384 -11.134
157 "MD" 4.894 68.423 -11.575
158 "MD" 2.575 70.724 -11.333
159 "MD" -0.49 72.094 -10.684
160 "MD" -2.849 74.186 -10.826
161 "MD" -5.07 76.216 -8.675
162 "MD" -7.992 77.419 -8.388
163 "MD" -10.613 79.441 -8.087
164 "MD" -13.1 81.907 -6.791
165 "MD" -15.363 84.33 -6.431
166 "MD" -18.404 86.392 -6.531
167 "MD" -20.7 87.189 -9.694
-19 "MD" 18.964 93.931 26.537
-18 "MD" 13.673 93.296 22.845
-17 "MD" 11.628 90.268 22
-16 "MD" 9.8 87.433 22.002
-15 "MD" 7.844 85.119 22.333
-14 "MD" 6.584 81.413 21.943
-13 "MD" 4.293 79.49 21.771
-12 "MD" 1.505 77.682 20.365
-11 "MD" -0.838 74.958 22.073
-10 "MD" -3.369 72.903 20.247
-9 "MD" -6.319 70.931 18.773
-8 "MD" -7.918 68.291 18.228
-7 "MD" -10.256 66.483 17.938
-6 "MD" -12.784 64.522 17.676
-5 "MD" -14.732 61.735 18.073
-4 "MD" -16.519 58.424 18.196
-3 "MD" -18.323 55.41 18.66
-2 "MD" -20.145 52.842 19.444
-1 "MD" -22.286 50.177 17.775
0 "MD" -24.473 47.608 18.224
1 "MD" -25.729 44.579 18.888
2 "MD" -27.318 41.525 18.503
3 "MD" -28.513 38.748 19.388
4 "MD" -29.078 34.936 19.958
5 "MD" -30.831 32.457 19.148
6 "MD" -32.84 28.941 20.477
7 "MD" -34.154 26.33 21.837
8 "MD" -35.944 23.461 21.896
9 "MD" -36.259 20.377 23.328
10 "MD" -38.118 17.862 23.409
11 "MD" -39.762 14.529 24.492
12 "MD" -39.267 11.153 23.503
13 "MD" -41.115 7.066 23.053
14 "MD" -40.573 4.191 22.351
15 "MD" -39.803 0.872 22.567
16 "MD" -38.906 -2.736 20.528
17 "MD" -39.792 -5.977 19.911
18 "MD" -39.706 -9.423 20.141
19 "MD" -38.6 -12.39 19.979
20 "MD" -38.719 -15.871 19.891
21 "MD" -38.217 -19.11 18.731
22 "MD" -35.784 -21.914 16.685
23 "MD" -33.842 -24.506 15.217
24 "MD" -33.253 -27.801 14.266
25 "MD" -31.052 -30.252 13.409
26 "MD" -28.419 -32.281 14.109
27 "MD" -25.773 -34.307 14.644
28 "MD" -22.872 -36.039 13.276
29 "MD" -20.523 -38.783 12.332
30 "MD" -17.344 -39.332 13.66
31 "MD" -14.657 -41.872 13.117
32 "MD" -11.12 -42.96 12.886
33 "MD" -8.176 -43.216 12.576
34 "MD" -5.115 -42.27 12.393
35 "MD" -1.012 -42.606 11.375
36 "MD" 2.182 -41.133 11.12
37 "MD" 5.696 -41.795 11.5
38 "MD" 9.223 -40.749 11.859
39 "MD" 12.205 -39.041 11.423
40 "MD" 16.048 -37.431 10.898
41 "MD" 19.487 -35.781 10.008
42 "MD" 22.218 -34.849 11.377
43 "MD" 24.532 -32.31 11.543
44 "MD" 27.15 -30.278 11.103
45 "MD" 29.247 -27.994 11.085
46 "MD" 30.736 -24.335 10.872
47 "MD" 33.4 -22.202 10.977
48 "MD" 36.399 -20.744 11.601
49 "MD" 37.382 -18.059 11.578
50 "MD" 39.081 -14.367 11.942
51 "MD" 39.703 -11.395 12.682
52 "MD" 40.987 -8.356 11.938
53 "MD" 42.242 -4.843 11.089
54 "MD" 42.529 -1.406 9.313
55 "MD" 41.947 1.504 7.462
56 "MD" 42.528 4.71 7.301
57 "MD" 41.376 7.702 8.289
58 "MD" 41.588 11.505 6.972
59 "MD" 41.694 15.488 5.928
60 "MD" 38.986 17.957 5.042
61 "MD" 37.157 20.706 4.64
62 "MD" 35.976 23.795 4.86
63 "MD" 33.749 26.544 4.776
64 "MD" 30.593 28.473 4.607
65 "MD" 28.464 30.685 3.47
66 "MD" 26.051 32.508 3.025
67 "MD" 23.068 33.864 4.351
68 "MD" 20.27 36.111 3.476
69 "MD" 17.132 37.533 2.652
70 "MD" 14.049 37.546 2.404
71 "MD" 10.767 38.305 2.168
72 "MD" 7.495 38.688 0.745
73 "MD" 4.019 39.548 0.12
74 "MD" 0.845 39.878 -1.067
75 "MD" -2.738 39.177 0.166
76 "MD" -5.303 39.461 -1.585
77 "MD" -9.631 39.297 -1.763
78 "MD" -12.738 38.835 -1.798
79 "MD" -15.838 37.717 -2.073
80 "MD" -18.778 36.849 -2.947
81 "MD" -21.764 35.047 -4.109
82 "MD" -24.608 33.576 -3.372
83 "MD" -27.11 30.437 -3.789
84 "MD" -30.958 28.756 -3.594
85 "MD" -32.99 25.976 -5.44
86 "MD" -34.468 22.984 -4.549
87 "MD" -36.973 20.483 -4.387
88 "MD" -38.541 18.235 -5.123
89 "MD" -41.068 14.953 -5.808
90 "MD" -41.802 11.597 -7.04
91 "MD" -41.914 8.121 -6.442
92 "MD" -42.152 4.366 -7.257
93 "MD" -42.637 1.298 -8.527
94 "MD" -43.501 -2.034 -9.068
95 "MD" -42.452 -5.361 -10.09
96 "MD" -41.031 -8.905 -11.049
97 "MD" -39.934 -11.737 -10.175
98 "MD" -38.336 -14.266 -10.182
99 "MD" -37.517 -17.829 -9.704
100 "MD" -34.684 -20.426 -10.418
101 "MD" -33.621 -23.475 -11.847
102 "MD" -30.92 -25.627 -10.86
103 "MD" -29.035 -28.217 -11.429
104 "MD" -27.512 -31.736 -11.214
105 "MD" -24.573 -33.21 -10.889
106 "MD" -22.061 -34.498 -11.271
107 "MD" -18.775 -36.264 -11.474
108 "MD" -15.808 -38.044 -11.337
109 "MD" -12.185 -39.802 -11.917
110 "MD" -8.966 -41.794 -13.031
111 "MD" -5.91 -42.273 -12.845
112 "MD" -2.815 -42.081 -12.46
113 "MD" 1.165 -42.853 -12.556
114 "MD" 3.835 -41.945 -12.858
115 "MD" 7.304 -42.785 -12.97
116 "MD" 10.785 -42.095 -14.715
117 "MD" 14.374 -41.133 -15.368
118 "MD" 17.405 -39.451 -15.71
119 "MD" 20.744 -38.939 -14.968
120 "MD" 23.033 -35.667 -15.905
121 "MD" 25.681 -34.591 -17.753
122 "MD" 27.588 -32.102 -18.791
123 "MD" 29.674 -29.583 -17.938
124 "MD" 32.726 -28.331 -19.609
125 "MD" 34.986 -26.355 -20.298
126 "MD" 37.302 -23.634 -21.105
127 "MD" 37.964 -20.62 -21.832
128 "MD" 37.181 -15.39 -22.524
129 "MD" 37.168 -11.604 -22.771
130 "MD" 38.124 -9.127 -23.065
131 "MD" 38.68 -5.823 -22.924
132 "MD" 39.648 -1.841 -22.541
133 "MD" 40.052 1.153 -22.385
134 "MD" 39.985 4.29 -21.969
135 "MD" 39.888 7.671 -23.021
136 "MD" 37.75 11.069 -23.131
137 "MD" 37.572 14.335 -24.423
138 "MD" 36.989 17.006 -24.532
139 "MD" 34.432 20.25 -24.381
140 "MD" 34.286 22.905 -23.413
141 "MD" 32.6 25.965 -23.099
142 "MD" 31.83 29.029 -20.858
143 "MD" 31.798 32.029 -19.87
144 "MD" 31.315 35.236 -19.684
145 "MD" 30.352 38.469 -19.097
146 "MD" 27.554 41.101 -19.104
147 "MD" 25.925 44.324 -19.346
148 "MD" 22.745 46.21 -19.507
149 "MD" 20.422 48.028 -18.545
150 "MD" 18.483 50.488 -20.073
151 "MD" 15.626 52.549 -19.563
152 "MD" 14.506 56.057 -20.259
153 "MD" 11.042 57.874 -20.035
154 "MD" 10.088 61.121 -21.638
155 "MD" 8.138 63.832 -20.293
156 "MD" 6.417 66.983 -21.697
157 "MD" 4.246 69.645 -22.159
158 "MD" 2.383 72.114 -22.548
159 "MD" 0.051 74.698 -22.175
160 "MD" -2.111 77.026 -20.668
161 "MD" -5.518 78.542 -20.948
162 "MD" -7.11 81.114 -19.94
163 "MD" -9.452 82.883 -18.746
164 "MD" -10.827 86.035 -18.221
165 "MD" -12.702 89.476 -18.932
166 "MD" -14.24 92.576 -17.706
167 "MD" -16.484 96.484 -16.757
-19 "MD" 9.085 99.907 15.034
-18 "MD" 7.328 96.798 14.115
-17 "MD" 4.884 93.736 15.002
-16 "MD" 3.057 91.242 16.285
-15 "MD" 1.578 88.426 15.168
-14 "MD" -1.116 86.485 16.401
-13 "MD" -2.003 82.788 17.309
-12 "MD" -4.737 81.167 17.839
-11 "MD" -6.155 77.651 18.292
-10 "MD" -8.304 75.273 18.372
-9 "MD" -10.497 72.509 17.758
-8 "MD" -10.973 69.114 18.128
-7 "MD" -13.252 67.294 17.616
-6 "MD" -15.094 64.722 17.581
-5 "MD" -16.415 61.433 18.461
-4 "MD" -17.411 58.244 18.85
-3 "MD" -18.504 55.123 19.318
-2 "MD" -20.622 52.611 20.592
-1 "MD" -22.364 49.603 19.078
0 "MD" -24.133 46.885 19.963
1 "MD" -25.577 43.216 19.419
2 "MD" -27.848 41.135 19.793
3 "MD" -28.249 38.568 20.758
4 "MD" -29.585 35.273 20.481
5 "MD" -31.661 32.49 20.121
6 "MD" -33.097 29.091 21.029
7 "MD" -34.987 26.33 22.085
8 "MD" -37.042 23.169 22.266
9 "MD" -37.745 20.387 23.366
10 "MD" -38.989 16.683 23.14
11 "MD" -40.143 13.768 24.16
12 "MD" -41.452 10.736 24.356
13 "MD" -40.904 7.441 23.045
14 "MD" -40.492 3.912 21.877
15 "MD" -40.274 0.035 21.136
16 "MD" -41.374 -2.87 21.439
17 "MD" -40.049 -6.299 19.723
18 "MD" -39.939 -9.677 19.211
19 "MD" -38.178 -12.554 19.054
20 "MD" -38.04 -15.568 17.925
21 "MD" -38.258 -19.035 17.259
22 "MD" -37.655 -21.966 15.17
23 "MD" -34.824 -24.551 14.898
24 "MD" -34.105 -27.604 14.171
25 "MD" -30.951 -29.431 13.721
26 "MD" -27.739 -31.679 14.632
27 "MD" -25.974 -34.222 14.642
28 "MD" -22.218 -34.621 13.236
29 "MD" -19.985 -38.534 11.916
30 "MD" -17.008 -39.759 12.976
31 "MD" -14.078 -41.682 12.685
32 "MD" -9.973 -43.153 13.244
33 "MD" -6.809 -43.786 12.279
34 "MD" -3.054 -42.2 12.905
35 "MD" 0.297 -42.823 12.091
36 "MD" 3.186 -41.547 11.532
37 "MD" 7.359 -41.447 11.683
38 "MD" 10.506 -40.58 11.408
39 "MD" 13.192 -38.551 10.532
40 "MD" 16.282 -37.831 10.202
41 "MD" 19.068 -35.618 9.845
42 "MD" 22.776 -35.188 10.484
43 "MD" 24.987 -32.725 11.378
44 "MD" 27.479 -30.978 10.682
45 "MD" 30.054 -28.667 10.947
46 "MD" 31.766 -25.713 11.652
47 "MD" 33.111 -22.864 12.18
48 "MD" 36.2 -21.181 12.783
49 "MD" 37.655 -18.728 12.655
50 "MD" 38.971 -15.125 12.991
51 "MD" 40.255 -11.78 13.068
52 "MD" 42.063 -8.76 13.071
53 "MD" 42.45 -5.588 12.525
54 "MD" 42.577 -1.781 10.415
55 "MD" 42.307 1.262 9.84
56 "MD" 42.44 4.222 8.763
57 "MD" 41.682 7.092 9.199
58 "MD" 41.722 11.108 8.074
59 "MD" 41.447 15.147 7.079
60 "MD" 38.944 17.177 6.245
61 "MD" 37.269 20.171 5.834
62 "MD" 35.751 22.68 5.554
63 "MD" 33.609 25.673 4.744
64 "MD" 30.754 27.716 4.542
65 "MD" 29.319 29.864 3.434
66 "MD" 26.717 31.855 3.058
67 "MD" 23.678 33.416 3.929
68 "MD" 20.766 35.939 2.794
69 "MD" 17.398 37.277 2.638
70 "MD" 13.869 37.643 1.89
71 "MD" 10.944 38.705 1.795
72 "MD" 7.315 40.55 1.045
73 "MD" 3.994 40.136 0.759
74 "MD" 0.187 41.177 -0.905
75 "MD" -2.828 39.827 -0.813
76 "MD" -6.078 39.538 -1.903
77 "MD" -9.093 38.88 -1.123
78 "MD" -12.808 38.834 -2.469
79 "MD" -16.181 37.463 -2.5
80 "MD" -19.619 36.96 -3.889
81 "MD" -22.191 34.736 -3.881
82 "MD" -25.546 33.115 -2.744
83 "MD" -27.393 30.175 -3.084
84 "MD" -30.69 28.707 -2.944
85 "MD" -32.736 25.887 -4.044
86 "MD" -34.145 23.224 -3.892
87 "MD" -36.856 20.55 -3.675
88 "MD" -38.684 17.409 -4.121
89 "MD" -40.547 14.045 -3.892
90 "MD" -41.461 11.192 -4.959
91 "MD" -41.888 7.744 -4.678
92 "MD" -42.709 4.18 -4.562
93 "MD" -41.963 0.738 -5.404
94 "MD" -41.348 -1.985 -6.776
95 "MD" -41.284 -5.337 -7.276
96 "MD" -39.157 -8.484 -8.893
97 "MD" -37.814 -11.418 -9.367
98 "MD" -38.153 -14.854 -9.056
99 "MD" -37.928 -18.022 -9.134
100 "MD" -35.184 -20.46 -10.075
101 "MD" -33.798 -23.493 -12.75
102 "MD" -31.599 -26.181 -12.527
103 "MD" -29.908 -29.149 -11.773
104 "MD" -26.401 -31.04 -12.395
105 "MD" -23.718 -32.636 -12.198
106 "MD" -21.848 -34.565 -12.265
107 "MD" -19.265 -37.209 -12.856
108 "MD" -16.25 -38.346 -12.43
109 "MD" -12.574 -39.793 -11.385
110 "MD" -9.758 -41.69 -11.708
111 "MD" -6.7 -41.996 -11.777
112 "MD" -3.649 -42.458 -12.442
113 "MD" -0.091 -43.222 -12.466
114 "MD" 3.727 -42.868 -12.97
115 "MD" 7.201 -44.174 -13.034
116 "MD" 10.348 -42.188 -13.501
117 "MD" 13.529 -41.397 -14.602
118 "MD" 16.389 -39.552 -14.985
119 "MD" 19.775 -38.975 -13.998
120 "MD" 21.893 -36.655 -15.085
121 "MD" 25.548 -35.162 -16.239
122 "MD" 26.838 -32.278 -17.971
123 "MD" 29.586 -30.001 -17.169
124 "MD" 33.346 -28.304 -16.834
125 "MD" 34.619 -25.156 -17.798
126 "MD" 37.135 -23.423 -20.006
127 "MD" 38.377 -20.581 -21.265
128 "MD" 38.933 -17.237 -20.745
129 "MD" 38.059 -13.01 -21.207
130 "MD" 39.761 -10.233 -20.668
131 "MD" 40.196 -6.488 -21.197
132 "MD" 40.093 -3.26 -22.193
133 "MD" 39.017 -0.04 -21.17
134 "MD" 38.273 3.022 -22.18
135 "MD" 38.698 6.448 -21.874
136 "MD" 38.628 9.952 -23.067
137 "MD" 37.447 12.589 -23.179
138 "MD" 36.669 16.043 -24.7
139 "MD" 34.969 19.213 -24.017
140 "MD" 34.74 21.844 -22.679
141 "MD" 33.237 24.629 -22.451
142 "MD" 32.15 28.105 -21.021
143 "MD" 32.311 31.301 -20.565
144 "MD" 31.069 34.114 -19.843
145 "MD" 30.57 37.727 -19.721
146 "MD" 27.898 40.028 -19.88
147 "MD" 26.703 43.03 -20.712
148 "MD" 24.322 45.025 -20.55
149 "MD" 21.46 46.405 -20.11
150 "MD" 19.016 49.028 -20.747
151 "MD" 15.87 50.861 -19.888
152 "MD" 16.236 55.283 -21.335
153 "MD" 13.346 57.767 -20.942
154 "MD" 11.471 60.33 -20.686
155 "MD" 8.597 62.379 -21.247
156 "MD" 7.08 65.363 -20.772
157 "MD" 4.852 68.43 -21.948
158 "MD" 1.957 70.973 -22.429
159 "MD" 0.54 73.548 -21.946
160 "MD" -1.509 75.811 -20.878
161 "MD" -4.006 77.675 -21.865
162 "MD" -5.742 80.982 -20.243
163 "MD" -8.4 82.76 -20.028
164 "MD" -10.63 85.567 -19.374
165 "MD" -13.015 87.707 -20.085
166 "MD" -13.98 90.34 -19.291
167 "MD" -18.55 93.122 -17.543
-19 "MD" -4.35 105.255 27.755
-18 "MD" -5.71 102.559 25.575
-17 "MD" -5.473 98.477 26.001
-16 "MD" -5.925 95.576 25.054
-15 "MD" -7.974 92.698 25.101
-14 "MD" -7.065 89.39 24.85
-13 "MD" -9.105 86.121 24.332
-12 "MD" -9.643 83.03 24.454
-11 "MD" -10.103 79.79 24.85
-10 "MD" -11.451 76.928 23.574
-9 "MD" -12.685 73.42 22.223
-8 "MD" -12.411 70.009 21.458
-7 "MD" -13.391 67.871 20.306
-6 "MD" -14.97 64.89 19.63
-5 "MD" -15.774 61.177 19.222
-4 "MD" -17.377 58.303 18.743
-3 "MD" -17.965 55.169 18.662
-2 "MD" -19.584 52.243 19.263
-1 "MD" -22.52 49.785 19.164
0 "MD" -24.316 46.834 19.363
1 "MD" -25.645 43.416 19.238
2 "MD" -27.466 41.193 18.692
3 "MD" -28.084 37.965 19.677
4 "MD" -30.578 34.974 19.013
5 "MD" -32.009 31.749 19.289
6 "MD" -33.002 29.021 19.899
7 "MD" -35.251 25.854 21.438
8 "MD" -36.67 22.15 23.31
9 "MD" -37.493 19.191 24.988
10 "MD" -38.655 16.169 24.294
11 "MD" -40.239 12.746 24.684
12 "MD" -39.982 9.817 23.548
13 "MD" -40.937 6.278 23.068
14 "MD" -40.383 2.933 21.698
15 "MD" -40.187 -0.376 21.368
16 "MD" -40.791 -3.774 21.975
17 "MD" -40.863 -6.903 20.965
18 "MD" -39.211 -9.965 20.74
19 "MD" -38.531 -13.261 20.507
20 "MD" -37.898 -17.036 19.64
21 "MD" -37.694 -20.828 18.832
22 "MD" -37.305 -23.124 16.536
23 "MD" -35.433 -25.907 15.479
24 "MD" -33.115 -28.145 14.271
25 "MD" -30.248 -29.685 14.527
26 "MD" -28.069 -32.035 13.525
27 "MD" -25.621 -34.002 14.022
28 "MD" -22.136 -35.209 12.992
29 "MD" -19.735 -38.482 11.648
30 "MD" -16.812 -39.087 12.322
31 "MD" -13.31 -41.363 12.108
32 "MD" -9.936 -41.905 12.353
33 "MD" -7.017 -43.251 11.637
34 "MD" -3.396 -41.971 12.076
35 "MD" 0.559 -42.611 11.415
36 "MD" 2.976 -41.55 11.734
37 "MD" 6.393 -41.369 11.182
38 "MD" 9.524 -40.189 11.919
39 "MD" 12.221 -37.972 11.589
40 "MD" 15.48 -36.755 11.28
41 "MD" 18.823 -36.256 10.893
42 "MD" 21.513 -34.616 10.768
43 "MD" 24.896 -32.133 10.955
44 "MD" 26.869 -29.886 10.564
45 "MD" 29.76 -28.069 10.565
46 "MD" 31.701 -25.304 10.557
47 "MD" 33.604 -22.984 10.699
48 "MD" 36.787 -20.581 11.372
49 "MD" 38.33 -18.052 12.007
50 "MD" 39.729 -14.713 11.827
51 "MD" 41.253 -12.008 11.937
52 "MD" 43.55 -8.333 11.527
53 "MD" 44.993 -4.871 10.701
54 "MD" 44.639 -1.899 9.627
55 "MD" 44.637 0.945 9.366
56 "MD" 42.653 4.367 7.781
57 "MD" 41.868 7.273 8.302
58 "MD" 42.491 11.288 7.727
59 "MD" 41.806 15.189 7.23
60 "MD" 39.17 17.623 6.674
61 "MD" 36.802 20.89 6.432
62 "MD" 35.216 23.521 5.921
63 "MD" 33.57 26.421 6.229
64 "MD" 30.185 27.783 4.899
65 "MD" 27.99 29.692 4.738
66 "MD" 26.002 32.234 4.157
67 "MD" 22.832 34.148 4.988
68 "MD" 19.819 36.214 4.591
69 "MD" 17.232 37.784 3.46
70 "MD" 13.741 37.453 3.305
71 "MD" 10.035 38.374 3.208
72 "MD" 7.146 38.849 1.728
73 "MD" 3.573 39.357 1.208
74 "MD" 0.907 39.831 0.778
75 "MD" -2.711 39.926 0.934
76 "MD" -5.873 40.081 0.103
77 "MD" -9.386 38.929 -0.637
78 "MD" -12.952 38.994 -1.363
79 "MD" -16.02 37.701 -1.974
80 "MD" -19.208 37.175 -4.313
81 "MD" -22.064 34.545 -4.382
82 "MD" -24.853 33.317 -3.791
83 "MD" -27.471 30.887 -3.993
84 "MD" -30.109 29.399 -4.149
85 "MD" -32.246 26.255 -4.084
86 "MD" -33.869 23.802 -4.326
87 "MD" -36.392 21.228 -4.67
88 "MD" -38.524 17.812 -5.286
89 "MD" -40.563 14.49 -4.298
90 "MD" -41.077 11.701 -6.1
91 "MD" -41.396 7.472 -5.131
92 "MD" -41.942 3.95 -4.636
93 "MD" -42.726 0.464 -4.721
94 "MD" -42.36 -2.136 -6.538
95 "MD" -41.677 -5.844 -7.13
96 "MD" -40.558 -8.762 -7.796
97 "MD" -39.009 -12.196 -9.089
98 "MD" -38.328 -15.372 -9.414
99 "MD" -38.586 -18.693 -8.854
100 "MD" -35.759 -20.962 -10.351
101 "MD" -34.067 -23.87 -11.73
102 "MD" -32.003 -26.137 -10.938
103 "MD" -30.057 -29.753 -9.851
104 "MD" -27.795 -32.905 -10.731
105 "MD" -24.25 -32.641 -10.618
106 "MD" -21.653 -34.848 -10.468
107 "MD" -18.83 -37.616 -11.473
108 "MD" -15.818 -38.695 -11.114
109 "MD" -12.786 -40.078 -11.465
110 "MD" -9.451 -41.346 -12.392
111 "MD" -6.412 -42.682 -13.162
112 "MD" -2.727 -42.309 -12.708
113 "MD" 0.565 -42.561 -12.231
114 "MD" 4.145 -42.015 -12.957
115 "MD" 7.659 -42.886 -13.044
116 "MD" 10.418 -41.814 -14.158
117 "MD" 13.725 -41.238 -14.477
118 "MD" 16.406 -39.212 -15.054
119 "MD" 20.324 -39.177 -13.568
120 "MD" 22.308 -35.933 -15.227
121 "MD" 25.402 -34.664 -17.426
122 "MD" 27.163 -32.128 -18.737
123 "MD" 30.17 -29.679 -18.004
124 "MD" 33.857 -28.428 -18.718
125 "MD" 35.177 -26.094 -19.876
126 "MD" 36.885 -23.423 -22.244
127 "MD" 37.792 -20.858 -23.173
128 "MD" 37.889 -16.645 -23.737
129 "MD" 37.809 -12.778 -23.076
130 "MD" 40.036 -10.364 -22.963
131 "MD" 40.136 -7.399 -23.58
132 "MD" 39.818 -3.5 -22.728
133 "MD" 39.972 0.312 -23.623
134 "MD" 39.776 3.33 -22.153
135 "MD" 39.468 6.828 -22.701
136 "MD" 37.651 10.497 -23.299
137 "MD" 37.165 13.496 -23.685
138 "MD" 36.93 16.694 -24.564
139 "MD" 35.623 19.853 -23.158
140 "MD" 34.513 22.513 -22.043
141 "MD" 32.797 25.243 -21.439
142 "MD" 32.169 28.573 -20.285
143 "MD" 31.464 31.962 -19.088
144 "MD" 29.854 34.952 -19.619
145 "MD" 28.97 38.206 -19.064
146 "MD" 26.652 40.521 -18.901
147 "MD" 24.72 43.191 -19.125
148 "MD" 22.404 45.566 -20.395
149 "MD" 20.388 47.969 -18.401
150 "MD" 18.556 50.593 -19.353
151 "MD" 15.568 52.942 -18.857
152 "MD" 13.708 56.461 -19.282
153 "MD" 11.292 58.197 -18.877
154 "MD" 8.944 60.596 -20.191
155 "MD" 7.616 63.428 -20.617
156 "MD" 5.743 65.742 -21.947
157 "MD" 3.638 67.567 -24.027
158 "MD" 1.02 69.387 -27.034
159 "MD" -0.8 71.643 -29.075
160 "MD" -3.244 73.983 -29.327
161 "MD" -3.858 75.595 -32.626
162 "MD" -5.87 78.172 -33.414
163 "MD" -8.059 81.186 -34.124
164 "MD" -8.703 84.876 -34.534
165 "MD" -10.164 87.697 -35.64
166 "MD" -11.2 90.96 -37.029
167 "MD" -15.598 94.212 -39.776
-19 "MD" 6.774 102.124 19.819
-18 "MD" 5.501 95.846 20.175
-17 "MD" 4.595 93.068 21.474
-16 "MD" 3.338 90.516 20.761
-15 "MD" 1.87 87.477 21.529
-14 "MD" 1.264 83.431 22.124
-13 "MD" -1.702 82.019 21.868
-12 "MD" -3.371 78.691 21.679
-11 "MD" -4.456 75.884 22
-10 "MD" -6.54 73.409 22.247
-9 "MD" -9.359 70.816 21.1
-8 "MD" -10.471 68.083 20.756
-7 "MD" -12.448 65.79 19.658
-6 "MD" -15.044 63.349 18.809
-5 "MD" -16.441 60.664 18.883
-4 "MD" -17.803 57.665 19.361
-3 "MD" -19.372 54.572 19.922
-2 "MD" -21.767 52.309 20.57
-1 "MD" -23.297 49.083 20.143
0 "MD" -24.914 46.519 19.722
1 "MD" -26.163 43.275 19.44
2 "MD" -27.441 40.55 18.811
3 "MD" -28.932 37.688 19.577
4 "MD" -30.831 34.672 19.233
5 "MD" -32.264 31.329 20.084
6 "MD" -33.001 28.201 20.19
7 "MD" -35.007 26.156 20.442
8 "MD" -36.049 22.555 20.928
9 "MD" -36.577 19.552 22.341
10 "MD" -37.394 16.501 22.207
11 "MD" -39.67 13.749 23.586
12 "MD" -39.407 10.527 22.299
13 "MD" -40.163 6.732 21.616
14 "MD" -39.643 3.324 21.354
15 "MD" -39.608 -0.192 21.499
16 "MD" -39.891 -3.257 21.432
17 "MD" -40.598 -6.852 21.129
18 "MD" -39.003 -9.908 21.369
19 "MD" -38.426 -13.442 21.687
20 "MD" -37.667 -16.547 21.589
21 "MD" -37.42 -19.924 20.752
22 "MD" -35.521 -22.017 18.232
23 "MD" -35.615 -25.003 16.316
24 "MD" -33.708 -27.53 14.714
25 "MD" -30.375 -29.174 15.26
26 "MD" -28.277 -31.354 14.049
27 "MD" -25.857 -33.82 14.427
28 "MD" -22.58 -35.562 13.111
29 "MD" -19.765 -37.966 12.682
30 "MD" -16.999 -39.764 12.472
31 "MD" -13.818 -41.699 12.515
32 "MD" -10.627 -43.66 12.134
33 "MD" -7.221 -43.651 11.85
34 "MD" -4.274 -43.683 11.735
35 "MD" -0.533 -44.404 11.603
36 "MD" 2.89 -42.297 11.847
37 "MD" 6.3 -42.92 12.509
38 "MD" 9.397 -41.013 11.628
39 "MD" 12.063 -38.851 11.06
40 "MD" 15.418 -38.031 10.594
41 "MD" 19.195 -37.136 11.368
42 "MD" 21.563 -34.345 10.65
43 "MD" 24.202 -32.256 10.663
44 "MD" 27.338 -31.399 11.24
45 "MD" 28.953 -28.02 10.387
46 "MD" 31.185 -25.796 9.537
47 "MD" 33.929 -23.63 11.015
48 "MD" 35.519 -21.028 10.243
49 "MD" 36.974 -18.532 10.819
50 "MD" 38.644 -14.718 11.127
51 "MD" 38.9 -11.677 11.008
52 "MD" 40.199 -8.491 10
53 "MD" 41.506 -5.199 8.789
54 "MD" 41.701 -2.08 6.445
55 "MD" 41.603 0.908 5.146
56 "MD" 42.632 4.148 5.305
57 "MD" 41.82 7.108 5.046
58 "MD" 42.687 11.774 5.131
59 "MD" 41.062 14.871 3.432
60 "MD" 39.284 17.813 3.914
61 "MD" 37.38 20.109 3.448
62 "MD" 35.823 23.495 3.375
63 "MD" 33.97 26.147 2.985
64 "MD" 30.941 27.845 2.856
65 "MD" 28.433 29.819 2.803
66 "MD" 26.052 32.404 2.598
67 "MD" 23.285 34.133 4.071
68 "MD" 20.253 36.066 2.98
69 "MD" 17.053 36.798 2.796
70 "MD" 13.564 37.689 2.352
71 "MD" 9.757 38.742 1.799
72 "MD" 6.79 39.656 1.752
73 "MD" 3.571 40.011 1.275
74 "MD" 0.339 40.359 -0.292
75 "MD" -2.679 40.376 -1.226
76 "MD" -5.612 38.813 -2.017
77 "MD" -9.243 38.653 -2.39
78 "MD" -12.854 38.809 -2.038
79 "MD" -15.839 37.031 -2.407
80 "MD" -20.1 36.266 -3.36
81 "MD" -23.102 34.198 -4.648
82 "MD" -25.172 32.358 -3.224
83 "MD" -28.314 30.719 -3.078
84 "MD" -30.846 27.239 -4.221
85 "MD" -33.385 24.696 -4.475
86 "MD" -35.375 22.382 -4.516
87 "MD" -37.059 19.651 -4.331
88 "MD" -38.907 16.759 -5.155
89 "MD" -40.519 13.395 -4.703
90 "MD" -41.99 10.691 -5.886
91 "MD" -41.987 7.238 -5.647
92 "MD" -42.421 3.711 -6.172
93 "MD" -43.412 0.303 -6.063
94 "MD" -43.104 -2.348 -6.828
95 "MD" -43.105 -5.71 -7.996
96 "MD" -41.452 -8.352 -9.498
97 "MD" -39.423 -11.909 -10.983
98 "MD" -39.108 -14.779 -9.087
99 "MD" -38.802 -18.158 -8.822
100 "MD" -36.108 -20.51 -9.738
101 "MD" -34.199 -23.916 -11.326
102 "MD" -31.821 -25.818 -10.966
103 "MD" -30.105 -28.915 -11.081
104 "MD" -27.518 -31.449 -11.544
105 "MD" -25.313 -33.992 -11.612
106 "MD" -21.811 -34.511 -10.392
107 "MD" -19.866 -37.111 -10.594
108 "MD" -16.664 -38.158 -10.572
109 "MD" -13.641 -39.053 -10.711
110 "MD" -10.053 -40.911 -11.882
111 "MD" -7.325 -42.327 -12.787
112 "MD" -3.927 -41.975 -11.733
113 "MD" -0.199 -42.646 -12.057
114 "MD" 2.905 -42.028 -13.046
115 "MD" 6.546 -42.873 -12.653
116 "MD" 10.198 -41.517 -13.943
117 "MD" 13.697 -41.081 -14.715
118 "MD" 16.359 -39.426 -14.717
119 "MD" 19.585 -38.568 -14.142
120 "MD" 21.918 -35.756 -15.357
121 "MD" 25.096 -35.276 -16.636
122 "MD" 27.174 -33.139 -17.846
123 "MD" 29.521 -30.41 -17.328
124 "MD" 32.856 -28.163 -18.54
125 "MD" 35.807 -26.326 -18.942
126 "MD" 37.074 -23.707 -20.623
127 "MD" 37.974 -20.594 -21.474
128 "MD" 38.194 -16.849 -21.298
129 "MD" 39.088 -13.363 -21.12
130 "MD" 38.554 -10.21 -22.299
131 "MD" 40.52 -7.358 -22.751
132 "MD" 40.356 -4.029 -22.873
133 "MD" 40.337 -0.704 -23.41
134 "MD" 41.438 2.805 -24.324
135 "MD" 42.543 6.462 -24.884
136 "MD" 41.316 9.39 -24.446
137 "MD" 39.351 12.392 -23.008
138 "MD" 38.52 15.132 -23.487
139 "MD" 35.891 18.357 -23.276
140 "MD" 34.545 21.972 -22.394
141 "MD" 32.551 23.565 -22.65
142 "MD" 31.418 27.473 -21.357
143 "MD" 30.949 30.883 -20.449
144 "MD" 29.414 33.844 -20.966
145 "MD" 28.316 36.951 -21.3
146 "MD" 26.293 39.429 -21.099
147 "MD" 25.482 42.173 -21.602
148 "MD" 22.549 44.941 -21.244
149 "MD" 19.31 46.926 -21.944
150 "MD" 17.909 49.467 -22.159
151 "MD" 17.141 52.179 -20.588
152 "MD" 16.102 55.501 -20.001
153 "MD" 14.03 57.717 -17.851
154 "MD" 13.147 60.787 -17.828
155 "MD" 12.716 63.694 -16.444
156 "MD" 11.283 66.847 -16.311
157 "MD" 9.417 69.201 -17.086
158 "MD" 6.622 71.87 -17.673
159 "MD" 3.685 73.325 -18.654
160 "MD" 1.545 76.311 -18.202
161 "MD" 0.611 78.951 -16.267
162 "MD" -2.278 80.838 -15.666
163 "MD" -4.98 82.545 -14.744
164 "MD" -6.09 85.682 -14.001
165 "MD" -7.048 89.225 -13.559
166 "MD" -8.15 92.261 -13.439
167 "MD" -11.887 93.706 -14.211
-19 "MD" 0.411 103.002 9.582
-18 "MD" -0.156 99.933 9.981
-17 "MD" -1.084 96.315 10.122
-16 "MD" -1.507 92.862 10.896
-15 "MD" -3.476 89.984 12.314
-14 "MD" -4.258 86.958 12.935
-13 "MD" -6.13 84.365 13.835
-12 "MD" -6.73 81.557 15.742
-11 "MD" -8.949 79.001 14.827
-10 "MD" -11.171 76.656 16.454
-9 "MD" -13.413 73.785 16.785
-8 "MD" -14.003 69.907 17.488
-7 "MD" -15.1 67.642 17.809
-6 "MD" -16.834 64.712 18.006
-5 "MD" -17.656 61.241 18.139
-4 "MD" -18.72 58.2 18.897
-3 "MD" -20.466 54.934 19.632
-2 "MD" -22.67 52.362 20.408
-1 "MD" -23.598 49.257 21.481
0 "MD" -24.961 46.765 20.704
1 "MD" -25.275 43.242 19.395
2 "MD" -28.116 41.135 18.973
3 "MD" -29.317 38.118 19.308
4 "MD" -31.118 35.208 18.806
5 "MD" -32.22 32.135 19.422
6 "MD" -34.532 28.906 20.092
7 "MD" -35.678 25.757 21.116
8 "MD" -37.385 22.72 20.737
9 "MD" -37.45 19.515 21.641
10 "MD" -38.765 16.678 21.401
11 "MD" -40.351 13.588 22.741
12 "MD" -40.405 10.459 21.998
13 "MD" -41.396 7.201 21.75
14 "MD" -40.365 3.78 21.588
15 "MD" -40.233 0.11 22.091
16 "MD" -40.075 -3.105 20.626
17 "MD" -40.273 -6.783 19.751
18 "MD" -39.988 -9.876 18.827
19 "MD" -38.153 -13.586 19.305
20 "MD" -37.84 -17.139 18.96
21 "MD" -37.613 -20.237 18.582
22 "MD" -35.69 -22.966 16.958
23 "MD" -34.483 -25.406 15.542
24 "MD" -32.947 -28.047 14.072
25 "MD" -30.539 -30.05 14.914
26 "MD" -28.11 -32.56 14.156
27 "MD" -25.555 -34.709 14.068
28 "MD" -22.492 -36.449 13.139
29 "MD" -20.383 -39.02 11.892
30 "MD" -16.953 -40.461 11.611
31 "MD" -13.693 -40.042 12.142
32 "MD" -11.036 -42.901 11.662
33 "MD" -7.35 -43.558 12.011
34 "MD" -4.215 -42.78 11.469
35 "MD" -0.678 -43.534 10.693
36 "MD" 2.861 -41.873 10.857
37 "MD" 6.033 -42.301 12.071
38 "MD" 9.512 -40.222 10.861
39 "MD" 12.357 -38.493 10.758
40 "MD" 15.867 -37.693 11.043
41 "MD" 18.748 -36.789 10.629
42 "MD" 22.138 -36.079 10.364
43 "MD" 23.883 -33.604 12.046
44 "MD" 26.115 -30.725 11.861
45 "MD" 29.116 -28.644 10.6
46 "MD" 30.859 -25.956 10.234
47 "MD" 33.523 -23.47 10.889
48 "MD" 35.49 -20.313 10.331
49 "MD" 37.418 -17.929 10.722
50 "MD" 38.257 -14.324 10.74
51 "MD" 39.614 -10.939 10.107
52 "MD" 42.209 -8.55 9.898
53 "MD" 43.575 -6.06 9.06
54 "MD" 41.377 -2.291 8.124
55 "MD" 41.27 1.672 7.542
56 "MD" 42.217 4.016 5.283
57 "MD" 41.409 7.051 5.152
58 "MD" 42.1 10.978 5.27
59 "MD" 40.813 13.798 3.808
60 "MD" 39.02 16.909 3.702
61 "MD" 36.602 19.805 4.008
62 "MD" 35.341 22.742 3.178
63 "MD" 33.835 25.867 2.466
64 "MD" 30.992 28.17 2.412
65 "MD" 28.485 30.361 1.646
66 "MD" 26.448 32.556 1.308
67 "MD" 23.838 33.801 2.65
68 "MD" 20.558 35.901 2.063
69 "MD" 17.26 37.404 1.924
70 "MD" 13.753 38.794 1.582
71 "MD" 9.8 39.568 1.509
72 "MD" 6.762 40.029 1.934
73 "MD" 3.413 39.698 0.187
74 "MD" 0.657 39.559 -0.373
75 "MD" -3.057 39.303 -0.282
76 "MD" -6.248 38.923 -1.187
77 "MD" -9.27 39.12 -1.074
78 "MD" -13.04 38.171 -2.826
79 "MD" -16.393 37.845 -3.747
80 "MD" -19.741 36.597 -4.119
81 "MD" -22.135 34.706 -5.511
82 "MD" -25.212 33.667 -3.714
83 "MD" -27.898 31.639 -4.542
84 "MD" -30.942 29.356 -5.185
85 "MD" -33.429 26.92 -6.199
86 "MD" -34.742 24.149 -5.091
87 "MD" -36.809 21.814 -5.074
88 "MD" -39.237 18.989 -5.567
89 "MD" -40.808 15.92 -4.831
90 "MD" -40.835 12.95 -5.612
91 "MD" -41.093 9.253 -5.48
92 "MD" -41.841 5.4 -6.069
93 "MD" -42.803 1.866 -5.55
94 "MD" -42.608 -1.329 -7.083
95 "MD" -40.779 -4.482 -7.725
96 "MD" -40.585 -7.772 -8.918
97 "MD" -38.775 -11.385 -10.001
98 "MD" -38.455 -14.567 -8.546
99 "MD" -38.231 -17.78 -8.829
100 "MD" -35.817 -20.369 -10.188
101 "MD" -33.843 -24.306 -12.525
102 "MD" -31.222 -25.912 -11.406
103 "MD" -29.804 -28.878 -11.367
104 "MD" -26.899 -31.202 -12.235
105 "MD" -24.287 -33.044 -12.269
106 "MD" -21.011 -33.933 -12.302
107 "MD" -18.748 -36.478 -12.946
108 "MD" -16.285 -38.002 -12.847
109 "MD" -13.007 -38.982 -12.713
110 "MD" -9.58 -41.55 -12.79
111 "MD" -6.714 -42.216 -13.246
112 "MD" -2.647 -42.298 -11.933
113 "MD" 0.769 -43.02 -11.983
114 "MD" 3.759 -43.31 -12.403
115 "MD" 6.751 -44.17 -11.73
116 "MD" 10.153 -42.419 -13.435
117 "MD" 13.526 -41.942 -14.202
118 "MD" 16.585 -39.791 -14.102
119 "MD" 20.213 -39.104 -13.512
120 "MD" 22.268 -36.292 -14.953
121 "MD" 25.166 -35.164 -17.003
122 "MD" 27.49 -32.806 -18.1
123 "MD" 30.203 -30.421 -17.399
124 "MD" 32.505 -28.492 -17.634
125 "MD" 35.703 -26.862 -19.412
126 "MD" 36.936 -24.5 -19.98
127 "MD" 36.882 -21.111 -21.333
128 "MD" 37.226 -17.238 -22.117
129 "MD" 38.168 -13.941 -21.506
130 "MD" 38.225 -10.712 -22.23
131 "MD" 38.98 -7.719 -22.681
132 "MD" 39.058 -3.333 -23.081
133 "MD" 39.277 -0.434 -23.869
134 "MD" 39.432 3.53 -24.301
135 "MD" 39.891 6.818 -24.634
136 "MD" 37.887 9.908 -25.144
137 "MD" 38.815 13.156 -26.233
138 "MD" 36.309 15.62 -25.223
139 "MD" 34.573 18.546 -25.351
140 "MD" 33.194 20.863 -24.751
141 "MD" 31.233 23.386 -24.543
142 "MD" 30.555 27.248 -22.8
143 "MD" 29.782 30.8 -21.938
144 "MD" 28.582 34.011 -22.353
145 "MD" 27.923 37.541 -21.895
146 "MD" 25.385 39.491 -21.799
147 "MD" 22.961 42.189 -23.02
148 "MD" 19.343 44.028 -23.348
149 "MD" 17.059 45.909 -22.046
150 "MD" 14.618 47.867 -23
151 "MD" 12.835 50.11 -21.452
152 "MD" 9.129 51.305 -20.821
153 "MD" 7.965 55.152 -19.504
154 "MD" 6.892 58.664 -18.59
155 "MD" 5.954 61.619 -18.356
156 "MD" 3.654 63.828 -18.55
157 "MD" 1.786 66.624 -18.191
158 "MD" -0.906 68.823 -18.063
159 "MD" -3.496 71.298 -18.79
160 "MD" -5.865 73.516 -18.261
161 "MD" -8.004 74.602 -17.886
162 "MD" -10.751 76.604 -18.166
163 "MD" -13.785 79.345 -18.041
164 "MD" -15.801 81.797 -18.188
165 "MD" -18.087 84.325 -18.782
166 "MD" -20.619 86.872 -19.348
167 "MD" -25.217 87.591 -19.055
-19 "MD" 2.578 103.042 14.526
-18 "MD" 1.421 99.77 15.072
-17 "MD" 0.854 96.627 15.63
-16 "MD" -0.88 93.848 16.315
-15 "MD" -2.483 90.72 16.998
-14 "MD" -3.175 87.184 16.352
-13 "MD" -5.465 84.405 16.673
-12 "MD" -5.613 81.113 17.133
-11 "MD" -6.116 77.935 17.911
-10 "MD" -8.535 74.703 17.464
-9 "MD" -10.312 72.119 17.39
-8 "MD" -10.543 68.694 17.834
-7 "MD" -11.747 65.82 17.768
-6 "MD" -14.256 63.6 16.432
-5 "MD" -15.031 60.386 16.749
-4 "MD" -17.038 57.456 16.687
-3 "MD" -18.321 53.958 17.487
-2 "MD" -20.961 51.691 17.89
-1 "MD" -22.899 48.984 18.611
0 "MD" -25.037 46.471 18.753
1 "MD" -25.894 42.832 18.038
2 "MD" -28.713 41.075 18.015
3 "MD" -28.955 37.819 18.49
4 "MD" -30.932 34.748 17.767
5 "MD" -31.74 31.715 19.213
6 "MD" -32.386 27.972 19.475
7 "MD" -33.844 25.518 20.393
8 "MD" -34.232 22.396 20.885
9 "MD" -35.826 19.529 21.524
10 "MD" -37.279 16.788 23.397
11 "MD" -38.285 13.775 23.862
12 "MD" -39.19 10.467 23.751
13 "MD" -39.312 7.59 22.658
14 "MD" -39.829 4.253 22.029
15 "MD" -39.688 0.592 23.339
16 "MD" -39.965 -2.302 22.102
17 "MD" -38.976 -6.552 20.933
18 "MD" -39.798 -9.796 19.818
19 "MD" -37.912 -12.83 20.041
20 "MD" -37.514 -15.853 19.986
21 "MD" -37.329 -19.24 19.41
22 "MD" -36.999 -22.323 17.976
23 "MD" -35.305 -24.896 15.622
24 "MD" -32.861 -27.642 14.69
25 "MD" -30.693 -29.612 15.261
26 "MD" -28.039 -32.265 14.392
27 "MD" -25.466 -34.658 13.95
28 "MD" -22.579 -36.059 12.914
29 "MD" -20.069 -38.411 13.064
30 "MD" -16.287 -38.917 11.723
31 "MD" -13.818 -40.845 12.041
32 "MD" -10.877 -43.078 12.089
33 "MD" -7.449 -43.863 11.528
34 "MD" -3.93 -42.399 11.993
35 "MD" -0.1 -42.724 10.712
36 "MD" 3.178 -41.33 10.724
37 "MD" 6.131 -40.72 10.6
38 "MD" 9.146 -39.904 10.834
39 "MD" 13.1 -38.66 10.254
40 "MD" 16.401 -37.337 10.537
41 "MD" 19.973 -36.514 10.751
42 "MD" 23.01 -35.645 10.11
43 "MD" 25.67 -33.082 10.598
44 "MD" 27.514 -30.594 10.114
45 "MD" 29.864 -28.682 9.757
46 "MD" 31.229 -25.577 8.999
47 "MD" 33.183 -22.739 8.912
48 "MD" 35.782 -20.375 8.69
49 "MD" 37.637 -17.726 8.212
50 "MD" 38.632 -14.158 8.349
51 "MD" 40.414 -11.689 8.056
52 "MD" 42.276 -8.759 7.556
53 "MD" 43.929 -5.78 6.608
54 "MD" 43.604 -1.976 5.768
55 "MD" 42.587 0.944 7.074
56 "MD" 42.473 4.394 6.933
57 "MD" 42.22 8.084 6.229
58 "MD" 42.47 11.76 6.51
59 "MD" 41.43 14.229 5.773
60 "MD" 38.597 17.408 5.212
61 "MD" 36.725 20.393 5.575
62 "MD" 35.203 23.211 5.019
63 "MD" 32.8 25.418 5.724
64 "MD" 30.275 27.5 4.747
65 "MD" 27.995 29.92 3.646
66 "MD" 25.752 32.359 3.939
67 "MD" 23.044 34.051 4.574
68 "MD" 20.075 36.385 3.788
69 "MD" 17.209 36.9 3.431
70 "MD" 13.525 37.724 2.779
71 "MD" 10.082 39.012 2.834
72 "MD" 6.588 38.773 2.131
73 "MD" 3.76 39.377 1.159
74 "MD" 0.143 39.871 0.604
75 "MD" -3.511 39.318 -0.354
76 "MD" -6.789 38.875 -1.563
77 "MD" -9.582 38.576 -1.228
78 "MD" -12.968 38.653 -2.362
79 "MD" -16.05 37.059 -2.685
80 "MD" -19.543 36.872 -4.438
81 "MD" -21.912 34.694 -5.088
82 "MD" -25.424 32.802 -4.77
83 "MD" -28.169 31.478 -4.474
84 "MD" -31.316 29.05 -5.572
85 "MD" -33.843 26.614 -5.976
86 "MD" -35.85 24.351 -5.552
87 "MD" -37.398 20.434 -4.368
88 "MD" -39.084 17.843 -5.107
89 "MD" -40.607 13.939 -3.94
90 "MD" -41.073 11.168 -5.341
91 "MD" -41.298 7.609 -5.158
92 "MD" -41.868 3.983 -5.561
93 "MD" -41.293 1.17 -5.928
94 "MD" -41.86 -1.839 -6.195
95 "MD" -41.89 -5.295 -7.096
96 "MD" -40.151 -8.938 -8.92
97 "MD" -38.57 -11.859 -9.823
98 "MD" -38.349 -15.24 -8.843
99 "MD" -37.974 -18.555 -8.878
100 "MD" -35.081 -21.158 -9.185
101 "MD" -33.591 -23.8 -11.065
102 "MD" -30.741 -25.892 -10.719
103 "MD" -29.131 -28.801 -10.504
104 "MD" -26.325 -30.723 -10.921
105 "MD" -24.024 -32.84 -11.851
106 "MD" -22.12 -34.925 -12.017
107 "MD" -18.682 -37.07 -11.499
108 "MD" -16.1 -38.521 -11.322
109 "MD" -13.043 -39.843 -11.294
110 "MD" -9.44 -41.241 -12.427
111 "MD" -6.723 -42.195 -13.04
112 "MD" -3.051 -42.171 -12.351
113 "MD" -0.286 -43.002 -13.044
114 "MD" 2.775 -42.573 -13.733
115 "MD" 6.293 -43.709 -13.368
116 "MD" 9.737 -42.641 -14.126
117 "MD" 13.076 -41.989 -14.632
118 "MD" 15.915 -39.566 -15.591
119 "MD" 19.596 -39.254 -14.451
120 "MD" 21.66 -36.406 -16.141
121 "MD" 25.45 -35.499 -17.512
122 "MD" 27.285 -33.211 -18.318
123 "MD" 30.216 -30.968 -16.96
124 "MD" 32.717 -29.077 -17.426
125 "MD" 33.714 -25.953 -18.388
126 "MD" 36.359 -23.933 -19.389
127 "MD" 36.583 -20.691 -20.843
128 "MD" 36.207 -16.023 -21.421
129 "MD" 37.355 -13.1 -21.492
130 "MD" 37.858 -10.517 -23.128
131 "MD" 39.826 -7.999 -23.824
132 "MD" 39.575 -4.107 -24.346
133 "MD" 40.527 -0.741 -23.205
134 "MD" 40.624 3.017 -22.727
135 "MD" 40.849 6.451 -23.131
136 "MD" 40.61 9.863 -22.855
137 "MD" 38.271 12.517 -21.56
138 "MD" 36.328 15.349 -21.33
139 "MD" 35.372 18.409 -21.342
140 "MD" 34.533 21.667 -21.338
141 "MD" 32.952 24.622 -21.91
142 "MD" 32.224 28.4 -20.956
143 "MD" 31.505 32 -19.798
144 "MD" 30.068 35.293 -19.72
145 "MD" 28.827 37.965 -18.999
146 "MD" 25.641 40.452 -19.32
147 "MD" 24.111 43.088 -19.527
148 "MD" 21.199 44.703 -19.466
149 "MD" 19.135 47.472 -20.497
150 "MD" 16.399 49.95 -20.582
151 "MD" 14.639 52.452 -19.018
152 "MD" 11.673 54.373 -18.852
153 "MD" 10.043 57.579 -17.634
154 "MD" 8.406 59.916 -17.485
155 "MD" 5.461 61.835 -18.905
156 "MD" 3.602 64.973 -18.127
157 "MD" 1.374 67.855 -18.283
158 "MD" -0.419 70.509 -18.895
159 "MD" -2.751 72.623 -16.445
160 "MD" -5.121 75.037 -16.416
161 "MD" -6.018 78.565 -16.071
162 "MD" -8.316 80.135 -15.172
163 "MD" -10.627 82.688 -14.116
164 "MD" -12.584 85.425 -12.693
165 "MD" -14.485 87.802 -11.352
166 "MD" -17.612 89.208 -10.424
167 "MD" -22.077 89.899 -9.452
-19 "MD" 10.811 96.294 24.905
-18 "MD" 8.458 93.35 23.861
-17 "MD" 7.228 90.199 23.711
-16 "MD" 4.811 87.494 22.777
-15 "MD" 2.978 85.024 23.201
-14 "MD" 2.112 81.987 24.039
-13 "MD" 0.117 79.501 23.86
-12 "MD" -1.113 76.116 24.246
-11 "MD" -2.978 73.912 24.137
-10 "MD" -5.313 71.078 23.936
-9 "MD" -8.038 68.82 22.837
-8 "MD" -9.511 66.091 22.563
-7 "MD" -11.483 62.861 21.852
-6 "MD" -13.308 60.56 21.732
-5 "MD" -14.815 57.943 21.156
-4 "MD" -16.742 55.199 20.565
-3 "MD" -18.419 51.93 20.709
-2 "MD" -21.294 50.384 20.569
-1 "MD" -22.246 46.832 21.66
0 "MD" -24.916 44.671 20.946
1 "MD" -26.516 41.894 20.185
2 "MD" -28.841 40.187 19.609
3 "MD" -29.235 36.239 19.897
4 "MD" -31.624 33.815 19.157
5 "MD" -32.845 30.99 19.302
6 "MD" -33.548 27.254 19.38
7 "MD" -35.098 24.075 19.862
8 "MD" -36.574 20.688 20.436
9 "MD" -38.585 18.176 19.991
10 "MD" -39.521 15.196 22.574
11 "MD" -40.061 12.342 21.972
12 "MD" -41.799 9.078 22.616
13 "MD" -41.53 5.808 22.311
14 "MD" -40.251 2.563 21.79
15 "MD" -40.157 -0.853 22.725
16 "MD" -39.764 -4.225 21.199
17 "MD" -40.91 -7.608 20.367
18 "MD" -39.202 -10.408 19.965
19 "MD" -38.156 -13.428 18.303
20 "MD" -37.761 -16.847 18.674
21 "MD" -37.465 -20.3 18.379
22 "MD" -35.485 -22.464 16.584
23 "MD" -33.929 -25.848 16.324
24 "MD" -31.952 -28.219 14.718
25 "MD" -30.206 -30.715 14.719
26 "MD" -27.518 -32.471 14.571
27 "MD" -25.034 -34.436 14.781
28 "MD" -21.973 -36.331 13.662
29 "MD" -19.775 -39.003 12.727
30 "MD" -15.75 -40.274 12.113
31 "MD" -13.081 -40.648 12.533
32 "MD" -10.228 -43.029 13.245
33 "MD" -6.927 -44.057 13.175
34 "MD" -3.692 -42.747 12.21
35 "MD" -0.284 -42.603 11.623
36 "MD" 2.978 -41.605 11.443
37 "MD" 6.877 -41.732 12.516
38 "MD" 10.47 -41.051 11.382
39 "MD" 12.55 -38.601 11.265
40 "MD" 15.688 -37.894 10.662
41 "MD" 19.135 -36.773 10.615
42 "MD" 22.236 -35.292 10.223
43 "MD" 25.04 -32.654 10.508
44 "MD" 26.981 -30.101 10.715
45 "MD" 29.394 -28.585 9.946
46 "MD" 31.249 -26.117 9.646
47 "MD" 33.923 -23.701 10.741
48 "MD" 35.227 -20.363 9.521
49 "MD" 37.267 -18.418 9.445
50 "MD" 38.595 -14.768 9.441
51 "MD" 39.67 -11.837 9.287
52 "MD" 41.614 -9.101 8.906
53 "MD" 42.568 -5.583 8.702
54 "MD" 42.601 -1.568 7.958
55 "MD" 42.814 2.057 7.877
56 "MD" 42.254 4.448 8.324
57 "MD" 41.547 7.744 7.177
58 "MD" 41.991 11.55 7.44
59 "MD" 41.783 15.353 6.196
60 "MD" 39.316 17.395 5.385
61 "MD" 37.398 20.583 4.738
62 "MD" 35.574 23.573 4.926
63 "MD" 33.152 25.502 4.541
64 "MD" 30.021 27.476 4.373
65 "MD" 27.723 30.254 3.368
66 "MD" 25.844 32.834 2.624
67 "MD" 22.624 34.55 4.162
68 "MD" 19.747 36.102 2.807
69 "MD" 17.113 37.437 2.402
70 "MD" 13.811 38.138 1.868
71 "MD" 10.098 39.182 1.279
72 "MD" 7.155 39.765 1.083
73 "MD" 4.018 39.477 0.841
74 "MD" 0.282 40.318 0.336
75 "MD" -2.941 38.511 -0.971
76 "MD" -5.962 38.282 -2.359
77 "MD" -8.859 38.731 -1.418
78 "MD" -12.68 38.367 -2.846
79 "MD" -16.546 38.097 -3.214
80 "MD" -19.977 36.809 -4.13
81 "MD" -22.485 34.498 -4.013
82 "MD" -26.133 33.573 -3.74
83 "MD" -28.495 31.36 -4.074
84 "MD" -30.538 28.307 -5.035
85 "MD" -33.135 26.451 -5.944
86 "MD" -36.114 24.225 -4.901
87 "MD" -38.359 21.371 -4.107
88 "MD" -39.993 17.881 -4.612
89 "MD" -41.677 14.608 -4.063
90 "MD" -41.75 11.512 -4.933
91 "MD" -41.608 7.66 -5.052
92 "MD" -41.914 4.162 -4.799
93 "MD" -41.304 0.739 -5.703
94 "MD" -41.415 -2.023 -6.043
95 "MD" -41.226 -4.823 -6.956
96 "MD" -40.418 -8.211 -8.354
97 "MD" -37.98 -10.967 -9.049
98 "MD" -38.001 -14.237 -8.445
99 "MD" -37.458 -18.283 -7.65
100 "MD" -34.584 -20.372 -8.874
101 "MD" -33.36 -23.322 -10.935
102 "MD" -30.767 -25.18 -10.53
103 "MD" -29.052 -28.391 -10.518
104 "MD" -26.25 -31.101 -10.641
105 "MD" -24.11 -33.793 -11.372
106 "MD" -20.986 -34.48 -10.745
107 "MD" -18.677 -36.617 -10.567
108 "MD" -15.891 -38.051 -11.378
109 "MD" -12.696 -39.085 -11.212
110 "MD" -9.528 -41.663 -11.698
111 "MD" -6.752 -42.279 -12.499
112 "MD" -2.936 -41.91 -11.318
113 "MD" 0.448 -42.561 -12.041
114 "MD" 4.198 -42.509 -11.487
115 "MD" 7.34 -42.513 -12.008
116 "MD" 10.648 -41.888 -13.393
117 "MD" 14.087 -41.303 -14.331
118 "MD" 17.229 -38.916 -15.084
119 "MD" 20.579 -38.277 -14.379
120 "MD" 22.901 -36.287 -15.84
121 "MD" 25.676 -34.632 -17.338
122 "MD" 28.206 -31.97 -18.756
123 "MD" 30.069 -29.866 -18.139
124 "MD" 33.391 -27.815 -18.633
125 "MD" 34.402 -24.744 -20.579
126 "MD" 37.791 -23.145 -21.94
127 "MD" 37.724 -19.547 -23.019
128 "MD" 37.62 -16.041 -22.699
129 "MD" 38.495 -13.009 -21.745
130 "MD" 37.84 -9.578 -23.578
131 "MD" 38.996 -6.213 -23.407
132 "MD" 39.175 -2.629 -23.391
133 "MD" 39.245 0.519 -23.458
134 "MD" 39.755 3.663 -24.119
135 "MD" 39.812 7.436 -24.98
136 "MD" 38.321 10.451 -25.011
137 "MD" 36.9 13.135 -25.484
138 "MD" 36.003 16.582 -25.975
139 "MD" 34.137 19.25 -23.604
140 "MD" 33.51 22.385 -22.493
141 "MD" 31.548 24.855 -22.644
142 "MD" 30.307 27.729 -21.97
143 "MD" 30.057 31.135 -20.8
144 "MD" 29.288 34.557 -20.489
145 "MD" 29.07 38.549 -20.383
146 "MD" 26.839 40.979 -19.943
147 "MD" 25.505 44.084 -20.692
148 "MD" 22.188 46.154 -20.184
149 "MD" 18.53 48.003 -20.91
150 "MD" 15.929 50.216 -21.339
151 "MD" 13.555 52.471 -19.928
152 "MD" 13.026 55.498 -18.774
153 "MD" 10.098 57.756 -17.888
154 "MD" 8.956 60.854 -17.644
155 "MD" 7.324 62.846 -15.683
156 "MD" 5.873 66.279 -16.538
157 "MD" 4.435 69.399 -16.818
158 "MD" 2.151 71.443 -17.679
159 "MD" 0.549 74.417 -18.016
160 "MD" -3.073 76.628 -18.171
161 "MD" -4.402 79.436 -18.511
162 "MD" -6.435 81.566 -17.253
163 "MD" -8.652 84.272 -17.383
164 "MD" -10.088 87.757 -16.043
165 "MD" -10.103 91.687 -15.219
166 "MD" -10.842 94.595 -14.517
167 "MD" -12.03 97.16 -16.829
-19 "MD" 8.212 96.346 28.324
-18 "MD" 7.216 93.252 27.228
-17 "MD" 6.526 89.992 26.025
-16 "MD" 6.608 86.463 26.353
-15 "MD" 5.643 83.755 25.9
-14 "MD" 3.729 80.539 25.806
-13 "MD" 3.629 77.143 26.627
-12 "MD" 1.622 74.442 26.041
-11 "MD" 0.749 71.285 25.725
-10 "MD" -2.41 68.967 24.858
-9 "MD" -5.047 66.703 24.354
-8 "MD" -6.027 63.315 22.832
-7 "MD" -7.835 60.788 22.773
-6 "MD" -9.776 58.543 22.046
-5 "MD" -11.839 56.184 20.538
-4 "MD" -13.742 53.8 20.521
-3 "MD" -15.899 50.859 21.039
-2 "MD" -18.277 48.292 21.351
-1 "MD" -20.325 45.615 22.11
0 "MD" -22.504 43.567 20.951
1 "MD" -24.537 41.252 20.914
2 "MD" -26.952 39.055 20.185
3 "MD" -28.733 35.963 20.301
4 "MD" -30.017 32.645 19.967
5 "MD" -32.124 30.142 21.01
6 "MD" -33.155 26.916 19.479
7 "MD" -35.073 24.508 19.894
8 "MD" -36.583 21.113 18.76
9 "MD" -38.277 17.973 18.189
10 "MD" -38.457 14.801 19.848
11 "MD" -40.008 11.931 20.266
12 "MD" -41.668 8.354 21.186
13 "MD" -41.12 5.262 21.147
14 "MD" -40.23 1.699 21.624
15 "MD" -40.55 -2.441 22.162
16 "MD" -40.147 -5.381 20.983
17 "MD" -39.676 -8.569 19.312
18 "MD" -39.905 -11.956 18.571
19 "MD" -38.298 -14.977 17.922
20 "MD" -38.705 -18.329 16.721
21 "MD" -39.273 -21.764 16.914
22 "MD" -38.009 -24.779 16.062
23 "MD" -35.593 -28.279 15.29
24 "MD" -32.834 -30.354 14.357
25 "MD" -29.544 -31.366 15.44
26 "MD" -26.568 -33.725 14.738
27 "MD" -23.991 -35.872 15.166
28 "MD" -21.183 -37.868 14.191
29 "MD" -18.431 -39.779 13.121
30 "MD" -15.129 -40.613 13.789
31 "MD" -11.736 -41.806 13.385
32 "MD" -9.223 -44.183 12.958
33 "MD" -6.251 -44.763 11.906
34 "MD" -2.463 -43.907 11.29
35 "MD" 0.957 -43.225 11.211
36 "MD" 4.183 -41.526 11.488
37 "MD" 7.684 -41.103 12.455
38 "MD" 10.221 -39.338 11.445
39 "MD" 12.875 -38.128 11.674
40 "MD" 15.668 -37.116 11.406
41 "MD" 19.691 -36.669 11.451
42 "MD" 22.507 -35.507 11.613
43 "MD" 25.522 -33.251 11.498
44 "MD" 27.54 -30.997 10.686
45 "MD" 29.498 -28.601 10.571
46 "MD" 31.322 -25.827 10.159
47 "MD" 33.509 -23.141 9.982
48 "MD" 36.449 -20.898 10.107
49 "MD" 37.919 -18.455 9.422
50 "MD" 39.271 -14.794 9.514
51 "MD" 40.927 -12.138 10.302
52 "MD" 42.349 -9.137 9.214
53 "MD" 44.163 -5.838 8.737
54 "MD" 43.831 -2.585 7.629
55 "MD" 43.293 0.675 7.694
56 "MD" 42.794 3.818 6.75
57 "MD" 41.744 6.963 5.751
58 "MD" 42.139 11.11 5.907
59 "MD" 41.771 14.779 4.804
60 "MD" 39.343 17.154 4.353
61 "MD" 36.796 20.602 4.377
62 "MD" 35.26 23.553 4.012
63 "MD" 33.68 26.64 4.133
64 "MD" 30.686 28.756 4.024
65 "MD" 28.146 30.064 3.2
66 "MD" 25.936 32.385 3.003
67 "MD" 23.102 33.701 4.106
68 "MD" 19.536 36.131 3.049
69 "MD" 16.661 37.245 1.848
70 "MD" 13.451 38.048 1.552
71 "MD" 9.924 39.191 0.714
72 "MD" 6.254 39.847 1.454
73 "MD" 3.182 39.741 0.918
74 "MD" -0.388 40.463 0.119
75 "MD" -3.988 39.045 -0.154
76 "MD" -6.717 39.098 -1.682
77 "MD" -10.08 38.747 -0.67
78 "MD" -13.737 38.46 -1.297
79 "MD" -16.868 37.119 -1.989
80 "MD" -20.384 36.403 -3.219
81 "MD" -22.968 34.349 -3.975
82 "MD" -26.668 33.037 -2.921
83 "MD" -28.39 31.111 -3.112
84 "MD" -32.507 29.215 -3.103
85 "MD" -34.11 27.034 -4.063
86 "MD" -35.441 23.346 -3.014
87 "MD" -37.568 21.09 -3.687
88 "MD" -38.962 17.772 -4.089
89 "MD" -40.551 14.568 -4.736
90 "MD" -42.177 11.521 -6.193
91 "MD" -42.134 7.591 -6.079
92 "MD" -43.176 3.986 -6.184
93 "MD" -42.191 0.605 -7.165
94 "MD" -42.745 -2.63 -8.033
95 "MD" -42.36 -5.558 -9.544
96 "MD" -40.938 -8.235 -10.203
97 "MD" -38.768 -11.457 -11.854
98 "MD" -38.582 -14.484 -10.219
99 "MD" -37.857 -17.734 -10.634
100 "MD" -34.774 -20.166 -11.063
101 "MD" -32.97 -23.168 -12.754
102 "MD" -30.841 -25.402 -12.106
103 "MD" -28.833 -28.785 -11.895
104 "MD" -26.43 -30.671 -11.735
105 "MD" -24.675 -33.101 -11.638
106 "MD" -21.3 -34.673 -11.224
107 "MD" -18.278 -36.451 -11.165
108 "MD" -15.085 -37.628 -11.379
109 "MD" -11.866 -38.893 -11.363
110 "MD" -9.118 -40.804 -12.228
111 "MD" -6.591 -42.312 -13.026
112 "MD" -2.559 -42.019 -11.394
113 "MD" 0.551 -42.89 -11.515
114 "MD" 4.2 -41.896 -12.202
115 "MD" 7.676 -42.751 -11.873
116 "MD" 10.882 -41.35 -12.996
117 "MD" 14.183 -41.09 -14.158
118 "MD" 16.972 -39.164 -14.22
119 "MD" 20.006 -38.354 -13.771
120 "MD" 22.226 -35.501 -15.661
121 "MD" 25.376 -34.554 -17.667
122 "MD" 27.372 -32.086 -18.687
123 "MD" 29.683 -29.881 -17.664
124 "MD" 32.919 -28.26 -19.073
125 "MD" 34.323 -25.758 -20.323
126 "MD" 36.827 -23.319 -21.773
127 "MD" 37.122 -20.279 -22.075
128 "MD" 37.449 -16.91 -20.785
129 "MD" 37.854 -13.524 -22.794
130 "MD" 39.739 -10.343 -22.796
131 "MD" 39.367 -6.298 -23.405
132 "MD" 39.48 -2.823 -23.897
133 "MD" 39.456 0.344 -23.516
134 "MD" 39.101 3.424 -22.406
135 "MD" 39.452 6.922 -22.745
136 "MD" 37.447 10.329 -22.554
137 "MD" 37.397 13.141 -23.453
138 "MD" 36.794 16.524 -23.667
139 "MD" 34.749 19.569 -23.172
140 "MD" 33.974 23.072 -22.847
141 "MD" 32.856 25.788 -21.533
142 "MD" 31.615 29.109 -20.924
143 "MD" 31.361 31.809 -18.929
144 "MD" 30.252 35.011 -19.507
145 "MD" 29.237 38.371 -19.777
146 "MD" 27.666 41.101 -19.025
147 "MD" 26.471 43.887 -20.056
148 "MD" 23.968 46.756 -20.079
149 "MD" 20.696 48.437 -19.873
150 "MD" 18.949 50.971 -20.254
151 "MD" 16.953 53.037 -19.309
152 "MD" 16.462 56.295 -18.61
153 "MD" 13.415 58.201 -17.421
154 "MD" 12.299 60.909 -15.608
155 "MD" 9.609 64.032 -16.61
156 "MD" 8.163 66.347 -14.376
157 "MD" 6.805 69.616 -13.759
158 "MD" 3.695 71.323 -12.419
159 "MD" -0.175 72.647 -11.926
160 "MD" -2.869 73.63 -11.111
161 "MD" -4.902 75.063 -8.998
162 "MD" -8.41 76.707 -9.013
163 "MD" -10.269 78.466 -7.528
164 "MD" -12.511 80.581 -6.014
165 "MD" -14.819 82.53 -4.168
166 "MD" -17.925 83.631 -3.237
167 "MD" -21.775 85.202 -4.194
-19 "MD" 17.357 92.202 7.062
-18 "MD" 15.318 89.554 7.394
-17 "MD" 13.838 86.246 7.745
-16 "MD" 12.329 83.628 8.363
-15 "MD" 10.286 80.951 8.798
-14 "MD" 7.304 79.089 10.324
-13 "MD" 5.368 76.385 10.623
-12 "MD" 3.174 74.029 10.769
-11 "MD" 1.186 72.493 12.188
-10 "MD" -1.141 69.945 13.387
-9 "MD" -3.81 67.61 13.926
-8 "MD" -5.409 64.542 14.863
-7 "MD" -7.767 62.998 17.266
-6 "MD" -9.642 60.03 17.694
-5 "MD" -11.234 57.285 18.333
-4 "MD" -13.142 55.096 18.34
-3 "MD" -14.939 52.261 18.959
-2 "MD" -18.096 50.108 20.206
-1 "MD" -19.988 47.52 21.723
0 "MD" -21.856 45.284 20.7
1 "MD" -23.603 42.842 21.23
2 "MD" -25.613 40.235 20.522
3 "MD" -27.772 37.322 20.353
4 "MD" -29.065 33.587 20.492
5 "MD" -30.677 31.024 19.764
6 "MD" -32.23 27.938 20.227
7 "MD" -33.962 24.781 20.57
8 "MD" -34.869 21.825 21.047
9 "MD" -35.248 18.599 20.974
10 "MD" -36.854 15.088 20.317
11 "MD" -39.048 11.913 21.29
12 "MD" -40.512 8.825 20.942
13 "MD" -40.332 5.696 20.869
14 "MD" -40.709 2.16 19.898
15 "MD" -41.516 -1.013 21.521
16 "MD" -42.312 -4.062 21.467
17 "MD" -40.704 -7.591 19.79
18 "MD" -39.742 -11.214 18.982
19 "MD" -38.332 -13.891 18.637
20 "MD" -38.827 -17.282 17.933
21 "MD" -38.582 -20.982 17.233
22 "MD" -38.276 -24.427 16.525
23 "MD" -35.974 -26.89 15.531
24 "MD" -33.3 -28.9 14.87
25 "MD" -29.726 -30.686 16.175
26 "MD" -27.285 -32.79 15.171
27 "MD" -24.998 -34.926 15.086
28 "MD" -22.129 -36.409 14.237
29 "MD" -19.56 -38.795 14.063
30 "MD" -16.446 -39.876 13.684
31 "MD" -12.881 -41.259 13.549
32 "MD" -10.181 -43.268 13.984
33 "MD" -7.141 -43.315 13.606
34 "MD" -3.678 -41.658 13.183
35 "MD" 0.135 -42.235 10.863
36 "MD" 3.234 -41.256 10.487
37 "MD" 6.698 -42.118 11.787
38 "MD" 9.653 -42.036 11.177
39 "MD" 12.171 -38.949 10.73
40 "MD" 15.538 -38.004 9.915
41 "MD" 18.729 -36.921 10.607
42 "MD" 22.529 -35.557 10.164
43 "MD" 24.432 -32.245 10.588
44 "MD" 27.719 -30.527 11.165
45 "MD" 30.163 -28.251 9.953
46 "MD" 31.943 -25.504 9.224
47 "MD" 33.863 -23.012 9.176
48 "MD" 36.52 -20.961 9.362
49 "MD" 37.39 -18.113 8.75
50 "MD" 38.46 -14.525 9.05
51 "MD" 40.419 -11.506 8.533
52 "MD" 42.344 -8.656 7.8
53 "MD" 43.437 -5.721 6.524
54 "MD" 43.584 -2.301 6.003
55 "MD" 43.764 0.815 5.356
56 "MD" 42.763 3.818 5.947
57 "MD" 42.001 6.982 5.499
58 "MD" 42.554 10.42 4.972
59 "MD" 41.793 13.543 4.031
60 "MD" 38.263 16.984 4.654
61 "MD" 36.74 20.872 3.938
62 "MD" 35.77 23.395 4.176
63 "MD" 33.291 25.293 4.366
64 "MD" 30.095 27.396 3.932
65 "MD" 27.64 29.436 3.1
66 "MD" 25.809 31.981 2.75
67 "MD" 22.568 33.829 3.778
68 "MD" 19.94 36.083 2.615
69 "MD" 16.907 37.655 2.495
70 "MD" 13.287 37.617 2.425
71 "MD" 10.17 38.393 2.302
72 "MD" 7.307 38.165 0.823
73 "MD" 3.01 39.91 0.977
74 "MD" -0.016 41.063 -0.254
75 "MD" -3.681 39.896 -0.587
76 "MD" -6.905 38.419 -0.699
77 "MD" -10.271 38.227 -1.318
78 "MD" -13.566 38.459 -2.515
79 "MD" -16.386 37.892 -2.859
80 "MD" -20.185 36.922 -4.368
81 "MD" -22.221 34.707 -4.132
82 "MD" -25.953 33.263 -2.952
83 "MD" -28.441 30.752 -3.672
84 "MD" -31.269 29.17 -4.399
85 "MD" -33.213 26.43 -5.103
86 "MD" -35.134 23.736 -4.896
87 "MD" -37.049 20.9 -5.951
88 "MD" -38.792 17.195 -6.857
89 "MD" -40.423 13.939 -6.514
90 "MD" -42.473 11.504 -6.707
91 "MD" -42.178 7.427 -6.188
92 "MD" -42.678 4.098 -6.541
93 "MD" -43.421 0.469 -7.208
94 "MD" -43.169 -2.026 -8.44
95 "MD" -43.406 -5.567 -8.77
96 "MD" -41.279 -8.013 -9.767
97 "MD" -39.885 -11.435 -10.873
98 "MD" -38.251 -14.186 -10.376
99 "MD" -38.236 -17.411 -9.746
100 "MD" -35.28 -20.142 -10.388
101 "MD" -33.921 -23.207 -12.391
102 "MD" -31.285 -25.199 -11.664
103 "MD" -29.91 -28.14 -11.39
104 "MD" -27.305 -30.637 -11.056
105 "MD" -24.087 -32.365 -11.246
106 "MD" -22.088 -34 -11.709
107 "MD" -19.014 -36.416 -11.628
108 "MD" -15.943 -37.64 -11.449
109 "MD" -12.366 -38.948 -11.989
110 "MD" -10.207 -41.604 -12.247
111 "MD" -6.526 -42.332 -12.987
112 "MD" -3.59 -41.495 -11.689
113 "MD" 0.982 -41.841 -12.245
114 "MD" 3.856 -42.273 -12.133
115 "MD" 8.19 -42.597 -12.382
116 "MD" 10.955 -41.693 -13.837
117 "MD" 13.939 -41.317 -14.417
118 "MD" 16.788 -39.379 -14.123
119 "MD" 20.522 -38.246 -13.267
120 "MD" 22.442 -35.795 -14.813
121 "MD" 25.8 -34.508 -17.567
122 "MD" 27.278 -32.186 -19.142
123 "MD" 30.003 -29.987 -18.405
124 "MD" 32.457 -28.479 -19.331
125 "MD" 33.923 -25.18 -21.571
126 "MD" 37.311 -23.02 -23.042
127 "MD" 38.168 -19.931 -22.815
128 "MD" 38.56 -16.889 -22.661
129 "MD" 38.275 -13.007 -22.312
130 "MD" 39.536 -10.335 -22.373
131 "MD" 39.947 -7.244 -22.689
132 "MD" 39.74 -3.597 -22.52
133 "MD" 39.859 -0.707 -21.25
134 "MD" 40.185 2.926 -21.014
135 "MD" 40.45 6.046 -20.902
136 "MD" 38.684 9.272 -21.249
137 "MD" 39.237 12.482 -21.583
138 "MD" 36.996 15.199 -21.916
139 "MD" 35.299 18.445 -21.157
140 "MD" 34.075 21.333 -21.009
141 "MD" 34.046 24.759 -21.041
142 "MD" 32.352 27.648 -20.615
143 "MD" 31.164 30.943 -19.52
144 "MD" 29.366 34.086 -20.418
145 "MD" 28.664 37.191 -20.641
146 "MD" 26.624 39.918 -19.766
147 "MD" 25.477 42.235 -20.172
148 "MD" 21.17 44.899 -19.904
149 "MD" 19.691 47.343 -20.238
150 "MD" 17.822 49.765 -21.433
151 "MD" 16.031 52.458 -21.22
152 "MD" 14.168 55.607 -21.426
153 "MD" 11.612 58.634 -22.4
154 "MD" 9.91 60.855 -21.557
155 "MD" 6.932 62.778 -22.491
156 "MD" 5.453 66.258 -21.46
157 "MD" 2.778 69.178 -21.735
158 "MD" 0.226 70.286 -21.256
159 "MD" -2.372 72.411 -20.767
160 "MD" -4.876 73.907 -18.992
161 "MD" -6.334 76.699 -16.524
162 "MD" -9.728 77.11 -15.834
163 "MD" -12.898 78.269 -14.732
164 "MD" -15.122 80.755 -14.149
165 "MD" -17.727 83.513 -13.59
166 "MD" -20.941 84.469 -12.854
167 "MD" -24.738 84.711 -13.647
-19 "MD" 4.353 99.456 13.596
-18 "MD" 3.664 95.973 13.835
-17 "MD" 3.248 92.557 13.933
-16 "MD" 3.017 89.633 14.24
-15 "MD" 3.945 86.601 15.274
-14 "MD" 3.228 83.906 17.393
-13 "MD" 1.42 80.772 18.439
-12 "MD" 0.935 77.7 18.895
-11 "MD" -0.079 74.335 19.958
-10 "MD" -2.249 71.321 19.445
-9 "MD" -4.802 68.801 19.163
-8 "MD" -5.081 64.515 18.935
-7 "MD" -9.133 62.975 19.945
-6 "MD" -11.221 60.665 19.469
-5 "MD" -12.721 58.275 19.774
-4 "MD" -14.732 55.588 19.421
-3 "MD" -16.552 52.935 19.846
-2 "MD" -19.234 51.18 20.908
-1 "MD" -21.245 48.197 21.175
0 "MD" -23.958 45.74 21.369
1 "MD" -24.676 42.189 20.061
2 "MD" -27.626 40.44 19.7
3 "MD" -28.484 37.52 19.556
4 "MD" -29.703 34.106 19.587
5 "MD" -31.007 31.467 20.565
6 "MD" -32.61 28.076 19.403
7 "MD" -34.129 24.729 19.499
8 "MD" -35.931 21.651 19.284
9 "MD" -37.354 19.149 18.806
10 "MD" -38.4 16.027 19.935
11 "MD" -39.312 12.784 18.773
12 "MD" -40.786 9.408 19.328
13 "MD" -41.715 6.071 18.567
14 "MD" -41.203 2.715 18.614
15 "MD" -41.049 -0.379 19.775
16 "MD" -41.188 -4.131 20.377
17 "MD" -39.633 -7.567 19.695
18 "MD" -39.022 -10.779 19.285
19 "MD" -38.629 -13.662 19.531
20 "MD" -37.684 -16.474 21.165
21 "MD" -37.736 -20.138 20.438
22 "MD" -35.224 -23.041 18.432
23 "MD" -34.107 -26.128 17.098
24 "MD" -32.403 -28.168 16.183
25 "MD" -29.503 -30.057 16.906
26 "MD" -26.939 -32.549 15.733
27 "MD" -24.337 -34.516 15.658
28 "MD" -21.235 -36.246 14.47
29 "MD" -18.824 -38.166 14.167
30 "MD" -15.428 -39.787 12.757
31 "MD" -12.132 -40.888 12.72
32 "MD" -9.382 -43.093 13.251
33 "MD" -6.237 -44.237 12.528
34 "MD" -3.053 -43.705 12.234
35 "MD" 0.592 -42.68 12.582
36 "MD" 3.412 -41.62 11.505
37 "MD" 6.451 -42.687 12.038
38 "MD" 10.527 -41.439 11.229
39 "MD" 12.901 -38.739 11.061
40 "MD" 16.116 -37.983 11.011
41 "MD" 19.651 -37.281 11.354
42 "MD" 22.786 -36.242 10.755
43 "MD" 25.102 -33.167 11.314
44 "MD" 26.753 -30.997 11.124
45 "MD" 29.746 -28.93 10.18
46 "MD" 31.262 -26.06 9.622
47 "MD" 33.678 -23.615 9.773
48 "MD" 36.121 -21.322 9.429
49 "MD" 37.558 -18.187 9.257
50 "MD" 38.252 -14.329 9.666
51 "MD" 40.135 -11.825 9.29
52 "MD" 42.149 -8.638 8.378
53 "MD" 42.94 -5.592 7.947
54 "MD" 43.114 -1.952 6.739
55 "MD" 42.387 1.519 7.218
56 "MD" 42.15 4.137 6.06
57 "MD" 41.73 7.614 5.52
58 "MD" 42.424 11.656 6.797
59 "MD" 41.421 14.556 5.238
60 "MD" 38.833 17.276 4.898
61 "MD" 36.905 20.008 4.711
62 "MD" 35.664 22.563 4.108
63 "MD" 33.714 25.741 3.408
64 "MD" 31.352 29.404 2.573
65 "MD" 29.281 31.111 2.779
66 "MD" 26.221 31.865 2.548
67 "MD" 23.2 33.861 3.446
68 "MD" 19.935 36.16 2.626
69 "MD" 17.539 37.202 2.137
70 "MD" 14.305 37.746 2.059
71 "MD" 11.091 38.447 1.728
72 "MD" 6.789 40.13 0.925
73 "MD" 3.609 40.275 0.239
74 "MD" 0.552 40.06 -1.126
75 "MD" -2.627 41.001 -1.729
76 "MD" -5.958 39.944 -2.492
77 "MD" -9.357 39.741 -1.623
78 "MD" -12.881 38.417 -2.283
79 "MD" -16.345 36.94 -2.513
80 "MD" -19.779 37.743 -4.586
81 "MD" -21.968 35.147 -4.097
82 "MD" -25.216 33.548 -3.692
83 "MD" -28.262 31.535 -4.433
84 "MD" -30.998 28.739 -5.515
85 "MD" -33.108 26.768 -6.043
86 "MD" -34.472 23.295 -4.734
87 "MD" -36.976 20.956 -5.716
88 "MD" -38.422 17.377 -6.125
89 "MD" -40.803 14.711 -6.636
90 "MD" -42.316 11.184 -6.704
91 "MD" -42.303 7.625 -6.47
92 "MD" -43.152 3.989 -6.795
93 "MD" -43.109 0.204 -7.847
94 "MD" -43.125 -3.461 -9.731
95 "MD" -41.617 -5.907 -9.727
96 "MD" -41.035 -8.994 -10.617
97 "MD" -38.571 -11.693 -11.73
98 "MD" -38.074 -15.104 -10.994
99 "MD" -38.087 -18.172 -10.382
100 "MD" -35.391 -20.66 -10.392
101 "MD" -33.627 -23.938 -12.145
102 "MD" -31.298 -25.747 -10.553
103 "MD" -29.427 -28.746 -9.906
104 "MD" -27.185 -31.503 -10.125
105 "MD" -24.326 -33.07 -10.429
106 "MD" -21.301 -33.587 -10.358
107 "MD" -18.957 -35.971 -11.106
108 "MD" -16.115 -37.554 -11.279
109 "MD" -12.87 -38.929 -11.033
110 "MD" -10.738 -41.131 -11.179
111 "MD" -7.152 -42.109 -12.236
112 "MD" -3.725 -41.11 -10.098
113 "MD" -0.191 -42.251 -10.021
114 "MD" 3.042 -42.34 -11.535
115 "MD" 6.768 -43.471 -11.227
116 "MD" 9.816 -41.494 -12.224
117 "MD" 13.189 -41.334 -13.639
118 "MD" 15.707 -39.378 -14.438
119 "MD" 19.282 -39.199 -13.963
120 "MD" 22.211 -37.296 -15.678
121 "MD" 24.742 -35.311 -17.064
122 "MD" 26.756 -33.4 -19.339
123 "MD" 29.103 -31.131 -18.226
124 "MD" 31.738 -29.834 -19.112
125 "MD" 34.674 -28.031 -20.867
126 "MD" 37.107 -25.978 -22.312
127 "MD" 37.966 -22.996 -22.214
128 "MD" 37.536 -18.633 -21.507
129 "MD" 37.634 -14.369 -21.739
130 "MD" 39.263 -11.747 -21.83
131 "MD" 39.248 -9.143 -21.909
132 "MD" 39.557 -4.711 -22.771
133 "MD" 39.732 -1.419 -23.558
134 "MD" 40.134 2.058 -22.673
135 "MD" 40.116 5.249 -22.482
136 "MD" 38.216 8.687 -22.638
137 "MD" 39.717 11.712 -23.139
138 "MD" 38.15 14.57 -22.88
139 "MD" 35.381 17.557 -22.249
140 "MD" 34.541 20.595 -21.671
141 "MD" 32.928 23.765 -22.303
142 "MD" 32.149 27.306 -20.903
143 "MD" 31.328 30.569 -19.621
144 "MD" 29.784 34.017 -20.421
145 "MD" 29.069 36.977 -20.539
146 "MD" 27.254 39.791 -20.9
147 "MD" 26.403 42.892 -22.558
148 "MD" 22.923 44.378 -22.663
149 "MD" 21.148 46.754 -21.894
150 "MD" 19.202 50.069 -22.671
151 "MD" 16.32 51.773 -22.525
152 "MD" 14.633 54.876 -22.569
153 "MD" 11.964 56.759 -22.273
154 "MD" 10.711 59.981 -21.581
155 "MD" 8.497 62.475 -23.977
156 "MD" 6.928 66.006 -22.995
157 "MD" 5.73 69.356 -23.356
158 "MD" 3.781 72.18 -21.957
159 "MD" 1.953 74.72 -20.546
160 "MD" 1.036 77.482 -19.372
161 "MD" -0.206 80.505 -17.71
162 "MD" -3.044 82.257 -16.407
163 "MD" -4.666 84.595 -13.741
164 "MD" -5.741 86.942 -11.498
165 "MD" -6.878 89.914 -10.269
166 "MD" -9.692 91.758 -9.539
167 "MD" -12.511 93.544 -10.042
-19 "MD" 8.989 93.05 38.817
-18 "MD" 7.901 90.54 37.857
-17 "MD" 6.671 87.351 36.688
-16 "MD" 5.829 83.952 36.545
-15 "MD" 5.547 80.513 36.007
-14 "MD" 4.488 77.524 36.3
-13 "MD" 1.746 75.728 35.689
-12 "MD" -0.182 72.375 35.406
-11 "MD" -1.8 69.973 34.389
-10 "MD" -3.885 66.952 34.306
-9 "MD" -5.651 64.652 32.404
-8 "MD" -6.632 61.402 30.987
-7 "MD" -9.341 59.617 30.056
-6 "MD" -10.079 57.256 28.208
-5 "MD" -11.943 55.18 25.884
-4 "MD" -14.247 53.167 25.177
-3 "MD" -17.036 50.091 24.941
-2 "MD" -20.027 49.241 24.147
-1 "MD" -22.16 45.928 23.971
0 "MD" -24.13 43.788 23.127
1 "MD" -24.93 40.491 21.846
2 "MD" -28.039 39.423 20.518
3 "MD" -29.268 36.421 19.798
4 "MD" -31.591 33.293 18.529
5 "MD" -33.446 30.513 18.558
6 "MD" -34.581 27.655 17.074
7 "MD" -36.611 25.303 17.214
8 "MD" -39.378 22.858 16.48
9 "MD" -40.284 18.91 17.095
10 "MD" -41.594 15.918 17.664
11 "MD" -42.9 13.091 17.588
12 "MD" -43.5 9.789 17.877
13 "MD" -43.407 6.462 17.712
14 "MD" -42.418 3.047 17.184
15 "MD" -41.456 -0.083 17.484
16 "MD" -40.065 -2.789 17.492
17 "MD" -39.994 -6.741 18.131
18 "MD" -39.709 -9.904 18.44
19 "MD" -37.699 -12.859 19.199
20 "MD" -36.747 -15.819 19.415
21 "MD" -36.52 -18.605 18.215
22 "MD" -35.152 -22.167 16.625
23 "MD" -34.525 -25.291 15.247
24 "MD" -32.298 -27.413 14.305
25 "MD" -29.928 -29.691 16.126
26 "MD" -27.625 -31.889 15.14
27 "MD" -25.645 -33.996 14.952
28 "MD" -22.44 -35.779 14.28
29 "MD" -20.559 -38.474 12.951
30 "MD" -16.812 -39.278 14.235
31 "MD" -13.26 -40.007 13.358
32 "MD" -10.587 -42.561 13.472
33 "MD" -7.286 -43.412 12.783
34 "MD" -3.834 -42.407 12.7
35 "MD" -0.692 -43.011 11.067
36 "MD" 2.685 -42.112 10.229
37 "MD" 6.067 -41.663 11.347
38 "MD" 8.833 -41.11 10.671
39 "MD" 11.737 -39.469 10.16
40 "MD" 15.212 -38.636 10.794
41 "MD" 18.338 -37.326 10.208
42 "MD" 21.504 -35.609 10.942
43 "MD" 23.1 -32.56 10.421
44 "MD" 25.935 -30.766 10.795
45 "MD" 28.887 -29.087 10.04
46 "MD" 30.947 -26.029 10.05
47 "MD" 32.98 -23.968 10.094
48 "MD" 36.092 -22.005 10.468
49 "MD" 37.907 -19.319 9.723
50 "MD" 38.367 -15.656 9.836
51 "MD" 40.234 -12.792 9.923
52 "MD" 42.544 -9.193 9.083
53 "MD" 43.531 -5.844 8.212
54 "MD" 44.126 -2.553 7.77
55 "MD" 43.813 0.779 7.93
56 "MD" 42.806 4.297 7.502
57 "MD" 42.195 7.352 7.648
58 "MD" 42.874 10.432 8.06
59 "MD" 41.198 14.645 6.668
60 "MD" 39.306 17.335 5.611
61 "MD" 37.141 20.308 5.236
62 "MD" 35.352 22.824 4.524
63 "MD" 33.587 25.3 4.369
64 "MD" 30.661 27.262 3.206
65 "MD" 28.848 29.584 2.72
66 "MD" 27.092 32.216 1.916
67 "MD" 23.862 33.956 3.726
68 "MD" 21.228 36.266 2.679
69 "MD" 17.697 36.604 1.905
70 "MD" 13.667 38.254 1.784
71 "MD" 10.538 39.373 1.931
72 "MD" 6.782 40.974 1.601
73 "MD" 3.336 40.453 0.828
74 "MD" 0.567 40.577 0.594
75 "MD" -2.84 40.514 0.206
76 "MD" -5.991 39.244 -0.432
77 "MD" -9.247 38.16 -0.639
78 "MD" -12.561 38.377 -1.502
79 "MD" -15.282 37.164 -2.277
80 "MD" -18.295 36.869 -3.619
81 "MD" -21.62 34.97 -3.706
82 "MD" -23.944 32.548 -4.646
83 "MD" -27.914 30.934 -4.782
84 "MD" -29.836 28.116 -4.706
85 "MD" -32.35 25.898 -5.517
86 "MD" -33.654 23.437 -5.61
87 "MD" -36.515 20.962 -6.382
88 "MD" -38.011 17.889 -6.074
89 "MD" -40.097 14.43 -5.889
90 "MD" -41.726 11.591 -6.878
91 "MD" -41.903 8.036 -6.395
92 "MD" -43.022 3.998 -6.487
93 "MD" -42.179 0.873 -7.646
94 "MD" -43.275 -2.113 -7.928
95 "MD" -43.548 -5.511 -8.185
96 "MD" -42.207 -8.629 -8.914
97 "MD" -40.204 -12.236 -9.246
98 "MD" -38.272 -14.843 -8.903
99 "MD" -37.912 -18.139 -9.063
100 "MD" -35.543 -20.639 -10.16
101 "MD" -34.036 -23.599 -11.899
102 "MD" -31.314 -25.431 -10.831
103 "MD" -29.598 -28.788 -10.935
104 "MD" -27.497 -31.843 -11.808
105 "MD" -24.986 -33.212 -11.862
106 "MD" -22.345 -34.388 -11.143
107 "MD" -19.476 -36.368 -11.566
108 "MD" -16.684 -38.241 -11.807
109 "MD" -13.147 -39.419 -11.862
110 "MD" -10.396 -41.854 -12.281
111 "MD" -7.581 -41.881 -12.573
112 "MD" -3.658 -42.273 -12.441
113 "MD" -0.582 -42.849 -12.775
114 "MD" 2.873 -43.089 -12.569
115 "MD" 6.46 -43.968 -13.093
116 "MD" 9.91 -42.442 -13.762
117 "MD" 13.684 -41.761 -14.323
118 "MD" 16.614 -40.108 -14.606
119 "MD" 19.874 -38.868 -14.12
120 "MD" 21.719 -36.208 -15.325
121 "MD" 24.875 -35.067 -17.24
122 "MD" 26.768 -32.989 -18.64
123 "MD" 29.121 -30.216 -18.332
124 "MD" 31.613 -27.904 -19.668
125 "MD" 35.317 -26.127 -21.55
126 "MD" 36.366 -23.338 -22.824
127 "MD" 37.593 -20.859 -23.756
128 "MD" 37.383 -16.81 -23.59
129 "MD" 36.869 -13.245 -23.001
130 "MD" 37.72 -10.089 -24.013
131 "MD" 39.289 -7.109 -23.066
132 "MD" 38.901 -3.741 -22.034
133 "MD" 38.971 -0.281 -22.859
134 "MD" 39.263 2.806 -22.313
135 "MD" 39.525 6.474 -21.736
136 "MD" 39.346 9.147 -23.394
137 "MD" 38.697 12.261 -24.184
138 "MD" 37.465 15.392 -24.491
139 "MD" 34.813 18.889 -24.1
140 "MD" 34.066 21.663 -22.945
141 "MD" 32.177 24.325 -23.232
142 "MD" 31.596 27.593 -21.679
143 "MD" 30.922 31.086 -20.465
144 "MD" 29.625 33.911 -20.967
145 "MD" 28.627 37.369 -20.119
146 "MD" 26.388 39.952 -19.254
147 "MD" 24.826 43.003 -19.515
148 "MD" 22.444 44.899 -18.716
149 "MD" 21.153 48.299 -19.54
150 "MD" 19.663 51.269 -19.526
151 "MD" 18.11 53.774 -19.089
152 "MD" 17.217 57.476 -17.644
153 "MD" 14.999 59.746 -16.532
154 "MD" 13.706 61.3 -14.511
155 "MD" 11.661 64.545 -14.062
156 "MD" 10.91 67.699 -12.925
157 "MD" 8.823 70.581 -12.802
158 "MD" 6.154 72.567 -11.294
159 "MD" 4.251 74.447 -10.025
160 "MD" 2.325 75.676 -6.697
161 "MD" 0.341 76.884 -4.395
162 "MD" -2.054 77.559 -1.684
163 "MD" -3.265 78.866 0.384
164 "MD" -4.631 80.214 3.539
165 "MD" -5.611 81.853 6.482
166 "MD" -7.01 82.921 8.689
167 "MD" -10.172 85.13 9.783
-19 "MD" 15.761 94.646 25.435
-18 "MD" 12.608 92.469 24.911
-17 "MD" 10.697 89.606 24.206
-16 "MD" 9.295 86.52 23.835
-15 "MD" 7.334 83.949 23.791
-14 "MD" 5.807 80.956 23.493
-13 "MD" 2.898 79.313 23.031
-12 "MD" 1.116 76.21 22.478
-11 "MD" -0.97 74.203 22.458
-10 "MD" -4.979 72.93 20.999
-9 "MD" -7.402 70.548 20.743
-8 "MD" -8.276 66.505 20.659
-7 "MD" -11.26 64.745 20.466
-6 "MD" -12.271 61.24 19.618
-5 "MD" -13.638 58.556 19.11
-4 "MD" -15.714 55.887 19.279
-3 "MD" -17.086 51.947 20.094
-2 "MD" -19.489 50.084 20.342
-1 "MD" -21.164 47.439 21.432
0 "MD" -22.41 45.104 19.817
1 "MD" -24.231 42.012 21.04
2 "MD" -26.261 38.698 20.433
3 "MD" -27.313 35.514 20.695
4 "MD" -29.63 33.204 19.681
5 "MD" -30.37 30.017 20.244
6 "MD" -30.647 26.386 20.746
7 "MD" -33.116 24.326 21.833
8 "MD" -33.9 20.942 21.742
9 "MD" -34.947 17.995 22.79
10 "MD" -36.215 14.865 22.878
11 "MD" -39.113 12.32 23.179
12 "MD" -40.266 9.519 22.155
13 "MD" -41.909 6.636 21.501
14 "MD" -41.617 3.968 21.003
15 "MD" -41.153 0.28 21.868
16 "MD" -40.769 -3.143 20.778
17 "MD" -41.391 -6.883 21.006
18 "MD" -40.619 -10.08 20.937
19 "MD" -38.682 -13.231 21.3
20 "MD" -37.635 -16.433 21.461
21 "MD" -36.848 -19.827 20.708
22 "MD" -35.316 -23.015 18.678
23 "MD" -33.742 -25.757 17.752
24 "MD" -32.36 -27.866 15.963
25 "MD" -29.902 -29.591 16.568
26 "MD" -27.376 -32.654 15.515
27 "MD" -25.147 -34.723 15.834
28 "MD" -22.274 -35.929 14.674
29 "MD" -20.137 -38.416 13.193
30 "MD" -16.928 -39.604 13.28
31 "MD" -13.507 -40.207 12.394
32 "MD" -10.551 -43.093 12.126
33 "MD" -7.349 -43.97 11.893
34 "MD" -3.877 -43.373 10.826
35 "MD" -0.902 -43.354 10.704
36 "MD" 2.293 -41.93 10.306
37 "MD" 5.807 -42.611 12.017
38 "MD" 8.778 -40.998 11.036
39 "MD" 12.258 -39.756 9.457
40 "MD" 16.629 -38.134 10.05
41 "MD" 20.257 -36.689 10.721
42 "MD" 22.761 -35.453 10.777
43 "MD" 24.976 -32.854 10.806
44 "MD" 27.047 -30.882 10.722
45 "MD" 29.871 -29.122 10.606
46 "MD" 31.538 -26.138 10.163
47 "MD" 33.832 -23.804 10.458
48 "MD" 37.106 -21.554 10.645
49 "MD" 38.347 -18.578 9.845
50 "MD" 38.256 -14.969 10.409
51 "MD" 39.901 -12.181 10.228
52 "MD" 41.757 -8.928 10.356
53 "MD" 42.555 -5.636 8.723
54 "MD" 42.388 -1.784 7.678
55 "MD" 41.582 1.004 8.186
56 "MD" 42.165 4.23 6.746
57 "MD" 41.831 7.525 7.521
58 "MD" 41.89 11.258 6.728
59 "MD" 41.919 14.85 5.403
60 "MD" 39.233 16.561 4.335
61 "MD" 37.07 19.788 4.335
62 "MD" 35.36 22.11 3.352
63 "MD" 33.294 25.645 2.597
64 "MD" 30.4 27.343 2.523
65 "MD" 28.631 29.798 1.829
66 "MD" 26.337 32.365 1.564
67 "MD" 23.784 33.946 2.773
68 "MD" 21.029 35.976 2.041
69 "MD" 17.445 37.274 1.868
70 "MD" 14.239 37.956 1.384
71 "MD" 10.815 38.425 1.354
72 "MD" 7.581 38.736 0.003
73 "MD" 4.166 39.43 0.82
74 "MD" 0.767 39.663 -0.26
75 "MD" -2.492 39.329 -1.499
76 "MD" -5.578 38.515 -2.667
77 "MD" -9.142 38.316 -1.169
78 "MD" -12.524 38.367 -2.744
79 "MD" -15.703 36.996 -3.158
80 "MD" -19.656 36.993 -4.444
81 "MD" -22.495 34.57 -3.896
82 "MD" -25.321 33.068 -3.74
83 "MD" -27.58 30.345 -3.831
84 "MD" -30.39 28.657 -4.293
85 "MD" -32.388 26.091 -4.857
86 "MD" -33.886 23.926 -5.506
87 "MD" -36.376 21.413 -6.532
88 "MD" -38.645 18.671 -6.276
89 "MD" -40.386 15.503 -5.603
90 "MD" -42.045 12.267 -5.965
91 "MD" -41.979 8.214 -5.295
92 "MD" -42.99 4.808 -5.835
93 "MD" -42.748 1.482 -6.43
94 "MD" -43.274 -1.528 -7.272
95 "MD" -42.574 -4.769 -7.371
96 "MD" -40.338 -8.21 -9.951
97 "MD" -39.218 -11.443 -10.528
98 "MD" -38.727 -14.354 -9.312
99 "MD" -38.242 -17.598 -9.055
100 "MD" -35.543 -20.159 -9.805
101 "MD" -33.941 -23.012 -11.679
102 "MD" -31.186 -25.499 -10.723
103 "MD" -29.194 -27.888 -11.197
104 "MD" -27.632 -31.119 -11.953
105 "MD" -24.574 -33.329 -11.838
106 "MD" -21.552 -34.863 -11.654
107 "MD" -18.812 -36.867 -11.254
108 "MD" -16.4 -38.642 -12.466
109 "MD" -12.996 -39.855 -12.008
110 "MD" -10.42 -42.946 -12.375
111 "MD" -6.851 -43.071 -12.949
112 "MD" -3.096 -42.466 -12.458
113 "MD" -0.033 -43.308 -13.254
114 "MD" 3.168 -43.541 -12.55
115 "MD" 6.579 -43.703 -12.643
116 "MD" 9.256 -41.316 -12.973
117 "MD" 13.185 -40.893 -13.508
118 "MD" 15.985 -39.369 -13.777
119 "MD" 19.697 -39.237 -13.005
120 "MD" 21.54 -35.564 -14.592
121 "MD" 24.919 -34.532 -16.901
122 "MD" 27.271 -32.894 -18.133
123 "MD" 30.096 -30.708 -17.455
124 "MD" 33.89 -29.236 -18.815
125 "MD" 35.881 -26.584 -19.793
126 "MD" 37.368 -24.145 -21.114
127 "MD" 37.297 -21.49 -20.922
128 "MD" 38.278 -18.403 -22.085
129 "MD" 38.014 -14.422 -21.819
130 "MD" 38.777 -10.553 -23.341
131 "MD" 39.975 -7.492 -23.886
132 "MD" 39.897 -3.097 -24.015
133 "MD" 39.797 0.133 -23.547
134 "MD" 39.63 3.183 -23.372
135 "MD" 40.046 6.709 -23.753
136 "MD" 38.193 9.823 -23.821
137 "MD" 35.788 12.381 -23.41
138 "MD" 35.04 15.311 -24.607
139 "MD" 33.133 18.99 -24.378
140 "MD" 33.06 21.893 -23.655
141 "MD" 31.575 24.814 -24.311
142 "MD" 31.444 28.34 -22.793
143 "MD" 30.973 31.604 -21.024
144 "MD" 28.978 34.852 -21.032
145 "MD" 28.779 38.518 -20.877
146 "MD" 27.052 41.339 -19.862
147 "MD" 25.586 44.548 -19.825
148 "MD" 22.906 47.32 -18.887
149 "MD" 22.281 50.398 -19.803
150 "MD" 21.203 53.052 -19.586
151 "MD" 19.59 55.919 -18.017
152 "MD" 18.082 60.159 -17.966
153 "MD" 15.461 62.112 -16.998
154 "MD" 13.524 65.168 -16.728
155 "MD" 11.629 66.959 -14.457
156 "MD" 8.377 68.622 -14.236
157 "MD" 6.927 71.794 -13.655
158 "MD" 3.649 73.247 -13.247
159 "MD" 0.808 74.578 -12.063
160 "MD" -1.241 76.376 -10.545
161 "MD" -4.108 77.444 -9.706
162 "MD" -6.666 79.48 -9.044
163 "MD" -7.861 82.435 -7.977
164 "MD" -8.841 85.566 -6.848
165 "MD" -9.197 89.472 -6.391
166 "MD" -10.131 92.398 -6.099
167 "MD" -13.121 93.978 -8.943
-19 "MD" 11.413 92.752 7.879
-18 "MD" 9.875 90.053 8.957
-17 "MD" 8.945 86.898 10.312
-16 "MD" 7.275 83.998 10.695
-15 "MD" 5.195 81.738 12.594
-14 "MD" 2.95 79.621 14.476
-13 "MD" 1.224 76.303 15.263
-12 "MD" -0.129 73.627 16.097
-11 "MD" -1.397 71.329 17.811
-10 "MD" -4.003 69.46 18.164
-9 "MD" -6.265 66.466 18.487
-8 "MD" -7.562 63.843 19.444
-7 "MD" -10.575 62.148 19.657
-6 "MD" -12.799 59.43 20.092
-5 "MD" -14.277 56.609 20.445
-4 "MD" -16.11 53.711 21.269
-3 "MD" -18.411 51.251 22.046
-2 "MD" -21.101 49.237 22.596
-1 "MD" -22.576 46.627 24.303
0 "MD" -24.409 44.234 23.232
1 "MD" -26.416 41.772 22.686
2 "MD" -28.312 39.066 20.989
3 "MD" -28.706 34.805 21.272
4 "MD" -30.909 32.879 20.244
5 "MD" -31.727 29.517 20.637
6 "MD" -32.719 26.386 20.734
7 "MD" -34.05 23.504 21.822
8 "MD" -35.623 20.589 21.346
9 "MD" -37.335 18.743 21.294
10 "MD" -39.811 15.989 21.116
11 "MD" -42.521 12.974 22.121
12 "MD" -43.388 10.008 20.861
13 "MD" -43.92 7.087 19.608
14 "MD" -42.689 3.757 19.684
15 "MD" -42.451 0.202 18.276
16 "MD" -40.798 -3.358 18.291
17 "MD" -41.054 -6.733 17.627
18 "MD" -41.25 -9.974 17.402
19 "MD" -39.368 -12.535 17.507
20 "MD" -38.151 -15.628 17.689
21 "MD" -37.29 -19.197 17.037
22 "MD" -36.241 -22.593 15.627
23 "MD" -34.11 -25.066 15.195
24 "MD" -32.746 -27.63 13.863
25 "MD" -29.766 -29.857 14.843
26 "MD" -27.279 -32.082 14.021
27 "MD" -24.839 -34.419 14.375
28 "MD" -21.616 -35.396 13.251
29 "MD" -20.008 -38.571 11.562
30 "MD" -16.249 -39.581 12.052
31 "MD" -13.177 -40.986 12.114
32 "MD" -10.177 -43.354 11.863
33 "MD" -6.789 -43.322 11.103
34 "MD" -3.526 -42.785 10.52
35 "MD" -0.349 -42.761 10.586
36 "MD" 2.508 -41.649 10.595
37 "MD" 6.049 -42.294 11.425
38 "MD" 8.806 -40.56 10.175
39 "MD" 12.521 -39.187 10.218
40 "MD" 16.02 -38.129 11.027
41 "MD" 19.661 -36.891 11.54
42 "MD" 22.446 -35.211 11.429
43 "MD" 24.432 -32.68 12.262
44 "MD" 26.201 -30.41 11.668
45 "MD" 29.635 -28.851 10.223
46 "MD" 31.365 -25.844 10.505
47 "MD" 33.946 -23.898 10.525
48 "MD" 37.135 -22.07 9.831
49 "MD" 37.766 -19.126 9.02
50 "MD" 38.491 -15.669 9.428
51 "MD" 40.782 -12.308 8.951
52 "MD" 42.338 -9.199 8.255
53 "MD" 43.745 -6.24 7.584
54 "MD" 43.159 -2.764 7.009
55 "MD" 42.666 0.212 5.153
56 "MD" 42.913 3.775 4.971
57 "MD" 42.549 6.935 5.584
58 "MD" 42.901 10.839 6.346
59 "MD" 41.817 14.156 4.265
60 "MD" 39.149 16.826 3.795
61 "MD" 36.968 19.757 3.683
62 "MD" 35.546 22.995 3.757
63 "MD" 33.463 25.505 3.161
64 "MD" 30.784 27.632 3.437
65 "MD" 28.254 29.979 1.649
66 "MD" 25.853 32.262 1.954
67 "MD" 23.372 34.357 2.671
68 "MD" 19.871 36.802 2.438
69 "MD" 16.789 36.73 1.004
70 "MD" 13.557 38.051 1.181
71 "MD" 9.865 38.921 0.716
72 "MD" 6.905 39.415 1.552
73 "MD" 3.233 39.521 0.977
74 "MD" 0.054 39.806 0.718
75 "MD" -3.169 39.515 -0.313
76 "MD" -6.553 37.973 -1.573
77 "MD" -9.308 37.937 -1.061
78 "MD" -13.334 38.783 -1.773
79 "MD" -16.019 36.488 -1.936
80 "MD" -19.955 36.586 -3.422
81 "MD" -22.636 34.559 -3.551
82 "MD" -25.725 33.112 -2.382
83 "MD" -28.669 31.162 -3.216
84 "MD" -30.806 28.343 -3.562
85 "MD" -33.258 26.568 -4.521
86 "MD" -34.796 23.282 -3.895
87 "MD" -36.739 21.091 -5.308
88 "MD" -38.494 18.432 -6.047
89 "MD" -40.7 15.874 -6.057
90 "MD" -41.632 12.563 -6.778
91 "MD" -41.429 8.439 -8.07
92 "MD" -42.002 4.882 -8.789
93 "MD" -43.287 1.818 -7.659
94 "MD" -43.117 -1.771 -8.037
95 "MD" -42.336 -4.659 -8.566
96 "MD" -41.381 -7.991 -9.716
97 "MD" -39.136 -10.463 -10.148
98 "MD" -37.966 -13.853 -10.397
99 "MD" -38.737 -17.164 -10.533
100 "MD" -36.445 -19.995 -11.032
101 "MD" -34.209 -23.716 -13.799
102 "MD" -31.397 -25.563 -11.727
103 "MD" -28.887 -27.795 -11.813
104 "MD" -27.089 -30.587 -11.82
105 "MD" -23.882 -32.061 -12.092
106 "MD" -21.036 -33.188 -12.353
107 "MD" -18.637 -35.391 -13.088
108 "MD" -15.629 -37.278 -13.587
109 "MD" -13.009 -39.3 -12.918
110 "MD" -10.144 -42.263 -13.081
111 "MD" -7.081 -42.91 -13.012
112 "MD" -3.687 -41.663 -11.055
113 "MD" -0.095 -42.123 -12.421
114 "MD" 3.459 -42.573 -12.988
115 "MD" 7.758 -43.088 -13.431
116 "MD" 10.517 -42.068 -14.138
117 "MD" 13.65 -40.936 -13.992
118 "MD" 16.703 -39.398 -14.725
119 "MD" 19.966 -38.504 -14.225
120 "MD" 22.424 -35.951 -15.431
121 "MD" 25.267 -34.056 -16.404
122 "MD" 27.347 -31.909 -18.365
123 "MD" 30.079 -29.794 -18.11
124 "MD" 33.351 -28.913 -19.519
125 "MD" 35.212 -27.088 -20.283
126 "MD" 38.031 -25.054 -22.299
127 "MD" 38.627 -22.043 -22.859
128 "MD" 37.891 -18.315 -23.313
129 "MD" 37.546 -14.699 -23.154
130 "MD" 38.501 -11.984 -23.401
131 "MD" 38.392 -8.765 -23.846
132 "MD" 39.153 -5.415 -23.597
133 "MD" 39.237 -1.927 -24.696
134 "MD" 39.549 1.111 -23.344
135 "MD" 39.691 4.591 -24.293
136 "MD" 38.734 7.893 -24.24
137 "MD" 39.14 11.062 -24.645
138 "MD" 37.673 13.82 -23.777
139 "MD" 34.633 17.542 -23.776
140 "MD" 33.876 20.591 -22.859
141 "MD" 31.994 22.989 -23.894
142 "MD" 30.71 26.297 -22.189
143 "MD" 29.602 29.304 -21.244
144 "MD" 27.622 32.194 -21.944
145 "MD" 27.042 36.105 -21.486
146 "MD" 25.178 38.493 -21.118
147 "MD" 23.098 40.77 -21.054
148 "MD" 20.771 43.136 -20.284
149 "MD" 17.471 44.899 -19.899
150 "MD" 15.127 47.638 -20.107
151 "MD" 13.713 50.537 -19.74
152 "MD" 11.08 52.865 -20.109
153 "MD" 8.574 54.921 -18.769
154 "MD" 7.036 58.068 -18.12
155 "MD" 4.273 59.966 -18.205
156 "MD" 3.425 63.401 -16.377
157 "MD" 0.99 65.171 -14.971
158 "MD" -2.802 67.376 -15.613
159 "MD" -5.596 70.6 -15.642
160 "MD" -5.808 72.98 -13.378
161 "MD" -9.091 75.53 -13.428
162 "MD" -9.68 78.553 -12.085
163 "MD" -11.705 81.021 -10.791
164 "MD" -12.373 83.852 -9.307
165 "MD" -13.996 87.458 -7.924
166 "MD" -15.494 89.848 -6.071
167 "MD" -18.179 91.362 -4.892
-19 "MD" 14.205 93.431 19.165
-18 "MD" 12.007 91.592 18.163
-17 "MD" 10.055 88.703 17.872
-16 "MD" 8.652 85.357 17.437
-15 "MD" 6.639 82.767 17.349
-14 "MD" 4.208 80.336 17.713
-13 "MD" 1.408 78.382 17.416
-12 "MD" -0.198 75.424 17.341
-11 "MD" -2.782 73.247 18.095
-10 "MD" -4.883 70.864 16.407
-9 "MD" -8.331 69.093 16.777
-8 "MD" -9.927 66.207 16.5
-7 "MD" -12.679 64.738 16.662
-6 "MD" -14.796 62.408 17.032
-5 "MD" -16.012 59.326 17.69
-4 "MD" -17.214 56.008 18.395
-3 "MD" -18.484 53.553 18.927
-2 "MD" -21.456 50.924 19.311
-1 "MD" -21.666 47.804 21.415
0 "MD" -23.681 45.179 21.422
1 "MD" -24.849 42.048 20.601
2 "MD" -27.364 39.57 20.07
3 "MD" -28.102 35.893 19.848
4 "MD" -30.302 33.894 19.172
5 "MD" -31.474 30.895 19.98
6 "MD" -32.065 27.557 19.654
7 "MD" -33.392 23.871 20.331
8 "MD" -35.347 21.492 20.382
9 "MD" -37.165 19.167 21.09
10 "MD" -37.991 16.101 21.827
11 "MD" -40.121 13.554 21.916
12 "MD" -42.033 10.586 22.19
13 "MD" -43.21 7.079 19.801
14 "MD" -43.545 3.643 18.936
15 "MD" -42.69 0.269 19.944
16 "MD" -42.613 -2.478 19.367
17 "MD" -41.661 -6.452 18.9
18 "MD" -41.034 -9.592 18.949
19 "MD" -39.945 -12.735 17.27
20 "MD" -37.824 -15.003 18.435
21 "MD" -36.881 -18.319 17.83
22 "MD" -35.823 -21.865 16.761
23 "MD" -33.95 -24.648 16.313
24 "MD" -31.902 -27.269 16.269
25 "MD" -29.809 -29.313 16.487
26 "MD" -27.495 -32.214 15.735
27 "MD" -25.433 -34.133 16.099
28 "MD" -21.758 -36.114 14.898
29 "MD" -19.813 -38.031 13.658
30 "MD" -16.538 -39.155 13.835
31 "MD" -13.097 -40.026 13.413
32 "MD" -10.482 -42.14 13.196
33 "MD" -6.554 -42.667 12.235
34 "MD" -2.876 -42.165 11.923
35 "MD" -0.26 -42.271 10.59
36 "MD" 2.712 -41.189 12.328
37 "MD" 6.08 -41.811 12.346
38 "MD" 9.106 -39.903 10.555
39 "MD" 12.784 -39.023 10.203
40 "MD" 16.138 -37.851 10.05
41 "MD" 19.247 -36.844 10.621
42 "MD" 22.459 -35.788 10.6
43 "MD" 24.808 -33.511 11.17
44 "MD" 26.725 -30.69 10.614
45 "MD" 29.508 -28.659 10.321
46 "MD" 31.122 -25.811 9.989
47 "MD" 33.849 -23.486 9.718
48 "MD" 36.419 -21.677 9.593
49 "MD" 37.999 -18.53 9.401
50 "MD" 38.475 -15.305 9.169
51 "MD" 40.189 -12.241 9.229
52 "MD" 42.012 -9.117 8.679
53 "MD" 43.265 -5.852 7.395
54 "MD" 43.392 -2.919 6
55 "MD" 42.092 0.233 6.113
56 "MD" 42.844 3.322 5.257
57 "MD" 42.353 6.614 6.293
58 "MD" 43.118 10.391 6.177
59 "MD" 41.594 13.597 5.093
60 "MD" 39.831 17.162 3.165
61 "MD" 37.785 19.359 4.219
62 "MD" 36.152 22.682 3.586
63 "MD" 34.091 26.021 3.919
64 "MD" 31.375 27.692 4.633
65 "MD" 28.389 29.658 4.062
66 "MD" 26.279 32.304 2.818
67 "MD" 23.062 34.069 4.344
68 "MD" 20.551 35.958 3.565
69 "MD" 17.634 37.653 3.242
70 "MD" 13.921 37.554 3.26
71 "MD" 9.668 38.23 2.48
72 "MD" 6.811 37.964 1.224
73 "MD" 3.268 38.872 1.424
74 "MD" 0.393 39.085 -0.059
75 "MD" -2.545 38.697 -1.123
76 "MD" -5.533 38.402 -2.189
77 "MD" -9.478 38.81 -1.794
78 "MD" -13.265 38.439 -2.961
79 "MD" -16.097 36.458 -3.155
80 "MD" -19.809 36.421 -4.635
81 "MD" -22.294 34.136 -3.781
82 "MD" -25.761 32.604 -3.443
83 "MD" -28.148 30.167 -4.239
84 "MD" -30.749 28.489 -4.97
85 "MD" -32.6 25.543 -5.499
86 "MD" -34.711 22.951 -4.547
87 "MD" -37.128 20.141 -6.274
88 "MD" -38.848 17.302 -7.265
89 "MD" -39.925 14.541 -7.31
90 "MD" -41.411 11.689 -7.469
91 "MD" -41.616 7.493 -7.466
92 "MD" -41.726 3.918 -8.251
93 "MD" -43.1 1.152 -8.472
94 "MD" -43.711 -1.77 -9.455
95 "MD" -43.635 -5.092 -9.842
96 "MD" -41.412 -8.117 -9.991
97 "MD" -39.443 -10.846 -10.948
98 "MD" -38.627 -14.237 -9.803
99 "MD" -38.153 -17.584 -9.679
100 "MD" -36.173 -20.156 -10.652
101 "MD" -34.009 -23.461 -11.323
102 "MD" -31.828 -25.401 -10.181
103 "MD" -29.993 -28.499 -9.859
104 "MD" -27.831 -31.691 -10.735
105 "MD" -25.49 -34.209 -11.569
106 "MD" -21.871 -34.344 -10.527
107 "MD" -19.23 -36.963 -11.667
108 "MD" -16.116 -38.297 -11.565
109 "MD" -12.72 -39.529 -11.455
110 "MD" -9.81 -42.152 -12.228
111 "MD" -6.44 -41.77 -12.287
112 "MD" -3.308 -41.613 -11.237
113 "MD" 0.303 -42.67 -11.693
114 "MD" 3.449 -42.757 -12.893
115 "MD" 6.713 -43.373 -12.725
116 "MD" 10.176 -42.09 -13.592
117 "MD" 13.577 -41.239 -13.481
118 "MD" 16.636 -38.847 -14.756
119 "MD" 20.512 -38.683 -13.909
120 "MD" 22.785 -36.419 -15.574
121 "MD" 25.497 -34.554 -16.987
122 "MD" 27.544 -32.358 -18.536
123 "MD" 29.793 -29.799 -18.506
124 "MD" 33.657 -29.011 -19.236
125 "MD" 33.936 -25.543 -20.982
126 "MD" 36.217 -24.015 -22.492
127 "MD" 37.195 -21.037 -23.057
128 "MD" 36.948 -16.922 -23.657
129 "MD" 36.902 -12.383 -23.151
130 "MD" 37.864 -9.914 -23.718
131 "MD" 37.812 -6.902 -24.419
132 "MD" 38.903 -2.765 -24.349
133 "MD" 39.149 -0.038 -25.018
134 "MD" 39.311 3.439 -24.254
135 "MD" 39.63 7.148 -24.463
136 "MD" 38.219 10.233 -24.102
137 "MD" 37.039 13.332 -24.157
138 "MD" 36.433 16.49 -24.556
139 "MD" 34.024 20.338 -24.278
140 "MD" 32.505 23.239 -22.89
141 "MD" 32.027 26.164 -22.638
142 "MD" 31.225 29.832 -20.661
143 "MD" 30.537 32.631 -19.177
144 "MD" 29.044 35.797 -19.32
145 "MD" 27.831 38.763 -19.199
146 "MD" 26.049 41.641 -18.616
147 "MD" 24.409 44.502 -18.554
148 "MD" 21.731 46.746 -17.956
149 "MD" 19.709 49.267 -18.015
150 "MD" 18.108 51.873 -18.776
151 "MD" 17.659 55.116 -16.814
152 "MD" 15.116 57.239 -16.361
153 "MD" 13.555 60.855 -14.537
154 "MD" 11.872 63.335 -13.643
155 "MD" 9.913 65.754 -13.547
156 "MD" 8 68.467 -12.002
157 "MD" 5.228 70.602 -11.91
158 "MD" 2.698 73.007 -11.906
159 "MD" -0.057 74.523 -11.313
160 "MD" -0.73 77.795 -11.559
161 "MD" -3.023 80.413 -11.142
162 "MD" -5.911 82.043 -10.16
163 "MD" -7.69 84.767 -9.202
164 "MD" -9.462 87.994 -7.735
165 "MD" -10.761 91.444 -8.068
166 "MD" -12.983 94.303 -9.077
167 "MD" -14.666 96.428 -11.428
-19 "MD" 20.038 90.067 21.659
-18 "MD" 17.017 89.197 21.767
-17 "MD" 14.588 86.178 21.662
-16 "MD" 12.871 83.43 21.434
-15 "MD" 10.513 81.61 20.824
-14 "MD" 8.341 78.091 21.562
-13 "MD" 5.425 76.604 21.874
-12 "MD" 4.64 73.196 21.396
-11 "MD" 1.875 71.597 21.358
-10 "MD" -1.493 69.173 21.858
-9 "MD" -3.769 66.897 20.797
-8 "MD" -5.756 65.132 20.542
-7 "MD" -8.918 63.368 20.865
-6 "MD" -11.257 60.847 19.808
-5 "MD" -13.058 57.849 19.669
-4 "MD" -15.067 55.277 20.001
-3 "MD" -16.858 52.597 20.836
-2 "MD" -18.763 50.13 21.404
-1 "MD" -19.384 47.028 21.838
0 "MD" -20.994 44.856 20.493
1 "MD" -23.48 42.347 20.977
2 "MD" -25.698 39.796 19.868
3 "MD" -26.616 36.382 20.189
4 "MD" -29.265 34.091 20.009
5 "MD" -31.035 31.153 20.886
6 "MD" -32.695 28.292 20.179
7 "MD" -34.2 25.754 20.735
8 "MD" -36.285 22.145 21.125
9 "MD" -37.677 19.859 21.662
10 "MD" -39.011 17.008 20.94
11 "MD" -40.491 13.534 21.721
12 "MD" -41.378 10.747 21.598
13 "MD" -42.382 7.399 19.943
14 "MD" -42.252 4.486 19.197
15 "MD" -40.884 0.596 18.267
16 "MD" -41.662 -2.751 19.607
17 "MD" -40.943 -6.134 18.102
18 "MD" -40.519 -9.417 17.746
19 "MD" -39.916 -12.446 17.039
20 "MD" -37.666 -15.049 17.93
21 "MD" -36.723 -18.794 17.27
22 "MD" -35.54 -22.197 16.805
23 "MD" -32.73 -23.918 16.923
24 "MD" -31.893 -27.336 15.789
25 "MD" -29.524 -29.512 16.844
26 "MD" -26.869 -32.246 17.002
27 "MD" -24.966 -34.032 16.307
28 "MD" -21.585 -35.499 15.158
29 "MD" -19.832 -38.802 13.334
30 "MD" -16.336 -39.783 14.515
31 "MD" -12.822 -40.652 13.887
32 "MD" -9.798 -43.005 14.748
33 "MD" -6.387 -43.422 14.637
34 "MD" -3.104 -41.855 13.723
35 "MD" 0.302 -42.728 13.776
36 "MD" 3.298 -41.813 13.242
37 "MD" 6.608 -42.152 14.212
38 "MD" 10.322 -42.269 12.863
39 "MD" 12.846 -39.69 12.565
40 "MD" 16.573 -38.233 12.576
41 "MD" 19.482 -36.476 11.933
42 "MD" 22.865 -35.263 11.493
43 "MD" 25.129 -32.692 10.873
44 "MD" 27.433 -30.829 10.689
45 "MD" 29.977 -28.66 10.317
46 "MD" 31.384 -26.153 10.195
47 "MD" 33.362 -23.352 10.094
48 "MD" 35.902 -21.247 10.204
49 "MD" 37.589 -18.701 10.241
50 "MD" 38.572 -15.187 10.567
51 "MD" 40.707 -12.18 10.41
52 "MD" 42.595 -9.271 9.354
53 "MD" 43.5 -6.444 8.838
54 "MD" 43.346 -2.828 7.8
55 "MD" 42.824 0.351 5.734
56 "MD" 43.398 3.429 5.461
57 "MD" 43.385 6.568 5.65
58 "MD" 43.141 10.233 5.011
59 "MD" 41.536 13.38 5.503
60 "MD" 39.723 16.152 4.098
61 "MD" 37.557 19.719 3.797
62 "MD" 36.137 22.934 3.393
63 "MD" 34.362 25.88 3.035
64 "MD" 31.461 27.489 3.26
65 "MD" 28.594 29.572 2.288
66 "MD" 26.735 32.019 2.112
67 "MD" 23.859 33.937 3.612
68 "MD" 20.813 36.355 2.388
69 "MD" 18.2 38.174 2.548
70 "MD" 14.121 37.472 2.273
71 "MD" 10.598 38.836 1.19
72 "MD" 7.095 38.486 0.083
73 "MD" 3.782 38.894 0.056
74 "MD" 0.587 39.621 -0.359
75 "MD" -2.192 38.61 -1.407
76 "MD" -5.464 38.689 -2.917
77 "MD" -8.628 38.487 -2.738
78 "MD" -12.697 39.049 -2.204
79 "MD" -15.901 37.673 -2.774
80 "MD" -19.648 37.263 -3.663
81 "MD" -22.397 34.751 -2.99
82 "MD" -25.612 33.507 -3.293
83 "MD" -28.536 31.473 -3.823
84 "MD" -30.771 29.029 -4.549
85 "MD" -33.019 26.629 -5.276
86 "MD" -35.844 24.504 -5.95
87 "MD" -37.514 20.726 -5.706
88 "MD" -38.945 17.671 -6.107
89 "MD" -39.927 13.556 -6.496
90 "MD" -40.76 10.548 -6.748
91 "MD" -41.687 7.363 -7.521
92 "MD" -41.815 3.898 -7.963
93 "MD" -42.264 0.843 -8.624
94 "MD" -42.953 -2.288 -8.719
95 "MD" -41.87 -5.152 -9.156
96 "MD" -41.802 -8.963 -10.252
97 "MD" -39.404 -12.298 -10.214
98 "MD" -37.492 -14.9 -10.039
99 "MD" -37.187 -17.937 -10.299
100 "MD" -34.8 -20.195 -11.168
101 "MD" -33.247 -23.428 -13.34
102 "MD" -30.159 -25.388 -11.968
103 "MD" -28.064 -27.635 -12.447
104 "MD" -25.812 -30.399 -13.033
105 "MD" -22.985 -32.81 -14.55
106 "MD" -20.193 -34.25 -13.244
107 "MD" -18.409 -37.855 -11.103
108 "MD" -15.23 -38.986 -10.489
109 "MD" -11.269 -40.086 -10.95
110 "MD" -8.041 -41.769 -11.471
111 "MD" -5.463 -42.986 -11.896
112 "MD" -2.032 -42.304 -11.243
113 "MD" 1.826 -42.611 -11.026
114 "MD" 4.736 -42.658 -11.161
115 "MD" 8.234 -43.672 -11.682
116 "MD" 11.083 -42.259 -12.326
117 "MD" 14.599 -40.724 -12.801
118 "MD" 16.989 -38.696 -13.049
119 "MD" 19.928 -37.549 -12.351
120 "MD" 22.397 -35.204 -13.982
121 "MD" 25.982 -33.655 -15.843
122 "MD" 28.505 -31.756 -16.886
123 "MD" 30.417 -28.978 -15.785
124 "MD" 33.708 -26.843 -17.18
125 "MD" 35.636 -24.715 -17.893
126 "MD" 37.442 -21.928 -18.421
127 "MD" 38.242 -18.977 -19.749
128 "MD" 37.657 -14.78 -20.856
129 "MD" 38.205 -11.781 -20.441
130 "MD" 38.979 -8.502 -20.728
131 "MD" 38.401 -5.038 -22.224
132 "MD" 37.755 -1.571 -22.66
133 "MD" 37.942 0.768 -23.663
134 "MD" 37.919 4.076 -23.519
135 "MD" 37.518 7.57 -23.791
136 "MD" 36.499 10.876 -25.378
137 "MD" 37.162 14.427 -26.155
138 "MD" 35.436 16.99 -26.129
139 "MD" 33.585 20.469 -25.098
140 "MD" 32.803 23.608 -23.856
141 "MD" 31.174 25.785 -23.724
142 "MD" 30.849 29.267 -22.155
143 "MD" 30.574 32.205 -20.465
144 "MD" 29.313 35.283 -20.533
145 "MD" 29.305 39.086 -19.368
146 "MD" 27.668 41.618 -18.381
147 "MD" 26.392 44.241 -18.437
148 "MD" 22.606 45.166 -15.801
149 "MD" 21.618 48.82 -16.755
150 "MD" 20.365 51.813 -16.612
151 "MD" 18.095 54.112 -14.407
152 "MD" 17.148 57.509 -13.348
153 "MD" 15.221 59.994 -12.058
154 "MD" 14.203 62.899 -10.922
155 "MD" 12.623 65.75 -11.438
156 "MD" 11.676 69.001 -11.057
157 "MD" 9.504 72.316 -11.913
158 "MD" 7.571 74.767 -11.618
159 "MD" 5.245 77.336 -10.066
160 "MD" 3.131 79.96 -9.453
161 "MD" 1.77 82.527 -9.368
162 "MD" -1.323 83.873 -9.603
163 "MD" -5.05 85.059 -9.533
164 "MD" -7.17 87.416 -9.104
165 "MD" -9.948 89.887 -9.485
166 "MD" -13.032 91.338 -9.602
167 "MD" -17.983 90.255 -8.755
-19 "MD" 5.898 102.772 21.861
-18 "MD" 4.425 99.941 21.093
-17 "MD" 3.204 96.563 20.499
-16 "MD" 2.611 93.228 20.155
-15 "MD" 1.589 89.848 20.196
-14 "MD" 0.759 85.694 20.726
-13 "MD" -1.005 82.74 20.75
-12 "MD" -2.024 80.113 18.731
-11 "MD" -2.193 76.799 19.349
-10 "MD" -4.954 74.192 19.923
-9 "MD" -6.953 70.589 20.174
-8 "MD" -7.082 67.711 19.891
-7 "MD" -9.619 65.889 20.423
-6 "MD" -10.409 62.089 20.291
-5 "MD" -11.161 58.693 20.25
-4 "MD" -12.028 55.239 20.174
-3 "MD" -12.972 52.231 21.028
-2 "MD" -14.584 49.539 22.113
-1 "MD" -15.465 46.033 23.252
0 "MD" -17.487 43.902 22.152
1 "MD" -19.8 41.521 21.896
2 "MD" -22.766 39.408 21.309
3 "MD" -23.73 35.847 21.295
4 "MD" -26.426 33.894 21.497
5 "MD" -28.538 31.754 22.807
6 "MD" -29.779 28.401 22.162
7 "MD" -32.021 25.745 22.724
8 "MD" -34.556 22.822 23.724
9 "MD" -36.879 21.022 24.274
10 "MD" -37.971 17.407 25.093
11 "MD" -38.902 14.047 24.772
12 "MD" -41.004 11.065 25.697
13 "MD" -42.103 8.314 24.218
14 "MD" -41.395 5.165 22.973
15 "MD" -40.797 1.599 21.51
16 "MD" -41.653 -1.488 21.497
17 "MD" -40.572 -5.278 19.761
18 "MD" -40.267 -9.051 18.941
19 "MD" -39.653 -12.026 18.043
20 "MD" -37.875 -14.655 18.575
21 "MD" -37.037 -18.168 18.221
22 "MD" -36.301 -21.69 17.413
23 "MD" -33.591 -23.785 16.712
24 "MD" -31.636 -26.263 15.893
25 "MD" -29.819 -28.561 16.458
26 "MD" -27.372 -31.042 15.757
27 "MD" -24.969 -33.251 15.62
28 "MD" -22.342 -35.362 15.309
29 "MD" -19.9 -37.405 15.796
30 "MD" -16.863 -39.455 15.721
31 "MD" -13.855 -40.606 15.769
32 "MD" -10.745 -42.528 16.267
33 "MD" -7.173 -43.039 14.472
34 "MD" -4.059 -43.241 12.914
35 "MD" -1.034 -43.341 12.726
36 "MD" 2 -41.914 12.634
37 "MD" 5.752 -42.411 13.82
38 "MD" 9.032 -41.558 12.209
39 "MD" 11.867 -39.795 11.15
40 "MD" 15.635 -38.416 11.139
41 "MD" 18.747 -36.667 11.201
42 "MD" 21.544 -35.681 10.613
43 "MD" 23.523 -32.625 9.802
44 "MD" 27.17 -31.577 10.213
45 "MD" 29.691 -29.2 9.532
46 "MD" 31.293 -26.131 9.849
47 "MD" 33.538 -23.864 9.851
48 "MD" 36.219 -20.375 10.093
49 "MD" 37.878 -17.911 11.248
50 "MD" 39.019 -14.539 11.183
51 "MD" 39.972 -11.101 11.628
52 "MD" 40.208 -7.947 10.233
53 "MD" 41.503 -4.883 10.053
54 "MD" 40.293 -1.274 8.318
55 "MD" 41.314 1.375 6.976
56 "MD" 42.253 5.099 6.996
57 "MD" 41.507 7.677 7.818
58 "MD" 41.437 11.241 6.013
59 "MD" 41.588 15.612 5.329
60 "MD" 38.972 17.75 4.986
61 "MD" 37.455 20.433 4.836
62 "MD" 35.227 23.349 4.465
63 "MD" 33.264 26.388 4.443
64 "MD" 30.007 28.164 3.952
65 "MD" 27.608 30.253 3.054
66 "MD" 25.437 32.505 2.879
67 "MD" 22.216 34.425 4.047
68 "MD" 19.511 36.267 2.786
69 "MD" 16.235 36.795 3.01
70 "MD" 12.754 37.382 2.571
71 "MD" 9.708 38.54 2.239
72 "MD" 6.667 39.088 1.026
73 "MD" 3.358 40.134 1.547
74 "MD" 0.204 39.55 0.077
75 "MD" -3.917 38.107 -0.806
76 "MD" -6.6 37.969 -1.509
77 "MD" -9.784 38.121 -1.733
78 "MD" -13.255 38.22 -2.438
79 "MD" -16.676 36.832 -2.828
80 "MD" -20.309 36.276 -3.747
81 "MD" -22.923 34.464 -3.139
82 "MD" -26.087 33.505 -2.286
83 "MD" -29.319 31.473 -2.32
84 "MD" -31.421 28.466 -2.87
85 "MD" -33.503 25.983 -4.198
86 "MD" -35.413 23.892 -3.994
87 "MD" -37.668 20.879 -4.361
88 "MD" -38.562 18.173 -5.276
89 "MD" -40.095 14.847 -5.014
90 "MD" -41.556 11.24 -5.951
91 "MD" -41.892 8.173 -5.962
92 "MD" -42.756 4.793 -7.241
93 "MD" -43.284 1.606 -8.139
94 "MD" -44.795 -1.151 -8.765
95 "MD" -43.88 -4.172 -8.999
96 "MD" -43.251 -7.309 -10.66
97 "MD" -40.756 -10.734 -10.295
98 "MD" -38.735 -13.79 -10.546
99 "MD" -38.483 -16.926 -10.074
100 "MD" -35.836 -19.699 -10.704
101 "MD" -34.176 -22.763 -11.834
102 "MD" -31.944 -24.881 -10.766
103 "MD" -29.981 -28.38 -10.922
104 "MD" -26.781 -30.596 -11.199
105 "MD" -24.151 -32.418 -11.16
106 "MD" -21.998 -34.721 -11.1
107 "MD" -19.053 -36.332 -11.398
108 "MD" -16.153 -37.89 -10.948
109 "MD" -13.293 -39.433 -11.554
110 "MD" -10.521 -42.144 -12.23
111 "MD" -7.44 -42.108 -12.652
112 "MD" -3.305 -42.447 -12.63
113 "MD" 0.346 -42.504 -12.092
114 "MD" 3.63 -42.626 -12.357
115 "MD" 7.73 -43.563 -12.398
116 "MD" 10.693 -41.684 -13.549
117 "MD" 14.564 -40.944 -14.546
118 "MD" 17.016 -39.175 -14.819
119 "MD" 20.325 -38.595 -13.408
120 "MD" 22.805 -35.848 -14.603
121 "MD" 26.066 -34.136 -15.455
122 "MD" 28.223 -31.959 -16.349
123 "MD" 30.426 -29.804 -16.276
124 "MD" 32.558 -27.428 -17.981
125 "MD" 35.868 -25.76 -18.813
126 "MD" 36.793 -22.7 -19.753
127 "MD" 37.52 -19.918 -20.011
128 "MD" 38.31 -16.792 -20.548
129 "MD" 37.572 -12.673 -20.871
130 "MD" 38.593 -9.719 -21.555
131 "MD" 39.202 -6.182 -21.434
132 "MD" 39.23 -2.767 -22.604
133 "MD" 39.116 0.096 -23.311
134 "MD" 39.418 3.656 -23.067
135 "MD" 40.025 7.373 -23.522
136 "MD" 37.996 10.176 -23.449
137 "MD" 38.695 13.851 -22.782
138 "MD" 36.441 16.074 -22.427
139 "MD" 34.465 19.341 -21.694
140 "MD" 33.556 22.717 -21.414
141 "MD" 31.649 25.018 -22.197
142 "MD" 30.602 28.013 -20.806
143 "MD" 29.818 31.051 -19.401
144 "MD" 28.569 34.697 -20.538
145 "MD" 27.64 38.035 -20.293
146 "MD" 25.829 40.377 -20.524
147 "MD" 24.946 43.142 -20.18
148 "MD" 21.612 45.469 -20.586
149 "MD" 18.394 47.83 -21.53
150 "MD" 16.928 50.494 -21.141
151 "MD" 14.919 53.345 -20.518
152 "MD" 13.509 56.767 -19.101
153 "MD" 12.363 59.758 -18.03
154 "MD" 10.918 61.877 -15.997
155 "MD" 9.263 65.317 -16.339
156 "MD" 8.763 68.356 -17.047
157 "MD" 7.393 71.734 -17.383
158 "MD" 4.191 74.366 -18.112
159 "MD" 2.602 77.186 -19.367
160 "MD" 0.59 79.886 -18.574
161 "MD" -0.381 82.32 -20.466
162 "MD" -1.994 85.42 -20.23
163 "MD" -4.064 88.144 -20.218
164 "MD" -6.09 91.19 -19.933
165 "MD" -7.709 94.393 -20.132
166 "MD" -9.777 96.754 -21.624
167 "MD" -11.547 99.325 -23.872
-19 "MD" 6.19 101.783 15.961
-18 "MD" 4.883 98.86 15.071
-17 "MD" 4.498 95.733 14.714
-16 "MD" 3.48 92.357 14.868
-15 "MD" 1.996 89.219 15.006
-14 "MD" 0.771 85.355 13.984
-13 "MD" -1.662 83.436 13.483
-12 "MD" -1.988 80.172 14.203
-11 "MD" -3.915 77.339 14.904
-10 "MD" -6.373 74.291 15.436
-9 "MD" -7.786 71.5 15.513
-8 "MD" -7.239 67.578 15.304
-7 "MD" -9.766 65.477 15.301
-6 "MD" -10.865 62.179 14.822
-5 "MD" -11.923 59.043 15.255
-4 "MD" -12.779 55.421 14.807
-3 "MD" -14.107 52.55 16.347
-2 "MD" -15.612 50.154 18.037
-1 "MD" -18.08 47.348 19.085
0 "MD" -20.531 44.845 18.54
1 "MD" -21.83 42.04 19.037
2 "MD" -24.796 39.911 19.53
3 "MD" -25.485 36.475 20.519
4 "MD" -28.406 34.318 20.641
5 "MD" -29.992 31.223 20.736
6 "MD" -32.203 28.96 20.663
7 "MD" -34.416 26.18 21.872
8 "MD" -36.805 24.022 21.36
9 "MD" -38.039 20.313 21.955
10 "MD" -40.045 17.824 22.06
11 "MD" -41.437 14.842 21.807
12 "MD" -43.122 12 20.897
13 "MD" -43.546 8.821 20.181
14 "MD" -42.907 5.451 19.841
15 "MD" -41.056 2.624 19.179
16 "MD" -41.589 -0.702 19.261
17 "MD" -41.074 -3.924 17.787
18 "MD" -40.939 -7.326 17.173
19 "MD" -40.47 -10.358 16.852
20 "MD" -38.41 -13.232 17.077
21 "MD" -37.947 -16.796 16.484
22 "MD" -37.423 -20.29 16.047
23 "MD" -34.262 -22.854 15.697
24 "MD" -32.793 -25.58 15.466
25 "MD" -31.024 -28.067 16.489
26 "MD" -28.52 -31.108 15.782
27 "MD" -26.305 -33.277 15.599
28 "MD" -23.427 -35.65 14.656
29 "MD" -21.092 -38.706 15.189
30 "MD" -16.999 -41.555 15.485
31 "MD" -13.976 -42.039 15.225
32 "MD" -10.69 -44.169 15.135
33 "MD" -7.466 -43.718 14.631
34 "MD" -4.32 -42.775 14.543
35 "MD" -0.875 -43.467 12.908
36 "MD" 2.134 -42.014 13.086
37 "MD" 6.088 -42.045 14.112
38 "MD" 8.765 -39.763 12.137
39 "MD" 12.207 -39.43 11.055
40 "MD" 15.678 -38.597 11.131
41 "MD" 19.703 -37.518 11.616
42 "MD" 22.632 -36.033 11.364
43 "MD" 24.292 -32.784 10.935
44 "MD" 26.791 -30.672 11.473
45 "MD" 29.344 -28.806 10.799
46 "MD" 30.888 -26.206 10.501
47 "MD" 34.026 -24.162 10.956
48 "MD" 36.434 -21.95 10.147
49 "MD" 37.884 -19.437 9.596
50 "MD" 38.744 -15.308 9.859
51 "MD" 40.05 -12.337 9.278
52 "MD" 41.943 -9.661 7.799
53 "MD" 43.271 -6.042 7.071
54 "MD" 43.701 -3.321 5.918
55 "MD" 42.52 0.08 6.56
56 "MD" 42.232 4.292 5.664
57 "MD" 41.917 7.607 5.69
58 "MD" 42.091 11.346 4.789
59 "MD" 41.674 14.716 4.006
60 "MD" 39.252 17.531 2.364
61 "MD" 37.071 19.843 3.1
62 "MD" 35.905 22.7 3.109
63 "MD" 34.087 26.136 2.4
64 "MD" 30.888 28.111 2.548
65 "MD" 28.742 29.902 2.139
66 "MD" 26.573 32.45 1.817
67 "MD" 23.796 34.208 2.923
68 "MD" 20.364 36.394 1.796
69 "MD" 17.26 37.29 1.988
70 "MD" 13.008 38.016 1.442
71 "MD" 9.648 38.81 0.798
72 "MD" 5.756 40.011 0.046
73 "MD" 2.641 39.944 -0.465
74 "MD" -0.101 39.231 -1.429
75 "MD" -3.282 39.717 -2.133
76 "MD" -6.825 38.621 -3.078
77 "MD" -10.088 37.735 -3.618
78 "MD" -13.624 38.349 -2.604
79 "MD" -16.603 37.075 -2.725
80 "MD" -20.197 36.306 -3.661
81 "MD" -22.953 34.094 -3.113
82 "MD" -26.042 32.692 -2.999
83 "MD" -29.288 30.795 -3.131
84 "MD" -31.242 27.997 -3.95
85 "MD" -33.135 25.55 -4.566
86 "MD" -35.133 23.804 -5.547
87 "MD" -37.003 20.878 -5.268
88 "MD" -38.701 17.79 -6.065
89 "MD" -39.547 14.682 -5.681
90 "MD" -40.894 11.609 -5.875
91 "MD" -41.122 8.157 -5.811
92 "MD" -41.658 4.491 -7.121
93 "MD" -42.327 1.682 -6.47
94 "MD" -43.371 -1.899 -7.719
95 "MD" -43.456 -5.006 -8.292
96 "MD" -41.693 -7.889 -8.616
97 "MD" -38.781 -11.402 -8.564
98 "MD" -37.577 -14.176 -9.207
99 "MD" -37.13 -17.653 -9.121
100 "MD" -34.741 -19.929 -10.316
101 "MD" -33.148 -23.289 -12.279
102 "MD" -30.192 -25.803 -11.966
103 "MD" -28.78 -28.678 -12.436
104 "MD" -25.908 -30.959 -12.553
105 "MD" -24.021 -33.733 -12.895
106 "MD" -21.644 -36.57 -12.277
107 "MD" -18.343 -38.012 -11.609
108 "MD" -15.566 -39.085 -11.505
109 "MD" -12.194 -40.484 -12.053
110 "MD" -9.49 -42.758 -12.923
111 "MD" -6.273 -42.949 -12.87
112 "MD" -2.871 -42.853 -12.968
113 "MD" 0.172 -43.195 -13.39
114 "MD" 3.366 -45.003 -13.53
115 "MD" 6.847 -44.315 -13.439
116 "MD" 9.122 -41.47 -12.873
117 "MD" 14.634 -41.034 -14.45
118 "MD" 17.009 -39.168 -14.653
119 "MD" 20.244 -38.712 -13.561
120 "MD" 22.005 -35.373 -14.297
121 "MD" 25.446 -34.292 -15.377
122 "MD" 27.595 -31.646 -16.207
123 "MD" 29.457 -29.01 -15.655
124 "MD" 32.601 -27.129 -16.506
125 "MD" 34.634 -24.762 -17.352
126 "MD" 37.785 -23.029 -17.729
127 "MD" 37.757 -19.717 -19.022
128 "MD" 37.376 -15.783 -20.303
129 "MD" 37.48 -12.287 -19.973
130 "MD" 38.543 -8.972 -20.427
131 "MD" 38.586 -6.242 -22.012
132 "MD" 39.019 -3.077 -22.489
133 "MD" 38.955 0.242 -24.097
134 "MD" 38.837 3.676 -23.177
135 "MD" 39.167 6.955 -23.884
136 "MD" 37.927 9.905 -24.102
137 "MD" 37.399 13.062 -25.192
138 "MD" 36.917 16.322 -25.584
139 "MD" 34.684 19.049 -24.823
140 "MD" 34.113 22.236 -23.041
141 "MD" 33.061 25.27 -22.999
142 "MD" 30.979 27.848 -21.916
143 "MD" 30.696 31.022 -20.934
144 "MD" 29.198 34.067 -21.501
145 "MD" 28.151 37.427 -21.118
146 "MD" 25.037 39.585 -21.591
147 "MD" 24.929 42.559 -22.092
148 "MD" 20.971 43.615 -20.382
149 "MD" 19.375 47.44 -22.547
150 "MD" 17.187 49.485 -22.142
151 "MD" 14.649 51.621 -21.204
152 "MD" 13.461 54.445 -21.027
153 "MD" 10.454 56.475 -20.682
154 "MD" 8.656 59.4 -21.006
155 "MD" 6.516 61.141 -19.59
156 "MD" 3.49 63.408 -20.225
157 "MD" 2.385 66.466 -19.949
158 "MD" -0.176 69.611 -20.201
159 "MD" -1.606 72.768 -19.776
160 "MD" -2.315 75.93 -18.592
161 "MD" -4.26 78.559 -17.085
162 "MD" -6.79 81.203 -16.756
163 "MD" -8.778 83.759 -15.762
164 "MD" -9.653 86.778 -15.611
165 "MD" -11.133 90.677 -16.023
166 "MD" -13.601 92.922 -15.944
167 "MD" -16.311 94.295 -17.359
-19 "MD" 7.373 97.728 26.837
-18 "MD" 5.407 95.323 25.766
-17 "MD" 4.466 91.671 25.909
-16 "MD" 2.233 89.283 25.687
-15 "MD" 0.908 86.668 25.4
-14 "MD" -0.648 83.286 24.946
-13 "MD" -3.168 80.792 24.213
-12 "MD" -4.744 78.619 24.579
-11 "MD" -6.124 75.571 24.773
-10 "MD" -8.073 72.822 25.098
-9 "MD" -9.745 70.167 24.029
-8 "MD" -10.004 66.784 23.151
-7 "MD" -12.852 64.888 21.636
-6 "MD" -14.409 61.832 20.713
-5 "MD" -15.256 58.922 20.891
-4 "MD" -16.225 55.5 20.362
-3 "MD" -17.078 52.369 20.983
-2 "MD" -19.543 50.281 22.269
-1 "MD" -20.126 46.443 23.928
0 "MD" -21.352 44.302 22.728
1 "MD" -23.782 41.183 22.914
2 "MD" -25.927 38.618 21.572
3 "MD" -26.592 34.368 20.982
4 "MD" -28.957 32.746 20.731
5 "MD" -30.444 29.923 20.807
6 "MD" -32.043 27.091 20.348
7 "MD" -33.479 23.913 20.992
8 "MD" -35.707 21.669 20.328
9 "MD" -36.907 18.565 20.184
10 "MD" -38.445 16.121 21.632
11 "MD" -40.413 13.297 21.952
12 "MD" -41.853 10.572 20.86
13 "MD" -42.655 7.221 19.347
14 "MD" -42.267 4.15 18.721
15 "MD" -41.833 0.92 18.023
16 "MD" -42.292 -2.916 18.398
17 "MD" -40.776 -5.803 16.414
18 "MD" -39.839 -9.204 16.836
19 "MD" -39.74 -12.817 15.547
20 "MD" -37.89 -15.185 16.54
21 "MD" -36.612 -18.32 15.825
22 "MD" -35.398 -21.298 14.766
23 "MD" -33.762 -24.368 15.165
24 "MD" -31.157 -26.863 14.522
25 "MD" -29.909 -29.14 15.762
26 "MD" -27.617 -31.782 15.336
27 "MD" -25.118 -34.359 15.638
28 "MD" -22.797 -35.978 15.309
29 "MD" -19.902 -39.014 15.573
30 "MD" -16.014 -41.07 16.226
31 "MD" -12.853 -42.466 16.436
32 "MD" -10.41 -44.227 16.351
33 "MD" -6.804 -44.107 15.125
34 "MD" -4.022 -43.382 14.215
35 "MD" -0.687 -42.84 12.638
36 "MD" 2.13 -41.804 11.999
37 "MD" 5.674 -42.017 12.883
38 "MD" 8.812 -40.654 12.348
39 "MD" 11.537 -39.095 11.614
40 "MD" 16.078 -38.132 11.048
41 "MD" 19.517 -36.761 11.004
42 "MD" 21.6 -35.133 10.44
43 "MD" 23.93 -32.605 9.926
44 "MD" 27.259 -31.482 10.823
45 "MD" 30.087 -29.377 10.133
46 "MD" 30.971 -26.158 9.856
47 "MD" 33.964 -24.235 10.071
48 "MD" 36.658 -22.082 9.686
49 "MD" 37.829 -18.518 9.185
50 "MD" 38.744 -15.333 8.788
51 "MD" 39.316 -12.153 9.769
52 "MD" 40.687 -9.343 8.722
53 "MD" 42.795 -6.537 7.285
54 "MD" 43.371 -3.391 5.908
55 "MD" 42.843 0.469 5.895
56 "MD" 42.212 3.55 5.395
57 "MD" 42.194 5.965 6.275
58 "MD" 42.404 9.996 5.478
59 "MD" 42.088 13.432 4.705
60 "MD" 39.268 16.16 4.158
61 "MD" 37.38 20.035 4.441
62 "MD" 36.193 23.345 4.168
63 "MD" 33.924 26.192 4.127
64 "MD" 30.537 26.9 4.33
65 "MD" 28.587 30.269 3.519
66 "MD" 26.336 32.705 2.894
67 "MD" 23.604 34.649 4.189
68 "MD" 20.696 36.278 3.241
69 "MD" 17.632 36.868 3.319
70 "MD" 14.142 37.649 2.812
71 "MD" 10.072 38.838 2.381
72 "MD" 6.907 39.096 0.686
73 "MD" 4.077 39.605 1.022
74 "MD" 0.621 39.901 0.418
75 "MD" -2.905 39.152 -0.608
76 "MD" -6.139 39.199 -1.602
77 "MD" -9.237 38.601 -1.616
78 "MD" -12.613 38.604 -1.084
79 "MD" -15.723 36.577 -1.952
80 "MD" -20.113 36.67 -3.37
81 "MD" -22.256 34.469 -2.464
82 "MD" -25.525 33.483 -2.98
83 "MD" -28.489 31.824 -2.917
84 "MD" -30.822 29.693 -3.997
85 "MD" -32.601 27.745 -4.795
86 "MD" -34.113 23.9 -4.287
87 "MD" -36.698 21.552 -6.015
88 "MD" -38.181 18.193 -6.821
89 "MD" -39.645 15.172 -6.541
90 "MD" -41.033 12.134 -6.89
91 "MD" -41.777 9.011 -7.014
92 "MD" -42.307 5.608 -6.848
93 "MD" -42.715 2.353 -7.87
94 "MD" -42.623 -0.652 -8.495
95 "MD" -42.527 -4.214 -9.357
96 "MD" -41.933 -7.626 -9.364
97 "MD" -40.211 -10.596 -9.871
98 "MD" -38.285 -13.742 -10.156
99 "MD" -38.143 -17.084 -9.495
100 "MD" -35.632 -20.18 -11.705
101 "MD" -33.763 -23.269 -13.363
102 "MD" -30.92 -24.98 -12.578
103 "MD" -29.669 -28.09 -12.545
104 "MD" -27.999 -31.678 -12.966
105 "MD" -24.203 -32.875 -13.026
106 "MD" -22.038 -35.207 -12.552
107 "MD" -19.252 -37.732 -11.926
108 "MD" -16.182 -39.105 -11.702
109 "MD" -12.768 -39.954 -11.865
110 "MD" -10.313 -42.174 -12.482
111 "MD" -6.826 -42.856 -13.255
112 "MD" -3.206 -42.519 -12.56
113 "MD" -0.284 -42.779 -13.25
114 "MD" 3.031 -42.882 -13.248
115 "MD" 7.027 -44.363 -12.956
116 "MD" 10.288 -42.51 -13.638
117 "MD" 13.444 -41.822 -14.175
118 "MD" 16.508 -39.533 -13.598
119 "MD" 19.588 -38.624 -13.26
120 "MD" 22.713 -35.366 -14.266
121 "MD" 25.769 -34.139 -15.456
122 "MD" 27.939 -32.071 -16.526
123 "MD" 30.882 -29.498 -15.749
124 "MD" 33.437 -27.47 -16.579
125 "MD" 35.44 -25.408 -18.529
126 "MD" 37.63 -23.305 -19.968
127 "MD" 38.347 -20.419 -20.682
128 "MD" 37.726 -16.431 -21.953
129 "MD" 37.202 -12.335 -21.604
130 "MD" 38.597 -9.236 -21.682
131 "MD" 38.81 -6.083 -21.775
132 "MD" 39.153 -2.462 -23.151
133 "MD" 39.217 1.102 -24.167
134 "MD" 39.31 4.382 -23.007
135 "MD" 39.512 7.95 -23.102
136 "MD" 36.847 10.882 -23.588
137 "MD" 37.324 13.851 -24.065
138 "MD" 36.093 16.823 -24.167
139 "MD" 33.723 20.13 -24.465
140 "MD" 33.563 23.212 -23.477
141 "MD" 32.252 25.811 -23.292
142 "MD" 30.967 28.736 -20.768
143 "MD" 30.697 32.393 -19.463
144 "MD" 29.317 35.634 -19.58
145 "MD" 28.379 38.99 -18.63
146 "MD" 26.824 41.796 -17.34
147 "MD" 25.762 44.978 -17.422
148 "MD" 22.544 47.145 -17.546
149 "MD" 20.49 49.549 -17.438
150 "MD" 17.012 51.246 -16.976
151 "MD" 15.919 53.603 -16.349
152 "MD" 12.964 55.375 -15.834
153 "MD" 10.801 58.045 -15.338
154 "MD" 9.845 61.366 -15.131
155 "MD" 8.124 64.204 -17.278
156 "MD" 7.916 67.869 -17.277
157 "MD" 7.155 70.609 -18.443
158 "MD" 6.274 73.468 -19.059
159 "MD" 4.79 76.498 -19.714
160 "MD" 4.146 80.275 -19.087
161 "MD" 2.715 82.616 -20.183
162 "MD" 2.069 86.134 -20.99
163 "MD" 2.196 89.214 -20.37
164 "MD" 1.258 92.798 -20.367
165 "MD" 1.308 95.966 -20.769
166 "MD" 0.299 99.072 -21.497
167 "MD" -0.839 102.12 -24.704
-19 "MD" 3.593 98.939 24.243
-18 "MD" 3.297 95.881 23.177
-17 "MD" 2.37 93.07 21.364
-16 "MD" 1.584 89.491 20.856
-15 "MD" 1.354 86.731 19.755
-14 "MD" -0.839 83.359 19.894
-13 "MD" -1.505 80.639 19.257
-12 "MD" -3.195 77.765 19.266
-11 "MD" -4.342 74.947 19.576
-10 "MD" -7.094 72.579 17.661
-9 "MD" -9.542 70.096 16.851
-8 "MD" -10.414 66.858 16.663
-7 "MD" -12.709 64.535 16.186
-6 "MD" -14.766 61.858 15.7
-5 "MD" -15.864 58.664 15.939
-4 "MD" -16.531 55.601 16.983
-3 "MD" -17.673 52.72 18.727
-2 "MD" -18.653 50.175 19.77
-1 "MD" -20.319 47.567 21.408
0 "MD" -22.934 44.834 20.947
1 "MD" -24.841 42.219 21.176
2 "MD" -26.989 39.792 21.088
3 "MD" -26.732 36.024 21.355
4 "MD" -28.581 33.348 20.254
5 "MD" -30.161 30.392 20.834
6 "MD" -31.781 27.283 20.179
7 "MD" -33.876 24.635 20.727
8 "MD" -35.552 21.472 22.052
9 "MD" -37.654 18.94 21.292
10 "MD" -38.77 16.267 22.062
11 "MD" -40.959 13.64 22.32
12 "MD" -41.801 10.534 20.95
13 "MD" -43.659 7.882 19.905
14 "MD" -43.561 4.853 18.759
15 "MD" -42.052 1.137 18.004
16 "MD" -42.557 -2.152 18.585
17 "MD" -42.192 -5.056 17.533
18 "MD" -42.115 -8.505 16.867
19 "MD" -41.135 -11.617 16.45
20 "MD" -39.221 -14.163 16.983
21 "MD" -38.871 -17.828 16.435
22 "MD" -36.378 -20.277 15.588
23 "MD" -34.688 -23.391 16.188
24 "MD" -32.853 -26.155 16.724
25 "MD" -30.542 -28.824 17.49
26 "MD" -27.991 -31.741 17.366
27 "MD" -25.691 -34.249 17.014
28 "MD" -22.628 -35.954 15.135
29 "MD" -20.467 -38.329 14.557
30 "MD" -16.866 -40.182 15.153
31 "MD" -13.885 -41.072 14.87
32 "MD" -10.714 -42.835 14.88
33 "MD" -7.095 -42.906 13.598
34 "MD" -3.817 -43.019 13.362
35 "MD" -0.936 -43.144 12.322
36 "MD" 2.336 -41.999 11.687
37 "MD" 5.703 -42.046 12.18
38 "MD" 8.745 -41.978 11.679
39 "MD" 11.312 -39.715 11.356
40 "MD" 14.983 -39.288 11.367
41 "MD" 18.365 -38.49 11.797
42 "MD" 20.694 -36.287 10.262
43 "MD" 23.621 -33.573 10.959
44 "MD" 26.121 -31.656 10.959
45 "MD" 28.427 -29.422 9.628
46 "MD" 30.116 -27.168 10.499
47 "MD" 32.712 -24.705 9.578
48 "MD" 34.205 -20.91 8.514
49 "MD" 37.292 -18.808 8.139
50 "MD" 37.685 -15.339 8.542
51 "MD" 39.005 -12.384 7.934
52 "MD" 41.24 -9.758 7.121
53 "MD" 42.438 -6.288 5.386
54 "MD" 43.722 -3.335 4.057
55 "MD" 43.359 -0.005 4.697
56 "MD" 42.415 2.939 5.66
57 "MD" 41.923 6.388 4.329
58 "MD" 42.588 9.87 4.443
59 "MD" 41.465 13.988 3.713
60 "MD" 39.636 16.103 4.087
61 "MD" 37.233 19.4 4.242
62 "MD" 35.483 22.387 3.328
63 "MD" 34.223 26.279 3.994
64 "MD" 30.873 27.723 3.59
65 "MD" 28.714 30.345 2.698
66 "MD" 26.466 32.418 2.572
67 "MD" 23.555 34.026 3.558
68 "MD" 20.593 36.334 2.396
69 "MD" 17.525 37.531 1.797
70 "MD" 14.05 38.006 1.448
71 "MD" 10.149 38.833 1.483
72 "MD" 6.376 39.043 1.173
73 "MD" 2.972 38.355 0.877
74 "MD" 0.544 39.46 0.557
75 "MD" -3.107 38.545 -0.953
76 "MD" -6.478 38.451 -2.001
77 "MD" -9.796 38.009 -2.615
78 "MD" -13.157 38.307 -2.312
79 "MD" -15.924 37.698 -2.482
80 "MD" -19.159 37.072 -3.587
81 "MD" -21.272 35.186 -3.583
82 "MD" -24.852 33.477 -3.423
83 "MD" -27.789 31.974 -3.766
84 "MD" -30.054 28.889 -5.025
85 "MD" -32.884 28.369 -6.472
86 "MD" -35.119 24.978 -5.796
87 "MD" -36.599 21.673 -6.482
88 "MD" -38.223 18.434 -6.439
89 "MD" -39.211 14.861 -7.803
90 "MD" -40.999 12.49 -10.016
91 "MD" -40.909 8.925 -9.504
92 "MD" -41.468 5.879 -10.314
93 "MD" -43.35 3 -9.442
94 "MD" -42.949 -0.303 -9.573
95 "MD" -43.897 -3.824 -10.424
96 "MD" -41.169 -7.597 -10.826
97 "MD" -39.471 -10.188 -9.197
98 "MD" -37.639 -13.16 -9.776
99 "MD" -37.087 -17.076 -9.89
100 "MD" -34.849 -19.729 -10.252
101 "MD" -33.884 -23.171 -11.912
102 "MD" -31.142 -25.367 -10.807
103 "MD" -29.68 -28.392 -10.447
104 "MD" -27.201 -30.916 -11.342
105 "MD" -23.864 -32.575 -11.301
106 "MD" -21.352 -33.92 -11.972
107 "MD" -18.906 -36.495 -12.481
108 "MD" -16.023 -37.878 -13.152
109 "MD" -12.633 -39.555 -13.024
110 "MD" -9.244 -41.035 -13.846
111 "MD" -6.594 -42.099 -14.576
112 "MD" -2.98 -42.664 -13.428
113 "MD" 0.623 -43.08 -13.638
114 "MD" 3.962 -43.711 -13.954
115 "MD" 7.351 -44.143 -14.322
116 "MD" 10.415 -42.349 -15.024
117 "MD" 14.196 -41.172 -15.515
118 "MD" 17.059 -39.316 -15.706
119 "MD" 20.35 -39.017 -14.203
120 "MD" 22.625 -36.194 -15.721
121 "MD" 26.287 -35.128 -16.518
122 "MD" 28.117 -32.473 -17.174
123 "MD" 29.925 -29.583 -16.072
124 "MD" 32.197 -26.983 -16.983
125 "MD" 34.819 -25.332 -17.037
126 "MD" 37.289 -23.19 -17.9
127 "MD" 37.595 -19.782 -19.213
128 "MD" 37.167 -15.758 -20.547
129 "MD" 37.608 -12.05 -21.008
130 "MD" 39.171 -9.919 -20.755
131 "MD" 38.586 -6.516 -22.026
132 "MD" 38.708 -2.735 -23.716
133 "MD" 39.451 0.396 -25.033
134 "MD" 40.225 3.717 -24.276
135 "MD" 40.556 7.675 -24.786
136 "MD" 39.006 10.88 -25.124
137 "MD" 40.148 13.994 -25.488
138 "MD" 38.136 17.125 -24.944
139 "MD" 36.01 20.216 -24.843
140 "MD" 34.586 23.076 -23.964
141 "MD" 33.164 25.671 -23.512
142 "MD" 32.115 29.235 -21.8
143 "MD" 31.972 32.434 -20.812
144 "MD" 30.478 35.216 -20.872
145 "MD" 30.199 38.35 -19.769
146 "MD" 27.79 40.736 -19.45
147 "MD" 25.68 43.684 -20.255
148 "MD" 24.322 46.436 -20.38
149 "MD" 21.427 48.557 -19.641
150 "MD" 19.787 51.454 -19.572
151 "MD" 17.032 54.226 -18.288
152 "MD" 15.662 57.294 -18.67
153 "MD" 11.718 58.747 -18.505
154 "MD" 10.169 61.461 -19.762
155 "MD" 8.267 64.186 -19.737
156 "MD" 6.202 66.763 -19.655
157 "MD" 4.106 69.51 -21.129
158 "MD" 1.691 71.538 -22.138
159 "MD" -1.156 73.586 -22.832
160 "MD" -4.31 75.224 -23.036
161 "MD" -6.22 77.808 -22.984
162 "MD" -8.769 79.634 -23.23
163 "MD" -10.097 82.368 -22.897
164 "MD" -11.966 85.472 -22.037
165 "MD" -13.833 88.636 -23.312
166 "MD" -16.169 91.547 -23.245
167 "MD" -18.445 92.646 -25.128
-19 "MD" 6.028 97.103 31.016
-18 "MD" 3.904 95.506 29.482
-17 "MD" 2.864 92.428 28.581
-16 "MD" 1.488 89.976 26.983
-15 "MD" -0.513 87.316 26.149
-14 "MD" -1.912 84.129 25.175
-13 "MD" -5.038 82.027 23.627
-12 "MD" -5.493 79.188 23.122
-11 "MD" -6.073 75.76 22.823
-10 "MD" -8.197 72.743 22.319
-9 "MD" -8.462 69.482 21.026
-8 "MD" -9.933 66.629 20.581
-7 "MD" -12.328 64.969 18.521
-6 "MD" -13.2 61.51 18.513
-5 "MD" -14.288 58.228 18.446
-4 "MD" -15.02 54.793 17.824
-3 "MD" -16.851 52.277 18.593
-2 "MD" -18.228 49.573 19.541
-1 "MD" -20.876 47.488 19.955
0 "MD" -22.655 45.001 18.713
1 "MD" -25.188 42.354 19.407
2 "MD" -27.572 39.912 18.746
3 "MD" -29.098 37.014 18.403
4 "MD" -30.751 34.594 18.341
5 "MD" -31.93 31.113 19.041
6 "MD" -33.052 27.773 18.854
7 "MD" -34.964 25.364 19.937
8 "MD" -35.552 21.714 21.001
9 "MD" -37.712 19.188 20.26
10 "MD" -39.849 17.083 21.661
11 "MD" -42.136 14.719 21.786
12 "MD" -41.897 11.362 21.785
13 "MD" -44.46 7.647 21.666
14 "MD" -43.241 4.622 21.088
15 "MD" -42.256 1.596 19.737
16 "MD" -42.056 -2.416 20.832
17 "MD" -41.135 -5.128 19.439
18 "MD" -40.629 -8.985 19.504
19 "MD" -39.883 -12.238 19.416
20 "MD" -37.918 -14.547 19.293
21 "MD" -36.978 -18.222 18.581
22 "MD" -35.681 -21.645 18.039
23 "MD" -33.019 -23.786 17.811
24 "MD" -31.604 -26.7 16.803
25 "MD" -29.889 -28.812 17.447
26 "MD" -27.857 -31.519 17.023
27 "MD" -25.229 -33.617 16.787
28 "MD" -22.076 -35.137 15.529
29 "MD" -20.367 -38.902 14.118
30 "MD" -16.985 -39.99 14.481
31 "MD" -13.96 -41.352 14.348
32 "MD" -10.979 -43.083 13.532
33 "MD" -7.737 -43.421 12.181
34 "MD" -4.06 -43.516 12.618
35 "MD" -0.641 -43.614 11.619
36 "MD" 2.483 -42.257 12.136
37 "MD" 6.08 -41.945 11.896
38 "MD" 9.274 -39.831 10.938
39 "MD" 12.392 -38.804 11.036
40 "MD" 15.821 -38.301 10.067
41 "MD" 18.786 -36.884 11.592
42 "MD" 21.669 -35.263 10.784
43 "MD" 23.768 -32.378 10.633
44 "MD" 26.739 -31.173 10.834
45 "MD" 29.078 -28.773 9.295
46 "MD" 31.138 -26.001 9.066
47 "MD" 33.991 -23.885 9.004
48 "MD" 36.807 -22.67 8.534
49 "MD" 37.708 -19.173 7.88
50 "MD" 38.096 -15.35 6.838
51 "MD" 39.47 -12.807 8.011
52 "MD" 41.951 -10.025 6.861
53 "MD" 43.487 -6.943 5.98
54 "MD" 42.726 -2.906 4.945
55 "MD" 42.613 0.417 5.036
56 "MD" 42.037 3.585 5.724
57 "MD" 42.006 6.986 6.188
58 "MD" 41.152 11.142 4.808
59 "MD" 40.716 15.002 3.886
60 "MD" 38.618 17.287 3.607
61 "MD" 36.812 20.029 4.378
62 "MD" 35.479 23.32 4.319
63 "MD" 32.566 25.741 3.644
64 "MD" 30.968 28.34 2.226
65 "MD" 28.371 30.195 2.915
66 "MD" 26.07 32.369 2.559
67 "MD" 23.408 34.103 3.878
68 "MD" 20.294 36.205 3.286
69 "MD" 17.3 37.375 3.169
70 "MD" 13.789 38.289 2.388
71 "MD" 10.448 38.879 1.824
72 "MD" 7.415 40.071 1.89
73 "MD" 3.718 40.636 1.601
74 "MD" 0.513 40.903 1.283
75 "MD" -2.762 38.071 0.696
76 "MD" -5.574 38.117 -0.963
77 "MD" -8.872 38.675 -1.308
78 "MD" -13.118 38.883 -2.475
79 "MD" -16.083 36.758 -2.867
80 "MD" -19.718 36.188 -4.453
81 "MD" -22.428 34.185 -5.529
82 "MD" -24.808 32.386 -4.698
83 "MD" -27.365 29.849 -5.411
84 "MD" -29.831 27.207 -6.348
85 "MD" -32.979 25.703 -7.417
86 "MD" -34.85 23.04 -5.826
87 "MD" -37.038 20.674 -6.809
88 "MD" -38.749 17.09 -6.952
89 "MD" -40.736 14.074 -6.742
90 "MD" -42.076 11.35 -6.656
91 "MD" -42.429 8.208 -6.66
92 "MD" -42.351 4.859 -7.202
93 "MD" -43.409 1.277 -5.564
94 "MD" -43.102 -1.841 -6.751
95 "MD" -41.563 -5.328 -7.826
96 "MD" -41.218 -8.398 -9.481
97 "MD" -39.524 -11.722 -9.475
98 "MD" -38.213 -14.298 -9.629
99 "MD" -38.171 -17.563 -8.936
100 "MD" -35.47 -19.992 -9.764
101 "MD" -33.653 -22.457 -11.359
102 "MD" -31.121 -24.949 -10.686
103 "MD" -29.369 -27.914 -11.183
104 "MD" -26.577 -29.664 -11.885
105 "MD" -25.023 -32.79 -11.919
106 "MD" -22 -33.759 -11.127
107 "MD" -19.791 -36.356 -12.319
108 "MD" -16.316 -38.599 -13.088
109 "MD" -12.956 -39.773 -12.399
110 "MD" -9.922 -41.734 -12.698
111 "MD" -6.857 -41.743 -12.306
112 "MD" -3.761 -42.016 -12.744
113 "MD" -0.579 -42.935 -12.054
114 "MD" 2.695 -43.577 -12.641
115 "MD" 6.07 -43.568 -13.104
116 "MD" 8.876 -41.685 -13.837
117 "MD" 12.762 -41.501 -14.727
118 "MD" 15.62 -39.881 -15.138
119 "MD" 19.092 -40.209 -13.523
120 "MD" 21.667 -36.32 -14.387
121 "MD" 25.061 -34.556 -17.151
122 "MD" 26.831 -32.097 -17.97
123 "MD" 29.513 -29.969 -17.153
124 "MD" 32.803 -28.669 -17.862
125 "MD" 34.369 -26 -18.846
126 "MD" 36.678 -23.893 -19.741
127 "MD" 37.145 -20.261 -20.818
128 "MD" 37.701 -16.34 -21.066
129 "MD" 38.617 -13.255 -20.742
130 "MD" 38.317 -9.133 -22.094
131 "MD" 38.804 -5.975 -22.069
132 "MD" 39.172 -2.946 -22.944
133 "MD" 38.853 0.179 -22.931
134 "MD" 38.758 3.117 -22.591
135 "MD" 39.107 6.465 -23.962
136 "MD" 38.147 9.641 -24.047
137 "MD" 37.094 13.041 -25.682
138 "MD" 35.172 15.47 -24.618
139 "MD" 34.617 19.255 -24.618
140 "MD" 32.59 21.816 -24.236
141 "MD" 31.776 24.847 -23.314
142 "MD" 31.359 28.193 -21.553
143 "MD" 30.501 31.267 -20.538
144 "MD" 28.641 34.355 -21.204
145 "MD" 27.947 37.503 -20.121
146 "MD" 25.466 39.636 -20.168
147 "MD" 23.805 42.203 -20.316
148 "MD" 22.159 45.351 -20.915
149 "MD" 19.166 47.932 -21.509
150 "MD" 17.389 51.459 -21.51
151 "MD" 15.336 53.574 -21.732
152 "MD" 14.459 56.944 -22.434
153 "MD" 15.271 61.248 -22.753
154 "MD" 15.617 64.44 -22.239
155 "MD" 14.206 67.5 -23.785
156 "MD" 13.958 70.397 -25.085
157 "MD" 14.016 73.326 -25.989
158 "MD" 13.057 75.852 -28.088
159 "MD" 11.758 79.164 -28.725
160 "MD" 10.884 82.53 -28.934
161 "MD" 10.715 84.89 -30.843
162 "MD" 9.75 88.268 -31.199
163 "MD" 7.62 90.626 -31.716
164 "MD" 6.497 94.067 -32.165
165 "MD" 5.653 97.545 -33.675
166 "MD" 4.963 100.586 -34.519
167 "MD" 1.614 103.626 -35.672
-19 "MD" -0.327 103.899 27.208
-18 "MD" -1.692 101.231 26.375
-17 "MD" -3.052 97.763 25.508
-16 "MD" -4.098 94.972 25.339
-15 "MD" -5.762 91.867 25.144
-14 "MD" -6.305 88.396 24.619
-13 "MD" -8.581 85.858 23.969
-12 "MD" -8.527 82.329 24.279
-11 "MD" -9.39 78.872 23.996
-10 "MD" -11.411 75.864 23.669
-9 "MD" -11.583 72.902 22.062
-8 "MD" -12.759 70.133 21.632
-7 "MD" -14.331 66.543 21.975
-6 "MD" -16.189 63.905 20.4
-5 "MD" -17.254 61.013 20.507
-4 "MD" -17.49 57.616 20.27
-3 "MD" -18.988 54.511 20.921
-2 "MD" -20.202 51.771 21.468
-1 "MD" -21.23 47.739 21.762
0 "MD" -22.939 44.64 20.67
1 "MD" -24.955 42.053 20.132
2 "MD" -26.694 39.511 19.421
3 "MD" -27.338 35.78 19.845
4 "MD" -29.731 33.65 19.202
5 "MD" -31.236 30.836 20.608
6 "MD" -32.048 27.797 20.02
7 "MD" -33.291 24.663 21.055
8 "MD" -35.071 21.871 20.348
9 "MD" -36.933 19.285 19.841
10 "MD" -38.247 16.282 20.26
11 "MD" -41.121 13.311 20.607
12 "MD" -42.119 10.604 19.038
13 "MD" -43.904 7.497 17.748
14 "MD" -43.721 4.485 17.106
15 "MD" -43.063 0.905 16.997
16 "MD" -42.294 -2.275 16.704
17 "MD" -41.182 -6.751 18.176
18 "MD" -41.798 -10.045 18.695
19 "MD" -39.034 -12.396 18.812
20 "MD" -37.628 -15.464 19.068
21 "MD" -36.568 -18.759 18.521
22 "MD" -35.51 -21.94 17.749
23 "MD" -33.181 -24.55 17.653
24 "MD" -31.514 -27.823 17.006
25 "MD" -29.1 -29.86 17.604
26 "MD" -27.039 -32.281 17.601
27 "MD" -25.279 -34.813 16.803
28 "MD" -21.907 -36.715 15.117
29 "MD" -19.193 -39.592 13.852
30 "MD" -16.02 -40.388 13.972
31 "MD" -12.985 -42.218 14.669
32 "MD" -10.148 -44.026 14.573
33 "MD" -6.83 -44.507 13.629
34 "MD" -3.822 -45.217 13.045
35 "MD" -0.645 -43.716 12.533
36 "MD" 2.74 -42.693 11.953
37 "MD" 6.09 -42.69 12.079
38 "MD" 9.116 -41.627 12.039
39 "MD" 11.948 -39.797 10.916
40 "MD" 15.021 -38.828 10.91
41 "MD" 18.707 -37.624 11.671
42 "MD" 21.484 -35.936 11.848
43 "MD" 23.783 -33.067 11.737
44 "MD" 25.836 -30.149 11.455
45 "MD" 28.606 -28.359 10.869
46 "MD" 30.58 -25.825 10.838
47 "MD" 33.498 -24.321 10.508
48 "MD" 36.472 -22.433 10.066
49 "MD" 37.852 -19.665 9.142
50 "MD" 38.171 -15.861 9.569
51 "MD" 39.803 -13.011 9.527
52 "MD" 41.404 -9.597 8.825
53 "MD" 42.475 -6.207 6.983
54 "MD" 42.363 -2.545 6.263
55 "MD" 42.433 0.763 6.675
56 "MD" 41.883 3.85 7.949
57 "MD" 41.293 7.278 7.718
58 "MD" 40.812 11.077 6.517
59 "MD" 41.155 14.981 3.966
60 "MD" 38.411 17.964 3.491
61 "MD" 36.157 20.192 3.709
62 "MD" 34.488 22.972 4.127
63 "MD" 32.887 26.339 3.847
64 "MD" 30.058 28.021 4.046
65 "MD" 27.953 30.438 3.25
66 "MD" 25.611 32.969 3.257
67 "MD" 22.547 34.566 4.15
68 "MD" 19.75 36.478 3.083
69 "MD" 17.048 37.918 2.279
70 "MD" 13.491 37.89 1.878
71 "MD" 10.486 39.15 1.67
72 "MD" 6.829 39.864 0.506
73 "MD" 3.265 41.54 0.738
74 "MD" 0.317 41.9 -0.397
75 "MD" -2.485 40.838 -0.772
76 "MD" -5.6 39.28 -0.86
77 "MD" -9.073 38.835 -1.611
78 "MD" -13.04 38.409 -2.833
79 "MD" -15.989 36.496 -3.095
80 "MD" -19.712 36.299 -4.269
81 "MD" -22.324 34.481 -4.471
82 "MD" -25.534 32.917 -3.28
83 "MD" -27.857 29.945 -3.834
84 "MD" -30.237 27.826 -3.818
85 "MD" -33.023 26.247 -4.584
86 "MD" -34.402 22.997 -3.982
87 "MD" -37.07 20.596 -5.683
88 "MD" -38.917 16.559 -5.501
89 "MD" -40.138 13.622 -5.211
90 "MD" -41.341 10.749 -5.228
91 "MD" -41.602 7.124 -5.196
92 "MD" -42.032 4.101 -4.83
93 "MD" -42.332 0.592 -6.133
94 "MD" -42.692 -2.435 -7.701
95 "MD" -40.517 -5.147 -8.601
96 "MD" -40.591 -8.011 -10.838
97 "MD" -38.981 -10.782 -11.146
98 "MD" -37.803 -14.012 -10.593
99 "MD" -37.74 -17.472 -10.597
100 "MD" -35.21 -19.527 -11.154
101 "MD" -33.605 -23.18 -13.235
102 "MD" -31.204 -25.052 -11.489
103 "MD" -28.825 -28.334 -11.568
104 "MD" -27.261 -30.987 -11.971
105 "MD" -24.105 -32.93 -10.669
106 "MD" -21.677 -34.254 -11.069
107 "MD" -19.058 -36.747 -11.211
108 "MD" -16.133 -38.421 -10.736
109 "MD" -12.442 -40.022 -11.008
110 "MD" -9.116 -41.819 -12.915
111 "MD" -6.116 -42.594 -13.28
112 "MD" -2.869 -42.104 -14.047
113 "MD" 0.608 -42.347 -13.582
114 "MD" 3.824 -41.774 -14.624
115 "MD" 7.563 -43.662 -14.66
116 "MD" 10.8 -43.001 -15.337
117 "MD" 13.609 -41.318 -14.831
118 "MD" 16.392 -39.604 -14.775
119 "MD" 19.718 -38.811 -13.711
120 "MD" 22.179 -35.435 -15.251
121 "MD" 25.761 -34.225 -16.858
122 "MD" 28.303 -31.495 -18.185
123 "MD" 30.141 -29.46 -17.101
124 "MD" 33.531 -27.675 -18.433
125 "MD" 35.707 -25.222 -18.988
126 "MD" 36.442 -22.352 -21.742
127 "MD" 35.969 -18.466 -23.115
128 "MD" 35.912 -15.685 -21.808
129 "MD" 38.192 -12.245 -22.872
130 "MD" 40.422 -8.737 -22.644
131 "MD" 39.74 -4.892 -21.927
132 "MD" 39.094 -1.489 -21.766
133 "MD" 39.487 1.574 -21.011
134 "MD" 39.556 5.117 -20.789
135 "MD" 39.748 9.028 -21.494
136 "MD" 37.555 11.968 -21.736
137 "MD" 38.549 14.611 -22.497
138 "MD" 37.005 17.022 -22.751
139 "MD" 35.037 20.208 -23.499
140 "MD" 33.897 24.055 -22.41
141 "MD" 33.01 26.881 -22.657
142 "MD" 32.675 29.682 -21.001
143 "MD" 32.168 32.7 -19.74
144 "MD" 31.106 36.157 -19.72
145 "MD" 30.106 39.482 -19.435
146 "MD" 27.879 42.079 -18.915
147 "MD" 25.87 44.753 -20.376
148 "MD" 23.915 47.413 -20.662
149 "MD" 21.848 50.536 -21.592
150 "MD" 19.7 52.827 -21.765
151 "MD" 17.701 55.356 -21.799
152 "MD" 16.229 57.544 -22.709
153 "MD" 15.508 61.289 -21.791
154 "MD" 14.178 64.022 -22.569
155 "MD" 12.95 66.545 -23.992
156 "MD" 11.767 70.216 -25.332
157 "MD" 10.353 72.88 -27.209
158 "MD" 10.319 75.61 -28.597
159 "MD" 8.942 78.826 -29.831
160 "MD" 7.305 82.499 -30.332
161 "MD" 5.86 83.412 -32.261
162 "MD" 3.526 86.672 -32.977
163 "MD" 2.407 89.56 -34.463
164 "MD" 1.467 92.266 -35.237
165 "MD" 0.862 95.085 -38.03
166 "MD" -0.963 97.256 -39.8
167 "MD" -5.208 97.978 -41.355
-19 "MD" 5.364 99.741 13.804
-18 "MD" 3.719 97.553 13.245
-17 "MD" 1.549 94.258 13.585
-16 "MD" 0.219 91.383 14.763
-15 "MD" -0.377 88.285 15.052
-14 "MD" -2.413 85.95 16.986
-13 "MD" -2.31 82.097 17.746
-12 "MD" -4.944 79.795 17.582
-11 "MD" -5.759 75.968 19.416
-10 "MD" -8.141 73.534 19.238
-9 "MD" -10.21 70.413 19.115
-8 "MD" -12.177 68.456 18.327
-7 "MD" -14.48 66.43 19.473
-6 "MD" -15.643 62.553 18.641
-5 "MD" -16.813 58.726 19.377
-4 "MD" -18.742 55.711 19.163
-3 "MD" -19.62 52.941 19.295
-2 "MD" -21.794 50.528 20.968
-1 "MD" -22.58 47.45 21.592
0 "MD" -23.406 44.913 20.423
1 "MD" -24.937 41.986 21.548
2 "MD" -26.878 38.936 20.382
3 "MD" -27.227 34.907 20.751
4 "MD" -29.764 32.74 20.031
5 "MD" -30.54 29.854 20.763
6 "MD" -31.589 26.6 20.548
7 "MD" -32.668 23.401 21.719
8 "MD" -34.619 20.944 21.134
9 "MD" -35.984 17.663 21.535
10 "MD" -37.934 14.949 21.235
11 "MD" -40.459 12.69 21.101
12 "MD" -41.852 9.432 20.886
13 "MD" -43.639 6.27 19.849
14 "MD" -43.312 3.164 19.629
15 "MD" -42.417 0.07 20.126
16 "MD" -42.974 -3.65 21
17 "MD" -41.727 -7.438 19.572
18 "MD" -42.459 -10.824 19.094
19 "MD" -39.874 -13.417 18.946
20 "MD" -37.987 -15.808 19.098
21 "MD" -36.806 -18.94 19.099
22 "MD" -35.764 -22.566 17.872
23 "MD" -33.846 -25.33 17.948
24 "MD" -32.719 -28.242 16.843
25 "MD" -30.66 -30.736 17.34
26 "MD" -28.212 -32.778 17.407
27 "MD" -25.003 -35.426 17.385
28 "MD" -21.511 -36.681 15.615
29 "MD" -19.722 -39.972 14.082
30 "MD" -16.772 -40.263 14.528
31 "MD" -13.407 -43.042 14.899
32 "MD" -10.393 -44.601 14.607
33 "MD" -7.338 -45.048 14.281
34 "MD" -3.919 -44.846 13.575
35 "MD" -0.499 -43.591 12.272
36 "MD" 2.962 -42.421 11.173
37 "MD" 6.036 -42.331 11.402
38 "MD" 8.872 -41.458 11.061
39 "MD" 11.331 -39.133 10.803
40 "MD" 15.246 -38.053 10.587
41 "MD" 18.915 -37.069 10.603
42 "MD" 21.912 -35.446 10.026
43 "MD" 23.693 -32.871 10.101
44 "MD" 26.641 -31.157 10.951
45 "MD" 28.716 -28.609 9.921
46 "MD" 31.164 -26.044 9.498
47 "MD" 33.449 -23.77 8.68
48 "MD" 36.322 -21.212 7.989
49 "MD" 37.274 -18.504 6.894
50 "MD" 37.84 -15.197 7.553
51 "MD" 39.523 -12.359 7.181
52 "MD" 41.366 -8.988 6.689
53 "MD" 42.955 -5.963 5.97
54 "MD" 43.02 -3.303 5.909
55 "MD" 42.487 0.186 4.978
56 "MD" 42.975 3.545 4.15
57 "MD" 42.455 6.778 6.14
58 "MD" 42.427 10.653 5.777
59 "MD" 42.459 14.945 5.04
60 "MD" 39.471 17.343 4.546
61 "MD" 37.683 20.008 4.718
62 "MD" 36.874 23.415 5.563
63 "MD" 33.717 25.45 4.966
64 "MD" 31.27 27.536 3.809
65 "MD" 28.231 29.454 3.454
66 "MD" 26.141 32.272 3.737
67 "MD" 23.243 34.261 3.596
68 "MD" 20.043 36.563 4.094
69 "MD" 17.111 37.67 4.109
70 "MD" 13.997 38.539 3.541
71 "MD" 10.476 39.313 3.481
72 "MD" 6.459 40.178 3.095
73 "MD" 3.773 39.801 1.805
74 "MD" 0.457 40.74 0.563
75 "MD" -2.925 39.908 0.653
76 "MD" -5.822 39.641 -0.326
77 "MD" -8.922 39.293 -1.176
78 "MD" -12.663 38.934 -1.674
79 "MD" -16.654 37.201 -1.494
80 "MD" -19.365 35.888 -1.52
81 "MD" -22.54 34.81 -2.971
82 "MD" -25.557 33.255 -2.397
83 "MD" -28.686 31.048 -2.886
84 "MD" -30.098 27.674 -3.931
85 "MD" -33.025 26.672 -4.854
86 "MD" -34.88 23.242 -4.323
87 "MD" -37.119 21.079 -5.823
88 "MD" -38.883 17.994 -6.293
89 "MD" -39.961 15.458 -6.4
90 "MD" -40.825 12.852 -6.859
91 "MD" -41.104 8.74 -7.066
92 "MD" -41.988 5.686 -8.073
93 "MD" -41.322 2.442 -9.135
94 "MD" -43.583 -0.269 -10.279
95 "MD" -44.055 -3.345 -10.744
96 "MD" -42.611 -6.605 -10.719
97 "MD" -41.073 -9.596 -11.253
98 "MD" -38.454 -14.102 -10.858
99 "MD" -37.659 -17.087 -10.027
100 "MD" -35.524 -20.246 -10.474
101 "MD" -34.102 -23.557 -12.13
102 "MD" -31.478 -25.807 -11.623
103 "MD" -29.723 -29.055 -10.822
104 "MD" -27.136 -31.033 -11.13
105 "MD" -23.428 -31.94 -10.707
106 "MD" -21.422 -34.377 -10.15
107 "MD" -18.687 -36.591 -11.044
108 "MD" -15.957 -37.865 -10.514
109 "MD" -12.496 -39.451 -11.119
110 "MD" -9.233 -40.977 -11.789
111 "MD" -6.47 -41.741 -11.851
112 "MD" -3.749 -42.211 -11.824
113 "MD" 0.139 -42.49 -12.223
114 "MD" 3.413 -42.903 -12.802
115 "MD" 7.239 -43.818 -13.027
116 "MD" 10.23 -42.592 -14.063
117 "MD" 13.258 -40.841 -13.169
118 "MD" 16.424 -39.55 -14.019
119 "MD" 20.141 -38.641 -13.382
120 "MD" 22.627 -35.951 -15.002
121 "MD" 25.087 -34.628 -17.408
122 "MD" 27.131 -31.989 -18.451
123 "MD" 29.591 -29.873 -17.807
124 "MD" 32.224 -27.71 -18.952
125 "MD" 33.799 -25.46 -20.891
126 "MD" 36.246 -22.969 -23.05
127 "MD" 36.16 -19.521 -24.073
128 "MD" 36.277 -15.67 -23.662
129 "MD" 37.709 -12.421 -23.347
130 "MD" 39.251 -9.269 -23.083
131 "MD" 39.295 -5.845 -22.268
132 "MD" 39.403 -2.698 -22.29
133 "MD" 39.576 0.497 -21.565
134 "MD" 39.031 3.563 -21.327
135 "MD" 39.73 7.387 -22.212
136 "MD" 38.843 10.547 -22.463
137 "MD" 38.769 13.845 -23.654
138 "MD" 37.644 16.641 -23.917
139 "MD" 36.398 19.745 -22.406
140 "MD" 35.392 22.574 -21.936
141 "MD" 34.746 25.547 -22.384
142 "MD" 33.002 29.25 -20.433
143 "MD" 32.264 32.706 -20.141
144 "MD" 30.734 35.696 -19.792
145 "MD" 29.811 38.956 -19.389
146 "MD" 27.341 41.406 -18.513
147 "MD" 26.27 44.102 -18.707
148 "MD" 22.93 46.64 -18.05
149 "MD" 18.906 48.429 -19.181
150 "MD" 17.1 50.993 -20.79
151 "MD" 15.564 53.972 -19.99
152 "MD" 13.17 55.485 -18.831
153 "MD" 11.234 58.261 -19.147
154 "MD" 11.071 61.708 -19.774
155 "MD" 10.31 64.398 -20.768
156 "MD" 9.165 68.052 -20.969
157 "MD" 8.571 70.496 -23.788
158 "MD" 7.299 72.579 -27.029
159 "MD" 6.148 74.675 -28.967
160 "MD" 4.439 76.756 -30.526
161 "MD" 2.901 79.72 -30.284
162 "MD" 0.327 80.588 -32.826
163 "MD" -2.174 84.167 -33.927
164 "MD" -2.945 87.24 -34.601
165 "MD" -4.676 90.038 -36.461
166 "MD" -6.347 92.303 -39.707
167 "MD" -7.109 92.477 -43.502
-19 "MD" 11.238 92.013 40.729
-18 "MD" 9.719 89.694 39.156
-17 "MD" 8.461 86.995 37.906
-16 "MD" 7.53 83.956 36.743
-15 "MD" 5.883 81.1 36.185
-14 "MD" 3.224 78.455 35.079
-13 "MD" 2.13 75.752 35.361
-12 "MD" 0.674 72.337 34.119
-11 "MD" -0.624 70.036 32.916
-10 "MD" -2.545 67.556 31.864
-9 "MD" -4.818 65.312 30.003
-8 "MD" -5.651 62.375 28.391
-7 "MD" -8.76 61.233 27.221
-6 "MD" -10.047 58.097 26.462
-5 "MD" -11.715 55.746 25.243
-4 "MD" -13.275 52.929 25.32
-3 "MD" -14.679 49.77 24.951
-2 "MD" -17.374 47.259 25.149
-1 "MD" -19.094 44.188 26.031
0 "MD" -20.691 42.557 24.214
1 "MD" -23.141 39.96 24.033
2 "MD" -25.246 37.8 22.845
3 "MD" -26.221 34.275 22.466
4 "MD" -28.708 32.542 21.975
5 "MD" -30.609 29.515 22.487
6 "MD" -32.189 25.998 21.671
7 "MD" -34.247 23.338 21.763
8 "MD" -36.421 20.396 20.662
9 "MD" -38.552 17.666 20.302
10 "MD" -39.933 14.743 20.352
11 "MD" -41.49 11.809 21.966
12 "MD" -42.413 8.64 22.112
13 "MD" -44.627 5.332 22.685
14 "MD" -43.499 2.369 22.718
15 "MD" -43.192 -0.803 22.596
16 "MD" -43.066 -4.584 23.959
17 "MD" -41.505 -8.023 22.738
18 "MD" -40.244 -11.054 23.017
19 "MD" -39.166 -13.636 21.849
20 "MD" -36.513 -16.068 22.597
21 "MD" -35.664 -18.748 21.231
22 "MD" -34.612 -21.733 19.334
23 "MD" -33.058 -24.82 17.195
24 "MD" -31.501 -26.886 17.06
25 "MD" -29.26 -29.538 16.988
26 "MD" -27.105 -32.187 16.426
27 "MD" -25.159 -34.543 16.728
28 "MD" -21.744 -35.434 14.945
29 "MD" -20.13 -38.992 13.171
30 "MD" -16.618 -40.175 13.973
31 "MD" -13.268 -41.275 12.785
32 "MD" -10.505 -43.685 12.929
33 "MD" -6.927 -42.77 12.739
34 "MD" -3.944 -43.779 12.183
35 "MD" -0.144 -43.274 11.914
36 "MD" 2.886 -42.09 12.172
37 "MD" 6.02 -41.964 12.344
38 "MD" 9.575 -41.498 11.633
39 "MD" 12.937 -39.278 11.052
40 "MD" 16.06 -38.491 10.53
41 "MD" 18.815 -37.351 11.296
42 "MD" 21.507 -35.11 10.604
43 "MD" 24.032 -32.81 10.339
44 "MD" 27.086 -31.155 10.073
45 "MD" 29.524 -29.26 9.377
46 "MD" 31.27 -25.638 9.19
47 "MD" 33.557 -23.856 8.905
48 "MD" 36.314 -21.832 8.575
49 "MD" 37.555 -18.595 8.844
50 "MD" 38.875 -14.968 8.29
51 "MD" 39.934 -11.968 8.73
52 "MD" 41.44 -9.079 7.838
53 "MD" 43.026 -5.751 6.253
54 "MD" 43.528 -2.422 5.418
55 "MD" 43.538 0.64 5.596
56 "MD" 42.391 3.832 5.624
57 "MD" 42.317 6.81 6.325
58 "MD" 42.343 11.552 5.217
59 "MD" 41.57 15.282 4.683
60 "MD" 39.024 17.176 4.603
61 "MD" 36.986 20.591 4.823
62 "MD" 35.377 23.575 4.228
63 "MD" 33.313 26.065 3.912
64 "MD" 30.835 28.531 3.722
65 "MD" 28.181 30.203 3.036
66 "MD" 25.421 32.672 3.055
67 "MD" 22.454 33.69 4.032
68 "MD" 19.963 36.287 3.784
69 "MD" 16.774 36.709 3.592
70 "MD" 13.08 37.18 3.297
71 "MD" 9.457 38.478 2.209
72 "MD" 6.328 39.535 2.551
73 "MD" 3.267 38.95 2.274
74 "MD" -0.003 37.967 1.103
75 "MD" -3.63 38.394 1.018
76 "MD" -6.49 38.179 -0.131
77 "MD" -9.423 38.454 0.028
78 "MD" -13.33 39.272 -0.961
79 "MD" -17.007 38.555 -2.421
80 "MD" -20.01 36.369 -2.737
81 "MD" -23.084 34.105 -3.314
82 "MD" -25.709 32.871 -2.013
83 "MD" -28.992 30.834 -2.437
84 "MD" -30.9 27.373 -2.738
85 "MD" -32.328 25.661 -3.566
86 "MD" -34.963 23.258 -3.469
87 "MD" -37.689 20.653 -5.22
88 "MD" -39.059 17.59 -5.772
89 "MD" -40.144 14.443 -5.886
90 "MD" -41.86 11.846 -5.567
91 "MD" -41.746 8.112 -5.848
92 "MD" -42.451 4.281 -6.916
93 "MD" -42.35 0.954 -7.609
94 "MD" -42.302 -2.239 -8.074
95 "MD" -42.467 -5.275 -8.316
96 "MD" -41.266 -8.595 -10.109
97 "MD" -40.056 -11.603 -9.891
98 "MD" -37.7 -15.259 -9.517
99 "MD" -37.163 -18.17 -9.507
100 "MD" -34.133 -20.472 -10.181
101 "MD" -32.988 -23.554 -11.498
102 "MD" -30.884 -25.703 -10.48
103 "MD" -29.556 -29.003 -10.59
104 "MD" -26.629 -31.098 -10.46
105 "MD" -24.478 -33.504 -10.528
106 "MD" -22.041 -35.476 -10.291
107 "MD" -17.947 -36.923 -10.892
108 "MD" -15.424 -37.85 -11.314
109 "MD" -11.97 -39.023 -11.025
110 "MD" -9.059 -41.036 -11.737
111 "MD" -6.426 -42.444 -12.904
112 "MD" -2.746 -42.101 -11.846
113 "MD" 0.002 -42.45 -11.997
114 "MD" 3.609 -41.62 -13.975
115 "MD" 7.281 -43.709 -14.212
116 "MD" 10.392 -43.193 -15.487
117 "MD" 13.783 -41.788 -14.315
118 "MD" 16.3 -40.173 -14.602
119 "MD" 19.446 -38.994 -14.08
120 "MD" 21.879 -36.594 -15.768
121 "MD" 25.138 -34.8 -17.983
122 "MD" 27.428 -32.494 -18.894
123 "MD" 29.911 -29.686 -18.283
124 "MD" 31.387 -26.909 -20.35
125 "MD" 33.688 -25.182 -21.352
126 "MD" 37.085 -23.186 -22.46
127 "MD" 37.706 -20.177 -23.169
128 "MD" 38.044 -16.504 -24.139
129 "MD" 38.116 -13.196 -23.928
130 "MD" 39.169 -10.242 -24.801
131 "MD" 40.87 -6.987 -23.654
132 "MD" 41.214 -3.55 -24.02
133 "MD" 41.279 -0.687 -22.491
134 "MD" 41.285 2.62 -22.159
135 "MD" 41.527 6.148 -21.681
136 "MD" 39.485 9.85 -21.682
137 "MD" 39.183 13.024 -21.397
138 "MD" 38.167 15.509 -21.493
139 "MD" 37.249 18.785 -20.355
140 "MD" 35.242 21.951 -20.497
141 "MD" 35.135 25.15 -20.68
142 "MD" 33.361 28.104 -21.343
143 "MD" 32.172 31.263 -19.988
144 "MD" 29.501 34.196 -20.374
145 "MD" 27.711 37.15 -20.423
146 "MD" 25.576 39.451 -20.265
147 "MD" 24.086 41.961 -21.215
148 "MD" 20.426 43.78 -21.017
149 "MD" 17.436 46.015 -20.023
150 "MD" 15.322 47.975 -22.292
151 "MD" 12.752 50.564 -22.427
152 "MD" 10.128 52.784 -23.661
153 "MD" 7.628 55.282 -23.929
154 "MD" 5.065 57.223 -25.157
155 "MD" 2.532 58.714 -24.152
156 "MD" 0.208 60.408 -23.536
157 "MD" -2.751 62.124 -24.018
158 "MD" -6.56 63.107 -25.399
159 "MD" -9.661 64.259 -24.858
160 "MD" -13.054 64.419 -24.653
161 "MD" -15.599 64.989 -24.715
162 "MD" -19.635 66.271 -24.233
163 "MD" -22.147 67.571 -24.163
164 "MD" -24.665 70.227 -23.435
165 "MD" -27.436 71.98 -23.238
166 "MD" -31.609 72.638 -24.284
167 "MD" -34.61 73.626 -25.553
-19 "MD" 14.697 88.465 41.721
-18 "MD" 12.597 87.41 39.812
-17 "MD" 10.244 85.981 37.669
-16 "MD" 8.824 83.045 36.155
-15 "MD" 6.214 81.322 34.865
-14 "MD" 3.254 79.979 34.103
-13 "MD" 2.58 76.445 31.809
-12 "MD" -0.056 75.738 29.9
-11 "MD" -1.479 72.904 29.011
-10 "MD" -4.145 70.435 28.429
-9 "MD" -6.041 68.147 26.411
-8 "MD" -7.931 65.564 25.737
-7 "MD" -11.505 65.363 24.93
-6 "MD" -12.816 62.665 23.117
-5 "MD" -14.463 59.609 22.393
-4 "MD" -15.987 56.85 21.425
-3 "MD" -17.701 53.871 21.375
-2 "MD" -20.779 51.783 21.89
-1 "MD" -21.373 47.527 22.63
0 "MD" -22.992 45.13 21.715
1 "MD" -23.648 41.825 21.051
2 "MD" -25.504 39.372 20.586
3 "MD" -26.522 35.726 20.793
4 "MD" -28.843 33.876 19.842
5 "MD" -30.027 30.727 20.429
6 "MD" -31.399 27.385 20.658
7 "MD" -33.071 23.947 21.451
8 "MD" -35.596 21.718 21.012
9 "MD" -36.457 18.363 21.255
10 "MD" -37.35 15.757 22.509
11 "MD" -38.986 13.179 23.833
12 "MD" -40.166 10.167 22.514
13 "MD" -42.471 6.846 21.63
14 "MD" -42.206 3.657 22.114
15 "MD" -42.391 0.319 21.058
16 "MD" -42.428 -3.651 22.559
17 "MD" -41.477 -6.595 21.707
18 "MD" -40.991 -10.02 21.869
19 "MD" -40.119 -13.02 21.046
20 "MD" -37.803 -15.658 22.142
21 "MD" -37.268 -19.482 20.697
22 "MD" -35.6 -22.315 19.925
23 "MD" -34.354 -25.27 19.117
24 "MD" -32.161 -27.727 18.738
25 "MD" -29.629 -30.177 18.562
26 "MD" -27.559 -32.622 17.377
27 "MD" -24.877 -34.982 17.105
28 "MD" -21.817 -36.322 15.326
29 "MD" -20.039 -39.317 13.576
30 "MD" -16.359 -40.315 13.22
31 "MD" -12.834 -42.666 13.901
32 "MD" -9.983 -43.859 13.594
33 "MD" -7.037 -45.295 12.353
34 "MD" -4.118 -45.289 13.056
35 "MD" -0.382 -44.659 12.1
36 "MD" 2.622 -43.202 11.962
37 "MD" 6.197 -42.87 13.234
38 "MD" 9.435 -42.756 12.174
39 "MD" 11.871 -39.437 11.544
40 "MD" 15.659 -38.375 11.519
41 "MD" 19.26 -37.291 11.583
42 "MD" 21.592 -35.515 11.298
43 "MD" 23.692 -32.281 11.194
44 "MD" 26.408 -30.751 11.852
45 "MD" 29.003 -29.666 10.029
46 "MD" 30.717 -26.34 9.979
47 "MD" 33.554 -23.744 10.008
48 "MD" 36.074 -21.844 9.696
49 "MD" 37.538 -18.746 10.108
50 "MD" 38.388 -14.989 9.175
51 "MD" 38.822 -12.158 10.38
52 "MD" 40.029 -8.822 10.097
53 "MD" 41.655 -5.417 8.733
54 "MD" 42.29 -1.979 6.714
55 "MD" 41.21 1.541 7.715
56 "MD" 42.376 4.954 6.269
57 "MD" 41.623 7.755 7.449
58 "MD" 41.869 11.708 7.216
59 "MD" 41.643 15.565 4.893
60 "MD" 38.738 17.801 4.553
61 "MD" 36.841 20.318 4.253
62 "MD" 35.51 23.377 3.602
63 "MD" 33.942 26.461 3.282
64 "MD" 31.943 29.351 1.993
65 "MD" 28.944 31.296 1.765
66 "MD" 26.438 32.334 2.021
67 "MD" 23.424 33.955 3.231
68 "MD" 20.566 36.097 2.638
69 "MD" 17.699 37.306 1.974
70 "MD" 13.47 38.165 1.729
71 "MD" 10.379 39.22 1.207
72 "MD" 6.911 40.059 0.932
73 "MD" 3.754 40.263 0.581
74 "MD" 0.562 40.731 -0.014
75 "MD" -2.604 39.35 -0.387
76 "MD" -5.586 38.929 -2.037
77 "MD" -8.922 38.183 -0.842
78 "MD" -12.752 38.796 -1.369
79 "MD" -15.898 37.037 -1.847
80 "MD" -19.099 36.489 -3.836
81 "MD" -22.08 34.52 -4.002
82 "MD" -25.067 33.058 -2.832
83 "MD" -27.946 31.043 -2.827
84 "MD" -30.505 28.661 -3.386
85 "MD" -32.983 26.449 -5.027
86 "MD" -34.976 23.986 -4.288
87 "MD" -37.654 21.415 -5.098
88 "MD" -38.106 17.85 -5.393
89 "MD" -39.993 15.025 -4.941
90 "MD" -40.964 11.644 -4.442
91 "MD" -41.241 8.316 -4.563
92 "MD" -42.755 5.135 -5.092
93 "MD" -43.142 1.939 -5.775
94 "MD" -43.537 -0.621 -7.067
95 "MD" -42.87 -3.952 -7.696
96 "MD" -42.32 -7.19 -9.725
97 "MD" -40.55 -9.998 -10.363
98 "MD" -38.976 -13.137 -10.228
99 "MD" -38.53 -16.643 -9.842
100 "MD" -35.914 -19.211 -10.645
101 "MD" -34.756 -21.757 -12.349
102 "MD" -32.525 -24.222 -11.998
103 "MD" -30.821 -27.549 -11.694
104 "MD" -28.248 -30.073 -12.416
105 "MD" -25.671 -32.146 -11.745
106 "MD" -23.837 -33.921 -11.586
107 "MD" -20.168 -35.527 -12.471
108 "MD" -17.8 -36.386 -11.49
109 "MD" -13.727 -38.159 -12.145
110 "MD" -10.258 -40.732 -12.771
111 "MD" -7.537 -41.304 -13.374
112 "MD" -3.729 -41.464 -12.678
113 "MD" -0.328 -42.532 -11.824
114 "MD" 2.828 -42.037 -13.672
115 "MD" 6.699 -43.669 -13.872
116 "MD" 10.004 -42.959 -14.636
117 "MD" 13.095 -40.924 -14.318
118 "MD" 16.621 -39.649 -14.251
119 "MD" 20.018 -38.683 -13.588
120 "MD" 22.139 -36.045 -14.985
121 "MD" 25.312 -34.89 -16.557
122 "MD" 27.513 -32.284 -16.683
123 "MD" 29.863 -30.01 -15.144
124 "MD" 32.337 -26.838 -17.249
125 "MD" 35.461 -25.347 -18.145
126 "MD" 36.903 -23.092 -19.915
127 "MD" 37.832 -20.012 -20.766
128 "MD" 37.991 -16.178 -21.771
129 "MD" 39.099 -12.306 -21.165
130 "MD" 39.599 -9.619 -20.556
131 "MD" 39.331 -6.377 -20.517
132 "MD" 40.274 -2.876 -20.004
133 "MD" 40.229 0.353 -21.478
134 "MD" 40.304 3.536 -20.492
135 "MD" 39.548 6.443 -21.216
136 "MD" 38.428 9.886 -22.415
137 "MD" 37.565 12.997 -23.605
138 "MD" 36.57 16.174 -24.293
139 "MD" 36.186 19.313 -24.089
140 "MD" 35.383 22.837 -23.14
141 "MD" 33.757 25.761 -23.026
142 "MD" 32.918 28.661 -22.101
143 "MD" 31.443 32.086 -21.132
144 "MD" 29.427 34.962 -21.631
145 "MD" 28.146 38.261 -21.447
146 "MD" 25.893 40.049 -21.593
147 "MD" 24.654 42.91 -22.386
148 "MD" 20.743 44.227 -21.279
149 "MD" 17.417 45.565 -22.568
150 "MD" 15.772 47.858 -23.183
151 "MD" 13.503 50.504 -22.014
152 "MD" 10.675 52.849 -22.078
153 "MD" 8.577 55.561 -20.789
154 "MD" 6.498 57.902 -20.604
155 "MD" 4.149 60.008 -18.743
156 "MD" 1.42 62.536 -18.785
157 "MD" -0.931 64.611 -19.042
158 "MD" -4.258 65.169 -18.773
159 "MD" -7.428 66.397 -17.354
160 "MD" -10.297 67.42 -16.674
161 "MD" -13.547 68.781 -16.517
162 "MD" -16.218 69.091 -13.678
163 "MD" -19.355 69.056 -13.171
164 "MD" -22.5 69.742 -11.942
165 "MD" -25.732 70.925 -10.992
166 "MD" -29.398 70.683 -10.554
167 "MD" -33.002 70.661 -10.902
-19 "MD" 1.831 102.284 16.195
-18 "MD" -2.292 99.752 15.186
-17 "MD" -3.104 95.944 14.878
-16 "MD" -4.181 93.337 14.838
-15 "MD" -5.356 90.599 15.729
-14 "MD" -5.339 86.802 15.798
-13 "MD" -6.232 83.871 16.125
-12 "MD" -7.407 81.068 16.396
-11 "MD" -8.64 78.149 16.995
-10 "MD" -11.162 75.342 17.319
-9 "MD" -12.973 72.693 17.558
-8 "MD" -14.124 69.757 18.047
-7 "MD" -16.104 66.771 18.398
-6 "MD" -17.452 63.636 18.447
-5 "MD" -18.352 60.798 19.58
-4 "MD" -19.016 57.297 19.856
-3 "MD" -19.795 54.167 20.784
-2 "MD" -21.284 51.471 21.563
-1 "MD" -22.239 48.219 22.472
0 "MD" -23.563 45.941 21.138
1 "MD" -25.644 43.135 21.333
2 "MD" -27.457 40.161 20.014
3 "MD" -28.367 36.497 20.235
4 "MD" -30.463 34.372 19.333
5 "MD" -30.99 31.081 20.285
6 "MD" -32.157 27.054 20.309
7 "MD" -33.809 24.627 20.953
8 "MD" -34.33 21.123 22.318
9 "MD" -36.48 18.233 21.401
10 "MD" -37.848 15.456 22.356
11 "MD" -39.663 12.738 22.846
12 "MD" -41.296 9.401 23.083
13 "MD" -42.499 5.783 21.891
14 "MD" -42.887 2.849 22.106
15 "MD" -41.986 -0.591 22.728
16 "MD" -42.606 -3.666 23.492
17 "MD" -41.357 -7.355 22.264
18 "MD" -40.793 -11.118 22.085
19 "MD" -39.837 -13.621 21.049
20 "MD" -37.694 -16.594 22.125
21 "MD" -37.422 -20.027 20.751
22 "MD" -36.533 -22.601 19.98
23 "MD" -34.033 -25.052 19.616
24 "MD" -32.282 -27.898 17.422
25 "MD" -29.811 -29.626 17.729
26 "MD" -28.042 -32.403 16.971
27 "MD" -26.191 -35.347 17.958
28 "MD" -22.95 -36.511 15.633
29 "MD" -20.193 -39.367 13.933
30 "MD" -16.584 -40.486 13.81
31 "MD" -13.827 -41.488 14.471
32 "MD" -10.925 -43.809 14.666
33 "MD" -7.514 -44.076 13.805
34 "MD" -4.506 -43.498 14.01
35 "MD" -0.768 -43.62 12.402
36 "MD" 2.524 -42.202 11.992
37 "MD" 5.914 -42.299 12.596
38 "MD" 9.555 -42.288 13.172
39 "MD" 11.945 -39.296 12.337
40 "MD" 15.967 -37.907 12.463
41 "MD" 19.114 -36.725 12.714
42 "MD" 21.856 -35.154 11.645
43 "MD" 23.577 -32.251 11.492
44 "MD" 26.481 -29.796 12.043
45 "MD" 29.564 -28.319 10.484
46 "MD" 31.243 -25.754 10.053
47 "MD" 33.589 -23.132 9.774
48 "MD" 36.653 -20.844 9.135
49 "MD" 37.714 -18.276 8.31
50 "MD" 38.618 -14.284 8.536
51 "MD" 39.821 -11.612 8.105
52 "MD" 41.881 -8.436 7.834
53 "MD" 43.919 -5.091 6.73
54 "MD" 43.947 -1.46 5.676
55 "MD" 42.552 1.512 6.853
56 "MD" 42.513 5.25 6.089
57 "MD" 42.105 8.384 6.654
58 "MD" 41.683 11.462 4.987
59 "MD" 41.931 15.524 4.002
60 "MD" 39.383 17.889 3.396
61 "MD" 37.172 20.324 4.023
62 "MD" 35.871 23.331 3.798
63 "MD" 33.873 26.83 3.079
64 "MD" 31.015 29.727 1.802
65 "MD" 27.864 30.132 2.365
66 "MD" 25.645 32.953 2.417
67 "MD" 22.665 34.622 2.95
68 "MD" 19.824 36.817 2.768
69 "MD" 16.457 37.497 2.567
70 "MD" 13.199 37.911 2.231
71 "MD" 9.861 38.671 2.28
72 "MD" 6.682 39.41 0.843
73 "MD" 2.901 39.569 1.597
74 "MD" -0.201 40.705 0.592
75 "MD" -3.837 40.314 0.29
76 "MD" -6.886 39.217 -0.241
77 "MD" -9.79 38.639 -0.273
78 "MD" -13.296 38.487 -1.557
79 "MD" -16.603 37.606 -1.63
80 "MD" -19.318 36.602 -2.734
81 "MD" -22.681 34.39 -3.981
82 "MD" -24.891 33.182 -2.842
83 "MD" -27.793 31.347 -3.783
84 "MD" -30.771 28.45 -4.607
85 "MD" -33.521 26.759 -5.153
86 "MD" -34.825 24.085 -4.623
87 "MD" -37.1 21.029 -4.986
88 "MD" -38.625 18.035 -5.219
89 "MD" -39.811 14.388 -5.028
90 "MD" -41.145 11.638 -4.54
91 "MD" -41.239 7.987 -4.26
92 "MD" -42.189 4.243 -4.668
93 "MD" -43.279 1.173 -4.94
94 "MD" -42.739 -1.695 -6.473
95 "MD" -41.959 -4.731 -7.139
96 "MD" -40.221 -7.481 -9.43
97 "MD" -39.605 -10.494 -10.13
98 "MD" -38.328 -13.444 -9.829
99 "MD" -38.013 -17.027 -9.755
100 "MD" -35.419 -19.627 -10.109
101 "MD" -33.998 -22.916 -11.643
102 "MD" -31.517 -25.006 -11.249
103 "MD" -30.129 -28.683 -11.095
104 "MD" -27.766 -31.123 -11.26
105 "MD" -24.078 -31.952 -11.148
106 "MD" -21.907 -34.363 -10.835
107 "MD" -19.003 -35.996 -10.317
108 "MD" -16.481 -37.474 -10.562
109 "MD" -12.95 -39.185 -11.007
110 "MD" -9.168 -41.549 -10.995
111 "MD" -6.269 -42.54 -11.979
112 "MD" -2.896 -41.874 -11.818
113 "MD" 0.081 -41.113 -12.203
114 "MD" 3.441 -40.833 -12.232
115 "MD" 7.506 -42.763 -12.781
116 "MD" 10.941 -42.483 -13.884
117 "MD" 13.563 -40.818 -12.685
118 "MD" 16.997 -39.269 -13.142
119 "MD" 20.604 -38.408 -12.416
120 "MD" 23.287 -35.153 -14.002
121 "MD" 25.897 -34.143 -16.163
122 "MD" 28.47 -32.187 -17.453
123 "MD" 30.899 -30.015 -16.342
124 "MD" 34.655 -29.053 -17.445
125 "MD" 37.485 -26.433 -17.723
126 "MD" 38.307 -23.89 -19.703
127 "MD" 39.318 -20.827 -20.667
128 "MD" 39.174 -16.831 -21.539
129 "MD" 39.635 -13.504 -21.452
130 "MD" 40.336 -9.8 -21.918
131 "MD" 39.703 -6.545 -20.903
132 "MD" 40.241 -3.522 -21.767
133 "MD" 39.796 -0.477 -21.924
134 "MD" 39.528 2.542 -20.549
135 "MD" 39.383 6.551 -21.598
136 "MD" 39.493 9.852 -22.808
137 "MD" 38.232 13.082 -22.528
138 "MD" 36.73 15.929 -23.133
139 "MD" 35.56 19.141 -22.914
140 "MD" 34.916 22.258 -22.012
141 "MD" 33.385 25.505 -22.264
142 "MD" 31.995 28.338 -21.636
143 "MD" 30.308 31.036 -20.762
144 "MD" 28.129 33.766 -21.871
145 "MD" 26.778 37.05 -20.657
146 "MD" 23.797 39.686 -20.513
147 "MD" 23.618 42.947 -21.023
148 "MD" 20.83 44.762 -19.25
149 "MD" 18.738 47.162 -20.957
150 "MD" 16.699 49.549 -21.696
151 "MD" 15.188 52.6 -21.903
152 "MD" 12.621 54.472 -22.792
153 "MD" 11.23 58.511 -22.731
154 "MD" 10.139 61.67 -24.117
155 "MD" 9.078 64.037 -24.87
156 "MD" 8.47 66.004 -27.798
157 "MD" 6.672 68.57 -30.077
158 "MD" 3.761 69.827 -31.606
159 "MD" 1.47 71.522 -32.929
160 "MD" -1.614 73.884 -32.804
161 "MD" -4.189 75.118 -33.562
162 "MD" -7.035 76.218 -34.984
163 "MD" -9.148 79.035 -35.522
164 "MD" -10.396 82.06 -36.348
165 "MD" -12.47 84.536 -37.717
166 "MD" -14.926 86.65 -38.669
167 "MD" -17.133 87.297 -41.007
-19 "MD" 4.8 99.494 25.807
-18 "MD" 3.058 96.758 25.169
-17 "MD" 1.71 93.849 24.643
-16 "MD" 1.035 90.644 22.766
-15 "MD" 0.207 87.146 23.092
-14 "MD" -0.426 84.092 21.668
-13 "MD" -3.683 81.929 21.775
-12 "MD" -4.449 78.69 21.215
-11 "MD" -6.702 76.567 20.066
-10 "MD" -8.698 73.838 20.799
-9 "MD" -10.963 71.001 20.105
-8 "MD" -11.692 68.085 20.114
-7 "MD" -14.123 65.796 20.345
-6 "MD" -15.409 62.276 19.25
-5 "MD" -16.531 59.648 19.492
-4 "MD" -18.134 56.349 20.2
-3 "MD" -19.834 53.484 20.505
-2 "MD" -20.766 50.131 21.427
-1 "MD" -22.29 47.557 22.41
0 "MD" -23.954 45.021 21.712
1 "MD" -24.633 41.345 21.951
2 "MD" -26.446 38.879 21.564
3 "MD" -26.604 35.25 21.655
4 "MD" -29.091 32.782 21.294
5 "MD" -29.738 29.641 21.956
6 "MD" -30.703 26.554 21.731
7 "MD" -32.057 23.346 23.382
8 "MD" -33.953 20.77 23.772
9 "MD" -35.559 18.274 24.938
10 "MD" -36.5 15.281 26.401
11 "MD" -38.15 12.355 26.116
12 "MD" -38.451 9.229 25.61
13 "MD" -39.208 6.058 24.527
14 "MD" -40.207 2.831 23.699
15 "MD" -40.175 -1.239 23.439
16 "MD" -40.359 -4.564 23.231
17 "MD" -40.728 -7.351 21.687
18 "MD" -40.688 -11.049 21.072
19 "MD" -40.612 -13.996 19.236
20 "MD" -38.636 -16.919 19.519
21 "MD" -37.966 -20.473 18.814
22 "MD" -35.902 -23.096 17.251
23 "MD" -34.935 -25.81 16.952
24 "MD" -32.429 -27.855 15.262
25 "MD" -29.978 -30.295 15.22
26 "MD" -28.109 -33.308 15.143
27 "MD" -25.639 -35.439 15.062
28 "MD" -22.256 -36.916 14.254
29 "MD" -19.762 -39.169 12.826
30 "MD" -16.377 -40.073 13.408
31 "MD" -12.81 -41.753 12.292
32 "MD" -9.695 -43.516 12.6
33 "MD" -6.816 -44.6 11.628
34 "MD" -3.805 -44.396 11.731
35 "MD" -0.105 -42.939 11.103
36 "MD" 2.712 -42.232 10.147
37 "MD" 6.031 -42.879 11.041
38 "MD" 9.612 -41.783 10.668
39 "MD" 12.529 -40.036 10.539
40 "MD" 16.054 -39.459 11.394
41 "MD" 19.431 -38.432 12.353
42 "MD" 22.469 -36.399 12.313
43 "MD" 24.641 -32.952 11.682
44 "MD" 27.188 -31.306 12.13
45 "MD" 28.946 -28.491 10.885
46 "MD" 31.036 -26.016 10.698
47 "MD" 32.869 -23.763 10.296
48 "MD" 36.088 -22.432 9.389
49 "MD" 37.211 -19.641 8.636
50 "MD" 38.052 -15.522 7.596
51 "MD" 39.442 -12.523 7.792
52 "MD" 41.297 -9.072 7.458
53 "MD" 41.193 -5.683 6.024
54 "MD" 43.174 -3.075 4.967
55 "MD" 42.561 0.708 4.904
56 "MD" 42.141 4.03 4.131
57 "MD" 41.623 7.112 5.431
58 "MD" 42.813 9.885 5.867
59 "MD" 41.053 14.359 4.067
60 "MD" 39.572 19.042 4.575
61 "MD" 37.205 21.434 5.176
62 "MD" 35.518 24.366 4.674
63 "MD" 33.663 26.639 4.341
64 "MD" 31.378 29.581 2.875
65 "MD" 28.272 30.968 2.619
66 "MD" 25.753 32.91 2.422
67 "MD" 22.324 34.349 3.003
68 "MD" 19.551 36.628 2.371
69 "MD" 16.822 37.403 2.106
70 "MD" 13.517 37.92 1.749
71 "MD" 10.105 39.188 1.703
72 "MD" 6.711 39.348 0.198
73 "MD" 3.515 40.079 1.272
74 "MD" 0.237 40.724 -0.054
75 "MD" -3.105 40.859 -0.734
76 "MD" -6.077 40.358 -1.019
77 "MD" -9.358 39.454 -0.985
78 "MD" -12.955 38.889 -1.451
79 "MD" -16.231 38.877 -0.482
80 "MD" -19.675 36.12 -0.722
81 "MD" -22.606 34.79 -2.334
82 "MD" -25.373 33.793 -1.262
83 "MD" -28.294 31.801 -2.058
84 "MD" -30.597 29.142 -2.889
85 "MD" -32.62 26.989 -3.658
86 "MD" -35.035 24.931 -3.853
87 "MD" -37.024 22.114 -4.462
88 "MD" -38.714 18.906 -4.502
89 "MD" -40.059 15.232 -3.817
90 "MD" -40.714 12.286 -4.17
91 "MD" -40.831 8.441 -4.483
92 "MD" -42.08 5.237 -4.808
93 "MD" -41.953 1.778 -6.873
94 "MD" -41.175 -0.826 -8.452
95 "MD" -41.53 -4.035 -9.594
96 "MD" -40.45 -7.105 -11.8
97 "MD" -39.05 -10.334 -12.096
98 "MD" -38.463 -13.61 -11.01
99 "MD" -38.428 -16.831 -10.672
100 "MD" -35.584 -19.484 -11.009
101 "MD" -34.04 -22.548 -12.831
102 "MD" -30.964 -24.832 -12.029
103 "MD" -29.294 -27.561 -11.972
104 "MD" -26.664 -29.7 -12.295
105 "MD" -23.42 -32.288 -11.915
106 "MD" -21.18 -34.308 -10.085
107 "MD" -18.312 -36.129 -9.656
108 "MD" -15.367 -38.029 -10.496
109 "MD" -11.433 -39.404 -10.908
110 "MD" -9.324 -42.016 -12.152
111 "MD" -5.541 -42.811 -13.298
112 "MD" -2.153 -41.953 -11.896
113 "MD" 0.87 -42.307 -12.282
114 "MD" 3.995 -42.672 -12.792
115 "MD" 7.832 -44.433 -13.046
116 "MD" 11.222 -43.186 -14.03
117 "MD" 14.286 -41.81 -14.009
118 "MD" 17.364 -39.649 -14.535
119 "MD" 20.302 -38.527 -13.1
120 "MD" 22.455 -35.604 -14.299
121 "MD" 26.18 -34.272 -15.502
122 "MD" 28.05 -31.911 -16.217
123 "MD" 30.072 -29.687 -15.835
124 "MD" 34.377 -28.68 -16.879
125 "MD" 36.599 -26.33 -17.24
126 "MD" 38.886 -23.602 -17.639
127 "MD" 38.561 -20.255 -19.773
128 "MD" 38.559 -16.522 -19.502
129 "MD" 39.754 -13.411 -19.495
130 "MD" 40.302 -10.235 -20.186
131 "MD" 39.48 -6.876 -20.722
132 "MD" 39.894 -3.554 -20.817
133 "MD" 39.711 -1.141 -22.678
134 "MD" 40.084 2.318 -22.197
135 "MD" 40.72 6.284 -22.732
136 "MD" 40.543 9.496 -23.525
137 "MD" 39.075 12.717 -23.312
138 "MD" 37.304 15.418 -22.641
139 "MD" 36.108 18.877 -22.771
140 "MD" 34.682 21.57 -22.677
141 "MD" 33.453 24.59 -23.171
142 "MD" 32.982 27.825 -21.231
143 "MD" 32.195 32.134 -19.848
144 "MD" 30.958 34.275 -20.175
145 "MD" 30.185 38.109 -19.779
146 "MD" 28.332 40.341 -19.15
147 "MD" 26.466 43.415 -20.025
148 "MD" 24.772 45.91 -20.197
149 "MD" 21.843 48.468 -20.864
150 "MD" 20.326 51.33 -21.062
151 "MD" 19.044 53.873 -20.642
152 "MD" 18.211 57.304 -20.137
153 "MD" 17.199 60.459 -20.278
154 "MD" 16.903 63.267 -19.6
155 "MD" 16.102 66.195 -21.729
156 "MD" 15.852 69.526 -22.222
157 "MD" 15.159 72.159 -23.651
158 "MD" 13.548 75.731 -23.926
159 "MD" 12.441 79.344 -25.225
160 "MD" 12.117 82.781 -25.482
161 "MD" 12.687 86.049 -24.33
162 "MD" 10.241 88.923 -24.856
163 "MD" 9.116 92.412 -25.158
164 "MD" 9.521 96.239 -25.342
165 "MD" 8.977 99.202 -27.093
166 "MD" 8.966 102.206 -28.642
167 "MD" 6.175 104.804 -30.806
-19 "MD" -13.141 104.053 15.53
-18 "MD" -12.558 100.687 16.655
-17 "MD" -12.335 97.449 17.208
-16 "MD" -12.192 94.58 18.443
-15 "MD" -11.508 91.543 18.94
-14 "MD" -12.727 88.104 19.53
-13 "MD" -12.813 84.688 21.444
-12 "MD" -13.905 81.403 21.294
-11 "MD" -15.581 78.686 21.687
-10 "MD" -16.43 75.288 22.083
-9 "MD" -16.907 72.009 21.42
-8 "MD" -15.933 68.589 21.371
-7 "MD" -16.973 65.268 20.638
-6 "MD" -17.196 62.087 20.323
-5 "MD" -17.127 58.67 20.029
-4 "MD" -18.002 55.644 20.396
-3 "MD" -17.729 52.438 21.407
-2 "MD" -20.128 49.625 21.803
-1 "MD" -22.542 47.168 22.492
0 "MD" -23.948 45.119 21.103
1 "MD" -25.727 41.895 20.657
2 "MD" -27.565 39.337 20.036
3 "MD" -27.84 35.197 20.313
4 "MD" -30.214 32.932 20.266
5 "MD" -31.886 29.61 20.663
6 "MD" -32.805 26.251 20.263
7 "MD" -33.479 23.225 21.205
8 "MD" -35.936 20.63 21.372
9 "MD" -37.107 18.002 22.243
10 "MD" -38.101 14.895 23.645
11 "MD" -39.539 12.123 23.794
12 "MD" -40.101 8.632 23.174
13 "MD" -41.121 5.753 21.532
14 "MD" -40.222 2.144 21.743
15 "MD" -40.26 -0.941 19.892
16 "MD" -41.268 -4.334 21.844
17 "MD" -40.352 -7.454 20.182
18 "MD" -40.034 -10.914 20.047
19 "MD" -38.817 -14.05 18.663
20 "MD" -37.257 -17.104 19.12
21 "MD" -36.834 -20.331 18.865
22 "MD" -34.951 -23.071 17.934
23 "MD" -34.066 -26.124 17.079
24 "MD" -31.902 -28.399 15.617
25 "MD" -29.573 -30.737 16.12
26 "MD" -27.388 -33.17 14.86
27 "MD" -25.523 -35.536 15.552
28 "MD" -21.682 -37.004 14.727
29 "MD" -19.706 -39.65 12.802
30 "MD" -16.306 -40.283 13.292
31 "MD" -13.371 -41.444 12.335
32 "MD" -10.793 -43.845 12.637
33 "MD" -6.933 -43.922 12.262
34 "MD" -3.592 -43.214 11.315
35 "MD" -0.39 -43.265 11.113
36 "MD" 2.595 -42.193 11.083
37 "MD" 6.34 -42.333 11.244
38 "MD" 9.807 -41.583 11.542
39 "MD" 13.22 -39.667 11.661
40 "MD" 16.027 -38.914 11.511
41 "MD" 19.059 -37.948 12.572
42 "MD" 21.855 -35.836 12.374
43 "MD" 24.215 -32.479 12.324
44 "MD" 26.06 -30.388 11.811
45 "MD" 29.033 -28.499 11.31
46 "MD" 30.569 -26.039 11.913
47 "MD" 33.044 -23.523 10.787
48 "MD" 36.501 -21.928 10.349
49 "MD" 37.305 -18.603 9.559
50 "MD" 37.813 -15.391 9.567
51 "MD" 39.742 -12.361 8.979
52 "MD" 41.981 -9.699 8.217
53 "MD" 42.832 -6.438 7.029
54 "MD" 42.745 -2.678 6.36
55 "MD" 42.957 0.513 4.882
56 "MD" 42.283 3.887 5.418
57 "MD" 41.542 7.249 6.423
58 "MD" 42.238 10.321 6.424
59 "MD" 40.461 14.474 3.747
60 "MD" 39.231 19.164 4.346
61 "MD" 36.46 21.096 5.143
62 "MD" 35.161 24.15 4.792
63 "MD" 33.228 27.252 4.064
64 "MD" 30.303 28.685 3.176
65 "MD" 28.126 30.41 2.712
66 "MD" 25.509 32.564 1.757
67 "MD" 22.88 33.971 2.377
68 "MD" 19.751 36.065 1.84
69 "MD" 16.738 37.46 0.776
70 "MD" 13.59 37.965 1.341
71 "MD" 10.33 38.921 1.5
72 "MD" 7.236 40.368 2.192
73 "MD" 3.806 39.886 1.193
74 "MD" 0.921 40.864 0.967
75 "MD" -2.694 39.984 1.079
76 "MD" -5.806 39.424 0.169
77 "MD" -8.947 38.587 -0.646
78 "MD" -12.453 38.321 -1.072
79 "MD" -15.41 37.885 -1.514
80 "MD" -18.568 36.881 -2.128
81 "MD" -21.396 35.297 -3.088
82 "MD" -24.644 33.725 -2.085
83 "MD" -27.3 31.964 -2.632
84 "MD" -30.053 28.918 -3.669
85 "MD" -32.33 26.855 -4.258
86 "MD" -34.608 24.05 -3.435
87 "MD" -36.91 21.567 -4.537
88 "MD" -37.993 18.444 -4.935
89 "MD" -40.336 14.615 -5.092
90 "MD" -40.547 11.422 -4.911
91 "MD" -41.17 8.501 -5.634
92 "MD" -42.766 4.852 -5.486
93 "MD" -43.554 1.231 -5.717
94 "MD" -42.948 -1.543 -6.848
95 "MD" -43.107 -5.15 -7.07
96 "MD" -41.303 -8.005 -7.496
97 "MD" -39.031 -10.679 -9.15
98 "MD" -38.363 -13.787 -9.122
99 "MD" -38.194 -17.691 -8.976
100 "MD" -36.064 -20.023 -9.8
101 "MD" -34.195 -22.528 -11.263
102 "MD" -31.773 -24.787 -11.333
103 "MD" -29.598 -27.789 -11.397
104 "MD" -27.493 -30.148 -11.702
105 "MD" -23.844 -31.224 -11.499
106 "MD" -21.223 -32.842 -11.551
107 "MD" -18.671 -35.766 -11.334
108 "MD" -16.061 -37.497 -11.218
109 "MD" -12.988 -38.588 -12.124
110 "MD" -9.972 -41.276 -13.553
111 "MD" -6.347 -42.57 -13.525
112 "MD" -3.135 -41.63 -12.114
113 "MD" -0.242 -41.916 -13.159
114 "MD" 2.717 -41.919 -14.082
115 "MD" 7.394 -43.461 -13.724
116 "MD" 10.896 -42.494 -15.012
117 "MD" 13.861 -41.281 -13.968
118 "MD" 16.52 -39.654 -14.451
119 "MD" 20.054 -38.708 -12.769
120 "MD" 22.445 -35.967 -14.483
121 "MD" 26.075 -34.695 -15.665
122 "MD" 27.69 -32.027 -16.219
123 "MD" 30.137 -29.725 -15.063
124 "MD" 33.872 -28.457 -16.018
125 "MD" 36.218 -26.004 -17.176
126 "MD" 36.424 -23.739 -19.394
127 "MD" 38.098 -20.852 -21.534
128 "MD" 38.08 -17.741 -21.879
129 "MD" 38.846 -14.373 -21.078
130 "MD" 40.481 -11.17 -20.282
131 "MD" 39.644 -7.416 -20.33
132 "MD" 40.35 -4.565 -20.785
133 "MD" 40.632 -1.492 -20.92
134 "MD" 40.902 2.029 -20.042
135 "MD" 41.611 5.673 -20.849
136 "MD" 42.041 9.272 -22.506
137 "MD" 40.174 12.522 -21.685
138 "MD" 40.257 15.722 -23.11
139 "MD" 38.897 19.043 -22.158
140 "MD" 37.431 21.456 -21.885
141 "MD" 36.442 24.636 -21.885
142 "MD" 35.231 28.244 -20.42
143 "MD" 33.286 31.34 -19.119
144 "MD" 32.013 34.288 -20.547
145 "MD" 31.098 37.831 -19.849
146 "MD" 29.524 40.032 -19.451
147 "MD" 28.843 43.245 -19.83
148 "MD" 27.21 45.988 -19.123
149 "MD" 24.905 49.225 -19.726
150 "MD" 23.792 52.334 -19.552
151 "MD" 22.213 54.907 -18.777
152 "MD" 20.24 57.907 -18.199
153 "MD" 20.222 61.865 -16.159
154 "MD" 19.607 64.652 -14.823
155 "MD" 19.433 68.048 -17.302
156 "MD" 20.141 71.082 -16.993
157 "MD" 19.26 74.812 -16.996
158 "MD" 19.732 77.975 -16.551
159 "MD" 18.801 80.976 -16.419
160 "MD" 17.25 84.231 -15.533
161 "MD" 17.581 87.483 -15.123
162 "MD" 16.58 90.316 -15.307
163 "MD" 15.165 93.55 -15.314
164 "MD" 15.538 97.154 -14.671
165 "MD" 15.793 100.337 -14.392
166 "MD" 15.768 104.786 -15.165
167 "MD" 12.908 108.248 -18.082
-19 "MD" -12.134 102.069 37.014
-18 "MD" -12.209 99.186 36.249
-17 "MD" -11.436 96.139 35.854
-16 "MD" -10.983 93.184 35.261
-15 "MD" -9.656 90.273 33.682
-14 "MD" -8.185 86.457 32.957
-13 "MD" -8.256 83.414 31.941
-12 "MD" -9.153 80.517 30.581
-11 "MD" -9.605 77.518 29.5
-10 "MD" -11.176 74.156 28.823
-9 "MD" -13.403 71.256 27.46
-8 "MD" -13.537 68.837 26.039
-7 "MD" -16.382 66.313 25.51
-6 "MD" -18.129 63.951 25.016
-5 "MD" -18.818 61.008 24.002
-4 "MD" -19.272 57.826 23.533
-3 "MD" -20.846 54.719 23.237
-2 "MD" -22.053 51.356 23.509
-1 "MD" -22.378 47.422 23.179
0 "MD" -23.978 45.321 21.555
1 "MD" -25.177 41.845 21.578
2 "MD" -27.093 39.529 21.113
3 "MD" -27.15 35.677 21.704
4 "MD" -29.225 32.913 21.183
5 "MD" -30.731 30.065 22.142
6 "MD" -31.681 27.07 21.817
7 "MD" -32.772 23.602 22.668
8 "MD" -35.181 21.126 22.126
9 "MD" -35.378 17.815 21.548
10 "MD" -36.462 14.348 22.293
11 "MD" -38.221 11.639 21.8
12 "MD" -40.111 8.69 21.909
13 "MD" -40.659 5.554 21.594
14 "MD" -41.043 2.532 20.378
15 "MD" -41.241 -0.757 19.67
16 "MD" -40.604 -4.295 20.382
17 "MD" -40.526 -7.338 20.582
18 "MD" -40.272 -11.308 19.001
19 "MD" -39.862 -14.486 18.22
20 "MD" -38.032 -17.737 19.701
21 "MD" -37.61 -20.524 18.569
22 "MD" -36.532 -23.574 17.119
23 "MD" -35.058 -26.749 15.949
24 "MD" -32.447 -28.932 15.024
25 "MD" -29.877 -30.453 15.508
26 "MD" -27.659 -33.202 14.797
27 "MD" -26.093 -35.956 15.506
28 "MD" -22.21 -37.002 14.648
29 "MD" -20.227 -39.766 13.132
30 "MD" -16.692 -40.568 13.991
31 "MD" -13.763 -42.112 14.47
32 "MD" -10.592 -43.371 14.446
33 "MD" -7.51 -42.645 14.14
34 "MD" -4.843 -42.354 12.286
35 "MD" -1.27 -43.71 12.025
36 "MD" 1.937 -42.69 12.324
37 "MD" 5.783 -42.853 11.986
38 "MD" 9.274 -42.402 11.715
39 "MD" 12.461 -39.756 10.981
40 "MD" 15.43 -39.286 10.312
41 "MD" 18.676 -38.445 10.806
42 "MD" 21.723 -37.604 10.593
43 "MD" 23.664 -34.307 10.793
44 "MD" 25.947 -32.213 10.739
45 "MD" 28.387 -29.724 9.916
46 "MD" 30.097 -26.535 9.521
47 "MD" 33.058 -24.213 9.551
48 "MD" 36.117 -22.563 9.623
49 "MD" 37.174 -19.484 9.485
50 "MD" 37.615 -15.471 9.819
51 "MD" 38.54 -12.467 8.535
52 "MD" 40.093 -9.258 8.581
53 "MD" 42.508 -6.002 7.322
54 "MD" 42.576 -2.769 6.811
55 "MD" 41.323 0.193 6.49
56 "MD" 42.788 3.814 4.309
57 "MD" 41.941 7.191 5.414
58 "MD" 42.79 9.991 5.705
59 "MD" 41.206 14.121 4.048
60 "MD" 39.222 18.651 3.991
61 "MD" 36.706 21.155 4.645
62 "MD" 35.32 24.271 3.949
63 "MD" 33.816 26.975 3.402
64 "MD" 30.407 28.173 3.152
65 "MD" 28.869 31.543 2.683
66 "MD" 25.879 33.227 2.481
67 "MD" 23.042 34.498 3.326
68 "MD" 19.582 37.127 3.201
69 "MD" 16.784 37.981 2.752
70 "MD" 13.197 38.221 2.338
71 "MD" 9.77 39.35 2.12
72 "MD" 6.629 39.736 1.429
73 "MD" 3.415 39.4 2.104
74 "MD" -0.248 39.866 1.442
75 "MD" -3.575 38.828 1.149
76 "MD" -6.68 39.187 -0.238
77 "MD" -10.219 38.16 -0.023
78 "MD" -14.144 38.483 -0.745
79 "MD" -17.518 38.161 -0.606
80 "MD" -20.181 36.047 -1.486
81 "MD" -23.314 34.776 -2.997
82 "MD" -25.895 33.394 -1.545
83 "MD" -28.761 31.307 -2.167
84 "MD" -30.289 28.701 -3.035
85 "MD" -33.281 27.06 -4.154
86 "MD" -34.23 23.803 -3.487
87 "MD" -36.863 21.242 -4.569
88 "MD" -38.502 18.098 -4.798
89 "MD" -39.596 14.323 -4.991
90 "MD" -40.863 11.287 -4.925
91 "MD" -41.129 8.068 -5.697
92 "MD" -41.779 4.182 -6.501
93 "MD" -43.421 0.822 -6.112
94 "MD" -43.079 -2.4 -7.54
95 "MD" -42.399 -5.743 -8.154
96 "MD" -40.828 -8.978 -9.723
97 "MD" -38.354 -11.317 -11.259
98 "MD" -38.46 -14.709 -9.385
99 "MD" -37.729 -18.02 -9.576
100 "MD" -34.958 -19.936 -9.96
101 "MD" -33.878 -23.116 -11.624
102 "MD" -31.538 -25.345 -11.066
103 "MD" -29.536 -28.453 -10.84
104 "MD" -27.139 -31.357 -11.114
105 "MD" -23.929 -32.697 -11.024
106 "MD" -20.895 -34.113 -9.742
107 "MD" -18.989 -36.847 -9.895
108 "MD" -15.699 -38.411 -10.186
109 "MD" -11.645 -39.964 -10.015
110 "MD" -9.289 -42.152 -11.502
111 "MD" -6.249 -42.187 -11.934
112 "MD" -2.096 -42.004 -11.117
113 "MD" 0.768 -42.024 -11.747
114 "MD" 3.842 -42.173 -12.403
115 "MD" 8.104 -43.481 -12.297
116 "MD" 11.532 -42.604 -13.632
117 "MD" 14.295 -40.811 -13.324
118 "MD" 17.029 -39.948 -14.982
119 "MD" 20.817 -38.706 -13.715
120 "MD" 23.374 -36.04 -14.63
121 "MD" 26.189 -34.373 -16.067
122 "MD" 28.332 -32.167 -17.187
123 "MD" 30.73 -29.81 -15.717
124 "MD" 34.751 -27.857 -16.775
125 "MD" 36.476 -25.469 -18.631
126 "MD" 39.192 -22.871 -18.422
127 "MD" 39.652 -19.71 -19.486
128 "MD" 39.315 -15.785 -20.011
129 "MD" 39.864 -12.661 -20.44
130 "MD" 40.182 -10.196 -20.463
131 "MD" 40.342 -6.763 -20.759
132 "MD" 40.13 -3.548 -21.14
133 "MD" 40.177 -0.007 -21.196
134 "MD" 40.203 3.385 -20.122
135 "MD" 40.333 6.938 -20.991
136 "MD" 40.033 9.921 -20.941
137 "MD" 38.275 13.773 -22.046
138 "MD" 37.117 16.493 -21.691
139 "MD" 36.497 19.941 -21.887
140 "MD" 35.903 22.908 -20.991
141 "MD" 34.492 26.127 -22.233
142 "MD" 33.949 29.105 -21.262
143 "MD" 32.544 32.207 -19.725
144 "MD" 30.272 35.011 -19.853
145 "MD" 29.056 38.374 -20.306
146 "MD" 27.426 41.177 -20.095
147 "MD" 27.389 44.156 -20.846
148 "MD" 25.974 47.448 -20.945
149 "MD" 23.614 49.788 -20.234
150 "MD" 22.345 53.261 -20.08
151 "MD" 20.29 55.9 -18.943
152 "MD" 18.997 59.164 -18.512
153 "MD" 17.192 61.97 -18.599
154 "MD" 15.23 63.483 -17.596
155 "MD" 12.577 65.859 -19.019
156 "MD" 11.392 69.111 -17.968
157 "MD" 9.408 72.235 -17.928
158 "MD" 7.663 75.212 -17.291
159 "MD" 5.778 78.114 -16.245
160 "MD" 4.069 80.562 -14.528
161 "MD" 1.594 82.576 -15.299
162 "MD" -0.025 85.023 -14.442
163 "MD" -1.008 88.508 -14.757
164 "MD" -1.846 91.933 -13.795
165 "MD" -1.845 94.997 -13.841
166 "MD" -3.274 98.197 -13.641
167 "MD" -5.282 101.286 -14.367
-19 "MD" -18.273 104.824 4.684
-18 "MD" -17.882 101.215 5.288
-17 "MD" -18.243 97.492 5.871
-16 "MD" -17.681 94.878 7.16
-15 "MD" -18.258 92.081 9.454
-14 "MD" -16.731 88.701 9.999
-13 "MD" -17.824 85.935 11.243
-12 "MD" -19.3 82.368 12.43
-11 "MD" -19.33 79.539 13.798
-10 "MD" -19.832 76.628 15.353
-9 "MD" -20.194 73.553 15.897
-8 "MD" -18.626 69.988 16.76
-7 "MD" -20.608 66.735 16.507
-6 "MD" -20.125 63.541 17.602
-5 "MD" -19.933 60.545 18.379
-4 "MD" -20.191 57.275 18.463
-3 "MD" -20.381 54.001 19.886
-2 "MD" -22.175 51.389 21.224
-1 "MD" -23.02 48.083 22.749
0 "MD" -24.315 45.398 21.687
1 "MD" -25.042 42.409 21.524
2 "MD" -26.549 39.364 20.227
3 "MD" -26.719 35.839 20.53
4 "MD" -28.807 33.459 19.351
5 "MD" -30.391 30.334 20.168
6 "MD" -31.287 26.744 20.08
7 "MD" -32.672 23.371 20.93
8 "MD" -34.642 20.859 21.244
9 "MD" -35.82 17.711 21.703
10 "MD" -37.164 14.756 22.424
11 "MD" -38.831 11.837 24.051
12 "MD" -39.976 8.455 23.517
13 "MD" -41.358 5.163 21.88
14 "MD" -40.601 1.583 21.678
15 "MD" -39.868 -1.854 21.006
16 "MD" -40.7 -4.827 21.885
17 "MD" -39.883 -8.031 20.688
18 "MD" -39.269 -11.87 21.261
19 "MD" -39.148 -15.112 20.118
20 "MD" -37.103 -17.801 20.766
21 "MD" -36.873 -21.325 19.513
22 "MD" -35.25 -24.334 18.757
23 "MD" -33.585 -26.743 17.627
24 "MD" -31.063 -28.792 16.016
25 "MD" -29.127 -30.895 16.471
26 "MD" -26.871 -33.695 15.315
27 "MD" -24.721 -36.714 15.745
28 "MD" -21.071 -37.717 14.179
29 "MD" -18.834 -40.175 12.044
30 "MD" -15.42 -41.142 13.421
31 "MD" -12.021 -41.807 12.73
32 "MD" -9.068 -43.95 13.003
33 "MD" -6.219 -45.093 11.79
34 "MD" -2.605 -44.889 11.595
35 "MD" 1.188 -43.859 11.274
36 "MD" 4.186 -42.43 10.772
37 "MD" 7.472 -42.167 11.847
38 "MD" 10.672 -41.445 11.278
39 "MD" 12.791 -38.838 11.639
40 "MD" 16.741 -37.813 11.251
41 "MD" 20.155 -36.816 10.948
42 "MD" 22.781 -35.254 10.479
43 "MD" 24.741 -33.414 10.686
44 "MD" 27.061 -30.444 11.073
45 "MD" 29.986 -29.248 9.95
46 "MD" 31.185 -25.5 9.302
47 "MD" 34.149 -23.419 9.926
48 "MD" 36.628 -21.538 9.688
49 "MD" 37.592 -18.546 9.628
50 "MD" 38.339 -15.17 9.97
51 "MD" 39.653 -11.883 9.389
52 "MD" 41.362 -8.961 8.972
53 "MD" 42.548 -5.274 8.161
54 "MD" 41.446 -1.979 8.529
55 "MD" 41.162 0.481 7.356
56 "MD" 42.67 3.687 6.321
57 "MD" 41.46 7.703 7.005
58 "MD" 41.607 11.82 6.16
59 "MD" 42.072 15.884 5.596
60 "MD" 38.739 18.146 5.329
61 "MD" 36.289 21.123 5.359
62 "MD" 35.687 24.47 5.35
63 "MD" 33.24 26.828 4.583
64 "MD" 31.422 29.159 3.155
65 "MD" 28.515 30.869 2.966
66 "MD" 25.943 32.872 2.834
67 "MD" 22.277 34.227 3.874
68 "MD" 19.533 36.9 3.368
69 "MD" 17.45 38.764 2.899
70 "MD" 13.718 38.294 2.476
71 "MD" 9.894 39.391 2.215
72 "MD" 6.766 40.646 2.025
73 "MD" 3.772 40.356 1.411
74 "MD" 0.294 40.806 0.426
75 "MD" -3.098 39.396 0.236
76 "MD" -5.952 38.563 0.012
77 "MD" -9.233 38.958 -0.388
78 "MD" -12.942 38.96 -1.266
79 "MD" -16.317 36.82 -1.543
80 "MD" -20.219 36.898 -3.665
81 "MD" -22.312 34.834 -3.607
82 "MD" -25.532 33.483 -2.497
83 "MD" -27.387 30.668 -3.653
84 "MD" -31.234 29.193 -3.187
85 "MD" -34.283 26.383 -4.585
86 "MD" -35.186 23.52 -3.13
87 "MD" -37.231 20.612 -4.217
88 "MD" -38.617 17.031 -4.141
89 "MD" -39.736 14.074 -3.594
90 "MD" -41.122 11.091 -3.494
91 "MD" -41.138 7.668 -3.493
92 "MD" -42.474 3.96 -4.509
93 "MD" -43.446 0.571 -5.034
94 "MD" -43.164 -2.181 -6.684
95 "MD" -42.55 -5.331 -6.895
96 "MD" -41.235 -8.449 -7.925
97 "MD" -39.125 -11.265 -9.26
98 "MD" -38.769 -14.685 -8.233
99 "MD" -38.518 -17.88 -8.211
100 "MD" -35.592 -20.386 -9.003
101 "MD" -34.185 -23.52 -10.68
102 "MD" -31.598 -25.518 -10.663
103 "MD" -29.751 -29.135 -10.289
104 "MD" -27.416 -31.028 -10.369
105 "MD" -24.178 -32.095 -10.081
106 "MD" -22.592 -34.368 -9.954
107 "MD" -19.243 -36.644 -10.237
108 "MD" -16.31 -37.513 -9.598
109 "MD" -12.552 -38.854 -10.129
110 "MD" -9.564 -40.812 -11.299
111 "MD" -6.482 -41.895 -12.195
112 "MD" -2.873 -41.629 -11.184
113 "MD" 0.294 -42.196 -11.96
114 "MD" 3.557 -42.332 -12.689
115 "MD" 7.848 -43.123 -12.815
116 "MD" 10.813 -41.827 -13.791
117 "MD" 14.299 -41.137 -13.602
118 "MD" 16.769 -39.29 -13.75
119 "MD" 19.97 -38.447 -13.41
120 "MD" 22.001 -35.34 -14.558
121 "MD" 25.51 -34.7 -16.067
122 "MD" 27.853 -32.262 -17.283
123 "MD" 30.129 -30.16 -16.872
124 "MD" 34.45 -28.618 -17.534
125 "MD" 36.944 -26.304 -17.887
126 "MD" 38.327 -23.71 -18.977
127 "MD" 38.868 -20.522 -20.565
128 "MD" 38.048 -17.225 -19.32
129 "MD" 38.618 -14.287 -20.577
130 "MD" 39.575 -10.781 -20.526
131 "MD" 38.921 -7.19 -20.919
132 "MD" 40.107 -3.884 -21.809
133 "MD" 40.381 -1.005 -21.113
134 "MD" 40.298 1.943 -20.881
135 "MD" 40.903 6.084 -21.499
136 "MD" 39.86 9.532 -22.268
137 "MD" 40.969 12.667 -22.651
138 "MD" 39.772 15.371 -22.377
139 "MD" 37.901 19.036 -22.476
140 "MD" 35.752 22.127 -21.762
141 "MD" 34.412 25.261 -21.483
142 "MD" 33.345 28.725 -20.602
143 "MD" 32.088 31.605 -19.091
144 "MD" 30.34 34.469 -19.999
145 "MD" 29.51 38.562 -19.691
146 "MD" 27.587 40.899 -19.94
147 "MD" 24.901 43.212 -19.774
148 "MD" 23.894 46.354 -19.91
149 "MD" 22.148 49.011 -18.518
150 "MD" 20.091 51.801 -19.953
151 "MD" 18.082 54.492 -18.703
152 "MD" 14.785 56.644 -18.869
153 "MD" 12.499 59.802 -17.73
154 "MD" 10.869 62.49 -18.707
155 "MD" 9.28 64.864 -18.948
156 "MD" 7.533 67.439 -19.695
157 "MD" 5.757 70.357 -21.137
158 "MD" 4.356 73.084 -22.652
159 "MD" 1.653 75.005 -23.725
160 "MD" -1.055 77.523 -23.264
161 "MD" -4.269 79.328 -23.63
162 "MD" -5.983 81.423 -22.569
163 "MD" -8.259 83.841 -22.707
164 "MD" -8.978 86.679 -22.359
165 "MD" -9.643 90.366 -22.311
166 "MD" -10.999 93.374 -22.694
167 "MD" -12.919 96.375 -25.701
-19 "MD" -12.975 104.536 14.936
-18 "MD" -12.623 101.645 14.379
-17 "MD" -13.154 98.441 13.921
-16 "MD" -13.037 95.224 14.843
-15 "MD" -13.094 91.941 15.566
-14 "MD" -12.693 89.162 15.563
-13 "MD" -12.408 85.158 17.238
-12 "MD" -12.076 81.895 15.779
-11 "MD" -12.532 78.618 16.21
-10 "MD" -13.477 75.816 15.866
-9 "MD" -14.906 72.268 15.437
-8 "MD" -14.623 68.802 15.16
-7 "MD" -16.887 66.303 14.731
-6 "MD" -17.457 63.495 15.254
-5 "MD" -17.47 60.117 16.324
-4 "MD" -18.157 56.673 16.212
-3 "MD" -18.56 53.676 18.077
-2 "MD" -20.477 51.113 19.595
-1 "MD" -20.684 47.516 21.465
0 "MD" -22.622 44.885 20.947
1 "MD" -24.338 41.59 21.401
2 "MD" -25.9 39.155 20.958
3 "MD" -26.16 35.078 21.071
4 "MD" -28.507 32.695 21.435
5 "MD" -29.67 29.616 21.807
6 "MD" -31.031 25.891 21.09
7 "MD" -32.69 22.941 22.202
8 "MD" -34.121 20.32 21.63
9 "MD" -35.031 17.565 22.012
10 "MD" -36.216 14.557 21.982
11 "MD" -38.906 11.471 22.678
12 "MD" -39.435 8.396 22.224
13 "MD" -40.855 5.324 21.791
14 "MD" -41.272 2.165 20.876
15 "MD" -40.909 -1.623 23.056
16 "MD" -41.404 -5.017 22.708
17 "MD" -40.505 -9.07 22.062
18 "MD" -40.977 -12.542 20.738
19 "MD" -39.142 -15.185 20.509
20 "MD" -37.368 -17.761 20.163
21 "MD" -37.037 -21.513 19.46
22 "MD" -35.253 -24.533 17.996
23 "MD" -33.524 -26.611 17.27
24 "MD" -31.446 -29.284 15.869
25 "MD" -29.473 -31.094 16.958
26 "MD" -27.203 -33.713 15.819
27 "MD" -24.985 -36.326 16.619
28 "MD" -21.201 -37.595 14.99
29 "MD" -19.411 -40.569 13.449
30 "MD" -15.714 -40.619 14.269
31 "MD" -12.664 -41.791 13.245
32 "MD" -9.466 -44.248 13.636
33 "MD" -6.246 -45.249 13.051
34 "MD" -3.201 -44.268 13.05
35 "MD" -0.153 -43.939 11.309
36 "MD" 2.873 -42.621 11.633
37 "MD" 6.361 -42.924 12.488
38 "MD" 9.541 -42.204 11.436
39 "MD" 11.672 -39.626 10.585
40 "MD" 15.525 -38.221 10.654
41 "MD" 18.585 -36.72 10.216
42 "MD" 21.748 -36.319 9.407
43 "MD" 24.26 -34.034 9.542
44 "MD" 26.923 -32.364 10.195
45 "MD" 28.163 -29.193 9.727
46 "MD" 30.439 -26.122 9.006
47 "MD" 32.901 -23.856 9.255
48 "MD" 35.657 -22.172 8.766
49 "MD" 37.401 -19.609 8.14
50 "MD" 38.664 -15.635 8.397
51 "MD" 38.52 -12.687 9.226
52 "MD" 40.512 -9.174 7.963
53 "MD" 42.052 -5.697 6.921
54 "MD" 40.997 -1.903 6.246
55 "MD" 41.217 1.183 6.634
56 "MD" 42.263 4.252 6.081
57 "MD" 42.135 7.234 6.294
58 "MD" 41.622 11.642 5.486
59 "MD" 41.144 15.189 4.999
60 "MD" 39.392 18.01 4.027
61 "MD" 37.315 20.324 4.557
62 "MD" 36.061 23.514 3.714
63 "MD" 33.812 26.139 3.372
64 "MD" 31.852 29.397 2.257
65 "MD" 28.793 30.557 2.506
66 "MD" 26.144 32.294 2.299
67 "MD" 23.618 33.438 2.829
68 "MD" 20.482 35.953 2.521
69 "MD" 17.396 37.361 1.778
70 "MD" 13.803 37.851 1.351
71 "MD" 10.218 39.012 1.335
72 "MD" 7.032 38.737 0.209
73 "MD" 3.622 38.801 0.651
74 "MD" 0.851 38.427 -1.222
75 "MD" -2.462 38.967 -1.616
76 "MD" -5.583 38.378 -2.657
77 "MD" -8.894 39.057 -2.731
78 "MD" -12.504 38.392 -2.386
79 "MD" -15.644 36.941 -2.618
80 "MD" -19.859 36.188 -3.607
81 "MD" -23.002 34.236 -2.679
82 "MD" -26.221 32.901 -2.261
83 "MD" -29.991 31.031 -2.28
84 "MD" -31.614 28.499 -3.029
85 "MD" -34.215 26.863 -4.413
86 "MD" -35.764 23.551 -3.178
87 "MD" -37.587 20.96 -4.286
88 "MD" -38.576 17.806 -3.817
89 "MD" -39.549 14.333 -3.707
90 "MD" -40.407 11.331 -3.851
91 "MD" -41.013 7.406 -4.661
92 "MD" -42.439 3.59 -5.538
93 "MD" -42.13 0.556 -6.235
94 "MD" -42.388 -2.309 -7.624
95 "MD" -42.239 -4.998 -8.584
96 "MD" -40.635 -8.402 -9.931
97 "MD" -38.756 -11.142 -10.978
98 "MD" -38.268 -14.28 -10.744
99 "MD" -37.884 -18.132 -10.054
100 "MD" -34.851 -20.429 -10.568
101 "MD" -33.677 -23.27 -12.412
102 "MD" -30.924 -25.561 -11.549
103 "MD" -28.957 -28.497 -10.625
104 "MD" -26.667 -31.387 -11.16
105 "MD" -23.51 -32.754 -11.149
106 "MD" -21.757 -35.885 -11.529
107 "MD" -19.01 -37.332 -10.69
108 "MD" -16.258 -38.23 -10.086
109 "MD" -12.203 -39.054 -10.932
110 "MD" -9.389 -41.114 -12.222
111 "MD" -6.367 -42.336 -12.977
112 "MD" -3.187 -41.592 -11.363
113 "MD" -0.176 -41.826 -12.013
114 "MD" 3.27 -42.503 -12.723
115 "MD" 7.763 -43.145 -13.786
116 "MD" 10.655 -42.149 -14.737
117 "MD" 14.068 -40.989 -14.17
118 "MD" 16.534 -39.207 -14.273
119 "MD" 20.083 -38.533 -13.96
120 "MD" 22.532 -35.766 -15.471
121 "MD" 25.37 -33.78 -17.508
122 "MD" 26.964 -31.56 -18.522
123 "MD" 30.15 -29.405 -18.184
124 "MD" 32.162 -27.44 -18.883
125 "MD" 35.163 -25.075 -20.516
126 "MD" 36.743 -22.506 -21.65
127 "MD" 37.327 -19.336 -23.27
128 "MD" 37.785 -16.409 -23.04
129 "MD" 38.083 -13.046 -24.645
130 "MD" 40.106 -9.916 -23.715
131 "MD" 40.004 -6.574 -23.856
132 "MD" 40.588 -3.262 -22.531
133 "MD" 40.834 -0.407 -22.935
134 "MD" 41.068 2.865 -21.936
135 "MD" 41.56 6.486 -22.646
136 "MD" 40.344 9.541 -22.92
137 "MD" 39.452 12.352 -23.687
138 "MD" 38.567 15.479 -23.93
139 "MD" 36.333 18.945 -24.346
140 "MD" 35.245 22.413 -23.321
141 "MD" 34.161 24.999 -23.079
142 "MD" 33.908 28.08 -22.248
143 "MD" 32.821 32.091 -20.268
144 "MD" 31.386 34.584 -20.684
145 "MD" 31.216 38.142 -20.058
146 "MD" 28.712 40.597 -20.004
147 "MD" 27.362 43.403 -20.367
148 "MD" 26.175 46.749 -19.297
149 "MD" 23.759 49.19 -20.39
150 "MD" 22.021 52.526 -19.854
151 "MD" 20.691 55.275 -19.524
152 "MD" 18.869 58.079 -19.755
153 "MD" 17.645 62.386 -18.791
154 "MD" 16.165 65.132 -18.426
155 "MD" 15.342 68.109 -19.174
156 "MD" 15.22 71.448 -19.494
157 "MD" 12.606 73.385 -20.454
158 "MD" 11.212 75.745 -22.281
159 "MD" 8.67 77.964 -23.548
160 "MD" 5.972 80.211 -24.39
161 "MD" 4.517 83.15 -23.809
162 "MD" 1.73 85.744 -22.54
163 "MD" -0.509 87.834 -22.037
164 "MD" -2.087 91.072 -21.748
165 "MD" -3.638 93.805 -22.469
166 "MD" -5.811 96.204 -23.408
167 "MD" -7.66 98.737 -24.615
-19 "MD" -0.186 102.179 19.623
-18 "MD" -1.671 99.416 19.609
-17 "MD" -2.788 96.372 19.308
-16 "MD" -3.524 92.926 19.598
-15 "MD" -5.031 89.901 19.967
-14 "MD" -5.687 86.75 20.375
-13 "MD" -6.608 84.07 20.102
-12 "MD" -7.782 81.027 19.864
-11 "MD" -8.229 77.743 20.095
-10 "MD" -10.355 74.373 20.697
-9 "MD" -11.666 70.72 20.244
-8 "MD" -11.175 67.782 19.915
-7 "MD" -12.512 64.554 20.318
-6 "MD" -14.18 61.547 19.524
-5 "MD" -14.743 58.742 19.533
-4 "MD" -15.626 55.355 20.484
-3 "MD" -15.969 51.527 20.857
-2 "MD" -17.55 49.256 22.701
-1 "MD" -19.418 46.362 24.022
0 "MD" -21.067 43.852 23
1 "MD" -22.225 40.609 23.079
2 "MD" -23.888 37.872 22.205
3 "MD" -23.895 33.724 22.184
4 "MD" -26.685 31.943 21.563
5 "MD" -28.308 29.317 22.56
6 "MD" -29.65 26.304 21.752
7 "MD" -31.101 22.852 22.304
8 "MD" -32.942 20.197 23.155
9 "MD" -34.766 17.714 22.08
10 "MD" -36.097 14.497 22.236
11 "MD" -37.907 11.772 23.357
12 "MD" -40.232 8.923 22.469
13 "MD" -40.02 5.759 22.154
14 "MD" -39.623 2.687 22.008
15 "MD" -39.446 -0.818 22.773
16 "MD" -38.965 -4.33 21.129
17 "MD" -39.83 -8.13 21.054
18 "MD" -37.534 -10.633 20.966
19 "MD" -37.643 -14.445 19.305
20 "MD" -35.959 -17.157 20.865
21 "MD" -36.121 -20.261 19.959
22 "MD" -35.697 -23.439 18.911
23 "MD" -34.02 -25.712 17.315
24 "MD" -31.693 -28.356 15.955
25 "MD" -29.522 -30.74 16.465
26 "MD" -27.539 -33.227 15.206
27 "MD" -25.672 -35.578 16.223
28 "MD" -22.341 -36.821 14.853
29 "MD" -20.348 -39.386 13.136
30 "MD" -15.791 -40.377 14.167
31 "MD" -12.711 -41.438 13.37
32 "MD" -9.726 -43.922 13.661
33 "MD" -6.626 -45.335 13.262
34 "MD" -3.052 -43.257 13.493
35 "MD" -0.501 -43.807 12.019
36 "MD" 2.855 -42.295 11.924
37 "MD" 6.146 -42.286 13.153
38 "MD" 9.281 -41.871 12.18
39 "MD" 12.076 -39.43 11.535
40 "MD" 15.853 -38.723 10.686
41 "MD" 19.084 -37.165 10.878
42 "MD" 22.264 -35.96 10.953
43 "MD" 24.646 -33.1 12.084
44 "MD" 26.253 -30.686 11.431
45 "MD" 28.743 -28.18 10.908
46 "MD" 30.576 -25.319 10.409
47 "MD" 33.105 -22.92 10.361
48 "MD" 36.105 -21.107 10.355
49 "MD" 36.955 -17.705 10.272
50 "MD" 37.971 -14.329 10.324
51 "MD" 39.62 -11.269 10.11
52 "MD" 41.486 -8.56 10.437
53 "MD" 42.571 -5.348 8.789
54 "MD" 42.636 -2.307 7.31
55 "MD" 41.447 0.914 7.01
56 "MD" 42.38 3.903 5.666
57 "MD" 41.677 7.424 5.272
58 "MD" 41.459 10.998 4.547
59 "MD" 40.767 14.227 4.528
60 "MD" 38.605 17.382 3.98
61 "MD" 36.773 20.403 4.265
62 "MD" 35.452 23.657 4.093
63 "MD" 34.454 27.007 4.144
64 "MD" 31.04 28.174 3.915
65 "MD" 28.129 30.019 2.643
66 "MD" 25.816 32.812 3.063
67 "MD" 22.647 34.307 4.098
68 "MD" 19.892 36.387 2.713
69 "MD" 17.205 37.784 2.016
70 "MD" 13.697 38.398 1.465
71 "MD" 9.996 39.53 1.215
72 "MD" 6.357 39.559 -0.074
73 "MD" 3.334 40.538 1.002
74 "MD" -0.115 40.34 -0.121
75 "MD" -3.029 39.08 -0.721
76 "MD" -6.248 38.728 -2.31
77 "MD" -9.269 38.456 -2.133
78 "MD" -13.428 37.868 -2.212
79 "MD" -16.521 36.749 -2.009
80 "MD" -19.863 36.02 -3.067
81 "MD" -22.798 33.751 -2.47
82 "MD" -26.131 32.476 -1.86
83 "MD" -28.94 30.738 -2.118
84 "MD" -30.986 28.784 -2.208
85 "MD" -33.769 26.706 -2.961
86 "MD" -35.534 23.406 -2.09
87 "MD" -37.487 20.796 -3.474
88 "MD" -38.895 17.256 -3.636
89 "MD" -40.186 14.324 -3.789
90 "MD" -41.171 11.082 -4.227
91 "MD" -41.564 7.579 -4.333
92 "MD" -42.028 4.703 -5.868
93 "MD" -43.297 1.549 -4.958
94 "MD" -43.516 -1.655 -6.068
95 "MD" -43.978 -5.419 -7.136
96 "MD" -42.104 -8.439 -8.534
97 "MD" -40.11 -11.48 -9.682
98 "MD" -38.73 -14.59 -8.696
99 "MD" -38.239 -17.655 -8.022
100 "MD" -35.359 -20.422 -8.381
101 "MD" -34.15 -23.316 -9.991
102 "MD" -31.37 -25.893 -10.003
103 "MD" -29.553 -29.231 -10.034
104 "MD" -27.182 -31.146 -10.178
105 "MD" -24.794 -33.228 -10.981
106 "MD" -22.004 -35.62 -10.95
107 "MD" -19.038 -37.37 -11.396
108 "MD" -15.919 -37.952 -10.611
109 "MD" -12.501 -39.126 -11.194
110 "MD" -9.384 -41.219 -12.045
111 "MD" -6.487 -42.366 -12.649
112 "MD" -3.016 -41.403 -12.232
113 "MD" 0.259 -41.771 -13.167
114 "MD" 3.977 -42.14 -13.745
115 "MD" 7.62 -43.234 -13.929
116 "MD" 10.284 -41.807 -14.415
117 "MD" 13.847 -41.055 -14.21
118 "MD" 16.806 -38.898 -14.375
119 "MD" 20.047 -38.483 -13.302
120 "MD" 22.637 -35.813 -14.668
121 "MD" 26.313 -34.284 -15.863
122 "MD" 28.503 -31.705 -16.221
123 "MD" 30.828 -29.583 -15.621
124 "MD" 33.971 -27.882 -16.037
125 "MD" 35.275 -25.212 -17.794
126 "MD" 38.054 -23.073 -18.946
127 "MD" 38.382 -19.994 -20.823
128 "MD" 38.927 -16.75 -19.951
129 "MD" 39.713 -12.958 -19.931
130 "MD" 40.896 -10.009 -20.731
131 "MD" 40.925 -7.188 -19.624
132 "MD" 40.288 -3.233 -19.696
133 "MD" 40.819 -0.35 -20.231
134 "MD" 41.147 2.595 -20.183
135 "MD" 41.863 6.559 -21.102
136 "MD" 40.183 9.279 -21.024
137 "MD" 40.115 12.428 -21.988
138 "MD" 39.729 15.357 -22.247
139 "MD" 37.709 18.949 -22.385
140 "MD" 36.927 22.375 -20.814
141 "MD" 35.026 24.861 -21.412
142 "MD" 34.462 28.481 -20.287
143 "MD" 33.229 30.767 -18.89
144 "MD" 31.984 33.991 -19.86
145 "MD" 30.783 37.462 -19.6
146 "MD" 29.083 40.09 -19.465
147 "MD" 27.144 42.767 -19.674
148 "MD" 26.898 46.326 -20.585
149 "MD" 25.427 49.103 -19.655
150 "MD" 23.277 52.074 -21.307
151 "MD" 22.314 54.569 -21.62
152 "MD" 21.201 58.534 -22.153
153 "MD" 19.71 61.737 -22.018
154 "MD" 19.631 65.221 -23.869
155 "MD" 18.044 68.428 -24.572
156 "MD" 17.941 71.413 -25.575
157 "MD" 16.299 73.468 -27.449
158 "MD" 14.917 75.618 -29.765
159 "MD" 13.09 78.656 -30.978
160 "MD" 11.505 80.403 -32.76
161 "MD" 9.78 83.39 -33.289
162 "MD" 9.489 86.275 -34
163 "MD" 8.732 89.631 -34.954
164 "MD" 9.221 93.194 -35.313
165 "MD" 9.6 97.159 -35.962
166 "MD" 9.501 99.919 -36.053
167 "MD" 8.945 102.621 -38.345
-19 "MD" -7.149 108.148 16.061
-18 "MD" -4.806 102.847 15.385
-17 "MD" -5.476 99.805 15.346
-16 "MD" -5.094 96.301 14.989
-15 "MD" -6.66 92.434 14.969
-14 "MD" -7.135 89.133 15.48
-13 "MD" -7.988 85.868 15.927
-12 "MD" -9.449 83.082 15.373
-11 "MD" -9.9 80.093 15.924
-10 "MD" -11.603 76.385 16.666
-9 "MD" -12.949 73.194 16.533
-8 "MD" -13.102 69.255 16.4
-7 "MD" -15.315 66.47 16.285
-6 "MD" -16.47 63.716 16.601
-5 "MD" -17.571 60.365 16.367
-4 "MD" -18.817 57.511 16.598
-3 "MD" -19.914 54.216 17.64
-2 "MD" -21.949 51.756 19.321
-1 "MD" -22.139 48.472 20.835
0 "MD" -23.905 46.171 20.09
1 "MD" -25.018 42.597 20.319
2 "MD" -26.428 39.763 19.926
3 "MD" -27.001 36.006 20.564
4 "MD" -29.615 33.866 20.136
5 "MD" -30.425 30.47 20.948
6 "MD" -31.869 27.239 21.063
7 "MD" -34.071 24.689 22.271
8 "MD" -33.904 21.49 22.907
9 "MD" -35.544 18.89 23.474
10 "MD" -37.746 16.521 23.115
11 "MD" -39.559 13.334 23.86
12 "MD" -40.654 10.498 23.6
13 "MD" -41.503 7.062 23.491
14 "MD" -40.717 3.071 22.537
15 "MD" -40.462 -0.372 22.805
16 "MD" -39.403 -3.294 22.22
17 "MD" -40.202 -7.273 20.674
18 "MD" -38.814 -10.435 20.388
19 "MD" -39.07 -14.145 18.68
20 "MD" -37.626 -16.856 19.16
21 "MD" -36.864 -20.26 19.327
22 "MD" -35.56 -23.454 17.939
23 "MD" -34.191 -26.343 16.358
24 "MD" -31.635 -28.279 15.17
25 "MD" -29.369 -30.155 15.601
26 "MD" -27.163 -33.1 13.99
27 "MD" -25.036 -35.216 15.098
28 "MD" -21.505 -36.482 13.503
29 "MD" -19.557 -39.717 12.266
30 "MD" -16.002 -41.111 11.829
31 "MD" -12.929 -42.724 13.642
32 "MD" -9.467 -44.427 13.5
33 "MD" -6.168 -43.457 12.887
34 "MD" -2.576 -43.163 12.766
35 "MD" 1.014 -42.808 12.102
36 "MD" 4.123 -41.589 11.807
37 "MD" 7.591 -42.369 12.13
38 "MD" 10.441 -40.85 10.883
39 "MD" 13.269 -38.848 10.057
40 "MD" 16.529 -37.975 9.768
41 "MD" 19.945 -36.362 9.442
42 "MD" 23.056 -36.099 10.05
43 "MD" 25.153 -33.678 10.22
44 "MD" 27.167 -30.476 10.398
45 "MD" 29.85 -28.202 9.746
46 "MD" 31.438 -24.938 9.03
47 "MD" 33.41 -22.36 8.569
48 "MD" 36.183 -20.756 8.785
49 "MD" 37.21 -17.392 8.891
50 "MD" 38.197 -14.242 9.537
51 "MD" 39.328 -11.146 8.812
52 "MD" 41.59 -8.492 8.25
53 "MD" 43.52 -5.223 7.396
54 "MD" 42.446 -1.037 6.496
55 "MD" 42.172 1.753 7.042
56 "MD" 41.981 4.998 6.051
57 "MD" 41.711 8.252 6.859
58 "MD" 42.136 11.666 5.533
59 "MD" 40.878 14.873 5.069
60 "MD" 39.637 17.845 3.216
61 "MD" 37.339 20.266 4.527
62 "MD" 35.962 23.204 3.334
63 "MD" 33.874 26.231 3.851
64 "MD" 30.689 28.072 3.51
65 "MD" 28.6 30.249 2.402
66 "MD" 26.552 32.565 1.94
67 "MD" 23.407 34.122 2.278
68 "MD" 20.891 36.54 3.469
69 "MD" 17.897 36.878 1.436
70 "MD" 13.959 38.087 1.367
71 "MD" 10.044 38.201 1.138
72 "MD" 6.698 39.003 1.718
73 "MD" 3.801 38.211 0.587
74 "MD" 0.515 39.649 -0.093
75 "MD" -3.56 39.394 -0.877
76 "MD" -6.685 38.317 -1.951
77 "MD" -9.717 38.325 -1.137
78 "MD" -12.806 38.482 -1.063
79 "MD" -16.137 36.829 -1.18
80 "MD" -20.038 35.792 -2.801
81 "MD" -22.152 33.477 -3.114
82 "MD" -25.338 31.719 -2.647
83 "MD" -28.892 30.348 -3.55
84 "MD" -30.649 27.309 -3.805
85 "MD" -33.624 25.676 -4.751
86 "MD" -36.329 24.12 -5.565
87 "MD" -37.553 20.603 -4.961
88 "MD" -38.692 17.612 -4.705
89 "MD" -40.043 14.294 -4.558
90 "MD" -41.134 11.735 -4.292
91 "MD" -41.546 7.813 -4.284
92 "MD" -42.954 4.511 -4.701
93 "MD" -42.572 1.48 -4.698
94 "MD" -42.667 -1.883 -5.672
95 "MD" -42.813 -5.283 -6.202
96 "MD" -40.586 -8.577 -8.484
97 "MD" -38.628 -11.488 -10.177
98 "MD" -38.531 -14.515 -8.798
99 "MD" -37.876 -18.451 -9.302
100 "MD" -35.149 -20.839 -10.27
101 "MD" -33.681 -23.805 -12.366
102 "MD" -30.962 -25.879 -12.013
103 "MD" -28.951 -28.766 -12.31
104 "MD" -26.681 -31.35 -12.18
105 "MD" -23.874 -33.082 -11.582
106 "MD" -22.554 -36.206 -10.001
107 "MD" -18.409 -37.754 -10.227
108 "MD" -15.48 -38.618 -9.462
109 "MD" -12.096 -39.853 -9.87
110 "MD" -9.44 -42.136 -10.736
111 "MD" -6.1 -42.237 -11.841
112 "MD" -2.643 -41.887 -11.904
113 "MD" 0.888 -41.921 -12.645
114 "MD" 4.159 -42.393 -13.578
115 "MD" 8.204 -43.229 -13.355
116 "MD" 11.067 -42.049 -14.6
117 "MD" 14.737 -41.331 -13.678
118 "MD" 17.046 -38.871 -13.482
119 "MD" 20.349 -37.958 -13.821
120 "MD" 22.461 -35.499 -15.466
121 "MD" 26.153 -34.182 -16.667
122 "MD" 27.966 -31.742 -16.887
123 "MD" 29.968 -29.349 -15.996
124 "MD" 33.064 -27.652 -17.646
125 "MD" 35.63 -25.506 -19.929
126 "MD" 37.928 -22.966 -20.92
127 "MD" 38.652 -20.257 -21.999
128 "MD" 39.015 -17.076 -21.807
129 "MD" 39.748 -14.05 -20.923
130 "MD" 40.219 -11.415 -20.609
131 "MD" 39.238 -8.009 -21.11
132 "MD" 39.878 -4.731 -21.808
133 "MD" 40.729 -1.311 -22.06
134 "MD" 41.588 1.838 -21.499
135 "MD" 41.963 5.726 -22.043
136 "MD" 41.017 8.95 -22.13
137 "MD" 40.154 11.701 -21.815
138 "MD" 39.563 14.842 -22.027
139 "MD" 36.802 18.529 -21.982
140 "MD" 35.293 21.466 -21.65
141 "MD" 34.251 24.322 -22.414
142 "MD" 34.156 27.419 -22.274
143 "MD" 33.215 30.963 -20.663
144 "MD" 30.872 33.803 -21.156
145 "MD" 29.981 37.806 -20.743
146 "MD" 27.274 40.225 -21.506
147 "MD" 25.691 42.708 -21.15
148 "MD" 25.128 46.862 -21.396
149 "MD" 23.232 49.418 -21.834
150 "MD" 22.069 52.096 -23.443
151 "MD" 21.317 55.181 -23.559
152 "MD" 20.285 58.177 -24.861
153 "MD" 19.64 60.921 -26.686
154 "MD" 19.062 64.482 -27.238
155 "MD" 18.695 66.429 -30.086
156 "MD" 18.213 69.398 -31.708
157 "MD" 17.16 71.047 -35.127
158 "MD" 16.366 72.578 -37.805
159 "MD" 14.452 75.556 -39.157
160 "MD" 12.824 76.998 -41.201
161 "MD" 12.84 79.88 -43.664
162 "MD" 10.243 81.155 -46.099
163 "MD" 10.237 83.848 -48.047
164 "MD" 8.961 86.21 -49.873
165 "MD" 8.612 88.24 -53.18
166 "MD" 8.292 90.276 -55.928
167 "MD" 4.932 92.855 -59.534
-19 "MD" -10.889 103.787 8.789
-18 "MD" -10.756 100.983 10.84
-17 "MD" -10.42 97.997 11.716
-16 "MD" -9.813 94.945 12.794
-15 "MD" -9.425 91.709 14.233
-14 "MD" -10.066 88.329 15.454
-13 "MD" -8.276 85.094 15.899
-12 "MD" -9.046 81.457 16.663
-11 "MD" -11.17 78.549 16.476
-10 "MD" -13.011 75.836 16.453
-9 "MD" -14.665 73.071 17.778
-8 "MD" -14.835 69.966 17.763
-7 "MD" -16.09 66.948 19.77
-6 "MD" -16.93 63.304 20.118
-5 "MD" -17.885 60.17 20.193
-4 "MD" -18.293 56.668 20.503
-3 "MD" -19.015 53.533 21.778
-2 "MD" -20.624 51.109 22.402
-1 "MD" -21.943 48.443 23.538
0 "MD" -23.221 45.759 22.528
1 "MD" -24.625 42.614 23.284
2 "MD" -26.129 39.457 22.732
3 "MD" -26.251 35.496 22.655
4 "MD" -28.083 32.794 21.711
5 "MD" -28.606 30.058 22.434
6 "MD" -29.69 26.663 22.4
7 "MD" -30.666 23.456 23.417
8 "MD" -32.56 20.879 23.188
9 "MD" -33.03 17.355 23.165
10 "MD" -35.168 14.437 22.912
11 "MD" -37.309 11.824 22.947
12 "MD" -38.461 8.812 21.619
13 "MD" -40.05 5.775 21.718
14 "MD" -40.255 2.581 21.367
15 "MD" -40.239 -1.068 22.46
16 "MD" -40.143 -4.397 20.707
17 "MD" -41.672 -8.074 21.496
18 "MD" -40.282 -10.846 21.398
19 "MD" -40.158 -15.033 20.001
20 "MD" -38.628 -17.8 20.966
21 "MD" -37.532 -21.086 20.57
22 "MD" -34.957 -23.273 19.102
23 "MD" -33.525 -26.459 18.755
24 "MD" -31.457 -28.495 17.735
25 "MD" -28.78 -30.616 18.284
26 "MD" -26.977 -33.452 17.281
27 "MD" -25.003 -35.929 17.993
28 "MD" -21.483 -37.05 16.366
29 "MD" -19.836 -39.941 14.889
30 "MD" -16.334 -40.708 14.349
31 "MD" -12.653 -42.85 14.829
32 "MD" -8.729 -44.344 14.096
33 "MD" -5.805 -42.909 13.024
34 "MD" -2.649 -43.288 12.795
35 "MD" 0.742 -43.528 12.376
36 "MD" 4.211 -42.14 11.589
37 "MD" 7.561 -42.442 11.778
38 "MD" 10.577 -40.773 11.544
39 "MD" 13.105 -39.23 10.092
40 "MD" 16.518 -38.017 9.858
41 "MD" 19.961 -36.131 9.04
42 "MD" 22.696 -35.502 8.904
43 "MD" 25.443 -33.516 9.131
44 "MD" 27.193 -30.281 10.403
45 "MD" 29.691 -28.625 9.446
46 "MD" 31.059 -25.034 9.16
47 "MD" 33.453 -22.631 8.968
48 "MD" 35.202 -19.48 7.61
49 "MD" 37.114 -17.126 8.05
50 "MD" 37.854 -13.976 7.649
51 "MD" 39.841 -11.107 7.659
52 "MD" 41.908 -8.146 7.095
53 "MD" 43.038 -4.881 5.814
54 "MD" 42.57 -1.857 5.67
55 "MD" 41.86 1.816 6.565
56 "MD" 41.404 4.979 6.437
57 "MD" 41.242 8.319 6.749
58 "MD" 41.693 12.09 5.53
59 "MD" 41.241 16.174 4.369
60 "MD" 39.106 18.737 4.309
61 "MD" 36.856 21.143 4.376
62 "MD" 35.102 24.285 4.185
63 "MD" 32.84 25.943 4.323
64 "MD" 30.77 29.365 3.535
65 "MD" 28.239 30.719 2.442
66 "MD" 25.905 33.255 1.976
67 "MD" 22.731 34.396 2.922
68 "MD" 19.752 36.532 2.345
69 "MD" 16.216 37.665 2.071
70 "MD" 13.334 37.899 1.92
71 "MD" 9.591 38.967 1.104
72 "MD" 6.76 39.317 -0.375
73 "MD" 3.222 39.509 0.272
74 "MD" 0.157 40.507 -0.264
75 "MD" -3.226 40.203 -0.147
76 "MD" -6.358 39.362 -1.029
77 "MD" -9.781 38.578 -1.56
78 "MD" -12.933 39.135 -0.097
79 "MD" -16.089 36.815 -1.045
80 "MD" -20.595 36.065 -2.225
81 "MD" -22.576 33.509 -1.617
82 "MD" -25.4 32.25 -1.893
83 "MD" -28.583 30.785 -1.805
84 "MD" -30.841 27.765 -2.905
85 "MD" -33.68 26.809 -3.442
86 "MD" -35.2 23.466 -2.721
87 "MD" -37.253 20.843 -3.855
88 "MD" -38.778 17.814 -4.63
89 "MD" -39.978 14.018 -4.296
90 "MD" -41.666 11.262 -3.918
91 "MD" -41.232 7.42 -3.906
92 "MD" -41.987 4.027 -4.165
93 "MD" -41.748 1.013 -4.631
94 "MD" -41.937 -2.309 -5.35
95 "MD" -42.135 -5.948 -6.115
96 "MD" -40.949 -8.782 -8.311
97 "MD" -39.783 -11.865 -8.944
98 "MD" -37.679 -15.217 -8.962
99 "MD" -37.63 -18.76 -8.42
100 "MD" -35.185 -20.767 -9.159
101 "MD" -33.893 -23.283 -11.022
102 "MD" -31.255 -25.274 -11.27
103 "MD" -29.277 -28.242 -11.27
104 "MD" -26.49 -30.428 -11.271
105 "MD" -24.085 -32.644 -11.775
106 "MD" -21.737 -34.765 -12.051
107 "MD" -18.947 -36.045 -12.358
108 "MD" -16.015 -37.75 -11.335
109 "MD" -12.747 -38.712 -11.916
110 "MD" -9.137 -40.454 -13.086
111 "MD" -6.543 -41.702 -13.581
112 "MD" -2.591 -41.518 -12.226
113 "MD" 0.796 -41.615 -11.721
114 "MD" 3.873 -42.847 -12.588
115 "MD" 7.302 -43.171 -13.119
116 "MD" 10.501 -42.638 -14.122
117 "MD" 13.493 -41.735 -13.883
118 "MD" 16.533 -39.581 -13.892
119 "MD" 20.197 -38.854 -13.323
120 "MD" 22.349 -36.41 -14.934
121 "MD" 25.314 -34.807 -17.212
122 "MD" 27.422 -32.194 -17.91
123 "MD" 29.573 -29.483 -17.9
124 "MD" 33.562 -28.428 -18.197
125 "MD" 35.088 -25.998 -19.212
126 "MD" 37.707 -23.602 -19.848
127 "MD" 38.234 -20.682 -21.025
128 "MD" 39.038 -17.24 -21.13
129 "MD" 39.843 -14.017 -20.671
130 "MD" 41.395 -9.834 -21.549
131 "MD" 40.694 -6.209 -22.86
132 "MD" 40.8 -2.728 -23.147
133 "MD" 40.634 -0.044 -21.601
134 "MD" 40.798 3.471 -20.745
135 "MD" 40.914 6.872 -22.002
136 "MD" 39.142 9.76 -22.555
137 "MD" 38.614 12.803 -23.722
138 "MD" 37.154 15.883 -24.011
139 "MD" 35.894 18.733 -23.327
140 "MD" 35.401 22.597 -22.045
141 "MD" 33.673 24.814 -22.939
142 "MD" 32.408 28.088 -21.817
143 "MD" 31.586 31.823 -20.909
144 "MD" 29.734 34.431 -21.409
145 "MD" 28.305 38.173 -20.93
146 "MD" 25.369 40.725 -20.737
147 "MD" 24.022 43.376 -20.401
148 "MD" 23.29 46.372 -21.863
149 "MD" 21.824 49.961 -20.924
150 "MD" 20.29 52.846 -23.42
151 "MD" 18.349 55.702 -23.693
152 "MD" 17.094 58.629 -25.622
153 "MD" 14.654 61.361 -26.688
154 "MD" 13.748 63.486 -28.865
155 "MD" 12.113 66.132 -28.972
156 "MD" 10.872 69.857 -29.754
157 "MD" 9.086 71.94 -31.387
158 "MD" 7.108 74.397 -32.388
159 "MD" 4.477 76.368 -32.949
160 "MD" 1.566 77.46 -33.596
161 "MD" 0.832 81.003 -34.152
162 "MD" -3.436 82.093 -35.287
163 "MD" -5.308 84.77 -36.535
164 "MD" -7.004 87.465 -36.669
165 "MD" -7.709 90.837 -36.897
166 "MD" -8.745 93.717 -37.854
167 "MD" -9.953 98.77 -37.131
-19 "MD" -1.931 103.976 19.313
-18 "MD" -2.959 101.143 18.283
-17 "MD" -3.709 97.994 18.843
-16 "MD" -4.46 94.829 19.396
-15 "MD" -6.161 91.523 20.797
-14 "MD" -5.895 87.575 20.119
-13 "MD" -8.57 84.572 20.694
-12 "MD" -9.291 81.546 20.761
-11 "MD" -9.33 78.357 20.102
-10 "MD" -10.766 75.207 20.509
-9 "MD" -12.463 71.941 20.321
-8 "MD" -12.524 68.177 20.489
-7 "MD" -15.376 66.098 20.229
-6 "MD" -15.198 62.42 19.321
-5 "MD" -15.427 59.032 19.678
-4 "MD" -15.856 55.828 19.929
-3 "MD" -17.172 52.796 21.177
-2 "MD" -18.823 50.093 22.419
-1 "MD" -19.828 46.876 23.656
0 "MD" -21.627 44.743 22.868
1 "MD" -22.864 41.316 22.733
2 "MD" -24.53 38.703 21.445
3 "MD" -25.136 35.133 21.718
4 "MD" -27.89 32.848 21.733
5 "MD" -29.126 29.604 22.102
6 "MD" -30.826 27.051 21.409
7 "MD" -33.035 24.089 22.182
8 "MD" -35.154 20.918 21.425
9 "MD" -35.694 17.791 21.225
10 "MD" -37.012 15.1 22.283
11 "MD" -38.402 12.179 22.503
12 "MD" -39.131 8.662 21.481
13 "MD" -40.629 5.461 20.2
14 "MD" -40.512 2.042 19.177
15 "MD" -40.197 -0.982 20.73
16 "MD" -39.697 -4.471 20.297
17 "MD" -40.942 -7.519 21.441
18 "MD" -39.437 -10.231 20.892
19 "MD" -39.698 -14.53 20.378
20 "MD" -37.678 -17.022 21.778
21 "MD" -37.307 -20.36 21.955
22 "MD" -35.267 -23.145 20.613
23 "MD" -33.766 -26.226 19.868
24 "MD" -31.1 -28.279 17.914
25 "MD" -28.972 -30.545 18.494
26 "MD" -27.16 -32.885 17.394
27 "MD" -24.581 -35.494 18.207
28 "MD" -21.377 -36.156 16.332
29 "MD" -19.232 -39.681 14.037
30 "MD" -15.902 -40.537 14.159
31 "MD" -12.667 -42.962 15.078
32 "MD" -9.448 -43.686 14.914
33 "MD" -6.406 -43.666 15.236
34 "MD" -3.1 -43.754 14.76
35 "MD" 0.848 -42.726 13.582
36 "MD" 4.003 -41.656 12.16
37 "MD" 7.051 -42.063 13.532
38 "MD" 10.243 -41.691 12.172
39 "MD" 12.605 -39.222 11.23
40 "MD" 16.027 -37.745 10.369
41 "MD" 19.32 -36.423 9.71
42 "MD" 22.251 -35.51 10.102
43 "MD" 24.826 -33.067 9.801
44 "MD" 26.747 -30.143 9.97
45 "MD" 29.3 -28.402 8.523
46 "MD" 30.756 -25.433 8.901
47 "MD" 33.663 -23.253 10.145
48 "MD" 34.884 -19.989 8.915
49 "MD" 37.792 -17.821 8.749
50 "MD" 38.445 -14.016 8.88
51 "MD" 39.477 -11.193 10.034
52 "MD" 41.509 -8.144 9.506
53 "MD" 42.631 -4.788 8.377
54 "MD" 42.101 -1.701 7.495
55 "MD" 42.925 1.565 6.076
56 "MD" 42.12 4.789 6.072
57 "MD" 41.313 7.505 6.778
58 "MD" 41.38 11.258 5.871
59 "MD" 40.974 15.562 5.552
60 "MD" 38.66 17.564 5.398
61 "MD" 37.148 20.13 5.401
62 "MD" 35.726 23.451 5.425
63 "MD" 33.91 26.66 4.575
64 "MD" 30.674 28.076 3.991
65 "MD" 28.403 30.201 3.279
66 "MD" 25.84 32.671 2.657
67 "MD" 22.859 34.147 3.452
68 "MD" 20.178 36.799 2.661
69 "MD" 16.879 37.74 2.482
70 "MD" 13.97 38.109 1.734
71 "MD" 10.216 38.787 2.14
72 "MD" 6.878 39.876 1.765
73 "MD" 3.37 39.311 1.059
74 "MD" 0.627 39.97 0.579
75 "MD" -2.864 40.226 0.686
76 "MD" -6.245 38.566 -0.93
77 "MD" -9.526 38.718 -1.06
78 "MD" -12.453 39.013 -0.227
79 "MD" -15.604 37.126 -0.544
80 "MD" -19.457 36.416 -1.804
81 "MD" -21.791 33.955 -1.81
82 "MD" -24.915 32.67 -1.508
83 "MD" -27.413 30.452 -2.062
84 "MD" -29.841 27.774 -3.17
85 "MD" -32.242 25.34 -4.047
86 "MD" -34.807 23.919 -5.056
87 "MD" -36.973 20.888 -4.671
88 "MD" -38.496 17.474 -5.246
89 "MD" -39.991 14.701 -5.489
90 "MD" -41.975 11.567 -5.04
91 "MD" -41.612 7.487 -6.322
92 "MD" -42.431 4.172 -6.003
93 "MD" -42.681 0.684 -6.127
94 "MD" -42.572 -2.85 -6.385
95 "MD" -41.597 -5.721 -7.384
96 "MD" -41.4 -8.804 -7.784
97 "MD" -39.498 -12.009 -9.008
98 "MD" -38.278 -15.078 -8.261
99 "MD" -37.962 -18.268 -8.313
100 "MD" -35.185 -20.717 -8.822
101 "MD" -33.823 -23.74 -10.892
102 "MD" -31.11 -25.81 -10.194
103 "MD" -29.017 -28.512 -10.376
104 "MD" -27.615 -31.093 -10.114
105 "MD" -24.274 -31.963 -9.9
106 "MD" -22.583 -35.23 -10.195
107 "MD" -19.367 -36.669 -9.773
108 "MD" -16.607 -38.265 -10.154
109 "MD" -13.017 -39.33 -10.39
110 "MD" -9.833 -41.683 -10.77
111 "MD" -6.225 -41.934 -11.026
112 "MD" -3.03 -41.922 -11.022
113 "MD" 0.996 -42.419 -11.68
114 "MD" 4.076 -42.846 -12.837
115 "MD" 8.367 -43.694 -13.17
116 "MD" 11.458 -42.482 -14.304
117 "MD" 14.276 -41.618 -14.341
118 "MD" 17.424 -38.898 -14.446
119 "MD" 20.614 -38.2 -13.992
120 "MD" 22.769 -35.383 -15.574
121 "MD" 26.009 -34.397 -17.505
122 "MD" 28.039 -32.063 -18.362
123 "MD" 30.494 -29.763 -17.071
124 "MD" 33.801 -27.668 -17.732
125 "MD" 35.726 -25.608 -19.518
126 "MD" 37.792 -22.966 -21.799
127 "MD" 38.439 -19.863 -22.418
128 "MD" 38.752 -16.488 -23.073
129 "MD" 39.533 -13.238 -21.619
130 "MD" 39.328 -9.866 -21.946
131 "MD" 39.423 -6.644 -21.756
132 "MD" 39.616 -3.028 -21.774
133 "MD" 39.988 0.216 -21.828
134 "MD" 39.973 3.318 -21.014
135 "MD" 40.645 6.959 -21.392
136 "MD" 39.637 10.119 -21.922
137 "MD" 40.389 13.226 -22.196
138 "MD" 39.049 16.501 -22.235
139 "MD" 36.876 19.558 -21.615
140 "MD" 36.34 22.72 -21.041
141 "MD" 34.8 25.675 -21.941
142 "MD" 33.943 29.176 -20.884
143 "MD" 32.941 32.512 -19.593
144 "MD" 32.069 35.349 -20.1
145 "MD" 31.393 38.368 -19.365
146 "MD" 29.458 41.606 -18.797
147 "MD" 27.26 44.091 -18.876
148 "MD" 26.583 47.196 -18.483
149 "MD" 24.332 49.954 -18.929
150 "MD" 23.375 52.872 -19.217
151 "MD" 21.433 55.967 -18.477
152 "MD" 21.337 59.971 -19.226
153 "MD" 19.888 62.991 -19.03
154 "MD" 20.236 65.985 -19.585
155 "MD" 19.831 69.695 -18.502
156 "MD" 18.857 72.831 -18.779
157 "MD" 19.527 76.614 -19.355
158 "MD" 17.983 79.817 -19.206
159 "MD" 17.228 82.622 -19.953
160 "MD" 16.486 86.044 -19.355
161 "MD" 15.525 89.189 -20.446
162 "MD" 14.959 91.991 -20.549
163 "MD" 13.901 95.213 -20.787
164 "MD" 14.949 99.174 -21.555
165 "MD" 14.782 102.461 -22.109
166 "MD" 14.503 105.398 -22.845
167 "MD" 13.398 108.629 -24.905
-19 "MD" -9.626 103.792 11.023
-18 "MD" -10.312 100.562 10.443
-17 "MD" -10.593 97.143 10.754
-16 "MD" -9.881 93.791 11.388
-15 "MD" -10.989 91.041 12.316
-14 "MD" -10.104 86.962 11.622
-13 "MD" -11.666 83.963 12.501
-12 "MD" -12.086 80.781 12.139
-11 "MD" -12.804 77.914 12.916
-10 "MD" -13.947 74.595 14.66
-9 "MD" -14.877 71.434 14.614
-8 "MD" -13.505 67.95 14.532
-7 "MD" -14.179 65.074 15.386
-6 "MD" -14.766 61.748 15.003
-5 "MD" -15.249 58.789 14.678
-4 "MD" -15.265 55.207 14.503
-3 "MD" -15.873 52.126 16.348
-2 "MD" -17.034 49.752 18.151
-1 "MD" -18.822 47.043 20.009
0 "MD" -20.946 44.411 20.082
1 "MD" -22.565 41.86 19.289
2 "MD" -24.302 39.242 20.046
3 "MD" -25.791 35.467 21.503
4 "MD" -28.328 32.59 21.473
5 "MD" -29.601 29.333 22.061
6 "MD" -30.519 25.728 22.057
7 "MD" -31.943 22.392 22.8
8 "MD" -34.207 20.373 22.626
9 "MD" -36.726 17.788 22.641
10 "MD" -37.682 14.655 22.89
11 "MD" -38.444 11.775 22.495
12 "MD" -40.841 9.054 23.153
13 "MD" -42.214 6.014 22.191
14 "MD" -41.966 2.55 21.514
15 "MD" -40.406 -1.003 20.582
16 "MD" -39.741 -4.277 20.421
17 "MD" -41.278 -7.721 21.104
18 "MD" -39.281 -10.491 21.541
19 "MD" -39.102 -13.416 21.397
20 "MD" -37.988 -16.827 21.632
21 "MD" -37.467 -20.331 22.038
22 "MD" -35.257 -23.202 20.85
23 "MD" -33.843 -25.947 20.514
24 "MD" -30.709 -27.657 18.958
25 "MD" -28.44 -29.688 18.911
26 "MD" -26.878 -32.094 16.975
27 "MD" -24.922 -34.693 17.645
28 "MD" -21.491 -35.749 15.871
29 "MD" -19.193 -39.664 14.334
30 "MD" -15.764 -40.578 15.055
31 "MD" -12.037 -41.857 14.134
32 "MD" -9.748 -44.288 14.905
33 "MD" -6.396 -44.368 13.955
34 "MD" -3.212 -43.003 14.381
35 "MD" 0.056 -43.358 12.809
36 "MD" 2.873 -41.84 12.31
37 "MD" 6.161 -41.815 12.844
38 "MD" 9.515 -40.713 12.301
39 "MD" 12.385 -39.362 11.112
40 "MD" 15.717 -38.463 11.042
41 "MD" 19.18 -36.678 10.405
42 "MD" 22.025 -35.825 10.422
43 "MD" 24.362 -32.98 10.751
44 "MD" 27.843 -31.618 10.231
45 "MD" 29.85 -29.174 9.257
46 "MD" 31.507 -25.584 8.945
47 "MD" 34.174 -23.529 9.119
48 "MD" 34.983 -20.096 7.768
49 "MD" 38.22 -18.045 7.342
50 "MD" 38.898 -14.522 6.782
51 "MD" 40.481 -12.627 6.836
52 "MD" 43.071 -9.246 7.481
53 "MD" 44.518 -6.286 6.435
54 "MD" 43.658 -2.989 5.715
55 "MD" 43.307 0.36 6.147
56 "MD" 42.565 3.476 5.717
57 "MD" 41.915 6.42 4.815
58 "MD" 41.972 10.158 3.793
59 "MD" 41.456 13.441 3.281
60 "MD" 39.358 17.381 3.378
61 "MD" 37.615 20.18 4.026
62 "MD" 36.355 23.483 3.529
63 "MD" 34.901 26.045 3.698
64 "MD" 31.863 28.044 3.632
65 "MD" 29.543 30.438 3.018
66 "MD" 26.604 32.204 2.721
67 "MD" 23.174 33.595 3.763
68 "MD" 20.575 35.75 5.092
69 "MD" 16.895 36.123 3.765
70 "MD" 13.717 37.227 3.961
71 "MD" 10.561 38.141 4.31
72 "MD" 6.795 38.4 3.971
73 "MD" 3.345 39.008 3.137
74 "MD" -0.195 39.174 2.351
75 "MD" -3.038 38.896 1.571
76 "MD" -5.941 38.077 -0.379
77 "MD" -9.699 37.973 -0.078
78 "MD" -13.083 39.034 -0.805
79 "MD" -16.553 37.384 -0.864
80 "MD" -20.034 36.762 -2.677
81 "MD" -22.432 33.827 -2.162
82 "MD" -25.569 32.243 -1.841
83 "MD" -28.133 29.98 -2.398
84 "MD" -30.496 27.91 -2.523
85 "MD" -33.033 25.655 -3.603
86 "MD" -34.706 23.126 -3.701
87 "MD" -36.952 21.171 -5.042
88 "MD" -39.226 18.132 -4.697
89 "MD" -40.865 15.407 -4.404
90 "MD" -41.009 11.93 -5.54
91 "MD" -41.545 8.356 -6.449
92 "MD" -42.393 5.399 -7.441
93 "MD" -43.434 1.661 -7.627
94 "MD" -43.04 -1.839 -8.487
95 "MD" -42.812 -4.6 -9.77
96 "MD" -42.304 -7.728 -9.71
97 "MD" -40.248 -10.608 -9.871
98 "MD" -38.947 -13.765 -9.519
99 "MD" -38.127 -17.152 -9.378
100 "MD" -34.771 -19.72 -9.89
101 "MD" -33.436 -23.315 -11.723
102 "MD" -30.955 -25.651 -11.333
103 "MD" -29.523 -28.757 -11.185
104 "MD" -26.526 -30.801 -11.929
105 "MD" -24.117 -33.2 -11.868
106 "MD" -21.582 -35.092 -10.17
107 "MD" -19.272 -37.121 -10.22
108 "MD" -16.108 -38.551 -10.48
109 "MD" -12.477 -40.102 -10.531
110 "MD" -9.418 -41.539 -11.585
111 "MD" -6.249 -42.201 -11.868
112 "MD" -3.266 -41.997 -12.384
113 "MD" 0.425 -43.13 -13.294
114 "MD" 3.849 -43.718 -13.699
115 "MD" 7.833 -43.49 -13.812
116 "MD" 10.791 -42.109 -13.837
117 "MD" 13.95 -41.708 -14.347
118 "MD" 17.023 -39.258 -14.587
119 "MD" 19.813 -38.925 -13.553
120 "MD" 22.094 -36.014 -15.104
121 "MD" 25.049 -34.643 -16.43
122 "MD" 27.983 -32.264 -17.669
123 "MD" 29.589 -30.305 -17.171
124 "MD" 32.976 -28.48 -18.351
125 "MD" 35.329 -26.529 -19.741
126 "MD" 37.813 -23.903 -20.876
127 "MD" 38.834 -21.054 -21.609
128 "MD" 37.571 -17.706 -21.998
129 "MD" 38.788 -14.266 -21.929
130 "MD" 39.095 -11.193 -22.176
131 "MD" 38.582 -7.798 -22.326
132 "MD" 39.398 -4.316 -21.464
133 "MD" 39.647 -1.154 -21.854
134 "MD" 39.884 1.722 -20.768
135 "MD" 40.411 5.591 -21.795
136 "MD" 38.857 9.169 -21.852
137 "MD" 39.866 12.447 -22.051
138 "MD" 38.054 15.385 -22.052
139 "MD" 36.02 18.302 -21.954
140 "MD" 34.637 20.908 -21.383
141 "MD" 34 24.391 -22.023
142 "MD" 33.394 27.615 -20.237
143 "MD" 32.713 30.428 -19.33
144 "MD" 30.981 33.536 -20.055
145 "MD" 30.367 36.756 -19.832
146 "MD" 28.126 39.876 -19.482
147 "MD" 26.494 42.765 -19.226
148 "MD" 25.169 46.466 -19.434
149 "MD" 22.86 48.869 -18.561
150 "MD" 21.496 51.478 -21.323
151 "MD" 19.586 54.03 -21.333
152 "MD" 18.439 56.999 -22.702
153 "MD" 16.596 59.918 -23.1
154 "MD" 15.421 62.76 -23.524
155 "MD" 14.907 66.23 -24.729
156 "MD" 13.39 69.031 -25.583
157 "MD" 13.527 72.628 -26.026
158 "MD" 11.612 75.476 -26.303
159 "MD" 10.098 78.576 -26.55
160 "MD" 8.868 82.379 -25.083
161 "MD" 8.926 85.016 -27.653
162 "MD" 6.271 87.826 -27.639
163 "MD" 4.674 90.803 -28.232
164 "MD" 3.797 94.095 -28.563
165 "MD" 2.806 97.786 -29.927
166 "MD" 0.62 100.1 -30.323
167 "MD" -3.961 101.605 -31.66
-19 "MD" 8.136 99.066 23.419
-18 "MD" 6.846 96.182 22.693
-17 "MD" 6.09 92.361 23.309
-16 "MD" 4.665 89.659 22.572
-15 "MD" 2.965 86.313 22.734
-14 "MD" 1.826 83.33 22.521
-13 "MD" 0.614 80.396 21.725
-12 "MD" -0.647 77.148 21.937
-11 "MD" -2.383 73.873 22.124
-10 "MD" -4.705 71.44 21.212
-9 "MD" -7.163 69.146 21.48
-8 "MD" -7.594 65.652 21.056
-7 "MD" -10.303 63.408 20.6
-6 "MD" -12.133 60.53 20.057
-5 "MD" -13.483 57.808 20.01
-4 "MD" -14.647 54.656 20.448
-3 "MD" -16.337 51.886 21.161
-2 "MD" -18.78 49.925 21.958
-1 "MD" -20.14 46.86 22.386
0 "MD" -22.384 44.384 22.65
1 "MD" -23.53 40.69 21.389
2 "MD" -25.883 39.396 21.523
3 "MD" -26.283 35.148 21.593
4 "MD" -29.093 32.995 20.534
5 "MD" -30.389 30.423 21.236
6 "MD" -31.765 27.453 20.656
7 "MD" -33.629 24.504 21.489
8 "MD" -34.861 21.137 21.224
9 "MD" -36.248 18.592 21.205
10 "MD" -36.81 15.481 21.088
11 "MD" -39.126 12.413 21.116
12 "MD" -40.36 9.259 20.213
13 "MD" -41.091 6.329 19.419
14 "MD" -39.968 3.427 20.12
15 "MD" -40.753 0.509 18.74
16 "MD" -40.533 -3.159 19.326
17 "MD" -40.963 -6.89 19.866
18 "MD" -39.48 -9.991 20.174
19 "MD" -39.792 -13.778 19.062
20 "MD" -38.265 -17.051 20.907
21 "MD" -37.59 -19.841 20.332
22 "MD" -35.097 -22.197 19.186
23 "MD" -33.764 -24.933 18.144
24 "MD" -32.217 -28.245 16.796
25 "MD" -29.503 -30.128 17.556
26 "MD" -27.029 -32.661 16.014
27 "MD" -24.962 -35.414 16.6
28 "MD" -21.674 -36.638 14.986
29 "MD" -20.286 -39.204 13.976
30 "MD" -15.725 -40.914 13.656
31 "MD" -12.484 -41.507 13.292
32 "MD" -9.98 -43.795 14.052
33 "MD" -7.227 -44.635 13.787
34 "MD" -3.679 -43.469 13.728
35 "MD" -0.172 -44.222 12.718
36 "MD" 3.252 -42.363 12.023
37 "MD" 7.307 -42.676 13.377
38 "MD" 10.246 -41.443 11.935
39 "MD" 12.428 -39.556 10.73
40 "MD" 16.076 -38.186 10.064
41 "MD" 19.521 -36.429 9.478
42 "MD" 22.237 -35.124 10.107
43 "MD" 24.344 -32.411 9.821
44 "MD" 26.881 -30.266 9.912
45 "MD" 29.041 -28.45 9.114
46 "MD" 31.019 -25.637 9.278
47 "MD" 33.8 -22.994 9.45
48 "MD" 36.944 -21.376 9.709
49 "MD" 37.39 -17.68 10.036
50 "MD" 38.458 -14.372 9.659
51 "MD" 40.631 -11.846 9.27
52 "MD" 42.706 -9.086 9.587
53 "MD" 43.483 -6.051 8.119
54 "MD" 42.278 -2.33 7.139
55 "MD" 43.035 0.487 6.531
56 "MD" 42.693 3.519 5.227
57 "MD" 42.026 6.594 5.221
58 "MD" 41.697 11.02 3.976
59 "MD" 41.376 13.995 3.637
60 "MD" 39.843 17.579 1.776
61 "MD" 37.62 19.95 3.529
62 "MD" 37.116 23.272 3.097
63 "MD" 34.433 25.179 3.323
64 "MD" 32.403 27.703 2.709
65 "MD" 30.041 30.945 2.076
66 "MD" 26.468 32.423 1.641
67 "MD" 23.136 33.988 2.074
68 "MD" 20.838 36.883 3.119
69 "MD" 17.362 38.095 2.516
70 "MD" 13.049 38.268 2.073
71 "MD" 10.286 39.18 1.435
72 "MD" 6.892 39.51 0.249
73 "MD" 3.358 40.045 0.619
74 "MD" -0.04 40.091 -0.97
75 "MD" -3.256 40.052 -1.879
76 "MD" -6.341 39.515 -2.353
77 "MD" -9.82 38.543 -1.696
78 "MD" -13.142 39.164 -0.484
79 "MD" -16.33 36.958 -1.719
80 "MD" -20.526 36.271 -3.58
81 "MD" -22.329 33.413 -2.612
82 "MD" -25.598 32.159 -2.562
83 "MD" -28.345 30.031 -3.071
84 "MD" -31.847 28.967 -3.801
85 "MD" -33.56 26.513 -4.782
86 "MD" -35.512 23.654 -3.744
87 "MD" -37.878 20.692 -4.705
88 "MD" -39.956 17.68 -4.705
89 "MD" -40.673 14.358 -4.808
90 "MD" -41.264 11.09 -4.752
91 "MD" -40.968 7.284 -4.588
92 "MD" -41.834 3.772 -5.307
93 "MD" -41.756 0.755 -6.15
94 "MD" -42.592 -2.321 -6.544
95 "MD" -42.59 -5.737 -6.824
96 "MD" -40.999 -8.589 -7.108
97 "MD" -40.752 -11.597 -9.182
98 "MD" -37.951 -14.524 -8.468
99 "MD" -37.264 -17.571 -8.14
100 "MD" -34.47 -20.106 -9.373
101 "MD" -33.333 -23.188 -11.389
102 "MD" -31.079 -25.532 -10.702
103 "MD" -29.321 -28.337 -11.242
104 "MD" -26.295 -29.825 -11.069
105 "MD" -23.22 -32.332 -10.602
106 "MD" -20.886 -34.627 -9.079
107 "MD" -18.135 -37.442 -8.987
108 "MD" -14.93 -39.082 -9.406
109 "MD" -11.626 -40.642 -8.673
110 "MD" -8.601 -41.691 -10.822
111 "MD" -5.815 -41.833 -11.285
112 "MD" -2.124 -42.096 -11.49
113 "MD" 1.172 -42.034 -12.261
114 "MD" 4.581 -42.205 -12.977
115 "MD" 7.908 -42.6 -13.852
116 "MD" 11.209 -41.958 -14.953
117 "MD" 14.607 -41.09 -14.357
118 "MD" 17.52 -39.175 -14.669
119 "MD" 20.731 -38.355 -13.501
120 "MD" 23.148 -35.5 -15.302
121 "MD" 25.327 -33.777 -16.411
122 "MD" 27.993 -31.83 -17.64
123 "MD" 30.256 -29.863 -17.475
124 "MD" 34.03 -28.356 -18.511
125 "MD" 34.842 -26.067 -20.343
126 "MD" 38.079 -23.799 -21.303
127 "MD" 38.527 -20.326 -22.748
128 "MD" 38.719 -16.62 -21.904
129 "MD" 39.232 -13.173 -21.547
130 "MD" 38.996 -10.255 -22.62
131 "MD" 38.678 -7.031 -22.29
132 "MD" 39.636 -3.992 -22.968
133 "MD" 39.957 -0.888 -22.658
134 "MD" 40.522 2.388 -21.963
135 "MD" 40.639 6.295 -22.749
136 "MD" 39.752 9.489 -22.409
137 "MD" 38.624 12.443 -22.814
138 "MD" 37.936 15.514 -23.228
139 "MD" 35.756 18.727 -23.388
140 "MD" 35.178 22.21 -22.8
141 "MD" 33.154 24.963 -23.16
142 "MD" 32.89 27.993 -22.316
143 "MD" 32.374 31.477 -20.825
144 "MD" 30.307 34.41 -21.295
145 "MD" 29.436 37.802 -21.252
146 "MD" 26.715 40.035 -20.802
147 "MD" 25.479 42.555 -20.286
148 "MD" 25.65 46.389 -21.438
149 "MD" 23.281 49.748 -22.168
150 "MD" 22.054 52.701 -22.547
151 "MD" 20.721 55.422 -22.298
152 "MD" 20.285 58.601 -22.318
153 "MD" 20.503 62.788 -21.534
154 "MD" 20.091 65.823 -20.828
155 "MD" 19.77 68.95 -22.401
156 "MD" 19.726 72.551 -21.659
157 "MD" 18.846 75.711 -22.439
158 "MD" 18.054 78.823 -23.513
159 "MD" 17.002 81.583 -24.107
160 "MD" 16.122 84.942 -22.222
161 "MD" 15.539 87.768 -23.13
162 "MD" 15.112 91.392 -22.362
163 "MD" 13.944 94.611 -21.826
164 "MD" 13.264 97.387 -20.509
165 "MD" 13.256 101.37 -19.848
166 "MD" 12.45 104.652 -19.451
167 "MD" 11.163 108.519 -20.215
-19 "MD" 22.129 87.964 16.076
-18 "MD" 19.811 85.386 16.714
-17 "MD" 18.212 82.406 16.988
-16 "MD" 17.651 79.304 17.558
-15 "MD" 16.458 75.887 17.561
-14 "MD" 14.502 72.431 18.769
-13 "MD" 11.493 71.044 18.597
-12 "MD" 9.996 68.568 18.982
-11 "MD" 7.834 66.008 19.943
-10 "MD" 4.766 64.399 20.634
-9 "MD" 2.7 62.083 20.69
-8 "MD" 1.331 58.615 21.573
-7 "MD" -1.824 57.006 21.238
-6 "MD" -4.509 54.814 21.354
-5 "MD" -6.439 52.954 22.491
-4 "MD" -8.727 50.199 22.155
-3 "MD" -11.21 47.864 22.992
-2 "MD" -14.715 46.233 23.689
-1 "MD" -16.759 44.236 24.915
0 "MD" -19.529 42.337 24.283
1 "MD" -22.415 40.21 24.557
2 "MD" -24.522 37.714 23.164
3 "MD" -27.057 35.086 21.795
4 "MD" -28.491 31.963 21.431
5 "MD" -29.298 28.834 22.315
6 "MD" -30.617 25.901 21.514
7 "MD" -32.945 23.116 23.054
8 "MD" -34.097 20.337 22.451
9 "MD" -35.147 16.841 22.236
10 "MD" -36.751 14.172 23.11
11 "MD" -38.733 11.575 22.89
12 "MD" -40.412 8.454 22.899
13 "MD" -42.357 5.209 22.759
14 "MD" -42.198 2.57 22.469
15 "MD" -40.478 -1.218 22.14
16 "MD" -40.176 -4.542 22.802
17 "MD" -40.076 -7.584 21.438
18 "MD" -39.82 -11.146 21.307
19 "MD" -39.959 -14.275 20.731
20 "MD" -37.336 -17.747 21.779
21 "MD" -36.587 -20.528 20.869
22 "MD" -35.314 -23.466 19.473
23 "MD" -32.413 -25.349 18.487
24 "MD" -30.944 -28.416 17.072
25 "MD" -28.803 -30.526 17.736
26 "MD" -26.897 -32.457 15.947
27 "MD" -24.496 -34.669 16.179
28 "MD" -21.517 -35.939 15.173
29 "MD" -18.985 -39.175 13.909
30 "MD" -15.545 -39.986 14.6
31 "MD" -12.083 -40.394 12.542
32 "MD" -8.977 -43.43 13.711
33 "MD" -5.522 -44.564 12.639
34 "MD" -2.889 -42.837 12.746
35 "MD" 0.659 -43.472 12.066
36 "MD" 3.538 -41.823 12.137
37 "MD" 7.461 -41.368 12.029
38 "MD" 10.372 -41.125 12.082
39 "MD" 13.074 -38.271 11.203
40 "MD" 15.822 -37.657 10.608
41 "MD" 19.753 -36.83 9.282
42 "MD" 22.583 -35.88 9.895
43 "MD" 24.1 -32.4 10.407
44 "MD" 26.731 -29.898 10.431
45 "MD" 29.356 -28.38 8.857
46 "MD" 31.182 -25.26 8.592
47 "MD" 33.994 -23.274 8.721
48 "MD" 35.127 -19.603 7.932
49 "MD" 37.822 -17.356 8.643
50 "MD" 38.178 -14.193 8.031
51 "MD" 39.206 -10.871 8.725
52 "MD" 41.183 -8.026 8.352
53 "MD" 42.495 -5.27 6.951
54 "MD" 43.577 -2.475 4.964
55 "MD" 43.433 0.698 5.159
56 "MD" 43.128 3.881 5.252
57 "MD" 42.317 7.203 5.155
58 "MD" 43.35 11.057 5.108
59 "MD" 41.152 14.149 4.435
60 "MD" 39.525 17.466 2.461
61 "MD" 37.193 20.034 4.043
62 "MD" 36.097 22.98 3.444
63 "MD" 33.455 25.65 2.681
64 "MD" 31.85 28.439 2.72
65 "MD" 29.849 31.259 3.12
66 "MD" 26.734 32.572 2.826
67 "MD" 23.148 33.584 2.834
68 "MD" 20.654 36.325 4.358
69 "MD" 17.204 37.486 3.963
70 "MD" 12.679 37.772 3.282
71 "MD" 9.523 38.505 2.777
72 "MD" 6.563 38.671 1.354
73 "MD" 2.842 39.862 2.116
74 "MD" -0.348 39.644 1.448
75 "MD" -3.547 38.59 1.117
76 "MD" -6.519 39.054 -0.305
77 "MD" -10.035 38.02 -0.195
78 "MD" -13.332 37.98 -1.56
79 "MD" -16.973 37.045 -1.543
80 "MD" -20.554 36.5 -3.15
81 "MD" -22.593 33.776 -1.984
82 "MD" -25.679 32.793 -1.344
83 "MD" -28.713 30.397 -1.869
84 "MD" -30.887 27.861 -2.421
85 "MD" -33.693 26.392 -3.783
86 "MD" -35.697 23.83 -2.814
87 "MD" -37.709 20.914 -3.304
88 "MD" -39.385 17.915 -3.687
89 "MD" -41.748 13.945 -4.292
90 "MD" -41.755 10.84 -4.044
91 "MD" -42.738 7.031 -4.827
92 "MD" -42.502 3.507 -4.498
93 "MD" -41.27 0.314 -5.281
94 "MD" -41.173 -2.434 -7.011
95 "MD" -41.007 -5.472 -9.038
96 "MD" -40.277 -8.977 -9.8
97 "MD" -40.086 -12.145 -10.612
98 "MD" -38.194 -14.902 -9.937
99 "MD" -37.79 -18.001 -10.426
100 "MD" -35.051 -20.276 -10.717
101 "MD" -33.146 -23.101 -12.295
102 "MD" -30.711 -25.192 -12.31
103 "MD" -29.138 -28.514 -12.589
104 "MD" -26.378 -30.713 -12.522
105 "MD" -23.996 -32.588 -11.792
106 "MD" -21.595 -35.795 -8.999
107 "MD" -18.009 -37.156 -8.083
108 "MD" -15.297 -38.957 -8.662
109 "MD" -11.33 -40.32 -8.525
110 "MD" -9.089 -41.379 -10.474
111 "MD" -5.735 -41.721 -10.685
112 "MD" -2.249 -42.065 -11.179
113 "MD" 0.878 -42.271 -11.387
114 "MD" 4.067 -42.51 -12.329
115 "MD" 7.99 -42.603 -12.678
116 "MD" 10.723 -41.848 -13.771
117 "MD" 13.892 -41.071 -13.869
118 "MD" 16.732 -39.242 -14.742
119 "MD" 20.158 -38.454 -14.369
120 "MD" 22.066 -36.118 -16.544
121 "MD" 25.412 -34.899 -18.053
122 "MD" 27.566 -32.166 -18.147
123 "MD" 29.44 -29.695 -18.762
124 "MD" 33.139 -28.275 -20.09
125 "MD" 35.073 -26.3 -21.525
126 "MD" 37.131 -24.347 -22.298
127 "MD" 36.6 -20.293 -24.019
128 "MD" 37.118 -16.716 -24.073
129 "MD" 38.577 -13.753 -23.644
130 "MD" 40.067 -11.308 -23.064
131 "MD" 39.659 -7.487 -22.429
132 "MD" 39.836 -4.048 -21.898
133 "MD" 39.85 -0.508 -22.569
134 "MD" 40.885 2.413 -22.207
135 "MD" 40.918 5.806 -23.326
136 "MD" 40.8 8.788 -23.332
137 "MD" 39.919 12.108 -22.558
138 "MD" 38.884 14.923 -23.344
139 "MD" 36.239 18.579 -22.402
140 "MD" 35.37 21.63 -21.846
141 "MD" 33.735 24.06 -22.219
142 "MD" 33.253 27.257 -20.928
143 "MD" 32.675 30.485 -19.292
144 "MD" 31.342 33.544 -20.259
145 "MD" 30.009 37.07 -20
146 "MD" 27.915 39.84 -19.746
147 "MD" 26.565 42.478 -19.581
148 "MD" 26.359 46.075 -19.63
149 "MD" 25.044 49.224 -19.858
150 "MD" 23.673 52.452 -20.567
151 "MD" 22.75 55.599 -20.373
152 "MD" 21.207 58.243 -21.395
153 "MD" 20.724 62.223 -22.612
154 "MD" 19.894 65.003 -23.98
155 "MD" 19.352 67.553 -25.241
156 "MD" 18.962 70.754 -26.316
157 "MD" 18.053 72.385 -29.408
158 "MD" 15.986 74.408 -31.727
159 "MD" 14.605 76.437 -34.584
160 "MD" 12.853 79.377 -34.453
161 "MD" 11.034 81.911 -35.288
162 "MD" 8.841 84.075 -37.144
163 "MD" 6.733 85.922 -39.187
164 "MD" 5.735 89.203 -40.883
165 "MD" 4.247 92.691 -41.841
166 "MD" 2.46 95.253 -43.042
167 "MD" 0.561 96.997 -45.21
-19 "MD" 11.526 90.779 -4.582
-18 "MD" 10.615 88.505 -2.841
-17 "MD" 9.222 85.74 -1.439
-16 "MD" 7.88 82.691 0.887
-15 "MD" 6.008 81.921 2.861
-14 "MD" 4.622 78.621 3.199
-13 "MD" 2.297 76.231 5.096
-12 "MD" 0.745 74.334 6.482
-11 "MD" -2.58 72.365 8.232
-10 "MD" -4.204 70.89 10.457
-9 "MD" -6.283 68.186 11.287
-8 "MD" -7.771 65.505 13.023
-7 "MD" -11.088 63.994 14.617
-6 "MD" -12.12 61.099 15.793
-5 "MD" -13.326 58.189 17.313
-4 "MD" -14.953 55.008 18.244
-3 "MD" -16.77 52.667 19.064
-2 "MD" -18.43 50.383 20.198
-1 "MD" -19.88 47.973 21.537
0 "MD" -21.855 45.343 20.611
1 "MD" -23.363 42.62 22.143
2 "MD" -25.765 39.383 21.15
3 "MD" -26.815 35.677 21.032
4 "MD" -28.982 33.317 20.824
5 "MD" -29.855 30.33 21.863
6 "MD" -30.93 27.243 21.679
7 "MD" -31.93 23.579 22.783
8 "MD" -34.968 21.352 23.081
9 "MD" -34.409 17.838 23.709
10 "MD" -36.236 15.198 22.626
11 "MD" -37.903 12.447 24.495
12 "MD" -39.5 9.279 24.22
13 "MD" -40.518 6.309 23.371
14 "MD" -40.781 3.009 22.395
15 "MD" -40.422 -0.669 23.214
16 "MD" -40.114 -3.77 23.818
17 "MD" -40.977 -6.858 22.616
18 "MD" -39.777 -10.305 22.125
19 "MD" -39.965 -13.552 20.509
20 "MD" -37.822 -16.524 21.177
21 "MD" -37.266 -20.094 20.842
22 "MD" -36.126 -23.066 19.714
23 "MD" -33.673 -24.962 18.417
24 "MD" -31.68 -27.439 16.851
25 "MD" -29.329 -29.779 16.526
26 "MD" -27.259 -32.645 14.885
27 "MD" -25.188 -34.785 14.73
28 "MD" -21.529 -36.593 13.149
29 "MD" -19.029 -38.829 13.064
30 "MD" -15.513 -40.183 13.247
31 "MD" -12.315 -41.502 12.117
32 "MD" -8.839 -43.395 12.639
33 "MD" -5.711 -44.124 11.948
34 "MD" -2.773 -42.74 12.84
35 "MD" 1.105 -43.827 12.718
36 "MD" 4.088 -42.387 12.581
37 "MD" 7.4 -42.631 13.075
38 "MD" 10.136 -39.948 11.945
39 "MD" 13.923 -38.772 12.102
40 "MD" 17.059 -38.269 11.804
41 "MD" 20.66 -37.376 11.54
42 "MD" 23.37 -36.114 11.007
43 "MD" 25.445 -33.36 11.344
44 "MD" 27.603 -30.979 9.928
45 "MD" 30.054 -29.577 8.715
46 "MD" 31.443 -25.766 9.142
47 "MD" 33.49 -23.139 9.372
48 "MD" 34.902 -19.399 8.321
49 "MD" 37.64 -17.019 8.101
50 "MD" 38.446 -13.617 8.448
51 "MD" 40.376 -10.757 8.215
52 "MD" 41.897 -7.977 7.789
53 "MD" 42.927 -4.922 6.708
54 "MD" 42.679 -1.249 4.856
55 "MD" 43.417 2.122 4.914
56 "MD" 42.903 5.226 5.35
57 "MD" 41.819 8.008 6.358
58 "MD" 41.743 11.809 5.369
59 "MD" 41.39 15.219 5.208
60 "MD" 39.473 17.6 3.738
61 "MD" 37.041 20.124 4.246
62 "MD" 35.61 23.884 4.066
63 "MD" 32.524 25.875 3.102
64 "MD" 31.522 28.627 2.684
65 "MD" 29.918 31.449 1.352
66 "MD" 26.21 32.871 1.07
67 "MD" 22.615 33.997 0.985
68 "MD" 19.978 36.364 2.25
69 "MD" 16.162 36.306 0.712
70 "MD" 13.377 37.798 0.478
71 "MD" 9.623 39.263 0.437
72 "MD" 6.518 39.895 0.382
73 "MD" 3.522 39.382 -0.286
74 "MD" 0.458 40.472 -0.6
75 "MD" -2.573 41.149 -1.6
76 "MD" -6.486 38.778 -2.212
77 "MD" -9.392 38.41 -2.6
78 "MD" -12.689 38.84 -1.806
79 "MD" -16.123 36.763 -2.101
80 "MD" -19.761 36.403 -3.423
81 "MD" -22.537 33.658 -2.66
82 "MD" -25.223 32.278 -2.911
83 "MD" -28.524 30.925 -3.165
84 "MD" -31.261 28.308 -3.337
85 "MD" -33.494 26.777 -3.929
86 "MD" -34.194 23.142 -3.382
87 "MD" -36.961 20.819 -5.056
88 "MD" -38.722 17.592 -5.224
89 "MD" -40.064 14.98 -4.972
90 "MD" -40.758 11.589 -4.9
91 "MD" -41.47 7.689 -5.274
92 "MD" -42.522 4.371 -5.455
93 "MD" -42.251 1.227 -4.993
94 "MD" -41.292 -1.474 -7.249
95 "MD" -40.839 -4.581 -8.104
96 "MD" -39.754 -7.785 -9.387
97 "MD" -39.265 -11.073 -10.765
98 "MD" -38.975 -14.468 -10.057
99 "MD" -37.977 -17.739 -10.066
100 "MD" -36.733 -21.294 -11.057
101 "MD" -34.257 -23.595 -12.455
102 "MD" -31.7 -25.605 -12.393
103 "MD" -29.586 -28.618 -12.066
104 "MD" -26.467 -30.966 -12.073
105 "MD" -24.037 -32.667 -11.157
106 "MD" -21.963 -35.262 -10.098
107 "MD" -19.134 -37.592 -10.518
108 "MD" -15.855 -38.278 -10.732
109 "MD" -12.821 -39.627 -10.709
110 "MD" -9.616 -41.667 -11.586
111 "MD" -6.686 -42.428 -11.553
112 "MD" -2.831 -42.171 -11.827
113 "MD" 0.219 -42.619 -11.684
114 "MD" 3.684 -42.811 -12.309
115 "MD" 7.236 -43.618 -12.857
116 "MD" 10.149 -42.326 -13.783
117 "MD" 13.521 -41.641 -14.051
118 "MD" 15.984 -39.775 -14.146
119 "MD" 19.368 -38.967 -13.29
120 "MD" 21.803 -36.288 -14.558
121 "MD" 25.127 -34.858 -16.315
122 "MD" 26.992 -32.344 -17.87
123 "MD" 29.772 -29.854 -17.481
124 "MD" 31.685 -27.577 -17.883
125 "MD" 34.455 -25.835 -19.427
126 "MD" 37.679 -24.006 -20.576
127 "MD" 38.735 -20.717 -21.393
128 "MD" 39.428 -17.233 -21.358
129 "MD" 40.713 -14.19 -19.88
130 "MD" 41.264 -10.649 -20.429
131 "MD" 40.196 -6.754 -19.95
132 "MD" 40.353 -3.113 -20.636
133 "MD" 40.606 -0.506 -21.355
134 "MD" 40.721 2.769 -20.554
135 "MD" 41.49 6.433 -21.54
136 "MD" 40.91 9.729 -22.771
137 "MD" 39.543 13.083 -22.977
138 "MD" 37.438 15.67 -23.34
139 "MD" 35.94 18.549 -23.891
140 "MD" 35.37 21.659 -22.736
141 "MD" 33.81 24.14 -23.253
142 "MD" 32.975 27.641 -22.078
143 "MD" 31.889 30.899 -21.055
144 "MD" 29.677 33.958 -21.566
145 "MD" 29.405 37.467 -21.481
146 "MD" 27.733 40.023 -21.779
147 "MD" 26.708 43.037 -22.884
148 "MD" 24.773 45.203 -22.164
149 "MD" 22.094 48.062 -22.921
150 "MD" 20.474 50.992 -22.494
151 "MD" 18.357 53.385 -22.652
152 "MD" 17.702 56.028 -23.875
153 "MD" 15.827 58.85 -23.217
154 "MD" 14.869 62.519 -23.537
155 "MD" 13.396 65.304 -24.228
156 "MD" 12.506 68.223 -24.511
157 "MD" 10.319 71.289 -26.619
158 "MD" 7.644 73.729 -28.153
159 "MD" 5.641 75.729 -28.023
160 "MD" 3.293 78.478 -27.171
161 "MD" 0.922 80.216 -28.749
162 "MD" -1.886 82.128 -29.2
163 "MD" -3.417 85.248 -29.008
164 "MD" -3.706 89.055 -28.736
165 "MD" -5.05 92.165 -29.482
166 "MD" -6.613 95.385 -30.388
167 "MD" -9.463 96.735 -32.54
-19 "MD" 12.199 95.68 12.067
-18 "MD" 10.463 92.659 11.728
-17 "MD" 9.414 89.34 11.286
-16 "MD" 8.664 86.65 12.017
-15 "MD" 8.067 83.011 12.755
-14 "MD" 7.306 79.57 13.432
-13 "MD" 4.853 77.556 13.923
-12 "MD" 4.747 73.816 14.44
-11 "MD" 1.962 71.996 14.724
-10 "MD" -0.597 69.211 16.411
-9 "MD" -3.401 66.539 16.145
-8 "MD" -4.409 63.712 16.181
-7 "MD" -7.363 62.359 16.487
-6 "MD" -9.262 59.448 17.617
-5 "MD" -10.751 56.67 17.985
-4 "MD" -12.57 54.196 18.363
-3 "MD" -14.691 51.262 19.248
-2 "MD" -17.053 48.773 20.351
-1 "MD" -19.312 46.563 21.106
0 "MD" -21.16 43.911 21.535
1 "MD" -23.546 40.68 21.457
2 "MD" -25.877 38.042 20.96
3 "MD" -26.532 34.967 21.434
4 "MD" -28.636 32.889 21.299
5 "MD" -30.242 29.815 21.626
6 "MD" -31.068 26.133 21.322
7 "MD" -33.328 23.358 21.867
8 "MD" -34.081 20.548 22.548
9 "MD" -34.241 16.923 22.318
10 "MD" -36.29 14.548 21.532
11 "MD" -38.61 11.258 21.699
12 "MD" -39.879 8.252 20.656
13 "MD" -41.572 5.336 20.415
14 "MD" -41.295 1.905 19.825
15 "MD" -40.538 -1.72 20.137
16 "MD" -40.713 -4.724 20.559
17 "MD" -41.021 -8.293 20.783
18 "MD" -40.466 -11.261 20.465
19 "MD" -39.533 -14.118 20.971
20 "MD" -37.928 -17.411 21.874
21 "MD" -37.694 -20.829 21.782
22 "MD" -36.152 -24.13 21.084
23 "MD" -33.047 -25.806 19.652
24 "MD" -31.719 -28.463 17.592
25 "MD" -29.172 -30.09 18.216
26 "MD" -26.991 -32.656 16.745
27 "MD" -24.41 -35.108 16.688
28 "MD" -21.806 -37.15 14.678
29 "MD" -19.533 -39.19 14.775
30 "MD" -16.063 -39.911 15.19
31 "MD" -12.93 -41.135 14.034
32 "MD" -10.144 -43.4 14.28
33 "MD" -6.447 -43.86 14.26
34 "MD" -3.199 -42.543 14.664
35 "MD" -0.057 -43.386 13.438
36 "MD" 2.864 -42.219 12.603
37 "MD" 6.204 -41.789 12.204
38 "MD" 9.709 -40.141 11.424
39 "MD" 12.557 -39.85 11.347
40 "MD" 16.615 -39.073 12.119
41 "MD" 20.546 -38.612 11.402
42 "MD" 22.834 -36.461 11.11
43 "MD" 24.975 -34.134 11.202
44 "MD" 27.218 -31.119 10.777
45 "MD" 29.871 -29.334 9.342
46 "MD" 31.315 -26.173 9.37
47 "MD" 32.551 -23.488 9.412
48 "MD" 35.943 -21.317 9.184
49 "MD" 36.854 -18.703 8.728
50 "MD" 37.745 -14.921 9.415
51 "MD" 39.633 -12.256 8.569
52 "MD" 41.988 -8.987 8.111
53 "MD" 42.172 -5.723 7.409
54 "MD" 42.341 -2.127 6.864
55 "MD" 42.104 1.163 7.154
56 "MD" 42.473 4.333 5.786
57 "MD" 41.937 8.408 7.447
58 "MD" 42.481 11.682 6.63
59 "MD" 41.503 14.834 5.53
60 "MD" 40.063 17.737 3.355
61 "MD" 37.495 20.557 4.318
62 "MD" 36.288 22.871 3.756
63 "MD" 34.711 26.566 4.368
64 "MD" 31.076 28.043 4.235
65 "MD" 28.818 30.231 3.041
66 "MD" 26.386 32.346 2.982
67 "MD" 23.17 33.954 2.618
68 "MD" 20.929 36.239 3.406
69 "MD" 17.788 37.328 1.848
70 "MD" 13.326 39.179 2.067
71 "MD" 9.842 38.427 1.703
72 "MD" 6.876 39.202 1.867
73 "MD" 3.984 40.418 1.431
74 "MD" 0.028 40.312 0.627
75 "MD" -3.554 39.935 0.524
76 "MD" -6.576 38.858 -0.937
77 "MD" -9.982 38.727 0.279
78 "MD" -13.205 38.463 -0.54
79 "MD" -15.861 36.354 -0.986
80 "MD" -19.377 36.061 -2.705
81 "MD" -21.809 33.888 -2.105
82 "MD" -25.331 32.344 -2.326
83 "MD" -27.725 29.75 -3.123
84 "MD" -31.101 28.822 -3.59
85 "MD" -32.77 26.401 -4.746
86 "MD" -34.762 23.232 -4.265
87 "MD" -37.253 20.956 -5.585
88 "MD" -38.788 18.076 -5.902
89 "MD" -39.755 15.118 -5.762
90 "MD" -40.884 11.717 -5.71
91 "MD" -41.168 8.132 -5.88
92 "MD" -42.369 4.798 -6.291
93 "MD" -43.254 1.34 -7.137
94 "MD" -43.649 -2.292 -8.42
95 "MD" -42.417 -4.958 -9.619
96 "MD" -42.058 -7.747 -11.339
97 "MD" -40.674 -10.888 -11.15
98 "MD" -38.873 -13.791 -10.938
99 "MD" -38.927 -17.142 -10.547
100 "MD" -35.994 -20.181 -10.264
101 "MD" -33.992 -23.336 -11.571
102 "MD" -31.777 -25.218 -10.261
103 "MD" -29.695 -27.963 -10.026
104 "MD" -28.535 -31.075 -9.705
105 "MD" -24.883 -32.261 -9.644
106 "MD" -22.04 -34.021 -9.482
107 "MD" -18.95 -36.011 -10.099
108 "MD" -16.69 -37.683 -9.155
109 "MD" -13.791 -39.222 -10.354
110 "MD" -11.079 -40.627 -11.586
111 "MD" -7.335 -42.236 -12.952
112 "MD" -3.924 -42.013 -12.45
113 "MD" -0.822 -42.343 -13.1
114 "MD" 2.61 -42.799 -13.757
115 "MD" 6.455 -43.431 -13.927
116 "MD" 9.398 -42.283 -15.301
117 "MD" 13.246 -41.921 -15.023
118 "MD" 16.345 -39.653 -15.579
119 "MD" 19.606 -38.733 -14.899
120 "MD" 21.479 -36.095 -15.923
121 "MD" 24.271 -34.872 -17.283
122 "MD" 26.813 -32.712 -18.61
123 "MD" 29.417 -30.147 -18.091
124 "MD" 31.394 -28.29 -19.429
125 "MD" 33.824 -25.712 -20.443
126 "MD" 36.79 -24.004 -22.53
127 "MD" 38.326 -21.051 -23.63
128 "MD" 38.466 -17.825 -22.382
129 "MD" 38.413 -14.617 -22.159
130 "MD" 39.289 -11.662 -22.586
131 "MD" 39.033 -8.433 -21.746
132 "MD" 39.903 -4.301 -21.799
133 "MD" 39.937 -1.272 -21.048
134 "MD" 39.85 1.816 -20.987
135 "MD" 40.437 5.734 -21.41
136 "MD" 40.455 8.927 -21.472
137 "MD" 39.799 12.187 -22.346
138 "MD" 38.124 14.86 -22.248
139 "MD" 36.509 18.557 -21.958
140 "MD" 35.133 21.412 -21.41
141 "MD" 35.25 24.69 -21.214
142 "MD" 33.777 27.632 -20.66
143 "MD" 33.156 31.115 -18.585
144 "MD" 31.815 34.176 -19.409
145 "MD" 31.019 37.075 -19.089
146 "MD" 28.744 40.172 -19.39
147 "MD" 26.264 42.128 -19.79
148 "MD" 24.6 43.818 -20.692
149 "MD" 22.009 46.804 -21.339
150 "MD" 19.156 48.971 -20.937
151 "MD" 16.012 51.044 -20.308
152 "MD" 15.025 54.113 -20.077
153 "MD" 11.806 55.428 -19.904
154 "MD" 9.636 57.927 -19.368
155 "MD" 7.131 59.557 -20.251
156 "MD" 5.308 62.243 -20.277
157 "MD" 2.836 64.194 -21.632
158 "MD" -0.146 65.819 -23.081
159 "MD" -3.341 66.844 -23.871
160 "MD" -6.777 68.139 -23.571
161 "MD" -9.034 70.031 -23.736
162 "MD" -12.491 70.56 -24.629
163 "MD" -15.494 71.552 -25.767
164 "MD" -18.357 73.25 -25.628
165 "MD" -21.08 75.419 -27.53
166 "MD" -23.691 76.906 -28.209
167 "MD" -27.206 77.719 -29.232
-19 "MD" -19.52 105.227 18.519
-18 "MD" -18.845 102.087 18.017
-17 "MD" -17.699 98.529 17.787
-16 "MD" -16.966 95.616 18.133
-15 "MD" -16.203 92.283 18.59
-14 "MD" -15.004 89.107 20.18
-13 "MD" -14.558 85.738 21.671
-12 "MD" -15.777 82.562 20.883
-11 "MD" -14.802 79.029 21.99
-10 "MD" -15.383 76.216 21.59
-9 "MD" -16.29 72.799 20.482
-8 "MD" -15.79 69.714 20.206
-7 "MD" -17.193 66.637 20.319
-6 "MD" -17.192 63.65 19.862
-5 "MD" -18.172 60.185 19.145
-4 "MD" -18.924 56.818 18.903
-3 "MD" -20.57 54.288 19.644
-2 "MD" -21.449 50.693 20.466
-1 "MD" -23.291 48.291 21.07
0 "MD" -24.413 44.953 21.331
1 "MD" -24.844 41.135 20.79
2 "MD" -27.061 38.906 20.615
3 "MD" -26.876 35.257 20.856
4 "MD" -29.094 32.588 20.782
5 "MD" -30.933 29.103 20.213
6 "MD" -31.982 25.992 20.693
7 "MD" -33.837 23.46 21.499
8 "MD" -35.097 20.704 22.195
9 "MD" -36.227 17.513 22.741
10 "MD" -38.204 14.852 21.771
11 "MD" -40.103 11.521 23.727
12 "MD" -41.927 8.438 23.928
13 "MD" -42.048 5.512 22.677
14 "MD" -41.761 2.303 21.456
15 "MD" -41.627 -1.281 22.051
16 "MD" -41.019 -4.656 22.482
17 "MD" -40.801 -7.65 21.544
18 "MD" -41.206 -11.461 21.477
19 "MD" -40.024 -14.634 20.455
20 "MD" -37.75 -17.24 21.989
21 "MD" -36.698 -20.108 20.419
22 "MD" -36.036 -23.138 19.03
23 "MD" -34.377 -25.619 17.939
24 "MD" -32.134 -28.385 16.452
25 "MD" -29.503 -30.015 17.176
26 "MD" -27.428 -32.093 16.315
27 "MD" -24.873 -34.588 16.611
28 "MD" -21.777 -36.498 15.367
29 "MD" -19.261 -38.429 15.441
30 "MD" -15.731 -40.078 15.071
31 "MD" -12.342 -41.33 13.896
32 "MD" -9.491 -43.532 14.638
33 "MD" -6.492 -44.684 14.286
34 "MD" -2.721 -43.262 14.68
35 "MD" 0.468 -44.156 13.589
36 "MD" 3.74 -41.727 13.757
37 "MD" 7.131 -42.494 13.293
38 "MD" 10.882 -41.473 12.86
39 "MD" 13.643 -39.133 12.164
40 "MD" 16.66 -37.505 12.13
41 "MD" 19.576 -36.168 11.294
42 "MD" 23.352 -35.753 10.836
43 "MD" 24.638 -32.592 10.749
44 "MD" 27.012 -30.163 9.952
45 "MD" 29.679 -28.337 8.7
46 "MD" 31.261 -25.36 8.283
47 "MD" 34.136 -23.241 8.138
48 "MD" 36.165 -20.812 7.014
49 "MD" 36.959 -17.933 6.657
50 "MD" 38.709 -14.268 6.169
51 "MD" 40.485 -11.124 6.037
52 "MD" 41.781 -8.458 7.023
53 "MD" 43.611 -5.4 5.671
54 "MD" 43.899 -2.254 4.565
55 "MD" 43.503 1.072 4.927
56 "MD" 42.595 4.332 4.889
57 "MD" 42.115 7.301 4.733
58 "MD" 41.861 11.036 3.952
59 "MD" 41.211 14.418 3.49
60 "MD" 39.81 17.41 2.078
61 "MD" 37.674 20.344 3.647
62 "MD" 36.307 23.258 3.376
63 "MD" 34.432 25.782 2.845
64 "MD" 33.005 29.071 1.366
65 "MD" 30.022 31.321 1.697
66 "MD" 27.075 32.319 2.05
67 "MD" 23.051 34.14 1.945
68 "MD" 21.008 36.185 2.482
69 "MD" 17.475 36.734 1.988
70 "MD" 14.021 38.23 1.989
71 "MD" 10.115 38.721 1.944
72 "MD" 6.994 39.701 1.103
73 "MD" 3.574 39.544 1.069
74 "MD" 0.359 39.843 0.718
75 "MD" -2.957 39.59 0.442
76 "MD" -6.237 37.754 -0.566
77 "MD" -9.424 38.141 -0.703
78 "MD" -13.099 37.892 -1.478
79 "MD" -16.535 36.755 -1.344
80 "MD" -19.742 36.53 -2.618
81 "MD" -22.214 33.468 -2.446
82 "MD" -25.404 32.001 -2.5
83 "MD" -28.176 30.118 -3.42
84 "MD" -30.629 27.854 -4.471
85 "MD" -33.047 25.709 -5.686
86 "MD" -35.402 23.621 -6.08
87 "MD" -37.651 20.228 -5.502
88 "MD" -39.073 17.573 -6.013
89 "MD" -39.879 14.36 -5.712
90 "MD" -40.877 11.32 -5.349
91 "MD" -41.26 7.618 -5.619
92 "MD" -41.709 4.149 -6.293
93 "MD" -42.562 1.345 -5.991
94 "MD" -43.563 -1.906 -8.24
95 "MD" -42.656 -4.763 -8.411
96 "MD" -40.855 -7.87 -9.192
97 "MD" -40.558 -10.969 -10.217
98 "MD" -39.402 -13.937 -9.431
99 "MD" -38.076 -17.69 -10.845
100 "MD" -35.773 -21.229 -10.976
101 "MD" -34.04 -23.378 -12.109
102 "MD" -31.223 -25.235 -11.241
103 "MD" -29.422 -27.917 -11.155
104 "MD" -27.146 -31.182 -11.854
105 "MD" -23.767 -32.365 -11.593
106 "MD" -22.055 -35.128 -11.796
107 "MD" -19.015 -36.547 -11.471
108 "MD" -16.022 -37.965 -11.008
109 "MD" -12.741 -39.098 -11.493
110 "MD" -9.337 -40.826 -12.646
111 "MD" -6.748 -41.959 -12.972
112 "MD" -3.823 -42.07 -12.793
113 "MD" 0.15 -42.438 -13.743
114 "MD" 3.529 -42.792 -14.02
115 "MD" 7.385 -43.445 -14.125
116 "MD" 10.842 -42.426 -15.067
117 "MD" 14.229 -41.69 -14.638
118 "MD" 16.695 -39.278 -14.038
119 "MD" 20.431 -38.381 -13.713
120 "MD" 22.403 -35.168 -15.214
121 "MD" 25.795 -33.731 -17.35
122 "MD" 27.884 -31.376 -17.999
123 "MD" 30.478 -29.327 -17.419
124 "MD" 34.314 -27.87 -18.433
125 "MD" 35.663 -25.355 -18.971
126 "MD" 38.578 -23.57 -19.362
127 "MD" 38.668 -20.425 -20.011
128 "MD" 38.422 -16.112 -20.556
129 "MD" 38.784 -12.752 -21.687
130 "MD" 40.068 -9.333 -21.996
131 "MD" 40.563 -6.706 -22.45
132 "MD" 39.93 -2.922 -22.462
133 "MD" 39.754 -0.008 -21.996
134 "MD" 39.745 3.365 -22.344
135 "MD" 39.748 7.269 -23.556
136 "MD" 38.523 10.522 -24.2
137 "MD" 37.601 13.383 -24.899
138 "MD" 37.172 16.382 -26.276
139 "MD" 35.339 19.626 -26.104
140 "MD" 33.999 22.962 -24.707
141 "MD" 33.993 25.676 -23.789
142 "MD" 32.558 28.013 -22.46
143 "MD" 31.711 30.948 -21.059
144 "MD" 29.889 34.459 -21.064
145 "MD" 29.216 37.49 -20.493
146 "MD" 26.849 40.121 -20.784
147 "MD" 25.186 43.167 -20.696
148 "MD" 22.626 45.087 -20.48
149 "MD" 19.785 47.459 -21.057
150 "MD" 17.678 49.058 -20.715
151 "MD" 14.116 51.291 -19.587
152 "MD" 11.696 53.749 -19.996
153 "MD" 8.47 55.599 -19.62
154 "MD" 6.663 58.903 -19.56
155 "MD" 4.906 61.105 -19.574
156 "MD" 3.682 64.582 -21.077
157 "MD" 1.517 66.73 -21.648
158 "MD" -1.033 68.603 -22.254
159 "MD" -3.621 70.646 -23.17
160 "MD" -7.071 73.023 -23.37
161 "MD" -8.891 75.96 -20.915
162 "MD" -11.605 77.619 -20.488
163 "MD" -14.973 78.345 -20.448
164 "MD" -15.852 81.27 -20.575
165 "MD" -17.8 85.024 -19.458
166 "MD" -19.624 87.343 -19.003
167 "MD" -21.323 90.567 -18.635
-19 "MD" -8.668 105.586 23.109
-18 "MD" -9.577 102.257 22.766
-17 "MD" -10.705 98.968 22.577
-16 "MD" -11.455 95.749 24.157
-15 "MD" -11.789 92.425 24.421
-14 "MD" -12.948 88.299 24.643
-13 "MD" -11.692 85.294 25.46
-12 "MD" -13.019 81.977 24.78
-11 "MD" -13.207 78.456 25.625
-10 "MD" -14.52 75.388 25.804
-9 "MD" -16.308 72.118 24.672
-8 "MD" -16.73 68.64 23.739
-7 "MD" -18.359 65.912 24.238
-6 "MD" -20.583 62.615 23.686
-5 "MD" -21.573 59.196 23.688
-4 "MD" -21.773 56.049 23.16
-3 "MD" -22.641 53.149 23.251
-2 "MD" -24.931 50.867 23.173
-1 "MD" -25.247 47.131 23.655
0 "MD" -27.017 44.097 22.888
1 "MD" -27.373 40.941 22.198
2 "MD" -29.104 38.158 21.84
3 "MD" -29.542 34.487 21.661
4 "MD" -30.568 31.887 19.769
5 "MD" -31.775 29.091 20.759
6 "MD" -32.813 26.139 20.206
7 "MD" -33.84 22.751 21.44
8 "MD" -35.917 20.44 21.478
9 "MD" -36.665 17.139 22.831
10 "MD" -38.118 14.272 21.887
11 "MD" -40.08 11.436 23.139
12 "MD" -41.02 9.059 23.383
13 "MD" -42.524 5.878 22.486
14 "MD" -42.383 2.19 21.002
15 "MD" -41.897 -1.375 21.181
16 "MD" -41.49 -4.698 21.55
17 "MD" -41.076 -8.744 20.868
18 "MD" -40.995 -12.164 20.548
19 "MD" -39.971 -14.975 20.449
20 "MD" -37.77 -17.997 20.544
21 "MD" -37.177 -21.376 18.889
22 "MD" -35.932 -24.506 18.39
23 "MD" -33.595 -26.973 17.515
24 "MD" -31.884 -29.192 16.42
25 "MD" -29.365 -31.053 17.004
26 "MD" -26.784 -33.107 16.348
27 "MD" -24.014 -35.068 16.084
28 "MD" -21.419 -36.715 14.508
29 "MD" -18.966 -38.878 14.657
30 "MD" -14.82 -40.888 13.928
31 "MD" -11.522 -41.636 13.415
32 "MD" -9.035 -43.92 14.116
33 "MD" -5.422 -44.548 14.114
34 "MD" -2.245 -42.843 14.214
35 "MD" 1.042 -43.429 13.03
36 "MD" 3.982 -41.826 13.195
37 "MD" 7.348 -41.899 12.607
38 "MD" 10.269 -41.802 11.954
39 "MD" 13.224 -39.504 11.194
40 "MD" 16.673 -38.278 11.115
41 "MD" 20.43 -36.81 10.217
42 "MD" 23.503 -35.731 10.906
43 "MD" 24.982 -33.016 10.489
44 "MD" 28.132 -31.046 10.434
45 "MD" 30.154 -28.37 9.011
46 "MD" 31.954 -25.067 8.577
47 "MD" 34.331 -23.006 8.962
48 "MD" 37.046 -21.119 8.593
49 "MD" 37.803 -17.553 8.414
50 "MD" 38.49 -14.09 8.252
51 "MD" 40.327 -11.243 7.822
52 "MD" 42.44 -8.717 7.303
53 "MD" 43.467 -5.335 6.138
54 "MD" 43.243 -2.119 4.722
55 "MD" 43.577 1.117 5.241
56 "MD" 42.986 4.254 5.683
57 "MD" 42.374 7.412 6.729
58 "MD" 41.262 11.305 5.227
59 "MD" 40.773 14.715 4.616
60 "MD" 38.84 17.767 3.222
61 "MD" 36.751 19.937 4.449
62 "MD" 35.382 22.717 3.782
63 "MD" 33.737 25.685 3.975
64 "MD" 31.52 27.973 3.527
65 "MD" 28.395 29.759 2.903
66 "MD" 25.701 31.897 2.765
67 "MD" 23.307 33.282 2.61
68 "MD" 20.714 35.749 3.28
69 "MD" 16.731 36.843 1.728
70 "MD" 13.448 38.875 0.034
71 "MD" 10.169 38.433 1.299
72 "MD" 6.89 39.995 1.175
73 "MD" 3.304 39.661 0.139
74 "MD" 0.334 40.32 -0.182
75 "MD" -3.047 39.065 0.072
76 "MD" -6.749 39.179 -2.286
77 "MD" -9.839 38.701 -1.049
78 "MD" -13.448 38.534 -1.128
79 "MD" -16.182 36.705 -1.762
80 "MD" -19.68 36.69 -2.633
81 "MD" -22.011 34.318 -2.114
82 "MD" -25.933 32.361 -2.067
83 "MD" -28.951 30.814 -2.943
84 "MD" -30.994 28.341 -2.93
85 "MD" -33.253 26.449 -3.699
86 "MD" -35.463 24.247 -3.978
87 "MD" -37.666 21.549 -4.593
88 "MD" -39.11 18.425 -4.56
89 "MD" -40.415 15.261 -4.938
90 "MD" -42.744 12.598 -6.609
91 "MD" -41.85 8.948 -5.957
92 "MD" -42.674 5.703 -6.834
93 "MD" -43.863 2.44 -5.615
94 "MD" -43.561 -1.154 -6.432
95 "MD" -43.335 -4.273 -7.047
96 "MD" -42.152 -6.839 -7.962
97 "MD" -40.16 -10.338 -8.12
98 "MD" -38.301 -13.184 -8.174
99 "MD" -37.814 -16.977 -8.677
100 "MD" -35.52 -19.643 -10.017
101 "MD" -33.704 -22.227 -11.612
102 "MD" -31.269 -24.195 -11.29
103 "MD" -29.314 -27.762 -11.393
104 "MD" -26.994 -30.525 -11.877
105 "MD" -24.386 -32.255 -11.319
106 "MD" -22.044 -35.17 -9.344
107 "MD" -19.124 -37.217 -8.886
108 "MD" -15.833 -38.13 -8.838
109 "MD" -12.374 -39.722 -8.774
110 "MD" -9.051 -41.007 -10.697
111 "MD" -5.903 -41.582 -10.77
112 "MD" -3.339 -41.507 -11.323
113 "MD" 0.22 -41.963 -12.076
114 "MD" 3.433 -42.315 -12.409
115 "MD" 7.11 -42.841 -12.779
116 "MD" 10.067 -41.92 -14.425
117 "MD" 13.768 -41.547 -13.918
118 "MD" 16.45 -39.566 -13.717
119 "MD" 19.888 -38.93 -13.825
120 "MD" 21.982 -36.361 -15.762
121 "MD" 25.346 -35.107 -17.208
122 "MD" 27.473 -32.749 -18.195
123 "MD" 29.778 -29.955 -17.395
124 "MD" 32.887 -28.094 -18.576
125 "MD" 34.546 -25.885 -18.878
126 "MD" 36.916 -23.334 -19.467
127 "MD" 38.216 -20.857 -20.785
128 "MD" 37.698 -15.987 -21.634
129 "MD" 39.021 -13.019 -21.429
130 "MD" 39.071 -9.76 -21.789
131 "MD" 38.901 -6.335 -22.206
132 "MD" 39.838 -2.785 -22.425
133 "MD" 39.699 0.012 -23.586
134 "MD" 39.752 3.627 -21.796
135 "MD" 39.818 7.248 -22.602
136 "MD" 39.368 10.504 -23.471
137 "MD" 36.596 12.294 -23.061
138 "MD" 35.589 15.653 -24.249
139 "MD" 33.506 18.725 -24.013
140 "MD" 33.164 21.859 -23.259
141 "MD" 32.012 24.717 -22.951
142 "MD" 31.023 27.611 -21.291
143 "MD" 30.307 30.64 -20.679
144 "MD" 28.33 33.979 -21.049
145 "MD" 26.912 37.22 -20.893
146 "MD" 24.231 39.479 -21.431
147 "MD" 23.864 42.606 -22.804
148 "MD" 22.221 45.35 -22.331
149 "MD" 21.174 48.29 -23.421
150 "MD" 19.096 51.179 -24.127
151 "MD" 17.984 54.432 -23.843
152 "MD" 17.855 57.738 -24.569
153 "MD" 15.889 60.453 -24.246
154 "MD" 16.238 64.03 -25.837
155 "MD" 15.666 66.648 -27.579
156 "MD" 15.839 69.756 -28.706
157 "MD" 16.306 72.766 -30.503
158 "MD" 16.4 75.938 -31.781
159 "MD" 16.476 79.521 -31.498
160 "MD" 15.615 82.408 -32.664
161 "MD" 16.986 86.183 -32.774
162 "MD" 15.811 89.007 -33.656
163 "MD" 15.626 92.142 -34.559
164 "MD" 15.583 95.401 -35.524
165 "MD" 16.096 98.307 -37.069
166 "MD" 15.975 101.074 -38.949
167 "MD" 16.763 104.092 -41.361
-19 "MD" 11.546 90.057 50.352
-18 "MD" 9.762 87.773 48.699
-17 "MD" 8.667 85.13 46.383
-16 "MD" 6.83 82.909 44.082
-15 "MD" 5.247 79.434 43.491
-14 "MD" 3.026 76.991 43.466
-13 "MD" 2.309 73.272 42.16
-12 "MD" -0.645 71.865 40.115
-11 "MD" -2.226 69.369 39.224
-10 "MD" -4.037 66.726 38.283
-9 "MD" -6.808 65.192 35.645
-8 "MD" -8.184 62.902 33.779
-7 "MD" -11.546 61.686 32.159
-6 "MD" -13.454 59.495 30.844
-5 "MD" -15.362 56.882 30.3
-4 "MD" -16.69 54.414 29.803
-3 "MD" -18.243 51.401 27.863
-2 "MD" -19.824 48.8 27.269
-1 "MD" -21.332 45.812 26.665
0 "MD" -23.067 43.152 25.52
1 "MD" -23.609 40.401 23.808
2 "MD" -25.388 37.98 22.337
3 "MD" -27.358 34.854 20.892
4 "MD" -29.183 32.649 20.485
5 "MD" -30.764 29.888 21.131
6 "MD" -32.034 26.887 20.309
7 "MD" -34.012 23.637 21.499
8 "MD" -35.544 20.76 22.125
9 "MD" -36.254 17.691 23.009
10 "MD" -37.515 14.716 22.886
11 "MD" -39.286 11.641 22.503
12 "MD" -41.313 8.62 23.414
13 "MD" -41.816 5.304 22.347
14 "MD" -41.729 1.396 21.284
15 "MD" -40.949 -1.794 22.331
16 "MD" -40.864 -4.632 21.694
17 "MD" -40.247 -7.856 20.478
18 "MD" -40.392 -11.181 20.59
19 "MD" -39.842 -14.307 19.598
20 "MD" -38.042 -17.087 19.7
21 "MD" -37.099 -20.518 20.361
22 "MD" -35.906 -23.202 18.396
23 "MD" -34.199 -26.124 17.437
24 "MD" -31.885 -28.258 16.114
25 "MD" -29.264 -30.561 16.657
26 "MD" -26.889 -32.778 15.313
27 "MD" -24.497 -35.154 15.395
28 "MD" -21.52 -36.902 14.214
29 "MD" -19.193 -38.866 13.922
30 "MD" -15.396 -40.418 13.957
31 "MD" -12.541 -41.189 13.457
32 "MD" -10.133 -43.177 13.728
33 "MD" -6.378 -43.246 12.749
34 "MD" -3.113 -43.879 11.659
35 "MD" -0.18 -43.664 12.819
36 "MD" 2.859 -42.298 13.235
37 "MD" 6.337 -43.526 13.691
38 "MD" 10.697 -43.069 11.106
39 "MD" 13.011 -40.468 10.3
40 "MD" 15.966 -39.241 9.925
41 "MD" 19.517 -37.57 9.332
42 "MD" 23.051 -36.332 9.209
43 "MD" 24.313 -33.611 9.091
44 "MD" 27.123 -30.852 9.454
45 "MD" 29.471 -28.192 9.242
46 "MD" 31.275 -25.661 8.633
47 "MD" 33.626 -23.192 9.444
48 "MD" 34.899 -19.922 8.272
49 "MD" 38.825 -17.327 8.191
50 "MD" 38.816 -13.982 8.967
51 "MD" 40.169 -11.331 9.259
52 "MD" 42.092 -8.677 8.815
53 "MD" 43.396 -5.659 7.752
54 "MD" 43.101 -2.239 6.703
55 "MD" 43.389 0.778 6.661
56 "MD" 42.555 3.978 6.713
57 "MD" 41.5 7.098 7.384
58 "MD" 41.207 10.92 6.218
59 "MD" 40.83 14.267 5.272
60 "MD" 39.145 17.222 3.729
61 "MD" 36.82 19.417 4.84
62 "MD" 35.255 22.838 4.272
63 "MD" 33.925 26.411 3.981
64 "MD" 30.355 27.65 3.612
65 "MD" 28.012 30.063 2.905
66 "MD" 25.157 32.024 3.092
67 "MD" 22.656 34.286 2.6
68 "MD" 19.706 36.951 3.365
69 "MD" 16.605 36.308 1.549
70 "MD" 13.292 37.788 1.712
71 "MD" 9.749 38.36 1.139
72 "MD" 6.936 38.317 0.22
73 "MD" 3.502 39.783 1.361
74 "MD" 0.216 39.502 0.366
75 "MD" -2.954 39.426 -0.089
76 "MD" -6.301 37.83 -1.503
77 "MD" -9.335 38.159 -0.903
78 "MD" -13.034 38.402 -1.061
79 "MD" -15.67 36.457 -1.502
80 "MD" -20.039 36.184 -2.811
81 "MD" -22.096 33.747 -2.447
82 "MD" -25.262 32.357 -1.934
83 "MD" -28.251 30.696 -2.688
84 "MD" -30.92 28.124 -3.696
85 "MD" -32.989 26.658 -4.481
86 "MD" -35.796 24.625 -4.301
87 "MD" -37.062 21.186 -5.04
88 "MD" -38.982 18.204 -4.86
89 "MD" -40.011 15.278 -4.796
90 "MD" -41.467 11.879 -5.646
91 "MD" -41.888 7.988 -6.151
92 "MD" -42.718 3.608 -6.977
93 "MD" -43.901 0.488 -6.352
94 "MD" -42.905 -2.547 -7.352
95 "MD" -42.467 -5.033 -8.344
96 "MD" -41.645 -8.729 -9
97 "MD" -40.704 -11.975 -9.523
98 "MD" -38.485 -14.402 -8.402
99 "MD" -37.463 -18.275 -9.471
100 "MD" -35.211 -20.704 -9.837
101 "MD" -34.01 -23.405 -11.329
102 "MD" -31.166 -26.01 -11.106
103 "MD" -29.299 -29.401 -10.622
104 "MD" -26.313 -31.02 -10.818
105 "MD" -23.292 -32.408 -10.678
106 "MD" -21.294 -35.061 -9.021
107 "MD" -19.113 -37.551 -9.514
108 "MD" -15.474 -38.52 -8.777
109 "MD" -12.628 -39.893 -8.804
110 "MD" -9.285 -41.17 -10.654
111 "MD" -6.201 -41.705 -10.842
112 "MD" -2.808 -41.953 -11.681
113 "MD" 0.107 -42.18 -12.206
114 "MD" 3.629 -42.675 -13.105
115 "MD" 7.434 -43.409 -13.744
116 "MD" 10.236 -41.932 -14.824
117 "MD" 13.499 -41.682 -14.893
118 "MD" 16.394 -39.844 -14.948
119 "MD" 19.706 -38.558 -14.602
120 "MD" 22.019 -36.099 -15.669
121 "MD" 25.069 -34.698 -16.846
122 "MD" 27.161 -32.376 -16.815
123 "MD" 29.64 -30.186 -16.701
124 "MD" 33.447 -28.639 -18.741
125 "MD" 35.964 -26.761 -19.977
126 "MD" 36.805 -24.035 -22.57
127 "MD" 38.162 -21.388 -23.721
128 "MD" 38.091 -17.795 -23.435
129 "MD" 39.007 -14.28 -22.27
130 "MD" 39.206 -11.293 -23.677
131 "MD" 39.314 -7.987 -22.228
132 "MD" 39.944 -4.451 -21.75
133 "MD" 39.721 -1.343 -22.253
134 "MD" 39.933 1.954 -20.913
135 "MD" 40.176 5.37 -21.407
136 "MD" 39.427 8.141 -22.005
137 "MD" 38.886 11.358 -22.058
138 "MD" 37.891 14.711 -22.414
139 "MD" 35.333 17.689 -22.961
140 "MD" 35.333 21.585 -21.182
141 "MD" 35.032 24.609 -22.056
142 "MD" 33.571 27.843 -21.305
143 "MD" 32.392 31.359 -19.741
144 "MD" 30.505 34.255 -19.808
145 "MD" 29.939 37.529 -20.052
146 "MD" 28.287 40.141 -20.469
147 "MD" 28.882 43.363 -20.861
148 "MD" 26.966 46.385 -19.433
149 "MD" 26.475 49.657 -20.516
150 "MD" 25.047 52.978 -21.629
151 "MD" 24.001 56.388 -21.228
152 "MD" 23.17 59.182 -22.219
153 "MD" 23.164 62.943 -21.661
154 "MD" 22.218 66.419 -20.383
155 "MD" 20.727 68.891 -22.732
156 "MD" 20.097 72.246 -21.381
157 "MD" 18.855 75.311 -22.339
158 "MD" 17.934 78.038 -23.959
159 "MD" 16.906 81.138 -23.897
160 "MD" 15.046 84.096 -23.701
161 "MD" 14.903 87.249 -25.093
162 "MD" 13.3 90.03 -25.376
163 "MD" 13.73 93.527 -25.118
164 "MD" 13.755 96.606 -24.587
165 "MD" 14.94 99.968 -25.73
166 "MD" 15.984 103.401 -27.083
167 "MD" 16.28 106.463 -28.312
-19 "MD" 12.872 97.589 30.302
-18 "MD" 11.752 90.34 29.567
-17 "MD" 11.049 86.878 30.185
-16 "MD" 10.343 84.307 30.432
-15 "MD" 8.583 81.192 30.315
-14 "MD" 7.104 78.138 31.407
-13 "MD" 5.916 74.227 32.358
-12 "MD" 3.831 72.129 30.756
-11 "MD" 2.659 68.868 30.619
-10 "MD" 0.026 66.073 31.228
-9 "MD" -1.679 63.058 29.637
-8 "MD" -3.654 60.129 28.315
-7 "MD" -6.943 58.557 26.96
-6 "MD" -8.44 55.62 26.148
-5 "MD" -10.3 53.156 25.666
-4 "MD" -12.19 50.653 25.007
-3 "MD" -14.731 48.385 24.907
-2 "MD" -17.857 47.012 24.876
-1 "MD" -20.404 45.159 24.271
0 "MD" -22.954 43.391 23.923
1 "MD" -24.174 39.981 22.39
2 "MD" -27.116 38.293 22.108
3 "MD" -29.567 35.979 21.723
4 "MD" -29.897 32.027 20.917
5 "MD" -31.607 29.216 20.577
6 "MD" -33.101 26.102 20.429
7 "MD" -35.398 23.599 20.888
8 "MD" -35.463 20.263 21.378
9 "MD" -37.54 17.426 20.121
10 "MD" -38.712 14.38 21.389
11 "MD" -40.768 11.555 22.754
12 "MD" -41.641 8.353 22.088
13 "MD" -42.201 5.091 20.88
14 "MD" -41.135 1.362 20.397
15 "MD" -40.687 -2.089 20.2
16 "MD" -39.986 -5.13 19.287
17 "MD" -40.334 -8.432 18.734
18 "MD" -39.036 -11.841 19.372
19 "MD" -38.756 -15.066 19.576
20 "MD" -37.007 -17.836 20.134
21 "MD" -35.948 -20.708 20.44
22 "MD" -35.789 -24.016 19.213
23 "MD" -33.606 -26.119 18.129
24 "MD" -31.881 -28.967 16.606
25 "MD" -29.344 -30.91 17.143
26 "MD" -26.932 -33.7 15.922
27 "MD" -24.019 -35.599 15.824
28 "MD" -21.357 -37.346 14.978
29 "MD" -18.636 -39.223 14.95
30 "MD" -14.75 -40.508 14.465
31 "MD" -11.468 -41.075 13.863
32 "MD" -8.772 -43.636 14.386
33 "MD" -5.495 -44.328 14.534
34 "MD" -1.981 -42.736 14.857
35 "MD" 1.066 -43.362 13.117
36 "MD" 3.868 -42.403 13.632
37 "MD" 7.412 -42.598 14.44
38 "MD" 10.181 -40.505 12.555
39 "MD" 13.551 -39.074 11.943
40 "MD" 16.742 -38.048 11.553
41 "MD" 19.577 -36.144 10.946
42 "MD" 22.711 -35.413 10.598
43 "MD" 24.806 -32.954 9.668
44 "MD" 27.512 -30.728 9.579
45 "MD" 29.703 -28.328 9.381
46 "MD" 30.66 -25.209 9.715
47 "MD" 33.784 -23.113 9.753
48 "MD" 36.416 -20.735 9.195
49 "MD" 37.43 -17.779 8.737
50 "MD" 38.004 -14.256 8.683
51 "MD" 39.513 -11.667 8.929
52 "MD" 41.374 -8.24 8.687
53 "MD" 42.785 -4.988 7.667
54 "MD" 42.259 -1.974 6.931
55 "MD" 43.2 0.862 6.094
56 "MD" 42.53 4.719 5.745
57 "MD" 41.803 7.948 6.696
58 "MD" 41.817 12.35 5.265
59 "MD" 41.653 16.054 5.236
60 "MD" 39.478 18.316 3.998
61 "MD" 36.954 21.079 5.261
62 "MD" 35.257 23.952 4.413
63 "MD" 34.165 26.901 4.891
64 "MD" 30.807 29.08 4.082
65 "MD" 28.064 30.343 3.634
66 "MD" 25.67 32.691 2.473
67 "MD" 22.479 34.254 2.679
68 "MD" 19.747 36.549 3.722
69 "MD" 16.394 36.547 2.239
70 "MD" 13.871 38.281 2.659
71 "MD" 10.706 39.447 2.185
72 "MD" 7.387 40.603 2.292
73 "MD" 3.873 40.537 1.392
74 "MD" 0.945 40.415 0.723
75 "MD" -2.873 40.619 0.275
76 "MD" -6.481 38.75 0.311
77 "MD" -9.447 38.443 -0.782
78 "MD" -12.95 38.724 -0.283
79 "MD" -16.116 36.566 -1.241
80 "MD" -19.866 36.725 -2.485
81 "MD" -22.076 34.35 -1.935
82 "MD" -24.836 33.021 -1.975
83 "MD" -27.791 31.257 -2.521
84 "MD" -30.068 28.037 -3.975
85 "MD" -32.11 25.9 -5.074
86 "MD" -34.696 23.471 -4.05
87 "MD" -37.011 21.443 -5.731
88 "MD" -39.199 17.987 -5.303
89 "MD" -40.027 14.718 -5.074
90 "MD" -41.222 12.069 -5.63
91 "MD" -41.723 7.843 -5.902
92 "MD" -43.137 4.284 -6.212
93 "MD" -43.033 1.175 -6.709
94 "MD" -43.789 -1.705 -7.53
95 "MD" -44.487 -5.047 -7.631
96 "MD" -41.702 -8.48 -7.368
97 "MD" -38.994 -11.203 -7.673
98 "MD" -38.294 -14.296 -8.74
99 "MD" -37.793 -17.474 -9.083
100 "MD" -35.062 -20.191 -9.823
101 "MD" -33.62 -23.021 -11.337
102 "MD" -31.273 -25.019 -10.798
103 "MD" -29.337 -28.178 -10.573
104 "MD" -27.172 -30.451 -10.936
105 "MD" -24.805 -32.887 -11.766
106 "MD" -21.525 -33.744 -9.768
107 "MD" -19.156 -37.634 -9.234
108 "MD" -16.121 -39.053 -8.988
109 "MD" -12.388 -39.961 -9.901
110 "MD" -8.834 -42.014 -11.475
111 "MD" -5.733 -43.372 -12.315
112 "MD" -2.289 -42.206 -11.508
113 "MD" 0.816 -42.463 -12.057
114 "MD" 4.183 -42.956 -12.473
115 "MD" 7.542 -43.307 -13.084
116 "MD" 10.237 -42.502 -13.617
117 "MD" 13.743 -41.187 -13.49
118 "MD" 16.595 -39.288 -13.903
119 "MD" 20.236 -38.439 -12.93
120 "MD" 22.208 -35.217 -14.326
121 "MD" 25.14 -34.341 -15.977
122 "MD" 27.307 -31.782 -16.699
123 "MD" 29.815 -29.339 -16.031
124 "MD" 32.318 -27.94 -18.026
125 "MD" 35.04 -26.401 -19.229
126 "MD" 36.643 -24.002 -21.462
127 "MD" 36.907 -20.351 -21.612
128 "MD" 38.651 -16.43 -22.934
129 "MD" 39.441 -13.271 -21.872
130 "MD" 39.294 -10.409 -23.349
131 "MD" 38.896 -6.587 -22.682
132 "MD" 39.211 -3.196 -22.531
133 "MD" 39.164 -0.373 -23.648
134 "MD" 39.399 3.424 -22.901
135 "MD" 39.329 6.906 -23.753
136 "MD" 38.886 10.394 -24.412
137 "MD" 38.421 13.98 -24.876
138 "MD" 37.356 16.867 -24.387
139 "MD" 35.384 20.092 -24.854
140 "MD" 35.238 23.146 -23.182
141 "MD" 34.9 25.935 -22.385
142 "MD" 33.726 28.878 -21.36
143 "MD" 32.674 32.656 -19.013
144 "MD" 30.926 35.833 -19.575
145 "MD" 30.915 39.14 -18.999
146 "MD" 28.937 41.971 -19.791
147 "MD" 29.057 45.539 -19.687
148 "MD" 27.28 48.379 -18.42
149 "MD" 26.659 51.824 -18.896
150 "MD" 25.954 54.96 -19.11
151 "MD" 25.401 58.002 -18.853
152 "MD" 24.883 61.225 -18.796
153 "MD" 23.741 65.278 -17.411
154 "MD" 23.366 67.765 -16.354
155 "MD" 22.903 71.162 -18.668
156 "MD" 22.481 74.052 -18.796
157 "MD" 23.114 77.731 -19.618
158 "MD" 22.359 80.723 -21.173
159 "MD" 22.781 83.924 -20.938
160 "MD" 22.528 87.776 -20.754
161 "MD" 22.731 91.315 -22.61
162 "MD" 23.099 94.453 -22.495
163 "MD" 21.102 97.426 -22.648
164 "MD" 22.062 100.882 -22.345
165 "MD" 22.831 104.671 -22.445
166 "MD" 23.156 107.827 -22.962
167 "MD" 23.383 111.416 -22.91
-19 "MD" 2.206 97.764 36.699
-18 "MD" 1.675 94.667 35.081
-17 "MD" 1.425 91.885 33.5
-16 "MD" 0.787 88.171 33.336
-15 "MD" 1.311 84.93 32.639
-14 "MD" 1.134 81.294 33.141
-13 "MD" -0.715 78.799 32.557
-12 "MD" -1.002 75.491 31.918
-11 "MD" -2.118 72.425 31.25
-10 "MD" -4.222 69.959 29.881
-9 "MD" -6.012 67.364 29.296
-8 "MD" -7.639 65.212 28.631
-7 "MD" -10.236 62.59 28.038
-6 "MD" -10.869 59.787 27.861
-5 "MD" -12.28 56.76 27.275
-4 "MD" -13.97 53.365 27.078
-3 "MD" -15.242 50.337 26.537
-2 "MD" -16.804 47.622 26.697
-1 "MD" -18.526 45.013 26.118
0 "MD" -20.762 42.806 25.596
1 "MD" -21.923 40.05 23.184
2 "MD" -23.954 37.434 22.879
3 "MD" -27.136 35.569 21.56
4 "MD" -28.739 32.988 21.436
5 "MD" -29.538 29.51 21.91
6 "MD" -31.183 26.625 22.038
7 "MD" -32.274 23.385 23.057
8 "MD" -34.287 20.699 22.397
9 "MD" -35.812 18.151 22.314
10 "MD" -36.94 15.272 23.323
11 "MD" -38.538 12.411 23.006
12 "MD" -39.088 9.255 22.026
13 "MD" -40.519 6.119 21.086
14 "MD" -40.19 2.983 19.675
15 "MD" -40.266 -0.54 19.613
16 "MD" -39.721 -3.673 18.803
17 "MD" -41.072 -6.74 19.78
18 "MD" -39.85 -10.182 19.001
19 "MD" -40.239 -13.494 17.239
20 "MD" -38.801 -16.688 18.628
21 "MD" -38.243 -19.945 18.013
22 "MD" -37.253 -23.508 17.665
23 "MD" -34.851 -26.158 17.952
24 "MD" -32.278 -28.618 16.463
25 "MD" -30.357 -30.554 16.683
26 "MD" -27.663 -32.75 16.216
27 "MD" -25.744 -35.305 16.075
28 "MD" -23.001 -37.203 14.398
29 "MD" -19.585 -38.558 14.263
30 "MD" -16.836 -39.911 13.679
31 "MD" -13.797 -41 12.397
32 "MD" -10.48 -43.524 12.541
33 "MD" -7.384 -44.336 12.035
34 "MD" -3.779 -43.867 11.675
35 "MD" -0.43 -44.363 10.866
36 "MD" 2.643 -43.34 10.521
37 "MD" 6.497 -43.773 11.19
38 "MD" 8.953 -41.417 9.869
39 "MD" 12.341 -40.537 9.453
40 "MD" 16.09 -38.983 9.389
41 "MD" 18.958 -37.633 9.684
42 "MD" 22.64 -37.159 9.928
43 "MD" 24.854 -34.132 10.312
44 "MD" 27.489 -31.6 11.158
45 "MD" 29.769 -28.829 11.366
46 "MD" 31.227 -25.958 10.886
47 "MD" 33.179 -23.599 10.771
48 "MD" 36.213 -20.971 10.447
49 "MD" 37.357 -18.189 10.142
50 "MD" 37.72 -14.538 10.421
51 "MD" 38.801 -11.122 10.268
52 "MD" 40.514 -8.039 9.066
53 "MD" 41.785 -5.136 7.188
54 "MD" 43.339 -2.129 5.753
55 "MD" 43.024 0.791 6.177
56 "MD" 42.564 4.366 5.519
57 "MD" 41.923 7.396 7.201
58 "MD" 41.592 12.439 6.086
59 "MD" 40.888 16.027 4.885
60 "MD" 38.611 17.772 4.07
61 "MD" 36.935 20.397 3.713
62 "MD" 35.255 24.061 2.748
63 "MD" 33.764 27.423 2.175
64 "MD" 30.249 29.08 2.146
65 "MD" 27.746 30.734 2.222
66 "MD" 25.236 32.852 1.273
67 "MD" 22.187 34.283 1.113
68 "MD" 19.883 36.576 1.868
69 "MD" 16.314 36.389 1.348
70 "MD" 13.137 38.116 1.399
71 "MD" 9.785 39.002 1.828
72 "MD" 6.352 40.212 2.175
73 "MD" 3.076 40.744 1.87
74 "MD" -0.48 40.865 1.204
75 "MD" -3.731 39.346 1.113
76 "MD" -6.669 38.536 -0.812
77 "MD" -9.641 38.804 -0.364
78 "MD" -13.315 39.254 -0.746
79 "MD" -16.182 37.908 -0.828
80 "MD" -19.893 36.64 -1.916
81 "MD" -22.129 33.89 -1.37
82 "MD" -24.952 32.402 -1.617
83 "MD" -27.542 30.225 -2.154
84 "MD" -30.937 28.987 -3.158
85 "MD" -33.368 26.542 -3.768
86 "MD" -35.071 23.598 -3.12
87 "MD" -37.125 21.148 -2.859
88 "MD" -39.185 18.153 -4.252
89 "MD" -40.568 14.849 -4.1
90 "MD" -40.837 11.916 -5.251
91 "MD" -41.535 8.226 -5.52
92 "MD" -42.703 5.111 -5.688
93 "MD" -44.142 1.95 -5.891
94 "MD" -43.084 -0.748 -7.157
95 "MD" -44.77 -3.971 -8.444
96 "MD" -42.828 -7.445 -9.214
97 "MD" -41.095 -10.958 -10.037
98 "MD" -39.111 -13.478 -8.912
99 "MD" -38.784 -17.357 -8.271
100 "MD" -36.78 -19.479 -10.071
101 "MD" -34.691 -22.745 -12.252
102 "MD" -31.931 -24.651 -11.466
103 "MD" -30.025 -27.662 -11.441
104 "MD" -26.81 -29.96 -11.45
105 "MD" -24.255 -31.576 -10.551
106 "MD" -22.513 -34.949 -10.039
107 "MD" -19.236 -36.373 -9.968
108 "MD" -16.717 -38.065 -9.985
109 "MD" -13.37 -39.475 -10.571
110 "MD" -9.94 -41.575 -12.231
111 "MD" -6.82 -42.252 -12.621
112 "MD" -3.596 -41.627 -12.478
113 "MD" -0.212 -41.832 -12.938
114 "MD" 3.23 -42.149 -13.08
115 "MD" 7.272 -42.809 -13.893
116 "MD" 10.352 -42.697 -14.736
117 "MD" 13.723 -42.052 -14.352
118 "MD" 16.725 -40.04 -14.041
119 "MD" 20.074 -39.172 -13.37
120 "MD" 22.151 -36.677 -15.074
121 "MD" 24.877 -34.219 -14.99
122 "MD" 27.481 -32.13 -16.662
123 "MD" 29.637 -30.223 -16.6
124 "MD" 33.873 -28.962 -17.808
125 "MD" 35.706 -26.857 -19.108
126 "MD" 38.797 -24.999 -19.862
127 "MD" 39.408 -21.811 -21.448
128 "MD" 39.116 -17.643 -21.06
129 "MD" 38.667 -13.93 -21.496
130 "MD" 39.782 -10.767 -21.867
131 "MD" 39.072 -7.318 -21.811
132 "MD" 38.968 -3.915 -22.137
133 "MD" 39.172 -0.832 -22.323
134 "MD" 39.708 2.368 -21.691
135 "MD" 40.339 5.598 -21.558
136 "MD" 38.303 8.263 -21.619
137 "MD" 37.815 11.738 -22.347
138 "MD" 36.421 15.176 -22.764
139 "MD" 34.869 18.731 -22.942
140 "MD" 34.791 21.593 -22.626
141 "MD" 34.364 25.104 -22.733
142 "MD" 32.844 28.03 -21.996
143 "MD" 32.478 31.398 -20.995
144 "MD" 30.033 34.322 -21.738
145 "MD" 29.206 37.644 -21.041
146 "MD" 27.436 40.311 -21.775
147 "MD" 27.163 43.286 -23.298
148 "MD" 25.831 46.539 -22.683
149 "MD" 24.765 49.661 -23.628
150 "MD" 23.335 53.084 -24.048
151 "MD" 21.57 56.295 -22.986
152 "MD" 20.465 59.633 -23.45
153 "MD" 18.127 61.987 -22.934
154 "MD" 16.999 64.412 -23.737
155 "MD" 15.876 67.023 -23.037
156 "MD" 14.631 70.644 -23.399
157 "MD" 12.708 73.943 -24.257
158 "MD" 10.02 76.416 -24.818
159 "MD" 7.866 79.515 -24.61
160 "MD" 6.055 81.45 -25.144
161 "MD" 4.981 85.137 -25.472
162 "MD" 1.549 86.532 -26.267
163 "MD" -0.637 89.079 -26.677
164 "MD" -2.116 91.897 -27.006
165 "MD" -3.116 95.173 -28.938
166 "MD" -4.634 98.254 -29.421
167 "MD" -7.517 100.277 -29.971
-19 "MD" 2.969 99.386 42.112
-18 "MD" 2.214 96.253 40.276
-17 "MD" 1.419 92.95 38.768
-16 "MD" 1.141 89.429 39.245
-15 "MD" 0.393 86.693 37.823
-14 "MD" 0.317 82.562 37.62
-13 "MD" 0.115 78.495 37.334
-12 "MD" -2.491 76.458 35.63
-11 "MD" -2.994 73.447 34.6
-10 "MD" -5.621 70.484 32.966
-9 "MD" -8.013 68.435 31.636
-8 "MD" -8.497 65.325 29.969
-7 "MD" -11.444 62.781 29.83
-6 "MD" -13.11 60.469 29.263
-5 "MD" -14.832 58.174 27.658
-4 "MD" -16.432 55.346 27.065
-3 "MD" -17.784 52.073 26.303
-2 "MD" -20.305 49.895 25.949
-1 "MD" -21.537 46.374 26.044
0 "MD" -23.177 43.749 25.416
1 "MD" -23.509 40.632 23.766
2 "MD" -25.429 38.076 23.153
3 "MD" -28.258 35.956 21.53
4 "MD" -28.77 32.762 21.41
5 "MD" -30.241 30.228 21.406
6 "MD" -31.288 26.808 21.146
7 "MD" -32.734 22.912 21.864
8 "MD" -34.554 20.231 21.333
9 "MD" -35.464 17.234 22.703
10 "MD" -37.3 14.746 21.716
11 "MD" -39.283 11.656 21.844
12 "MD" -40.747 8.506 22.457
13 "MD" -41.512 4.921 21.803
14 "MD" -41.142 1.311 21.198
15 "MD" -41.183 -2.548 21.6
16 "MD" -39.708 -5.103 21.712
17 "MD" -39.33 -8.766 21.054
18 "MD" -38.751 -12.012 20.741
19 "MD" -38.081 -14.838 20.411
20 "MD" -36.306 -17.853 20.441
21 "MD" -36.255 -21.497 20.385
22 "MD" -35.219 -24.135 18.53
23 "MD" -33.264 -26.65 17.77
24 "MD" -31.841 -29.235 15.804
25 "MD" -29.204 -30.616 16.736
26 "MD" -26.62 -32.758 15.413
27 "MD" -24.373 -35.456 15.686
28 "MD" -20.68 -36.99 13.989
29 "MD" -18.222 -39.753 13.049
30 "MD" -14.689 -40.806 13.963
31 "MD" -11.643 -41.378 12.544
32 "MD" -8.647 -43.86 13.682
33 "MD" -5.69 -44.465 12.414
34 "MD" -2.09 -42.889 13.163
35 "MD" 1.626 -43.393 11.86
36 "MD" 4.346 -41.896 11.646
37 "MD" 7.996 -41.787 11.696
38 "MD" 11.151 -41.553 10.497
39 "MD" 13.511 -39.466 10.101
40 "MD" 17.623 -37.524 10.385
41 "MD" 20.57 -36.214 9.979
42 "MD" 23.479 -35.378 10.499
43 "MD" 26.188 -33.624 10.589
44 "MD" 27.728 -30.463 11.155
45 "MD" 30.367 -28.24 10.029
46 "MD" 31.634 -24.805 9.973
47 "MD" 33.987 -22.561 9.351
48 "MD" 36.338 -20.348 9.617
49 "MD" 37.094 -16.938 9.68
50 "MD" 38.722 -13.814 9.511
51 "MD" 40.073 -11.019 10.3
52 "MD" 41.711 -8.154 10.553
53 "MD" 43.081 -4.789 9.519
54 "MD" 43.711 -1.318 8.059
55 "MD" 42.869 1.938 8.645
56 "MD" 42.283 5.178 7.727
57 "MD" 41.276 8.005 8.593
58 "MD" 41.603 11.215 7.559
59 "MD" 40.692 14.549 7.009
60 "MD" 39.812 17.564 4.682
61 "MD" 36.238 20.628 5.439
62 "MD" 35.237 23.562 5.342
63 "MD" 33.454 26.679 4.561
64 "MD" 30.07 28.093 3.83
65 "MD" 28.009 30.153 2.858
66 "MD" 25.61 32.836 2.063
67 "MD" 22.885 34.026 2.226
68 "MD" 20.252 36.526 2.984
69 "MD" 16.942 35.957 1.068
70 "MD" 13.869 37.619 1.211
71 "MD" 9.876 38.882 1.124
72 "MD" 6.911 39.183 -0.404
73 "MD" 3.499 39.801 0.194
74 "MD" 0.534 40.555 -0.231
75 "MD" -3.764 39.311 -1.449
76 "MD" -7.281 39.184 -2.608
77 "MD" -10.445 38.724 -1.211
78 "MD" -13.374 39.061 -1.425
79 "MD" -16.242 37.395 -1.869
80 "MD" -20.127 36.224 -3.289
81 "MD" -22.337 34.054 -2.913
82 "MD" -24.94 32.25 -2.375
83 "MD" -28.857 30.419 -2.864
84 "MD" -31.043 27.804 -4.487
85 "MD" -33.922 26.38 -5.262
86 "MD" -35.059 23.492 -3.952
87 "MD" -37.31 20.564 -4.999
88 "MD" -39.169 17.464 -4.958
89 "MD" -40.466 14.012 -5.237
90 "MD" -41.522 11.049 -4.5
91 "MD" -42.009 7.487 -4.478
92 "MD" -42.594 4.116 -4.479
93 "MD" -42.656 0.541 -5.004
94 "MD" -42.713 -2.118 -6.426
95 "MD" -41.816 -5.141 -7.675
96 "MD" -40.934 -7.81 -9.851
97 "MD" -39.687 -11.467 -10.056
98 "MD" -38.671 -14.63 -8.892
99 "MD" -37.944 -17.77 -8.899
100 "MD" -35.14 -19.958 -9.139
101 "MD" -33.723 -23.364 -10.83
102 "MD" -31.086 -25.516 -10.281
103 "MD" -29.246 -28.336 -10.241
104 "MD" -26.493 -31.064 -10.7
105 "MD" -23.564 -32.569 -10.561
106 "MD" -21.056 -34.225 -9.824
107 "MD" -18.692 -36.641 -10.607
108 "MD" -15.611 -37.688 -9.961
109 "MD" -12.459 -39.062 -11.18
110 "MD" -9.572 -41.148 -12.825
111 "MD" -6.482 -41.84 -12.907
112 "MD" -3.146 -41.671 -12.558
113 "MD" 0.32 -42.608 -13.024
114 "MD" 3.671 -43.138 -13.505
115 "MD" 7.198 -43.012 -13.957
116 "MD" 10.486 -41.331 -14.173
117 "MD" 13.671 -41.057 -13.979
118 "MD" 16.571 -39.074 -13.881
119 "MD" 19.983 -38.455 -13.022
120 "MD" 22.307 -36.283 -14.812
121 "MD" 25.31 -34.293 -16.001
122 "MD" 26.998 -32.047 -16.665
123 "MD" 29.867 -29.69 -16.16
124 "MD" 33.038 -28.211 -17.689
125 "MD" 34.341 -25.54 -18.103
126 "MD" 36.986 -23.151 -19.398
127 "MD" 37.647 -20.032 -21.737
128 "MD" 38.683 -17.03 -21.78
129 "MD" 39.538 -13.594 -20.869
130 "MD" 40.165 -10.851 -21.245
131 "MD" 40.996 -7.485 -21.477
132 "MD" 41.153 -4.239 -21.083
133 "MD" 40.227 -1.142 -21.698
134 "MD" 40.294 2.415 -20.947
135 "MD" 40.768 5.641 -22.166
136 "MD" 40.21 8.832 -22.666
137 "MD" 38.78 11.645 -23.597
138 "MD" 38.571 14.673 -24.849
139 "MD" 36.734 18.119 -24.611
140 "MD" 36.906 21.219 -22.972
141 "MD" 35.452 24.211 -23.315
142 "MD" 34.577 27.287 -21.968
143 "MD" 34.172 30.659 -20.455
144 "MD" 32.345 33.725 -19.952
145 "MD" 31.205 36.74 -20.403
146 "MD" 29.329 39.793 -21.289
147 "MD" 29.01 42.423 -21.186
148 "MD" 26.522 45.158 -21.536
149 "MD" 24.253 48.214 -22.921
150 "MD" 22.764 50.263 -23.21
151 "MD" 21.248 53.243 -22.747
152 "MD" 19.991 56.346 -21.588
153 "MD" 19.653 59.788 -20.016
154 "MD" 19.157 62.906 -19.488
155 "MD" 19.596 66.179 -20.569
156 "MD" 19.275 69.796 -20.317
157 "MD" 18.954 72.888 -21.882
158 "MD" 17.305 76.103 -23.021
159 "MD" 17.161 78.977 -24.205
160 "MD" 16.449 82.251 -24.184
161 "MD" 15.735 84.383 -27.162
162 "MD" 15.779 87.525 -28.171
163 "MD" 13.806 89.905 -29.822
164 "MD" 13.326 92.963 -31.294
165 "MD" 13.179 95.926 -33.572
166 "MD" 11.416 97.813 -35.811
167 "MD" 10.372 100.549 -37.343
-19 "MD" -8.028 102.343 23.373
-18 "MD" -7.92 99.104 22.979
-17 "MD" -7.035 96.047 22.337
-16 "MD" -6.68 92.932 21.593
-15 "MD" -5.383 89.581 21.213
-14 "MD" -6.452 86.308 22.201
-13 "MD" -6.231 83.019 22.44
-12 "MD" -7.178 79.694 22.489
-11 "MD" -8.473 77.255 23.53
-10 "MD" -11.241 73.831 23.123
-9 "MD" -12.889 70.692 22.466
-8 "MD" -12.639 67.518 21.675
-7 "MD" -14.646 65.12 21.655
-6 "MD" -15.365 62.06 21.086
-5 "MD" -15.926 58.828 21.122
-4 "MD" -16.142 55.251 21.741
-3 "MD" -16.762 51.713 22.29
-2 "MD" -17.815 48.551 23.477
-1 "MD" -20.42 46.303 23.424
0 "MD" -21.632 43.127 23.514
1 "MD" -22.825 39.966 22.146
2 "MD" -24.985 37.643 22.808
3 "MD" -26.784 34.976 22.868
4 "MD" -28.092 32.23 22.65
5 "MD" -29.317 28.983 23.103
6 "MD" -30.798 25.986 22.185
7 "MD" -32.747 22.714 22.549
8 "MD" -34.87 20.036 22.249
9 "MD" -35.668 17.014 22.971
10 "MD" -38.029 15.029 22.754
11 "MD" -40.219 12.393 23.847
12 "MD" -41.55 8.971 23.907
13 "MD" -41.155 5.186 23.225
14 "MD" -40.565 1.787 22.294
15 "MD" -39.44 -1.712 23.342
16 "MD" -39.17 -4.41 21.843
17 "MD" -39.204 -8.022 20.869
18 "MD" -38.668 -11.233 20.761
19 "MD" -38.051 -14.243 19.733
20 "MD" -36.994 -17.638 19.33
21 "MD" -36.908 -20.63 18.136
22 "MD" -36.067 -23.398 17.635
23 "MD" -34.054 -25.84 16.625
24 "MD" -32.267 -28.322 14.73
25 "MD" -29.963 -30.66 14.988
26 "MD" -27.427 -32.718 14.309
27 "MD" -25.394 -34.78 14.95
28 "MD" -21.356 -36.594 14.065
29 "MD" -18.865 -39.058 13.843
30 "MD" -15.699 -40.072 14.883
31 "MD" -12.851 -41.07 13.189
32 "MD" -9.919 -43.598 14.108
33 "MD" -6.583 -44.154 12.746
34 "MD" -2.805 -43.43 11.719
35 "MD" 0.815 -43.99 11.622
36 "MD" 3.843 -42.269 11.739
37 "MD" 7.085 -42.643 12.975
38 "MD" 10.551 -41.953 11.854
39 "MD" 12.611 -39.136 11.59
40 "MD" 16.115 -37.896 11.602
41 "MD" 19.767 -36.64 10.668
42 "MD" 22.667 -35.954 10.485
43 "MD" 24.685 -32.896 11.009
44 "MD" 27.305 -30.851 11.324
45 "MD" 29.891 -28.08 10.647
46 "MD" 31.487 -25.13 9.496
47 "MD" 34.347 -22.908 10.381
48 "MD" 37.156 -21.321 10.378
49 "MD" 38.255 -17.419 10.44
50 "MD" 40.686 -14.764 11.121
51 "MD" 41.174 -11.672 11.596
52 "MD" 43.163 -8.541 11.601
53 "MD" 44.255 -5.578 10.005
54 "MD" 43.957 -2.34 8.887
55 "MD" 43.417 0.839 7.392
56 "MD" 42.685 4.321 6.762
57 "MD" 42.084 7.405 7.064
58 "MD" 42.141 11.09 6.175
59 "MD" 41.692 14.267 4.92
60 "MD" 39.391 17.742 2.979
61 "MD" 37.138 20.196 4.543
62 "MD" 36.146 23.632 4.223
63 "MD" 33.452 25.216 3.898
64 "MD" 31.702 28.235 3.442
65 "MD" 28.963 30.139 3.492
66 "MD" 25.959 31.985 3.419
67 "MD" 23.13 33.995 2.442
68 "MD" 20.287 36.297 3.019
69 "MD" 17.101 36.665 2.344
70 "MD" 13.736 38.319 2.525
71 "MD" 10.233 39.02 2.736
72 "MD" 6.899 39.558 1.017
73 "MD" 2.942 39.52 1.45
74 "MD" -0.139 39.726 0.697
75 "MD" -4.076 40.382 0.762
76 "MD" -7.46 39.015 0.112
77 "MD" -10.78 38.167 -0.281
78 "MD" -14.285 38.385 -1.754
79 "MD" -17.113 36.898 -1.407
80 "MD" -20.574 36.458 -2.314
81 "MD" -22.947 33.607 -1.29
82 "MD" -26.579 32.379 -0.837
83 "MD" -28.883 30.274 -1.559
84 "MD" -30.983 27.712 -2.777
85 "MD" -33.435 26.968 -3.613
86 "MD" -34.07 23.18 -2.81
87 "MD" -36.444 20.741 -4.182
88 "MD" -38.433 18.023 -4.392
89 "MD" -40.224 14.829 -4.455
90 "MD" -41.38 11.858 -4.206
91 "MD" -41.438 8.093 -3.904
92 "MD" -42.372 4.611 -4.287
93 "MD" -41.763 1.409 -5.798
94 "MD" -42.886 -1.707 -6.387
95 "MD" -42.969 -4.953 -7.619
96 "MD" -42.235 -7.784 -8.576
97 "MD" -40.461 -11.334 -9.63
98 "MD" -38.64 -13.924 -8.889
99 "MD" -37.533 -17.797 -9.561
100 "MD" -35.321 -20.43 -10.208
101 "MD" -34.28 -23.141 -11.928
102 "MD" -31.802 -25.672 -11.373
103 "MD" -29.769 -29.189 -11.361
104 "MD" -28.268 -32.781 -12.37
105 "MD" -24.559 -33.523 -11.796
106 "MD" -22.407 -36.429 -11.001
107 "MD" -19.433 -36.97 -10.466
108 "MD" -16.361 -37.831 -10.307
109 "MD" -13.139 -39.077 -10.769
110 "MD" -10.341 -41.607 -12.073
111 "MD" -6.934 -41.831 -13.581
112 "MD" -3.607 -41.28 -12.533
113 "MD" -0.199 -41.977 -13.444
114 "MD" 2.807 -41.646 -14.281
115 "MD" 6.648 -43.079 -14.011
116 "MD" 9.456 -42.417 -14.795
117 "MD" 13.029 -41.949 -14.024
118 "MD" 16.07 -39.591 -13.783
119 "MD" 19.232 -38.765 -13.696
120 "MD" 21.454 -36.453 -15.423
121 "MD" 25.201 -35.164 -17.169
122 "MD" 27.32 -32.386 -17.809
123 "MD" 29.1 -30.662 -17.262
124 "MD" 32.251 -29.102 -18.809
125 "MD" 35.71 -27.445 -21.128
126 "MD" 37.523 -25.179 -22.229
127 "MD" 37.546 -22.007 -23.333
128 "MD" 38.272 -17.917 -23.157
129 "MD" 39.47 -14.911 -21.975
130 "MD" 39.077 -11.177 -23.16
131 "MD" 39.115 -8.042 -22.687
132 "MD" 39.252 -4.53 -22.846
133 "MD" 40.046 -1.295 -23.136
134 "MD" 40.024 1.931 -21.304
135 "MD" 40.534 5.47 -21.677
136 "MD" 39.654 8.519 -22.058
137 "MD" 38.288 11.116 -22.108
138 "MD" 37.327 14.313 -22.4
139 "MD" 35.548 17.833 -22.012
140 "MD" 35.499 20.646 -21.366
141 "MD" 35.418 24.147 -21.46
142 "MD" 33.17 26.982 -20.608
143 "MD" 32.712 30.115 -19.872
144 "MD" 30.566 33.183 -20.065
145 "MD" 29.684 36.409 -19.968
146 "MD" 27.932 39.458 -20.325
147 "MD" 27.023 42.457 -22.207
148 "MD" 24.852 45.566 -21.476
149 "MD" 24.389 48.682 -22.039
150 "MD" 22.361 52.068 -22.216
151 "MD" 20.357 55.015 -22.594
152 "MD" 18.189 57.681 -23.267
153 "MD" 15.994 59.942 -24.87
154 "MD" 14.201 62.238 -25.235
155 "MD" 11.827 64.451 -24.704
156 "MD" 9.863 67.385 -26.448
157 "MD" 6.645 68.646 -27.653
158 "MD" 3.703 70.057 -28.027
159 "MD" 0.691 71.564 -27.477
160 "MD" -1.904 72.199 -27.625
161 "MD" -5.225 73.853 -29.17
162 "MD" -7.321 75.803 -29.078
163 "MD" -10.63 77.29 -29.1
164 "MD" -12.852 79.901 -29.595
165 "MD" -15.081 82.45 -31.456
166 "MD" -17.733 84.133 -32.655
167 "MD" -19.987 85.908 -33.801
-19 "MD" 3.509 100.639 33.325
-18 "MD" 2.703 97.541 32.269
-17 "MD" 2.614 94.317 31.498
-16 "MD" 2.379 90.964 30.413
-15 "MD" 1.006 87.835 30.321
-14 "MD" 0.645 84.574 30.133
-13 "MD" -0.408 81.329 31.08
-12 "MD" -1.71 78.807 31.378
-11 "MD" -2.782 75.555 31.292
-10 "MD" -4.892 71.964 30.589
-9 "MD" -6.497 68.638 29.029
-8 "MD" -7.08 65.96 28.844
-7 "MD" -9.75 64.324 28.078
-6 "MD" -10.025 60.303 27.959
-5 "MD" -11.693 57.076 27.075
-4 "MD" -12.917 53.742 26.432
-3 "MD" -14.09 50.803 26.502
-2 "MD" -16.129 47.92 27.082
-1 "MD" -18.688 46.102 26.653
0 "MD" -20.563 43.163 27.106
1 "MD" -21.526 40.147 24.963
2 "MD" -23.796 38.668 24.13
3 "MD" -25.293 35.307 23.481
4 "MD" -27.511 32.612 22.658
5 "MD" -28.398 29.886 22.815
6 "MD" -29.414 26.392 22.399
7 "MD" -30.985 22.966 23.25
8 "MD" -33.507 20.808 23.109
9 "MD" -34.895 17.846 22.34
10 "MD" -35.859 14.861 23.404
11 "MD" -37.822 11.923 24.258
12 "MD" -39.227 9.115 23.455
13 "MD" -39.988 5.687 23.099
14 "MD" -40.503 2.58 21.973
15 "MD" -40.037 -1.471 23.096
16 "MD" -39.802 -4.499 21.802
17 "MD" -41.375 -8.345 22.737
18 "MD" -39.581 -11.152 21.779
19 "MD" -39.504 -14.74 20.576
20 "MD" -37.865 -17.62 21.09
21 "MD" -37.384 -20.795 20.982
22 "MD" -35.644 -23.998 18.915
23 "MD" -33.121 -26.176 18.244
24 "MD" -31.457 -28.235 16.896
25 "MD" -28.934 -30.608 17.261
26 "MD" -26.491 -33.104 17.046
27 "MD" -24.002 -35.354 16.204
28 "MD" -21.117 -36.85 14.976
29 "MD" -18.91 -39.551 14.026
30 "MD" -15.323 -40.999 13.286
31 "MD" -12.47 -42.285 13.924
32 "MD" -9.233 -44.517 13.657
33 "MD" -6.225 -45.074 12.874
34 "MD" -3.099 -44.042 12.76
35 "MD" 0.472 -44.292 11.556
36 "MD" 3.39 -42.619 11.419
37 "MD" 7.348 -42.36 12.168
38 "MD" 10.181 -41.748 12.028
39 "MD" 12.459 -38.587 11.352
40 "MD" 16.13 -37.465 10.837
41 "MD" 19.058 -35.793 10.102
42 "MD" 22.028 -34.798 9.74
43 "MD" 24.688 -33.197 10.155
44 "MD" 27.179 -30.679 11.161
45 "MD" 29.767 -27.877 10.004
46 "MD" 31.291 -24.646 9.917
47 "MD" 34.238 -22.582 10.995
48 "MD" 35.094 -18.777 8.941
49 "MD" 38.075 -16.8 7.988
50 "MD" 38.342 -13.483 8.595
51 "MD" 40.272 -10.759 6.442
52 "MD" 42.728 -7.21 7.331
53 "MD" 43.539 -4.005 5.749
54 "MD" 44.35 -1.084 5.238
55 "MD" 43.948 2.158 5.25
56 "MD" 42.732 5.524 5.158
57 "MD" 41.858 8.276 5.217
58 "MD" 42.03 11.757 5
59 "MD" 40.698 15.285 4.402
60 "MD" 39.799 18.356 2.543
61 "MD" 37.875 21.049 3.687
62 "MD" 36.47 24.081 4.317
63 "MD" 35.196 26.956 3.566
64 "MD" 31.782 29.094 3.481
65 "MD" 28.557 29.99 3.173
66 "MD" 26.236 32.66 2.377
67 "MD" 22.824 33.789 2.184
68 "MD" 19.972 36.538 3.62
69 "MD" 16.743 36.365 2.297
70 "MD" 13.563 37.408 2.362
71 "MD" 9.837 38.349 2.641
72 "MD" 6.551 39.188 2.14
73 "MD" 3.153 39.212 0.958
74 "MD" 0.115 39.419 -0.166
75 "MD" -2.539 39.468 -0.977
76 "MD" -6.161 38.951 -2.094
77 "MD" -9.436 38.471 -1.611
78 "MD" -12.885 38.801 -0.984
79 "MD" -16.134 37.303 -1.135
80 "MD" -19.852 36.846 -2.948
81 "MD" -22.372 34.081 -1.681
82 "MD" -25.532 32.721 -1.443
83 "MD" -29.334 31.205 -1.342
84 "MD" -31.12 28.481 -2.118
85 "MD" -34.043 27.156 -2.955
86 "MD" -35.904 24.585 -3.558
87 "MD" -36.928 21.068 -3.669
88 "MD" -38.553 18.277 -3.544
89 "MD" -40.181 16.085 -3.501
90 "MD" -41.209 12.196 -4.113
91 "MD" -41.835 8.346 -5.546
92 "MD" -42.932 4.644 -6.254
93 "MD" -44.037 1.432 -5.438
94 "MD" -43.559 -1.709 -6.02
95 "MD" -43.142 -4.846 -6.853
96 "MD" -41.727 -7.595 -8.186
97 "MD" -40.051 -10.883 -8.652
98 "MD" -38.15 -13.529 -8.601
99 "MD" -38.08 -16.897 -8.203
100 "MD" -35.946 -19.885 -7.333
101 "MD" -34.12 -22.49 -9.914
102 "MD" -31.384 -25.047 -9.495
103 "MD" -29.998 -28.071 -9.6
104 "MD" -27.878 -31.324 -9.909
105 "MD" -24.454 -32.869 -9.057
106 "MD" -21.355 -33.514 -9.334
107 "MD" -19.319 -35.488 -8.126
108 "MD" -15.916 -37.977 -9.39
109 "MD" -12.382 -39.51 -9.223
110 "MD" -9.842 -41.956 -10.276
111 "MD" -6.367 -42.053 -10.983
112 "MD" -2.971 -41.791 -10.599
113 "MD" 0.698 -41.857 -11.448
114 "MD" 3.78 -41.728 -12.126
115 "MD" 8.031 -42.574 -12.499
116 "MD" 11.207 -42.277 -13.884
117 "MD" 14.23 -41.193 -14.459
118 "MD" 17.163 -39.239 -13.907
119 "MD" 20.16 -38.704 -12.8
120 "MD" 22.49 -36.073 -13.826
121 "MD" 25.473 -34.244 -14.62
122 "MD" 28.171 -31.999 -15.438
123 "MD" 29.88 -28.915 -14.687
124 "MD" 31.404 -25.929 -15.895
125 "MD" 33.188 -23.087 -17.444
126 "MD" 36.48 -21.007 -19.328
127 "MD" 37.121 -18.216 -20.792
128 "MD" 38.519 -15.146 -20.808
129 "MD" 40.267 -12.166 -20.903
130 "MD" 39.566 -8.758 -23.143
131 "MD" 40.362 -5.822 -23.394
132 "MD" 39.828 -2.052 -24.804
133 "MD" 39.535 0.782 -24.214
134 "MD" 38.386 4.132 -24.427
135 "MD" 37.537 7.277 -25.03
136 "MD" 36.332 10.321 -27.385
137 "MD" 34.393 12.769 -27.543
138 "MD" 32.724 16.419 -28.683
139 "MD" 31.662 19.372 -27.482
140 "MD" 31.059 22.552 -26.297
141 "MD" 29.931 24.916 -24.951
142 "MD" 29.561 27.863 -22.938
143 "MD" 29.352 30.875 -21.729
144 "MD" 28.536 34.104 -21.47
145 "MD" 28.434 37.66 -20.5
146 "MD" 26.937 40.017 -20.086
147 "MD" 25.534 43.126 -21.721
148 "MD" 23.731 45.927 -19.844
149 "MD" 22.69 49.597 -20.117
150 "MD" 20.754 51.81 -20.736
151 "MD" 18.97 54.798 -20.932
152 "MD" 17.53 58.03 -22.434
153 "MD" 14.493 59.768 -22.392
154 "MD" 12.832 61.858 -25.056
155 "MD" 10.717 64.268 -25.123
156 "MD" 8.364 65.912 -27.73
157 "MD" 6.567 68.061 -29.739
158 "MD" 4.094 69.478 -31.533
159 "MD" 2.383 72.57 -32.403
160 "MD" 1.225 74.914 -33.588
161 "MD" -1.262 76.575 -35.561
162 "MD" -2.927 79.204 -36.123
163 "MD" -5.397 81.387 -36.701
164 "MD" -7.231 84.496 -37.642
165 "MD" -8.508 87.115 -38.593
166 "MD" -10.116 89.444 -41.224
167 "MD" -14.218 90.988 -41.823
-19 "MD" -5.902 103.383 26.582
-18 "MD" -6.027 100.766 25.699
-17 "MD" -6.669 97.478 24.367
-16 "MD" -6.988 93.881 24.508
-15 "MD" -7.792 90.484 23.384
-14 "MD" -9.108 87.809 23.399
-13 "MD" -10.321 84.374 22.558
-12 "MD" -11.343 81.599 22.635
-11 "MD" -11.776 78.287 22.829
-10 "MD" -14.543 75.306 22.072
-9 "MD" -16.399 72.7 22.33
-8 "MD" -16.704 69.064 21.447
-7 "MD" -18.502 66.536 21.428
-6 "MD" -19.795 63.35 21.44
-5 "MD" -20.236 60.427 22.408
-4 "MD" -20.907 56.509 21.614
-3 "MD" -22.095 53.467 22.258
-2 "MD" -24.259 50.908 22.855
-1 "MD" -23.547 47.68 23.954
0 "MD" -25.143 44.829 23.674
1 "MD" -25.51 41.33 22.371
2 "MD" -26.935 39.261 21.851
3 "MD" -28.826 35.952 21.801
4 "MD" -29.444 32.807 20.639
5 "MD" -30.186 29.241 21.441
6 "MD" -31.479 26.234 20.678
7 "MD" -32.497 22.833 21.964
8 "MD" -34.231 20.037 22.941
9 "MD" -34.61 17.26 23.661
10 "MD" -36.27 14.517 23.107
11 "MD" -38.36 11.118 23.763
12 "MD" -39.594 8.269 23.488
13 "MD" -41.265 4.61 22.94
14 "MD" -41.047 1.747 22.127
15 "MD" -39.633 -1.523 22.504
16 "MD" -40.02 -5.121 21.964
17 "MD" -40.027 -8.891 22.614
18 "MD" -38.651 -11.38 22.168
19 "MD" -38.955 -14.748 20.835
20 "MD" -37.044 -17.541 21.094
21 "MD" -36.49 -20.863 21.428
22 "MD" -34.851 -23.861 20.231
23 "MD" -32.696 -26.137 19.653
24 "MD" -31.223 -28.942 18.071
25 "MD" -28.878 -30.982 18.311
26 "MD" -26.467 -32.964 17.185
27 "MD" -24.204 -35.2 16.884
28 "MD" -20.962 -36.823 15.998
29 "MD" -19.052 -39.158 14.975
30 "MD" -15.416 -41.178 14.201
31 "MD" -12.213 -41.996 14.769
32 "MD" -9.368 -43.769 14.79
33 "MD" -6.296 -44.893 14.123
34 "MD" -3.072 -44.398 13.835
35 "MD" 0.457 -44.242 12.465
36 "MD" 3.607 -42.563 12.297
37 "MD" 6.832 -43.076 12.792
38 "MD" 10.534 -42.189 12.049
39 "MD" 13.031 -39.843 11.642
40 "MD" 16.048 -38.633 11.428
41 "MD" 19.04 -36.914 10.393
42 "MD" 22.442 -36.313 9.703
43 "MD" 24.919 -33.882 9.816
44 "MD" 27.048 -30.787 10.244
45 "MD" 29.691 -29.164 9.27
46 "MD" 30.878 -25.093 9.03
47 "MD" 33.497 -23.244 9.151
48 "MD" 34.303 -19.748 8.184
49 "MD" 36.733 -17.511 7.914
50 "MD" 37.917 -14.296 7.848
51 "MD" 39.998 -11.382 7.167
52 "MD" 42.231 -8.596 6.589
53 "MD" 43.477 -5.05 5.361
54 "MD" 43.296 -0.934 4.639
55 "MD" 43.232 2.247 4.992
56 "MD" 42.524 5.401 5.898
57 "MD" 41.921 8.36 5.638
58 "MD" 42.024 11.865 5.838
59 "MD" 40.917 14.98 5.426
60 "MD" 38.848 18.532 5.133
61 "MD" 37.01 21.422 5.586
62 "MD" 35.499 24.162 4.815
63 "MD" 32.537 26.496 4.859
64 "MD" 29.771 28.177 4.28
65 "MD" 27.257 30.444 2.944
66 "MD" 25.007 33.023 2.256
67 "MD" 21.909 34.355 2.195
68 "MD" 18.903 36.536 3.534
69 "MD" 15.59 36.103 2.369
70 "MD" 12.477 38.307 2.368
71 "MD" 9.111 38.673 2.708
72 "MD" 5.637 39.543 2.85
73 "MD" 2.643 38.202 1.305
74 "MD" -0.599 39.448 0.155
75 "MD" -3.559 38.668 -1.212
76 "MD" -6.39 38.383 -2.587
77 "MD" -10.41 38.307 -1.973
78 "MD" -13.472 37.709 -3.539
79 "MD" -17.495 37.839 -2.89
80 "MD" -20.692 35.961 -3.629
81 "MD" -22.516 33.477 -2.855
82 "MD" -25.822 32.505 -2.052
83 "MD" -29.448 31.037 -2.432
84 "MD" -30.585 27.829 -3.487
85 "MD" -33.604 26.268 -4.507
86 "MD" -35.224 23.036 -3.803
87 "MD" -37.264 20.778 -4.12
88 "MD" -38.919 17.822 -4.626
89 "MD" -40.282 14.65 -5.695
90 "MD" -41.559 11.401 -5.29
91 "MD" -41.278 7.503 -4.816
92 "MD" -41.91 3.962 -5.241
93 "MD" -41.176 0.942 -6.329
94 "MD" -41.715 -2.497 -7.105
95 "MD" -42.442 -5.733 -7.736
96 "MD" -41.1 -9.243 -8.55
97 "MD" -40.261 -11.98 -8.209
98 "MD" -38.249 -14.728 -7.227
99 "MD" -37.322 -17.94 -7.76
100 "MD" -34.91 -20.525 -8.335
101 "MD" -33.565 -23.54 -10.259
102 "MD" -31.113 -25.617 -9.823
103 "MD" -30.065 -28.939 -9.804
104 "MD" -27.242 -31.294 -10.374
105 "MD" -23.811 -32.629 -9.818
106 "MD" -21.397 -34.007 -10.172
107 "MD" -19.096 -36.74 -10.737
108 "MD" -16.23 -37.908 -10.724
109 "MD" -12.569 -39.315 -11.384
110 "MD" -9.639 -41.476 -12.313
111 "MD" -6.237 -41.682 -12.729
112 "MD" -3.345 -41.589 -12.538
113 "MD" -0.034 -41.948 -13.378
114 "MD" 3.348 -41.493 -13.884
115 "MD" 6.814 -42.828 -13.959
116 "MD" 10.334 -41.974 -13.968
117 "MD" 14.053 -40.703 -14.311
118 "MD" 16.531 -39.204 -14.5
119 "MD" 19.812 -38.326 -14.13
120 "MD" 22.444 -35.402 -15.084
121 "MD" 25.936 -34.56 -17.037
122 "MD" 27.46 -32.158 -17.72
123 "MD" 29.224 -29.448 -16.485
124 "MD" 33.01 -28.104 -17.739
125 "MD" 35.082 -25.646 -19.358
126 "MD" 37.764 -23.949 -20.005
127 "MD" 38.249 -20.815 -20.395
128 "MD" 37.95 -17.214 -21.196
129 "MD" 40.157 -14.115 -20.822
130 "MD" 40.276 -10.756 -22.433
131 "MD" 40.225 -6.996 -22.42
132 "MD" 40.551 -4.029 -23.987
133 "MD" 40.051 -1.192 -24.611
134 "MD" 40.185 3.076 -23.793
135 "MD" 38.626 6.385 -24.308
136 "MD" 37.934 9.622 -24.308
137 "MD" 36.387 12.247 -24.085
138 "MD" 35.116 15.412 -24.724
139 "MD" 32.959 18.763 -24.525
140 "MD" 32.885 22.266 -23.577
141 "MD" 31.655 25.063 -23.094
142 "MD" 30.685 28.457 -21.514
143 "MD" 29.674 31.739 -20.338
144 "MD" 27.893 34.502 -20.831
145 "MD" 26.31 37.58 -21.445
146 "MD" 24.503 40.212 -21.48
147 "MD" 22.797 42.803 -23.268
148 "MD" 21.119 45.291 -23.594
149 "MD" 19.51 48.405 -23.814
150 "MD" 17.903 50.877 -22.972
151 "MD" 16.015 53.511 -21.771
152 "MD" 14.602 56.505 -20.501
153 "MD" 13.201 59.33 -19.595
154 "MD" 13.269 62.774 -19.036
155 "MD" 11.84 65.282 -19.864
156 "MD" 12.205 68.335 -19.281
157 "MD" 11.699 72.121 -19.856
158 "MD" 10.079 75.434 -20.669
159 "MD" 9.102 78.889 -20.789
160 "MD" 9.191 82.056 -19.16
161 "MD" 8.167 84.708 -17.983
162 "MD" 7.833 87.838 -16.783
163 "MD" 7.818 90.702 -15.982
164 "MD" 8.945 93.813 -15.61
165 "MD" 10.153 97.18 -14.577
166 "MD" 10.263 100.469 -14.533
167 "MD" 11.206 103.936 -14.059
-19 "MD" -23.422 107.683 19.476
-18 "MD" -22.851 104.118 18.816
-17 "MD" -21.371 100.605 18.263
-16 "MD" -20.58 97.757 18.18
-15 "MD" -19.06 94.1 18.671
-14 "MD" -18.551 90.701 19.381
-13 "MD" -18.166 87.439 19.003
-12 "MD" -17.925 84.619 19.614
-11 "MD" -17.97 81.142 19.997
-10 "MD" -19.27 77.087 20.038
-9 "MD" -19.444 74.206 19.565
-8 "MD" -18.504 70.748 19.862
-7 "MD" -20.066 67.872 20.391
-6 "MD" -19.693 64.891 20.59
-5 "MD" -20.343 61.248 18.723
-4 "MD" -20.8 57.962 19.653
-3 "MD" -21.733 54.569 19.761
-2 "MD" -23.083 51.786 20.662
-1 "MD" -24.653 48.493 21.459
0 "MD" -25.664 45.507 21.316
1 "MD" -26.803 42.17 21.163
2 "MD" -27.549 39.573 20.926
3 "MD" -28.449 36.326 21.14
4 "MD" -28.718 32.987 21.06
5 "MD" -30.738 30.175 20.74
6 "MD" -31.559 26.58 21.135
7 "MD" -31.94 22.753 22.366
8 "MD" -33.304 19.343 22.932
9 "MD" -36.086 16.782 23.076
10 "MD" -36.542 13.656 24.154
11 "MD" -37.931 11.493 23.363
12 "MD" -39.256 8.275 23.192
13 "MD" -40.493 5.226 22.297
14 "MD" -41.736 2.34 21.53
15 "MD" -40.827 -1.479 21.576
16 "MD" -41.364 -5.182 22.618
17 "MD" -41.08 -8.503 21.043
18 "MD" -40.784 -12.117 21.285
19 "MD" -40.501 -15.366 19.933
20 "MD" -38.142 -18.171 21.226
21 "MD" -37.187 -20.946 20.198
22 "MD" -35.987 -24.293 19.673
23 "MD" -33.293 -26.477 18.699
24 "MD" -31.557 -28.836 16.7
25 "MD" -28.79 -30.954 17.47
26 "MD" -26.653 -33.282 15.889
27 "MD" -24.065 -35.225 15.851
28 "MD" -20.647 -36.289 14.763
29 "MD" -18.806 -39.467 13.103
30 "MD" -15.23 -40.413 13.403
31 "MD" -11.96 -41.265 13.189
32 "MD" -9.175 -43.416 12.704
33 "MD" -5.662 -43.894 12.543
34 "MD" -2.311 -42.679 12.4
35 "MD" 0.926 -43.725 12.105
36 "MD" 4.239 -42.134 11.841
37 "MD" 7.617 -42.5 12.022
38 "MD" 10.743 -42.209 11.444
39 "MD" 13.478 -39.708 10.962
40 "MD" 17.013 -38.63 10.49
41 "MD" 20.41 -36.551 10.293
42 "MD" 23.243 -34.782 10.035
43 "MD" 25.609 -32.107 9.928
44 "MD" 26.91 -28.849 10.02
45 "MD" 29.637 -27.387 8.766
46 "MD" 31.7 -24.484 9.301
47 "MD" 33.56 -21.927 8.555
48 "MD" 34.638 -18.82 8.017
49 "MD" 36.891 -16.365 7.824
50 "MD" 39.606 -12.999 7.141
51 "MD" 41.54 -10.779 7.135
52 "MD" 44.008 -8.043 5.918
53 "MD" 45.472 -5.66 4.572
54 "MD" 44.314 -1.615 4.122
55 "MD" 44.58 1.555 3.919
56 "MD" 43.17 4.451 4.49
57 "MD" 42.359 7.977 3.574
58 "MD" 42.808 11.515 4.22
59 "MD" 41.587 14.977 2.778
60 "MD" 39.195 17.429 3.88
61 "MD" 37.351 21.08 4.26
62 "MD" 36.227 24.127 3.909
63 "MD" 33.787 26.158 3.429
64 "MD" 30.914 28.002 3.012
65 "MD" 29.278 31.276 1.92
66 "MD" 26.179 32.135 3.019
67 "MD" 23.482 33.794 1.894
68 "MD" 20.717 36.341 3.129
69 "MD" 17.04 36.615 2.051
70 "MD" 13.957 38.524 2.197
71 "MD" 10.108 38.878 2.525
72 "MD" 7.018 38.855 1.239
73 "MD" 3.477 40.066 2.159
74 "MD" 0.344 39.869 0.911
75 "MD" -2.579 38.108 1.19
76 "MD" -5.852 38.015 -0.335
77 "MD" -9.272 38.092 -0.264
78 "MD" -13.2 37.734 -1.584
79 "MD" -16.593 36.56 -1.476
80 "MD" -19.825 36.131 -3.009
81 "MD" -22.445 33.374 -2.331
82 "MD" -25.717 32.486 -1.701
83 "MD" -28.715 30.784 -2.797
84 "MD" -30.616 28.387 -3.166
85 "MD" -32.885 26.187 -4.152
86 "MD" -35.514 23.922 -4.279
87 "MD" -37.281 20.132 -5.21
88 "MD" -39.136 17.073 -5.898
89 "MD" -40.227 13.786 -5.681
90 "MD" -42.037 10.97 -6.322
91 "MD" -41.702 7.534 -6.026
92 "MD" -42.441 4.669 -7.141
93 "MD" -43.093 0.806 -6.201
94 "MD" -42.806 -2.335 -7.396
95 "MD" -42.256 -5.423 -9.153
96 "MD" -40.316 -8.4 -8.708
97 "MD" -39.643 -11.539 -9.384
98 "MD" -37.956 -14.375 -8.627
99 "MD" -37.345 -17.826 -9.509
100 "MD" -35.06 -20.385 -10.288
101 "MD" -33.901 -23.225 -12.568
102 "MD" -31.33 -25.652 -11.871
103 "MD" -29.331 -28.605 -12.087
104 "MD" -27.877 -32.035 -12.673
105 "MD" -24.435 -32.817 -12.064
106 "MD" -22.198 -36.018 -11.901
107 "MD" -19.452 -37.567 -11.643
108 "MD" -16.192 -38.44 -11.532
109 "MD" -12.942 -39.528 -11.735
110 "MD" -10.44 -41.303 -12.726
111 "MD" -6.954 -42.297 -13.528
112 "MD" -3.886 -42.315 -13.152
113 "MD" -0.497 -43.106 -13.612
114 "MD" 2.884 -42.749 -13.746
115 "MD" 6.654 -43.414 -14.731
116 "MD" 9.485 -41.78 -15.163
117 "MD" 12.271 -41.812 -15.901
118 "MD" 15.216 -39.716 -15.611
119 "MD" 18.601 -39.184 -14.678
120 "MD" 21.464 -35.705 -16.229
121 "MD" 24.99 -34.451 -18.344
122 "MD" 26.96 -31.881 -19.015
123 "MD" 29.064 -30.119 -17.822
124 "MD" 31.869 -27.947 -18.576
125 "MD" 33.811 -25.78 -19.108
126 "MD" 36.944 -23.548 -20.429
127 "MD" 37.563 -20.194 -21.076
128 "MD" 37.816 -16.646 -21.835
129 "MD" 39.74 -13.132 -21.308
130 "MD" 40.581 -10.516 -22.686
131 "MD" 39.563 -7.353 -22.854
132 "MD" 39.202 -3.599 -23.312
133 "MD" 38.807 -0.502 -23.509
134 "MD" 38.836 3.052 -24.254
135 "MD" 38.266 6.475 -25.512
136 "MD" 36.468 9.524 -25.354
137 "MD" 35.722 12.384 -25.099
138 "MD" 34.154 15.468 -25.8
139 "MD" 32.526 18.849 -25.033
140 "MD" 31.778 22.372 -24.366
141 "MD" 30.961 25.234 -23.775
142 "MD" 29.927 28.227 -22.723
143 "MD" 29.001 31.527 -23.358
144 "MD" 27.766 34.606 -22.033
145 "MD" 26.002 37.42 -21.874
146 "MD" 24.395 40.358 -21.303
147 "MD" 23.538 43.277 -21.978
148 "MD" 21.503 45.398 -20.887
149 "MD" 19.392 49.074 -21.506
150 "MD" 18.45 52.049 -19.807
151 "MD" 15.891 55.072 -19.347
152 "MD" 16.455 58.527 -18.514
153 "MD" 16.943 62.086 -16.966
154 "MD" 17.359 64.802 -14.987
155 "MD" 15.332 67.637 -15.174
156 "MD" 15.317 71.065 -14.431
157 "MD" 14.112 74.25 -15.724
158 "MD" 13.168 77.721 -16.094
159 "MD" 11.484 80.393 -16.497
160 "MD" 11.176 83.697 -15.571
161 "MD" 11.057 86.206 -13.596
162 "MD" 8.991 89.337 -11.223
163 "MD" 6.845 91.671 -10.509
164 "MD" 6.385 95.45 -9.237
165 "MD" 5.626 98.515 -8.98
166 "MD" 4.651 101.48 -8.306
167 "MD" 2.145 104.061 -8.065
-19 "MD" 0.1 101.313 26.137
-18 "MD" -0.727 98.035 24.231
-17 "MD" -1.169 94.762 22.49
-16 "MD" -2.225 91.78 21.526
-15 "MD" -3.435 88.779 20.508
-14 "MD" -4.305 85.607 19.327
-13 "MD" -7.038 83.341 18.618
-12 "MD" -8.092 80.16 18.04
-11 "MD" -10.313 77.446 17.794
-10 "MD" -12.604 75.019 17.897
-9 "MD" -14.586 72.13 19.259
-8 "MD" -14.005 68.539 19.485
-7 "MD" -15.773 66.519 19.719
-6 "MD" -17.158 63.151 19.086
-5 "MD" -17.644 60.1 19.341
-4 "MD" -18.339 57.149 20.717
-3 "MD" -19.504 54.084 22.236
-2 "MD" -20.89 50.989 24.184
-1 "MD" -21.688 47.657 25.425
0 "MD" -23.377 45.067 24.708
1 "MD" -23.798 41.845 24.411
2 "MD" -24.954 38.941 23.481
3 "MD" -26.933 36.274 22.609
4 "MD" -27.86 32.141 22.106
5 "MD" -29.428 29.518 21.788
6 "MD" -30.786 26.615 22.242
7 "MD" -32.002 23.077 23.291
8 "MD" -34.053 20.592 23.594
9 "MD" -35.126 18.001 23.64
10 "MD" -37.102 15.043 24.103
11 "MD" -38.32 12.603 24.483
12 "MD" -39.043 8.311 24.247
13 "MD" -40.965 5.064 23.352
14 "MD" -41.011 1.636 22.458
15 "MD" -40.731 -1.723 22.704
16 "MD" -40.809 -5.257 23.1
17 "MD" -40.648 -8.388 21.772
18 "MD" -40.074 -11.72 22.231
19 "MD" -39.853 -15.501 21.257
20 "MD" -37.635 -18.249 22.143
21 "MD" -36.831 -21.283 21.549
22 "MD" -35.439 -23.987 20.47
23 "MD" -34.146 -26.362 19.316
24 "MD" -31.567 -29.041 18.864
25 "MD" -28.719 -31.049 18.677
26 "MD" -26.508 -33.132 17.387
27 "MD" -24.457 -35.355 17.072
28 "MD" -20.892 -37.012 15.719
29 "MD" -19.104 -39.294 14.509
30 "MD" -16.3 -40.577 13.288
31 "MD" -12.697 -42.143 14.067
32 "MD" -9.312 -44.315 14.03
33 "MD" -6.159 -43.833 13.412
34 "MD" -2.776 -44.169 13.318
35 "MD" 0.789 -44.336 12.882
36 "MD" 4.014 -42.419 12.4
37 "MD" 7.721 -42.208 12.366
38 "MD" 10.085 -40.983 11.757
39 "MD" 12.845 -38.628 10.622
40 "MD" 16.04 -37.126 9.555
41 "MD" 19.147 -35.509 8.344
42 "MD" 22.381 -34.755 8.057
43 "MD" 24.786 -32.545 9.171
44 "MD" 27.462 -29.847 9.538
45 "MD" 29.457 -27.845 8.715
46 "MD" 31.022 -24.94 8.438
47 "MD" 33.748 -22.019 9.598
48 "MD" 35.94 -19.668 10.307
49 "MD" 37.104 -16.547 11.286
50 "MD" 38.027 -13.059 11.884
51 "MD" 40.295 -11.005 11.032
52 "MD" 42.374 -7.819 11.117
53 "MD" 44.299 -4.569 9.736
54 "MD" 43.536 -1.373 8.615
55 "MD" 43.66 1.715 8.106
56 "MD" 42.469 4.719 7.662
57 "MD" 42.176 7.963 6.572
58 "MD" 42.285 11.674 6.696
59 "MD" 41.738 14.643 5.434
60 "MD" 38.595 17.226 4.984
61 "MD" 36.767 20.363 4.307
62 "MD" 35.837 23.132 3.718
63 "MD" 33.927 26.489 2.938
64 "MD" 30.874 27.544 2.492
65 "MD" 28.845 30.732 2.249
66 "MD" 25.581 31.643 2.945
67 "MD" 22.785 34.041 1.909
68 "MD" 19.526 36.427 2.922
69 "MD" 16.418 36.891 1.416
70 "MD" 13.725 38.028 1.516
71 "MD" 10.012 38.678 1.413
72 "MD" 6.959 39.744 0.828
73 "MD" 3.637 40.002 0.82
74 "MD" 0.255 39.223 -0.117
75 "MD" -3.206 38.014 -0.491
76 "MD" -5.858 39.128 -1.643
77 "MD" -9.832 38.725 -1.679
78 "MD" -13.505 38.283 -2.221
79 "MD" -16.684 37.041 -1.877
80 "MD" -20.136 36.789 -3.253
81 "MD" -22.617 33.725 -2.922
82 "MD" -25.689 32.339 -2.488
83 "MD" -28.317 29.969 -2.695
84 "MD" -30.606 27.985 -3.419
85 "MD" -33.784 26.194 -4.982
86 "MD" -36.01 23.366 -4.218
87 "MD" -37.282 19.735 -3.677
88 "MD" -39.117 17.144 -5.001
89 "MD" -40.875 13.754 -4.274
90 "MD" -41.382 10.883 -3.505
91 "MD" -41.654 6.981 -3.253
92 "MD" -42.499 3.311 -3.211
93 "MD" -41.752 0.618 -4.465
94 "MD" -41.7 -2.344 -5.069
95 "MD" -42.387 -5.546 -5.836
96 "MD" -41.456 -8.827 -7.402
97 "MD" -39.718 -11.671 -7.572
98 "MD" -38.044 -14.104 -8.33
99 "MD" -37.825 -17.869 -8.236
100 "MD" -35.467 -20.63 -8.941
101 "MD" -34.447 -23.321 -10.656
102 "MD" -31.55 -25.559 -10.109
103 "MD" -29.811 -28.433 -10.025
104 "MD" -26.995 -30.658 -11.06
105 "MD" -24.583 -32.383 -10.335
106 "MD" -21.999 -34.5 -10.187
107 "MD" -19.172 -36.739 -10.624
108 "MD" -16.082 -38.23 -11.364
109 "MD" -12.953 -39.837 -11.508
110 "MD" -9.743 -41.964 -11.978
111 "MD" -6.88 -41.548 -11.953
112 "MD" -3.864 -41.547 -12.08
113 "MD" 0.079 -42.711 -12.702
114 "MD" 3.343 -43.249 -13.323
115 "MD" 6.629 -42.912 -13.632
116 "MD" 9.751 -41.728 -14.981
117 "MD" 13.636 -41.393 -14.991
118 "MD" 16.079 -39.557 -15.253
119 "MD" 19.215 -39.162 -13.975
120 "MD" 21.869 -35.638 -15.481
121 "MD" 24.949 -34.727 -16.945
122 "MD" 26.93 -32.711 -17.744
123 "MD" 29.749 -29.939 -16.83
124 "MD" 32.462 -27.87 -17.786
125 "MD" 35.99 -26.197 -17.333
126 "MD" 38.256 -24.414 -18.155
127 "MD" 38.795 -21.046 -18.686
128 "MD" 38.451 -16.928 -19.218
129 "MD" 39.837 -13.993 -18.426
130 "MD" 39.626 -11.045 -19.305
131 "MD" 39.267 -7.708 -20.064
132 "MD" 39.955 -4.255 -19.676
133 "MD" 40.055 -0.734 -21.283
134 "MD" 40.148 2.477 -20.514
135 "MD" 40.3 5.961 -21.375
136 "MD" 38.306 8.494 -21.947
137 "MD" 38.278 11.909 -22.977
138 "MD" 36.139 14.033 -22.433
139 "MD" 34.63 17.356 -23.271
140 "MD" 33.678 20.707 -22.684
141 "MD" 32.346 23.715 -23.614
142 "MD" 31.492 27.152 -22.462
143 "MD" 30.923 30.411 -21.947
144 "MD" 29.761 33.411 -21.049
145 "MD" 28.838 36.796 -20.287
146 "MD" 26.78 39.627 -20.588
147 "MD" 25.391 42.596 -21.362
148 "MD" 23.71 44.842 -20.741
149 "MD" 22.06 47.684 -21.945
150 "MD" 20.682 51.272 -21.391
151 "MD" 19.908 54.277 -21.053
152 "MD" 18.514 57.605 -20.53
153 "MD" 18.096 60.999 -21.232
154 "MD" 18.322 64.202 -20.829
155 "MD" 16.366 66.893 -22.415
156 "MD" 16.058 70.314 -22.413
157 "MD" 15.92 73.264 -24.25
158 "MD" 14.821 76.304 -25.422
159 "MD" 13.253 78.802 -26.205
160 "MD" 13.092 81.947 -25.458
161 "MD" 11.696 84.542 -27.126
162 "MD" 10.623 88.497 -26.405
163 "MD" 9.408 91.789 -26.748
164 "MD" 10.517 95.018 -27.858
165 "MD" 11.52 98.507 -29.27
166 "MD" 12.374 101.931 -29.957
167 "MD" 11.906 105.359 -31.637
-19 "MD" -12.099 103.327 36.92
-18 "MD" -11.862 100.348 35.296
-17 "MD" -11.081 97.179 34.034
-16 "MD" -10.007 93.915 33.26
-15 "MD" -10.213 90.435 33.217
-14 "MD" -9.392 87.288 32.806
-13 "MD" -10.386 84.079 32.25
-12 "MD" -10.764 80.99 30.621
-11 "MD" -10.447 77.432 29.994
-10 "MD" -11.525 74.169 29.039
-9 "MD" -13.312 70.879 27.655
-8 "MD" -12.854 67.845 26.805
-7 "MD" -14.098 65.179 26.087
-6 "MD" -15.775 62.233 23.849
-5 "MD" -16.832 58.939 23.465
-4 "MD" -17.338 56.056 23.449
-3 "MD" -18.482 53.165 23.054
-2 "MD" -19.6 50.382 23.222
-1 "MD" -22.434 47.244 23.525
0 "MD" -24.396 44.664 22.93
1 "MD" -25.13 41.543 22.433
2 "MD" -26.894 39.343 22.348
3 "MD" -28.746 36.285 22.223
4 "MD" -29.641 32.661 21.227
5 "MD" -31.397 29.954 21.911
6 "MD" -31.822 26.456 21.58
7 "MD" -32.653 23.212 22.709
8 "MD" -32.439 19.915 23.559
9 "MD" -34.061 17.04 22.883
10 "MD" -35.089 14.019 23.631
11 "MD" -37.472 11.582 22.671
12 "MD" -39.759 8.315 22.254
13 "MD" -40.149 5.498 20.535
14 "MD" -40.147 2.09 21.418
15 "MD" -40.12 -1.192 21.896
16 "MD" -40.213 -4.693 22.401
17 "MD" -40.814 -8.251 22.58
18 "MD" -38.98 -11.155 22.146
19 "MD" -39.307 -14.427 20.672
20 "MD" -37.602 -17.387 21.27
21 "MD" -37.14 -20.614 19.697
22 "MD" -36.345 -23.873 19.227
23 "MD" -34.092 -26.362 18.106
24 "MD" -32.657 -28.83 16.606
25 "MD" -29.905 -30.579 17.395
26 "MD" -27.424 -32.817 16.519
27 "MD" -24.939 -34.983 16.071
28 "MD" -21.783 -36.987 14.501
29 "MD" -19.171 -38.817 14.7
30 "MD" -16.111 -39.966 15.061
31 "MD" -13.133 -42.382 14.885
32 "MD" -9.29 -44.622 14.76
33 "MD" -6.235 -44.937 14.035
34 "MD" -2.887 -43.116 14.561
35 "MD" 0.837 -44.12 13.521
36 "MD" 3.787 -42.203 12.834
37 "MD" 6.839 -41.562 12.136
38 "MD" 10.093 -41.283 10.715
39 "MD" 12.22 -39.005 9.462
40 "MD" 15.748 -37.843 8.881
41 "MD" 19.133 -36.009 8.237
42 "MD" 22.765 -35.074 8.744
43 "MD" 24.954 -33.099 8.792
44 "MD" 27.256 -29.97 9.348
45 "MD" 29.99 -28.195 8.894
46 "MD" 31.692 -25.06 8.099
47 "MD" 33.659 -22.244 8.724
48 "MD" 36.302 -19.693 8.188
49 "MD" 37.478 -17.221 7.921
50 "MD" 38.767 -13.543 8.88
51 "MD" 40.544 -10.841 8.661
52 "MD" 42.286 -7.675 8.491
53 "MD" 43.567 -4.738 7.425
54 "MD" 44.003 -1.451 5.9
55 "MD" 44.312 2.662 6.254
56 "MD" 42.737 5.213 7.126
57 "MD" 42.039 8.713 6.207
58 "MD" 41.37 11.934 5.997
59 "MD" 41.913 15.89 5.116
60 "MD" 38.629 18.193 4.775
61 "MD" 36.801 20.876 4.405
62 "MD" 35.386 24.351 4.431
63 "MD" 33.899 27.805 4.138
64 "MD" 30.436 29.068 3.765
65 "MD" 28.296 30.987 2.331
66 "MD" 25.59 32.223 2.887
67 "MD" 22.799 34.056 1.76
68 "MD" 19.63 36.52 2.667
69 "MD" 16.547 36.902 1.107
70 "MD" 13.485 38.17 0.849
71 "MD" 10.337 38.87 0.869
72 "MD" 6.036 40.441 1.244
73 "MD" 2.837 40.133 0.734
74 "MD" -0.116 39.978 0.32
75 "MD" -2.99 38.531 -0.901
76 "MD" -6.382 39.473 -0.717
77 "MD" -9.487 38.085 -0.145
78 "MD" -13.266 38.655 0.263
79 "MD" -16.108 36.948 -0.512
80 "MD" -19.911 36.222 -1.56
81 "MD" -22.549 33.882 -1.727
82 "MD" -25.533 32.592 -0.86
83 "MD" -27.975 30.848 -1.698
84 "MD" -30.432 28.069 -2.997
85 "MD" -32.02 25.664 -3.963
86 "MD" -33.658 23.025 -4.555
87 "MD" -36.153 21.23 -5.513
88 "MD" -37.932 17.968 -5.532
89 "MD" -39.546 15.327 -4.818
90 "MD" -39.998 11.761 -5.671
91 "MD" -42.135 8.703 -6.762
92 "MD" -42.806 5.498 -6.837
93 "MD" -43.641 2.025 -7.373
94 "MD" -43.166 -0.621 -8.292
95 "MD" -41.638 -4.031 -8.923
96 "MD" -42.149 -6.716 -11.323
97 "MD" -41.327 -10.015 -11.41
98 "MD" -38.307 -13.341 -10.306
99 "MD" -38.006 -17.025 -10.568
100 "MD" -35.415 -19.294 -10.763
101 "MD" -34.284 -22.694 -12.462
102 "MD" -32.325 -25.322 -11.175
103 "MD" -30.091 -28.303 -10.882
104 "MD" -27.99 -30.804 -10.637
105 "MD" -24.538 -32.222 -10.196
106 "MD" -22.216 -33.528 -9.859
107 "MD" -19.618 -36.891 -9.379
108 "MD" -16.356 -38.572 -8.189
109 "MD" -12.598 -39.771 -9.404
110 "MD" -9.743 -42.319 -10.76
111 "MD" -6.643 -42.4 -11.886
112 "MD" -3.441 -41.852 -11.392
113 "MD" 0.346 -42.249 -12.072
114 "MD" 3.259 -42.328 -13.072
115 "MD" 6.832 -42.997 -13.075
116 "MD" 10.29 -41.881 -13.721
117 "MD" 14.011 -41.258 -14.107
118 "MD" 16.924 -39.332 -14.116
119 "MD" 19.719 -38.763 -13.824
120 "MD" 22.274 -35.986 -15.13
121 "MD" 25.607 -34.689 -17.126
122 "MD" 27.211 -32.101 -18.031
123 "MD" 29.139 -29.95 -17.83
124 "MD" 32.339 -28.169 -19.661
125 "MD" 33.731 -26.127 -19.602
126 "MD" 37.474 -24.458 -20.488
127 "MD" 38.078 -21.783 -21.371
128 "MD" 38.201 -16.737 -21.339
129 "MD" 40.031 -13.787 -20.422
130 "MD" 40.886 -10.901 -21.943
131 "MD" 40.369 -7.221 -22.373
132 "MD" 40.307 -3.635 -22.941
133 "MD" 39.797 -0.059 -22.462
134 "MD" 39.46 2.707 -23.314
135 "MD" 39.651 5.894 -23.995
136 "MD" 37.266 9.022 -24.559
137 "MD" 35.965 12.033 -25.1
138 "MD" 34.997 14.497 -25.021
139 "MD" 33.394 17.999 -25.557
140 "MD" 32.042 20.972 -24.615
141 "MD" 30.811 23.963 -23.916
142 "MD" 30.468 27.112 -22.89
143 "MD" 29.829 31.145 -20.589
144 "MD" 28.889 33.477 -20.838
145 "MD" 28.229 37.116 -20.485
146 "MD" 25.938 40.087 -20.594
147 "MD" 24.371 42.705 -21.428
148 "MD" 22.436 44.978 -20.259
149 "MD" 20.9 47.627 -21.18
150 "MD" 18.972 50.121 -20.416
151 "MD" 15.874 53.018 -18.537
152 "MD" 15.125 56.461 -18.552
153 "MD" 15.49 60.007 -17.49
154 "MD" 15.098 63.029 -16.975
155 "MD" 14.686 65.901 -17.877
156 "MD" 13.676 68.98 -18.126
157 "MD" 13.206 72.876 -19.768
158 "MD" 12.028 75.978 -21.521
159 "MD" 10.848 78.835 -21.369
160 "MD" 8.585 81.785 -22.234
161 "MD" 7.993 84.233 -24.203
162 "MD" 7.066 87.346 -24.551
163 "MD" 5.665 90.223 -25.306
164 "MD" 5.494 94.521 -25.315
165 "MD" 5.578 98.254 -25.896
166 "MD" 5.234 101.33 -26.855
167 "MD" 3.138 103.92 -28.393
-19 "MD" -1.127 101.153 37.854
-18 "MD" -2.04 98.377 36.028
-17 "MD" -2.109 94.949 34.825
-16 "MD" -2.287 91.81 33.494
-15 "MD" -3.629 88.577 34.299
-14 "MD" -3.516 85.69 31.807
-13 "MD" -5.047 82.474 31.021
-12 "MD" -5.962 79.427 30.421
-11 "MD" -6.122 75.892 29.749
-10 "MD" -8.162 72.567 28.908
-9 "MD" -9.736 69.262 27.816
-8 "MD" -9.646 65.992 27.63
-7 "MD" -12.043 63.59 28.054
-6 "MD" -13.098 60.323 27.803
-5 "MD" -14.47 57.623 26.347
-4 "MD" -15.421 54.499 25.12
-3 "MD" -17.442 52.009 25.314
-2 "MD" -19.804 49.071 25.001
-1 "MD" -21.382 46.071 25.106
0 "MD" -23.638 43.788 24.531
1 "MD" -24.425 40.456 24.085
2 "MD" -26.394 37.65 23.502
3 "MD" -28.406 35.365 23.285
4 "MD" -28.845 31.576 21.881
5 "MD" -30.137 28.743 22.174
6 "MD" -30.702 25.592 22.323
7 "MD" -31.899 22.332 23.248
8 "MD" -32.968 19.172 22.522
9 "MD" -34.395 16.204 22.271
10 "MD" -35.514 12.827 22.553
11 "MD" -37.983 10.675 21.762
12 "MD" -38.352 7.698 21.03
13 "MD" -40.319 4.797 21.232
14 "MD" -40.502 1.255 19.758
15 "MD" -40.376 -2.095 20.326
16 "MD" -40.679 -5.527 19.496
17 "MD" -42.047 -9.426 20.141
18 "MD" -40.073 -12.677 20.588
19 "MD" -39.612 -15.888 18.778
20 "MD" -38.096 -18.525 19.869
21 "MD" -37.557 -22.145 19.1
22 "MD" -37.099 -25.519 19.113
23 "MD" -34.268 -27.722 17.655
24 "MD" -31.046 -29.784 17.241
25 "MD" -28.707 -31.832 17.156
26 "MD" -26.513 -34.314 15.72
27 "MD" -23.69 -35.882 15.601
28 "MD" -20.722 -37.755 15.171
29 "MD" -18.504 -39.975 14.21
30 "MD" -14.978 -40.609 14.919
31 "MD" -12.067 -41.791 14.005
32 "MD" -8.711 -44.036 14.317
33 "MD" -6.102 -43.237 13.141
34 "MD" -2.632 -43.023 12.749
35 "MD" 1.255 -43.479 12.398
36 "MD" 4.186 -41.818 11.922
37 "MD" 7.707 -41.896 11.532
38 "MD" 10.655 -41.446 11.003
39 "MD" 13.172 -39.143 10.449
40 "MD" 16.571 -38.527 10.128
41 "MD" 20.43 -36.934 10.396
42 "MD" 23.587 -35.545 10.371
43 "MD" 25.178 -33.05 10.005
44 "MD" 27.296 -29.34 10.147
45 "MD" 29.599 -27.519 9.091
46 "MD" 30.976 -24.761 9.39
47 "MD" 33.643 -22.067 8.948
48 "MD" 35.145 -19.114 8.345
49 "MD" 37.787 -16.997 8.178
50 "MD" 38.552 -13.361 9.052
51 "MD" 40.281 -10.437 7.998
52 "MD" 42.612 -7.323 7.243
53 "MD" 43.726 -4.258 5.902
54 "MD" 43.982 -0.888 5.286
55 "MD" 43.503 2.748 5.163
56 "MD" 42.156 5.261 5.505
57 "MD" 41.654 8.402 4.229
58 "MD" 41.764 11.95 4.045
59 "MD" 40.726 14.669 3.741
60 "MD" 39.072 17.585 2.146
61 "MD" 36.848 21.338 2.671
62 "MD" 35.473 23.601 2.013
63 "MD" 34.247 27.056 1.242
64 "MD" 31.274 28.815 1.423
65 "MD" 28.635 30.748 1.063
66 "MD" 25.553 32.107 1.769
67 "MD" 22.931 33.763 0.897
68 "MD" 20.363 36.48 1.928
69 "MD" 16.995 36.243 0.896
70 "MD" 14.175 38.294 0.366
71 "MD" 10.571 38.437 0.671
72 "MD" 7.06 40.156 0.744
73 "MD" 3.85 40.023 0.161
74 "MD" 1.032 39.839 -0.853
75 "MD" -2.584 39.753 -0.833
76 "MD" -5.567 39.205 -1.37
77 "MD" -8.991 38.873 -0.471
78 "MD" -12.542 38.097 -1.368
79 "MD" -15.996 36.801 -0.552
80 "MD" -19.127 36.456 -1.828
81 "MD" -21.39 33.981 -1.184
82 "MD" -24.752 32.636 -0.797
83 "MD" -27.611 29.987 -1.487
84 "MD" -29.494 27.443 -2.557
85 "MD" -32.037 26.791 -3.697
86 "MD" -33.847 24.063 -4.028
87 "MD" -36.686 21.346 -4.414
88 "MD" -38.242 17.618 -5.069
89 "MD" -39.743 14.287 -4.561
90 "MD" -41.328 11.255 -4.733
91 "MD" -41.942 7.9 -5.243
92 "MD" -42.729 4.522 -5.628
93 "MD" -41.607 1.784 -7.155
94 "MD" -42.541 -1.193 -7.871
95 "MD" -42.97 -4.531 -7.999
96 "MD" -41.441 -7.393 -9.643
97 "MD" -39.183 -10.466 -10.013
98 "MD" -37.938 -13.474 -10.443
99 "MD" -37.576 -16.732 -10.403
100 "MD" -35.104 -19.318 -10.69
101 "MD" -34.332 -22.293 -12.308
102 "MD" -31.691 -24.468 -11.607
103 "MD" -30.185 -27.535 -10.378
104 "MD" -28.393 -30.604 -9.748
105 "MD" -24.941 -32.18 -9.562
106 "MD" -22.427 -33.659 -9.852
107 "MD" -19.971 -36.2 -10.579
108 "MD" -16.797 -37.263 -9.661
109 "MD" -13.266 -38.788 -10.255
110 "MD" -9.975 -41.547 -11.272
111 "MD" -7.034 -41.715 -11.399
112 "MD" -4.039 -41.706 -11.837
113 "MD" -0.458 -42.394 -12.246
114 "MD" 3.03 -42.573 -12.826
115 "MD" 6.646 -42.702 -12.884
116 "MD" 9.613 -42.586 -13.473
117 "MD" 12.715 -40.937 -13.665
118 "MD" 15.857 -39.118 -14.176
119 "MD" 19.305 -39.258 -13.653
120 "MD" 22.088 -35.683 -15.213
121 "MD" 25.266 -34.444 -16.865
122 "MD" 27.683 -32.374 -18.47
123 "MD" 29.575 -29.648 -17.415
124 "MD" 32.597 -27.78 -17.839
125 "MD" 34.422 -24.615 -18.396
126 "MD" 36.335 -21.922 -19.111
127 "MD" 37.673 -18.58 -20.815
128 "MD" 38.278 -15.577 -21.105
129 "MD" 40.674 -12.62 -20.55
130 "MD" 40.964 -10.007 -21.38
131 "MD" 41.432 -6.829 -22.583
132 "MD" 40.465 -3.166 -23.028
133 "MD" 40.063 -0.188 -22.129
134 "MD" 40.487 3.621 -23.495
135 "MD" 39.633 7.239 -24.613
136 "MD" 38.561 10.11 -25.368
137 "MD" 36.898 12.977 -25.437
138 "MD" 35.394 15.553 -26.45
139 "MD" 32.619 18.048 -25.819
140 "MD" 31.061 20.788 -25.379
141 "MD" 30.048 24.302 -24.585
142 "MD" 28.715 27.464 -24.171
143 "MD" 28.392 31.118 -22.436
144 "MD" 27.221 34.056 -22.707
145 "MD" 26.149 37.22 -21.613
146 "MD" 24.181 39.864 -21.343
147 "MD" 22.556 42.572 -22.197
148 "MD" 20.322 44.915 -21.355
149 "MD" 18.596 48.294 -22.153
150 "MD" 16.744 50.838 -22.041
151 "MD" 14.888 53.8 -21.567
152 "MD" 14.111 57.342 -21.64
153 "MD" 13.37 60.771 -22.524
154 "MD" 12.591 63.508 -22.741
155 "MD" 11.849 66.277 -22.107
156 "MD" 10.851 69.841 -22.206
157 "MD" 9.025 73.118 -23.783
158 "MD" 7.356 76.1 -24.697
159 "MD" 6.225 79.438 -23.902
160 "MD" 4.323 81.726 -24.672
161 "MD" 4.052 85.525 -24.997
162 "MD" 2.568 88.613 -24.678
163 "MD" 0.627 91.301 -23.112
164 "MD" 0.615 94.737 -23.857
165 "MD" -0.091 98.73 -24.071
166 "MD" -1.41 102.246 -23.935
167 "MD" -3.992 104.524 -23.225
-19 "MD" -6.124 100.346 6.83
-18 "MD" -7.644 97.973 8.14
-17 "MD" -7.614 94.755 9.002
-16 "MD" -7.573 91.922 11.006
-15 "MD" -7.173 88.723 12.8
-14 "MD" -7.942 86.295 14.515
-13 "MD" -7.617 83.174 16.811
-12 "MD" -8.272 80.689 18.036
-11 "MD" -10.592 78.042 18.527
-10 "MD" -12.004 75.889 20.707
-9 "MD" -13.227 72.83 21.173
-8 "MD" -12.81 68.899 21.543
-7 "MD" -14.347 65.766 22.425
-6 "MD" -15.115 62.78 22.556
-5 "MD" -15.044 59.191 22.341
-4 "MD" -15.488 55.684 23.018
-3 "MD" -15.605 52.106 23.195
-2 "MD" -18.3 50.059 23.487
-1 "MD" -20.271 46.816 24.391
0 "MD" -22.022 44.085 23.818
1 "MD" -22.694 40.721 22.197
2 "MD" -24.896 38.48 21.894
3 "MD" -27.512 36.245 21.341
4 "MD" -27.827 33.022 22.394
5 "MD" -29.835 30.192 21.761
6 "MD" -30.326 26.775 22.691
7 "MD" -30.93 23.147 24.13
8 "MD" -32.998 20.863 24.82
9 "MD" -34.532 18.28 25.281
10 "MD" -35.774 14.873 24.964
11 "MD" -38.014 12.151 25.356
12 "MD" -40.208 9.354 25.129
13 "MD" -41.464 6.049 24.988
14 "MD" -41.868 2.64 24.237
15 "MD" -41.056 -0.689 25.544
16 "MD" -41.12 -3.851 24.322
17 "MD" -41.435 -7.413 23.343
18 "MD" -39.901 -10.77 23.588
19 "MD" -39.253 -13.928 22.875
20 "MD" -36.988 -17.172 22.527
21 "MD" -35.604 -19.638 21.994
22 "MD" -34.963 -22.654 20.821
23 "MD" -33.632 -25.069 18.975
24 "MD" -32.002 -27.745 17.12
25 "MD" -30.059 -29.931 17.643
26 "MD" -27.111 -32.802 16.16
27 "MD" -24.308 -35.151 16.251
28 "MD" -21.471 -36.534 15.785
29 "MD" -19.117 -38.959 15.486
30 "MD" -16.074 -39.909 14.538
31 "MD" -12.597 -41.021 15.118
32 "MD" -9.698 -43.292 15.13
33 "MD" -6.912 -42.832 14.321
34 "MD" -3.466 -43.076 13.805
35 "MD" 0.226 -42.282 13.119
36 "MD" 3.095 -41.789 11.923
37 "MD" 6.469 -41.598 12.255
38 "MD" 10.009 -41.626 11.368
39 "MD" 12.986 -38.958 10.485
40 "MD" 16.075 -37.794 9.249
41 "MD" 19.567 -37.036 10.095
42 "MD" 22.42 -35.069 9.824
43 "MD" 24.69 -32.946 10.773
44 "MD" 27.237 -30.177 10.914
45 "MD" 29.673 -28.411 10.201
46 "MD" 31.08 -25.383 9.618
47 "MD" 33.022 -22.612 9.827
48 "MD" 35.841 -20.257 9.589
49 "MD" 36.946 -17.519 8.878
50 "MD" 38.079 -14.138 9.636
51 "MD" 39.862 -11.518 9.388
52 "MD" 41.825 -8.188 8.405
53 "MD" 43.146 -4.817 7.556
54 "MD" 43.916 -1.784 5.881
55 "MD" 43.682 1.294 5.71
56 "MD" 42.757 4.462 5.279
57 "MD" 41.726 7.505 5.186
58 "MD" 41.757 10.838 4.714
59 "MD" 40.674 14.238 4.173
60 "MD" 39.009 17.667 2.402
61 "MD" 36.956 19.852 3.83
62 "MD" 35.247 23.387 3.082
63 "MD" 33.399 26.622 2.71
64 "MD" 30.108 27.532 2.643
65 "MD" 27.921 30.21 3.044
66 "MD" 25.064 32.249 3.037
67 "MD" 22.421 33.999 1.836
68 "MD" 19.754 36.325 3.766
69 "MD" 16.002 35.874 2.26
70 "MD" 13.742 38.609 1.528
71 "MD" 10.063 39.059 2.231
72 "MD" 6.696 39.36 0.899
73 "MD" 3.378 40.071 1.763
74 "MD" -0.439 40.563 0.69
75 "MD" -3.394 38.758 0.352
76 "MD" -6.218 38.852 -0.645
77 "MD" -9.526 38.292 0.104
78 "MD" -13.081 38.64 -1.058
79 "MD" -16.581 37.268 -0.794
80 "MD" -19.923 36.796 -2.248
81 "MD" -21.987 34.127 -1.951
82 "MD" -25.031 32.643 -1.57
83 "MD" -27.952 30.797 -2.23
84 "MD" -30.419 27.734 -3.197
85 "MD" -33.204 26.309 -4.532
86 "MD" -34.367 22.878 -4.293
87 "MD" -36.283 20.641 -4.705
88 "MD" -37.932 17.602 -5.042
89 "MD" -39.588 14.605 -4.778
90 "MD" -40.946 11.28 -4.047
91 "MD" -41.685 7.868 -4.054
92 "MD" -41.96 4.164 -4.427
93 "MD" -42.516 0.707 -3.988
94 "MD" -41.757 -2.247 -5.194
95 "MD" -42.023 -5.336 -5.427
96 "MD" -40.286 -8.754 -7.805
97 "MD" -39.427 -11.501 -8.993
98 "MD" -38.344 -14.417 -9.223
99 "MD" -37.997 -17.902 -9.123
100 "MD" -34.999 -20.281 -9.13
101 "MD" -34.081 -23.064 -10.921
102 "MD" -31.912 -25.444 -10.317
103 "MD" -29.919 -28.963 -10.305
104 "MD" -27.547 -31.317 -10.534
105 "MD" -23.663 -31.539 -11.177
106 "MD" -21.313 -33.682 -11.264
107 "MD" -19.048 -36.488 -11.219
108 "MD" -16.148 -38.3 -11.141
109 "MD" -12.909 -40.024 -12.226
110 "MD" -9.417 -41.854 -13.294
111 "MD" -6.635 -42.124 -13.82
112 "MD" -2.474 -42.271 -13.261
113 "MD" 0.93 -42.742 -13.379
114 "MD" 4.29 -43.382 -13.761
115 "MD" 7.346 -43.103 -14.546
116 "MD" 10.92 -42.034 -14.56
117 "MD" 13.916 -41.31 -14.809
118 "MD" 16.733 -39.526 -14.223
119 "MD" 20.156 -38.618 -13.732
120 "MD" 22.706 -35.55 -14.744
121 "MD" 25.405 -34.267 -15.999
122 "MD" 27.893 -32.193 -18.024
123 "MD" 29.681 -29.821 -17.451
124 "MD" 32.68 -28.125 -18.456
125 "MD" 34.148 -25.174 -18.827
126 "MD" 37.354 -23.583 -19.916
127 "MD" 38.114 -20.251 -20.71
128 "MD" 38.943 -16.986 -20.814
129 "MD" 40.528 -14.266 -19.873
130 "MD" 39.913 -9.932 -20.856
131 "MD" 40.934 -6.702 -20.783
132 "MD" 40.314 -3.519 -21.205
133 "MD" 40.819 -0.743 -20.637
134 "MD" 41.031 2.752 -19.562
135 "MD" 41.1 6.132 -20.914
136 "MD" 39.543 9.71 -22.079
137 "MD" 38.106 12.046 -23.48
138 "MD" 35.929 14.427 -22.559
139 "MD" 35.046 17.681 -23.099
140 "MD" 33.289 20.219 -23.578
141 "MD" 31.754 23.139 -23.026
142 "MD" 30.926 26.876 -21.804
143 "MD" 30.127 30.361 -21.773
144 "MD" 28.413 33.321 -20.673
145 "MD" 27.12 35.884 -20.994
146 "MD" 24.852 38.389 -21.824
147 "MD" 23.636 41.83 -22.841
148 "MD" 20.169 43.948 -21.229
149 "MD" 18.287 46.379 -21.008
150 "MD" 16.11 48.677 -21.938
151 "MD" 13.631 50.565 -21.492
152 "MD" 11.555 53.588 -21.805
153 "MD" 10.839 56.856 -20.201
154 "MD" 9.702 59.931 -20.254
155 "MD" 8.964 62.548 -22.624
156 "MD" 9.204 65.961 -24.287
157 "MD" 7.723 68.818 -26.025
158 "MD" 6.598 71.344 -27.401
159 "MD" 4.447 74.258 -27.264
160 "MD" 3.258 76.462 -28.968
161 "MD" 1.779 79.687 -30.51
162 "MD" 0.234 82.253 -30.631
163 "MD" -2.791 84.645 -31.514
164 "MD" -3.899 87.691 -32.263
165 "MD" -5.675 89.745 -35.138
166 "MD" -6.176 92.661 -36.349
167 "MD" -7.826 95.09 -38.415
-19 "MD" -6.937 104.38 26.114
-18 "MD" -7.665 101.059 24.933
-17 "MD" -7.992 98.036 24.143
-16 "MD" -8.687 95.2 23.961
-15 "MD" -9.524 91.64 24.564
-14 "MD" -10.326 88.047 24.512
-13 "MD" -11.052 85.166 24.007
-12 "MD" -11.335 81.488 23.423
-11 "MD" -12.284 78.95 23.449
-10 "MD" -13.286 75.717 23.473
-9 "MD" -14.427 71.975 22.675
-8 "MD" -14.813 69.326 21.638
-7 "MD" -16.287 66.646 21.548
-6 "MD" -16.543 63.092 22.225
-5 "MD" -17.188 59.755 21.168
-4 "MD" -17.734 56.409 21.389
-3 "MD" -18.814 53.166 21.813
-2 "MD" -20.647 50.012 23.184
-1 "MD" -22.526 47.22 23.627
0 "MD" -24.438 43.677 23.018
1 "MD" -24.695 40.941 21.207
2 "MD" -27.037 38.539 21.058
3 "MD" -29.56 35.766 20.494
4 "MD" -30.121 32.418 20.76
5 "MD" -32.127 29.913 20.765
6 "MD" -33.198 26.78 21.455
7 "MD" -34.475 23.322 21.951
8 "MD" -35.336 20.113 21.175
9 "MD" -36.057 16.829 21.495
10 "MD" -37.359 13.666 21.843
11 "MD" -38.609 10.747 20.447
12 "MD" -41.04 8.445 19.149
13 "MD" -42.413 4.774 18.764
14 "MD" -42.212 1.786 17.921
15 "MD" -41.346 -1.907 18.263
16 "MD" -41.434 -4.737 19.782
17 "MD" -40.857 -7.894 18.998
18 "MD" -40.237 -11.192 19.672
19 "MD" -40.14 -14.818 19.431
20 "MD" -38.549 -17.485 20.79
21 "MD" -37.71 -20.706 20.363
22 "MD" -35.715 -23.674 18.585
23 "MD" -33.567 -26.568 17.901
24 "MD" -31.395 -28.673 16.623
25 "MD" -29.533 -30.926 16.432
26 "MD" -26.547 -33.105 15.265
27 "MD" -24.256 -35.181 15.018
28 "MD" -21.034 -36.404 14.585
29 "MD" -18.77 -39.268 13.489
30 "MD" -15.89 -39.901 13.756
31 "MD" -12.948 -41.306 14.182
32 "MD" -9.95 -43.194 13.443
33 "MD" -6.5 -42.844 12.497
34 "MD" -3.655 -42.14 12.442
35 "MD" -0.073 -42.775 11.643
36 "MD" 2.98 -41.614 10.961
37 "MD" 6.479 -42.616 10.589
38 "MD" 9.837 -42.459 9.587
39 "MD" 12.785 -40.186 7.633
40 "MD" 14.826 -37.044 6.499
41 "MD" 18.46 -35.962 6.698
42 "MD" 21.457 -35.336 7.401
43 "MD" 24.395 -33.756 8.22
44 "MD" 26.656 -30.596 9.285
45 "MD" 29.396 -28.995 9.149
46 "MD" 31.561 -25.926 10.226
47 "MD" 33.414 -23.621 10.819
48 "MD" 34.593 -19.993 9.25
49 "MD" 37.638 -17.625 8.492
50 "MD" 38.224 -14.477 9.382
51 "MD" 39.891 -11.427 9.328
52 "MD" 42.371 -8.382 9.151
53 "MD" 44.017 -5.342 7.104
54 "MD" 43.354 -1.36 6.769
55 "MD" 43.411 1.03 6.446
56 "MD" 42.114 4.103 6.837
57 "MD" 41.745 7.442 6.103
58 "MD" 42.538 11.002 5.918
59 "MD" 40.373 14.036 3.696
60 "MD" 39.082 16.783 3.494
61 "MD" 36.815 19.542 4.099
62 "MD" 35.667 22.75 2.985
63 "MD" 32.919 24.919 3.079
64 "MD" 31.426 27.908 1.321
65 "MD" 29.186 30.843 0.952
66 "MD" 25.808 31.89 2.168
67 "MD" 22.966 33.976 1.61
68 "MD" 20.175 36.605 1.932
69 "MD" 16.793 36.342 1.076
70 "MD" 13.577 37.839 1.241
71 "MD" 10.377 39.036 1.358
72 "MD" 7.379 39.171 0.322
73 "MD" 3.153 39.469 0.637
74 "MD" -0.024 39.661 -1.055
75 "MD" -3.04 39.36 -0.942
76 "MD" -5.852 38.449 -2.67
77 "MD" -8.974 38.245 -2.412
78 "MD" -12.616 38.839 -1.709
79 "MD" -15.671 36.696 -1.88
80 "MD" -18.882 36.526 -3.021
81 "MD" -21.868 34.017 -2.147
82 "MD" -25.271 32.288 -2.108
83 "MD" -28.094 30.809 -2.389
84 "MD" -30.154 27.748 -4.192
85 "MD" -32.672 26.738 -5.174
86 "MD" -34.095 22.992 -4.186
87 "MD" -36.755 20.525 -5.367
88 "MD" -38.39 17.371 -5.597
89 "MD" -39.175 14.633 -5.88
90 "MD" -41.269 11.997 -5.458
91 "MD" -41.8 8.256 -5.723
92 "MD" -42.357 4.45 -5.25
93 "MD" -41.45 1.132 -6.277
94 "MD" -41.365 -1.757 -7.431
95 "MD" -40.897 -4.667 -7.39
96 "MD" -41.192 -7.98 -8.697
97 "MD" -39.862 -11.54 -8.954
98 "MD" -37.917 -14.188 -8.761
99 "MD" -37.491 -17.695 -8.982
100 "MD" -35.174 -20.229 -9.905
101 "MD" -33.729 -22.828 -11.738
102 "MD" -31.197 -25.112 -10.795
103 "MD" -30.024 -28.066 -11.326
104 "MD" -27.312 -30.741 -11.802
105 "MD" -24.271 -32.051 -11.316
106 "MD" -22.509 -35.004 -11.288
107 "MD" -19.28 -36.698 -11.314
108 "MD" -16.55 -38.336 -10.96
109 "MD" -13.195 -39.673 -11.582
110 "MD" -9.657 -42.142 -12.66
111 "MD" -6.546 -42.094 -12.97
112 "MD" -3.134 -42.309 -12.616
113 "MD" 1.234 -43.262 -13.561
114 "MD" 4.512 -43.016 -13.543
115 "MD" 8.132 -42.982 -14.003
116 "MD" 10.874 -41.889 -15.203
117 "MD" 14.353 -41.844 -15.191
118 "MD" 17.15 -39.4 -15.218
119 "MD" 20.918 -39.067 -14.846
120 "MD" 22.699 -35.633 -15.952
121 "MD" 26.21 -34.19 -17.661
122 "MD" 28.251 -31.725 -18.655
123 "MD" 30.146 -29.514 -18.4
124 "MD" 33.731 -28.181 -19.407
125 "MD" 36.42 -25.79 -20.859
126 "MD" 38.453 -23.334 -20.803
127 "MD" 38.989 -20.15 -21.696
128 "MD" 39.039 -16.248 -22.021
129 "MD" 40.238 -13.007 -21.446
130 "MD" 41.19 -10.298 -21.749
131 "MD" 40.335 -6.897 -21.834
132 "MD" 40.299 -3.475 -21.547
133 "MD" 39.925 0.077 -22.403
134 "MD" 39.664 3.357 -22.745
135 "MD" 39.906 7 -23.839
136 "MD" 37.923 9.851 -23.796
137 "MD" 36.446 12.123 -24.251
138 "MD" 34.948 14.772 -25.268
139 "MD" 33.149 18.203 -24.719
140 "MD" 31.437 20.703 -24.463
141 "MD" 29.518 23.449 -24.488
142 "MD" 29.009 26.807 -23.31
143 "MD" 28.289 30.108 -22.619
144 "MD" 27.865 33.123 -21.97
145 "MD" 26.522 36.584 -22.435
146 "MD" 24.648 39.129 -22.625
147 "MD" 23.135 41.869 -21.86
148 "MD" 20.854 43.839 -20.985
149 "MD" 18.273 46.553 -22.382
150 "MD" 16.242 48.752 -22.492
151 "MD" 13.594 51.272 -21.673
152 "MD" 12.418 54.376 -21.703
153 "MD" 10.133 57.307 -21.319
154 "MD" 9.224 60.425 -21.582
155 "MD" 8.631 63.313 -22.724
156 "MD" 7.755 66.465 -23.829
157 "MD" 6.699 69.559 -25.578
158 "MD" 4.81 71.89 -27.161
159 "MD" 3.669 75.197 -28.652
160 "MD" 1.907 77.55 -29.619
161 "MD" 1.898 80.479 -30.828
162 "MD" -0.788 82.351 -32.792
163 "MD" -2.682 85.44 -33.151
164 "MD" -4.237 88.05 -34.412
165 "MD" -5.602 90.651 -37.194
166 "MD" -7.623 92.432 -39.085
167 "MD" -9.121 94.403 -40.222
-19 "MD" -5.359 103.849 5.095
-18 "MD" -6.882 101.025 6.937
-17 "MD" -8.199 98.178 7.116
-16 "MD" -8.007 95.31 9.299
-15 "MD" -8.338 91.959 9.36
-14 "MD" -9.181 88.766 10.443
-13 "MD" -10.356 85.694 10.78
-12 "MD" -11.284 82.949 12.077
-11 "MD" -11.715 79.432 12.891
-10 "MD" -12.513 76.511 14.153
-9 "MD" -13.545 73.122 14.794
-8 "MD" -12.592 69.551 15.338
-7 "MD" -15 67.311 15.484
-6 "MD" -15.659 63.281 16.409
-5 "MD" -16.298 60.303 17.153
-4 "MD" -16.551 57.27 18.534
-3 "MD" -16.707 53.927 20.337
-2 "MD" -17.766 51.11 21.977
-1 "MD" -19.219 48.273 23.189
0 "MD" -21.283 45.619 22.5
1 "MD" -21.831 41.953 21.248
2 "MD" -24.304 39.666 21.445
3 "MD" -26.616 37.205 21.27
4 "MD" -27.005 33.922 22.226
5 "MD" -28.975 31.084 21.786
6 "MD" -30.253 27.895 22.04
7 "MD" -31.492 25.273 23.344
8 "MD" -33.899 22.856 23.253
9 "MD" -35.105 19.373 23.321
10 "MD" -37.335 16.74 23.935
11 "MD" -38.723 13.762 24.398
12 "MD" -40.225 10.754 23.819
13 "MD" -42.023 7.94 22.981
14 "MD" -42.202 4.528 22.761
15 "MD" -41.132 0.98 22.141
16 "MD" -40.659 -2.786 21.877
17 "MD" -41.618 -5.768 21.972
18 "MD" -39.677 -8.847 21.682
19 "MD" -40.286 -12.205 20.576
20 "MD" -37.995 -15.29 22.165
21 "MD" -37.841 -18.469 20.723
22 "MD" -36.614 -21.676 19.469
23 "MD" -34.435 -24.202 18.997
24 "MD" -32.446 -26.446 17.77
25 "MD" -29.694 -28.788 18.339
26 "MD" -27.767 -31.268 16.526
27 "MD" -25.3 -33.545 16.61
28 "MD" -22.906 -35.54 15.2
29 "MD" -20.414 -37.845 14.298
30 "MD" -17.194 -39.44 14.63
31 "MD" -14.538 -42.154 14.705
32 "MD" -11.555 -43.829 13.987
33 "MD" -8.005 -43.743 12.359
34 "MD" -4.546 -42.595 12.138
35 "MD" -1.375 -43.73 11.62
36 "MD" 2.134 -42.274 11.09
37 "MD" 5.685 -42.642 12.162
38 "MD" 8.248 -42.302 11.574
39 "MD" 11.504 -40.509 10.943
40 "MD" 15.783 -38.47 10.414
41 "MD" 18.854 -36.668 9.368
42 "MD" 21.599 -34.96 9.659
43 "MD" 24.746 -33.702 10.401
44 "MD" 26.103 -31.122 10.946
45 "MD" 29.06 -29.326 9.562
46 "MD" 30.57 -26.599 9.58
47 "MD" 32.975 -23.777 9.772
48 "MD" 36.166 -21.761 9.414
49 "MD" 37.214 -18.825 8.876
50 "MD" 37.696 -15.111 9.298
51 "MD" 39.327 -11.853 8.994
52 "MD" 41.256 -9.02 7.542
53 "MD" 43.391 -6.317 6.871
54 "MD" 42.921 -2.481 5.961
55 "MD" 43.017 0.942 6.101
56 "MD" 42.198 4.331 6.699
57 "MD" 41.811 7.507 5.488
58 "MD" 42.46 12.037 6.209
59 "MD" 40.92 15.006 4.802
60 "MD" 38.623 17.704 5.081
61 "MD" 36.765 20.32 5.454
62 "MD" 35.538 23.149 5.282
63 "MD" 33.321 25.564 4.346
64 "MD" 31.004 28.276 2.736
65 "MD" 28.564 30.926 2.384
66 "MD" 25.723 31.78 3.585
67 "MD" 23.311 33.878 2.844
68 "MD" 19.9 36.29 3.925
69 "MD" 16.886 36.293 2.313
70 "MD" 13.919 37.777 2.437
71 "MD" 10.253 38.594 2.273
72 "MD" 7.046 38.66 0.597
73 "MD" 3.514 39.947 1.057
74 "MD" 0.815 40.014 0.307
75 "MD" -2.556 39.008 -0.793
76 "MD" -6.084 38.063 -1.702
77 "MD" -9.459 38.166 -0.669
78 "MD" -13.072 38.902 -1.632
79 "MD" -16.007 36.752 -1.8
80 "MD" -20.081 36.275 -2.606
81 "MD" -22.27 33.872 -1.851
82 "MD" -26.032 32.29 -1.647
83 "MD" -28.961 31.004 -2.058
84 "MD" -30.942 28.486 -2.667
85 "MD" -33.029 26.019 -3.965
86 "MD" -35.574 24.285 -4.605
87 "MD" -37.55 20.51 -3.569
88 "MD" -38.709 18.093 -4.934
89 "MD" -39.353 14.026 -4.817
90 "MD" -40.928 11.636 -4.536
91 "MD" -41.606 7.824 -4.424
92 "MD" -42.192 3.912 -4.067
93 "MD" -41.768 1.142 -4.999
94 "MD" -41.791 -1.775 -6.158
95 "MD" -42.206 -5.059 -6.012
96 "MD" -40.722 -7.967 -7.805
97 "MD" -39.882 -10.823 -8.669
98 "MD" -38.452 -13.913 -9.241
99 "MD" -37.492 -17.877 -8.768
100 "MD" -35.429 -20.337 -9.379
101 "MD" -34.306 -22.975 -11.192
102 "MD" -31.436 -25.241 -10.635
103 "MD" -29.691 -28.388 -10.358
104 "MD" -27.365 -31.46 -11.375
105 "MD" -24.525 -32.644 -11.486
106 "MD" -23.012 -35.732 -11.561
107 "MD" -19.423 -36.935 -11.782
108 "MD" -16.263 -38.36 -11.949
109 "MD" -13.487 -39.346 -12.311
110 "MD" -10.494 -42.182 -13.52
111 "MD" -6.883 -42.246 -14.079
112 "MD" -3.569 -42.396 -14.428
113 "MD" -0.151 -43.497 -14.994
114 "MD" 3.322 -43.898 -14.889
115 "MD" 6.557 -43.28 -15.377
116 "MD" 9.382 -41.423 -15.566
117 "MD" 13.242 -41.492 -15.524
118 "MD" 15.686 -39.93 -15.473
119 "MD" 19.186 -39.325 -15.035
120 "MD" 21.431 -36.062 -16.104
121 "MD" 24.322 -34.98 -17.951
122 "MD" 26.438 -32.398 -18.572
123 "MD" 29.022 -30.927 -17.907
124 "MD" 32.532 -29.236 -19.394
125 "MD" 35.009 -27.386 -20.798
126 "MD" 36.053 -24.49 -21.005
127 "MD" 37.274 -21.675 -21.789
128 "MD" 37.79 -17.593 -22.241
129 "MD" 39.426 -14.606 -21.822
130 "MD" 39.931 -11.867 -22.299
131 "MD" 40.507 -8.05 -22.755
132 "MD" 41.477 -4.368 -22.896
133 "MD" 41.086 -0.822 -21.626
134 "MD" 41.631 1.989 -22.108
135 "MD" 42.294 5.23 -22.259
136 "MD" 40.524 8.279 -21.966
137 "MD" 38.224 10.457 -22.732
138 "MD" 36.832 13.563 -23.294
139 "MD" 34.224 17.05 -23.301
140 "MD" 34.056 20.453 -22.521
141 "MD" 33.139 23.285 -22.032
142 "MD" 31.972 26.923 -21.21
143 "MD" 31.108 29.352 -20.023
144 "MD" 30.004 32.298 -20.642
145 "MD" 29.85 36.003 -21.574
146 "MD" 26.853 38.083 -22.517
147 "MD" 24.693 40.61 -23.643
148 "MD" 23.33 43.459 -25.01
149 "MD" 21.734 45.877 -25.188
150 "MD" 19.814 48.613 -25.45
151 "MD" 17.625 51.368 -26.1
152 "MD" 14.162 53.127 -26.245
153 "MD" 12.223 56.381 -27.276
154 "MD" 10.431 58.121 -26.164
155 "MD" 7.816 59.568 -27.984
156 "MD" 5.884 63.091 -28.145
157 "MD" 2.746 65.213 -29.398
158 "MD" -0.338 66.934 -29.651
159 "MD" -2.652 68.274 -30.069
160 "MD" -5.498 69.986 -30.463
161 "MD" -8.607 71.068 -31.531
162 "MD" -10.705 73.553 -31.353
163 "MD" -13.586 75.782 -30.846
164 "MD" -14.685 78.558 -31.238
165 "MD" -16.408 81.608 -32.524
166 "MD" -18.365 83.859 -33.344
167 "MD" -20.646 86.164 -34.535
-19 "MD" 1.938 100.113 23.133
-18 "MD" 0.766 96.558 21.682
-17 "MD" 0.408 93.444 20.701
-16 "MD" -0.41 90.281 20.111
-15 "MD" -1.749 87.658 20.75
-14 "MD" -2.07 83.287 21.825
-13 "MD" -3.827 80.88 21.444
-12 "MD" -3.645 77.199 21.773
-11 "MD" -5.868 74.767 20.049
-10 "MD" -7.401 71.958 20.725
-9 "MD" -9.477 69.521 20.631
-8 "MD" -10.826 66.436 20.121
-7 "MD" -13.222 63.966 20.033
-6 "MD" -14.231 60.737 19.32
-5 "MD" -15.216 57.655 20.41
-4 "MD" -15.326 54.284 19.605
-3 "MD" -16.539 50.976 20.4
-2 "MD" -18.157 48.195 22.081
-1 "MD" -18.922 45.407 23.808
0 "MD" -20.832 43.2 22.664
1 "MD" -22.57 39.775 22.57
2 "MD" -23.878 36.946 21.765
3 "MD" -27.219 35.267 21.394
4 "MD" -28.133 32.607 22.222
5 "MD" -30.15 29.611 22.144
6 "MD" -30.852 26.187 22.425
7 "MD" -32.11 23.337 23.863
8 "MD" -33.854 20.54 24.031
9 "MD" -35.216 17.826 25.134
10 "MD" -36.276 14.737 26.18
11 "MD" -38.271 11.699 25.875
12 "MD" -39.115 8.444 24.075
13 "MD" -40.887 6.253 23.552
14 "MD" -41.271 2.42 22.106
15 "MD" -40.525 -1.173 21.41
16 "MD" -40.818 -4.162 22.558
17 "MD" -42.066 -7.483 22.644
18 "MD" -40.343 -9.98 21.849
19 "MD" -40.51 -13.962 20.046
20 "MD" -38.09 -17.268 21.112
21 "MD" -37.845 -20.773 20.026
22 "MD" -36.199 -23.471 18.189
23 "MD" -34.697 -26.23 17.876
24 "MD" -32.884 -28.671 16.86
25 "MD" -29.775 -29.811 17.284
26 "MD" -27.408 -32.462 16.051
27 "MD" -24.962 -34.678 16.289
28 "MD" -22.281 -36.417 15.125
29 "MD" -19.984 -38.546 15.269
30 "MD" -16.802 -39.616 14.981
31 "MD" -13.413 -40.604 14.719
32 "MD" -10.933 -43.313 14.894
33 "MD" -7.676 -43.937 13.478
34 "MD" -4.278 -43.526 12.614
35 "MD" -0.904 -42.514 12.343
36 "MD" 1.827 -41.841 11.255
37 "MD" 5.065 -42.277 10.979
38 "MD" 8.901 -42.233 10.113
39 "MD" 11.908 -40.431 10.057
40 "MD" 15.058 -38.769 9.51
41 "MD" 18.08 -38.166 10.261
42 "MD" 20.965 -35.662 9.706
43 "MD" 23.136 -32.839 9.695
44 "MD" 26.814 -32.88 8.712
45 "MD" 28.428 -29.665 9.319
46 "MD" 30.599 -26.441 9.226
47 "MD" 33.188 -24.118 9.375
48 "MD" 36.116 -21.903 9.062
49 "MD" 36.932 -18.977 8.312
50 "MD" 37.789 -15.7 8.118
51 "MD" 39.643 -11.959 7.635
52 "MD" 41.989 -9.033 6.457
53 "MD" 43.347 -6.247 6.424
54 "MD" 43.317 -2.52 5.177
55 "MD" 42.745 0.717 5.639
56 "MD" 42.203 3.819 5.118
57 "MD" 42.04 7.217 4.935
58 "MD" 42.929 10.79 5.31
59 "MD" 41.342 15.208 4.326
60 "MD" 38.949 17.536 4.905
61 "MD" 36.803 19.782 4.727
62 "MD" 35.141 23.121 3.963
63 "MD" 33.723 26.315 3.892
64 "MD" 30.588 27.935 3.533
65 "MD" 28.305 29.918 2.48
66 "MD" 25.645 31.593 2.745
67 "MD" 22.925 33.703 1.809
68 "MD" 20.149 36.397 3.133
69 "MD" 16.821 35.885 1.746
70 "MD" 13.484 37.551 2.052
71 "MD" 10.27 38.596 1.724
72 "MD" 6.495 39.803 0.893
73 "MD" 3.282 39.938 0.938
74 "MD" -0.1 40.925 0.222
75 "MD" -2.946 39.048 -0.304
76 "MD" -6.381 38.382 -1.29
77 "MD" -9.561 38.257 -0.521
78 "MD" -13.358 38.737 -1.36
79 "MD" -16.526 37.092 -0.967
80 "MD" -19.977 36.262 -2.371
81 "MD" -22.497 33.714 -2.006
82 "MD" -25.196 32.219 -2.483
83 "MD" -28.39 30.457 -2.878
84 "MD" -30.791 28.216 -4.232
85 "MD" -33.359 26.135 -5.342
86 "MD" -34.371 22.847 -4.169
87 "MD" -36.852 20.763 -4.961
88 "MD" -38.151 16.787 -5.265
89 "MD" -39.515 14.081 -5.868
90 "MD" -41.62 10.853 -5.756
91 "MD" -41.564 8.035 -5.909
92 "MD" -41.7 4.341 -5.879
93 "MD" -42.601 1.372 -5.592
94 "MD" -43.002 -2.11 -6.47
95 "MD" -42.772 -5.628 -7.833
96 "MD" -40.844 -8.753 -8.196
97 "MD" -40.167 -11.399 -9.341
98 "MD" -38.025 -14.574 -8.234
99 "MD" -37.75 -17.859 -9.101
100 "MD" -35.124 -20.61 -10.262
101 "MD" -33.568 -23.13 -12.108
102 "MD" -31.297 -25.381 -11.573
103 "MD" -29.947 -28.465 -12.167
104 "MD" -27.276 -30.753 -12.956
105 "MD" -24.685 -33.223 -13.716
106 "MD" -21.535 -34.52 -13.506
107 "MD" -19.637 -36.718 -12.237
108 "MD" -16.626 -38.335 -12.384
109 "MD" -12.966 -39.719 -12.981
110 "MD" -9.955 -42.482 -13.622
111 "MD" -6.791 -42.612 -14.278
112 "MD" -3.309 -42.377 -13.444
113 "MD" 0.269 -42.19 -13.649
114 "MD" 3.458 -42.439 -13.974
115 "MD" 6.803 -43.288 -14.362
116 "MD" 9.485 -42.143 -14.622
117 "MD" 13.362 -41.453 -14.342
118 "MD" 16.139 -39.544 -14.426
119 "MD" 19.705 -38.947 -14.348
120 "MD" 22.063 -36.144 -15.883
121 "MD" 25.584 -34.754 -18.089
122 "MD" 27.817 -32.509 -18.843
123 "MD" 29.354 -29.574 -17.523
124 "MD" 31.788 -27.009 -18.403
125 "MD" 33.092 -24.724 -20.269
126 "MD" 35.669 -22.202 -21.363
127 "MD" 36.591 -18.861 -22.165
128 "MD" 37.963 -16.075 -22.709
129 "MD" 39.786 -13.387 -22.13
130 "MD" 39.65 -9.548 -23.387
131 "MD" 40.676 -6.126 -22.431
132 "MD" 40.441 -3.336 -23.258
133 "MD" 41.2 -0.112 -23.397
134 "MD" 41.799 3.175 -23.078
135 "MD" 41.725 6.776 -23.773
136 "MD" 41.83 9.616 -24.855
137 "MD" 40.587 12.552 -24.954
138 "MD" 38.861 15.6 -25.011
139 "MD" 36.306 18.576 -23.86
140 "MD" 33.88 21.522 -22.844
141 "MD" 33.926 25.009 -22.925
142 "MD" 31.204 27.409 -21.919
143 "MD" 31.141 30.68 -20.881
144 "MD" 30.634 34.034 -20.349
145 "MD" 29.055 37.281 -20.933
146 "MD" 27.521 40.346 -21.317
147 "MD" 24.47 42.462 -22.05
148 "MD" 22.949 44.97 -22.289
149 "MD" 20.903 47.943 -21.888
150 "MD" 18.328 50.297 -20.738
151 "MD" 15.686 52.713 -20.278
152 "MD" 14.761 55.879 -19.489
153 "MD" 12.48 58.036 -18.489
154 "MD" 11.825 61.6 -18.152
155 "MD" 11.143 64.538 -17.942
156 "MD" 10.613 67.597 -17.686
157 "MD" 9.713 71.412 -18.24
158 "MD" 8.256 74.418 -18.63
159 "MD" 6.638 77.67 -18.114
160 "MD" 5.106 80.481 -18.897
161 "MD" 5.112 84.17 -17.711
162 "MD" 3.357 86.998 -17.274
163 "MD" 1.142 89.849 -16.638
164 "MD" 0.745 92.975 -15.288
165 "MD" 0.724 97.088 -13.835
166 "MD" -0.693 100.066 -13.406
167 "MD" -2.57 102.517 -12.299
-19 "MD" -2.741 103.107 14.741
-18 "MD" -3.804 99.397 14.754
-17 "MD" -4.073 95.96 14.947
-16 "MD" -4.104 93.16 16.622
-15 "MD" -5.055 89.917 17.233
-14 "MD" -4.215 86.651 19.188
-13 "MD" -5.428 84.006 19.86
-12 "MD" -7.624 81.523 20.736
-11 "MD" -7.844 77.783 21.423
-10 "MD" -8.976 75.078 21.841
-9 "MD" -10.548 72.157 20.566
-8 "MD" -11.578 69.22 20.694
-7 "MD" -14.266 66.423 20.962
-6 "MD" -14.998 62.862 21.277
-5 "MD" -16.092 59.854 20.411
-4 "MD" -17.432 57.144 20.215
-3 "MD" -18.463 53.743 20.748
-2 "MD" -21.025 50.72 21.065
-1 "MD" -21.849 47.73 22.166
0 "MD" -23.554 44.893 21.043
1 "MD" -23.804 41.767 19.28
2 "MD" -26.413 39.57 19.074
3 "MD" -28.343 36.438 19.09
4 "MD" -29.765 33.823 19.728
5 "MD" -32.414 31.464 19.212
6 "MD" -33.396 28.254 20.957
7 "MD" -34.312 25.212 22.164
8 "MD" -35.901 22.501 22.464
9 "MD" -37.348 19.337 21.61
10 "MD" -38.329 15.856 23.118
11 "MD" -39.611 12.881 22.736
12 "MD" -40.304 9.769 22.961
13 "MD" -41.533 6.269 22.103
14 "MD" -40.748 3.341 21.491
15 "MD" -40.795 0.119 20.028
16 "MD" -41.806 -3.746 21.817
17 "MD" -40.877 -7.313 20.762
18 "MD" -40.287 -10.557 21.47
19 "MD" -39.446 -14.108 20.772
20 "MD" -37.316 -16.758 21.788
21 "MD" -36.464 -19.808 20.892
22 "MD" -35.369 -23.171 20.377
23 "MD" -32.977 -25.839 19.91
24 "MD" -31.231 -28.148 18.446
25 "MD" -28.497 -30.374 19.079
26 "MD" -26.629 -32.896 17.414
27 "MD" -24.405 -35.263 17.331
28 "MD" -22.15 -36.802 16.443
29 "MD" -18.787 -39.336 16.605
30 "MD" -15.637 -40.1 15.821
31 "MD" -12.619 -41.57 16.71
32 "MD" -9.886 -42.952 15.745
33 "MD" -7.013 -44.467 14.534
34 "MD" -3.71 -44.294 12.98
35 "MD" -0.051 -43.597 12.605
36 "MD" 2.647 -41.877 12.589
37 "MD" 6.092 -42.201 12.495
38 "MD" 9.33 -42.193 11.243
39 "MD" 11.408 -39.177 10.525
40 "MD" 14.938 -37.807 10.41
41 "MD" 18.193 -36.176 9.728
42 "MD" 20.963 -34.744 9.14
43 "MD" 23.316 -33.268 9.341
44 "MD" 26.008 -30.892 9.709
45 "MD" 28.715 -28.837 8.566
46 "MD" 30.538 -25.978 8.502
47 "MD" 33.42 -23.579 8.725
48 "MD" 36.241 -21.455 8.446
49 "MD" 37.59 -18.779 7.863
50 "MD" 38.399 -14.65 8.534
51 "MD" 39.041 -12.024 8.521
52 "MD" 41.594 -8.573 7.745
53 "MD" 43.343 -5.642 6.032
54 "MD" 43.167 -2.638 5.774
55 "MD" 42.878 1.171 5.682
56 "MD" 42.497 3.984 5.331
57 "MD" 42.455 7.278 6.335
58 "MD" 42.927 10.861 6.459
59 "MD" 41.039 14.787 5.429
60 "MD" 39.047 18.093 4.434
61 "MD" 36.355 20.366 4.993
62 "MD" 35.108 22.949 4.673
63 "MD" 33.94 26.151 4.717
64 "MD" 30.54 27.297 4.343
65 "MD" 27.781 30.183 2.877
66 "MD" 25.674 32.302 2.881
67 "MD" 22.393 34.368 2.603
68 "MD" 19.186 36.832 3.544
69 "MD" 16.025 36.147 2.344
70 "MD" 13.392 38.245 2.48
71 "MD" 9.998 38.693 2.853
72 "MD" 6.644 39.747 2.373
73 "MD" 3.402 39.775 2.261
74 "MD" 0.409 39.869 1.492
75 "MD" -2.892 38.219 -0.602
76 "MD" -5.44 38.091 -1.868
77 "MD" -9.025 38.322 -0.814
78 "MD" -12.36 38.767 -0.996
79 "MD" -15.702 37.087 -1.661
80 "MD" -19.589 36.216 -3.866
81 "MD" -21.8 33.57 -3.551
82 "MD" -24.826 31.801 -4.063
83 "MD" -27.901 30.779 -4.051
84 "MD" -30.905 28.76 -4.966
85 "MD" -32.774 26.178 -5.316
86 "MD" -34.713 23.819 -5.41
87 "MD" -37.079 21.125 -5.593
88 "MD" -38.833 18.05 -5.459
89 "MD" -40.227 14.947 -5.154
90 "MD" -40.584 12.099 -5.946
91 "MD" -40.814 8.007 -6.192
92 "MD" -41.978 4.196 -6.565
93 "MD" -41.939 0.974 -6.673
94 "MD" -41.861 -2.09 -6.914
95 "MD" -42.183 -5.21 -7.393
96 "MD" -41.665 -8.857 -8.266
97 "MD" -40.51 -11.753 -8.216
98 "MD" -38.402 -14.443 -7.324
99 "MD" -37.598 -18.264 -8.095
100 "MD" -35.567 -21.131 -9.115
101 "MD" -34.061 -23.86 -10.684
102 "MD" -30.995 -25.607 -9.654
103 "MD" -29 -28.227 -9.904
104 "MD" -27.218 -31.7 -10.739
105 "MD" -25.11 -34.485 -11.737
106 "MD" -21.676 -35.171 -11.881
107 "MD" -19.118 -37.501 -11.703
108 "MD" -16.073 -38.556 -11.908
109 "MD" -12.856 -39.737 -11.668
110 "MD" -9.875 -41.538 -12.72
111 "MD" -6.671 -41.695 -13.245
112 "MD" -3.776 -41.525 -13.561
113 "MD" 0.103 -42.451 -13.615
114 "MD" 3.348 -42.522 -15.023
115 "MD" 6.571 -42.833 -15.593
116 "MD" 9.435 -42.429 -16.562
117 "MD" 13.362 -41.474 -16.04
118 "MD" 16.548 -39.687 -16.153
119 "MD" 19.841 -38.511 -15.73
120 "MD" 21.788 -36.067 -17.227
121 "MD" 25.07 -34.805 -18.738
122 "MD" 27.233 -32.072 -19.103
123 "MD" 29.659 -30.211 -18.316
124 "MD" 32.811 -27.807 -20.302
125 "MD" 34.68 -25.496 -21.185
126 "MD" 35.394 -22.75 -22.183
127 "MD" 37.008 -19.932 -23.465
128 "MD" 37.353 -16.712 -23.995
129 "MD" 39.539 -13.822 -23.61
130 "MD" 39.923 -10.049 -23.984
131 "MD" 40.305 -6.467 -23.609
132 "MD" 40.173 -2.929 -24.098
133 "MD" 40.611 -0.205 -22.87
134 "MD" 40.65 2.615 -21.687
135 "MD" 39.708 6.49 -22.928
136 "MD" 37.98 9.593 -23.65
137 "MD" 37.297 13.043 -24.431
138 "MD" 35.68 15.87 -24.216
139 "MD" 33.714 18.982 -23.726
140 "MD" 32.721 22.262 -22.904
141 "MD" 30.777 24.349 -23.157
142 "MD" 30.117 27.817 -21.649
143 "MD" 29.549 31.395 -20.612
144 "MD" 27.777 33.968 -20.589
145 "MD" 26.767 37.431 -19.753
146 "MD" 24.315 40.007 -20.017
147 "MD" 23.376 42.992 -20.582
148 "MD" 22.107 46.226 -19.91
149 "MD" 20.391 49.63 -19.71
150 "MD" 18.72 52.294 -18.965
151 "MD" 16.199 54.416 -18.613
152 "MD" 15.383 58.102 -19.282
153 "MD" 12.821 60.459 -18.432
154 "MD" 11.326 63.396 -18.767
155 "MD" 8.415 65.851 -19.46
156 "MD" 7.293 69.836 -19.121
157 "MD" 5.146 71.741 -19.375
158 "MD" 1.65 73.068 -18.635
159 "MD" -0.811 74.932 -19.446
160 "MD" -3.89 76.505 -18.926
161 "MD" -5.718 79.533 -18.849
162 "MD" -8.869 80.283 -18.742
163 "MD" -11.704 82.924 -18.538
164 "MD" -14.51 85.37 -17.685
165 "MD" -17.281 87.739 -19.129
166 "MD" -19.22 89.841 -19.675
167 "MD" -22.445 90.112 -20.301
-19 "MD" 13.023 97.629 14.506
-18 "MD" 11.533 95.251 13.561
-17 "MD" 11.596 91.409 12.589
-16 "MD" 10.919 87.87 13.226
-15 "MD" 9.385 85.763 13.966
-14 "MD" 9.232 82.309 15.401
-13 "MD" 6.738 79.867 15.779
-12 "MD" 4.571 77.011 17.279
-11 "MD" 2.691 74.237 18.926
-10 "MD" 0.124 71.578 18.817
-9 "MD" -2.18 69.232 19.298
-8 "MD" -2.363 65.32 19.269
-7 "MD" -5.385 63.662 19.267
-6 "MD" -7.212 60.147 18.96
-5 "MD" -9.575 58.149 19.255
-4 "MD" -11.749 55.232 18.904
-3 "MD" -13.424 52.211 19.741
-2 "MD" -15.063 49.832 20.75
-1 "MD" -16.945 47.073 21.873
0 "MD" -18.819 44.521 21.153
1 "MD" -19.73 40.787 20.848
2 "MD" -22.894 38.955 20.514
3 "MD" -25.32 37.202 20.472
4 "MD" -26.507 34.117 21.591
5 "MD" -29.154 31.544 20.789
6 "MD" -31.372 28.736 21.36
7 "MD" -33.58 25.52 22.625
8 "MD" -36.044 22.96 22.616
9 "MD" -36.192 19.679 23.606
10 "MD" -37.516 16.505 24.463
11 "MD" -39.304 13.654 23.905
12 "MD" -40.547 10.658 23.217
13 "MD" -41.979 7.785 22.777
14 "MD" -40.928 4.249 21.792
15 "MD" -40.352 0.236 20.891
16 "MD" -41.147 -3.723 21.431
17 "MD" -41.51 -6.802 21.868
18 "MD" -40.857 -9.947 21.904
19 "MD" -40.412 -13.051 21.203
20 "MD" -37.985 -15.84 22.952
21 "MD" -37.383 -19.231 22.976
22 "MD" -35.74 -22.457 21.327
23 "MD" -33.746 -25.313 21.031
24 "MD" -31.844 -27.543 19.673
25 "MD" -29.849 -29.617 20.052
26 "MD" -27.628 -32.289 18.163
27 "MD" -25.437 -34.921 19.323
28 "MD" -22.907 -36.746 16.942
29 "MD" -19.908 -38.455 16.317
30 "MD" -16.17 -39.992 15.718
31 "MD" -12.853 -41.214 13.938
32 "MD" -9.826 -43.46 14.619
33 "MD" -6.841 -44.371 13.491
34 "MD" -3.705 -43.789 12.735
35 "MD" 0.053 -43.475 11.412
36 "MD" 3.021 -42.061 11.211
37 "MD" 6.299 -42.494 11.727
38 "MD" 9.334 -42.304 10.64
39 "MD" 12.209 -39.985 10.126
40 "MD" 15.743 -38.183 9.808
41 "MD" 18.776 -36.601 9.144
42 "MD" 21.477 -34.85 8.987
43 "MD" 24.117 -32.402 10.106
44 "MD" 26.018 -30.682 9.79
45 "MD" 28.943 -28.278 9.024
46 "MD" 31.038 -25.977 8.714
47 "MD" 33.559 -23.382 8.94
48 "MD" 36.16 -20.794 9.198
49 "MD" 37.701 -18.045 8.767
50 "MD" 38.02 -14.74 8.304
51 "MD" 39.555 -11.69 7.919
52 "MD" 41.447 -8.648 6.422
53 "MD" 41.996 -5.379 5.501
54 "MD" 42.598 -2.563 4.187
55 "MD" 43.097 0.925 5.274
56 "MD" 41.914 4.346 5.742
57 "MD" 41.613 7.505 6.233
58 "MD" 41.993 12.07 5.232
59 "MD" 41.548 15.881 3.96
60 "MD" 38.928 18.024 3.357
61 "MD" 37.072 20.403 4.071
62 "MD" 35.573 23.558 4.388
63 "MD" 33.656 26.074 3.382
64 "MD" 31.909 29.542 2.019
65 "MD" 28.674 30.783 2.633
66 "MD" 25.555 31.998 3.183
67 "MD" 22.978 34.376 1.875
68 "MD" 20.281 36.711 2.864
69 "MD" 16.637 36.552 1.365
70 "MD" 13.961 38.102 2.075
71 "MD" 10.039 39.015 2.296
72 "MD" 6.616 40.592 1.849
73 "MD" 3.477 40.307 0.927
74 "MD" 0.579 40.074 -0.049
75 "MD" -2.824 39.653 -0.785
76 "MD" -5.904 39.19 -1.921
77 "MD" -9.441 38.634 -0.988
78 "MD" -12.792 38.653 -1.825
79 "MD" -16.262 37.239 -2.132
80 "MD" -19.43 36.654 -4.081
81 "MD" -22.215 33.934 -2.272
82 "MD" -25.426 32.637 -2.527
83 "MD" -28.728 30.841 -2.585
84 "MD" -31.546 28.104 -3.763
85 "MD" -34.107 26.671 -4.285
86 "MD" -34.734 23.109 -3.022
87 "MD" -36.907 20.372 -4.36
88 "MD" -38.209 16.894 -4.634
89 "MD" -39.597 14.144 -4.676
90 "MD" -40.212 10.983 -4.8
91 "MD" -41.847 7.736 -5.291
92 "MD" -42.126 4.301 -5.373
93 "MD" -42.727 1.438 -5.784
94 "MD" -43.093 -2.075 -6.263
95 "MD" -42.695 -5.068 -7.784
96 "MD" -41.639 -8.025 -8.961
97 "MD" -40.296 -11.035 -8.576
98 "MD" -38.468 -13.849 -8.21
99 "MD" -37.891 -17.408 -8.135
100 "MD" -36.036 -20.23 -9.327
101 "MD" -34.746 -23.038 -10.756
102 "MD" -31.794 -25.243 -9.986
103 "MD" -30.105 -28.489 -10.248
104 "MD" -26.758 -30.402 -11.103
105 "MD" -23.91 -31.647 -11.052
106 "MD" -21.881 -33.076 -10.803
107 "MD" -19.056 -36.175 -11.481
108 "MD" -16.065 -38.174 -11.407
109 "MD" -12.631 -40.255 -12.438
110 "MD" -9.638 -42.771 -12.996
111 "MD" -6.451 -42.693 -14.001
112 "MD" -3.285 -42.345 -13.77
113 "MD" -0.17 -43.183 -14.189
114 "MD" 2.904 -43.672 -15.746
115 "MD" 7.43 -44.93 -15.065
116 "MD" 10.138 -43.91 -15.766
117 "MD" 13.195 -42.467 -15.257
118 "MD" 15.968 -39.915 -15.378
119 "MD" 19.313 -39.178 -14.914
120 "MD" 21.754 -35.743 -16.513
121 "MD" 25.202 -34.661 -18.195
122 "MD" 27.754 -32.294 -19.497
123 "MD" 29.362 -29.9 -18.673
124 "MD" 32.478 -28.213 -20.111
125 "MD" 34.492 -25.977 -20.349
126 "MD" 35.674 -22.929 -21.598
127 "MD" 36.83 -19.805 -21.922
128 "MD" 37.83 -15.924 -21.145
129 "MD" 40.19 -13.502 -20.792
130 "MD" 39.811 -10.25 -21.883
131 "MD" 40.576 -6.492 -21.169
132 "MD" 40.344 -3.096 -22.005
133 "MD" 40.687 -0.234 -21.257
134 "MD" 40.997 2.868 -20.869
135 "MD" 41.175 6.806 -22.219
136 "MD" 38.654 9.581 -23.081
137 "MD" 38.62 13.044 -23.771
138 "MD" 37.742 15.776 -24.411
139 "MD" 36.679 18.66 -23.863
140 "MD" 34.444 21.419 -23.121
141 "MD" 33.334 24.762 -22.386
142 "MD" 31.385 27.359 -21.775
143 "MD" 30.344 30.189 -21.41
144 "MD" 29.411 33.22 -20.872
145 "MD" 28.035 37.108 -21.657
146 "MD" 25.947 39.408 -21.094
147 "MD" 23.626 42.139 -22.446
148 "MD" 23.002 45.169 -23.489
149 "MD" 21.281 48.244 -22.623
150 "MD" 20.191 51.262 -24.436
151 "MD" 18.883 54.555 -23.86
152 "MD" 16.814 56.91 -24.273
153 "MD" 15.122 60.997 -24.054
154 "MD" 13.513 63.43 -22.58
155 "MD" 10.357 65.094 -24.055
156 "MD" 9.184 68.551 -23.454
157 "MD" 6.93 71.208 -24.493
158 "MD" 4.072 73.897 -24.598
159 "MD" 2.031 75.765 -25.712
160 "MD" 0.265 78.171 -25.03
161 "MD" -1.309 80.379 -23.755
162 "MD" -3.568 82.705 -24.02
163 "MD" -5.232 85.802 -23.488
164 "MD" -6.222 89.038 -22.118
165 "MD" -7.584 92.322 -22.519
166 "MD" -8.777 95.286 -22.489
167 "MD" -12.233 98.014 -22.656
-19 "MD" -13.88 104.238 28.605
-18 "MD" -12.743 101.583 26.475
-17 "MD" -11.709 98.656 25.251
-16 "MD" -9.537 95.126 24.33
-15 "MD" -8.523 92.091 22.905
-14 "MD" -8.248 88.553 22.335
-13 "MD" -9.401 84.654 22.661
-12 "MD" -8.656 81.549 23.753
-11 "MD" -7.933 78.219 23.86
-10 "MD" -9.016 74.6 23.898
-9 "MD" -9.675 71.129 23.289
-8 "MD" -8.761 67.872 22.532
-7 "MD" -10.621 65.558 23.202
-6 "MD" -10.748 62.7 22.419
-5 "MD" -11.746 59.164 21.55
-4 "MD" -12.389 55.891 22.139
-3 "MD" -13.321 52.182 22.354
-2 "MD" -15.301 49.814 22.943
-1 "MD" -17.398 47.146 23.299
0 "MD" -18.997 44.396 23.132
1 "MD" -20.103 40.591 21.337
2 "MD" -23.034 38.455 21.663
3 "MD" -25.348 36.253 21.965
4 "MD" -26.601 33.542 22.831
5 "MD" -29.59 31.528 21.913
6 "MD" -31.967 28.943 23.547
7 "MD" -33.371 25.634 23.46
8 "MD" -35.342 22.167 24.321
9 "MD" -37.316 19.439 23.534
10 "MD" -37.814 16.324 25.184
11 "MD" -39.41 13.125 23.704
12 "MD" -40.908 9.724 22.617
13 "MD" -40.507 7.098 22.322
14 "MD" -41.834 3.887 21.513
15 "MD" -41.317 0.586 20.371
16 "MD" -40.719 -2.79 20.424
17 "MD" -41.665 -5.955 21.163
18 "MD" -40.369 -9.063 20.154
19 "MD" -40.041 -12.328 19.933
20 "MD" -38.276 -15.452 20.045
21 "MD" -37.847 -19.509 19.165
22 "MD" -36.145 -22.648 18.311
23 "MD" -33.974 -24.925 18.077
24 "MD" -31.628 -27.118 17.375
25 "MD" -29.078 -29.288 17.644
26 "MD" -26.431 -32.305 16.002
27 "MD" -24.436 -34.855 16.256
28 "MD" -21.704 -36.885 13.896
29 "MD" -18.934 -38.485 13.885
30 "MD" -15.835 -41.582 13.326
31 "MD" -12.459 -41.956 13.378
32 "MD" -10.027 -43.802 13.937
33 "MD" -6.299 -44.496 12.656
34 "MD" -3.185 -44.142 12.035
35 "MD" -0.316 -42.834 11.899
36 "MD" 2.501 -41.851 10.753
37 "MD" 5.987 -41.891 11.458
38 "MD" 9 -41.513 11.38
39 "MD" 12.164 -38.861 10.958
40 "MD" 15.297 -37.719 10.545
41 "MD" 18.527 -36.234 9.896
42 "MD" 21.561 -34.979 10.461
43 "MD" 24.476 -33.369 10.415
44 "MD" 26.861 -30.887 10.703
45 "MD" 29.035 -28.808 10.306
46 "MD" 31.419 -26.243 10.508
47 "MD" 33.319 -23.671 9.721
48 "MD" 36.643 -21.591 9.885
49 "MD" 37.854 -18.582 9.068
50 "MD" 38.945 -14.902 10.011
51 "MD" 40.14 -11.502 10.745
52 "MD" 41.717 -8.485 9.384
53 "MD" 42.041 -5.321 8.098
54 "MD" 43.82 -2.93 6.886
55 "MD" 43.113 0.474 6.505
56 "MD" 42.184 4.37 5.918
57 "MD" 42.286 7.582 5.967
58 "MD" 43.306 10.168 5.359
59 "MD" 42.555 14.616 4.29
60 "MD" 39.64 17.023 3.152
61 "MD" 37.04 19.7 3.749
62 "MD" 35.814 23.434 3.263
63 "MD" 33.247 25.522 2.426
64 "MD" 31.102 28.563 1.649
65 "MD" 28.647 30.749 1.011
66 "MD" 25.581 31.535 1.805
67 "MD" 22.934 33.784 0.914
68 "MD" 20.091 36.042 2.037
69 "MD" 16.421 36.181 1.512
70 "MD" 13.532 38.246 1.541
71 "MD" 9.77 38.576 1.882
72 "MD" 6.288 39.309 1.476
73 "MD" 3.268 38.387 0.775
74 "MD" -0.064 40.017 0.248
75 "MD" -3.526 39.473 -0.603
76 "MD" -7.046 38.732 -1.306
77 "MD" -10.168 38.781 -1.548
78 "MD" -13.506 38.191 -0.79
79 "MD" -16.91 36.223 -0.707
80 "MD" -20.243 36.196 -1.775
81 "MD" -22.606 33.739 -1.078
82 "MD" -26.275 32.735 -1.089
83 "MD" -29.043 30.939 -1.62
84 "MD" -31.611 28.8 -1.923
85 "MD" -33.421 25.95 -2.978
86 "MD" -34.919 23.389 -3.127
87 "MD" -37.22 21.18 -4.365
88 "MD" -38.197 17.36 -4.022
89 "MD" -39.479 14.717 -3.558
90 "MD" -39.974 10.887 -4.287
91 "MD" -41.566 7.694 -5.084
92 "MD" -41.757 4.078 -6.098
93 "MD" -41.082 0.913 -7.31
94 "MD" -42.659 -2.138 -7.421
95 "MD" -40.642 -4.699 -8.518
96 "MD" -41.714 -7.95 -10.171
97 "MD" -40.022 -11.479 -10.214
98 "MD" -38.583 -14.106 -9.912
99 "MD" -38.349 -17.324 -10.019
100 "MD" -35.85 -20.414 -10.92
101 "MD" -34.443 -22.722 -12.081
102 "MD" -31.781 -25.162 -11.127
103 "MD" -29.914 -28.088 -11.515
104 "MD" -27.395 -30.111 -12.216
105 "MD" -24.209 -31.602 -11.837
106 "MD" -22.394 -34.618 -12.453
107 "MD" -18.777 -35.789 -13.139
108 "MD" -16.258 -37.334 -13.441
109 "MD" -12.989 -38.315 -13.404
110 "MD" -10.26 -41.345 -14.083
111 "MD" -7.112 -41.526 -13.713
112 "MD" -3.331 -41.883 -12.879
113 "MD" 0.21 -42.419 -12.802
114 "MD" 3.55 -42.707 -14.009
115 "MD" 7.02 -43.759 -14.673
116 "MD" 9.837 -42.959 -15.219
117 "MD" 13.655 -41.749 -15.048
118 "MD" 16.835 -39.898 -14.666
119 "MD" 19.984 -39.25 -14.525
120 "MD" 22.554 -35.589 -15.838
121 "MD" 25.93 -34.2 -17.283
122 "MD" 27.617 -32.182 -18.627
123 "MD" 30.473 -29.73 -17.079
124 "MD" 33.306 -27.575 -18.43
125 "MD" 34.823 -24.923 -19.842
126 "MD" 37.168 -22.343 -21.047
127 "MD" 37.503 -19.271 -22.711
128 "MD" 37.403 -15.912 -23.295
129 "MD" 39.31 -12.852 -22.312
130 "MD" 39.909 -9.811 -23.282
131 "MD" 39.779 -6.42 -22.547
132 "MD" 39.928 -2.407 -22.884
133 "MD" 40.439 0.517 -23.178
134 "MD" 40.511 3.699 -22.08
135 "MD" 40.566 6.949 -22.489
136 "MD" 39.284 10.363 -23.887
137 "MD" 37.989 13.479 -25.832
138 "MD" 35.566 15.664 -25.139
139 "MD" 33.672 18.273 -26.094
140 "MD" 32.424 21.025 -24.962
141 "MD" 31.799 24.112 -24.388
142 "MD" 30.104 26.953 -22.735
143 "MD" 29.347 29.958 -22.811
144 "MD" 27.824 33.376 -21.679
145 "MD" 25.905 36.261 -22.58
146 "MD" 23.825 38.895 -23.198
147 "MD" 23.613 41.971 -24.773
148 "MD" 20.86 44.024 -23.926
149 "MD" 19.677 46.872 -25.655
150 "MD" 17.883 49.698 -27.114
151 "MD" 17.057 52.607 -26.99
152 "MD" 15.201 55.129 -27.477
153 "MD" 14.457 58.646 -26.853
154 "MD" 13.342 62.079 -27.292
155 "MD" 11.042 64.001 -28.68
156 "MD" 10.51 67.177 -29.004
157 "MD" 9.455 69.857 -30.841
158 "MD" 7.95 72.481 -31.728
159 "MD" 6.322 75.351 -32.183
160 "MD" 5.069 78.727 -32.768
161 "MD" 4.101 81.119 -33.565
162 "MD" 1.745 83.523 -34.812
163 "MD" -0.001 86.984 -35.451
164 "MD" -1.258 89.577 -36.474
165 "MD" -2.755 92.558 -37.292
166 "MD" -4.855 95.46 -38.11
167 "MD" -8.459 97.361 -37.76
-19 "MD" -8.116 106.341 15.898
-18 "MD" -8.789 103.304 15.108
-17 "MD" -8.471 99.769 13.837
-16 "MD" -8.259 96.485 13.712
-15 "MD" -7.724 93.176 14.098
-14 "MD" -7.779 89.546 14.886
-13 "MD" -9.024 86.32 15.504
-12 "MD" -10.567 83.795 16.15
-11 "MD" -10.805 80.498 16.632
-10 "MD" -11.711 77.5 17.684
-9 "MD" -12.941 73.85 17.853
-8 "MD" -11.768 70.84 17.816
-7 "MD" -13.463 67.499 18.852
-6 "MD" -15.164 64.386 17.085
-5 "MD" -15.974 61.464 17.16
-4 "MD" -16.603 58.241 17.692
-3 "MD" -18.359 55.606 18.834
-2 "MD" -19.524 52.529 19.596
-1 "MD" -20.298 49.555 20.723
0 "MD" -22.52 46.975 19.845
1 "MD" -22.981 42.73 19.997
2 "MD" -24.689 40.017 19.539
3 "MD" -26.744 37.444 20.037
4 "MD" -27.738 33.959 21.059
5 "MD" -29.636 31.584 19.875
6 "MD" -30.399 28.532 21.472
7 "MD" -31.775 25.024 22.78
8 "MD" -34.13 22.186 22.834
9 "MD" -34.35 18.953 23.49
10 "MD" -35.725 15.888 23.955
11 "MD" -36.931 13.145 22.952
12 "MD" -39.132 10.135 23.631
13 "MD" -39.123 6.833 22.777
14 "MD" -41.003 3.801 21.247
15 "MD" -40.73 0.231 22.673
16 "MD" -40.348 -3.188 21.801
17 "MD" -41.223 -6.508 21.76
18 "MD" -39.677 -9.854 21.134
19 "MD" -40.03 -13.994 19.8
20 "MD" -38.494 -16.804 20.44
21 "MD" -38.177 -19.885 20.578
22 "MD" -36.112 -23.142 18.673
23 "MD" -34.687 -26.386 17.735
24 "MD" -32.109 -28.004 17.233
25 "MD" -30.107 -30.164 17.077
26 "MD" -27.528 -32.262 15.947
27 "MD" -25.486 -34.502 15.942
28 "MD" -22.699 -37.331 14.455
29 "MD" -19.756 -39.589 14.893
30 "MD" -16.218 -41.75 15.57
31 "MD" -12.772 -42.998 15.623
32 "MD" -10.259 -44.65 15.54
33 "MD" -6.585 -43.468 14.187
34 "MD" -2.94 -42.535 13.718
35 "MD" 0.204 -43.241 12.523
36 "MD" 3.105 -41.635 12.295
37 "MD" 6.61 -41.702 13.144
38 "MD" 9.683 -41.062 11.367
39 "MD" 12.096 -39.232 10.257
40 "MD" 15.506 -37.569 9.843
41 "MD" 18.772 -36.081 9.339
42 "MD" 21.545 -35.101 8.586
43 "MD" 24.737 -33.966 8.344
44 "MD" 27.071 -31.633 10.012
45 "MD" 29.744 -29.42 9.522
46 "MD" 30.89 -26.395 9.126
47 "MD" 33.858 -23.971 9.459
48 "MD" 36.724 -21.862 9.117
49 "MD" 37.381 -18.622 8.441
50 "MD" 37.748 -15.287 8.34
51 "MD" 39.587 -12.774 8.272
52 "MD" 41.476 -8.81 7.617
53 "MD" 42.22 -5.972 6.484
54 "MD" 43.1 -2.557 3.999
55 "MD" 42.829 0.412 4.454
56 "MD" 42.178 3.351 5.248
57 "MD" 41.72 6.76 5.471
58 "MD" 41.979 11.185 4.426
59 "MD" 41.542 14.989 3.591
60 "MD" 39.371 17.1 2.463
61 "MD" 37.067 19.319 3.456
62 "MD" 35.734 22.559 2.471
63 "MD" 34.144 25.738 2.15
64 "MD" 30.741 27.235 1.828
65 "MD" 28.72 30.632 1.312
66 "MD" 25.677 32.018 1.932
67 "MD" 22.888 33.587 0.955
68 "MD" 20.028 35.997 1.817
69 "MD" 16.949 35.748 0.627
70 "MD" 14.399 37.913 0.727
71 "MD" 10.813 38.355 1.321
72 "MD" 6.775 38.566 0.68
73 "MD" 3.509 39.666 1.384
74 "MD" -0.074 39.599 -0.264
75 "MD" -3.302 38.321 -0.598
76 "MD" -6.137 38.725 -2.061
77 "MD" -9.804 38.882 -2.293
78 "MD" -12.85 38.826 -1.664
79 "MD" -15.943 37.103 -2.171
80 "MD" -19.794 36.542 -4.071
81 "MD" -22.257 34.102 -3.116
82 "MD" -25.138 33.07 -2.507
83 "MD" -28.104 31.025 -3.088
84 "MD" -30.808 28.869 -2.929
85 "MD" -32.935 26.601 -3.272
86 "MD" -35.439 24.051 -4.268
87 "MD" -36.897 21.042 -4.959
88 "MD" -38.332 17.93 -4.425
89 "MD" -39.709 14.721 -3.73
90 "MD" -39.957 11.406 -4.182
91 "MD" -41.668 8.269 -4.745
92 "MD" -42.499 4.493 -6.137
93 "MD" -42.593 0.585 -5.936
94 "MD" -42.972 -2.36 -6.931
95 "MD" -42.79 -5.536 -6.97
96 "MD" -42.215 -8.547 -9.021
97 "MD" -40.161 -11.689 -9.439
98 "MD" -38.22 -14.53 -9.2
99 "MD" -37.598 -17.946 -8.833
100 "MD" -35.148 -20.503 -9.282
101 "MD" -33.173 -23.411 -10.346
102 "MD" -30.991 -25.703 -10.032
103 "MD" -29.161 -28.877 -10.994
104 "MD" -27.395 -31.73 -11.206
105 "MD" -23.967 -32.448 -10.837
106 "MD" -21.782 -35.178 -10.588
107 "MD" -18.885 -36.57 -10.488
108 "MD" -16.071 -38.435 -10.346
109 "MD" -12.249 -39.496 -11.542
110 "MD" -9.163 -41.373 -13.035
111 "MD" -6.6 -42.258 -14.09
112 "MD" -2.615 -42.394 -13.109
113 "MD" 0.575 -42.987 -13.692
114 "MD" 3.415 -42.69 -14.899
115 "MD" 7.566 -43.449 -14.709
116 "MD" 10.787 -42.177 -15.271
117 "MD" 14.214 -41.646 -15.589
118 "MD" 17.231 -39.345 -15.355
119 "MD" 19.981 -39.031 -14.605
120 "MD" 22.886 -35.774 -16.604
121 "MD" 26.29 -34.126 -18.612
122 "MD" 28.248 -31.725 -19.591
123 "MD" 30.273 -29.053 -18.432
124 "MD" 33.466 -27.318 -19.516
125 "MD" 35.521 -25.241 -20.977
126 "MD" 38.133 -23.316 -21.73
127 "MD" 38.578 -19.134 -22.138
128 "MD" 39.406 -16.352 -23.09
129 "MD" 41.953 -13.296 -21.37
130 "MD" 42.159 -10.295 -22.017
131 "MD" 42.226 -6.802 -21.765
132 "MD" 41.768 -3.191 -22.313
133 "MD" 42.173 -0.693 -21.318
134 "MD" 42.343 2.819 -21.892
135 "MD" 42.06 6.662 -23.237
136 "MD" 41.582 9.971 -23.924
137 "MD" 39.781 12.186 -24.358
138 "MD" 37.346 14.928 -24.77
139 "MD" 35.325 17.284 -24.714
140 "MD" 32.693 19.874 -23.699
141 "MD" 31.41 23.149 -23.325
142 "MD" 29.953 25.911 -22.602
143 "MD" 29.053 29.246 -22.859
144 "MD" 28.335 32.159 -22.442
145 "MD" 26.534 35.113 -23.119
146 "MD" 24.266 37.678 -24.009
147 "MD" 22.548 39.716 -24.37
148 "MD" 22.332 42.926 -25.839
149 "MD" 20.22 45.421 -25.659
150 "MD" 18.85 48.276 -26.092
151 "MD" 16.769 51.035 -26.099
152 "MD" 15.581 54.455 -27.124
153 "MD" 13.109 56.806 -26.356
154 "MD" 11.767 59.279 -28.118
155 "MD" 10.279 62.113 -28.616
156 "MD" 9.08 64.855 -29.249
157 "MD" 6.401 67.204 -31.002
158 "MD" 3.931 69.176 -33.048
159 "MD" 1.646 71.788 -34.082
160 "MD" 0.426 74.54 -36.174
161 "MD" 0.004 77.256 -39.647
162 "MD" -1.461 79.637 -41.097
163 "MD" -3.248 82.336 -42.09
164 "MD" -3.108 85.853 -43.199
165 "MD" -3.8 88.705 -45.962
166 "MD" -3.747 91.436 -46.99
167 "MD" -5.857 93.68 -48.985
-19 "MD" 2.633 101.522 31.594
-18 "MD" 2.305 98.699 29.946
-17 "MD" 2.204 94.619 27.849
-16 "MD" 2.084 91.677 26.464
-15 "MD" 0.117 88.693 26.723
-14 "MD" -1.681 86.261 26.187
-13 "MD" -3.335 83.438 25.453
-12 "MD" -3.479 79.328 26.088
-11 "MD" -5.34 76.749 25.577
-10 "MD" -7.145 74.206 24.343
-9 "MD" -8.873 71.125 22.862
-8 "MD" -9.36 67.687 22.325
-7 "MD" -12.103 65.378 21.208
-6 "MD" -12.785 62.294 21.382
-5 "MD" -13.671 58.891 21.403
-4 "MD" -14.511 55.512 21.725
-3 "MD" -15.262 52.988 22.05
-2 "MD" -17.721 50.45 22.446
-1 "MD" -20.653 47.512 22.547
0 "MD" -22.017 45.68 21.174
1 "MD" -24.044 42.5 21.03
2 "MD" -26.753 40.141 19.775
3 "MD" -27.429 37.214 20.586
4 "MD" -29.725 33.918 20.183
5 "MD" -30.562 31.103 20.887
6 "MD" -31.356 27.051 21.417
7 "MD" -32.461 24.063 22.137
8 "MD" -34.28 20.819 22.147
9 "MD" -35.034 18.277 22.926
10 "MD" -35.573 15.261 22.948
11 "MD" -38.51 12.082 23.254
12 "MD" -38.685 8.653 22.044
13 "MD" -41.261 5.97 21.687
14 "MD" -40.57 2.249 20.812
15 "MD" -40.165 -1.142 22.352
16 "MD" -39.449 -4.305 21.432
17 "MD" -38.779 -8.117 21.479
18 "MD" -38.389 -10.857 21.636
19 "MD" -37.315 -14.327 21.784
20 "MD" -36.085 -16.776 22.149
21 "MD" -36.315 -20.577 21.501
22 "MD" -35.555 -23.892 20.256
23 "MD" -33.84 -26.589 19.23
24 "MD" -30.966 -28.463 17.537
25 "MD" -28.665 -30.159 18.053
26 "MD" -26.434 -32.744 17.024
27 "MD" -24.502 -34.58 16.389
28 "MD" -21.477 -36.442 15.117
29 "MD" -18.973 -38.758 14.746
30 "MD" -15.357 -40.069 13.797
31 "MD" -12.604 -42.056 15.125
32 "MD" -9.669 -42.991 14.037
33 "MD" -6.553 -43.404 12.132
34 "MD" -3.098 -43.006 11.798
35 "MD" 0.335 -43.354 11.91
36 "MD" 3.334 -42.112 11.366
37 "MD" 6.425 -42.283 11.309
38 "MD" 9.745 -41.192 9.388
39 "MD" 12.431 -39.342 8.725
40 "MD" 16.199 -37.52 8.589
41 "MD" 19.392 -36.421 8.339
42 "MD" 22.266 -35.137 7.654
43 "MD" 25.046 -33.396 8.299
44 "MD" 26.802 -31.069 8.698
45 "MD" 29.858 -28.411 7.879
46 "MD" 31.114 -25.362 8.352
47 "MD" 33.619 -22.928 8.541
48 "MD" 36.49 -20.795 8.226
49 "MD" 37.674 -18.134 9.043
50 "MD" 38.74 -14.776 9.434
51 "MD" 39.857 -11.671 9.326
52 "MD" 42.211 -8.767 8.714
53 "MD" 42.869 -5.452 7.15
54 "MD" 43.701 -2.057 6.333
55 "MD" 43.593 1.179 6.822
56 "MD" 42.48 4.088 6.567
57 "MD" 41.882 7.173 7.286
58 "MD" 41.75 11.296 6.69
59 "MD" 40.352 14.539 5.427
60 "MD" 38.984 17.12 4.967
61 "MD" 36.944 19.624 4.676
62 "MD" 35.388 22.432 4.708
63 "MD" 33.944 25.454 3.316
64 "MD" 31.47 27.525 2.462
65 "MD" 29.497 30.342 2.073
66 "MD" 26.136 31.671 2.358
67 "MD" 23.119 33.279 1.365
68 "MD" 19.999 36.006 2.532
69 "MD" 16.595 36 1.249
70 "MD" 14.283 38.27 1.014
71 "MD" 11.208 39.082 1.503
72 "MD" 6.727 40.658 1.54
73 "MD" 3.286 40.802 -0.009
74 "MD" 0.249 41.107 -1.182
75 "MD" -3.483 40.091 -0.813
76 "MD" -6.067 39.05 -0.531
77 "MD" -8.993 39.118 -0.718
78 "MD" -12.925 39.055 -1.672
79 "MD" -15.808 37.169 -2.056
80 "MD" -19.35 36.783 -2.802
81 "MD" -21.712 34.046 -2.382
82 "MD" -25.164 32.526 -2.71
83 "MD" -27.947 29.926 -2.427
84 "MD" -30.982 28.484 -3.105
85 "MD" -32.686 25.515 -4.362
86 "MD" -34.696 23.199 -4.251
87 "MD" -36.932 20.554 -4.38
88 "MD" -38.147 17.538 -5.098
89 "MD" -39.568 13.993 -4.661
90 "MD" -40.008 10.605 -5.229
91 "MD" -41.651 7.344 -5.47
92 "MD" -42.579 4.045 -5.36
93 "MD" -42.87 0.611 -5.45
94 "MD" -42.762 -2.059 -5.496
95 "MD" -41.861 -5.291 -6.783
96 "MD" -41.607 -8.407 -8.281
97 "MD" -40.02 -11.322 -8.302
98 "MD" -38.403 -14.195 -7.837
99 "MD" -37.707 -17.203 -7.686
100 "MD" -34.889 -19.627 -8.69
101 "MD" -33.739 -23 -10.661
102 "MD" -31.352 -25.065 -10.276
103 "MD" -30.082 -28.428 -10.375
104 "MD" -28.013 -31.907 -11.012
105 "MD" -24.497 -32.617 -11.04
106 "MD" -22.289 -33.95 -12.054
107 "MD" -19.729 -36.799 -12.564
108 "MD" -16.432 -38.161 -12.678
109 "MD" -13.004 -39.65 -12.047
110 "MD" -10.286 -41.718 -12.371
111 "MD" -6.996 -41.433 -13.42
112 "MD" -3.533 -41.713 -14.007
113 "MD" -0.138 -42.403 -13.68
114 "MD" 3.634 -42.482 -14.704
115 "MD" 6.991 -43.294 -15.284
116 "MD" 9.85 -42.331 -15.476
117 "MD" 13.749 -41.886 -15.333
118 "MD" 16.692 -39.51 -15.784
119 "MD" 19.891 -39.47 -15.24
120 "MD" 22.5 -36.397 -17.038
121 "MD" 24.772 -35.361 -19.803
122 "MD" 27.409 -32.807 -20.234
123 "MD" 29.796 -30.723 -19.029
124 "MD" 32.878 -28.924 -20.031
125 "MD" 35.181 -26.227 -20.551
126 "MD" 37.218 -23.491 -21.156
127 "MD" 38.409 -19.928 -21.463
128 "MD" 39.008 -16.762 -21.528
129 "MD" 41.07 -14.081 -19.917
130 "MD" 41.415 -10.79 -21.464
131 "MD" 42.412 -7.243 -20.819
132 "MD" 41.792 -3.811 -21.037
133 "MD" 41.49 -0.313 -20.021
134 "MD" 41.941 2.933 -19.571
135 "MD" 41.064 5.945 -20.753
136 "MD" 40.848 9.063 -21.846
137 "MD" 38.714 12.366 -21.168
138 "MD" 37.4 14.967 -21.975
139 "MD" 34.854 17.866 -22.225
140 "MD" 32.935 20.469 -22.409
141 "MD" 33.73 24.488 -22.29
142 "MD" 31.707 27.253 -21.857
143 "MD" 30.792 30.594 -21.847
144 "MD" 29.059 33.697 -20.83
145 "MD" 27.164 35.855 -21.743
146 "MD" 24.634 38.627 -22.8
147 "MD" 24.309 42.375 -23.865
148 "MD" 22.669 44.896 -23.533
149 "MD" 21.317 47.681 -24.895
150 "MD" 20.424 50.367 -26.315
151 "MD" 19.029 53.411 -26.601
152 "MD" 18.546 56.707 -28.416
153 "MD" 15.727 58.968 -28.239
154 "MD" 13.88 61.946 -28.247
155 "MD" 11.089 63.905 -28.681
156 "MD" 9.905 66.461 -27.685
157 "MD" 7.32 68.837 -29.426
158 "MD" 4.525 71.181 -30.719
159 "MD" 3.278 73.878 -30.767
160 "MD" 1.668 76.72 -31.843
161 "MD" -0.388 79.33 -30.677
162 "MD" -2.41 82.22 -29.759
163 "MD" -3.927 85.514 -29.233
164 "MD" -5.134 88.673 -28.633
165 "MD" -7.278 91.806 -28.065
166 "MD" -8.95 94.709 -27.423
167 "MD" -10.425 97.94 -27.388
-19 "MD" 17.002 87.906 43.657
-18 "MD" 15.487 86.083 41.265
-17 "MD" 14.173 82.427 39.667
-16 "MD" 13.14 80.08 37.51
-15 "MD" 11.308 78.295 36.726
-14 "MD" 9.558 75.116 36.745
-13 "MD" 6.826 72.802 35.695
-12 "MD" 4.514 71.704 33.644
-11 "MD" 2.228 69.087 33.368
-10 "MD" -0.755 68.018 31.435
-9 "MD" -3.053 66.488 29.478
-8 "MD" -4.421 63.621 28.872
-7 "MD" -7.056 62.398 27.107
-6 "MD" -9.042 59.574 26.292
-5 "MD" -10.283 56.424 25.051
-4 "MD" -11.829 53.233 24.67
-3 "MD" -14.275 50.539 24.621
-2 "MD" -16.931 48 24.795
-1 "MD" -20.097 45.527 24.934
0 "MD" -21.235 43.795 23.343
1 "MD" -23.815 40.835 22.741
2 "MD" -25.46 38.242 21.342
3 "MD" -27.879 36.453 20.558
4 "MD" -30.032 33.154 20.059
5 "MD" -31.083 30.047 20.866
6 "MD" -31.594 26.554 21.308
7 "MD" -32.777 23.617 22.182
8 "MD" -34.972 21.045 21.665
9 "MD" -34.826 17.392 23.018
10 "MD" -35.522 14.489 22.196
11 "MD" -38.002 11.765 22.208
12 "MD" -38.765 8.939 21.263
13 "MD" -40.781 5.939 20.465
14 "MD" -40.826 2.874 19.705
15 "MD" -40.062 -0.838 21.154
16 "MD" -39.432 -4.016 19.589
17 "MD" -40.797 -7.621 20.854
18 "MD" -38.402 -10.476 20.98
19 "MD" -38.422 -14.072 20.162
20 "MD" -36.665 -17.038 21.06
21 "MD" -36.33 -20.128 19.652
22 "MD" -36.703 -24.148 19.182
23 "MD" -34.547 -26.217 18.395
24 "MD" -32.588 -28.667 16.611
25 "MD" -29.683 -30.399 16.192
26 "MD" -27.866 -32.771 14.821
27 "MD" -25.29 -35.289 15.397
28 "MD" -22.49 -36.571 13.959
29 "MD" -20.055 -39.095 13.111
30 "MD" -16.094 -39.737 12.544
31 "MD" -13.363 -41.221 13.285
32 "MD" -10.742 -43.121 12.093
33 "MD" -7.087 -43.372 10.55
34 "MD" -3.868 -43.131 9.897
35 "MD" -0.18 -44.176 9.806
36 "MD" 2.621 -41.902 9.926
37 "MD" 6.583 -41.996 9.777
38 "MD" 9.486 -42.05 8.834
39 "MD" 11.921 -39.739 8.312
40 "MD" 15.603 -38.422 8.531
41 "MD" 18.274 -36.418 8.006
42 "MD" 21.155 -36.009 7.762
43 "MD" 24.324 -34.401 8.161
44 "MD" 26.128 -31.105 10.027
45 "MD" 29.402 -29.692 8.987
46 "MD" 30.876 -26.346 9.017
47 "MD" 32.725 -23.828 9.144
48 "MD" 35.86 -21.869 9.635
49 "MD" 36.92 -19.208 9.494
50 "MD" 38.33 -15.243 8.9
51 "MD" 39.489 -12.234 9.339
52 "MD" 40.958 -9.312 8.969
53 "MD" 41.898 -6.432 7.493
54 "MD" 42.149 -2.84 5.23
55 "MD" 42.568 0.354 5.5
56 "MD" 42.367 3.764 5.364
57 "MD" 42.26 6.956 6.07
58 "MD" 42.626 10.459 5.807
59 "MD" 41.641 14.567 4.334
60 "MD" 39.311 17.454 3.09
61 "MD" 37.008 19.166 4.531
62 "MD" 35.79 22.449 3.96
63 "MD" 34.04 26.053 3.101
64 "MD" 31.329 27.977 2.821
65 "MD" 28.993 30.007 2.611
66 "MD" 26.343 31.986 3.088
67 "MD" 23.112 34.111 2.483
68 "MD" 20.07 36.465 3.092
69 "MD" 17.144 36.612 1.972
70 "MD" 14.178 38.985 1.561
71 "MD" 10.731 39.094 1.992
72 "MD" 7.042 39.768 2.152
73 "MD" 2.998 39.556 1.523
74 "MD" 0.093 40.424 0.86
75 "MD" -2.938 39.553 -0.154
76 "MD" -6.642 38.689 -0.877
77 "MD" -9.42 38.521 -1.079
78 "MD" -13.175 39.026 -0.857
79 "MD" -15.737 37.286 -1.439
80 "MD" -19.107 36.925 -3.028
81 "MD" -21.873 34.144 -2.685
82 "MD" -25.596 33.071 -2.51
83 "MD" -28.353 30.825 -2.882
84 "MD" -30.387 27.614 -3.917
85 "MD" -33.228 26.309 -4.864
86 "MD" -35.52 23.66 -3.861
87 "MD" -36.586 20.572 -3.149
88 "MD" -38.526 17.307 -4.115
89 "MD" -40.1 13.104 -4.302
90 "MD" -39.912 10.419 -4.131
91 "MD" -41.441 6.89 -4.04
92 "MD" -42.218 3.283 -4.323
93 "MD" -41.135 0.523 -5.719
94 "MD" -42.098 -2.627 -5.843
95 "MD" -42.325 -5.803 -7.485
96 "MD" -40.577 -8.66 -7.554
97 "MD" -39.331 -11.627 -8.486
98 "MD" -38.236 -14.73 -8.227
99 "MD" -37.512 -18.62 -7.777
100 "MD" -35.005 -21.307 -8.611
101 "MD" -33.35 -24.499 -10.478
102 "MD" -30.987 -26.255 -10.142
103 "MD" -29.623 -29.755 -10.154
104 "MD" -27.686 -32.627 -10.567
105 "MD" -24.914 -33.669 -10.435
106 "MD" -22.907 -36.235 -10.65
107 "MD" -19.271 -37.558 -11.299
108 "MD" -15.901 -37.996 -11.352
109 "MD" -12.927 -39.503 -12.319
110 "MD" -9.373 -41.898 -13.339
111 "MD" -6.677 -40.955 -13.929
112 "MD" -2.831 -41.983 -13.761
113 "MD" 0.336 -42.46 -14.237
114 "MD" 3.133 -41.574 -14.611
115 "MD" 6.601 -42.801 -14.506
116 "MD" 9.526 -41.73 -15.292
117 "MD" 13.132 -41.846 -16.408
118 "MD" 16.266 -39.946 -15.53
119 "MD" 19.499 -39.464 -15.47
120 "MD" 21.724 -36.374 -16.976
121 "MD" 24.813 -34.72 -19.049
122 "MD" 27.378 -32.316 -19.588
123 "MD" 29.842 -30.619 -18.77
124 "MD" 32.203 -28.649 -19.963
125 "MD" 34.172 -26.289 -20.74
126 "MD" 36.903 -24.133 -21.9
127 "MD" 37.109 -20.858 -22.066
128 "MD" 38.27 -17.259 -22.69
129 "MD" 40.367 -14.41 -21.403
130 "MD" 40.477 -10.543 -22.318
131 "MD" 40.692 -7.137 -21.349
132 "MD" 40.805 -3.985 -22.059
133 "MD" 41.536 -0.863 -22.457
134 "MD" 41.704 2.805 -20.879
135 "MD" 41.694 5.965 -22.167
136 "MD" 40.266 8.886 -22.532
137 "MD" 39.696 11.775 -24.014
138 "MD" 39.138 14.8 -24.296
139 "MD" 36.745 17.681 -22.841
140 "MD" 34.959 20.356 -23.263
141 "MD" 33.288 23.303 -22.834
142 "MD" 31.868 26.527 -22.085
143 "MD" 31.877 29.71 -21.678
144 "MD" 31.06 33.545 -20.019
145 "MD" 29.148 36.357 -20.985
146 "MD" 27.426 39.062 -20.804
147 "MD" 26.103 41.397 -22.075
148 "MD" 24.658 44.717 -22.991
149 "MD" 22.335 47.148 -22.693
150 "MD" 20.717 49.878 -23.471
151 "MD" 18.246 53.204 -23.124
152 "MD" 17.045 56.433 -23.603
153 "MD" 14.522 58.262 -23.232
154 "MD" 12.679 61.55 -23.349
155 "MD" 10.951 63.41 -25.476
156 "MD" 9.504 66.368 -26.016
157 "MD" 7.526 68.319 -28.138
158 "MD" 4.447 70.238 -29.176
159 "MD" 1.966 71.919 -30.83
160 "MD" 0.002 73.868 -31.833
161 "MD" -1.545 76.852 -31.126
162 "MD" -4.48 78.535 -31.422
163 "MD" -6.118 82.582 -31.592
164 "MD" -6.626 86.139 -32.192
165 "MD" -7.223 89.132 -33.485
166 "MD" -8.776 92.213 -35.208
167 "MD" -10.928 94.345 -36.94
-19 "MD" -3.254 101.237 38.291
-18 "MD" -5.061 97.22 38.731
-17 "MD" -4.817 93.861 38.696
-16 "MD" -5.102 90.908 37.234
-15 "MD" -5.035 87.671 36.033
-14 "MD" -4.605 84.159 35.547
-13 "MD" -6.691 81.139 34.463
-12 "MD" -7.157 78.035 33.481
-11 "MD" -9.147 75.204 33.217
-10 "MD" -10.888 72.067 32.339
-9 "MD" -12.637 69.36 32.191
-8 "MD" -12.185 66.358 30.755
-7 "MD" -14.199 63.387 30.191
-6 "MD" -14.191 60.106 29.414
-5 "MD" -14.735 57.173 28.347
-4 "MD" -16.356 54.118 26.211
-3 "MD" -17.798 51.417 25.933
-2 "MD" -19.498 49.039 25.829
-1 "MD" -21.062 46.642 25.131
0 "MD" -22.666 43.562 24.692
1 "MD" -23.442 40.022 22.671
2 "MD" -25.334 38.047 22.404
3 "MD" -27.919 35.156 21.721
4 "MD" -29.087 32.159 22.159
5 "MD" -30.509 29.229 21.764
6 "MD" -30.865 25.487 22.281
7 "MD" -31.783 22.568 23.287
8 "MD" -33.396 19.728 24.118
9 "MD" -34.477 16.674 23.732
10 "MD" -36.379 14.297 23.494
11 "MD" -38.45 11.365 25.192
12 "MD" -39.428 8.298 23.672
13 "MD" -41.501 5.606 24.214
14 "MD" -41.719 2.773 24.183
15 "MD" -40.698 -1.72 23.498
16 "MD" -39.799 -5.504 23.758
17 "MD" -40.276 -8.993 24.073
18 "MD" -38.474 -11.715 23.034
19 "MD" -38.747 -15.577 21.129
20 "MD" -36.856 -18.242 21.401
21 "MD" -36.755 -21.537 21.064
22 "MD" -35.741 -24.627 19.125
23 "MD" -33.89 -27.901 18.617
24 "MD" -31.522 -29.611 18.264
25 "MD" -28.61 -32.187 18.228
26 "MD" -26.385 -34.774 17.358
27 "MD" -23.844 -36.508 16.883
28 "MD" -21.186 -38.315 16.847
29 "MD" -18.974 -40.558 16.528
30 "MD" -15.358 -41.496 16.587
31 "MD" -12.023 -42.306 17.435
32 "MD" -9.077 -43.832 16.07
33 "MD" -5.461 -44.48 14.777
34 "MD" -2.026 -45.109 13.808
35 "MD" 0.967 -43.483 13.708
36 "MD" 3.373 -42.229 13.254
37 "MD" 7.176 -42.397 14.227
38 "MD" 10.107 -39.977 12.745
39 "MD" 13.019 -38.964 11.917
40 "MD" 15.242 -36.567 11.922
41 "MD" 18.712 -35.329 11.429
42 "MD" 21.183 -33.492 10.664
43 "MD" 23.238 -31.224 9.729
44 "MD" 26.545 -29.51 9.916
45 "MD" 28.884 -27.607 9.171
46 "MD" 30.819 -24.474 9.735
47 "MD" 33.925 -23.239 10.538
48 "MD" 35.982 -20.59 8.941
49 "MD" 37.769 -17.708 8.598
50 "MD" 38.374 -13.804 8.887
51 "MD" 40.066 -11.213 8.288
52 "MD" 42.312 -7.814 7.694
53 "MD" 44.121 -5.048 7.614
54 "MD" 44.131 -1.397 6.324
55 "MD" 43.841 2.491 6.937
56 "MD" 42.714 5.434 6.79
57 "MD" 41.547 8.265 7.697
58 "MD" 41.805 12.095 6.869
59 "MD" 40.757 15.959 5.703
60 "MD" 38.461 18.414 4.95
61 "MD" 36.979 21.14 4.839
62 "MD" 35.503 24.3 4.558
63 "MD" 33.121 26.541 4.203
64 "MD" 30.138 28.239 3.822
65 "MD" 28.163 30.831 2.117
66 "MD" 25.175 31.706 2.691
67 "MD" 22.775 33.911 1.498
68 "MD" 20.257 36.305 2.778
69 "MD" 16.601 36.424 1.041
70 "MD" 13.123 37.785 1.044
71 "MD" 9.835 38.632 0.904
72 "MD" 6.631 40.231 0.332
73 "MD" 3.416 40.342 -0.132
74 "MD" 0.405 41.457 -0.155
75 "MD" -2.895 40.274 -0.348
76 "MD" -6.116 38.511 -0.645
77 "MD" -9.637 38.718 -0.846
78 "MD" -13.601 38.383 -1.964
79 "MD" -17.016 37.303 -1.634
80 "MD" -20.207 36.403 -3.218
81 "MD" -22.769 33.61 -1.758
82 "MD" -25.594 32.41 -1.716
83 "MD" -29.469 30.482 -2.748
84 "MD" -31.04 27.098 -3.94
85 "MD" -33.529 25.582 -4.858
86 "MD" -36.513 23.316 -3.8
87 "MD" -38.082 20.258 -3.076
88 "MD" -39.208 17.497 -4.981
89 "MD" -40.346 14.279 -4.992
90 "MD" -40.47 10.928 -5.028
91 "MD" -41.74 7.485 -4.734
92 "MD" -41.686 4.269 -5.633
93 "MD" -41.73 1.308 -6.358
94 "MD" -42.91 -2.052 -7.229
95 "MD" -42.125 -5.242 -7.757
96 "MD" -41.629 -8.02 -9.482
97 "MD" -39.758 -11.429 -8.862
98 "MD" -38.145 -13.743 -8.801
99 "MD" -37.76 -16.933 -8.853
100 "MD" -35.078 -19.067 -9.805
101 "MD" -33.534 -22.119 -11.397
102 "MD" -31.444 -25.24 -11.402
103 "MD" -29.884 -28.376 -11.184
104 "MD" -27.416 -30.617 -11.337
105 "MD" -23.742 -31.854 -10.902
106 "MD" -21.6 -34.175 -10.698
107 "MD" -19.158 -36.2 -11.906
108 "MD" -16.461 -37.707 -11.974
109 "MD" -13.048 -38.837 -12.017
110 "MD" -10.273 -41.507 -13.249
111 "MD" -6.986 -42.281 -13.558
112 "MD" -3.472 -42.082 -11.586
113 "MD" 0.453 -42.768 -12.569
114 "MD" 3.666 -42.691 -13.305
115 "MD" 7.048 -43.657 -13.792
116 "MD" 10.011 -42.542 -14.484
117 "MD" 13.159 -41.64 -14.312
118 "MD" 15.925 -39.652 -14.573
119 "MD" 19.846 -39.371 -14.367
120 "MD" 21.953 -36.397 -16.114
121 "MD" 25.015 -34.853 -18.21
122 "MD" 27.373 -33.09 -19.326
123 "MD" 30.08 -30.781 -18.105
124 "MD" 32.394 -28.591 -18.422
125 "MD" 34.108 -25.857 -18.903
126 "MD" 36.332 -24.115 -19.739
127 "MD" 37.511 -20.901 -21.275
128 "MD" 37.713 -17.167 -21.999
129 "MD" 38.465 -14.088 -21.262
130 "MD" 39.21 -11.329 -21.094
131 "MD" 40.222 -8.115 -21.324
132 "MD" 40.392 -4.662 -20.546
133 "MD" 41.075 -1.996 -20.85
134 "MD" 41.733 1.439 -20.661
135 "MD" 42.142 4.958 -21.845
136 "MD" 40.712 8.209 -22.242
137 "MD" 39.534 11.045 -23.16
138 "MD" 37.872 13.927 -22.916
139 "MD" 36.031 17.245 -22.638
140 "MD" 34.8 20.073 -22.464
141 "MD" 33.245 23.088 -22.469
142 "MD" 31.334 25.985 -22.014
143 "MD" 30.653 30.027 -21.117
144 "MD" 28.502 32.775 -21.438
145 "MD" 27.84 36.525 -21.892
146 "MD" 25.78 38.985 -23.118
147 "MD" 22.945 40.923 -23.051
148 "MD" 22.118 44.468 -23.52
149 "MD" 19.973 46.99 -22.875
150 "MD" 17.994 48.514 -24.399
151 "MD" 15.643 51.505 -23.782
152 "MD" 13.526 53.856 -24.183
153 "MD" 12.131 57.111 -23.698
154 "MD" 11.043 60.224 -23.447
155 "MD" 8.725 62.037 -25.008
156 "MD" 7.189 65.078 -25.591
157 "MD" 5.76 68.297 -27.06
158 "MD" 2.8 70.211 -27.659
159 "MD" 0.367 72.44 -29.161
160 "MD" -1.874 75.082 -28.212
161 "MD" -3.98 76.335 -28.457
162 "MD" -6.845 78.571 -28.957
163 "MD" -8.986 81.334 -28.661
164 "MD" -10.761 83.736 -28.396
165 "MD" -12.03 86.889 -28.932
166 "MD" -14.233 89.467 -28.722
167 "MD" -15.806 92.458 -28.951
-19 "MD" 17.941 93.675 28.376
-18 "MD" 15.55 91.243 27.24
-17 "MD" 13.358 88.983 26.172
-16 "MD" 11.187 86.208 26.938
-15 "MD" 9.363 83.492 25.88
-14 "MD" 6.216 81.91 26.397
-13 "MD" 4.559 79.105 26.057
-12 "MD" 2.389 76.643 25.892
-11 "MD" 0.966 73.603 26.325
-10 "MD" -1.046 70.915 25.223
-9 "MD" -3.693 68.498 24.856
-8 "MD" -4.879 65.172 24.218
-7 "MD" -7.83 63.845 23.624
-6 "MD" -9.011 60.334 23.348
-5 "MD" -10.416 57.32 22.786
-4 "MD" -11.697 54.308 22.369
-3 "MD" -13.673 51.599 22.378
-2 "MD" -15.978 49.59 23.199
-1 "MD" -18.495 47.629 23.069
0 "MD" -20.696 45.253 22.9
1 "MD" -22.584 42.518 22.488
2 "MD" -25.291 40.048 21.984
3 "MD" -26.355 36.751 21.289
4 "MD" -27.639 33.843 21.669
5 "MD" -29.194 30.968 21.077
6 "MD" -29.921 27.983 22.093
7 "MD" -31.089 24.621 23.24
8 "MD" -32.584 22.183 23.481
9 "MD" -33.831 19.266 24.63
10 "MD" -35.313 16.332 23.472
11 "MD" -37.403 13.587 24.716
12 "MD" -37.973 10.038 23.563
13 "MD" -40.304 7.209 22.567
14 "MD" -40.119 3.702 21.574
15 "MD" -39.332 -0.01 20.44
16 "MD" -39.894 -3.212 21.447
17 "MD" -40.033 -6.028 20.161
18 "MD" -40.437 -10.09 19.352
19 "MD" -40.2 -13.529 18.872
20 "MD" -38.595 -16.387 20.508
21 "MD" -38.045 -19.557 19.655
22 "MD" -36.402 -22.64 19.044
23 "MD" -34.785 -25.289 17.703
24 "MD" -32.634 -27.325 16.171
25 "MD" -29.845 -28.601 17.088
26 "MD" -27.718 -31.67 15.992
27 "MD" -25.482 -34.043 15.698
28 "MD" -22.654 -35.628 14.646
29 "MD" -20.53 -38.365 14.4
30 "MD" -16.781 -40.863 14.476
31 "MD" -14.115 -42.238 15.29
32 "MD" -11.301 -44.057 14.463
33 "MD" -7.632 -43.591 13.147
34 "MD" -4.539 -43.082 13.545
35 "MD" -1.135 -43.932 12.892
36 "MD" 2.081 -42.902 13.041
37 "MD" 5.278 -42.553 12.705
38 "MD" 8.679 -42.765 12.319
39 "MD" 11.649 -40.194 11.557
40 "MD" 14.298 -38.429 11.452
41 "MD" 17.355 -36.586 10.737
42 "MD" 20.572 -35.399 9.966
43 "MD" 23.449 -32.722 9.942
44 "MD" 25.809 -30.79 9.596
45 "MD" 28.809 -28.97 9.292
46 "MD" 30.492 -26.039 9.847
47 "MD" 33.342 -24.467 10.435
48 "MD" 35.689 -21.157 9.662
49 "MD" 37.173 -18.054 9.471
50 "MD" 38.319 -14.349 8.721
51 "MD" 39.828 -11.405 8.268
52 "MD" 42.455 -8.257 7.459
53 "MD" 44.35 -5.683 7.242
54 "MD" 43.575 -1.757 6.953
55 "MD" 43.904 1.072 6.717
56 "MD" 42.833 4.235 6.848
57 "MD" 41.985 7.049 7.625
58 "MD" 41.73 10.415 6.673
59 "MD" 41.861 14.025 5.269
60 "MD" 39.1 16.896 4.131
61 "MD" 36.685 20.231 4.527
62 "MD" 35.689 22.789 4.288
63 "MD" 33.295 25.148 3.583
64 "MD" 31.265 28.23 2.252
65 "MD" 29.027 30.268 1.379
66 "MD" 25.988 31.956 1.32
67 "MD" 23.276 33.822 1.317
68 "MD" 20.659 36.339 2.423
69 "MD" 16.8 36.065 1.255
70 "MD" 14.122 37.583 1.081
71 "MD" 10.339 39.439 0.76
72 "MD" 7.492 40.384 0.503
73 "MD" 3.016 41.272 1.148
74 "MD" -0.219 41.145 0.222
75 "MD" -3.776 41.421 -0.121
76 "MD" -6.553 40.033 0.029
77 "MD" -9.849 39.252 0.113
78 "MD" -13.306 38.309 -0.844
79 "MD" -16.604 37.497 -0.911
80 "MD" -19.51 36.991 -3.404
81 "MD" -22.009 34.249 -2.414
82 "MD" -24.711 32.754 -2.596
83 "MD" -27.941 30.721 -2.794
84 "MD" -30.443 28.234 -3.017
85 "MD" -32.827 26.296 -3.855
86 "MD" -34.699 23.853 -4.449
87 "MD" -36.9 21.488 -5.486
88 "MD" -38.647 18.107 -5.207
89 "MD" -41.47 15.559 -4.96
90 "MD" -41.53 12.531 -6.041
91 "MD" -41.962 8.524 -6.705
92 "MD" -42.417 5.204 -7.259
93 "MD" -43.639 1.406 -6.654
94 "MD" -42.602 -1.517 -7.519
95 "MD" -42.67 -4.263 -8.569
96 "MD" -41.516 -7.737 -9.114
97 "MD" -39.632 -11.001 -9.251
98 "MD" -38.201 -14.164 -9.603
99 "MD" -37.722 -17.694 -9.188
100 "MD" -35.016 -20.458 -9.241
101 "MD" -33.476 -23.252 -10.673
102 "MD" -31.36 -25.557 -10.009
103 "MD" -30.24 -28.916 -9.886
104 "MD" -27.845 -31.58 -10.297
105 "MD" -25.51 -34.003 -10.97
106 "MD" -22.049 -35.185 -9.854
107 "MD" -19.346 -36.928 -10.072
108 "MD" -16.421 -37.993 -9.518
109 "MD" -13.186 -39.452 -10.63
110 "MD" -10.258 -41.982 -12.102
111 "MD" -6.893 -41.926 -12.648
112 "MD" -3.749 -41.614 -13.315
113 "MD" -0.013 -42.497 -13.327
114 "MD" 3.435 -43.182 -13.78
115 "MD" 6.786 -43.683 -14.719
116 "MD" 9.848 -41.857 -14.585
117 "MD" 13.259 -41.76 -14.791
118 "MD" 16.192 -39.62 -14.675
119 "MD" 19.94 -39.116 -14.045
120 "MD" 22.005 -36.223 -15.685
121 "MD" 25.473 -35.251 -17.045
122 "MD" 27.519 -33.288 -17.791
123 "MD" 29.813 -30.985 -17.493
124 "MD" 33.468 -29.662 -17.1
125 "MD" 36.022 -27.416 -17.956
126 "MD" 37.056 -24.218 -18.577
127 "MD" 37.762 -20.94 -19.087
128 "MD" 38.117 -17.8 -19.849
129 "MD" 39.757 -14.312 -19.707
130 "MD" 39.474 -10.861 -20.22
131 "MD" 39.444 -7.537 -20.924
132 "MD" 39.888 -4.182 -21.507
133 "MD" 40.491 -1.214 -22.126
134 "MD" 40.369 1.37 -22.243
135 "MD" 40.377 4.576 -22.502
136 "MD" 38.754 8.488 -23.573
137 "MD" 38.581 11.715 -24.766
138 "MD" 36.695 14.155 -24.02
139 "MD" 35.394 17.318 -22.534
140 "MD" 33.564 19.87 -23.219
141 "MD" 31.924 23.114 -23.063
142 "MD" 30.829 26.486 -22.511
143 "MD" 29.611 29.155 -21.139
144 "MD" 28.076 32.126 -22.173
145 "MD" 27.614 35.149 -22.038
146 "MD" 25.497 37.98 -23.607
147 "MD" 23.642 40.615 -25.787
148 "MD" 22.802 43.211 -26.964
149 "MD" 21.346 46.355 -26.574
150 "MD" 19.604 48.498 -28.994
151 "MD" 18.584 51.446 -29
152 "MD" 16.931 54.425 -29.765
153 "MD" 16.848 58.043 -30.883
154 "MD" 16.054 61.171 -30.114
155 "MD" 14.893 64.231 -31.558
156 "MD" 14.694 67.142 -34.377
157 "MD" 13.523 69.924 -36.456
158 "MD" 12.649 72.195 -38.581
159 "MD" 10.809 74.954 -38.917
160 "MD" 9.47 77.369 -39.682
161 "MD" 7.652 80.302 -39.982
162 "MD" 5.453 82.947 -40.406
163 "MD" 5.008 86.689 -40.305
164 "MD" 3.442 89.496 -40.196
165 "MD" 2.61 92.606 -40.99
166 "MD" 0.87 94.878 -43.052
167 "MD" -0.316 97.562 -44.227
-19 "MD" 17.67 92.198 35.568
-18 "MD" 15.298 89.98 33.902
-17 "MD" 13.281 87.041 33.369
-16 "MD" 11.04 84.42 32.626
-15 "MD" 8.801 82.182 32.17
-14 "MD" 6.154 80.115 32.091
-13 "MD" 4.434 77.27 31.817
-12 "MD" 3.836 73.34 31.802
-11 "MD" 1.768 71.512 30.073
-10 "MD" -0.899 69.444 28.922
-9 "MD" -3.696 67.534 27.002
-8 "MD" -5.167 64.841 26.005
-7 "MD" -7.695 63.38 24.734
-6 "MD" -9.722 60.966 23.04
-5 "MD" -11.166 58.004 22.734
-4 "MD" -13.324 55.548 21.934
-3 "MD" -15.203 53.183 22.045
-2 "MD" -18.278 51.117 21.951
-1 "MD" -19.816 48.25 22.672
0 "MD" -21.34 45.31 22.818
1 "MD" -22.116 40.955 21.747
2 "MD" -24.359 39.219 21.646
3 "MD" -27.174 36.702 21.041
4 "MD" -28.597 34.042 21.12
5 "MD" -29.324 29.758 21.975
6 "MD" -29.868 26.129 22.521
7 "MD" -31.743 23.889 23.665
8 "MD" -32.274 20.202 24.512
9 "MD" -34.431 17.61 24.29
10 "MD" -35.399 14.807 24.771
11 "MD" -37.602 11.942 25.657
12 "MD" -38.83 9.174 24.271
13 "MD" -40.936 5.627 23.478
14 "MD" -40.472 2.687 23.274
15 "MD" -41.086 -0.536 22.648
16 "MD" -40.249 -4.582 22.183
17 "MD" -41.282 -7.891 22.416
18 "MD" -39.47 -10.97 21.504
19 "MD" -39.978 -14.478 19.613
20 "MD" -38.061 -17.517 20.455
21 "MD" -36.859 -20.555 19.255
22 "MD" -36.432 -23.617 18.293
23 "MD" -33.809 -26.518 17.883
24 "MD" -32 -28.958 16.536
25 "MD" -29.152 -30.734 17.091
26 "MD" -27.011 -32.443 16.207
27 "MD" -24.138 -34.21 16.811
28 "MD" -20.936 -36.666 17.151
29 "MD" -18.66 -39.129 18.272
30 "MD" -15.897 -41.062 17.176
31 "MD" -12.493 -42.55 18.184
32 "MD" -10.216 -43.61 18.036
33 "MD" -6.477 -43.944 17.523
34 "MD" -3.372 -43.725 16.274
35 "MD" 0.119 -42.879 14.958
36 "MD" 2.978 -41.996 14.238
37 "MD" 6.777 -42.486 14.222
38 "MD" 9.576 -41.164 11.783
39 "MD" 12.021 -39.018 10.66
40 "MD" 15.395 -38.084 9.229
41 "MD" 18.347 -36.121 8.208
42 "MD" 21.875 -35.188 8.618
43 "MD" 24.12 -32.502 8.808
44 "MD" 26.69 -30.256 9.403
45 "MD" 29.243 -28.23 8.211
46 "MD" 30.678 -25.267 8.714
47 "MD" 33.078 -23.612 9.776
48 "MD" 34.877 -19.992 8.813
49 "MD" 37.637 -17.923 8.221
50 "MD" 38.261 -13.961 9.14
51 "MD" 38.874 -10.875 10.167
52 "MD" 41.249 -8.376 10.405
53 "MD" 42.374 -5.068 9.366
54 "MD" 42.836 -2.119 7.453
55 "MD" 42.513 1.598 7.42
56 "MD" 42.605 4.551 6.583
57 "MD" 41.921 7.526 7.723
58 "MD" 42.295 11.381 6.978
59 "MD" 41.198 15.024 5.109
60 "MD" 39.44 17.641 3.92
61 "MD" 36.675 20.255 4.608
62 "MD" 35.507 23.498 3.039
63 "MD" 33.747 26.376 3.186
64 "MD" 30.474 27.76 2.831
65 "MD" 28.92 30.93 2.169
66 "MD" 26.08 32.796 1.608
67 "MD" 22.355 33.877 2.23
68 "MD" 19.659 36.382 3.005
69 "MD" 16.574 35.954 1.822
70 "MD" 13.523 37.489 1.895
71 "MD" 9.913 38.277 2.275
72 "MD" 7.397 39.919 1.417
73 "MD" 3.248 40.268 1.209
74 "MD" 0.344 40.27 0.014
75 "MD" -2.981 39.492 -0.313
76 "MD" -6.385 38.382 -1.613
77 "MD" -9.498 38.226 -1.403
78 "MD" -12.772 37.849 -2.258
79 "MD" -15.972 36.71 -1.949
80 "MD" -19.844 36.353 -3.377
81 "MD" -22.481 33.679 -2.61
82 "MD" -25.97 32.956 -2.271
83 "MD" -28.696 30.817 -2.821
84 "MD" -31.498 29.041 -2.889
85 "MD" -34.221 26.722 -4.362
86 "MD" -35.141 23.87 -3.457
87 "MD" -37.254 20.563 -4.468
88 "MD" -38.686 17.555 -4.329
89 "MD" -40.491 14.923 -4.274
90 "MD" -40.53 11.238 -5.268
91 "MD" -41.02 7.579 -6.037
92 "MD" -41.527 4.182 -6.794
93 "MD" -41.581 1.124 -7.305
94 "MD" -42.927 -2.387 -7.196
95 "MD" -41.982 -5.223 -7.87
96 "MD" -41.013 -8.512 -8.231
97 "MD" -39.197 -11.723 -8.147
98 "MD" -37.813 -15.003 -8.708
99 "MD" -37.694 -18.352 -9.116
100 "MD" -34.949 -20.837 -10.121
101 "MD" -33.794 -23.529 -11.449
102 "MD" -31.439 -25.973 -10.812
103 "MD" -29.428 -29.16 -10.739
104 "MD" -26.14 -30.837 -11.138
105 "MD" -23.926 -32.812 -11.528
106 "MD" -21.771 -35.223 -11.713
107 "MD" -19.046 -37.395 -11.618
108 "MD" -16.304 -39.01 -10.958
109 "MD" -13.235 -39.792 -11.562
110 "MD" -9.651 -41.433 -12.751
111 "MD" -6.289 -42.176 -12.706
112 "MD" -3.241 -41.708 -13.436
113 "MD" -0.348 -42.958 -13.513
114 "MD" 3.464 -43.748 -13.924
115 "MD" 6.708 -45.024 -13.847
116 "MD" 10.09 -43.024 -13.993
117 "MD" 13.634 -40.842 -14.158
118 "MD" 16.723 -39.689 -14.707
119 "MD" 20.058 -39.118 -14.179
120 "MD" 22.605 -35.959 -16.101
121 "MD" 25.705 -34.814 -18.264
122 "MD" 27.912 -32.69 -19.051
123 "MD" 29.741 -30.409 -18.142
124 "MD" 32.595 -28.306 -18.505
125 "MD" 35.212 -26.24 -19
126 "MD" 36.359 -23.066 -20.064
127 "MD" 36.655 -19.991 -21.619
128 "MD" 38.003 -16.429 -21.167
129 "MD" 39.242 -12.842 -20.336
130 "MD" 39.058 -10.028 -20.639
131 "MD" 39.55 -6.542 -20.85
132 "MD" 39.674 -3.001 -20.825
133 "MD" 39.734 -0.164 -21.44
134 "MD" 39.865 2.995 -21.164
135 "MD" 40.133 6.969 -22.32
136 "MD" 39.444 10.221 -22.235
137 "MD" 38.294 13.247 -22.637
138 "MD" 37.542 16.151 -23.883
139 "MD" 34.841 19.113 -23.357
140 "MD" 34.088 22.341 -22.871
141 "MD" 32.756 25.159 -23.514
142 "MD" 31.678 28.903 -22.118
143 "MD" 31.348 32.385 -21.445
144 "MD" 29.102 34.44 -21.066
145 "MD" 27.743 37.273 -20.777
146 "MD" 26.224 40.401 -22.131
147 "MD" 23.077 42.257 -22.401
148 "MD" 21.099 44.012 -21.894
149 "MD" 18.879 46.481 -23.379
150 "MD" 16.341 48.859 -25.466
151 "MD" 14.814 51.394 -24.376
152 "MD" 12.278 53.693 -24.72
153 "MD" 10.867 57.413 -23.745
154 "MD" 9.494 60.345 -24.177
155 "MD" 8.137 62.623 -24.161
156 "MD" 6.463 65.473 -23.688
157 "MD" 4.496 68.826 -24.226
158 "MD" 2.536 72.114 -25.168
159 "MD" 0.444 74.399 -23.748
160 "MD" -1.31 77.499 -24.175
161 "MD" -1.489 80.902 -23.093
162 "MD" -4.254 82.453 -23.33
163 "MD" -5.815 85.529 -22.304
164 "MD" -6.291 89.245 -21.698
165 "MD" -6.476 93.092 -21.241
166 "MD" -7.732 96.252 -20.873
167 "MD" -9.227 98.888 -20.966
-19 "MD" 16.214 92.161 25.94
-18 "MD" 14.387 90.351 24.374
-17 "MD" 13.08 87.613 22.683
-16 "MD" 12.434 84.456 21.406
-15 "MD" 11.282 81.593 21.075
-14 "MD" 9.143 78.535 21.679
-13 "MD" 7.653 75.744 20.715
-12 "MD" 6.191 72.862 21.138
-11 "MD" 4.717 69.824 20.734
-10 "MD" 1.898 67.617 20.758
-9 "MD" -0.475 64.668 20.961
-8 "MD" -1.108 61.32 20.395
-7 "MD" -3.437 59.175 21.601
-6 "MD" -6 57.316 21.021
-5 "MD" -7.816 54.129 20.959
-4 "MD" -9.511 51.054 20.966
-3 "MD" -12.01 49.288 21.738
-2 "MD" -14.105 46.844 22.478
-1 "MD" -16.276 45.005 23.735
0 "MD" -18.937 43.59 22.872
1 "MD" -21.206 40.957 21.834
2 "MD" -24.522 39.339 21.899
3 "MD" -26.213 36.275 22.303
4 "MD" -28.453 33.513 21.592
5 "MD" -29.03 29.64 22.133
6 "MD" -29.984 26.528 22.789
7 "MD" -32.173 24.433 23.545
8 "MD" -32.477 21.192 23.661
9 "MD" -34.91 18.035 22.27
10 "MD" -35.165 14.634 23.552
11 "MD" -35.982 11.882 21.625
12 "MD" -38.377 8.886 22.03
13 "MD" -38.864 5.504 21.952
14 "MD" -40.236 2.33 21.947
15 "MD" -40.733 -1.065 22.598
16 "MD" -40.703 -4.426 22.709
17 "MD" -41.365 -8.21 22.346
18 "MD" -39.499 -11.32 21.591
19 "MD" -39.784 -15.126 19.913
20 "MD" -37.844 -17.517 20.88
21 "MD" -37.015 -21.394 20.405
22 "MD" -35.941 -23.805 19.778
23 "MD" -33.849 -26.029 17.901
24 "MD" -31.693 -28.537 15.913
25 "MD" -29.275 -30.256 16.577
26 "MD" -27.129 -32.626 15.763
27 "MD" -24.52 -34.944 15.158
28 "MD" -21.721 -36.869 15.2
29 "MD" -19.14 -39.427 15.298
30 "MD" -15.933 -40.587 14.751
31 "MD" -13.077 -41.618 15.955
32 "MD" -10.148 -43.116 15.844
33 "MD" -6.74 -43.095 14.623
34 "MD" -3.896 -42.333 14.161
35 "MD" -0.369 -43.077 12.72
36 "MD" 2.839 -41.692 11.774
37 "MD" 6.402 -41.894 12.137
38 "MD" 9.519 -40.9 12.062
39 "MD" 13.375 -38.899 11.271
40 "MD" 16.298 -37.33 10.075
41 "MD" 19.672 -36.58 9.971
42 "MD" 21.978 -34.44 9.032
43 "MD" 24.459 -32.619 9.699
44 "MD" 27.12 -30.618 10.571
45 "MD" 29.498 -28.299 9.675
46 "MD" 30.934 -25.496 9.595
47 "MD" 33.874 -23.541 9.97
48 "MD" 35.703 -20.525 8.847
49 "MD" 37.151 -17.644 8.998
50 "MD" 38.258 -14.341 9.264
51 "MD" 40.612 -11.674 8.486
52 "MD" 42.469 -9.075 7.492
53 "MD" 44.693 -6.092 5.895
54 "MD" 44.196 -2.572 5.855
55 "MD" 43.779 0.035 4.87
56 "MD" 42.551 3.817 4.373
57 "MD" 42.629 6.609 5.247
58 "MD" 42.978 9.952 5.419
59 "MD" 40.5 15.133 3.303
60 "MD" 39.301 17.738 3.366
61 "MD" 36.736 19.769 4.619
62 "MD" 35.327 23.218 4.04
63 "MD" 33.041 26.68 2.645
64 "MD" 30.461 28.475 3.153
65 "MD" 28.438 31.537 2.295
66 "MD" 25.399 32.39 2.769
67 "MD" 22.605 34.087 1.592
68 "MD" 19.69 36.554 3.022
69 "MD" 16.376 36.067 2.07
70 "MD" 13.776 38.34 1.461
71 "MD" 9.693 38.625 1.554
72 "MD" 6.731 38.44 0.231
73 "MD" 3.225 39.352 0.867
74 "MD" 0.034 39.624 -0.859
75 "MD" -3.514 38.52 -1.357
76 "MD" -6.57 38.242 -2.554
77 "MD" -9.609 38.618 -1.429
78 "MD" -13.123 38.58 -1.227
79 "MD" -16.38 37.129 -0.874
80 "MD" -20.001 36.584 -1.919
81 "MD" -22.36 34.08 -2.479
82 "MD" -25.234 32.805 -1.94
83 "MD" -28.4 30.959 -2.175
84 "MD" -30.881 27.738 -3.178
85 "MD" -33.134 26.419 -3.909
86 "MD" -34.496 22.476 -3.305
87 "MD" -36.843 20.352 -3.694
88 "MD" -38.296 16.942 -4.975
89 "MD" -39.305 13.859 -3.981
90 "MD" -40.435 11.07 -4.718
91 "MD" -41.652 7.437 -4.51
92 "MD" -42.621 3.964 -4.873
93 "MD" -42.549 0.637 -6.156
94 "MD" -42.67 -2.142 -7.379
95 "MD" -42.934 -5.144 -7.755
96 "MD" -41.78 -8.242 -9.476
97 "MD" -40.413 -11.438 -10.112
98 "MD" -38.322 -14.522 -9.239
99 "MD" -37.695 -18.176 -9.388
100 "MD" -34.871 -20.543 -9.412
101 "MD" -34.156 -23.315 -11.019
102 "MD" -31.904 -25.391 -10.519
103 "MD" -30.486 -28.592 -10.404
104 "MD" -27.964 -30.84 -10.481
105 "MD" -25.082 -32.744 -9.75
106 "MD" -22.589 -35.135 -9.81
107 "MD" -19.657 -36.849 -10.01
108 "MD" -16.532 -37.532 -9.76
109 "MD" -13.01 -38.835 -10.99
110 "MD" -10.206 -41.11 -12.666
111 "MD" -7.069 -41.883 -12.977
112 "MD" -3.075 -42.01 -12.623
113 "MD" 0.56 -42.754 -12.621
114 "MD" 3.556 -43.622 -13.281
115 "MD" 7.625 -44.025 -12.899
116 "MD" 10.431 -42.028 -13.361
117 "MD" 13.616 -40.623 -13.807
118 "MD" 16.476 -39.24 -14.169
119 "MD" 19.769 -38.738 -13.195
120 "MD" 22.345 -35.644 -15.199
121 "MD" 25.588 -34.384 -17.3
122 "MD" 27.826 -32.111 -18.546
123 "MD" 29.81 -29.554 -18.038
124 "MD" 33.302 -28.245 -18.25
125 "MD" 35.011 -25.907 -18.886
126 "MD" 36.86 -22.971 -19.768
127 "MD" 38.12 -19.598 -20.522
128 "MD" 37.518 -15.793 -21.24
129 "MD" 39.187 -12.797 -20.789
130 "MD" 39.137 -10.107 -20.387
131 "MD" 39.061 -6.649 -21.034
132 "MD" 39.716 -3.186 -21.455
133 "MD" 39.703 0.443 -22.655
134 "MD" 38.901 3.509 -21.412
135 "MD" 39.309 6.648 -21.689
136 "MD" 38.685 10.275 -22.89
137 "MD" 37.883 13.063 -23.796
138 "MD" 36.95 15.802 -23.807
139 "MD" 35.112 19.062 -22.964
140 "MD" 32.78 22.346 -22.034
141 "MD" 33.931 26.018 -21.732
142 "MD" 31.621 28.424 -21.342
143 "MD" 30.633 31.776 -20.612
144 "MD" 28.524 34.878 -20.736
145 "MD" 27.196 37.599 -19.806
146 "MD" 25.662 41.197 -21.681
147 "MD" 23.804 44.146 -22.463
148 "MD" 22.26 47.092 -23.41
149 "MD" 20.085 49.545 -22.804
150 "MD" 18.303 51.771 -23.136
151 "MD" 15.71 54.238 -22.244
152 "MD" 15.147 57.75 -21.862
153 "MD" 11.888 60.439 -21.498
154 "MD" 10.384 63.076 -20.919
155 "MD" 7.565 64.895 -20.706
156 "MD" 5.424 68.056 -22.121
157 "MD" 3.172 70.931 -23.3
158 "MD" 0.974 72.886 -22.926
159 "MD" 0.109 76.298 -23.65
160 "MD" -1.135 79.627 -23.116
161 "MD" -1.6 83.007 -22.987
162 "MD" -4.395 85.397 -23.099
163 "MD" -6.179 88.112 -22.924
164 "MD" -7.026 91.875 -21.9
165 "MD" -8.269 94.959 -21.65
166 "MD" -9.666 97.481 -21.84
167 "MD" -11.856 99.791 -21.71
-19 "MD" 19.479 91.531 13.454
-18 "MD" 17.419 89.012 15.664
-17 "MD" 16.058 86.005 16.591
-16 "MD" 14.096 83.632 17.131
-15 "MD" 11.271 80.693 17.74
-14 "MD" 10.435 77.799 17.055
-13 "MD" 8.042 75.203 17.688
-12 "MD" 5.054 73.721 17.861
-11 "MD" 4.043 70.305 19.452
-10 "MD" 1.475 67.926 19.386
-9 "MD" -1.232 65.625 18.965
-8 "MD" -2.276 62.403 19.06
-7 "MD" -5.788 61.42 18.818
-6 "MD" -7.609 58.361 18.986
-5 "MD" -8.893 55.539 19.893
-4 "MD" -10.9 52.454 19.701
-3 "MD" -13.087 49.705 19.981
-2 "MD" -15.39 47.887 20.892
-1 "MD" -17.467 45.612 22.091
0 "MD" -19.707 43.357 23.098
1 "MD" -20.751 40.025 21.902
2 "MD" -23.724 38.326 22.207
3 "MD" -24.728 35.249 22.018
4 "MD" -26.727 31.906 22.48
5 "MD" -29.475 29.7 21.326
6 "MD" -30.649 26.609 21.72
7 "MD" -32.662 23.831 22.156
8 "MD" -33.491 20.556 23.405
9 "MD" -35.715 17.783 22.349
10 "MD" -36.147 14.292 23.107
11 "MD" -37.814 12.078 21.785
12 "MD" -39.447 8.492 21.973
13 "MD" -40.27 5.55 21.476
14 "MD" -39.659 2.323 20.623
15 "MD" -40.181 -0.815 20.843
16 "MD" -40.098 -4.284 20.512
17 "MD" -41.137 -8.108 21.333
18 "MD" -38.794 -10.198 21.488
19 "MD" -39.511 -13.772 21.21
20 "MD" -37.754 -17.199 22.592
21 "MD" -37.446 -20.498 21.291
22 "MD" -35.903 -23.382 19.997
23 "MD" -34.189 -26.416 18.684
24 "MD" -31.573 -27.613 17.732
25 "MD" -29.648 -30.438 16.255
26 "MD" -27.572 -32.731 16.503
27 "MD" -24.736 -34.656 15.761
28 "MD" -22.126 -36.681 15.098
29 "MD" -19.961 -39.506 14.854
30 "MD" -16.64 -41.201 13.895
31 "MD" -13.753 -41.851 14.821
32 "MD" -10.632 -43.729 14.985
33 "MD" -7.095 -43.893 13.301
34 "MD" -3.627 -45.185 13.752
35 "MD" -0.858 -44.35 13.288
36 "MD" 2.288 -42.569 13.276
37 "MD" 6.567 -41.575 12.555
38 "MD" 9.704 -41.613 11.9
39 "MD" 12.521 -38.996 10.907
40 "MD" 15.429 -37.772 10.749
41 "MD" 18.798 -36.252 10.986
42 "MD" 21.181 -33.432 10.339
43 "MD" 22.766 -30.467 9.979
44 "MD" 25.523 -29.3 10.143
45 "MD" 28.365 -26.677 9.437
46 "MD" 29.777 -23.991 8.909
47 "MD" 33.373 -22.422 9.887
48 "MD" 35.056 -19.612 8.8
49 "MD" 38.025 -16.947 9.098
50 "MD" 38.911 -13.764 9.473
51 "MD" 40.605 -10.777 10.223
52 "MD" 42.39 -7.698 11.486
53 "MD" 43.83 -5.014 9.333
54 "MD" 43.619 -1.572 8.298
55 "MD" 43.406 1.596 7.105
56 "MD" 42.684 4.839 6.471
57 "MD" 41.964 7.781 6.795
58 "MD" 42.974 10.787 6.969
59 "MD" 40.855 15.127 4.95
60 "MD" 38.804 17.563 4.077
61 "MD" 36.711 20.3 4.383
[truncated: 5,038,454 more chars]
