# Supplementary material for: Histone variant H2A.Z modulates nucleosome dynamics to promote DNA accessibility
Source: Nat Commun. 2023 Feb 11;14:769. doi: 10.1038/s41467-023-36465-5 (PMC9918499; doi:10.1038/s41467-023-36465-5)
Supplement: Supplementary file 4 — Source Data [file 41467_2023_36465_MOESM4_ESM.zip › data/canonical_H2A_nucleosome_ensemble_2.txt]

-19 "Initial" 12.1604 98.6399 27.9671
-18 "Initial" 10.4039 95.743 27.951
-17 "Initial" 8.3342 93.0588 27.8822
-16 "Initial" 6.2226 90.3892 27.7896
-15 "Initial" 4.1676 87.7214 27.2948
-14 "Initial" 2.121 85.059 26.8321
-13 "Initial" 0.3702 82.2295 26.1908
-12 "Initial" -1.3503 79.3618 25.5417
-11 "Initial" -2.9229 76.3553 25.2446
-10 "Initial" -4.5034 73.3759 24.9266
-9 "Initial" -6.2388 70.4647 24.9491
-8 "Initial" -8.013 67.5575 25.0053
-7 "Initial" -10.0891 64.8634 24.8933
-6 "Initial" -12.1344 62.1622 24.789
-5 "Initial" -14.2142 59.5295 24.3076
-4 "Initial" -16.2917 56.8824 23.7788
-3 "Initial" -18.0342 54.0235 23.1702
-2 "Initial" -19.7944 51.1885 22.575
-1 "Initial" -21.334 48.1868 22.2456
0 "Initial" -22.8656 45.1592 21.9578
1 "Initial" -24.4921 42.1566 21.8145
2 "Initial" -26.8551 40.0663 21.0452
3 "Initial" -27.9306 36.6809 21.1177
4 "Initial" -29.4768 33.7078 20.96
5 "Initial" -31.0356 30.8092 20.5283
6 "Initial" -32.401 27.9168 21.5056
7 "Initial" -33.6394 24.8317 21.7897
8 "Initial" -35.1741 21.8168 22.4736
9 "Initial" -36.469 18.8242 22.619
10 "Initial" -37.5327 15.7686 22.8295
11 "Initial" -38.3975 12.5991 23.1529
12 "Initial" -38.67 9.3363 21.8943
13 "Initial" -38.3022 6.0289 21.0204
14 "Initial" -38.5709 2.5285 20.576
15 "Initial" -39.4131 -0.8717 20.8093
16 "Initial" -39.0853 -3.8293 20.3523
17 "Initial" -39.3254 -7.0579 17.9343
18 "Initial" -38.8305 -10.5931 17.4686
19 "Initial" -38.1719 -14.1029 16.9582
20 "Initial" -37.5101 -17.216 16.7348
21 "Initial" -37.0119 -20.6716 16.3205
22 "Initial" -36.4053 -23.8404 16.0091
23 "Initial" -34.1121 -26.4668 15.0784
24 "Initial" -31.5097 -28.2595 14.0975
25 "Initial" -28.8726 -29.8862 14.0271
26 "Initial" -26.1901 -31.9539 14.5283
27 "Initial" -24.4275 -35.2523 13.4618
28 "Initial" -21.2174 -36.7777 13.3257
29 "Initial" -18.1102 -38.5505 13.7808
30 "Initial" -15.2617 -40.1517 13.9633
31 "Initial" -11.8527 -41.8085 14.4078
32 "Initial" -9.4239 -43.1558 14.0494
33 "Initial" -6.1996 -43.5992 13.6124
34 "Initial" -2.7825 -44.1375 12.8851
35 "Initial" 0.789 -43.3116 13.1556
36 "Initial" 3.6547 -42.5374 13.2729
37 "Initial" 7.2487 -41.9656 13.7571
38 "Initial" 10.2086 -41.3652 14.0553
39 "Initial" 13.2189 -39.4278 11.9108
40 "Initial" 16.4522 -37.9753 10.8511
41 "Initial" 18.9953 -35.8303 12.0809
42 "Initial" 22.1413 -34.4941 11.9926
43 "Initial" 24.5084 -32.6009 11.8011
44 "Initial" 26.743 -30.3373 10.8476
45 "Initial" 28.1345 -27.013 11.3392
46 "Initial" 30.9501 -24.9347 10.0038
47 "Initial" 33.8084 -22.826 10.2754
48 "Initial" 34.8963 -19.6169 9.2655
49 "Initial" 37.4658 -17.5476 7.9756
50 "Initial" 38.1518 -14.0376 8.697
51 "Initial" 39.5898 -10.7729 8.7991
52 "Initial" 40.8358 -8.3236 7.6098
53 "Initial" 42.3877 -5.5138 6.9518
54 "Initial" 42.8803 -1.7055 6.1847
55 "Initial" 42.4319 1.8206 6.736
56 "Initial" 42.6333 4.7088 5.8025
57 "Initial" 41.9286 8.0394 5.4993
58 "Initial" 42.539 11.2837 6.3214
59 "Initial" 40.0967 14.4951 4.6628
60 "Initial" 39.2216 18.3024 3.3357
61 "Initial" 36.419 20.487 4.2379
62 "Initial" 35.0747 23.3733 4.32
63 "Initial" 32.3948 25.8255 4.0779
64 "Initial" 30.5602 28.0469 3.2362
65 "Initial" 27.9831 30.3568 2.8314
66 "Initial" 25.2406 31.8093 3.218
67 "Initial" 22.6331 33.9734 4.1486
68 "Initial" 19.661 35.9879 2.744
69 "Initial" 16.8626 38.3835 1.8428
70 "Initial" 13.4129 38.3488 1.8162
71 "Initial" 9.7335 38.1377 0.4645
72 "Initial" 6.5657 38.584 0.4162
73 "Initial" 3.2662 39.4914 0.7252
74 "Initial" -2e-04 39.8854 0.3265
75 "Initial" -3.1094 39.4675 -0.8118
76 "Initial" -6.4147 38.9322 -1.1426
77 "Initial" -9.5904 38.2352 -0.6375
78 "Initial" -13.3717 38.4047 -1.8239
79 "Initial" -16.7754 38.7095 -1.6116
80 "Initial" -19.4875 36.0109 -2.3923
81 "Initial" -22.5152 34.0495 -3.9325
82 "Initial" -24.9194 31.9336 -2.9013
83 "Initial" -27.9298 30.2433 -2.4762
84 "Initial" -30.2102 27.8963 -2.8435
85 "Initial" -32.5314 25.4879 -3.6279
86 "Initial" -35.219 23.2456 -3.6045
87 "Initial" -36.6654 20.3593 -3.4183
88 "Initial" -39.2315 17.9199 -2.3124
89 "Initial" -40.3898 14.6221 -3.1485
90 "Initial" -42.2393 11.3386 -4.924
91 "Initial" -41.9255 7.5031 -5.2571
92 "Initial" -42.4557 4.3983 -4.9
93 "Initial" -42.8632 1.0817 -5.3311
94 "Initial" -42.8863 -2.2274 -5.3566
95 "Initial" -42.1463 -5.7532 -6.7073
96 "Initial" -40.6601 -8.28 -7.6903
97 "Initial" -39.1186 -10.79 -8.6245
98 "Initial" -38.1339 -13.9678 -9.0543
99 "Initial" -37.4264 -17.5709 -8.1356
100 "Initial" -34.853 -19.7771 -9.6808
101 "Initial" -33.6492 -22.9308 -10.5765
102 "Initial" -31.0485 -24.9925 -10.2063
103 "Initial" -28.2952 -27.3211 -11.6723
104 "Initial" -26.751 -30.667 -10.9953
105 "Initial" -24.9832 -33.1977 -11.5234
106 "Initial" -22.0888 -34.8519 -11.8142
107 "Initial" -19.071 -36.2684 -12.0981
108 "Initial" -16.2799 -38.0464 -10.9353
109 "Initial" -13.2849 -39.2086 -12.1982
110 "Initial" -10.2783 -41.3696 -13.9965
111 "Initial" -7.3746 -41.7847 -13.8616
112 "Initial" -3.5169 -42.4925 -13.4534
113 "Initial" -0.6476 -43.3434 -13.498
114 "Initial" 2.9944 -43.7673 -13.3636
115 "Initial" 6.1336 -43.5593 -14.1429
116 "Initial" 9.2537 -42.9375 -14.0655
117 "Initial" 12.234 -41.5691 -13.8562
118 "Initial" 15.2092 -40.2024 -14.0487
119 "Initial" 18.3855 -38.4884 -13.7413
120 "Initial" 21.4394 -37.1492 -13.5378
121 "Initial" 24.0807 -35.3848 -13.5002
122 "Initial" 26.0554 -32.116 -14.6227
123 "Initial" 28.7464 -30.1257 -14.3272
124 "Initial" 31.5672 -28.464 -14.3715
125 "Initial" 33.8187 -26.5489 -15.5175
126 "Initial" 36.2079 -23.7818 -16.7347
127 "Initial" 36.3721 -20.6574 -16.9659
128 "Initial" 37.4595 -17.3557 -16.9934
129 "Initial" 37.8755 -14.1589 -17.9919
130 "Initial" 38.9472 -10.4581 -17.9203
131 "Initial" 39.5105 -7.2152 -18.2497
132 "Initial" 39.1471 -4.0541 -20.8
133 "Initial" 39.398 -1.3122 -21.2628
134 "Initial" 38.4901 2.7637 -21.4369
135 "Initial" 38.4095 5.7688 -21.7324
136 "Initial" 38.7051 9.1258 -22.5471
137 "Initial" 38.3781 12.2746 -23.6691
138 "Initial" 37.4648 15.4664 -23.9832
139 "Initial" 36.4864 18.5391 -22.8642
140 "Initial" 35.211 21.626 -22.4769
141 "Initial" 33.9786 24.488 -21.6379
142 "Initial" 32.5032 27.7054 -21.4256
143 "Initial" 31.417 30.693 -20.4697
144 "Initial" 30.2395 33.6142 -20.4094
145 "Initial" 28.1582 36.5547 -20.9506
146 "Initial" 27.6606 39.7617 -20.563
147 "Initial" 25.289 42.2267 -21.3665
148 "Initial" 23.8141 45.4045 -21.1333
149 "Initial" 22.1975 48.3636 -20.8103
150 "Initial" 20.6115 51.3579 -20.8668
151 "Initial" 19.0089 54.3612 -20.9682
152 "Initial" 17.063 57.1528 -21.129
153 "Initial" 15.1521 59.9456 -21.2808
154 "Initial" 13.0293 62.5844 -21.1495
155 "Initial" 10.8836 65.2239 -20.9757
156 "Initial" 8.988 68.0132 -20.5174
157 "Initial" 7.083 70.7842 -20.0861
158 "Initial" 5.4946 73.7577 -19.729
159 "Initial" 3.9337 76.7663 -19.395
160 "Initial" 2.3042 79.7541 -19.4622
161 "Initial" 0.6808 82.7293 -19.4974
162 "Initial" -1.2344 85.5176 -19.6947
163 "Initial" -3.1986 88.2919 -19.8961
164 "Initial" -5.3082 90.9599 -19.7322
165 "Initial" -7.3939 93.6271 -19.5937
166 "Initial" -9.3144 96.3792 -19.1217
167 "Initial" -11.2104 99.1628 -18.6155
-19 "MD" 14.01 96.447 23.55
-18 "MD" 10.578 93.589 23.71
-17 "MD" 8.993 90.377 24.479
-16 "MD" 7.516 87.67 25.654
-15 "MD" 7.221 83.958 26.006
-14 "MD" 4.924 81.201 26.312
-13 "MD" 3.984 78.614 27.261
-12 "MD" 0.387 76.132 27.448
-11 "MD" -2.4 73.277 27.637
-10 "MD" -4.655 71.027 26.91
-9 "MD" -5.464 68.048 26.298
-8 "MD" -7.035 65.635 25.187
-7 "MD" -9.114 62.99 23.861
-6 "MD" -9.867 59.589 23.447
-5 "MD" -12.229 56.993 23.621
-4 "MD" -14.503 54.238 23.32
-3 "MD" -15.383 51.103 23.52
-2 "MD" -18.506 48.916 23.376
-1 "MD" -20.985 46.713 24.397
0 "MD" -23.363 44.921 23.428
1 "MD" -25.897 42.811 21.952
2 "MD" -27.875 40.419 20.801
3 "MD" -29.282 37.247 19.364
4 "MD" -30.018 33.514 19.334
5 "MD" -31.21 31.173 18.415
6 "MD" -32.318 28.056 20.025
7 "MD" -33.704 25.108 20.603
8 "MD" -35.111 22.001 20.614
9 "MD" -36.609 18.748 20.745
10 "MD" -37.366 15.917 22.28
11 "MD" -38.438 12.729 22.464
12 "MD" -39.518 9.831 22.03
13 "MD" -40.45 6.307 21.137
14 "MD" -39.855 3.226 22.217
15 "MD" -40.436 -0.243 20.538
16 "MD" -39.464 -3.565 20.304
17 "MD" -39.736 -6.853 19.422
18 "MD" -38.663 -9.488 18.492
19 "MD" -37.124 -12.846 17.284
20 "MD" -35.977 -15.704 17.053
21 "MD" -35.515 -18.937 17.279
22 "MD" -34.668 -22.211 15.714
23 "MD" -33.206 -25.494 14.11
24 "MD" -30.709 -27.057 14.227
25 "MD" -27.92 -29.223 14.306
26 "MD" -26.106 -32.409 13.771
27 "MD" -23.959 -35.387 13.433
28 "MD" -20.934 -37.636 12.563
29 "MD" -18.057 -39.013 13.102
30 "MD" -14.709 -40.926 12.866
31 "MD" -11.715 -41.653 13.292
32 "MD" -9.04 -43.348 14.655
33 "MD" -5.824 -44.598 14.647
34 "MD" -2.684 -44.098 14.339
35 "MD" 0.948 -43.815 15.012
36 "MD" 4.061 -42.22 14.629
37 "MD" 7.741 -42.104 15.519
38 "MD" 10.998 -39.676 14.32
39 "MD" 14.11 -38.78 13.663
40 "MD" 17.1 -36.633 13.226
41 "MD" 20.323 -35.593 13.272
42 "MD" 22.456 -32.947 12.545
43 "MD" 25.476 -31.713 13.223
44 "MD" 27.773 -30.061 12.718
45 "MD" 30.269 -26.677 12.799
46 "MD" 32.332 -24.938 11.337
47 "MD" 34.337 -21.832 11.133
48 "MD" 36.893 -19.903 10.854
49 "MD" 38.247 -17.358 9.339
50 "MD" 39.159 -13.873 9.32
51 "MD" 41.452 -10.515 9.492
52 "MD" 42.633 -7.519 8.737
53 "MD" 44.233 -5.146 8.822
54 "MD" 43.169 -1.519 8.499
55 "MD" 44.313 1.85 7.138
56 "MD" 42.95 4.811 7.081
57 "MD" 41.847 8.055 8.05
58 "MD" 42.121 12.207 7.478
59 "MD" 39.676 14.842 6.111
60 "MD" 38.872 18.306 5.157
61 "MD" 37.503 21.345 5.149
62 "MD" 35.489 24.094 5.823
63 "MD" 33.448 26.689 5.648
64 "MD" 30.434 28.652 4.436
65 "MD" 28.466 31.101 3.246
66 "MD" 25.495 32.749 2.456
67 "MD" 22.37 34.722 2.65
68 "MD" 19.738 35.923 1.562
69 "MD" 17.097 38.38 0.74
70 "MD" 13.987 38.98 0.658
71 "MD" 10.579 39.241 0.527
72 "MD" 7.382 40.633 -0.108
73 "MD" 4.09 41.093 -0.621
74 "MD" 0.419 41.129 -1.224
75 "MD" -2.888 39.661 -1.808
76 "MD" -5.539 40.029 -2.685
77 "MD" -9.087 39.176 -2.566
78 "MD" -12.053 38.869 -1.921
79 "MD" -15.691 36.991 -2.417
80 "MD" -18.169 37.004 -3.262
81 "MD" -21.679 35.22 -3.103
82 "MD" -25.22 33.7 -3.486
83 "MD" -27.776 31.538 -3.969
84 "MD" -29.666 28.685 -4.77
85 "MD" -32.472 27.081 -4.436
86 "MD" -34.572 24.458 -4.818
87 "MD" -37.366 22.21 -4.959
88 "MD" -39.585 18.645 -5.51
89 "MD" -41.349 15.1 -5.344
90 "MD" -42.712 12.619 -6.431
91 "MD" -41.849 9.315 -6.186
92 "MD" -42.741 5.707 -6.243
93 "MD" -42.308 2.811 -8.445
94 "MD" -44.411 -0.195 -8.071
95 "MD" -44.255 -3.596 -10.32
96 "MD" -43.403 -6.854 -10.846
97 "MD" -41.237 -10.175 -11.671
98 "MD" -39.636 -13.455 -10.972
99 "MD" -38.828 -16.642 -10.002
100 "MD" -35.553 -19.355 -11.301
101 "MD" -34.186 -22.451 -11.099
102 "MD" -32.187 -24.63 -11.071
103 "MD" -31.002 -28.158 -10.784
104 "MD" -29.042 -30.148 -11.344
105 "MD" -27.22 -33.61 -11.899
106 "MD" -24.233 -35.14 -11.809
107 "MD" -20.957 -36.175 -11.378
108 "MD" -17.876 -37.27 -12.171
109 "MD" -15.836 -39.801 -11.775
110 "MD" -11.957 -40.624 -12.581
111 "MD" -8.806 -41.208 -13.415
112 "MD" -5.778 -42.642 -13.332
113 "MD" -2.597 -42.76 -13.574
114 "MD" 0.812 -43.811 -13.039
115 "MD" 3.605 -43.395 -14.219
116 "MD" 7.224 -42.499 -15.496
117 "MD" 10.422 -41.139 -15.418
118 "MD" 14.009 -41.016 -15.69
119 "MD" 17.058 -40.069 -15.206
120 "MD" 20.477 -39.506 -15.699
121 "MD" 23.523 -36.516 -15.406
122 "MD" 25.605 -34.042 -14.97
123 "MD" 28.181 -31.878 -15.723
124 "MD" 31.317 -29.888 -15.674
125 "MD" 34.313 -27.64 -17.532
126 "MD" 35.872 -24.686 -17.864
127 "MD" 37.079 -22.044 -19.118
128 "MD" 38.236 -19.073 -19.338
129 "MD" 38.144 -14.382 -19.1
130 "MD" 39.115 -11.304 -18.626
131 "MD" 39.149 -8.022 -19.733
132 "MD" 39.528 -4.883 -20.729
133 "MD" 39.066 -1.478 -20.429
134 "MD" 38.801 1.829 -20.947
135 "MD" 39.934 5.053 -21.051
136 "MD" 38.831 8.769 -22.102
137 "MD" 39.138 11.664 -22.006
138 "MD" 38.043 14.92 -22.118
139 "MD" 37.163 18.044 -20.333
140 "MD" 35.389 20.956 -20.887
141 "MD" 33.889 23.42 -20.633
142 "MD" 33.451 27.22 -20.666
143 "MD" 31.112 29.95 -19.777
144 "MD" 30.229 33.103 -20.47
145 "MD" 29.483 36.801 -19.516
146 "MD" 26.463 39.259 -20.144
147 "MD" 24.072 41.394 -21.232
148 "MD" 22.684 44.702 -21.838
149 "MD" 19.968 47.437 -21.328
150 "MD" 18.177 50.092 -21.312
151 "MD" 16.513 52.406 -21.935
152 "MD" 15.675 55.938 -21.146
153 "MD" 14.626 59.108 -19.877
154 "MD" 13.505 62.061 -20.663
155 "MD" 12.115 64.416 -21.289
156 "MD" 12.171 68.074 -20.71
157 "MD" 9.148 70.843 -20.637
158 "MD" 8.197 73.825 -21.324
159 "MD" 6.17 76.982 -21.964
160 "MD" 4.979 80.171 -22.705
161 "MD" 3.472 83.036 -23.349
162 "MD" 2.046 85.528 -24.301
163 "MD" 1.329 89.461 -24.53
164 "MD" 0.643 92.553 -25.612
165 "MD" -1.341 94.896 -27.005
166 "MD" -2.466 97.597 -27.845
167 "MD" -3.438 101.633 -28.851
-19 "MD" 14.136 96.015 20.662
-18 "MD" 12.387 93.467 20.889
-17 "MD" 11.749 89.912 21.054
-16 "MD" 10.571 87.12 20.768
-15 "MD" 9.205 84.417 20.422
-14 "MD" 8.593 81.313 20.838
-13 "MD" 6.869 78.625 21.208
-12 "MD" 5.952 75.18 22.306
-11 "MD" 3.139 72.941 22.524
-10 "MD" 0.574 70.549 21.903
-9 "MD" -1.108 67.615 22.019
-8 "MD" -2.969 65.514 22.141
-7 "MD" -5.476 62.889 22.353
-6 "MD" -7.773 59.978 21.509
-5 "MD" -10.096 57.686 22.785
-4 "MD" -12.433 55.154 21.5
-3 "MD" -14.382 53.076 21.035
-2 "MD" -17.306 49.895 21.123
-1 "MD" -19.052 46.966 20.862
0 "MD" -21.702 44.725 21.211
1 "MD" -24.123 43.059 21.27
2 "MD" -25.464 39.249 21.036
3 "MD" -27.038 36.841 20.687
4 "MD" -27.501 33.728 21.204
5 "MD" -29.065 30.717 20.132
6 "MD" -31.005 28.239 20.778
7 "MD" -32.355 25.406 22.089
8 "MD" -34.036 21.77 22.217
9 "MD" -34.793 18.753 23.648
10 "MD" -35.66 15.261 24.358
11 "MD" -35.836 12.034 22.941
12 "MD" -36.815 9.123 22.831
13 "MD" -37.619 5.831 21.522
14 "MD" -38.49 2.791 21.153
15 "MD" -40.254 -0.705 21.503
16 "MD" -39.703 -3.949 21.86
17 "MD" -38.853 -6.923 20.447
18 "MD" -38.754 -10.608 19.474
19 "MD" -38.154 -14.089 17.677
20 "MD" -37.337 -17.122 17.772
21 "MD" -36.587 -19.759 16.039
22 "MD" -36.333 -22.884 15.531
23 "MD" -34.702 -25.563 14.064
24 "MD" -31.107 -27.375 16.071
25 "MD" -29.434 -29.539 13.777
26 "MD" -27.292 -31.916 13.173
27 "MD" -24.552 -34.378 13.203
28 "MD" -21.332 -37.604 11.334
29 "MD" -18.18 -38.767 12.406
30 "MD" -15 -40.328 12.342
31 "MD" -12.22 -41.472 13.152
32 "MD" -9.169 -42.605 13.213
33 "MD" -5.838 -44.182 13.776
34 "MD" -2.585 -44.187 13.901
35 "MD" 0.907 -42.959 13.891
36 "MD" 3.788 -42.001 13.714
37 "MD" 7.524 -41.592 14.703
38 "MD" 10.444 -39.614 13.359
39 "MD" 13.826 -38.93 12.677
40 "MD" 16.402 -36.486 13.074
41 "MD" 19.824 -35.554 13.317
42 "MD" 22.437 -33.426 12.751
43 "MD" 26.108 -32.549 12.952
44 "MD" 28.348 -30.32 11.931
45 "MD" 30.703 -27.164 12.657
46 "MD" 32.727 -25.142 12.095
47 "MD" 34.963 -22.154 11.756
48 "MD" 37.712 -20.187 11.77
49 "MD" 38.592 -17.363 10.29
50 "MD" 38.78 -13.753 10.026
51 "MD" 40.766 -11.351 9.832
52 "MD" 42.912 -8.021 8.839
53 "MD" 43.221 -4.644 7.892
54 "MD" 43.243 -1.355 7.347
55 "MD" 43.006 1.422 6.823
56 "MD" 42.698 5.024 6.349
57 "MD" 41.568 8.263 6.287
58 "MD" 41.781 12.087 6.398
59 "MD" 40.289 15.167 5.201
60 "MD" 39.368 18.53 4.545
61 "MD" 37.956 20.784 4.548
62 "MD" 35.821 24.02 5.292
63 "MD" 33.642 26.639 4.593
64 "MD" 29.931 27.955 3.948
65 "MD" 28.345 30.708 2.914
66 "MD" 25.736 32.631 2.671
67 "MD" 22.783 34.345 3.376
68 "MD" 19.922 36.217 2.781
69 "MD" 17.019 37.759 3.049
70 "MD" 12.769 38.589 3.219
71 "MD" 9.888 38.695 3.222
72 "MD" 6.555 39.909 2.458
73 "MD" 3.192 40.094 2.336
74 "MD" -0.431 39.794 2.2
75 "MD" -3.3 39.174 0.882
76 "MD" -6.483 39.852 -0.229
77 "MD" -9.657 38.659 -0.405
78 "MD" -13.231 38.249 -0.048
79 "MD" -16.166 37.065 -1.915
80 "MD" -19.744 36.687 -2.715
81 "MD" -22.531 34.537 -1.538
82 "MD" -25.632 32.76 -2.606
83 "MD" -28.881 31.675 -2.143
84 "MD" -30.067 28.195 -3.368
85 "MD" -32.687 26.665 -3.335
86 "MD" -35.23 24.75 -4.115
87 "MD" -37.028 21.094 -4.458
88 "MD" -39.002 18.23 -5.078
89 "MD" -41.139 15.381 -4.701
90 "MD" -42.459 12.762 -5.651
91 "MD" -41.79 8.884 -5.177
92 "MD" -42.775 5.752 -5.619
93 "MD" -42.427 2.402 -5.679
94 "MD" -42.601 -1.024 -6.46
95 "MD" -43.309 -3.917 -8.113
96 "MD" -42.269 -6.761 -9.315
97 "MD" -41.063 -10.045 -10.693
98 "MD" -39.148 -13.496 -11.252
99 "MD" -38.393 -17.094 -10.879
100 "MD" -36.291 -19.173 -11.774
101 "MD" -34.815 -22.112 -12.119
102 "MD" -32.195 -24.031 -12.237
103 "MD" -30.559 -26.762 -12.894
104 "MD" -29.183 -29.514 -12.725
105 "MD" -27.516 -32.388 -12.851
106 "MD" -24.677 -33.997 -12.549
107 "MD" -21.032 -35.186 -12.98
108 "MD" -18.455 -37.192 -12.94
109 "MD" -15.118 -38.515 -14.862
110 "MD" -12.747 -41.515 -15.595
111 "MD" -9.117 -41.117 -15.327
112 "MD" -5.876 -41.929 -15.698
113 "MD" -2.263 -43.186 -16.154
114 "MD" 1.323 -43.902 -16.341
115 "MD" 5.253 -44.251 -17.105
116 "MD" 8.581 -42.728 -16.792
117 "MD" 11.646 -41.82 -16.572
118 "MD" 14.724 -41.098 -17.04
119 "MD" 17.9 -38.432 -16.495
120 "MD" 21.217 -38.316 -16.145
121 "MD" 23.674 -34.706 -16.34
122 "MD" 26.421 -32.808 -16.398
123 "MD" 29.211 -30.559 -15.271
124 "MD" 32.052 -28.757 -15.158
125 "MD" 34.306 -25.94 -16.541
126 "MD" 36.753 -24.246 -17.023
127 "MD" 37.442 -21.17 -18.373
128 "MD" 37.368 -16.864 -18.8
129 "MD" 37.679 -13.426 -18.447
130 "MD" 39.628 -10.518 -17.706
131 "MD" 40.158 -7.734 -19.279
132 "MD" 39.807 -4.482 -19.92
133 "MD" 40.236 -0.503 -20.122
134 "MD" 39.879 2.779 -20.59
135 "MD" 39.937 6.035 -20.222
136 "MD" 40.097 9.163 -20.117
137 "MD" 38.28 13.263 -21.35
138 "MD" 37.219 16.136 -21.584
139 "MD" 36.245 19.281 -20.724
140 "MD" 34.818 22.338 -20.797
141 "MD" 34.637 25.378 -20.405
142 "MD" 33.222 28.602 -20.697
143 "MD" 31.393 31.036 -20.598
144 "MD" 30.824 34.973 -20.178
145 "MD" 30.034 37.739 -18.721
146 "MD" 28.287 40.858 -18.896
147 "MD" 26.425 43.477 -19.498
148 "MD" 24.328 46.081 -20.314
149 "MD" 22.481 48.905 -20.632
150 "MD" 20.9 51.891 -20.363
151 "MD" 20.095 54.996 -20.266
152 "MD" 19.208 58.19 -20.13
153 "MD" 17.575 60.917 -19.129
154 "MD" 16.648 64.259 -20.341
155 "MD" 16.423 67.252 -20.874
156 "MD" 15.372 70.459 -21.791
157 "MD" 13.581 72.766 -23.264
158 "MD" 11.7 75.362 -24.703
159 "MD" 8.961 77.486 -26.367
160 "MD" 7.311 80.398 -25.89
161 "MD" 5.203 82.691 -25.189
162 "MD" 3.526 85.517 -25.126
163 "MD" 1.77 88.09 -23.701
164 "MD" 0.581 91.588 -24.428
165 "MD" -0.717 94.009 -23.304
166 "MD" -1.155 97.433 -24.048
167 "MD" -1.86 100.522 -26.589
-19 "MD" -7.837 103.059 13.52
-18 "MD" -5.894 98.657 15.289
-17 "MD" -5.128 95.562 16.589
-16 "MD" -4.572 92.068 16.651
-15 "MD" -4.16 88.639 16.304
-14 "MD" -5.297 85.673 18.073
-13 "MD" -6.1 83.026 19.84
-12 "MD" -7.046 80.304 21.182
-11 "MD" -9.064 77.901 22.599
-10 "MD" -11.256 75.637 22.975
-9 "MD" -12.092 72.406 22.466
-8 "MD" -13.639 69.439 22.161
-7 "MD" -15.469 65.713 21.583
-6 "MD" -16.519 62.544 21.445
-5 "MD" -17.749 59.867 22.823
-4 "MD" -18.407 56.494 22.505
-3 "MD" -19.045 52.696 22.611
-2 "MD" -19.972 49.75 23.503
-1 "MD" -21.6 46.785 24.173
0 "MD" -23.277 43.61 23.5
1 "MD" -24.361 41.422 21.728
2 "MD" -25.648 38.171 21.575
3 "MD" -28.646 35.863 20.751
4 "MD" -29.897 33.075 21.079
5 "MD" -31.099 30.012 21.839
6 "MD" -32.061 27.094 21.003
7 "MD" -33.861 24.259 21.495
8 "MD" -34.226 20.705 22.292
9 "MD" -36.109 18.024 21.254
10 "MD" -37.434 14.478 22.549
11 "MD" -38.031 10.834 21.838
12 "MD" -39.569 8.222 21.914
13 "MD" -40.376 4.949 20.183
14 "MD" -40.39 1.39 20.105
15 "MD" -40.738 -1.779 19.712
16 "MD" -40.053 -5.378 19.68
17 "MD" -39.385 -8.721 19.661
18 "MD" -39.26 -11.57 18.465
19 "MD" -38.095 -14.802 16.915
20 "MD" -36.959 -17.696 17.458
21 "MD" -36.549 -20.325 16.27
22 "MD" -35.392 -24.099 16.002
23 "MD" -33.854 -26.838 14.047
24 "MD" -30.772 -28.143 14.936
25 "MD" -28.331 -29.928 14.249
26 "MD" -26.027 -32.698 14.639
27 "MD" -23.945 -35.812 13.24
28 "MD" -20.363 -37.959 12.103
29 "MD" -17.506 -39.305 12.561
30 "MD" -13.967 -40.811 12.446
31 "MD" -11.791 -42.131 13.786
32 "MD" -8.741 -43.804 14.737
33 "MD" -5.533 -43.419 15.002
34 "MD" -2.091 -44.626 14.778
35 "MD" 1.288 -43.954 15.203
36 "MD" 4.805 -42.152 15.417
37 "MD" 7.445 -41.795 15.94
38 "MD" 10.874 -39.182 14.483
39 "MD" 14.42 -38.901 14.05
40 "MD" 16.667 -35.831 14.486
41 "MD" 19.033 -34.104 13.809
42 "MD" 21.033 -31.969 12.259
43 "MD" 24.744 -30.492 12.086
44 "MD" 27.358 -28.66 11.98
45 "MD" 29.697 -26.889 11.625
46 "MD" 32.492 -24.904 10.784
47 "MD" 34.864 -21.533 11.691
48 "MD" 37.376 -19.38 11.29
49 "MD" 38.305 -16.254 10.005
50 "MD" 38.832 -13.252 9.56
51 "MD" 40.645 -10.611 8.818
52 "MD" 42.304 -8.151 8.08
53 "MD" 43.551 -4.869 8.039
54 "MD" 43.228 -1.715 6.429
55 "MD" 42.263 1.361 5.947
56 "MD" 42.279 5.035 5.288
57 "MD" 41.666 8.141 4.578
58 "MD" 43.052 12.13 5.192
59 "MD" 40.567 15.364 4.448
60 "MD" 39.083 18.293 4.731
61 "MD" 37.33 21.02 3.477
62 "MD" 35.24 23.626 5.227
63 "MD" 33.345 26.581 5.2
64 "MD" 31.652 30.151 4.902
65 "MD" 28.999 31.841 3.593
66 "MD" 25.921 33.163 3.154
67 "MD" 23.336 34.615 4.334
68 "MD" 20.58 36.128 3.739
69 "MD" 16.984 36.447 1.515
70 "MD" 13.593 39.23 0.039
71 "MD" 10.369 38.727 0.762
72 "MD" 7.069 39.891 0.358
73 "MD" 3.472 40.398 -0.264
74 "MD" 0.212 40.663 -0.622
75 "MD" -2.117 40.208 -0.641
76 "MD" -6.344 39.937 -0.93
77 "MD" -10.651 38.601 -0.968
78 "MD" -14.109 38.975 -0.701
79 "MD" -17.023 36.817 -2.479
80 "MD" -19.922 36.442 -3.261
81 "MD" -22.904 34.335 -1.51
82 "MD" -25.049 32.254 -2.864
83 "MD" -28.623 30.898 -2.288
84 "MD" -30.247 28.039 -3.163
85 "MD" -33.421 26.3 -3.87
86 "MD" -35.004 23.618 -3.729
87 "MD" -37.221 20.943 -5.019
88 "MD" -38.901 18.219 -5.614
89 "MD" -41.581 15.758 -6.072
90 "MD" -42.584 12.774 -6.984
91 "MD" -41.35 8.989 -5.997
92 "MD" -42.155 5.677 -6.93
93 "MD" -44.147 1.881 -6.887
94 "MD" -43.141 -0.484 -8.892
95 "MD" -44.065 -3.99 -10.409
96 "MD" -42.3 -6.93 -10.683
97 "MD" -40.773 -9.799 -11.295
98 "MD" -38.956 -13.102 -12.305
99 "MD" -38.582 -16.554 -11.728
100 "MD" -37.311 -19.825 -12.658
101 "MD" -34.91 -21.835 -11.765
102 "MD" -32.019 -24.121 -11.924
103 "MD" -29.706 -26.562 -12.711
104 "MD" -28.455 -29.487 -12.813
105 "MD" -26.206 -31.989 -12.006
106 "MD" -24.098 -34.25 -12.397
107 "MD" -20.326 -35.774 -13.13
108 "MD" -17.975 -38.18 -12.137
109 "MD" -14.44 -38.875 -13.694
110 "MD" -11.143 -39.88 -13.27
111 "MD" -8.431 -41.872 -13.983
112 "MD" -5.278 -42 -14.127
113 "MD" -1.366 -43.443 -14.83
114 "MD" 1.629 -44.026 -14.557
115 "MD" 4.869 -43.601 -15.529
116 "MD" 8.259 -43.17 -15.238
117 "MD" 11.291 -41.811 -16.165
118 "MD" 14.69 -40.23 -15.34
119 "MD" 18.388 -39.124 -15.34
120 "MD" 21.441 -37.988 -15.429
121 "MD" 24.484 -34.998 -16.601
122 "MD" 26.215 -32.431 -16.486
123 "MD" 28.411 -30.822 -16.162
124 "MD" 32.23 -29.071 -16.453
125 "MD" 35.498 -26.334 -18.173
126 "MD" 36.476 -23.286 -18.484
127 "MD" 37.733 -20.197 -18.904
128 "MD" 38.87 -17.283 -19.186
129 "MD" 38.139 -12.546 -19.271
130 "MD" 38.906 -9.662 -19.888
131 "MD" 38.863 -6.913 -20.714
132 "MD" 38.585 -3.769 -22.114
133 "MD" 39.167 0.081 -22.354
134 "MD" 38.394 3.624 -23.089
135 "MD" 38.207 6.614 -23.653
136 "MD" 38.5 10.035 -23.251
137 "MD" 38.272 13.531 -23.89
138 "MD" 36.653 16.657 -23.904
139 "MD" 34.756 19.511 -23.705
140 "MD" 33.519 22.588 -22.326
141 "MD" 32.515 25.781 -21.522
142 "MD" 31.905 28.785 -21.477
143 "MD" 30.293 31.508 -20.588
144 "MD" 29.477 34.398 -19.827
145 "MD" 28.067 37.694 -19.84
146 "MD" 26.328 40.378 -19.424
147 "MD" 25.768 43.657 -20.026
148 "MD" 24.563 46.634 -19.412
149 "MD" 21.748 49.795 -19.125
150 "MD" 20.322 52.388 -18.4
151 "MD" 18.668 55.598 -18.125
152 "MD" 18.787 59.434 -18.589
153 "MD" 17.381 62.424 -17.626
154 "MD" 17.327 66.085 -18.136
155 "MD" 16.516 69.019 -18.25
156 "MD" 16.141 72.607 -19.163
157 "MD" 14.15 75.384 -20.056
158 "MD" 12.343 77.702 -20.992
159 "MD" 10.724 81.045 -22.731
160 "MD" 9.29 83.978 -21.186
161 "MD" 7.63 86.486 -22.449
162 "MD" 5.876 89.521 -21.519
163 "MD" 4.659 93.19 -19.836
164 "MD" 4.343 96.646 -19.296
165 "MD" 3.589 99.963 -19.348
166 "MD" 2.825 102.786 -18.225
167 "MD" 1.359 106.238 -19.546
-19 "MD" -2.158 103.321 9.222
-18 "MD" -4.663 100.176 9.936
-17 "MD" -3.855 96.015 9.834
-16 "MD" -4.532 92.939 8.391
-15 "MD" -5.127 89.827 7.786
-14 "MD" -4.682 86.359 8.669
-13 "MD" -5.494 83.496 9.511
-12 "MD" -5.922 80.38 10.613
-11 "MD" -7.532 77.537 11.957
-10 "MD" -9.25 74.546 12.138
-9 "MD" -10.554 71.428 12.448
-8 "MD" -12.49 69.181 12.514
-7 "MD" -14.197 66.234 13.465
-6 "MD" -15.576 62.98 13.836
-5 "MD" -17.072 60.004 15.931
-4 "MD" -18.781 57.681 16.879
-3 "MD" -19.099 54.515 17.107
-2 "MD" -21.394 52.015 19.065
-1 "MD" -22.495 48.407 19.29
0 "MD" -23.698 45.037 20.772
1 "MD" -25.033 41.301 20.467
2 "MD" -26.295 38.824 20.976
3 "MD" -27.632 36.015 20.759
4 "MD" -28.686 32.759 20.874
5 "MD" -29.811 29.889 22.211
6 "MD" -30.115 26.799 20.8
7 "MD" -31.876 24.019 21.496
8 "MD" -33.276 20.748 22.639
9 "MD" -34.673 17.82 22.148
10 "MD" -35.633 14.202 23.552
11 "MD" -37.547 11.6 22.04
12 "MD" -38.337 8.402 22.248
13 "MD" -39.13 5.292 21.415
14 "MD" -38.369 1.235 22.112
15 "MD" -40.249 -1.54 20.537
16 "MD" -39.567 -5.011 19.995
17 "MD" -39.659 -7.916 19.318
18 "MD" -38.383 -11.202 19.283
19 "MD" -38.849 -14.604 17.029
20 "MD" -37.236 -18.131 17.834
21 "MD" -36.268 -21.042 16.872
22 "MD" -35.643 -23.787 16.011
23 "MD" -33.909 -26.62 14.013
24 "MD" -31.03 -28.877 14.197
25 "MD" -28.918 -30.868 13.868
26 "MD" -26.886 -33.146 13.307
27 "MD" -24.397 -35.397 14.496
28 "MD" -20.769 -36.796 13.139
29 "MD" -18.045 -39.017 13.24
30 "MD" -14.937 -41.203 12.7
31 "MD" -12.375 -42.312 13.112
32 "MD" -9.169 -43.548 14.698
33 "MD" -6.279 -45.016 14.702
34 "MD" -2.829 -44.539 14.649
35 "MD" 0.754 -43.904 14.603
36 "MD" 3.991 -42.433 14.709
37 "MD" 7.093 -42.158 15.766
38 "MD" 10.331 -39.731 14.401
39 "MD" 14.065 -38.283 14.752
40 "MD" 15.923 -35.541 14.199
41 "MD" 19.168 -34.403 13.722
42 "MD" 20.738 -32.045 12.46
43 "MD" 24.307 -30.726 13.155
44 "MD" 26.995 -28.863 12.419
45 "MD" 29.267 -26.083 12.128
46 "MD" 32.285 -24.301 11.178
47 "MD" 34.574 -21.18 12.247
48 "MD" 37.824 -18.732 11.75
49 "MD" 38.682 -15.328 10.483
50 "MD" 39.409 -12.088 10.086
51 "MD" 40.766 -9.506 9.776
52 "MD" 43.505 -6.237 10.013
53 "MD" 43.38 -3.147 8.955
54 "MD" 43.579 -0.297 8.107
55 "MD" 43.143 2.771 6.561
56 "MD" 43.156 6.143 5.097
57 "MD" 42.195 9.294 5.27
58 "MD" 42.92 12.818 5.583
59 "MD" 40.674 15.698 4.686
60 "MD" 39.517 18.929 5.355
61 "MD" 38.159 21.864 3.456
62 "MD" 36.18 24.405 4.39
63 "MD" 34.6 27.509 4.621
64 "MD" 31.32 29.562 3.429
65 "MD" 29.768 31.688 2.384
66 "MD" 26.272 32.956 2.155
67 "MD" 23.509 34.825 2.746
68 "MD" 20.853 36.68 3.159
69 "MD" 17.135 36.923 1.77
70 "MD" 14.417 38.722 0.382
71 "MD" 10.761 38.7 0.636
72 "MD" 7.934 39.318 0.45
73 "MD" 3.667 41.228 -0.527
74 "MD" 0.238 40.764 -0.426
75 "MD" -3.049 40.509 -0.491
76 "MD" -6.259 40.153 -0.267
77 "MD" -9.651 39.107 -0.452
78 "MD" -13.049 38.369 0.113
79 "MD" -16.377 36.626 -1.764
80 "MD" -19.857 36.433 -2.536
81 "MD" -22.286 34.042 -1.662
82 "MD" -24.374 32.144 -3.317
83 "MD" -27.427 30.723 -3.011
84 "MD" -29.357 27.571 -3.979
85 "MD" -32.563 26.487 -5.052
86 "MD" -34.784 24.15 -5.468
87 "MD" -36.408 20.822 -4.718
88 "MD" -38.231 18.342 -5.979
89 "MD" -40.841 14.949 -6.208
90 "MD" -42.158 11.834 -6.559
91 "MD" -41.122 8.833 -6.008
92 "MD" -42.253 5.018 -6.813
93 "MD" -43.781 1.515 -8.402
94 "MD" -43.501 -1.646 -8.495
95 "MD" -43.122 -4.61 -10.551
96 "MD" -41.919 -7.604 -11.682
97 "MD" -40.696 -11.062 -12.321
98 "MD" -38.814 -14.211 -12.266
99 "MD" -38.621 -16.992 -12.556
100 "MD" -36.969 -19.751 -11.7
101 "MD" -34.613 -22.854 -12.074
102 "MD" -31.956 -24.248 -10.759
103 "MD" -30.301 -26.97 -12.086
104 "MD" -28.056 -29.154 -11.515
105 "MD" -25.851 -32.591 -11.713
106 "MD" -23.029 -34.794 -12.363
107 "MD" -20.112 -36.438 -12.441
108 "MD" -17.73 -38.731 -11.014
109 "MD" -14.664 -39.86 -12.491
110 "MD" -10.322 -41.326 -11.985
111 "MD" -7.36 -42.817 -13.45
112 "MD" -3.98 -42.675 -13.192
113 "MD" -0.489 -44.077 -13.886
114 "MD" 2.533 -43.866 -14.062
115 "MD" 5.677 -43.258 -14.953
116 "MD" 8.878 -42.151 -15.865
117 "MD" 11.949 -41.254 -15.701
118 "MD" 15.081 -40.319 -16.277
119 "MD" 18.401 -39.549 -14.709
120 "MD" 21.315 -37.15 -14.463
121 "MD" 24.91 -34.451 -15.246
122 "MD" 27.159 -32.139 -15.837
123 "MD" 29.008 -30.014 -15.624
124 "MD" 32.393 -28.133 -15.523
125 "MD" 34.69 -25.785 -16.25
126 "MD" 35.71 -22.947 -17.028
127 "MD" 37.007 -20.394 -19.263
128 "MD" 38.13 -17.226 -19.46
129 "MD" 37.961 -13.156 -19.677
130 "MD" 38.905 -10.287 -18.98
131 "MD" 38.657 -6.952 -20.72
132 "MD" 39.204 -3.71 -21.653
133 "MD" 38.529 -0.569 -21.184
134 "MD" 38.042 2.773 -21.792
135 "MD" 37.851 5.476 -22.248
136 "MD" 38.211 8.919 -22.708
137 "MD" 37.787 12.897 -23.723
138 "MD" 36.726 15.764 -24.074
139 "MD" 36.089 18.755 -21.795
140 "MD" 34.584 22.294 -22.482
141 "MD" 33.487 25.069 -22.32
142 "MD" 32.674 28.066 -22.229
143 "MD" 30.638 31.014 -21.421
144 "MD" 29.605 33.65 -20.939
145 "MD" 27.226 36.114 -21.736
146 "MD" 26.808 39.065 -21.414
147 "MD" 24.695 42.005 -21.937
148 "MD" 22.555 45.331 -23.283
149 "MD" 21.271 47.81 -23.587
150 "MD" 19.367 50.368 -24.244
151 "MD" 18.685 53.648 -25.256
152 "MD" 16.447 55.808 -26.416
153 "MD" 15.292 58.912 -26.758
154 "MD" 13.421 61.794 -28.199
155 "MD" 11.243 64.643 -28.971
156 "MD" 9.701 67.571 -31.398
157 "MD" 7.457 69.564 -32.351
158 "MD" 5.616 71.135 -33.67
159 "MD" 3.686 73.847 -36.037
160 "MD" 1.378 76.479 -35.71
161 "MD" -0.281 79.072 -35.612
162 "MD" -2.508 81.349 -35.594
163 "MD" -4.694 84.477 -35.134
164 "MD" -6.554 86.486 -35.772
165 "MD" -8.561 88.789 -35.652
166 "MD" -11.384 91.512 -35.042
167 "MD" -15.005 95.369 -36.833
-19 "MD" -10.957 104.145 10.128
-18 "MD" -10.166 100.92 9.627
-17 "MD" -9.588 97.87 10.042
-16 "MD" -10.575 94.418 8.626
-15 "MD" -9.714 90.834 9.162
-14 "MD" -10.716 87.787 10.694
-13 "MD" -10.126 84.611 11.438
-12 "MD" -11.779 81.688 13.311
-11 "MD" -12.4 79.269 15.254
-10 "MD" -13.645 76.36 15.876
-9 "MD" -13.648 72.131 16.193
-8 "MD" -14.113 69.723 16.49
-7 "MD" -15.706 66.257 16.734
-6 "MD" -15.959 62.538 17.052
-5 "MD" -16.947 59.751 18.773
-4 "MD" -16.732 56.792 19.559
-3 "MD" -16.642 53.001 20.078
-2 "MD" -17.353 50.072 21.582
-1 "MD" -18.896 47.123 20.408
0 "MD" -21.303 44.319 20.99
1 "MD" -23.849 41.93 21.226
2 "MD" -25.401 39.133 21.945
3 "MD" -27.186 35.717 21.299
4 "MD" -28.265 32.935 21.881
5 "MD" -29.27 30.506 22.396
6 "MD" -30.504 26.777 21.82
7 "MD" -33.009 24.377 22.639
8 "MD" -33.417 21.146 22.61
9 "MD" -35.287 18.15 21.696
10 "MD" -37.168 15.379 23.522
11 "MD" -38.15 11.786 22.66
12 "MD" -39.07 8.602 22.225
13 "MD" -39.391 5.373 20.753
14 "MD" -40.344 2.023 20.149
15 "MD" -40.657 -1.235 20.7
16 "MD" -39.895 -4.416 20.471
17 "MD" -40.078 -7.754 19.82
18 "MD" -38.909 -11.022 19.311
19 "MD" -38.572 -13.87 17.252
20 "MD" -37.85 -16.432 16.235
21 "MD" -37.525 -20.714 16.445
22 "MD" -37.302 -24.363 15.491
23 "MD" -35.325 -26.598 14.381
24 "MD" -32.101 -28.57 14.418
25 "MD" -29.435 -30.392 14.375
26 "MD" -26.497 -32.404 14.614
27 "MD" -24.553 -35.645 13.034
28 "MD" -20.702 -36.928 12.585
29 "MD" -18.067 -39.486 12.032
30 "MD" -15.318 -40.398 12.185
31 "MD" -12.415 -41.828 12.252
32 "MD" -9.529 -42.866 13.072
33 "MD" -5.986 -44.317 12.451
34 "MD" -2.719 -44.135 11.555
35 "MD" 0.441 -43.649 12.294
36 "MD" 3.891 -42.267 13.477
37 "MD" 7.403 -41.779 15.314
38 "MD" 9.768 -38.996 14.13
39 "MD" 13.054 -38.625 13.788
40 "MD" 15.492 -35.353 14.185
41 "MD" 18.899 -34.39 14.102
42 "MD" 21.717 -33.44 13.666
43 "MD" 24.823 -32.321 14.873
44 "MD" 27.533 -29.791 14.086
45 "MD" 29.126 -26.92 14.425
46 "MD" 31.851 -24.656 12.924
47 "MD" 33.969 -21.836 12.651
48 "MD" 36.078 -19.149 12.928
49 "MD" 37.363 -16.859 12.3
50 "MD" 38.724 -12.325 12.467
51 "MD" 39.489 -9.645 11.833
52 "MD" 41.265 -6.927 10.722
53 "MD" 42.163 -3.87 9.181
54 "MD" 42.414 -0.855 7.361
55 "MD" 41.929 2.25 6.15
56 "MD" 42.253 5.638 5.009
57 "MD" 41.975 8.717 5.34
58 "MD" 42.267 12.481 6.243
59 "MD" 40.503 14.984 5.392
60 "MD" 39.435 18.819 5.236
61 "MD" 38.006 21.843 4.069
62 "MD" 35.923 24.97 5.841
63 "MD" 33.62 27.539 4.666
64 "MD" 31.376 29.547 2.882
65 "MD" 28.588 31.553 1.936
66 "MD" 25.459 32.902 2.469
67 "MD" 23.035 34.933 3.466
68 "MD" 20.447 36.79 3.71
69 "MD" 16.798 37.129 1.873
70 "MD" 13.505 39.28 1.268
71 "MD" 9.993 39.195 1.75
72 "MD" 6.844 39.855 1.665
73 "MD" 3.47 40.715 1.741
74 "MD" 0.089 39.564 1.694
75 "MD" -3.028 39.654 1.796
76 "MD" -6.501 39.678 1.034
77 "MD" -10.042 38.466 0.533
78 "MD" -13.194 38.053 0.679
79 "MD" -16.248 36.581 -1.053
80 "MD" -19.714 36.044 -1.903
81 "MD" -22.292 34.398 -1.06
82 "MD" -24.935 32.268 -2.109
83 "MD" -27.839 30.795 -1.648
84 "MD" -30.041 28.051 -2.194
85 "MD" -33.124 27.459 -3.088
86 "MD" -35.01 24.627 -3.815
87 "MD" -36.793 20.656 -4.776
88 "MD" -38.74 18.344 -4.841
89 "MD" -40.726 14.35 -5.078
90 "MD" -41.91 11.795 -5.485
91 "MD" -41.364 7.599 -5.132
92 "MD" -41.885 4.629 -5.541
93 "MD" -42.002 1.81 -6.622
94 "MD" -41.862 -1.44 -7.728
95 "MD" -41.112 -4.017 -8.825
96 "MD" -41.151 -7.285 -10.8
97 "MD" -40.004 -10.426 -11.859
98 "MD" -38.193 -13.638 -12.587
99 "MD" -37.747 -16.911 -12.905
100 "MD" -37.054 -20.763 -12.96
101 "MD" -34.585 -22.876 -12.841
102 "MD" -31.808 -24.707 -11.092
103 "MD" -30.232 -27.159 -12.211
104 "MD" -27.234 -29.156 -11.899
105 "MD" -25.893 -32.357 -12.001
106 "MD" -22.745 -34.516 -12.866
107 "MD" -19.773 -36.073 -13.578
108 "MD" -16.835 -38.372 -12.176
109 "MD" -14.179 -39.288 -13.737
110 "MD" -10.469 -40.395 -12.857
111 "MD" -8.094 -42.014 -13.712
112 "MD" -4.445 -42.72 -13.083
113 "MD" -0.593 -44.269 -13.671
114 "MD" 3.344 -45.441 -13.446
115 "MD" 6.583 -44.262 -14.514
116 "MD" 9.634 -43.343 -14.456
117 "MD" 12.307 -41.728 -14.389
118 "MD" 15.565 -40.447 -14.652
119 "MD" 18.274 -39.013 -14.396
120 "MD" 21.626 -37.738 -14.702
121 "MD" 23.689 -34.134 -14.879
122 "MD" 26.976 -31.798 -15.722
123 "MD" 28.959 -29.879 -15.383
124 "MD" 32.263 -28.412 -16.051
125 "MD" 34.918 -26.058 -17.443
126 "MD" 36.514 -23.887 -19.447
127 "MD" 36.516 -20.367 -19.176
128 "MD" 37.679 -17.713 -18.97
129 "MD" 37.754 -13.193 -18.747
130 "MD" 38.758 -10.357 -18.947
131 "MD" 38.042 -6.961 -20.969
132 "MD" 38.564 -3.298 -22.083
133 "MD" 38.941 0.233 -22.998
134 "MD" 39.57 4.018 -22.485
135 "MD" 39.315 6.631 -22.265
136 "MD" 39.383 9.805 -22.805
137 "MD" 37.815 12.645 -22.494
138 "MD" 37.08 15.692 -23.924
139 "MD" 36.222 19.014 -22.713
140 "MD" 34.462 22.406 -21.961
141 "MD" 34.159 25.806 -21.919
142 "MD" 32.127 28.23 -22.49
143 "MD" 30.416 30.723 -21.122
144 "MD" 29.291 34.22 -20.786
145 "MD" 27.788 37.691 -20.774
146 "MD" 24.728 39.839 -21.194
147 "MD" 23.262 41.98 -22.258
148 "MD" 21.807 44.873 -22.468
149 "MD" 18.755 47.355 -23.911
150 "MD" 16.884 49.4 -24.444
151 "MD" 14.908 52.368 -25.061
152 "MD" 13.425 55.147 -25.064
153 "MD" 11.388 57.574 -25.708
154 "MD" 10.228 60.443 -26.347
155 "MD" 8.68 64.139 -27.723
156 "MD" 6.914 66.1 -29.221
157 "MD" 5.124 66.865 -31.986
158 "MD" 2.356 67.983 -33.829
159 "MD" 0.272 68.728 -36.187
160 "MD" -2.545 67.59 -38.095
161 "MD" -5.357 68.793 -39.197
162 "MD" -7.864 69.463 -41.126
163 "MD" -10.974 71.943 -42.255
164 "MD" -12.424 74.296 -44.132
165 "MD" -14.077 75.924 -46.265
166 "MD" -15.885 78.44 -48.122
167 "MD" -12.653 79.329 -55.589
-19 "MD" 17.588 92.55 17.964
-18 "MD" 14.963 90.534 19.674
-17 "MD" 13.472 87.424 20.917
-16 "MD" 11.116 85.339 23.213
-15 "MD" 8.905 82.799 22.671
-14 "MD" 6.328 80.541 23.55
-13 "MD" 4.476 78.395 24.6
-12 "MD" 2.865 75.382 25.363
-11 "MD" 0.038 73.845 25.291
-10 "MD" -3.203 71.685 24.847
-9 "MD" -5.053 68.491 24.631
-8 "MD" -6.128 65.844 24.288
-7 "MD" -8.13 63.467 23.156
-6 "MD" -9.009 60.18 22.868
-5 "MD" -10.005 56.824 22.477
-4 "MD" -11.223 53.708 22.404
-3 "MD" -12.953 51.192 22.035
-2 "MD" -15.825 48.307 21.92
-1 "MD" -17.98 46.352 22.083
0 "MD" -20.892 44.281 21.627
1 "MD" -23.883 42.297 21.074
2 "MD" -24.598 38.753 21.048
3 "MD" -27.385 35.97 20.407
4 "MD" -28.402 32.742 20.481
5 "MD" -29.952 30.54 22.121
6 "MD" -30.616 27.176 20.85
7 "MD" -32.097 24.045 21.242
8 "MD" -33.365 20.215 22.391
9 "MD" -35.006 17.263 22.278
10 "MD" -36.203 14.315 23.763
11 "MD" -37.387 11.196 23.399
12 "MD" -37.502 8.349 22.541
13 "MD" -39.227 5.284 22.328
14 "MD" -38.993 2.233 22.539
15 "MD" -39.979 -1.537 21.405
16 "MD" -39.608 -4.921 20.502
17 "MD" -39.41 -7.86 19.733
18 "MD" -38.692 -10.607 19.026
19 "MD" -38.437 -13.512 17.186
20 "MD" -37.94 -16.278 16.071
21 "MD" -37.814 -19.897 16.653
22 "MD" -36.795 -22.762 15.438
23 "MD" -34.914 -25.237 13.544
24 "MD" -31.987 -27.166 14.373
25 "MD" -29.597 -29.486 13.633
26 "MD" -27.281 -32.115 13.523
27 "MD" -24.827 -34.355 13.492
28 "MD" -21.241 -37.286 12.004
29 "MD" -18.284 -38.718 12.739
30 "MD" -15.359 -39.953 12.944
31 "MD" -13.127 -41.243 13.555
32 "MD" -9.508 -42.498 14.625
33 "MD" -6.236 -44.072 14.479
34 "MD" -2.659 -43.393 14.447
35 "MD" 0.922 -43.848 14.321
36 "MD" 4.384 -42.106 14.87
37 "MD" 7.879 -41.696 15.749
38 "MD" 10.631 -39.585 14.341
39 "MD" 14.149 -39.737 13.353
40 "MD" 16.251 -36.034 13.751
41 "MD" 19.403 -34.653 12.204
42 "MD" 22.366 -32.94 13.763
43 "MD" 25.337 -31.84 12.904
44 "MD" 27.962 -30.067 12.99
45 "MD" 30.907 -27.827 12.387
46 "MD" 32.679 -24.809 12.222
47 "MD" 34.382 -21.812 12.58
48 "MD" 35.642 -19.033 12.509
49 "MD" 36.793 -16.435 12.123
50 "MD" 37.893 -12.976 11.386
51 "MD" 40.102 -9.723 11.03
52 "MD" 42.371 -7.042 10.148
53 "MD" 43.703 -3.687 10.353
54 "MD" 43.215 -0.775 9.517
55 "MD" 42.802 1.847 7.95
56 "MD" 42.712 5.398 6.124
57 "MD" 41.824 8.427 5.884
58 "MD" 42.388 12.413 6.224
59 "MD" 39.918 15.588 5.474
60 "MD" 38.316 19.034 5.226
61 "MD" 37.058 21.881 3.894
62 "MD" 35.131 25.076 4.798
63 "MD" 32.469 27.157 4.471
64 "MD" 30.655 29.545 3.425
65 "MD" 28.669 31.786 1.806
66 "MD" 25.694 33.601 1.64
67 "MD" 22.582 34.717 2.084
68 "MD" 20.188 36.336 2.755
69 "MD" 16.827 36.14 1.77
70 "MD" 13.683 37.925 1.205
71 "MD" 9.736 38.2 0.992
72 "MD" 6.943 39.005 0.346
73 "MD" 3.005 40.263 -0.516
74 "MD" -0.551 39.865 -1.024
75 "MD" -3.168 40.043 -1.832
76 "MD" -6.402 40.534 -2.339
77 "MD" -9.66 39.135 -1.7
78 "MD" -13.556 38.74 -1.148
79 "MD" -16.866 36.967 -2.533
80 "MD" -20.114 36.458 -3.067
81 "MD" -22.847 34.104 -2.097
82 "MD" -25.594 32.027 -3.41
83 "MD" -28.863 30.336 -3.096
84 "MD" -30.936 27.682 -4.17
85 "MD" -32.912 25.46 -4.281
86 "MD" -35.237 24.032 -5.211
87 "MD" -36.897 21.306 -5.477
88 "MD" -38.645 18.074 -6.004
89 "MD" -40.517 14.57 -6.302
90 "MD" -42.445 11.819 -7.297
91 "MD" -41.945 7.947 -6.355
92 "MD" -42.519 5.211 -7.509
93 "MD" -43.678 2.029 -6.563
94 "MD" -43.074 -1.219 -7.41
95 "MD" -44.391 -4.502 -8.73
96 "MD" -42.484 -7.11 -9.172
97 "MD" -41.077 -10.025 -10.368
98 "MD" -38.686 -13.642 -10.505
99 "MD" -38.516 -16.664 -10.696
100 "MD" -35.74 -18.729 -11.669
101 "MD" -34.856 -22.153 -12.885
102 "MD" -31.618 -24.588 -11.438
103 "MD" -30.124 -27.168 -11.984
104 "MD" -27.578 -29.657 -11.597
105 "MD" -25.835 -32.894 -11.802
106 "MD" -23.437 -35.307 -12.512
107 "MD" -20.492 -36.669 -13.505
108 "MD" -17.088 -38.39 -12.885
109 "MD" -13.997 -39.563 -13.124
110 "MD" -10.738 -39.85 -14.524
111 "MD" -8.093 -41.276 -14.894
112 "MD" -4.649 -42.143 -14.804
113 "MD" -1.634 -43.362 -15.039
114 "MD" 1.653 -44.697 -14.971
115 "MD" 4.565 -43.933 -15.036
116 "MD" 7.887 -42.465 -17.02
117 "MD" 11.216 -41.279 -17.963
118 "MD" 14.337 -40.257 -17.875
119 "MD" 18.18 -39.242 -17.089
120 "MD" 21.105 -38.29 -17.194
121 "MD" 22.925 -34.672 -17.089
122 "MD" 26.115 -32.758 -18.796
123 "MD" 28.393 -31.127 -17.797
124 "MD" 30.716 -28.927 -18.846
125 "MD" 33.73 -27.186 -19.533
126 "MD" 35.654 -24.399 -20.286
127 "MD" 36.419 -20.862 -21.574
128 "MD" 37.624 -18.122 -20.697
129 "MD" 37.895 -14.708 -20.499
130 "MD" 39.007 -12.198 -20.713
131 "MD" 38.477 -8.144 -21.733
132 "MD" 39.542 -4.647 -22.229
133 "MD" 39.197 -1.673 -20.584
134 "MD" 38.31 1.649 -21.505
135 "MD" 39.111 4.922 -21.265
136 "MD" 38.55 8.246 -21.277
137 "MD" 37.06 11.384 -21.792
138 "MD" 36.14 14.29 -22.948
139 "MD" 35.723 17.85 -21.757
140 "MD" 34.041 21.117 -22.376
141 "MD" 33.843 24.411 -21.893
142 "MD" 32.982 27.669 -21.549
143 "MD" 30.783 30.128 -20.327
144 "MD" 29.932 33.076 -21.512
145 "MD" 29.487 37.062 -21.38
146 "MD" 27.015 39.6 -22.457
147 "MD" 25.4 41.81 -22.886
148 "MD" 23.093 44.532 -23.943
149 "MD" 19.402 46.049 -24.344
150 "MD" 17.012 48.01 -24.175
151 "MD" 15.428 50.857 -23.48
152 "MD" 13.144 53.215 -23.587
153 "MD" 11.77 56.154 -23.178
154 "MD" 10.957 59.569 -24.326
155 "MD" 10.166 62.284 -25.097
156 "MD" 9.17 65.868 -25.084
157 "MD" 7.157 68.35 -27.077
158 "MD" 4.216 70.525 -28.491
159 "MD" 2.676 73.024 -29.776
160 "MD" 0.492 75.215 -28.675
161 "MD" -2.34 77.102 -29.128
162 "MD" -5.375 79.266 -29.331
163 "MD" -7.697 81.707 -28.576
164 "MD" -9.939 84.243 -28.35
165 "MD" -11.869 86.18 -28.07
166 "MD" -14.386 88.087 -27.786
167 "MD" -20.06 93.903 -27.089
-19 "MD" 21.195 88.116 26.766
-18 "MD" 17.828 87.423 25.907
-17 "MD" 15.837 85.223 23.985
-16 "MD" 13.716 83.265 22.936
-15 "MD" 11.166 81.39 21.908
-14 "MD" 8.916 78.997 21.914
-13 "MD" 4.695 77.525 21.99
-12 "MD" 2.95 74.672 22.022
-11 "MD" -0.016 72.893 22.547
-10 "MD" -2.454 70.778 22.087
-9 "MD" -4.181 68.04 22.134
-8 "MD" -6.185 65.691 21.591
-7 "MD" -9.216 63.58 21.16
-6 "MD" -10.433 60.351 20.704
-5 "MD" -12.185 57.749 21.488
-4 "MD" -13.614 54.848 21.491
-3 "MD" -14.637 51.521 21.227
-2 "MD" -16.552 49.074 22.385
-1 "MD" -18.834 46.472 20.909
0 "MD" -20.964 43.328 22.408
1 "MD" -23.292 41.032 22.315
2 "MD" -25.507 38.436 22.422
3 "MD" -25.877 34.949 22.786
4 "MD" -26.905 32.011 22.555
5 "MD" -28.48 29.071 22.065
6 "MD" -29.41 25.925 22.116
7 "MD" -31.938 23.333 23.137
8 "MD" -31.964 19.633 23.432
9 "MD" -33.713 16.529 22.821
10 "MD" -35.568 13.794 24.255
11 "MD" -37.957 11.063 23.766
12 "MD" -38.531 8.264 23.474
13 "MD" -39.657 4.956 22.529
14 "MD" -39.376 0.955 23.242
15 "MD" -40.416 -1.634 21.472
16 "MD" -39.791 -4.868 21.23
17 "MD" -39.733 -8.176 20.878
18 "MD" -38.49 -10.95 20.32
19 "MD" -37.643 -14.218 18.215
20 "MD" -37.016 -17.525 18.095
21 "MD" -36.165 -20.07 16.396
22 "MD" -35.723 -23.6 15.426
23 "MD" -34.119 -25.692 13.492
24 "MD" -31.507 -28.133 13.1
25 "MD" -28.65 -30 13.071
26 "MD" -26.674 -32.2 12.416
27 "MD" -24.481 -34.74 12.871
28 "MD" -21.132 -36.84 12.015
29 "MD" -18.058 -38.249 13.402
30 "MD" -14.856 -39.937 13.191
31 "MD" -12.194 -40.913 12.898
32 "MD" -9.211 -42.164 13.889
33 "MD" -5.389 -44.697 14.423
34 "MD" -2.323 -43.589 14.605
35 "MD" 1.289 -43.662 14.68
36 "MD" 4.568 -42.274 15.057
37 "MD" 8.406 -41.867 15.453
38 "MD" 10.861 -39.864 14.16
39 "MD" 13.928 -39.489 13.54
40 "MD" 16.912 -37.155 14.128
41 "MD" 20.883 -35.996 14.135
42 "MD" 24.002 -34.738 13.882
43 "MD" 26.018 -32.71 13.872
44 "MD" 29.116 -30.758 13.467
45 "MD" 30.8 -27.585 13.695
46 "MD" 33.525 -25.307 12.59
47 "MD" 34.949 -22.131 13.043
48 "MD" 35.861 -18.806 12.934
49 "MD" 37.687 -16.519 12.281
50 "MD" 38.535 -13.285 11.644
51 "MD" 41.009 -10.66 11.372
52 "MD" 42.873 -7.556 10.277
53 "MD" 43.921 -4.337 10.389
54 "MD" 43.769 -1.318 8.799
55 "MD" 42.351 1.424 8.215
56 "MD" 42.138 5.228 6.519
57 "MD" 41.651 7.925 5.806
58 "MD" 42.459 12.075 5.665
59 "MD" 40.654 14.838 4.729
60 "MD" 39.868 18.362 4.056
61 "MD" 37.866 21.289 5.328
62 "MD" 35.79 24.056 5.839
63 "MD" 33.559 26.397 4.865
64 "MD" 31.719 28.691 5.386
65 "MD" 29.084 30.336 3.61
66 "MD" 26.301 31.991 3.02
67 "MD" 23.116 33.786 3.448
68 "MD" 20.478 36.345 3.685
69 "MD" 17.155 36.453 1.141
70 "MD" 13.17 38.664 1.418
71 "MD" 9.616 38.621 1.005
72 "MD" 6.806 38.885 0.933
73 "MD" 3.402 39.725 0.478
74 "MD" -0.367 39.513 0.581
75 "MD" -3.732 40.004 -0.224
76 "MD" -6.467 39.775 -0.219
77 "MD" -9.88 38.64 -0.235
78 "MD" -13.397 38.036 0.279
79 "MD" -17.129 37.114 -1.065
80 "MD" -20.403 36.235 -1.427
81 "MD" -22.787 33.743 -0.325
82 "MD" -25.788 32.323 -2.276
83 "MD" -29.272 31.054 -0.95
84 "MD" -31.187 28.588 -2.192
85 "MD" -32.722 25.832 -2.425
86 "MD" -34.863 24.141 -3.553
87 "MD" -37.006 21.363 -4.94
88 "MD" -38.619 18.545 -4.684
89 "MD" -41.151 14.806 -4.758
90 "MD" -42.315 11.254 -5.16
91 "MD" -42.007 8 -4.969
92 "MD" -43.444 4.315 -4.54
93 "MD" -43.946 0.712 -5.22
94 "MD" -43.456 -2.417 -5.074
95 "MD" -43.211 -5.69 -7.049
96 "MD" -40.898 -8.336 -7.556
97 "MD" -40.366 -11.412 -8.605
98 "MD" -38.581 -14.368 -8.972
99 "MD" -38.335 -17.749 -9.026
100 "MD" -36.048 -20.368 -10.783
101 "MD" -34.784 -23.298 -11.953
102 "MD" -31.72 -25.065 -12.187
103 "MD" -29.818 -28.089 -12.085
104 "MD" -27.758 -30.17 -12.746
105 "MD" -25.473 -33.051 -13.38
106 "MD" -22.212 -33.726 -12.137
107 "MD" -19.725 -36.294 -13.373
108 "MD" -16.797 -37.323 -12.94
109 "MD" -14.103 -39.676 -13.111
110 "MD" -10.639 -39.934 -13.341
111 "MD" -7.852 -41.784 -13.054
112 "MD" -4.515 -42.39 -12.693
113 "MD" -0.376 -44.397 -12.763
114 "MD" 2.816 -44.066 -13.646
115 "MD" 5.691 -43.454 -14.827
116 "MD" 9.075 -43.074 -15.699
117 "MD" 12.317 -41.28 -15.107
118 "MD" 15.321 -40.415 -15.296
119 "MD" 18.396 -38.856 -14.378
120 "MD" 21.364 -38.194 -13.823
121 "MD" 23.756 -34.745 -13.978
122 "MD" 26.322 -33.137 -14.121
123 "MD" 28.496 -31.268 -13.099
124 "MD" 31.913 -29.105 -13.394
125 "MD" 34.248 -26.993 -15.168
126 "MD" 35.421 -23.614 -15.124
127 "MD" 36.143 -20.61 -16.776
128 "MD" 38.068 -17.892 -17.421
129 "MD" 37.967 -14.275 -17.57
130 "MD" 39.485 -11.171 -17.916
131 "MD" 39.107 -7.74 -19.817
132 "MD" 40.311 -4.267 -21.046
133 "MD" 39.693 -1.232 -20.238
134 "MD" 39.449 2.101 -21.415
135 "MD" 39.149 5.254 -21.415
136 "MD" 39.797 8.748 -20.434
137 "MD" 39.408 12.565 -20.838
138 "MD" 37.636 15.561 -21.703
139 "MD" 36.716 18.993 -19.925
140 "MD" 35.113 22.279 -21.001
141 "MD" 34.186 25.391 -20.688
142 "MD" 33.598 28.518 -20.596
143 "MD" 31.597 31.243 -19.346
144 "MD" 30.447 34.448 -19.883
145 "MD" 28.222 37.371 -20.854
146 "MD" 26.63 40.394 -20.464
147 "MD" 25.397 43.281 -20.597
148 "MD" 23.917 46.082 -20.985
149 "MD" 21.209 48.395 -21.078
150 "MD" 18.736 51.132 -20.871
151 "MD" 17.1 53.531 -20.39
152 "MD" 15.071 56.814 -19.724
153 "MD" 12.802 58.862 -18.78
154 "MD" 10.913 61.409 -19.435
155 "MD" 9.134 64.102 -19.588
156 "MD" 7.388 66.662 -22.211
157 "MD" 5.074 68.879 -23.261
158 "MD" 2.677 70.649 -24.767
159 "MD" -0.211 71.969 -26.411
160 "MD" -3.245 73.042 -25.557
161 "MD" -5.295 75.319 -24.623
162 "MD" -8.432 76.709 -24.471
163 "MD" -11.125 79.05 -23.126
164 "MD" -13.398 81.784 -23.264
165 "MD" -16.123 82.757 -22.349
166 "MD" -18.628 85.724 -22.783
167 "MD" -24.013 92.304 -26.747
-19 "MD" 1.083 102.249 23.195
-18 "MD" -0.862 99.032 23.278
-17 "MD" -1.248 95.645 24.11
-16 "MD" -2.296 92.24 23.353
-15 "MD" -2.405 89.123 24.294
-14 "MD" -3.821 86.006 25.217
-13 "MD" -3.758 82.976 26.246
-12 "MD" -4.648 80.193 27.104
-11 "MD" -6.782 76.903 28.116
-10 "MD" -8.724 73.814 28.387
-9 "MD" -9.104 70.264 27.876
-8 "MD" -9.491 67.569 27.478
-7 "MD" -10.918 64.35 27.489
-6 "MD" -11.447 60.31 27.444
-5 "MD" -12.994 57.273 27.959
-4 "MD" -14.227 53.539 26.444
-3 "MD" -15.363 50.519 27.036
-2 "MD" -17.415 47.911 27.173
-1 "MD" -18.776 45.221 27.662
0 "MD" -20.564 42.62 28.307
1 "MD" -22.917 39.601 26.738
2 "MD" -24.419 37.024 26.139
3 "MD" -26.392 34.637 23.808
4 "MD" -27.732 31.658 22.977
5 "MD" -29.097 28.499 23.996
6 "MD" -29.997 25.467 22.358
7 "MD" -31.772 22.468 22.927
8 "MD" -32.893 19.221 23.588
9 "MD" -35.793 17.011 22.241
10 "MD" -37.338 13.431 23.357
11 "MD" -38.381 10.757 21.997
12 "MD" -39.859 7.68 21.88
13 "MD" -40.869 4.838 20.811
14 "MD" -40.282 1.202 21.428
15 "MD" -40.839 -1.644 19.604
16 "MD" -40.749 -5.186 19.111
17 "MD" -39.89 -8.387 18.992
18 "MD" -39.634 -11.577 18.121
19 "MD" -39.166 -14.834 16.848
20 "MD" -38.375 -17.642 16.317
21 "MD" -36.953 -20.993 15.611
22 "MD" -36.095 -24.151 14.429
23 "MD" -33.878 -27.101 12.655
24 "MD" -31.269 -29.052 13.045
25 "MD" -28.768 -29.996 12.644
26 "MD" -25.845 -32.471 12.229
27 "MD" -23.813 -35.127 11.947
28 "MD" -19.767 -37.058 11.286
29 "MD" -16.55 -39.638 11.71
30 "MD" -13.571 -40.947 12.33
31 "MD" -11.381 -42 12.36
32 "MD" -8.262 -43.673 14.207
33 "MD" -5.024 -44.824 14.819
34 "MD" -1.416 -44.276 14.375
35 "MD" 1.547 -43.711 14.647
36 "MD" 4.593 -41.79 14.996
37 "MD" 7.894 -41.29 16.032
38 "MD" 10.63 -38.676 14.574
39 "MD" 14.308 -38.889 14.359
40 "MD" 16.794 -36.389 14.479
41 "MD" 20.261 -35.751 14.359
42 "MD" 22.711 -33.703 15.503
43 "MD" 24.765 -31.235 15.215
44 "MD" 27.631 -29.51 14.228
45 "MD" 29.317 -26.859 15.071
46 "MD" 32.244 -24.836 13.72
47 "MD" 34.095 -22.108 13.675
48 "MD" 36.143 -19.062 13.19
49 "MD" 37.402 -16.269 12.922
50 "MD" 38.362 -13.167 11.854
51 "MD" 39.569 -10.214 11.933
52 "MD" 42.087 -7.687 11.314
53 "MD" 43.407 -4.653 9.93
54 "MD" 43.616 -1.51 9.187
55 "MD" 42.702 1.714 8.17
56 "MD" 42.909 4.96 7.157
57 "MD" 41.773 8.332 6.863
58 "MD" 42.662 11.655 7.044
59 "MD" 40.493 14.657 5.201
60 "MD" 40.406 18.279 4.14
61 "MD" 37.972 20.965 3.593
62 "MD" 35.486 23.336 5.094
63 "MD" 32.315 25.331 3.448
64 "MD" 30.457 28.66 3.887
65 "MD" 28.608 30.76 3.09
66 "MD" 25.404 32.54 3.007
67 "MD" 22.868 34.927 3.148
68 "MD" 20.024 36.617 3.44
69 "MD" 16.996 36.806 1.119
70 "MD" 13.775 38.994 0.219
71 "MD" 9.943 38.59 -0.55
72 "MD" 6.873 39.75 0.129
73 "MD" 3.436 38.671 -0.521
74 "MD" 0.203 39.88 -1.306
75 "MD" -3.223 40.128 -1.593
76 "MD" -6.939 40.184 -1.882
77 "MD" -10.086 39.101 -1.3
78 "MD" -13.559 38.33 -0.186
79 "MD" -16.927 36.729 -1.139
80 "MD" -20.317 36.642 -1.596
81 "MD" -23.01 34.033 -0.484
82 "MD" -25.524 32.324 -1.134
83 "MD" -28.838 30.747 -0.69
84 "MD" -30.874 27.773 -1.219
85 "MD" -32.472 25.614 -2.307
86 "MD" -35.041 23.648 -3.501
87 "MD" -37.629 20.919 -4.008
88 "MD" -39.424 18.041 -4.054
89 "MD" -41.556 15.047 -3.935
90 "MD" -42.536 12.186 -4.4
91 "MD" -41.818 7.878 -3.493
92 "MD" -41.789 4.556 -2.678
93 "MD" -41.358 0.998 -4.279
94 "MD" -40.495 -1.576 -6.399
95 "MD" -41.293 -4.797 -7.302
96 "MD" -41.461 -7.918 -8.527
97 "MD" -39.816 -11.417 -8.763
98 "MD" -39.047 -14.275 -10.116
99 "MD" -38.502 -17.711 -10.207
100 "MD" -36.009 -19.849 -11.713
101 "MD" -34.243 -23.463 -12.985
102 "MD" -31.638 -25.023 -13.094
103 "MD" -29.779 -27.215 -12.914
104 "MD" -27.025 -29.279 -12.666
105 "MD" -24.528 -32.177 -13.518
106 "MD" -22.04 -34.213 -13.55
107 "MD" -19.366 -36.357 -14.193
108 "MD" -15.517 -36.944 -13.997
109 "MD" -13.342 -40.143 -12.614
110 "MD" -10.307 -40.526 -13.322
111 "MD" -6.777 -42.176 -13.774
112 "MD" -3.575 -42.391 -13.413
113 "MD" 0.006 -43.251 -12.428
114 "MD" 2.73 -44.247 -11.915
115 "MD" 5.667 -44.526 -12.477
116 "MD" 8.869 -43.638 -12.748
117 "MD" 11.584 -42.012 -13.81
118 "MD" 14.847 -40.394 -13.054
119 "MD" 17.871 -39.16 -12.07
120 "MD" 21.034 -38.15 -12.831
121 "MD" 22.814 -34.687 -12.308
122 "MD" 26.297 -32.415 -13.304
123 "MD" 28.207 -30.243 -12.164
124 "MD" 31.323 -28.528 -12.879
125 "MD" 33.669 -26.367 -14.716
126 "MD" 35.961 -23.672 -16.727
127 "MD" 35.909 -20.083 -15.787
128 "MD" 37.871 -17.376 -16.398
129 "MD" 37.845 -13.09 -16.284
130 "MD" 39.463 -10.45 -16.546
131 "MD" 39.194 -7.793 -18.867
132 "MD" 39.828 -4.938 -20.327
133 "MD" 39.273 -1.488 -21.067
134 "MD" 39.054 1.899 -21.613
135 "MD" 37.814 5.375 -22.446
136 "MD" 38.902 8.907 -22.374
137 "MD" 37.952 12.609 -23.201
138 "MD" 36.889 15.462 -22.928
139 "MD" 35.997 18.805 -20.999
140 "MD" 34.306 21.67 -22.033
141 "MD" 33.069 25.03 -21.568
142 "MD" 32.87 28 -21.941
143 "MD" 30.398 30.99 -21.046
144 "MD" 29.512 33.824 -21.37
145 "MD" 28.478 37.289 -21.278
146 "MD" 26.644 39.654 -22.096
147 "MD" 24.675 42.474 -22.5
148 "MD" 22.501 44.995 -23.908
149 "MD" 19.646 47.029 -24.212
150 "MD" 18.187 49.714 -24.095
151 "MD" 15.807 51.678 -23.268
152 "MD" 13.649 54.132 -22.454
153 "MD" 12.103 57.011 -22.15
154 "MD" 10.64 60.062 -23.107
155 "MD" 9.2 62.819 -23.694
156 "MD" 8.765 65.59 -25.892
157 "MD" 8.251 68.319 -27.868
158 "MD" 6.827 70.762 -28.864
159 "MD" 3.898 72.359 -30.31
160 "MD" 0.968 74.672 -29.869
161 "MD" -1.746 76.241 -30.958
162 "MD" -3.569 79.024 -30.214
163 "MD" -6.256 81.881 -29.481
164 "MD" -8.628 84.652 -29.37
165 "MD" -9.658 87.122 -30.554
166 "MD" -11.888 89.758 -31.545
167 "MD" -11.259 90.885 -37.214
-19 "MD" 4.621 100.146 32.259
-18 "MD" 1.996 96.575 31.443
-17 "MD" 1.893 93.833 30.144
-16 "MD" 1.738 90.584 30.251
-15 "MD" 1.761 86.866 29.28
-14 "MD" 0.394 84.313 30.033
-13 "MD" -0.316 81.258 30.07
-12 "MD" -1.207 77.577 30.096
-11 "MD" -3.133 74.427 30.668
-10 "MD" -4.831 70.895 29.166
-9 "MD" -5.742 68.032 29.151
-8 "MD" -7.303 65.698 28.024
-7 "MD" -9.443 63.101 28.046
-6 "MD" -10.28 59.56 27.588
-5 "MD" -12.452 57.363 27.48
-4 "MD" -13.515 53.978 25.789
-3 "MD" -15.108 50.723 26.491
-2 "MD" -17.231 47.726 26.821
-1 "MD" -19.315 45.348 25.712
0 "MD" -21.001 43.057 25.073
1 "MD" -23.995 41.082 24.098
2 "MD" -25.421 38.436 23.37
3 "MD" -27.252 35.609 21.501
4 "MD" -28.955 32.913 20.48
5 "MD" -30.43 29.632 21.85
6 "MD" -31.73 26.75 20.211
7 "MD" -33.441 23.833 20.623
8 "MD" -34.886 20.564 21.35
9 "MD" -36.346 17.529 21.01
10 "MD" -37.739 14.202 22.415
11 "MD" -39.434 11.547 22.278
12 "MD" -39.502 8.198 22.775
13 "MD" -40.527 5.013 21.956
14 "MD" -39.646 1.344 22.913
15 "MD" -40.154 -2.064 21.919
16 "MD" -39.347 -5.677 21.126
17 "MD" -39.708 -9.012 20.388
18 "MD" -38.241 -11.408 19.548
19 "MD" -37.538 -14.373 17.758
20 "MD" -37.009 -17.515 17.069
21 "MD" -36.49 -20.981 17.347
22 "MD" -35.857 -24.36 15.646
23 "MD" -33.918 -26.439 14.003
24 "MD" -30.798 -28.429 14.08
25 "MD" -28.012 -29.966 12.952
26 "MD" -26.218 -32.476 11.867
27 "MD" -23.894 -35.143 12.359
28 "MD" -21.11 -36.934 11.555
29 "MD" -18.079 -38.949 12.613
30 "MD" -14.508 -40.284 12.1
31 "MD" -12.296 -41.664 12.058
32 "MD" -9.484 -42.682 13.234
33 "MD" -5.745 -44.222 13.476
34 "MD" -2.176 -44.004 13.083
35 "MD" 0.9 -44.05 13.655
36 "MD" 5.039 -42.369 14.803
37 "MD" 7.811 -42.002 15.249
38 "MD" 10.541 -39.078 13.392
39 "MD" 14.183 -39.459 12.681
40 "MD" 16.428 -36.995 12.32
41 "MD" 19.983 -36.836 12.23
42 "MD" 22.71 -35.026 14.468
43 "MD" 25.294 -32.714 13.304
44 "MD" 29.124 -31.324 13.305
45 "MD" 30.431 -27.998 13.485
46 "MD" 33.039 -25.578 13.519
47 "MD" 34.541 -22.84 13.876
48 "MD" 37.201 -19.702 14.236
49 "MD" 38.254 -16.927 13.883
50 "MD" 37.513 -13.526 13.53
51 "MD" 39.151 -10.645 13.124
52 "MD" 40.739 -7.008 12.302
53 "MD" 43.088 -4.126 11.181
54 "MD" 43.103 -1.189 9.703
55 "MD" 41.946 1.862 9.376
56 "MD" 41.37 5.357 7.174
57 "MD" 40.942 7.979 6.867
58 "MD" 41.563 11.59 7.991
59 "MD" 39.202 15.053 6.279
60 "MD" 38.559 18.349 5.229
61 "MD" 36.616 21.006 5.229
62 "MD" 34.549 23.893 5.997
63 "MD" 31.165 25.335 4.963
64 "MD" 29.003 28.266 4.274
65 "MD" 27.586 30.721 2.821
66 "MD" 24.89 33.087 2.714
67 "MD" 21.565 34.928 3.838
68 "MD" 18.797 36.531 3.092
69 "MD" 15.604 36.351 0.754
70 "MD" 12.896 38.407 0.248
71 "MD" 9.399 39.481 0.193
72 "MD" 6.159 40.036 -0.471
73 "MD" 3.004 40.687 -0.613
74 "MD" -0.41 40.583 -0.712
75 "MD" -3.535 39.602 -1.062
76 "MD" -6.884 40.098 -2.201
77 "MD" -10.002 39.143 -2.088
78 "MD" -13.455 38.503 -1.273
79 "MD" -16.917 36.734 -2.64
80 "MD" -20.247 36.458 -3.59
81 "MD" -22.68 34.13 -2.152
82 "MD" -25.714 31.959 -2.983
83 "MD" -28.647 30.661 -2.47
84 "MD" -31.335 28.232 -4.219
85 "MD" -33.504 25.829 -4.364
86 "MD" -35.181 23.712 -4.84
87 "MD" -36.743 21.218 -4.815
88 "MD" -38.959 18.367 -4.551
89 "MD" -41.509 14.613 -4.098
90 "MD" -42.988 11.518 -4.172
91 "MD" -42.352 7.61 -3.696
92 "MD" -43.468 4.545 -3.453
93 "MD" -42.742 0.865 -3.981
94 "MD" -42.613 -2.16 -4.714
95 "MD" -43.15 -5.532 -4.583
96 "MD" -41.141 -8.315 -6.098
97 "MD" -40.241 -11.327 -7.499
98 "MD" -38.2 -15.073 -8.68
99 "MD" -37.751 -18.257 -9.045
100 "MD" -35.244 -20.455 -10.311
101 "MD" -34.336 -23.142 -11.932
102 "MD" -31.535 -24.774 -12.339
103 "MD" -30.13 -28.217 -12.127
104 "MD" -27.678 -30.279 -11.97
105 "MD" -25.532 -32.947 -13.15
106 "MD" -22.692 -33.963 -12.345
107 "MD" -19.83 -36.411 -13.208
108 "MD" -15.997 -37.188 -13.303
109 "MD" -13.335 -39.477 -13.161
110 "MD" -10.014 -39.592 -13.575
111 "MD" -7.427 -41.619 -13.572
112 "MD" -4.477 -42.698 -12.661
113 "MD" -0.875 -44.641 -12.048
114 "MD" 2.684 -44.279 -12.274
115 "MD" 5.517 -45.061 -12.881
116 "MD" 9.136 -42.928 -12.203
117 "MD" 11.702 -41.386 -14.012
118 "MD" 14.718 -39.894 -13.859
119 "MD" 18.526 -39.123 -13.697
120 "MD" 21.819 -37.77 -13.818
121 "MD" 23.673 -34.516 -14.346
122 "MD" 26.844 -32.848 -15.252
123 "MD" 28.289 -30.482 -14.535
124 "MD" 31.465 -28.739 -15.607
125 "MD" 33.775 -26.555 -16.818
126 "MD" 35.176 -23.99 -18.876
127 "MD" 35.786 -21.17 -18.913
128 "MD" 37.464 -18.242 -20.059
129 "MD" 38.175 -14.062 -20.493
130 "MD" 39.649 -11.475 -20.772
131 "MD" 40.177 -8.397 -21.182
132 "MD" 40.285 -4.47 -22.247
133 "MD" 40.672 -1.142 -21.676
134 "MD" 40.67 2.385 -22.187
135 "MD" 40.921 5.632 -20.741
136 "MD" 39.912 9.026 -20.834
137 "MD" 38.131 12.208 -22.016
138 "MD" 36.839 15.008 -22.267
139 "MD" 35.616 17.932 -21.984
140 "MD" 34.432 20.804 -21.966
141 "MD" 34.098 24.324 -21.746
142 "MD" 32.883 26.961 -21.365
143 "MD" 30.932 29.952 -20.16
144 "MD" 30.53 33.379 -19.964
145 "MD" 28.73 36.584 -20.183
146 "MD" 26.237 39.004 -20.811
147 "MD" 24.375 41.577 -21.642
148 "MD" 22.656 43.877 -22.917
149 "MD" 19.108 46.396 -22.941
150 "MD" 16.699 48.962 -23.745
151 "MD" 14.953 51.926 -24.406
152 "MD" 13.603 54.876 -25.148
153 "MD" 10.865 56.843 -25.347
154 "MD" 9.028 59.566 -26.733
155 "MD" 6.974 61.704 -26.577
156 "MD" 5.625 64.713 -27.745
157 "MD" 2.935 66.919 -28.795
158 "MD" 1.061 68.794 -30.098
159 "MD" -2.436 70.57 -31.519
160 "MD" -5.201 72.904 -32.685
161 "MD" -7.026 75.048 -33.148
162 "MD" -8.955 77.308 -34.555
163 "MD" -12.356 79.42 -35.395
164 "MD" -14.896 81.274 -36.949
165 "MD" -16.989 83.327 -37.569
166 "MD" -19.172 86.156 -37.492
167 "MD" -24.573 86.62 -39.818
-19 "MD" 2.607 98.181 32.151
-18 "MD" 0.598 95.731 30.82
-17 "MD" -0.05 92.268 30.489
-16 "MD" -0.298 89.202 29.901
-15 "MD" -0.764 85.914 28.947
-14 "MD" -1.938 82.733 28.692
-13 "MD" -3.559 80.118 28.676
-12 "MD" -4.24 76.411 28.659
-11 "MD" -6.353 73.884 27.671
-10 "MD" -8.329 71.032 27.423
-9 "MD" -8.941 67.554 26.942
-8 "MD" -9.811 64.966 26.195
-7 "MD" -11.415 61.853 25.096
-6 "MD" -11.667 58.799 24.089
-5 "MD" -13.057 55.834 23.092
-4 "MD" -14.726 52.988 23.335
-3 "MD" -15.463 50.016 23.235
-2 "MD" -18.281 47.842 23.08
-1 "MD" -20.792 45.821 21.357
0 "MD" -23.284 43.522 21.854
1 "MD" -26.119 41.524 20.584
2 "MD" -28.462 38.781 19.847
3 "MD" -29.469 35.863 20.608
4 "MD" -29.784 32.609 20.774
5 "MD" -31.219 30.088 20.804
6 "MD" -31.739 26.143 20.576
7 "MD" -33.272 23.109 20.958
8 "MD" -34.828 19.491 20.737
9 "MD" -36.613 17.091 20.54
10 "MD" -37.047 14.119 20.747
11 "MD" -38.71 10.997 20.947
12 "MD" -39.982 7.812 20.451
13 "MD" -40.925 4.581 19.871
14 "MD" -39.549 1.276 21.375
15 "MD" -40.418 -1.929 19.697
16 "MD" -39.336 -5.27 19.921
17 "MD" -38.493 -8.237 20.28
18 "MD" -38.407 -11.469 19.676
19 "MD" -37.593 -14.677 19.258
20 "MD" -36.623 -17.826 18.187
21 "MD" -35.632 -21.224 17.456
22 "MD" -35.078 -24.156 15.755
23 "MD" -33.495 -26.688 13.814
24 "MD" -30.089 -28.916 13.916
25 "MD" -27.682 -30.481 13.303
26 "MD" -25.924 -33.207 12.424
27 "MD" -23.774 -35.9 12.82
28 "MD" -20.476 -37.321 11.926
29 "MD" -17.288 -39.41 12.253
30 "MD" -14.47 -40.542 12.468
31 "MD" -11.822 -41.709 12.389
32 "MD" -8.736 -43.075 13.289
33 "MD" -5.489 -44.233 12.993
34 "MD" -1.949 -44.048 13.259
35 "MD" 1.402 -43.674 13.524
36 "MD" 4.858 -42.408 13.712
37 "MD" 7.93 -42.112 14.807
38 "MD" 10.686 -40.245 13.893
39 "MD" 14.007 -39.392 13.488
40 "MD" 16.939 -37.017 13.873
41 "MD" 19.931 -36.151 14.011
42 "MD" 22.479 -33.846 14.038
43 "MD" 24.659 -31.592 13.381
44 "MD" 27.959 -30.477 12.911
45 "MD" 29.583 -27.59 12.839
46 "MD" 32.593 -24.88 12.822
47 "MD" 34.053 -21.284 12.119
48 "MD" 37.14 -19.155 11.932
49 "MD" 37.729 -16.81 11.469
50 "MD" 38.582 -12.721 11.106
51 "MD" 40.017 -10.003 10.854
52 "MD" 42.309 -7.581 10.057
53 "MD" 43.65 -4.278 9.907
54 "MD" 42.974 -0.791 8.885
55 "MD" 43.089 1.966 7.383
56 "MD" 42.462 5.398 6.1
57 "MD" 41.641 8.548 5.568
58 "MD" 42.365 11.895 5.834
59 "MD" 40.773 14.915 5.201
60 "MD" 39.532 18.077 5.3
61 "MD" 37.156 20.536 4.135
62 "MD" 34.47 22.912 4.21
63 "MD" 31.467 25.783 4.377
64 "MD" 29.595 28.012 2.986
65 "MD" 28.206 30.972 1.495
66 "MD" 25.546 32.84 1.49
67 "MD" 22.954 34.651 3.233
68 "MD" 20.471 37.03 2.923
69 "MD" 16.746 36.98 1.133
70 "MD" 13.341 38.542 1.888
71 "MD" 9.958 38.557 1.805
72 "MD" 6.405 39.125 0.64
73 "MD" 3.586 40.631 0.806
74 "MD" 0.09 39.864 0.475
75 "MD" -3.375 41.139 -0.406
76 "MD" -6.378 40.326 -0.748
77 "MD" -9.51 38.496 0.055
78 "MD" -13.439 38.471 -0.859
79 "MD" -16.586 36.409 -1.297
80 "MD" -19.642 36.196 -2.729
81 "MD" -22.539 33.991 -1.224
82 "MD" -25.767 32.535 -1.883
83 "MD" -27.992 30.439 -2.02
84 "MD" -30.204 27.511 -3.107
85 "MD" -33.77 26.253 -3.569
86 "MD" -35.41 23.663 -4.028
87 "MD" -37.442 20.647 -3.462
88 "MD" -39.163 17.869 -4.116
89 "MD" -41.455 14.423 -4.468
90 "MD" -42.183 11.715 -4.932
91 "MD" -41.706 8.189 -5.506
92 "MD" -42.393 4.455 -5.463
93 "MD" -43.917 1.123 -5.417
94 "MD" -43.776 -2.001 -6.927
95 "MD" -43.99 -4.773 -7.22
96 "MD" -42.072 -7.902 -8.972
97 "MD" -40.595 -10.782 -10.316
98 "MD" -39.317 -13.811 -10.097
99 "MD" -39.556 -17.06 -10.07
100 "MD" -38.102 -20.123 -10.581
101 "MD" -35.716 -23.514 -10.847
102 "MD" -31.816 -25.342 -11.013
103 "MD" -29.918 -27.597 -11.544
104 "MD" -27.996 -30.626 -11.27
105 "MD" -25.645 -33.426 -12.089
106 "MD" -22.747 -34.729 -12.225
107 "MD" -20.006 -36.214 -12.518
108 "MD" -16.24 -37.169 -12.564
109 "MD" -13.488 -39.502 -12.983
110 "MD" -10.851 -41.388 -13.072
111 "MD" -6.881 -42.612 -13.772
112 "MD" -3.681 -43.144 -12.648
113 "MD" -0.046 -44.503 -13.087
114 "MD" 3.204 -44.2 -13.893
115 "MD" 6.429 -45.171 -14.708
116 "MD" 9.127 -42.537 -14.628
117 "MD" 12.308 -41.997 -15.338
118 "MD" 15.144 -40.493 -15.429
119 "MD" 18.057 -39.082 -14.135
120 "MD" 21.348 -36.891 -15.021
121 "MD" 23.408 -34.405 -14.974
122 "MD" 26.036 -32.024 -16.024
123 "MD" 27.998 -30.366 -15.171
124 "MD" 31.401 -28.42 -16.033
125 "MD" 33.961 -26.261 -17.711
126 "MD" 35.377 -23.854 -19.149
127 "MD" 35.531 -20.093 -18.58
128 "MD" 37.223 -18.2 -20.164
129 "MD" 37.937 -13.513 -20.959
130 "MD" 39.284 -10.675 -22.097
131 "MD" 40.267 -7.944 -22.296
132 "MD" 39.226 -4.918 -23.059
133 "MD" 39.945 -1.266 -23.262
134 "MD" 39.733 1.815 -24.305
135 "MD" 39.36 5.63 -23.539
136 "MD" 39.341 9.252 -23.83
137 "MD" 39.257 12.306 -24.048
138 "MD" 37.749 15.725 -24.041
139 "MD" 36.537 18.807 -22.536
140 "MD" 34.085 21.105 -22.684
141 "MD" 33.778 24.491 -22.393
142 "MD" 32.286 27.332 -22.348
143 "MD" 29.714 30.583 -21.655
144 "MD" 28.36 33.409 -21.641
145 "MD" 25.883 35.734 -22.472
146 "MD" 25.233 38.907 -22.394
147 "MD" 22.629 41.762 -23.09
148 "MD" 20.006 43.862 -23.607
149 "MD" 16.73 46.27 -24.401
150 "MD" 14.933 48.328 -24.655
151 "MD" 13.617 51.275 -25.433
152 "MD" 12.32 54.123 -25.837
153 "MD" 12.023 57.319 -26.364
154 "MD" 11.394 60.061 -27.516
155 "MD" 11.461 62.651 -28.776
156 "MD" 11.315 66.766 -30.334
157 "MD" 9.261 68.77 -32.252
158 "MD" 8.416 71.391 -34.267
159 "MD" 6.887 73.815 -36.037
160 "MD" 5.793 77.053 -36.194
161 "MD" 4.338 79.385 -37.111
162 "MD" 1.61 81.675 -38.11
163 "MD" -0.044 85.106 -38.658
164 "MD" 0.355 87.474 -41.035
165 "MD" 0.422 90.284 -42.449
166 "MD" 1.919 92.995 -44.909
167 "MD" 1.078 94.877 -47.557
-19 "MD" 17.001 90.732 43.564
-18 "MD" 13.701 86.305 40.242
-17 "MD" 12.04 83.96 38.918
-16 "MD" 10.611 81.896 37.016
-15 "MD" 9.134 79.541 34.743
-14 "MD" 6.26 77.619 34.011
-13 "MD" 4.029 75.836 32.988
-12 "MD" 1.65 73.783 32.02
-11 "MD" -2.095 72.475 31.71
-10 "MD" -5.389 71.175 30.883
-9 "MD" -7.054 68.507 29.163
-8 "MD" -9.519 66.662 28.416
-7 "MD" -11.807 64.528 27.665
-6 "MD" -13.264 62.054 27.548
-5 "MD" -15.969 59.134 27.135
-4 "MD" -17.214 56.921 26.266
-3 "MD" -18.807 53.382 25.263
-2 "MD" -20.162 50.672 23.821
-1 "MD" -22.43 47.943 24.24
0 "MD" -23.86 44.726 23.376
1 "MD" -25.635 42.154 23.734
2 "MD" -25.5 38.829 23.184
3 "MD" -27.752 35.676 23.304
4 "MD" -28.272 32.28 22.374
5 "MD" -29.823 29.344 23.228
6 "MD" -30.464 26 22.412
7 "MD" -31.417 23.076 23.47
8 "MD" -32.179 19.857 23.733
9 "MD" -34.027 16.518 24.409
10 "MD" -36.629 13.988 24.445
11 "MD" -37.293 11.459 22.716
12 "MD" -38.699 8.249 23.348
13 "MD" -39.274 5.359 21.335
14 "MD" -38.892 1.668 22.422
15 "MD" -40.21 -1.438 21.183
16 "MD" -39.835 -4.876 20.641
17 "MD" -39.367 -8.709 19.921
18 "MD" -38.761 -11.465 19.911
19 "MD" -37.903 -14.352 18.434
20 "MD" -37.102 -17.504 17.915
21 "MD" -36.902 -20.581 17.065
22 "MD" -36.11 -24.123 14.674
23 "MD" -34.283 -26.775 13.067
24 "MD" -31.522 -29.231 13.195
25 "MD" -29.906 -31.735 11.63
26 "MD" -26.806 -34.203 14.001
27 "MD" -24.339 -36.121 14.381
28 "MD" -21.092 -37.325 13.418
29 "MD" -18.37 -39.384 14.072
30 "MD" -15.282 -41.047 13.986
31 "MD" -12.189 -41.619 14.799
32 "MD" -9.182 -42.826 15.445
33 "MD" -5.822 -44.281 14.82
34 "MD" -2.554 -44.195 13.939
35 "MD" 0.564 -43.656 13.664
36 "MD" 3.728 -42.14 13.74
37 "MD" 7.498 -42.043 14.928
38 "MD" 10.068 -39.964 13.797
39 "MD" 13.845 -39.366 13.313
40 "MD" 16.486 -37.083 13.348
41 "MD" 19.989 -36.115 13.443
42 "MD" 22.627 -34.15 12.414
43 "MD" 25.651 -33.191 13.039
44 "MD" 27.034 -30.134 12.992
45 "MD" 29.416 -27.912 12.792
46 "MD" 31.521 -25.288 12.353
47 "MD" 33.563 -22.521 12.985
48 "MD" 35.418 -19.471 13.196
49 "MD" 36.71 -16.557 12.806
50 "MD" 38.247 -13.262 12.699
51 "MD" 39.526 -10.025 12.541
52 "MD" 41.693 -7.196 11.025
53 "MD" 43.212 -4.336 10.292
54 "MD" 44.335 -0.996 8.696
55 "MD" 43.922 2.399 8.812
56 "MD" 41.645 5.405 7.372
57 "MD" 40.673 8.229 5.99
58 "MD" 41.141 11.968 6.358
59 "MD" 40.318 14.715 5.779
60 "MD" 39.06 18.062 6.642
61 "MD" 36.821 21.292 6.727
62 "MD" 33.605 23.048 4.487
63 "MD" 31.739 25.914 5.663
64 "MD" 29.48 28.337 3.478
65 "MD" 28.038 30.936 2.091
66 "MD" 24.865 32.864 2.312
67 "MD" 21.828 34.959 4.187
68 "MD" 19.706 37.376 2.947
69 "MD" 16.386 36.622 1.131
70 "MD" 13.549 38.48 0.117
71 "MD" 9.845 39.455 0.57
72 "MD" 6.718 41.032 1.017
73 "MD" 3.456 41.207 1.295
74 "MD" 0.065 40.036 1.42
75 "MD" -2.849 39.787 0.28
76 "MD" -5.859 39.908 0.132
77 "MD" -9.707 38.874 0.523
78 "MD" -12.892 38.484 -0.839
79 "MD" -16.315 37.181 -0.746
80 "MD" -19.888 36.074 -2.047
81 "MD" -22.611 34.331 -0.471
82 "MD" -25.325 32.467 -1.538
83 "MD" -28.668 30.512 -1.013
84 "MD" -29.522 27.241 -1.981
85 "MD" -32.914 25.591 -2.984
86 "MD" -34.778 22.934 -2.729
87 "MD" -37.507 20.177 -3.285
88 "MD" -39.759 17.26 -2.399
89 "MD" -40.773 14.272 -3.835
90 "MD" -41.274 11.54 -3.615
91 "MD" -41.182 8.382 -4.703
92 "MD" -41.618 4.635 -4.469
93 "MD" -42.168 0.839 -4.28
94 "MD" -41.786 -1.988 -5.62
95 "MD" -41.226 -4.587 -8.395
96 "MD" -40.137 -7.553 -8.978
97 "MD" -39.871 -10.536 -10.906
98 "MD" -38.572 -13.75 -11.533
99 "MD" -37.716 -16.373 -12.253
100 "MD" -36.249 -20.078 -11.693
101 "MD" -34.613 -22.744 -12.209
102 "MD" -31.579 -24.885 -11.096
103 "MD" -28.876 -27.416 -12.264
104 "MD" -27.576 -30.213 -12.216
105 "MD" -25.605 -33.467 -12.297
106 "MD" -22.791 -35.867 -12.666
107 "MD" -19.983 -37.545 -12.945
108 "MD" -16.574 -39.563 -12.072
109 "MD" -13.177 -39.821 -12.519
110 "MD" -9.906 -41.027 -13.507
111 "MD" -7.18 -41.95 -13.857
112 "MD" -3.61 -42.51 -14.557
113 "MD" -0.136 -43.562 -14.558
114 "MD" 2.685 -43.849 -15.623
115 "MD" 6.207 -44.282 -15.86
116 "MD" 10.392 -41.983 -15.343
117 "MD" 13.323 -42.051 -16.136
118 "MD" 16.245 -39.685 -15.756
119 "MD" 19.555 -38.699 -14.97
120 "MD" 22.613 -37.449 -15.199
121 "MD" 24.646 -33.941 -14.907
122 "MD" 26.843 -31.579 -15.446
123 "MD" 28.859 -29.427 -14.837
124 "MD" 32.314 -27.569 -15.821
125 "MD" 35.138 -25.897 -17.22
126 "MD" 36.894 -23.185 -17.576
127 "MD" 37.029 -20.247 -18.179
128 "MD" 37.958 -17.35 -19.67
129 "MD" 38.084 -13.273 -20.014
130 "MD" 39.82 -10.357 -19.427
131 "MD" 39.485 -7.579 -20.4
132 "MD" 39.092 -4.062 -21.199
133 "MD" 39.67 -0.856 -21
134 "MD" 38.97 2.275 -22.011
135 "MD" 38.515 5.081 -21.982
136 "MD" 39.258 8.67 -22.446
137 "MD" 38.503 11.857 -22.388
138 "MD" 37.047 14.879 -22.696
139 "MD" 35.02 17.51 -22.195
140 "MD" 33.76 21.008 -21.509
141 "MD" 33.478 24.311 -21.75
142 "MD" 32.174 26.954 -21.704
143 "MD" 30.136 29.97 -21.109
144 "MD" 29.983 33.043 -21.741
145 "MD" 29.697 36.419 -22.038
146 "MD" 27.594 39.34 -22.957
147 "MD" 25.972 41.762 -24.433
148 "MD" 23.236 43.652 -25.681
149 "MD" 20.897 46.14 -26.098
150 "MD" 19.577 49.406 -26.25
151 "MD" 17.889 52.299 -27.143
152 "MD" 14.988 53.86 -27.864
153 "MD" 13.022 57.666 -28.119
154 "MD" 11.321 60.929 -29.221
155 "MD" 9.659 63.699 -28.817
156 "MD" 7.841 66.386 -30.29
157 "MD" 6.441 69.041 -31.311
158 "MD" 4.126 71.838 -31.68
159 "MD" 1.756 74.147 -32.764
160 "MD" 0.104 76.755 -32.507
161 "MD" -1.041 79.892 -32.936
162 "MD" -3.775 82.251 -33.086
163 "MD" -5.614 85.517 -32.38
164 "MD" -6.987 88.28 -33.118
165 "MD" -8.703 90.748 -32.53
166 "MD" -10.284 93.736 -31.682
167 "MD" -13.624 95.167 -31.989
-19 "MD" 8.028 94.025 44.61
-18 "MD" 5.459 93.262 41.742
-17 "MD" 4.094 90.259 40.099
-16 "MD" 1.963 87.975 39.838
-15 "MD" 0.359 84.562 39.745
-14 "MD" -2.957 82.1 39.635
-13 "MD" -4.543 79.963 39.468
-12 "MD" -6.502 76.301 39.733
-11 "MD" -8.145 74.056 38.785
-10 "MD" -10.115 71.607 37.016
-9 "MD" -11.53 68.325 35.562
-8 "MD" -12.78 65.799 34.306
-7 "MD" -15.453 63.816 32.906
-6 "MD" -16.465 61.201 31.758
-5 "MD" -19.12 58.352 31.765
-4 "MD" -20.028 54.802 30.612
-3 "MD" -21.49 51.154 30.619
-2 "MD" -22.93 48.28 30.41
-1 "MD" -23.986 46.372 27.564
0 "MD" -26.086 43.448 27.482
1 "MD" -27.926 41.051 25.247
2 "MD" -28.345 37.821 23.649
3 "MD" -31.174 35.638 22.093
4 "MD" -31.661 32.456 20.913
5 "MD" -32.607 29.378 21.573
6 "MD" -33.468 26.342 20.389
7 "MD" -35.247 23.663 20.978
8 "MD" -36.345 20.02 22.196
9 "MD" -38.036 17.131 23.264
10 "MD" -40.249 13.963 23.785
11 "MD" -40.393 11.109 23.064
12 "MD" -41.561 7.756 22.627
13 "MD" -41.659 4.538 21.852
14 "MD" -40.636 0.888 22.583
15 "MD" -41.102 -2.337 20.615
16 "MD" -39.299 -5.537 20.046
17 "MD" -39.417 -8.879 19.283
18 "MD" -39.743 -12.241 18.106
19 "MD" -38.174 -15.204 18.498
20 "MD" -37.78 -18.313 17.658
21 "MD" -37.241 -21.73 17.396
22 "MD" -36.693 -25.365 15.227
23 "MD" -34.752 -27.87 13.829
24 "MD" -31.69 -29.557 14.745
25 "MD" -29.433 -31.913 14.511
26 "MD" -27.087 -34.439 15.32
27 "MD" -24.222 -35.808 15.883
28 "MD" -21.237 -37.582 14.861
29 "MD" -18.058 -39.294 15.18
30 "MD" -14.848 -40.648 14.653
31 "MD" -11.871 -41.837 14.571
32 "MD" -9.014 -43.526 15.301
33 "MD" -5.532 -43.825 14.377
34 "MD" -2.418 -43.985 12.809
35 "MD" 0.9 -43.56 12.346
36 "MD" 4.167 -42.143 11.954
37 "MD" 7.801 -42.007 13.246
38 "MD" 10.639 -39.563 14.329
39 "MD" 14.071 -38.892 13.982
40 "MD" 16.319 -36.394 14.112
41 "MD" 19.606 -34.866 13.578
42 "MD" 21.993 -33.262 12.611
43 "MD" 25.718 -31.794 12.787
44 "MD" 27.938 -29.507 12.7
45 "MD" 30.152 -27.526 12.163
46 "MD" 32.04 -24.992 11.878
47 "MD" 33.629 -22.388 13.479
48 "MD" 35.873 -19.319 13.517
49 "MD" 37.372 -16.486 13.247
50 "MD" 37.816 -12.777 13.215
51 "MD" 39.652 -10.692 12.21
52 "MD" 41.814 -7.071 12.177
53 "MD" 42.926 -3.889 10.889
54 "MD" 43.493 -1.148 8.801
55 "MD" 42.552 1.348 7.804
56 "MD" 42.757 4.962 5.199
57 "MD" 41.434 7.825 5.021
58 "MD" 42.013 11.899 5.076
59 "MD" 40.404 14.434 4.037
60 "MD" 39.206 18.467 5.063
61 "MD" 36.557 20.804 4.544
62 "MD" 34.264 23.366 4.333
63 "MD" 32.142 25.363 4.329
64 "MD" 30.359 28.636 2.45
65 "MD" 28.317 30.926 1.842
66 "MD" 25.629 32.688 2.548
67 "MD" 23.341 34.395 3.689
68 "MD" 20.5 36.981 4.014
69 "MD" 17.245 36.938 2.416
70 "MD" 14.261 38.542 1.314
71 "MD" 10.208 38.588 1.042
72 "MD" 6.708 39.742 0.514
73 "MD" 3.32 40.296 -0.408
74 "MD" -0.445 40.314 -0.32
75 "MD" -3.893 40.239 -0.245
76 "MD" -6.928 40.217 -1.14
77 "MD" -10.369 38.608 -1.186
78 "MD" -13.45 38.202 -0.392
79 "MD" -16.302 36.58 -1.581
80 "MD" -20.031 36.028 -2.815
81 "MD" -22.669 33.954 -1.133
82 "MD" -25.082 32.139 -2.219
83 "MD" -28.827 30.688 -1.902
84 "MD" -30.24 27.746 -2.678
85 "MD" -32.998 25.874 -3.527
86 "MD" -35.111 23.616 -3.881
87 "MD" -37.138 20.907 -4.343
88 "MD" -38.975 18.015 -4.243
89 "MD" -40.919 15.187 -5.033
90 "MD" -42.114 11.752 -5.986
91 "MD" -41.469 8.228 -6.121
92 "MD" -42.697 4.904 -6.211
93 "MD" -44.171 1.22 -7.545
94 "MD" -43.878 -1.484 -7.996
95 "MD" -43.906 -4.563 -9.454
96 "MD" -41.876 -7.117 -10.251
97 "MD" -40.785 -10.211 -11.719
98 "MD" -39.114 -13.248 -12.36
99 "MD" -38.341 -16.125 -12.262
100 "MD" -36.037 -19.568 -11.237
101 "MD" -34.689 -22.812 -12.24
102 "MD" -31.734 -25.083 -10.757
103 "MD" -29.788 -27.194 -12.632
104 "MD" -27.787 -30.097 -12.575
105 "MD" -25.654 -33.176 -12.787
106 "MD" -23.101 -34.974 -13.307
107 "MD" -20.083 -35.97 -14.113
108 "MD" -16.941 -38.331 -12.703
109 "MD" -13.944 -39.52 -14.582
110 "MD" -10.154 -40.591 -14.108
111 "MD" -6.957 -42.27 -14.321
112 "MD" -3.534 -42.752 -14.245
113 "MD" -0.183 -44.446 -14.666
114 "MD" 3.296 -43.854 -15.206
115 "MD" 6.32 -44.401 -15.625
116 "MD" 9.047 -42.556 -15.184
117 "MD" 12.496 -41.802 -16.57
118 "MD" 15.28 -40.76 -15.43
119 "MD" 18.394 -38.256 -15.568
120 "MD" 22.037 -37.784 -15.801
121 "MD" 23.561 -34.568 -15.712
122 "MD" 26.652 -32.314 -15.819
123 "MD" 28.786 -30.013 -15.397
124 "MD" 31.282 -28.22 -16.936
125 "MD" 34.137 -26.44 -18.708
126 "MD" 36.279 -24.365 -20.056
127 "MD" 36.619 -21.146 -19.174
128 "MD" 37.982 -18.525 -20.624
129 "MD" 38.146 -14.434 -20.288
130 "MD" 39.637 -11.544 -21.109
131 "MD" 38.617 -7.929 -22.443
132 "MD" 39.245 -4.274 -23.139
133 "MD" 39.541 -1.004 -22.502
134 "MD" 41.171 2.451 -22.234
135 "MD" 40.46 5.777 -22.323
136 "MD" 40.79 8.96 -21.921
137 "MD" 38.399 11.789 -22.496
138 "MD" 36.616 14.645 -23.501
139 "MD" 35.991 18.176 -22.622
140 "MD" 33.576 21.247 -22.999
141 "MD" 33.193 24.717 -22.21
142 "MD" 32.2 27.321 -22.253
143 "MD" 30.745 30.137 -20.948
144 "MD" 29.926 33.243 -21.157
145 "MD" 28.714 37.301 -21.886
146 "MD" 26.662 40.124 -22.079
147 "MD" 25.722 43.25 -23.56
148 "MD" 24.231 46.117 -22.944
149 "MD" 21.93 48.881 -22.154
150 "MD" 20.941 51.878 -21.396
151 "MD" 19.953 54.859 -20.294
152 "MD" 17.813 57.574 -19.985
153 "MD" 16.713 60.439 -18.972
154 "MD" 16.411 63.961 -18.473
155 "MD" 15.527 66.807 -17.957
156 "MD" 14.288 70.517 -17.444
157 "MD" 13.446 73.656 -18.42
158 "MD" 11.148 77.17 -18.403
159 "MD" 11.398 80.732 -19.206
160 "MD" 11.102 83.761 -17.389
161 "MD" 8.996 86.394 -16.513
162 "MD" 7.483 89.063 -14.212
163 "MD" 5.755 92.036 -11.804
164 "MD" 4.666 94.882 -10.264
165 "MD" 3.673 97.43 -10.028
166 "MD" 2.62 100.698 -8.967
167 "MD" 1.724 104.233 -9.04
-19 "MD" 9.388 93.756 41.493
-18 "MD" 5.63 91.944 41.499
-17 "MD" 3.797 89.959 39.648
-16 "MD" 1.741 87.953 38.774
-15 "MD" 0.717 84.518 37.675
-14 "MD" -0.866 81.517 36.721
-13 "MD" -3.729 80.198 35.884
-12 "MD" -4.754 77.284 34.761
-11 "MD" -6.896 74.537 34.133
-10 "MD" -8.871 72.11 33.526
-9 "MD" -9.187 69.17 31.509
-8 "MD" -11.163 67.256 30.534
-7 "MD" -13.116 64.43 29.394
-6 "MD" -14.048 61.368 27.684
-5 "MD" -15.23 58.48 28.253
-4 "MD" -16.109 55.909 26.159
-3 "MD" -16.79 52.543 25.301
-2 "MD" -18.899 49.711 25.32
-1 "MD" -20.683 47.532 23.205
0 "MD" -21.838 44.413 23.491
1 "MD" -23.888 41.481 22.907
2 "MD" -24.496 37.918 22.902
3 "MD" -26.748 35.535 22.65
4 "MD" -27.12 32.174 22.061
5 "MD" -28.423 29.289 23.34
6 "MD" -29.456 25.881 22.873
7 "MD" -30.583 22.332 24.094
8 "MD" -32.011 19.481 24.104
9 "MD" -34.05 16.621 24.784
10 "MD" -35.839 13.642 24.102
11 "MD" -36.987 10.778 23.797
12 "MD" -38.566 7.698 23.285
13 "MD" -39.587 4.997 22.045
14 "MD" -39.95 1.558 22.018
15 "MD" -40.269 -1.574 21.746
16 "MD" -39.609 -5.225 21.187
17 "MD" -39.955 -8.445 20.691
18 "MD" -38.269 -11.428 20.308
19 "MD" -37.732 -14.295 18.471
20 "MD" -37.201 -17.156 17.907
21 "MD" -36.85 -20.729 17.37
22 "MD" -36.772 -24.308 16.457
23 "MD" -34.253 -26.786 15.412
24 "MD" -31.074 -29.007 15.485
25 "MD" -29.562 -31.511 14.258
26 "MD" -27.586 -34.163 14.644
27 "MD" -24.871 -36.019 14.882
28 "MD" -21.769 -37.729 13.812
29 "MD" -18.236 -40.1 13.585
30 "MD" -14.986 -41.185 13.553
31 "MD" -12.44 -42.128 13.999
32 "MD" -8.869 -42.774 13.902
33 "MD" -5.141 -44.567 13.411
34 "MD" -2.151 -43.683 12.138
35 "MD" 1.567 -43.59 11.587
36 "MD" 4.539 -41.656 12.315
37 "MD" 7.662 -41.944 13.725
38 "MD" 10.441 -39.61 12.422
39 "MD" 13.835 -38.405 12.569
40 "MD" 16.935 -36.436 13.119
41 "MD" 20.366 -35.351 13.524
42 "MD" 22.808 -33.913 12.836
43 "MD" 25.379 -32.326 13.461
44 "MD" 27.625 -30.381 12.899
45 "MD" 29.601 -27.317 12.166
46 "MD" 32.131 -24.615 11.864
47 "MD" 33.949 -21.702 12.312
48 "MD" 35.807 -18.985 12.747
49 "MD" 37.081 -16.882 13.165
50 "MD" 37.825 -13.547 13.102
51 "MD" 39.712 -9.811 13.364
52 "MD" 41.471 -6.789 12.818
53 "MD" 42.238 -3.875 11.366
54 "MD" 42.015 -0.807 9.734
55 "MD" 42.037 1.802 8.313
56 "MD" 42.207 5.089 6.675
57 "MD" 41.182 8.369 6.524
58 "MD" 41.521 12.426 7.199
59 "MD" 40.018 15.559 5.871
60 "MD" 38.667 19.163 5.786
61 "MD" 37.19 22.007 4.694
62 "MD" 35.211 24.73 5.496
63 "MD" 32.852 27.264 4.016
64 "MD" 31.02 29.949 3.177
65 "MD" 28.577 31.878 3.326
66 "MD" 25.633 33.853 3.966
67 "MD" 22.326 35.357 5.434
68 "MD" 19.123 37.083 4.313
69 "MD" 16.163 37.311 1.6
70 "MD" 12.712 39.098 1.629
71 "MD" 8.584 38.977 0.227
72 "MD" 5.783 39.562 0.207
73 "MD" 2.574 39.564 -0.841
74 "MD" -0.603 40.585 -2.142
75 "MD" -4.031 40.388 -2.196
76 "MD" -7.016 40.245 -2.207
77 "MD" -10.318 38.783 -2.299
78 "MD" -13.961 38.483 -1.767
79 "MD" -17.164 36.675 -2.73
80 "MD" -20.515 36.142 -3.443
81 "MD" -22.569 34.004 -1.547
82 "MD" -25.115 31.988 -2.249
83 "MD" -28.617 30.271 -1.559
84 "MD" -30.403 27.304 -2.157
85 "MD" -33.161 25.533 -2.437
86 "MD" -35.596 23.621 -3.231
87 "MD" -37.172 20.492 -3.283
88 "MD" -38.944 17.675 -3.657
89 "MD" -40.655 15.222 -4.003
90 "MD" -42.075 12.114 -4.763
91 "MD" -41.967 8.215 -4.27
92 "MD" -43.269 4.96 -4.979
93 "MD" -43.64 1.533 -4.938
94 "MD" -43.854 -1.586 -5.704
95 "MD" -43.224 -5.243 -5.717
96 "MD" -41.628 -7.903 -6.579
97 "MD" -40.465 -11.105 -8.223
98 "MD" -38.269 -14.059 -8.509
99 "MD" -37.693 -17.634 -7.925
100 "MD" -35.695 -20.312 -9.428
101 "MD" -34.056 -23.125 -10.084
102 "MD" -31.208 -25.203 -10.796
103 "MD" -29.479 -27.933 -11.525
104 "MD" -27.388 -30.233 -11.552
105 "MD" -25.666 -33.527 -11.875
106 "MD" -22.897 -35.236 -12.608
107 "MD" -19.822 -36.599 -13.146
108 "MD" -16.689 -38.312 -12.49
109 "MD" -13.504 -39.185 -13.159
110 "MD" -9.692 -40.249 -12.715
111 "MD" -7.327 -42.069 -13.093
112 "MD" -3.682 -42.458 -12.662
113 "MD" -0.149 -43.585 -13.101
114 "MD" 3.524 -43.293 -13.421
115 "MD" 6.265 -43.3 -13.852
116 "MD" 9.736 -40.89 -13.82
117 "MD" 13.287 -40.825 -14.447
118 "MD" 16.356 -39.463 -14.086
119 "MD" 20.144 -38.366 -13.816
120 "MD" 22.36 -35.895 -15.39
121 "MD" 24.52 -33.219 -15.485
122 "MD" 27.233 -31.221 -15.756
123 "MD" 28.943 -28.653 -16.261
124 "MD" 31.405 -26.522 -17.333
125 "MD" 33.925 -24.776 -19.552
126 "MD" 35.299 -22.106 -21.172
127 "MD" 35.869 -18.863 -20.99
128 "MD" 37.106 -15.74 -22.542
129 "MD" 37.489 -12.506 -21.997
130 "MD" 38.605 -9.125 -21.4
131 "MD" 39.545 -6.03 -22.205
132 "MD" 39.632 -1.936 -20.948
133 "MD" 39.052 1.017 -21.386
134 "MD" 38.903 4.328 -20.607
135 "MD" 37.001 7.425 -21.139
136 "MD" 37.384 11.089 -20.28
137 "MD" 35.874 13.815 -21.061
138 "MD" 34.425 16.83 -21.642
139 "MD" 34.395 20.442 -20.354
140 "MD" 32.628 23.534 -21.653
141 "MD" 33.421 27.649 -21.281
142 "MD" 31.849 30.216 -21.004
143 "MD" 29.943 32.975 -19.803
144 "MD" 28.855 36.218 -20.049
145 "MD" 28.565 40.144 -19.854
146 "MD" 26.586 42.611 -19.254
147 "MD" 24.78 45.047 -19.036
148 "MD" 23.062 47.813 -19.611
149 "MD" 20.357 50.212 -19.467
150 "MD" 17.869 52.571 -18.578
151 "MD" 16.223 55.371 -17.337
152 "MD" 15.789 58.285 -17.23
153 "MD" 13.883 61.548 -15.656
154 "MD" 13.721 65.362 -14.673
155 "MD" 11.976 67.824 -15.07
156 "MD" 10.689 71.146 -14.554
157 "MD" 9.211 74.084 -15.681
158 "MD" 6.4 77.025 -15.755
159 "MD" 5.093 79.647 -17.425
160 "MD" 3.067 82.315 -17.074
161 "MD" 1.466 84.434 -16.78
162 "MD" -0.78 87.288 -17.67
163 "MD" -3.054 91.034 -16.945
164 "MD" -4.587 94.009 -18.082
165 "MD" -6.671 96.073 -17.467
166 "MD" -8.015 99.659 -17.138
167 "MD" -11.071 102.007 -16.673
-19 "MD" -1.617 97.419 41.202
-18 "MD" -3.346 94.651 40.225
-17 "MD" -3.85 91.038 39.636
-16 "MD" -3.848 88.156 38.602
-15 "MD" -3.796 84.904 37.211
-14 "MD" -4.928 81.442 37.046
-13 "MD" -6.193 78.722 36.588
-12 "MD" -7.561 75.989 35.299
-11 "MD" -10.303 73.99 34.395
-10 "MD" -12.807 72.263 32.548
-9 "MD" -14.101 69.455 31.158
-8 "MD" -15.405 67.139 29.331
-7 "MD" -15.27 63.448 27.177
-6 "MD" -15.602 60.61 25.389
-5 "MD" -16.903 57.923 24.376
-4 "MD" -18.096 55.166 23.732
-3 "MD" -19.438 51.264 24.308
-2 "MD" -20.358 48.144 24.723
-1 "MD" -22.606 45.966 22.676
0 "MD" -24.55 43.249 22.862
1 "MD" -26.567 40.638 22.669
2 "MD" -26.706 36.75 22.127
3 "MD" -28.994 34.419 21.152
4 "MD" -29.645 31.291 21.349
5 "MD" -31.344 28.203 21.977
6 "MD" -32.256 25.244 20.485
7 "MD" -33.655 22.33 21.542
8 "MD" -35.737 19.477 21.795
9 "MD" -36.101 16.013 23.37
10 "MD" -37.139 12.687 23.2
11 "MD" -39.515 10.379 23.271
12 "MD" -40.392 7.175 23.102
13 "MD" -40.81 3.811 22.13
14 "MD" -40.08 0.6 22.995
15 "MD" -40.951 -2.518 21.965
16 "MD" -40.258 -5.466 21.102
17 "MD" -40.284 -9.366 20.229
18 "MD" -39.288 -12.386 19.415
19 "MD" -38.325 -15.433 17.706
20 "MD" -38.828 -18.484 17.005
21 "MD" -37.767 -22.193 16.907
22 "MD" -36.605 -25.376 15.548
23 "MD" -34.685 -27.618 14.344
24 "MD" -31.932 -29.398 14.191
25 "MD" -28.995 -31.223 13.238
26 "MD" -26.512 -33.481 12.908
27 "MD" -24.736 -36.995 12.915
28 "MD" -20.775 -37.626 12.724
29 "MD" -17.248 -39.921 13.588
30 "MD" -14.125 -41.392 13.731
31 "MD" -11.7 -42.396 14.562
32 "MD" -8.37 -42.902 14.964
33 "MD" -4.831 -44.759 14.441
34 "MD" -1.502 -44.557 13.979
35 "MD" 1.409 -44.152 14.715
36 "MD" 4.87 -42.3 14.401
37 "MD" 8.11 -42.123 14.806
38 "MD" 10.934 -39.982 13.412
39 "MD" 14.346 -39.916 12.081
40 "MD" 16.862 -37.792 11.724
41 "MD" 20.604 -37.05 11.448
42 "MD" 23.854 -34.695 11.565
43 "MD" 25.618 -31.665 11.821
44 "MD" 28.552 -29.972 11.97
45 "MD" 31.269 -27.77 11.469
46 "MD" 32.708 -24.578 11.167
47 "MD" 34.359 -22.099 11.53
48 "MD" 36.562 -19.252 11.563
49 "MD" 37.111 -15.789 11.174
50 "MD" 38.446 -12.677 11.309
51 "MD" 39.672 -9.965 11.875
52 "MD" 40.98 -6.86 11.71
53 "MD" 42.466 -4.237 9.653
54 "MD" 42.096 -1.185 8.589
55 "MD" 42.355 2.193 7.018
56 "MD" 42.108 5.125 5.722
57 "MD" 41.498 8.129 5.927
58 "MD" 41.639 11.698 6.335
59 "MD" 40.596 14.809 5.268
60 "MD" 39.845 18.458 5.273
61 "MD" 38.018 21.162 4.099
62 "MD" 36.024 23.72 4.717
63 "MD" 33.763 27.33 3.504
64 "MD" 31.724 29.933 2.46
65 "MD" 29.688 31.525 2.365
66 "MD" 26.703 33.348 2.143
67 "MD" 23.734 34.875 3.333
68 "MD" 20.747 36.685 2.987
69 "MD" 16.91 36.948 1.376
70 "MD" 13.924 38.496 1.128
71 "MD" 10.845 38.692 0.646
72 "MD" 7.663 40.16 0.838
73 "MD" 4.228 39.676 -1.16
74 "MD" 0.696 39.206 -0.002
75 "MD" -3.082 40.536 0.109
76 "MD" -6.537 40.625 -0.686
77 "MD" -9.864 39.27 -0.654
78 "MD" -12.88 38.84 -0.137
79 "MD" -16.315 36.088 -0.765
80 "MD" -19.63 35.953 -1.632
81 "MD" -21.852 33.892 -1.38
82 "MD" -24.866 32.879 -1.945
83 "MD" -27.703 31.21 -2.002
84 "MD" -29.683 27.863 -2.844
85 "MD" -33.122 27.541 -3.376
86 "MD" -34.703 25.048 -4.267
87 "MD" -36.73 21.731 -4.734
88 "MD" -38.888 18.828 -4.24
89 "MD" -40.17 15.338 -5.749
90 "MD" -41.863 12.625 -7.034
91 "MD" -41.383 9.112 -6.612
92 "MD" -42.135 5.972 -7.763
93 "MD" -44.071 2.028 -7.569
94 "MD" -44.275 -0.587 -8.671
95 "MD" -44.293 -3.611 -9.441
96 "MD" -43.024 -6.468 -10.361
97 "MD" -40.881 -9.914 -10.505
98 "MD" -38.738 -13.22 -10.783
99 "MD" -38.499 -16.383 -10.727
100 "MD" -36.711 -19.464 -11.984
101 "MD" -34.705 -22.8 -13.484
102 "MD" -32.664 -25.496 -11.807
103 "MD" -30.336 -27.811 -12.572
104 "MD" -28.677 -30.116 -12.673
105 "MD" -26.707 -33.185 -13.239
106 "MD" -24.429 -35.4 -13.538
107 "MD" -21.475 -36.613 -13.011
108 "MD" -18.247 -38.025 -12.492
109 "MD" -14.622 -39.872 -12.152
110 "MD" -11.436 -39.785 -13.161
111 "MD" -8.368 -41.128 -13.366
112 "MD" -5.036 -42.243 -13.377
113 "MD" -1.689 -44.149 -13.711
114 "MD" 1.698 -44.734 -13.865
115 "MD" 4.474 -44.263 -14.515
116 "MD" 8.48 -41.81 -14.422
117 "MD" 11.874 -41.854 -14.763
118 "MD" 14.9 -40.754 -14.253
119 "MD" 17.621 -38.735 -14.782
120 "MD" 20.268 -36.303 -14.633
121 "MD" 23.16 -34.428 -15.512
122 "MD" 25.785 -32.469 -16.506
123 "MD" 27.828 -30.412 -15.995
124 "MD" 30.826 -28.578 -16.956
125 "MD" 33.466 -26.583 -19.112
126 "MD" 34.929 -23.452 -20.649
127 "MD" 34.915 -20.271 -20.469
128 "MD" 36.171 -17.076 -21.838
129 "MD" 36.366 -13.524 -22.032
130 "MD" 37.881 -10.855 -22.267
131 "MD" 38.159 -7.297 -22.921
132 "MD" 39.334 -3.566 -22.499
133 "MD" 39.587 -0.603 -22.299
134 "MD" 39.047 2.743 -23.289
135 "MD" 38.721 5.934 -22.598
136 "MD" 38.772 9.243 -22.007
137 "MD" 38.882 12.824 -22.639
138 "MD" 36.261 15.734 -23.237
139 "MD" 35.172 18.694 -22.672
140 "MD" 33.473 21.806 -22.847
141 "MD" 33.618 25.32 -22.437
142 "MD" 32.493 27.799 -21.586
143 "MD" 31.019 30.56 -20.925
144 "MD" 30.029 34.031 -21.001
145 "MD" 29.818 38.005 -21.022
146 "MD" 27.94 40.837 -20.686
147 "MD" 26.403 43.901 -21.339
148 "MD" 24.648 46.724 -20.786
149 "MD" 21.727 48.507 -21.075
150 "MD" 18.744 50.377 -21.16
151 "MD" 17.426 53.348 -20.88
152 "MD" 14.75 56.958 -21.413
153 "MD" 11.688 58.712 -20.609
154 "MD" 10.006 60.797 -22.165
155 "MD" 8.34 63.559 -23.059
156 "MD" 7.435 66.315 -25.981
157 "MD" 6.183 68.845 -28.305
158 "MD" 3.697 69.654 -29.532
159 "MD" 1.902 71.972 -31.624
160 "MD" -0.359 75.174 -31.827
161 "MD" -1.863 76.392 -34.865
162 "MD" -4.584 79.012 -35.528
163 "MD" -6.091 81.681 -36.022
164 "MD" -7.474 84.057 -37.684
165 "MD" -9.401 86.523 -39.124
166 "MD" -10.364 88.667 -41.607
167 "MD" -10.995 91.791 -43.94
-19 "MD" 6.89 99.931 35.691
-18 "MD" 3.112 97.386 34.252
-17 "MD" 2.228 94.259 33.58
-16 "MD" 1.349 91.38 33.636
-15 "MD" 1.149 88.233 32.117
-14 "MD" -0.626 85.244 31.613
-13 "MD" -1.669 81.967 30.907
-12 "MD" -2.707 78.703 30.06
-11 "MD" -4.993 76.436 28.636
-10 "MD" -7.463 74.567 27.484
-9 "MD" -8.912 71.228 25.779
-8 "MD" -10.031 68.822 24.512
-7 "MD" -11.562 66.023 23.31
-6 "MD" -11.882 63.137 21.414
-5 "MD" -12.792 59.937 21.725
-4 "MD" -12.904 56.731 21.327
-3 "MD" -13.736 53.962 20.815
-2 "MD" -16.476 51.028 21.181
-1 "MD" -17.565 47.945 21.283
0 "MD" -20.281 45.249 20.978
1 "MD" -22.763 42.699 21.522
2 "MD" -22.895 38.81 21.661
3 "MD" -25.369 36.571 21.999
4 "MD" -27.016 33.329 22.467
5 "MD" -28.422 30.172 23.823
6 "MD" -29.665 26.783 23.454
7 "MD" -31.282 24.434 23.025
8 "MD" -31.632 20.648 23.8
9 "MD" -33.788 17.529 22.747
10 "MD" -35.065 14.419 23.664
11 "MD" -36.818 11.659 24.043
12 "MD" -37.324 8.45 23.085
13 "MD" -38.564 5.156 22.472
14 "MD" -38.329 1.785 22.789
15 "MD" -39.983 -1.55 22.661
16 "MD" -39.312 -4.73 21.824
17 "MD" -39.35 -8.202 21.363
18 "MD" -38.317 -11.165 20.933
19 "MD" -38.139 -14.044 19.152
20 "MD" -36.989 -17.207 19.03
21 "MD" -36.556 -21.138 17.483
22 "MD" -36.171 -24.344 16.374
23 "MD" -34.38 -26.946 14.929
24 "MD" -31.259 -28.759 14.783
25 "MD" -28.953 -30.695 13.957
26 "MD" -25.968 -33.166 14.468
27 "MD" -24.604 -35.744 14.669
28 "MD" -20.759 -36.834 14.238
29 "MD" -18.275 -39.344 14.462
30 "MD" -14.899 -40.471 14.76
31 "MD" -12.122 -41.904 15.143
32 "MD" -8.914 -42.842 15.547
33 "MD" -5.822 -44.296 15.395
34 "MD" -2.833 -44.7 14.286
35 "MD" 0.629 -44.315 14.501
36 "MD" 3.453 -42.84 14.878
37 "MD" 6.849 -42.702 15.9
38 "MD" 10.026 -39.855 14.697
39 "MD" 13.615 -39.622 14.058
40 "MD" 15.827 -37.267 14.563
41 "MD" 19.461 -35.845 15.192
42 "MD" 21.916 -34.308 14.244
43 "MD" 24.659 -32.414 14.866
44 "MD" 27.69 -30.406 14.916
45 "MD" 29.536 -27.413 14.871
46 "MD" 32.25 -24.972 14.29
47 "MD" 34.709 -22.499 14.306
48 "MD" 37.317 -19.188 15.028
49 "MD" 37.458 -16.303 13.308
50 "MD" 38.484 -12.905 12.089
51 "MD" 39.81 -10.09 10.808
52 "MD" 41.419 -7.509 10.811
53 "MD" 42.768 -4.536 10.799
54 "MD" 42.873 -1.386 8.811
55 "MD" 42.105 2.117 7.829
56 "MD" 41.972 5.061 6.071
57 "MD" 41.539 8.322 5.916
58 "MD" 42.385 11.721 6.258
59 "MD" 40.732 14.844 4.984
60 "MD" 39.533 18.075 4.818
61 "MD" 37.713 20.674 4.732
62 "MD" 36.304 23.591 4.917
63 "MD" 34.218 26.084 4.104
64 "MD" 32.812 28.913 3.997
65 "MD" 29.721 31.3 2.667
66 "MD" 26.814 32.603 2.934
67 "MD" 24.327 33.885 4.249
68 "MD" 21.298 36.018 4.771
69 "MD" 17.591 35.941 2.662
70 "MD" 13.791 38.24 2.436
71 "MD" 10.131 37.92 1.531
72 "MD" 6.768 39.864 2.128
73 "MD" 3.596 40.311 2.199
74 "MD" 0.194 39.363 1.644
75 "MD" -2.951 39.689 0.861
76 "MD" -5.775 40.224 -0.064
77 "MD" -9.392 39.266 -0.026
78 "MD" -12.519 38.929 -0.778
79 "MD" -16.116 37.054 -0.41
80 "MD" -19.812 36.319 -1.847
81 "MD" -21.915 33.886 -0.371
82 "MD" -24.636 32.328 -1.105
83 "MD" -28.477 30.883 -1.535
84 "MD" -30.302 28.236 -1.933
85 "MD" -32.983 26.014 -2.891
86 "MD" -35.925 24.351 -3.656
87 "MD" -38.153 21.847 -3.048
88 "MD" -39.744 18.154 -3.378
89 "MD" -41.408 15.011 -4.453
90 "MD" -42.459 12.284 -5.237
91 "MD" -41.992 8.277 -4.839
92 "MD" -42.7 5.045 -4.918
93 "MD" -43.162 2.101 -6.299
94 "MD" -44.038 -1.092 -6.496
95 "MD" -43.422 -5.107 -8.172
96 "MD" -40.974 -7.44 -8.897
97 "MD" -39.678 -10.779 -9.828
98 "MD" -38.631 -14.04 -9.9
99 "MD" -38.061 -17.109 -9.673
100 "MD" -35.969 -19.261 -10.964
101 "MD" -34.58 -22.936 -11.656
102 "MD" -32.072 -24.776 -10.395
103 "MD" -30.503 -28.152 -11.005
104 "MD" -28.245 -30.084 -12.143
105 "MD" -26.878 -33.627 -12.383
106 "MD" -23.872 -34.869 -12.191
107 "MD" -21.124 -37.603 -12.773
108 "MD" -17.41 -37.935 -12.691
109 "MD" -14.781 -40.451 -11.044
110 "MD" -11.804 -40.772 -11.492
111 "MD" -7.944 -41.916 -11.172
112 "MD" -4.353 -42.589 -10.731
113 "MD" -0.369 -43.504 -10.642
114 "MD" 2.973 -43.646 -11.828
115 "MD" 6.094 -43.842 -11.978
116 "MD" 9.225 -42.195 -11.89
117 "MD" 12.719 -41.944 -13.479
118 "MD" 15.284 -40.182 -13.117
119 "MD" 18.726 -38.971 -12.282
120 "MD" 21.669 -37.371 -13.13
121 "MD" 23.451 -34.289 -13.769
122 "MD" 26.461 -32.136 -14.284
123 "MD" 28.378 -29.808 -15.072
124 "MD" 30.604 -27.747 -15.679
125 "MD" 33.331 -25.956 -18.274
126 "MD" 34.642 -23.603 -20.425
127 "MD" 35.015 -20.08 -20.358
128 "MD" 36.334 -17.39 -21.755
129 "MD" 36.031 -13.712 -22.191
130 "MD" 37.337 -10.924 -22.614
131 "MD" 38.275 -7.738 -22.77
132 "MD" 39.467 -4.069 -22.203
133 "MD" 38.88 -0.734 -22.936
134 "MD" 38.932 2.55 -22.855
135 "MD" 37.442 5.702 -23.464
136 "MD" 39.083 9.144 -23.046
137 "MD" 38.926 12.267 -23.448
138 "MD" 36.642 15.375 -23.244
139 "MD" 35.643 18.207 -22.759
140 "MD" 33.163 21.203 -21.487
141 "MD" 32.126 24.519 -21.54
142 "MD" 30.876 27.419 -21.277
143 "MD" 29.961 30.209 -20.519
144 "MD" 29.281 33.372 -20.446
145 "MD" 28.98 37.573 -20.624
146 "MD" 26.79 40.367 -21.03
147 "MD" 25.685 43.19 -22.181
148 "MD" 23.758 46.251 -21.69
149 "MD" 20.898 47.836 -21.508
150 "MD" 18.932 50.689 -20.336
151 "MD" 17.482 53.239 -19.815
152 "MD" 13.843 54.386 -19.41
153 "MD" 11.709 57.332 -18.48
154 "MD" 9.515 59.675 -18.528
155 "MD" 7.715 61.93 -18.051
156 "MD" 5.688 64.468 -17.735
157 "MD" 3.283 67.364 -18.891
158 "MD" 0.654 69.05 -18.158
159 "MD" -1.895 71.868 -18.746
160 "MD" -4.848 74.03 -17.344
161 "MD" -7.181 75.409 -17.043
162 "MD" -10.097 76.311 -17.09
163 "MD" -13.417 78.895 -15.571
164 "MD" -15.204 80.991 -16.035
165 "MD" -17.294 83.382 -16.063
166 "MD" -20.078 85.258 -16.287
167 "MD" -23.594 87.334 -15.695
-19 "MD" -5.022 106.754 26.234
-18 "MD" -7.569 104.025 25.12
-17 "MD" -8.483 101.439 23.377
-16 "MD" -9.082 98.098 23.94
-15 "MD" -9.506 94.28 22.081
-14 "MD" -10.231 91.731 22.177
-13 "MD" -11.807 88.748 22.295
-12 "MD" -12.167 85.201 22.253
-11 "MD" -13.444 81.868 22.785
-10 "MD" -14.076 78.589 23.009
-9 "MD" -13.397 75.251 23.807
-8 "MD" -14.281 72.115 24.091
-7 "MD" -15.842 68.986 24.342
-6 "MD" -16.603 65.397 24.187
-5 "MD" -17.846 62.126 24.179
-4 "MD" -18.791 59.572 23.834
-3 "MD" -18.876 55.925 23.453
-2 "MD" -20.741 52.806 23.861
-1 "MD" -22.595 49.267 23.305
0 "MD" -24.107 46.432 22.704
1 "MD" -26.796 43.897 22.211
2 "MD" -27.07 39.981 22.441
3 "MD" -29.003 36.992 22.084
4 "MD" -28.787 32.976 21.449
5 "MD" -30.526 30.61 21.78
6 "MD" -31.347 27.611 22.276
7 "MD" -32.159 24.052 22.939
8 "MD" -33.171 20.974 22.31
9 "MD" -33.904 18.062 23.492
10 "MD" -35.041 15.023 23.495
11 "MD" -35.692 11.269 22.179
12 "MD" -37.447 8.862 21.807
13 "MD" -38.852 5.431 21.467
14 "MD" -38.015 1.941 21.745
15 "MD" -39.496 -1.246 20.909
16 "MD" -39.551 -4.731 20.371
17 "MD" -39.075 -7.458 19.842
18 "MD" -38.206 -10.934 19.56
19 "MD" -37.94 -14.225 17.014
20 "MD" -36.794 -17.167 17.143
21 "MD" -36.137 -20.541 16.579
22 "MD" -35.505 -23.566 15.52
23 "MD" -34.33 -26.683 13.816
24 "MD" -31.172 -28.552 14.555
25 "MD" -29.46 -30.999 13.384
26 "MD" -27.197 -32.878 13.451
27 "MD" -25.568 -35.951 14.683
28 "MD" -22.827 -37.553 14.555
29 "MD" -19.486 -38.734 15.002
30 "MD" -16.342 -40.564 14.042
31 "MD" -13.388 -41.744 14.77
32 "MD" -10.096 -42.795 15.2
33 "MD" -6.704 -43.102 13.984
34 "MD" -3.044 -43.65 13.3
35 "MD" 0.456 -43.534 13.629
36 "MD" 3.828 -42.268 13.638
37 "MD" 7.526 -42.557 14.633
38 "MD" 9.957 -40.378 13.914
39 "MD" 13.397 -39.775 13.168
40 "MD" 15.801 -37.07 13.315
41 "MD" 18.852 -36.578 13.486
42 "MD" 22.455 -35.184 12.914
43 "MD" 24.569 -33.035 12.569
44 "MD" 27.853 -31.075 12.778
45 "MD" 29.261 -27.635 13.487
46 "MD" 32.107 -25.098 11.823
47 "MD" 33.317 -22.271 11.59
48 "MD" 35.71 -19.869 11.349
49 "MD" 37.313 -17.492 10.639
50 "MD" 37.973 -13.784 10.154
51 "MD" 38.523 -10.433 10.723
52 "MD" 39.833 -7.351 10.501
53 "MD" 41.231 -4.626 8.891
54 "MD" 41.605 -1.638 7.853
55 "MD" 41.021 1.214 6.348
56 "MD" 41.494 5.056 4.855
57 "MD" 40.627 8.207 4.819
58 "MD" 41.423 11.719 5.429
59 "MD" 39.775 14.692 4.42
60 "MD" 39.276 18.302 4.644
61 "MD" 37.216 21.133 4.389
62 "MD" 35.617 23.889 4.259
63 "MD" 34.258 26.945 4.508
64 "MD" 31.125 29.313 3.15
65 "MD" 29.047 31.424 2.341
66 "MD" 26.227 32.951 2.159
67 "MD" 23.344 34.786 2.95
68 "MD" 21.174 36.815 3.129
69 "MD" 17.772 36.594 1.486
70 "MD" 14.136 38.791 0.464
71 "MD" 10.802 38.839 1.271
72 "MD" 7.103 40.13 0.913
73 "MD" 3.803 39.869 0.308
74 "MD" 0.388 38.49 -0.234
75 "MD" -2.081 39.697 -0.66
76 "MD" -5.275 39.664 -1.88
77 "MD" -8.397 38.942 -1.003
78 "MD" -11.53 39.172 -2.046
79 "MD" -15.94 37.276 -1.267
80 "MD" -19.159 36.419 -2.15
81 "MD" -21.993 34.398 -1.105
82 "MD" -24.905 33.234 -2.287
83 "MD" -28.517 31.711 -2.065
84 "MD" -30.347 28.41 -2.548
85 "MD" -32.037 26.769 -3.831
86 "MD" -34.471 24.296 -4.913
87 "MD" -37.159 22.023 -5.583
88 "MD" -39.206 19.229 -5.165
89 "MD" -40.519 16.071 -4.925
90 "MD" -41.924 12.43 -5.411
91 "MD" -40.831 9.013 -5.264
92 "MD" -42.085 5.089 -5.288
93 "MD" -43.641 1.388 -5.833
94 "MD" -43.15 -1.384 -6.919
95 "MD" -42.912 -4.627 -7.158
96 "MD" -41.05 -7.468 -7.495
97 "MD" -39.95 -10.512 -8.906
98 "MD" -38.21 -13.933 -8.656
99 "MD" -38.125 -17.275 -9.31
100 "MD" -35.673 -19.865 -10.837
101 "MD" -34.516 -23.071 -11.824
102 "MD" -31.557 -24.911 -11.135
103 "MD" -30.101 -27.92 -11.804
104 "MD" -28.211 -30.193 -12.521
105 "MD" -26.411 -33.572 -12.142
106 "MD" -24.165 -35.818 -12.593
107 "MD" -20.719 -37.577 -12.813
108 "MD" -17.71 -38.854 -12.222
109 "MD" -13.99 -40.278 -11.797
110 "MD" -10.214 -40.352 -12.161
111 "MD" -7.609 -42.075 -12.613
112 "MD" -3.042 -42.997 -12.247
113 "MD" 0.562 -44.297 -12.371
114 "MD" 3.809 -44.211 -13.132
115 "MD" 6.953 -44.072 -13.978
116 "MD" 10.234 -41.6 -14.355
117 "MD" 13.328 -41.001 -15.27
118 "MD" 16.312 -39.586 -15.859
119 "MD" 19.737 -38.568 -14.961
120 "MD" 22.713 -37.719 -15.127
121 "MD" 24.856 -34.188 -15.121
122 "MD" 27.596 -31.648 -16.233
123 "MD" 29.489 -29.437 -15.465
124 "MD" 32.419 -26.863 -17.36
125 "MD" 34.859 -24.992 -18.126
126 "MD" 35.221 -21.833 -19.216
127 "MD" 35.201 -18.628 -20.243
128 "MD" 36.652 -15.988 -21.406
129 "MD" 36.895 -12.45 -21.693
130 "MD" 38.225 -8.87 -21.877
131 "MD" 38.5 -6.152 -23.371
132 "MD" 39.265 -2.807 -23.325
133 "MD" 39.665 0.715 -24.081
134 "MD" 39.552 3.649 -25.064
135 "MD" 40.609 6.783 -23.615
136 "MD" 39.871 10.992 -23.923
137 "MD" 38.566 13.84 -23.543
138 "MD" 36.813 16.352 -23.921
139 "MD" 34.891 19.116 -23.605
140 "MD" 32.697 22.216 -22.648
141 "MD" 32.586 25.289 -21.92
142 "MD" 31.418 28.011 -21.35
143 "MD" 29.665 31.018 -20.766
144 "MD" 28.799 33.717 -20.547
145 "MD" 27.777 37.73 -20.547
146 "MD" 25.815 40.278 -19.787
147 "MD" 24.142 42.997 -20.646
148 "MD" 22.914 46.394 -20.691
149 "MD" 20.111 48.983 -20.495
150 "MD" 18.74 51.996 -19.727
151 "MD" 18.621 55.509 -19.388
152 "MD" 15.306 57.36 -19.674
153 "MD" 13.773 60.59 -18.599
154 "MD" 11.708 63.216 -18.357
155 "MD" 10.023 65.529 -19.201
156 "MD" 8.829 68.607 -19.826
157 "MD" 6.045 71.075 -19.486
158 "MD" 3.38 73.425 -18.695
159 "MD" 1.362 76.645 -19.498
160 "MD" -0.527 79.08 -17.985
161 "MD" -2.739 81.331 -17.716
162 "MD" -4.964 83.991 -17.066
163 "MD" -7.514 85.832 -15.79
164 "MD" -8.953 88.566 -15.666
165 "MD" -10.987 91.224 -15.948
166 "MD" -13.09 94.063 -15.256
167 "MD" -16.241 95.939 -16.258
-19 "MD" -4.702 103.405 25.882
-18 "MD" -5.929 100.433 24.64
-17 "MD" -6.496 97.269 25.392
-16 "MD" -6.602 94.406 25.743
-15 "MD" -6.973 90.658 25.089
-14 "MD" -8.537 88.047 25.695
-13 "MD" -10.074 85.648 25.467
-12 "MD" -11.004 82.335 26.141
-11 "MD" -12.695 79.618 25.664
-10 "MD" -15.382 77.272 23.649
-9 "MD" -16.525 74.508 22.981
-8 "MD" -17.234 70.961 21.387
-7 "MD" -17.424 67.91 20.666
-6 "MD" -17.18 64.463 19.241
-5 "MD" -18.324 60.859 20.198
-4 "MD" -18.674 57.712 19.253
-3 "MD" -19.675 54.547 20.376
-2 "MD" -21.809 52.005 20.722
-1 "MD" -22.346 48.961 21.617
0 "MD" -24.273 45.909 22.582
1 "MD" -26.279 43.38 22.486
2 "MD" -25.631 39.563 22.009
3 "MD" -27.844 36.207 21.567
4 "MD" -28.379 33.262 22.363
5 "MD" -30.668 30.454 22.385
6 "MD" -31.263 26.906 22.384
7 "MD" -33.438 24.004 22.977
8 "MD" -33.554 20.789 24.12
9 "MD" -35.444 16.979 25.624
10 "MD" -37.289 13.987 25.26
11 "MD" -36.994 10.859 23.363
12 "MD" -38.658 8.21 23.167
13 "MD" -39.531 5.073 21.943
14 "MD" -38.984 1.547 22.797
15 "MD" -39.95 -1.959 21.543
16 "MD" -39.135 -4.653 21.698
17 "MD" -38.483 -8.301 21.606
18 "MD" -37.663 -11.403 21.37
19 "MD" -37.341 -14.535 20.298
20 "MD" -35.932 -17.277 19.971
21 "MD" -35.823 -21.031 18.998
22 "MD" -35.116 -24.405 17.545
23 "MD" -33.788 -26.928 16.062
24 "MD" -30.712 -28.829 15.386
25 "MD" -28.588 -30.889 15.281
26 "MD" -26.245 -32.855 14.39
27 "MD" -24.232 -35.773 15.375
28 "MD" -21.223 -37.488 14.48
29 "MD" -18.307 -40 14.962
30 "MD" -15.298 -41.814 15.109
31 "MD" -12.721 -42.732 15.532
32 "MD" -9.477 -43.141 15.525
33 "MD" -5.776 -44.794 15.116
34 "MD" -2.738 -44.844 13.914
35 "MD" 0.634 -43.563 14.772
36 "MD" 4.278 -42.506 14.243
37 "MD" 7.633 -42.214 14.941
38 "MD" 10.41 -39.968 13.304
39 "MD" 14.276 -39.102 13.032
40 "MD" 16.754 -36.83 13.205
41 "MD" 19.635 -35.103 13.116
42 "MD" 21.896 -32.657 13.041
43 "MD" 24.383 -30.989 12.474
44 "MD" 26.62 -28.655 12.779
45 "MD" 28.572 -26.415 12.435
46 "MD" 31.579 -24.353 11.616
47 "MD" 33.407 -21.349 12.274
48 "MD" 35.465 -18.55 12.751
49 "MD" 37.035 -15.825 13.056
50 "MD" 37.481 -12.092 13.223
51 "MD" 39.399 -8.972 12.836
52 "MD" 41.482 -6.354 12.868
53 "MD" 42.375 -3.459 11.73
54 "MD" 42.453 -0.457 10.02
55 "MD" 41.72 2.189 8.878
56 "MD" 41.815 5.193 7.177
57 "MD" 40.96 8.281 6.589
58 "MD" 42.007 11.968 6.536
59 "MD" 40.154 15.081 5.289
60 "MD" 39.275 18.63 5.311
61 "MD" 37.655 21.522 3.692
62 "MD" 36.211 24.286 4.541
63 "MD" 34.402 26.816 4.662
64 "MD" 31.901 28.94 3.58
65 "MD" 29.65 31.122 2.566
66 "MD" 26.592 32.945 2.786
67 "MD" 24.312 33.764 3.915
68 "MD" 21.861 36.078 4.271
69 "MD" 17.451 35.677 2.227
70 "MD" 14.531 38.339 1.256
71 "MD" 10.856 38.408 1.803
72 "MD" 7.616 39.846 1.263
73 "MD" 4.483 39.487 -0.052
74 "MD" 0.899 40.402 -0.447
75 "MD" -2.705 39.168 -0.303
76 "MD" -5.637 39.684 -1.231
77 "MD" -8.958 39.06 -0.978
78 "MD" -12.517 38.703 -1.491
79 "MD" -16.233 36.666 -1.181
80 "MD" -19.712 36.569 -2.408
81 "MD" -21.633 34.326 -0.654
82 "MD" -24.658 33.062 -1.836
83 "MD" -27.646 30.667 -2.441
84 "MD" -29.909 27.895 -2.967
85 "MD" -32.178 26.461 -3.203
86 "MD" -34.621 24.705 -4.38
87 "MD" -37.597 22.045 -4.847
88 "MD" -39.32 18.909 -4.942
89 "MD" -41.666 15.423 -5.351
90 "MD" -41.896 11.476 -5.471
91 "MD" -41.628 7.879 -5.224
92 "MD" -43.455 4.728 -4.783
93 "MD" -44.368 1.243 -5.577
94 "MD" -43.51 -1.569 -7.194
95 "MD" -43.555 -5.191 -7.557
96 "MD" -41.335 -7.779 -7.961
97 "MD" -40.396 -11.343 -9.615
98 "MD" -39.177 -14.131 -9.667
99 "MD" -38.392 -17.521 -7.916
100 "MD" -35.56 -20.315 -9.143
101 "MD" -34.205 -23.213 -9.85
102 "MD" -31.333 -25.386 -9.572
103 "MD" -29.917 -28.384 -10.378
104 "MD" -28.419 -31.015 -10.191
105 "MD" -26.235 -33.793 -11.928
106 "MD" -23.885 -36.125 -12.228
107 "MD" -21.1 -37.903 -12.616
108 "MD" -17.716 -38.649 -12.695
109 "MD" -15.411 -41.345 -12.092
110 "MD" -12.012 -41.671 -13.227
111 "MD" -8.982 -41.867 -13.9
112 "MD" -5.465 -42.729 -14.377
113 "MD" -1.966 -44.091 -15.342
114 "MD" 1.726 -43.921 -14.654
115 "MD" 5.204 -43.691 -15.096
116 "MD" 8.531 -40.642 -15.035
117 "MD" 11.785 -41.038 -16.45
118 "MD" 15.475 -40.658 -16.72
119 "MD" 18.636 -38.94 -16.961
120 "MD" 22.022 -38.255 -16.913
121 "MD" 24.184 -34.75 -16.537
122 "MD" 27.137 -32.505 -17.195
123 "MD" 28.832 -30.474 -16.811
124 "MD" 31.768 -28.787 -17.863
125 "MD" 34.308 -26.692 -19.174
126 "MD" 35.867 -23.815 -20.749
127 "MD" 36.058 -20.329 -19.593
128 "MD" 37.618 -17.649 -21.403
129 "MD" 37.701 -13.746 -21.318
130 "MD" 37.251 -10.432 -21.873
131 "MD" 39.686 -7.713 -22.884
132 "MD" 39.327 -4.288 -22.819
133 "MD" 39.031 -0.979 -22.624
134 "MD" 38.868 2.442 -22.821
135 "MD" 37.224 5.45 -23.639
136 "MD" 38.553 8.965 -23.45
137 "MD" 36.902 11.974 -23.647
138 "MD" 35.242 15.435 -22.573
139 "MD" 33.76 18.285 -23.202
140 "MD" 32.962 21.793 -22.159
141 "MD" 31.806 25.447 -21.963
142 "MD" 31.474 28.093 -21.491
143 "MD" 29.618 31.111 -20.957
144 "MD" 28.719 34.088 -20.864
145 "MD" 28.565 38.628 -20.609
146 "MD" 27.168 41.554 -20.83
147 "MD" 24.816 43.959 -19.999
148 "MD" 22.629 46.399 -19.971
149 "MD" 19.205 48.45 -19.363
150 "MD" 16.817 50.324 -19.02
151 "MD" 15.341 53.088 -19.827
152 "MD" 11.814 55.395 -19.968
153 "MD" 10.318 59.043 -20.492
154 "MD" 9.316 61.555 -22.275
155 "MD" 8.568 64.014 -23.471
156 "MD" 7.56 67.133 -24.618
157 "MD" 5.557 68.938 -27.026
158 "MD" 3.813 71.062 -29.95
159 "MD" 1.828 73.029 -31.614
160 "MD" -0.162 75.436 -32.447
161 "MD" -1.986 77.464 -33.341
162 "MD" -4.122 79.562 -35.141
163 "MD" -5.387 82.14 -35.917
164 "MD" -6.154 85.582 -36.851
165 "MD" -6.306 88.549 -38.303
166 "MD" -6.792 91.732 -39.39
167 "MD" -7.292 94.49 -42.735
-19 "MD" -8.493 103.859 28.07
-18 "MD" -9.873 100.65 28.149
-17 "MD" -10.245 97.165 27.735
-16 "MD" -10.175 94.081 26.733
-15 "MD" -9.916 90.923 26.556
-14 "MD" -10.828 87.707 26.976
-13 "MD" -11.598 85.028 27.458
-12 "MD" -11.558 81.539 28.232
-11 "MD" -13.479 78.429 28.664
-10 "MD" -15.143 74.986 27.648
-9 "MD" -15.644 71.818 26.707
-8 "MD" -15.838 69.356 25.688
-7 "MD" -17.255 66.841 24.578
-6 "MD" -17.485 63.403 22.884
-5 "MD" -19.032 60.306 23.812
-4 "MD" -19.477 57.326 22.804
-3 "MD" -20.508 53.684 23.237
-2 "MD" -21.829 50.731 23.458
-1 "MD" -21.924 47.257 23.578
0 "MD" -23.302 44.124 23.189
1 "MD" -25.282 41.562 21.735
2 "MD" -25.931 38.216 21.528
3 "MD" -28.585 35.469 21.07
4 "MD" -30.178 32.531 21.27
5 "MD" -31.325 28.839 22.219
6 "MD" -31.801 25.666 21.744
7 "MD" -33.564 23.558 22.487
8 "MD" -34.172 19.792 23.002
9 "MD" -35.901 17.248 21.848
10 "MD" -37.531 13.777 23.626
11 "MD" -38.477 10.821 22.799
12 "MD" -39.303 8.037 22.775
13 "MD" -40.997 5.089 21.766
14 "MD" -39.915 1.682 22.975
15 "MD" -40.388 -2.084 21.072
16 "MD" -39.562 -5.326 20.711
17 "MD" -40.053 -8.648 19.922
18 "MD" -38.47 -11.914 18.732
19 "MD" -38.158 -14.794 17.098
20 "MD" -37.764 -17.374 15.528
21 "MD" -36.874 -21.542 16.294
22 "MD" -35.57 -24.47 14.829
23 "MD" -34.703 -27.934 13.418
24 "MD" -31.961 -29.787 13.823
25 "MD" -30.546 -32.738 13.774
26 "MD" -26.982 -34.673 14.339
27 "MD" -24.744 -36.517 15.292
28 "MD" -21.551 -38.421 15.234
29 "MD" -17.488 -39.617 16.51
30 "MD" -14.082 -40.742 15.646
31 "MD" -11.475 -41.992 15.253
32 "MD" -8.397 -42.497 15.332
33 "MD" -5.16 -44 14.925
34 "MD" -1.911 -44.172 13.896
35 "MD" 1.817 -43.724 14.88
36 "MD" 4.733 -41.948 14.781
37 "MD" 8.507 -42.382 14.869
38 "MD" 11.35 -39.922 13.457
39 "MD" 14.676 -39.244 12.591
40 "MD" 17.142 -37.214 12.276
41 "MD" 20.418 -35.858 12.573
42 "MD" 23.326 -34.477 12.859
43 "MD" 25.998 -32.637 12.476
44 "MD" 28.314 -30.387 12.737
45 "MD" 31.172 -27.262 12.624
46 "MD" 33.039 -24.62 12.23
47 "MD" 34.58 -20.821 12.19
48 "MD" 36.868 -18.134 12.353
49 "MD" 38.329 -15.71 11.842
50 "MD" 38.994 -11.816 11.961
51 "MD" 40.095 -8.608 12.031
52 "MD" 41.277 -5.822 11.454
53 "MD" 42.119 -2.878 11.32
54 "MD" 42.227 0.272 9.771
55 "MD" 42.707 2.938 8.077
56 "MD" 42.834 6.293 6.83
57 "MD" 41.472 9.457 6.683
58 "MD" 42.168 13.09 7.116
59 "MD" 40.547 15.901 6.052
60 "MD" 39.448 19.405 6.027
61 "MD" 37.586 22.612 4.874
62 "MD" 35.616 25.034 7.066
63 "MD" 33.121 27.139 6.164
64 "MD" 30.711 29.895 5.441
65 "MD" 27.95 31.948 3.929
66 "MD" 24.685 33.284 3.358
67 "MD" 22.438 35.183 4.65
68 "MD" 19.918 36.991 4.677
69 "MD" 16.453 36.525 3.464
70 "MD" 13.283 39.334 1.747
71 "MD" 9.543 38.965 2.562
72 "MD" 6.625 40.047 2.025
73 "MD" 3.028 40.923 1.378
74 "MD" -0.06 41.227 0.46
75 "MD" -3.028 39.595 0.191
76 "MD" -5.77 39.627 -1.876
77 "MD" -9.527 38.956 -1.407
78 "MD" -12.865 38.506 -2.746
79 "MD" -16.15 37.225 -2.003
80 "MD" -19.539 36.599 -3.169
81 "MD" -21.973 34.393 -1.754
82 "MD" -25.122 32.422 -2.824
83 "MD" -27.948 30.955 -2.187
84 "MD" -30.461 28.491 -3.178
85 "MD" -32.907 26.682 -4.608
86 "MD" -34.662 24.671 -5.174
87 "MD" -36.524 21.805 -5.802
88 "MD" -38.54 18.955 -5.742
89 "MD" -40.799 15.984 -5.792
90 "MD" -42.578 12.262 -6.724
91 "MD" -41.711 8.266 -6.317
92 "MD" -42.786 5.215 -7.241
93 "MD" -43.807 2.208 -7.451
94 "MD" -42.609 -1.058 -8.527
95 "MD" -43.853 -4.696 -9.446
96 "MD" -42.23 -7.429 -9.821
97 "MD" -41.222 -10.535 -11.264
98 "MD" -38.57 -13.35 -11.484
99 "MD" -37.818 -16.261 -10.901
100 "MD" -36.848 -19.838 -10.736
101 "MD" -35.232 -22.72 -10.986
102 "MD" -32.95 -25.241 -9.828
103 "MD" -31.518 -27.465 -11.127
104 "MD" -29.396 -29.971 -11.032
105 "MD" -27.445 -33.051 -12.163
106 "MD" -25.379 -35.554 -12.898
107 "MD" -22.287 -36.762 -12.717
108 "MD" -18.746 -37.633 -12.561
109 "MD" -15.871 -40.32 -12.076
110 "MD" -11.965 -40.073 -13.333
111 "MD" -8.342 -41.952 -13.499
112 "MD" -5.105 -42.698 -13.286
113 "MD" -1.144 -44.194 -14.165
114 "MD" 2.088 -44.035 -14.373
115 "MD" 4.764 -44.388 -15.573
116 "MD" 8.117 -41.585 -14.966
117 "MD" 11.901 -41.436 -16.117
118 "MD" 15.229 -40.038 -16.453
119 "MD" 18.839 -38.427 -16.203
120 "MD" 22.002 -37.413 -16.237
121 "MD" 23.548 -33.901 -16.255
122 "MD" 26.664 -31.706 -16.813
123 "MD" 28.568 -29.47 -16.477
124 "MD" 31.301 -27.694 -17.581
125 "MD" 33.604 -25.492 -19.13
126 "MD" 34.852 -22.778 -20.523
127 "MD" 34.826 -19.558 -20.258
128 "MD" 36.058 -16.952 -21.701
129 "MD" 36.685 -13.105 -22.023
130 "MD" 37.642 -9.781 -21.933
131 "MD" 37.611 -7.022 -22.776
132 "MD" 38.795 -3.328 -21.943
133 "MD" 38.743 0.084 -22.024
134 "MD" 38.433 2.94 -22.732
135 "MD" 37.694 6.315 -23.412
136 "MD" 39.101 9.147 -23.494
137 "MD" 39.346 12.56 -24.102
138 "MD" 37.863 15.472 -23.739
139 "MD" 37.343 18.466 -23.501
140 "MD" 35.035 21.981 -21.89
141 "MD" 33.957 24.832 -20.287
142 "MD" 33.331 27.922 -19.857
143 "MD" 31.969 30.638 -18.371
144 "MD" 31.743 34.035 -19.167
145 "MD" 31.972 38.009 -18.441
146 "MD" 30.246 41.158 -18.15
147 "MD" 29.433 44.043 -17.916
148 "MD" 27.62 47.114 -17.231
149 "MD" 25.188 49.405 -18.041
150 "MD" 23.237 51.767 -17.913
151 "MD" 21.542 54.65 -17.596
152 "MD" 19.726 58.247 -17.622
153 "MD" 18.057 60.39 -17.591
154 "MD" 16.968 64.093 -18.533
155 "MD" 15.903 67.011 -18.952
156 "MD" 15.163 70.249 -19.295
157 "MD" 13.614 73.181 -20.437
158 "MD" 11.892 76.305 -21.677
159 "MD" 10.576 79.248 -23.26
160 "MD" 9.181 82.073 -22.744
161 "MD" 7.725 84.327 -23.2
162 "MD" 6.227 87.158 -22.337
163 "MD" 3.042 89.721 -22.144
164 "MD" 2.705 93.019 -22.455
165 "MD" 2.538 96.195 -23.816
166 "MD" 2.398 98.717 -25.596
167 "MD" 1.386 101.807 -26.184
-19 "MD" -0.597 99.824 26.622
-18 "MD" -0.399 96.14 25.572
-17 "MD" 0.06 92.805 26.244
-16 "MD" 0.328 89.615 26.764
-15 "MD" 0.79 85.987 26.891
-14 "MD" -0.377 83.227 28.043
-13 "MD" -2.088 80.736 28.725
-12 "MD" -3.366 77.608 29.688
-11 "MD" -6.161 75.085 28.668
-10 "MD" -8.344 72.568 28.275
-9 "MD" -10.054 69.556 26.556
-8 "MD" -11.021 67.313 25.586
-7 "MD" -12.629 64.56 24.818
-6 "MD" -13.653 61.039 24.185
-5 "MD" -15.866 57.776 24.729
-4 "MD" -16.99 55.256 25.162
-3 "MD" -17.923 51.833 25.401
-2 "MD" -19.622 48.825 26.221
-1 "MD" -22.671 46.101 26.217
0 "MD" -24.257 43.363 25.707
1 "MD" -26.059 41.358 24.945
2 "MD" -25.995 37.679 23.805
3 "MD" -29.226 35.537 21.632
4 "MD" -29.921 32.544 20.678
5 "MD" -30.877 28.985 22.637
6 "MD" -31.858 26.072 21.732
7 "MD" -32.158 22.702 22.795
8 "MD" -33.997 19.868 22.702
9 "MD" -35.233 16.943 21.649
10 "MD" -36.901 14.209 22.533
11 "MD" -38.4 11.299 22.45
12 "MD" -40.04 7.847 22.672
13 "MD" -40.46 4.424 21.814
14 "MD" -39.205 1.185 22.707
15 "MD" -39.729 -1.95 20.603
16 "MD" -39.093 -4.796 19.737
17 "MD" -39.059 -7.957 19.498
18 "MD" -38.084 -11.359 18.877
19 "MD" -37.801 -14.156 16.951
20 "MD" -37.173 -16.929 16.984
21 "MD" -36.397 -19.787 16.411
22 "MD" -35.834 -24.171 15.013
23 "MD" -34.021 -27.067 13.528
24 "MD" -31.047 -29.41 13.447
25 "MD" -29.782 -31.844 13.808
26 "MD" -26.669 -33.4 13.207
27 "MD" -24.737 -36.501 14.544
28 "MD" -21.251 -37.567 14.008
29 "MD" -18.147 -39.252 14.006
30 "MD" -14.695 -41.089 14.504
31 "MD" -12.013 -42.497 14.752
32 "MD" -9.402 -43.264 14.927
33 "MD" -5.477 -45.265 15.288
34 "MD" -2.023 -45.444 14.398
35 "MD" 1.816 -43.883 15.437
36 "MD" 4.616 -42.453 14.719
37 "MD" 8.185 -42.017 16.062
38 "MD" 11.012 -39.754 14.257
39 "MD" 14.144 -38.959 13.197
40 "MD" 16.043 -36.047 12.784
41 "MD" 19.377 -34.452 12.041
42 "MD" 22.422 -33.35 12.712
43 "MD" 25.052 -31.795 11.974
44 "MD" 28.411 -30.149 13.06
45 "MD" 29.903 -27.129 13.018
46 "MD" 32.153 -24.613 13.538
47 "MD" 33.696 -21.709 14.341
48 "MD" 34.835 -18.614 14.032
49 "MD" 37.461 -16.078 13.882
50 "MD" 37.79 -12.605 13.408
51 "MD" 39.486 -9.482 12.952
52 "MD" 41.824 -6.839 12.283
53 "MD" 43.424 -3.811 10.866
54 "MD" 43.091 -0.561 9.809
55 "MD" 42.718 2.197 8.295
56 "MD" 42.141 5.326 6.836
57 "MD" 41.52 8.58 6.22
58 "MD" 42.139 12.154 6.307
59 "MD" 40.795 14.967 5.284
60 "MD" 39.703 18.226 5.215
61 "MD" 37.245 21.044 4.015
62 "MD" 35.495 23.622 4.258
63 "MD" 33.732 26.227 4.728
64 "MD" 31.761 29.521 3.257
65 "MD" 29.303 31.163 2.852
66 "MD" 25.169 32.661 2.733
67 "MD" 23.238 34.015 4.383
68 "MD" 20.382 36.571 3.753
69 "MD" 17.247 35.839 1.997
70 "MD" 14.436 37.949 1.681
71 "MD" 10.321 39.285 1.013
72 "MD" 7.005 40.891 0.634
73 "MD" 3.736 40.803 -0.861
74 "MD" 0.774 39.946 -0.887
75 "MD" -2.994 41.704 -0.267
76 "MD" -6.45 40.287 -1.405
77 "MD" -9.786 38.891 -1.909
78 "MD" -13.252 38.603 -1.282
79 "MD" -16.193 36.755 -2.248
80 "MD" -18.846 36.357 -2.757
81 "MD" -22.137 34.279 -1.482
82 "MD" -24.873 32.504 -2.734
83 "MD" -27.775 30.68 -2.535
84 "MD" -31.211 29.022 -4.238
85 "MD" -33.564 27.132 -4.476
86 "MD" -35.683 24.929 -4.761
87 "MD" -37.526 21.749 -4.943
88 "MD" -39.103 18.562 -5.049
89 "MD" -40.626 15.222 -4.731
90 "MD" -42.126 12.721 -5.648
91 "MD" -41.609 8.85 -5.159
92 "MD" -42.515 5.693 -5.781
93 "MD" -42.958 1.892 -5.714
94 "MD" -43.498 -1.177 -6.937
95 "MD" -43.235 -4.297 -8.698
96 "MD" -41.472 -7.484 -10.08
97 "MD" -40.124 -10.488 -10.644
98 "MD" -38.648 -13.758 -10.32
99 "MD" -37.752 -16.955 -9.876
100 "MD" -35.704 -19.563 -10.978
101 "MD" -34.302 -22.571 -10.63
102 "MD" -31.739 -24.78 -11.064
103 "MD" -30.159 -28.092 -11.223
104 "MD" -28.472 -31.11 -11.233
105 "MD" -26.69 -33.941 -11.842
106 "MD" -23.889 -35.003 -12.023
107 "MD" -21.048 -37.6 -12.653
108 "MD" -17.14 -38.835 -13.172
109 "MD" -14.444 -40.922 -12.586
110 "MD" -11.209 -40.707 -13.902
111 "MD" -7.964 -41.548 -13.582
112 "MD" -4.426 -42.447 -13.887
113 "MD" -0.694 -43.779 -14.145
114 "MD" 2.634 -43.193 -14.748
115 "MD" 5.954 -44.146 -16.019
116 "MD" 9.103 -41.727 -15.541
117 "MD" 12.221 -41.553 -15.934
118 "MD" 15.315 -39.695 -16.173
119 "MD" 18.798 -39.478 -14.81
120 "MD" 22.172 -37.824 -16.183
121 "MD" 23.814 -34.64 -15.991
122 "MD" 26.647 -32.262 -16.688
123 "MD" 28.646 -29.889 -16.613
124 "MD" 30.638 -27.447 -17.574
125 "MD" 33.287 -25.659 -18.431
126 "MD" 34.153 -22.002 -19.281
127 "MD" 34.75 -19.204 -21.145
128 "MD" 36.72 -16.292 -22.188
129 "MD" 37.149 -12.579 -22.096
130 "MD" 38.683 -9.513 -22.56
131 "MD" 38.594 -6.409 -23.459
132 "MD" 39.426 -2.78 -23.051
133 "MD" 39.258 0.924 -22.664
134 "MD" 38.363 4.22 -23.512
135 "MD" 38.142 7.197 -23.873
136 "MD" 38.821 10.533 -23.527
137 "MD" 37.539 13.748 -24.495
138 "MD" 36.006 16.867 -24.541
139 "MD" 34.937 19.638 -23.785
140 "MD" 33.232 22.704 -23.247
141 "MD" 32.783 25.762 -22.139
142 "MD" 32.794 28.456 -21.79
143 "MD" 31.13 31.357 -19.693
144 "MD" 31.3 34.631 -19.798
145 "MD" 31.646 38.317 -19.441
146 "MD" 30.528 41.719 -19.486
147 "MD" 30.854 45.095 -20.175
148 "MD" 30.628 48.37 -19.225
149 "MD" 28.422 51.975 -18.743
150 "MD" 26.91 55.548 -18.281
151 "MD" 27.286 58.567 -17.148
152 "MD" 25.234 61.571 -17.013
153 "MD" 26.264 64.586 -16.433
154 "MD" 27.481 67.307 -14.901
155 "MD" 27.497 70.766 -15.489
156 "MD" 28.49 74.229 -15.754
157 "MD" 28.71 77.225 -16.96
158 "MD" 27.133 79.991 -18.196
159 "MD" 26.582 83.595 -19.638
160 "MD" 25.183 86.465 -18.623
161 "MD" 23.799 88.728 -17.835
162 "MD" 22 91.685 -18.123
163 "MD" 20.952 95.396 -17.345
164 "MD" 20.692 98.807 -17.334
165 "MD" 19.527 101.017 -16.339
166 "MD" 18.656 104.008 -14.97
167 "MD" 16.732 106.986 -12.886
-19 "MD" 3.376 99.69 30.354
-18 "MD" 0.61 97.314 29.996
-17 "MD" -0.723 93.883 30.482
-16 "MD" -1.906 91.418 30.701
-15 "MD" -2.981 87.915 29.767
-14 "MD" -5.904 85.819 30.519
-13 "MD" -7.691 83.799 31.345
-12 "MD" -9.79 80.544 31.833
-11 "MD" -12.832 78.223 32.104
-10 "MD" -15.176 76.328 31.442
-9 "MD" -15.933 72.516 31.237
-8 "MD" -16.784 70.535 30.351
-7 "MD" -19 67.492 28.908
-6 "MD" -19.498 64.083 28.937
-5 "MD" -21.293 61.261 28.71
-4 "MD" -22.803 58.36 27.975
-3 "MD" -22.537 54.848 28.19
-2 "MD" -24.728 51.76 29.139
-1 "MD" -26.597 48.95 27.225
0 "MD" -28.564 46.566 27.48
1 "MD" -29.644 43.11 26.668
2 "MD" -28.716 39.517 25.306
3 "MD" -30.872 37.01 23.292
4 "MD" -31.279 34.066 23.766
5 "MD" -30.98 30.49 23.078
6 "MD" -30.842 27.204 22.388
7 "MD" -31.397 23.989 24.035
8 "MD" -32.603 20.629 24.4
9 "MD" -33.759 17.808 25.504
10 "MD" -35.937 14.222 26.262
11 "MD" -36.277 11.725 25.282
12 "MD" -37.518 8.47 24.931
13 "MD" -38.092 5.417 23.374
14 "MD" -37.682 1.701 23.369
15 "MD" -38.206 -1.325 22.198
16 "MD" -38.356 -4.083 21.259
17 "MD" -38.692 -7.811 20.674
18 "MD" -37.725 -10.617 20.786
19 "MD" -37.474 -13.488 18.869
20 "MD" -37.26 -17.056 19.26
21 "MD" -36.758 -20.482 19.23
22 "MD" -36.406 -23.978 16.827
23 "MD" -35.683 -26.916 14.997
24 "MD" -32.825 -29.125 14.611
25 "MD" -30.201 -31.517 16.217
26 "MD" -27.823 -34.12 15.074
27 "MD" -25.623 -36.864 15.29
28 "MD" -22.251 -37.325 14.871
29 "MD" -19.022 -38.813 15.062
30 "MD" -15.385 -40.766 14.496
31 "MD" -12.647 -41.429 14.428
32 "MD" -9.521 -42.361 15.121
33 "MD" -6.056 -44.576 14.848
34 "MD" -2.666 -43.953 13.89
35 "MD" 1.145 -43.182 14.188
36 "MD" 4.358 -42.093 13.317
37 "MD" 7.15 -42.726 14.389
38 "MD" 11.188 -40.292 12.671
39 "MD" 15.001 -39.171 12.41
40 "MD" 17.469 -38.215 12.657
41 "MD" 20.569 -36.75 12.903
42 "MD" 24.229 -35.227 14.914
43 "MD" 25.899 -31.712 14.332
44 "MD" 28.523 -29.858 15.091
45 "MD" 30.085 -26.751 14.633
46 "MD" 31.614 -23.674 14.419
47 "MD" 33.953 -20.982 14.248
48 "MD" 36.831 -18.95 14.482
49 "MD" 37.173 -16.117 13.095
50 "MD" 37.7 -12.641 13.162
51 "MD" 39.743 -10.21 13.046
52 "MD" 40.847 -7.043 13.347
53 "MD" 41.99 -3.363 12.128
54 "MD" 41.844 0.07 10.336
55 "MD" 41.886 2.704 8.951
56 "MD" 42.445 5.506 7.133
57 "MD" 41.331 8.718 6.781
58 "MD" 41.895 12.502 7.002
59 "MD" 40.202 15.503 5.965
60 "MD" 39.147 18.911 6.081
61 "MD" 36.737 21.392 5.5
62 "MD" 34.945 24.185 5.187
63 "MD" 33.252 27.107 5.856
64 "MD" 30.97 29.948 4.082
65 "MD" 28.163 31.304 3.382
66 "MD" 25.364 32.61 3.205
67 "MD" 22.164 34.979 2.654
68 "MD" 20.118 36.841 3.762
69 "MD" 16.67 36.863 2.245
70 "MD" 13.908 38.899 1.556
71 "MD" 10.075 38.995 0.966
72 "MD" 6.844 40.146 1.153
73 "MD" 3.294 40.025 1.026
74 "MD" 0.344 39.905 1.582
75 "MD" -3.312 39.643 1.601
76 "MD" -6.652 39.539 0.126
77 "MD" -9.68 38.734 -0.307
78 "MD" -12.922 38.306 -0.848
79 "MD" -16.778 36.807 -1.114
80 "MD" -19.998 36.27 -2.346
81 "MD" -22.623 34.21 -0.71
82 "MD" -25.597 32.459 -1.272
83 "MD" -29.165 31.2 -1.595
84 "MD" -29.935 27.931 -2.658
85 "MD" -33.932 26.491 -2.969
86 "MD" -35.519 23.405 -3.466
87 "MD" -37.39 20.678 -4.374
88 "MD" -39.562 18.035 -4.768
89 "MD" -40.643 14.792 -4.891
90 "MD" -41.992 11.327 -5.65
91 "MD" -41.051 8.456 -5.958
92 "MD" -42.137 4.755 -5.877
93 "MD" -42.223 1.348 -7.846
94 "MD" -43.203 -1.394 -8.23
95 "MD" -43.229 -4.827 -9.439
96 "MD" -41.943 -7.705 -9.227
97 "MD" -40.645 -10.788 -9.952
98 "MD" -38.395 -14.137 -10.436
99 "MD" -38.277 -17.417 -10.255
100 "MD" -35.733 -19.739 -11.004
101 "MD" -34.354 -22.72 -11.876
102 "MD" -31.489 -24.581 -11.818
103 "MD" -29.846 -27.207 -13.077
104 "MD" -27.054 -29.357 -13.813
105 "MD" -26.306 -33.302 -14.377
106 "MD" -23.549 -34.654 -15.331
107 "MD" -20.576 -36.731 -15.424
108 "MD" -17.398 -38.29 -14.122
109 "MD" -14.865 -39.241 -14.646
110 "MD" -11.044 -40.234 -15.096
111 "MD" -8.145 -40.636 -15.144
112 "MD" -4.861 -42.024 -15.712
113 "MD" -1.384 -43.839 -14.986
114 "MD" 2.416 -44.953 -14.317
115 "MD" 5.375 -43.915 -14.632
116 "MD" 8.372 -42.207 -15.188
117 "MD" 11.709 -41.264 -15.994
118 "MD" 14.664 -39.992 -15.155
119 "MD" 18.227 -39.053 -14.666
120 "MD" 21.16 -37.251 -15.578
121 "MD" 23.217 -34.76 -15.527
122 "MD" 26.204 -32.149 -16.162
123 "MD" 28.61 -30.448 -16.032
124 "MD" 31.425 -27.981 -17.236
125 "MD" 34.633 -26.828 -17.341
126 "MD" 35.774 -23.53 -18.165
127 "MD" 35.401 -19.577 -20.433
128 "MD" 36.908 -17.088 -21.401
129 "MD" 37.769 -13.545 -21.19
130 "MD" 39.269 -10.742 -20.875
131 "MD" 39.253 -7.931 -22.106
132 "MD" 39.894 -4.528 -21.67
133 "MD" 40.513 -1.256 -21.004
134 "MD" 40.423 2.453 -22.454
135 "MD" 39.833 5.328 -22.008
136 "MD" 40.53 8.813 -21.98
137 "MD" 39.333 12.099 -22.755
138 "MD" 37.542 14.897 -22.989
139 "MD" 35.621 17.517 -22.899
140 "MD" 33.423 20.364 -22.418
141 "MD" 33.931 23.603 -21.178
142 "MD" 33.024 26.543 -20.448
143 "MD" 32.39 29.913 -19.697
144 "MD" 32.494 33.391 -19.218
145 "MD" 33.315 37.281 -19.198
146 "MD" 34.182 41.143 -19.59
147 "MD" 31.814 44.215 -18.814
148 "MD" 31.532 47.163 -18.652
149 "MD" 29.976 49.719 -17.942
150 "MD" 27.428 52.51 -17.853
151 "MD" 25.705 55.873 -17.498
152 "MD" 25.234 58.932 -16.104
153 "MD" 24.147 62.006 -15.371
154 "MD" 23.339 65.686 -15.009
155 "MD" 22.472 68.4 -14.967
156 "MD" 21.799 71.473 -13.449
157 "MD" 20.416 75.175 -13.078
158 "MD" 18.954 78.404 -11.196
159 "MD" 18.684 81.664 -11.578
160 "MD" 17.916 84.409 -9.414
161 "MD" 16.733 87.414 -8.601
162 "MD" 15.605 90.592 -8.416
163 "MD" 15.451 93.734 -6.57
164 "MD" 15.279 96.85 -5.813
165 "MD" 15.509 99.808 -4.914
166 "MD" 15.491 103.341 -3.417
167 "MD" 15.276 106.471 -3.838
-19 "MD" -3.831 99.572 38.171
-18 "MD" -7.555 98.389 36.161
-17 "MD" -8.743 95.678 36.601
-16 "MD" -10.146 92.858 36.867
-15 "MD" -11.43 89.312 36.333
-14 "MD" -13.809 87.222 36.798
-13 "MD" -16.263 85.531 36.28
-12 "MD" -18.719 82.438 37.169
-11 "MD" -21.698 80.461 36.211
-10 "MD" -22.263 77.227 34.345
-9 "MD" -23.95 74.587 33.765
-8 "MD" -25.527 72.102 32.23
-7 "MD" -24.641 68.685 32.105
-6 "MD" -24.186 64.843 30.919
-5 "MD" -24.166 60.875 30.841
-4 "MD" -24.726 58.412 30.779
-3 "MD" -24.832 54.986 30.429
-2 "MD" -27.237 51.477 29.187
-1 "MD" -27.52 48.399 30.793
0 "MD" -28.139 45.031 29.455
1 "MD" -29.343 42.015 28.008
2 "MD" -29.21 38.591 27.569
3 "MD" -29.833 35.754 25.741
4 "MD" -29.728 32.226 22.956
5 "MD" -30.592 29.378 22.963
6 "MD" -31.503 26.134 22.587
7 "MD" -32.401 22.837 23.448
8 "MD" -34.434 19.939 22.806
9 "MD" -34.2 16.898 22.835
10 "MD" -36.493 13.828 23.221
11 "MD" -38.708 10.902 22.739
12 "MD" -39.052 7.856 22.236
13 "MD" -39.947 5.078 21.739
14 "MD" -39.615 1.54 21.616
15 "MD" -40.653 -2.126 21
16 "MD" -39.638 -5.68 21.334
17 "MD" -39.453 -9.159 20.796
18 "MD" -37.904 -11.706 20.197
19 "MD" -37.352 -15.112 19.384
20 "MD" -36.885 -18.242 18.401
21 "MD" -37.284 -22.427 16.756
22 "MD" -35.976 -25.384 15.973
23 "MD" -34.586 -27.998 14.667
24 "MD" -31.147 -29.675 13.964
25 "MD" -28.242 -32.312 15.28
26 "MD" -26.255 -34.372 14.154
27 "MD" -23.543 -35.871 15.748
28 "MD" -20.078 -37.184 15.196
29 "MD" -17.404 -39.196 15.701
30 "MD" -14.259 -40.78 15.03
31 "MD" -11.452 -41.688 16.084
32 "MD" -8.347 -42.814 14.509
33 "MD" -5.078 -44.974 14.331
34 "MD" -1.781 -44.793 13.654
35 "MD" 1.457 -43.846 13.712
36 "MD" 4.345 -42.324 13.579
37 "MD" 7.963 -41.814 14.164
38 "MD" 11.051 -39.896 12.564
39 "MD" 14.38 -38.76 11.871
40 "MD" 17.23 -37.682 12.158
41 "MD" 20.66 -36.423 13.14
42 "MD" 23.665 -34.406 13.408
43 "MD" 25.479 -32.083 13.202
44 "MD" 28.253 -30.537 13.007
45 "MD" 29.58 -27.505 12.072
46 "MD" 32.119 -24.816 11.142
47 "MD" 33.739 -22.192 11.472
48 "MD" 35.678 -19.179 11.264
49 "MD" 37.085 -16.685 11.444
50 "MD" 37.883 -12.693 12.276
51 "MD" 39.513 -10.09 11.558
52 "MD" 41.74 -7.534 10.401
53 "MD" 42.786 -4.43 8.779
54 "MD" 42.55 -1.405 8.193
55 "MD" 41.977 1.626 7.316
56 "MD" 42.057 4.668 5.772
57 "MD" 41.316 8.076 5.811
58 "MD" 41.988 11.641 6.722
59 "MD" 40.418 15.306 6.167
60 "MD" 38.959 19.035 6.535
61 "MD" 37.624 21.995 5.093
62 "MD" 35.478 24.292 6.248
63 "MD" 33.327 27.133 6.76
64 "MD" 30.302 29.084 6.039
65 "MD" 28.068 31.152 4.298
66 "MD" 24.819 32.276 4.334
67 "MD" 22.026 34.822 3.033
68 "MD" 19.654 36.684 4.687
69 "MD" 16.615 36.643 2.784
70 "MD" 13.647 38.165 2.462
71 "MD" 9.368 38.655 2.244
72 "MD" 6.413 39.349 1.801
73 "MD" 2.803 38.765 0.693
74 "MD" 0.02 40.414 -0.102
75 "MD" -3.295 39.233 0.36
76 "MD" -6.442 39.94 -0.368
77 "MD" -9.847 38.325 -0.292
78 "MD" -13.731 38.7 -0.138
79 "MD" -17.003 37.101 -1.357
80 "MD" -20.38 36.922 -2.412
81 "MD" -22.348 34.191 -0.706
82 "MD" -25.539 32.814 -1.713
83 "MD" -28.883 31.312 -2.198
84 "MD" -30.535 28.164 -2.857
85 "MD" -33.312 26.537 -3.68
86 "MD" -35.68 24.572 -4.291
87 "MD" -37.837 21.324 -4.647
88 "MD" -39.102 18.196 -5.735
89 "MD" -41.287 14.871 -5.425
90 "MD" -42.001 11.827 -5.691
91 "MD" -41.515 8.705 -5.046
92 "MD" -42.611 4.949 -5.372
93 "MD" -42.506 2.187 -6.668
94 "MD" -43.188 -0.866 -7.48
95 "MD" -43.513 -4.52 -8.631
96 "MD" -41.938 -7.313 -9.051
97 "MD" -40.347 -11.027 -10.5
98 "MD" -38.871 -14.078 -11.026
99 "MD" -38.107 -17.139 -10.403
100 "MD" -35.649 -19.466 -11.799
101 "MD" -34.408 -22.597 -11.904
102 "MD" -32.129 -24.696 -12.537
103 "MD" -30.724 -27.836 -13.003
104 "MD" -28.7 -30.353 -13.69
105 "MD" -26.645 -32.963 -13.666
106 "MD" -23.316 -34.726 -14.956
107 "MD" -20.585 -36.197 -15.357
108 "MD" -17.734 -38.348 -14.647
109 "MD" -15.151 -39.61 -14.75
110 "MD" -11.075 -40.633 -14.953
111 "MD" -8.222 -41.634 -14.798
112 "MD" -5.049 -42.482 -14.468
113 "MD" -1.371 -43.975 -13.607
114 "MD" 1.879 -43.818 -13.713
115 "MD" 5.3 -44.263 -14.611
116 "MD" 8.175 -43.831 -14.57
117 "MD" 11.859 -41.797 -15.683
118 "MD" 15.165 -40.868 -15.86
119 "MD" 18.372 -39.97 -15.157
120 "MD" 21.644 -38.776 -16.334
121 "MD" 22.894 -35.486 -16.413
122 "MD" 26.047 -33.349 -17.369
123 "MD" 28.034 -31.189 -16.965
124 "MD" 30.771 -29.113 -18.036
125 "MD" 33.738 -27.095 -18.653
126 "MD" 34.255 -23.465 -19.36
127 "MD" 34.721 -20.237 -20.02
128 "MD" 36.477 -17.641 -20.997
129 "MD" 37.217 -13.753 -21.474
130 "MD" 38.257 -10.945 -21.881
131 "MD" 39.399 -8.066 -21.985
132 "MD" 40.394 -4.39 -21.72
133 "MD" 40.264 -1.109 -22.536
134 "MD" 40.949 2.11 -21.929
135 "MD" 39.674 5.338 -22.045
136 "MD" 40.909 8.439 -21.754
137 "MD" 38.642 11.499 -22.563
138 "MD" 36.793 14.166 -22.119
139 "MD" 35.309 17.214 -22.36
140 "MD" 33.626 20.596 -20.991
141 "MD" 33.541 23.595 -20.871
142 "MD" 32.817 26.559 -20.284
143 "MD" 31.902 29.572 -19.169
144 "MD" 31.644 32.704 -18.755
145 "MD" 32.418 36.197 -18.997
146 "MD" 31.956 39.57 -19.643
147 "MD" 29.829 42.407 -20.179
148 "MD" 29.018 45.488 -21.702
149 "MD" 26.93 48.171 -21.258
150 "MD" 25.674 50.781 -21.303
151 "MD" 24.382 53.845 -21.602
152 "MD" 23.172 56.984 -21.284
153 "MD" 21.616 59.973 -20.541
154 "MD" 20.61 62.388 -21.915
155 "MD" 19.017 66.113 -21.034
156 "MD" 18.25 68.903 -22.077
157 "MD" 15.734 71.386 -23.058
158 "MD" 14.091 74.022 -23.993
159 "MD" 12.329 76.753 -25.337
160 "MD" 10.402 79.317 -24.546
161 "MD" 8.58 81.854 -24.062
162 "MD" 5.645 83.709 -24.859
163 "MD" 4.312 87.088 -24.373
164 "MD" 4.038 90.934 -24.68
165 "MD" 2.684 93.258 -25.179
166 "MD" 2.818 96.297 -26.933
167 "MD" 1.911 99.789 -26.94
-19 "MD" 2.377 104.038 19.527
-18 "MD" -7.442 101.457 21.162
-17 "MD" -8.193 98.639 20.248
-16 "MD" -10.031 96.033 20.408
-15 "MD" -11.472 92.836 22.173
-14 "MD" -13.122 90.078 22.032
-13 "MD" -12.758 86.474 22.589
-12 "MD" -14.002 82.839 22.797
-11 "MD" -14.987 79.637 22.917
-10 "MD" -14.665 75.749 22.458
-9 "MD" -16.275 72.712 22.466
-8 "MD" -15.789 69.498 23.468
-7 "MD" -17.626 66.375 22.525
-6 "MD" -17.956 63.265 23.567
-5 "MD" -19.104 59.774 24.68
-4 "MD" -19.178 56.863 25.264
-3 "MD" -19.201 53.564 25.716
-2 "MD" -21.646 50.44 25.856
-1 "MD" -23.184 47.861 26.597
0 "MD" -24.79 45.409 25.867
1 "MD" -26.485 41.942 24.685
2 "MD" -27.443 38.269 24.313
3 "MD" -29.289 35.525 23.587
4 "MD" -30.252 32.601 23.376
5 "MD" -30.902 29.596 24.134
6 "MD" -30.787 26.426 23.488
7 "MD" -32.247 22.425 23.911
8 "MD" -33.857 19.925 22.846
9 "MD" -34.292 16.861 23.388
10 "MD" -37.012 13.585 22.846
11 "MD" -37.951 10.448 22.125
12 "MD" -39.341 7.915 21.493
13 "MD" -40.671 4.896 21.006
14 "MD" -40.987 1.347 21.098
15 "MD" -40.313 -2.257 20.66
16 "MD" -39.725 -5.976 19.715
17 "MD" -39.795 -8.919 19.857
18 "MD" -38.492 -12.108 19.043
19 "MD" -38.663 -15.555 17.622
20 "MD" -38.07 -18.352 18.314
21 "MD" -37.264 -22.153 18.304
22 "MD" -36.579 -25.79 17.277
23 "MD" -34.896 -28.074 16.148
24 "MD" -31.523 -29.813 15.808
25 "MD" -28.846 -31.786 16.415
26 "MD" -26.557 -34.352 15.041
27 "MD" -24.431 -36.636 15.673
28 "MD" -20.998 -37.455 14.986
29 "MD" -18.086 -39.537 15.597
30 "MD" -14.93 -40.546 15.788
31 "MD" -12.261 -41.552 16.768
32 "MD" -8.811 -42.016 15.016
33 "MD" -5.481 -44.486 15.392
34 "MD" -2.274 -43.54 13.952
35 "MD" 1.619 -43.773 14.121
36 "MD" 4.852 -42.144 14.055
37 "MD" 8.084 -42.548 15.158
38 "MD" 11.189 -40.165 13.357
39 "MD" 14.74 -39.506 12.542
40 "MD" 17.721 -37.839 13.012
41 "MD" 20.748 -36.662 13.091
42 "MD" 23.172 -35.073 12.66
43 "MD" 26.897 -33.743 12.685
44 "MD" 28.639 -30.479 12.447
45 "MD" 30.649 -28.273 11.281
46 "MD" 31.863 -25.556 12.852
47 "MD" 33.564 -22.757 12.366
48 "MD" 35.746 -19.943 12.163
49 "MD" 38.094 -17.729 11.471
50 "MD" 37.645 -13.708 12.383
51 "MD" 38.914 -10.734 11.495
52 "MD" 40.813 -7.165 10.775
53 "MD" 41.796 -4.141 10.354
54 "MD" 40.897 -1.112 9.662
55 "MD" 41.247 1.612 8.027
56 "MD" 41.68 5.266 6.351
57 "MD" 41.569 8.59 5.957
58 "MD" 42.547 12.293 5.981
59 "MD" 40.485 15.611 5.256
60 "MD" 39.511 19.111 5.234
61 "MD" 37.81 21.549 4.177
62 "MD" 36.054 24.071 4.973
63 "MD" 34.53 27.161 5.733
64 "MD" 31.197 28.747 5.124
65 "MD" 28.807 30.685 3.894
66 "MD" 25.207 32.393 3.398
67 "MD" 22.42 34.908 2.968
68 "MD" 20.124 36.639 3.968
69 "MD" 16.095 36.255 1.977
70 "MD" 13.309 38.287 1.437
71 "MD" 9.707 38.532 1.374
72 "MD" 6.117 40.279 1.746
73 "MD" 2.753 40.701 0.938
74 "MD" -0.028 39.659 0.26
75 "MD" -2.715 40.201 0.058
76 "MD" -6.351 40.581 -1.302
77 "MD" -9.601 38.911 -1.248
78 "MD" -12.872 38.716 -0.974
79 "MD" -16.006 36.776 -2.325
80 "MD" -19.492 36.585 -2.52
81 "MD" -22.194 34.217 -2.037
82 "MD" -25.466 32.984 -2.182
83 "MD" -28.632 31.514 -2.256
84 "MD" -29.989 28.907 -3.191
85 "MD" -32.645 27.024 -4.154
86 "MD" -35.126 24.53 -4.533
87 "MD" -37.552 21.59 -4.947
88 "MD" -38.964 18.285 -4.621
89 "MD" -40.737 15.339 -5.963
90 "MD" -41.934 12.17 -6.224
91 "MD" -41.265 8.712 -5.336
92 "MD" -43.33 5.079 -5.55
93 "MD" -42.699 1.941 -6.149
94 "MD" -42.758 -1.452 -7.938
95 "MD" -44.436 -5.247 -8.953
96 "MD" -43.126 -8.757 -8.92
97 "MD" -41.727 -11.723 -9.217
98 "MD" -39.222 -14.652 -9.384
99 "MD" -38.146 -17.543 -8.503
100 "MD" -35.927 -20.069 -9.94
101 "MD" -34.725 -22.723 -10.238
102 "MD" -31.742 -25.22 -10.995
103 "MD" -30.503 -27.754 -11.958
104 "MD" -29.029 -30.781 -13.413
105 "MD" -26.65 -33.597 -14.31
106 "MD" -23.836 -34.814 -15.107
107 "MD" -21.241 -36.282 -16.288
108 "MD" -18.355 -37.152 -17.587
109 "MD" -15.719 -39.872 -17.133
110 "MD" -11.939 -39.81 -17.977
111 "MD" -8.992 -41.352 -17.957
112 "MD" -5.267 -42.392 -17.037
113 "MD" -1.805 -43.431 -17.289
114 "MD" 1.464 -43.273 -17.962
115 "MD" 4.454 -43.134 -17.927
116 "MD" 8.104 -41.444 -17.397
117 "MD" 11.162 -41.946 -18.665
118 "MD" 14.5 -40.272 -17.967
119 "MD" 17.481 -39.506 -16.193
120 "MD" 20.079 -38.165 -15.321
121 "MD" 22.536 -34.86 -15.116
122 "MD" 25.917 -33.216 -15.708
123 "MD" 27.701 -31.123 -14.507
124 "MD" 31.419 -29.098 -14.989
125 "MD" 33.996 -27.294 -16.629
126 "MD" 35.169 -24.459 -16.498
127 "MD" 35.423 -21.409 -17.713
128 "MD" 36.784 -17.665 -18.762
129 "MD" 37.069 -14.295 -18.765
130 "MD" 38.835 -11.029 -19.404
131 "MD" 40.017 -8.227 -20.148
132 "MD" 40.78 -4.825 -19.966
133 "MD" 40.684 -1.697 -20.628
134 "MD" 41.57 1.864 -20.667
135 "MD" 40.639 5.043 -20.549
136 "MD" 41.94 8.26 -19.961
137 "MD" 40.183 11.892 -20.764
138 "MD" 38.742 15.299 -21.257
139 "MD" 38.157 18.304 -18.957
140 "MD" 36.703 20.832 -19.595
141 "MD" 35.985 24.105 -18.985
142 "MD" 34.8 27.139 -18.179
143 "MD" 33.809 30.215 -17.731
144 "MD" 33.617 33.52 -17.7
145 "MD" 34.042 37.316 -17.718
146 "MD" 33.769 42.02 -18.191
147 "MD" 31.553 44.296 -18.154
148 "MD" 30.286 47.363 -18.306
149 "MD" 27.846 49.963 -18.742
150 "MD" 25.755 52.483 -18.265
151 "MD" 24.208 55.443 -17.411
152 "MD" 22.812 58.066 -17.364
153 "MD" 22.097 61.624 -16.182
154 "MD" 21.945 64.835 -15.23
155 "MD" 22.051 68.13 -15.675
156 "MD" 22.429 71.504 -15.584
157 "MD" 21.316 74.3 -17.049
158 "MD" 20.889 77.335 -17.714
159 "MD" 20.017 80.392 -19.754
160 "MD" 18.358 83.941 -19.282
161 "MD" 17.167 86.32 -19.491
162 "MD" 16.145 89.767 -20.063
163 "MD" 13.827 92.93 -19.917
164 "MD" 14.796 96.248 -20.252
165 "MD" 14.219 99.178 -19.906
166 "MD" 13.799 102.317 -19.359
167 "MD" 14.03 106.211 -19.817
-19 "MD" 1.226 101.315 21.469
-18 "MD" -7.225 96.865 26.851
-17 "MD" -7.505 93.585 28.139
-16 "MD" -8.127 90.523 28.972
-15 "MD" -7.827 87.164 29.727
-14 "MD" -8.583 84.092 30.317
-13 "MD" -9.35 81.325 31.778
-12 "MD" -10.103 78.253 32.67
-11 "MD" -10.983 74.492 32.598
-10 "MD" -12.803 70.885 31.979
-9 "MD" -11.967 67.485 32.019
-8 "MD" -11.86 64.99 31.211
-7 "MD" -13.018 62.011 30.094
-6 "MD" -13.004 58.573 29.656
-5 "MD" -14.377 54.946 29.929
-4 "MD" -15.301 52.132 30.836
-3 "MD" -15.697 48.057 30.983
-2 "MD" -17.482 44.854 31.497
-1 "MD" -19.167 43.36 29.054
0 "MD" -22.042 40.762 28.958
1 "MD" -24.432 38.559 27.175
2 "MD" -27.053 37.149 26.22
3 "MD" -28.513 34.115 25.754
4 "MD" -29.657 30.73 25.124
5 "MD" -30.64 28.195 24.866
6 "MD" -32.533 25.267 23.997
7 "MD" -34.239 22.298 24.808
8 "MD" -36.674 19.653 24.462
9 "MD" -37.326 16.882 24.549
10 "MD" -39.735 13.638 24.566
11 "MD" -40.453 10.707 24.42
12 "MD" -40.754 7.8 23.412
13 "MD" -41.986 4.623 22.558
14 "MD" -40.912 0.91 23.224
15 "MD" -40.362 -1.713 21.948
16 "MD" -39.072 -4.83 22.097
17 "MD" -38.04 -8.374 22.543
18 "MD" -38.225 -11.394 22.09
19 "MD" -38.408 -15.136 21.542
20 "MD" -37.763 -18.009 21.531
21 "MD" -36.889 -21.299 21.315
22 "MD" -35.355 -24.503 19.146
23 "MD" -34.914 -28.155 17.956
24 "MD" -31.916 -30.002 17.41
25 "MD" -29.335 -31.736 17.919
26 "MD" -26.541 -34.008 17.112
27 "MD" -24.758 -37.03 18.187
28 "MD" -21.388 -37.45 17.071
29 "MD" -18.32 -39.634 16.985
30 "MD" -14.84 -41.804 17.722
31 "MD" -11.47 -41.518 16.774
32 "MD" -8.272 -42.278 15.524
33 "MD" -4.968 -44.899 14.923
34 "MD" -1.49 -44.132 14.855
35 "MD" 1.296 -43.414 14.345
36 "MD" 4.449 -42.464 14.2
37 "MD" 8.049 -42.898 14.858
38 "MD" 11.05 -40.834 13.542
39 "MD" 14.487 -39.974 13.429
40 "MD" 17.411 -37.894 13.585
41 "MD" 20.651 -36.74 13.856
42 "MD" 22.719 -34.467 13.267
43 "MD" 26.242 -33.792 13.744
44 "MD" 28.768 -31.635 13.056
45 "MD" 30.365 -28.716 12.413
46 "MD" 32.021 -25.545 13.021
47 "MD" 33.75 -22.524 12.104
48 "MD" 37.449 -20.405 12.085
49 "MD" 37.904 -17.632 10.879
50 "MD" 38.412 -13.922 10.368
51 "MD" 39.708 -11.175 10.034
52 "MD" 41.604 -7.038 10.134
53 "MD" 42.479 -3.791 8.966
54 "MD" 41.194 -0.812 8.012
55 "MD" 40.815 1.766 7.018
56 "MD" 41.168 5.308 6.511
57 "MD" 41.227 8.869 6.215
58 "MD" 41.984 12.603 6.283
59 "MD" 40.321 15.565 5.701
60 "MD" 39.094 19.065 6.206
61 "MD" 37.045 21.656 5.317
62 "MD" 34.971 23.889 6.494
63 "MD" 33.075 27.098 6.478
64 "MD" 30.655 29.76 4.585
65 "MD" 28 31.772 3.758
66 "MD" 25.009 33.095 2.836
67 "MD" 22.405 34.597 4.176
68 "MD" 19.477 36.589 3.449
69 "MD" 16.508 36.287 1.685
70 "MD" 12.928 38.861 0.811
71 "MD" 9.518 38.676 1.224
72 "MD" 6.234 39.287 0.081
73 "MD" 2.794 40.757 -0.556
74 "MD" -0.428 39.783 -0.58
75 "MD" -3.887 40.736 -1.069
76 "MD" -7.254 40.69 -1.424
77 "MD" -10.393 39.163 -1.515
78 "MD" -14.135 38.743 -0.718
79 "MD" -17.225 36.795 -1.616
80 "MD" -20.334 36.346 -2.446
81 "MD" -22.6 34.321 -0.902
82 "MD" -26.065 33.01 -1.17
83 "MD" -29.36 31.476 -1.255
84 "MD" -31.658 28.964 -1.926
85 "MD" -33.916 25.98 -3.277
86 "MD" -36.129 23.62 -3.428
87 "MD" -38.216 20.574 -3.584
88 "MD" -40.116 18.165 -5.21
89 "MD" -41.105 14.443 -4.593
90 "MD" -42.576 11.975 -5.318
91 "MD" -41.484 8.54 -4.897
92 "MD" -41.948 4.769 -5.628
93 "MD" -43.593 1.255 -6.038
94 "MD" -42.535 -1.477 -7.477
95 "MD" -42.695 -5.267 -7.507
96 "MD" -42.247 -8.437 -8.442
97 "MD" -40.268 -11.144 -10.022
98 "MD" -38.708 -14.037 -10.964
99 "MD" -38.138 -17.268 -10.795
100 "MD" -35.704 -19.713 -11.791
101 "MD" -34.641 -22.624 -12.849
102 "MD" -31.9 -24.775 -12.201
103 "MD" -30.68 -27.616 -13.06
104 "MD" -29.169 -30.477 -13.203
105 "MD" -27.078 -33.223 -13.696
106 "MD" -23.401 -34.483 -15.015
107 "MD" -20.908 -35.919 -16.079
108 "MD" -17.876 -37.146 -15.003
109 "MD" -15.031 -39.642 -14.633
110 "MD" -11.724 -40.332 -15.674
111 "MD" -8.312 -40.841 -15.112
112 "MD" -5.158 -42.089 -15.381
113 "MD" -1.472 -43.076 -16.178
114 "MD" 1.499 -44.177 -16.367
115 "MD" 4.467 -43.404 -17.142
116 "MD" 7.819 -43.704 -17.317
117 "MD" 11.029 -42.302 -16.956
118 "MD" 14.31 -40.818 -16.552
119 "MD" 17.943 -39.573 -15.452
120 "MD" 21.846 -38.638 -14.849
121 "MD" 23.826 -34.422 -14.791
122 "MD" 26.503 -32.336 -15.018
123 "MD" 28.525 -30.048 -14.304
124 "MD" 31.634 -28.278 -14.581
125 "MD" 34.372 -26.029 -16.332
126 "MD" 35.291 -23.403 -16.832
127 "MD" 35.435 -19.898 -16.878
128 "MD" 36.824 -17.278 -18.499
129 "MD" 37.961 -13.735 -18.298
130 "MD" 38.186 -11.039 -19.305
131 "MD" 39.794 -8.484 -19.799
132 "MD" 40.299 -4.547 -20.443
133 "MD" 40.788 -1.148 -21.249
134 "MD" 40.835 1.95 -22.452
135 "MD" 40.733 5.132 -21.456
136 "MD" 40.136 7.909 -21.912
137 "MD" 40.363 11.712 -23.033
138 "MD" 39.074 14.555 -22.656
139 "MD" 36.356 17.565 -21.595
140 "MD" 34.424 20.658 -21.266
141 "MD" 34.818 23.644 -20.851
142 "MD" 33.81 26.255 -19.714
143 "MD" 32.899 29.594 -19.136
144 "MD" 32.524 33.132 -18.767
145 "MD" 32.767 36.973 -18.817
146 "MD" 31.275 39.872 -19.048
147 "MD" 30.295 42.739 -18.617
148 "MD" 29.342 45.849 -18.631
149 "MD" 26.331 48.782 -19.272
150 "MD" 24.921 51.602 -19
151 "MD" 24.448 54.856 -18.592
152 "MD" 23.148 57.738 -17.873
153 "MD" 22.597 61.025 -17.967
154 "MD" 22.354 64.473 -18.738
155 "MD" 22.041 67.438 -18.922
156 "MD" 21.957 70.449 -18.397
157 "MD" 20.948 73.692 -19.474
158 "MD" 19.714 77.713 -20.466
159 "MD" 18.277 80.723 -21.217
160 "MD" 18.053 84.233 -20.706
161 "MD" 17.776 86.623 -19.256
162 "MD" 16.742 89.57 -18.561
163 "MD" 16.666 93.19 -16.768
164 "MD" 16.948 96.704 -16.688
165 "MD" 16.552 99.787 -15.064
166 "MD" 17.511 102.93 -15.761
167 "MD" 17.641 106.331 -16.686
-19 "MD" -10.613 105.523 9.649
-18 "MD" -11.525 99.727 19.114
-17 "MD" -10.765 96.468 19.44
-16 "MD" -10.535 93.175 20.04
-15 "MD" -9.35 89.75 20.572
-14 "MD" -10.721 87.054 21.245
-13 "MD" -11.82 83.83 21.761
-12 "MD" -12.462 80.64 23.238
-11 "MD" -14.171 77.231 23.211
-10 "MD" -14.37 73.852 23.15
-9 "MD" -15.861 71.254 22.591
-8 "MD" -16.537 68.112 22.494
-7 "MD" -17.208 64.795 22.826
-6 "MD" -16.81 60.709 23
-5 "MD" -18.16 57.792 23.866
-4 "MD" -19.67 55.332 25.043
-3 "MD" -20.651 52.791 26.441
-2 "MD" -22.901 49.833 27.36
-1 "MD" -25.11 47.037 28.023
0 "MD" -26.77 44.45 28.052
1 "MD" -28.515 41.704 26.479
2 "MD" -28.62 38.539 26.222
3 "MD" -30.984 35.797 24.964
4 "MD" -30.951 32.259 25.494
5 "MD" -31.475 29.446 24.682
6 "MD" -32.493 26.426 23.525
7 "MD" -34.052 23.187 23.631
8 "MD" -35.86 19.707 22.587
9 "MD" -35.577 16.852 22.43
10 "MD" -37.985 13.686 22.355
11 "MD" -38.401 10.401 21.864
12 "MD" -38.605 7.484 21.422
13 "MD" -39.653 4.1 20.566
14 "MD" -39.301 1.005 20.567
15 "MD" -40.168 -2.925 20.795
16 "MD" -39.28 -5.797 21.016
17 "MD" -38.858 -9.471 21.97
18 "MD" -38.209 -12.788 22.104
19 "MD" -38.022 -15.619 21.352
20 "MD" -37.942 -18.838 21.408
21 "MD" -37.793 -22.55 22.381
22 "MD" -37.207 -25.608 21.149
23 "MD" -35.258 -28.223 19.017
24 "MD" -31.92 -30.472 18.277
25 "MD" -29.901 -33.542 17.966
26 "MD" -26.938 -34.295 18.489
27 "MD" -24.267 -36.085 18.4
28 "MD" -21.576 -37.518 17.272
29 "MD" -17.868 -39.154 16.898
30 "MD" -15.251 -40.935 15.756
31 "MD" -12.18 -41.251 15.01
32 "MD" -9.43 -43.038 15.089
33 "MD" -6.478 -44.463 13.893
34 "MD" -2.8 -43.883 12.606
35 "MD" 0.349 -43.174 12.128
36 "MD" 3.414 -42.349 12.592
37 "MD" 7.085 -42.375 13.187
38 "MD" 10.197 -40.674 12.474
39 "MD" 13.824 -39.443 12.736
40 "MD" 16.983 -37.826 13.321
41 "MD" 20.687 -36.664 13.349
42 "MD" 22.864 -34.221 12.56
43 "MD" 25.729 -32.792 12.522
44 "MD" 29.501 -31.128 12.171
45 "MD" 31.473 -28.655 12.213
46 "MD" 32.573 -25.591 13.147
47 "MD" 34.367 -22.293 12.646
48 "MD" 37.751 -19.976 13.65
49 "MD" 38.52 -17.428 12.194
50 "MD" 38.013 -13.175 12.776
51 "MD" 39.966 -10.786 11.777
52 "MD" 41.909 -7.6 11.669
53 "MD" 42.006 -4.099 9.397
54 "MD" 41.775 -0.545 8.469
55 "MD" 41.696 1.785 7.605
56 "MD" 41.878 5.578 6.674
57 "MD" 41.085 8.859 6.323
58 "MD" 41.889 12.535 6.844
59 "MD" 40.289 15.446 6.169
60 "MD" 38.653 18.927 6.775
61 "MD" 37.144 21.563 5.252
62 "MD" 34.86 24.291 6.672
63 "MD" 32.063 26.32 5.494
64 "MD" 30.585 29.194 5.511
65 "MD" 27.431 31.198 4.748
66 "MD" 24.086 33.177 3.444
67 "MD" 21.464 34.764 5.395
68 "MD" 18.197 36.719 4.616
69 "MD" 15.005 35.932 2.442
70 "MD" 11.739 38.711 1.704
71 "MD" 8.2 39.487 1.654
72 "MD" 5.149 40.298 1.402
73 "MD" 2.27 41.212 0.966
74 "MD" -0.951 40.882 0.585
75 "MD" -3.544 39.891 0.333
76 "MD" -6.764 40.188 -0.496
77 "MD" -10.181 38.645 -1.359
78 "MD" -13.953 38.851 -0.699
79 "MD" -17.223 36.824 -1.803
80 "MD" -20.619 36.404 -2.529
81 "MD" -22.74 34.172 -1.009
82 "MD" -25.254 32.381 -1.731
83 "MD" -29.201 32.219 -1.264
84 "MD" -31.939 29.932 -2.684
85 "MD" -32.927 27.4 -3.024
86 "MD" -35.58 25.474 -4.203
87 "MD" -37.328 22.364 -4.899
88 "MD" -38.903 19.191 -6.034
89 "MD" -41.027 16.133 -5.998
90 "MD" -42.568 13.327 -7.236
91 "MD" -41.125 10.184 -7.114
92 "MD" -42.213 6.663 -7.519
93 "MD" -43.349 2.86 -8.144
94 "MD" -42.058 -0.066 -10.08
95 "MD" -41.785 -2.756 -9.694
96 "MD" -42.248 -6.323 -10.478
97 "MD" -39.925 -9.905 -11.484
98 "MD" -38.87 -13.027 -11.71
99 "MD" -37.979 -15.899 -12.541
100 "MD" -36.729 -19.254 -11.607
101 "MD" -35.276 -22.593 -12.253
102 "MD" -32.196 -24.589 -11.868
103 "MD" -30.127 -27.199 -13.809
104 "MD" -28.528 -29.884 -14.285
105 "MD" -27.097 -33.344 -14.703
106 "MD" -24.243 -34.268 -15.203
107 "MD" -21.324 -35.512 -15.947
108 "MD" -17.973 -36.602 -15.584
109 "MD" -14.931 -38.597 -16.479
110 "MD" -11.722 -39.551 -15.798
111 "MD" -8.132 -41.641 -15.902
112 "MD" -4.551 -42.152 -15.335
113 "MD" -0.744 -44.216 -15.367
114 "MD" 2.58 -43.449 -14.904
115 "MD" 5.693 -43.404 -15.719
116 "MD" 9.19 -42.746 -16.536
117 "MD" 12.067 -41.357 -16.549
118 "MD" 15.339 -40.782 -16.325
119 "MD" 19.372 -39.585 -14.701
120 "MD" 21.904 -37.04 -13.988
121 "MD" 24.747 -34.388 -14.357
122 "MD" 27.216 -32.361 -14.152
123 "MD" 29.274 -29.82 -14.121
124 "MD" 32.419 -28.062 -14.582
125 "MD" 34.419 -25.772 -16.313
126 "MD" 36.461 -23.646 -16.855
127 "MD" 36.485 -20.033 -16.985
128 "MD" 37.51 -17.127 -18.684
129 "MD" 37.832 -13.028 -19.741
130 "MD" 38.827 -9.94 -20.309
131 "MD" 39.869 -7.352 -20.535
132 "MD" 40.187 -3.527 -21.364
133 "MD" 40.195 -0.394 -21.482
134 "MD" 39.562 2.955 -22.684
135 "MD" 39.584 5.775 -21.53
136 "MD" 41.175 9.395 -20.563
137 "MD" 40.171 12.804 -20.087
138 "MD" 38.782 15.634 -19.849
139 "MD" 37.582 18.388 -19.42
140 "MD" 35.764 21.706 -18.671
141 "MD" 35.055 24.723 -18.139
142 "MD" 34.012 27.519 -17.952
143 "MD" 33.007 30.558 -17.643
144 "MD" 32.569 34.072 -17.45
145 "MD" 33.057 37.742 -17.793
146 "MD" 31.52 40.831 -18.017
147 "MD" 31.091 44.276 -18.438
148 "MD" 29.288 46.948 -18.128
149 "MD" 28.439 50.041 -19.291
150 "MD" 26.719 53.034 -18.636
151 "MD" 25.99 56.729 -18.218
152 "MD" 25.342 59.727 -17.278
153 "MD" 25.8 63.258 -16.009
154 "MD" 25.925 66.433 -15.329
155 "MD" 24.212 69.82 -16.32
156 "MD" 24.03 73.157 -15.032
157 "MD" 22.72 76.899 -15.485
158 "MD" 23.317 79.973 -15.704
159 "MD" 23.149 83.042 -16.135
160 "MD" 22.225 86.56 -14.114
161 "MD" 21.378 89.68 -13.848
162 "MD" 20.224 92.714 -13.644
163 "MD" 19.842 96.308 -12.529
164 "MD" 20.167 99.636 -11.626
165 "MD" 20.139 102.567 -10.852
166 "MD" 19.671 105.703 -9.411
167 "MD" 19.21 109.345 -9.897
-19 "MD" -3.044 93.822 7.631
-18 "MD" -2.57 96.316 14.714
-17 "MD" -3.195 93.132 14.794
-16 "MD" -3.281 90.345 15.872
-15 "MD" -2.861 86.759 15.384
-14 "MD" -4.361 83.222 16.662
-13 "MD" -6.513 81.549 17.186
-12 "MD" -7.865 78.482 18.359
-11 "MD" -10.106 75.595 18.205
-10 "MD" -12.492 73.472 20.373
-9 "MD" -13.293 70.244 21.395
-8 "MD" -14.435 67.53 21.454
-7 "MD" -16.273 64.917 21.647
-6 "MD" -17.265 61.352 22.915
-5 "MD" -19.136 58.844 24.325
-4 "MD" -20.306 56.176 25.565
-3 "MD" -21.799 54.244 26.508
-2 "MD" -24.21 51.534 27.908
-1 "MD" -26.548 48.967 29.247
0 "MD" -28.59 46.706 29.403
1 "MD" -28.706 43.035 28.099
2 "MD" -29.519 40.498 26.635
3 "MD" -30.375 37.437 25.177
4 "MD" -30.051 33.822 23.802
5 "MD" -31.217 30.986 24.236
6 "MD" -31.821 27.904 23.19
7 "MD" -32.601 24.066 23.82
8 "MD" -34.253 21.369 23.366
9 "MD" -35.211 18.309 23.553
10 "MD" -37.799 15.199 23.861
11 "MD" -38.704 11.991 23.581
12 "MD" -39.459 9.324 22.876
13 "MD" -40.603 6.303 22.366
14 "MD" -40.303 2.998 22.708
15 "MD" -39.741 -0.347 22.21
16 "MD" -38.942 -3.659 22.14
17 "MD" -39.483 -7.336 22.55
18 "MD" -38.363 -10.437 23.114
19 "MD" -38.007 -14.003 22.46
20 "MD" -37.512 -17.293 23.299
21 "MD" -35.714 -20.398 22.952
22 "MD" -34.763 -23.312 21.208
23 "MD" -33.352 -25.833 18.979
24 "MD" -31.01 -28.859 17.763
25 "MD" -29.49 -31.751 16.688
26 "MD" -27.323 -34.062 17.36
27 "MD" -24.135 -35.866 17.933
28 "MD" -20.532 -37.085 16.712
29 "MD" -17.463 -39.213 16.602
30 "MD" -14.947 -40.858 15.722
31 "MD" -11.518 -41.169 15.76
32 "MD" -8.476 -43.216 15.669
33 "MD" -5.507 -43.972 14.239
34 "MD" -1.972 -43.946 13.27
35 "MD" 1.182 -43.063 12.781
36 "MD" 4.405 -42.251 12.571
37 "MD" 7.952 -42.622 13.692
38 "MD" 11.095 -40.908 13.219
39 "MD" 14.167 -39.265 13.32
40 "MD" 17.023 -36.98 12.845
41 "MD" 20.604 -36.545 11.862
42 "MD" 23.057 -34.635 11.949
43 "MD" 25.87 -33.387 11.868
44 "MD" 28.825 -31.512 11.235
45 "MD" 30.778 -28.448 11.883
46 "MD" 32.559 -25.338 12.086
47 "MD" 34.457 -22.299 11.362
48 "MD" 37.374 -19.881 11.66
49 "MD" 38.116 -16.868 10.593
50 "MD" 38.664 -13.427 11.022
51 "MD" 40.438 -10.554 10.645
52 "MD" 42.363 -7.175 9.748
53 "MD" 42.903 -4.356 8.366
54 "MD" 42.665 -0.775 6.921
55 "MD" 42.195 1.914 6.303
56 "MD" 42.431 4.913 4.865
57 "MD" 41.285 8.144 5.003
58 "MD" 42.282 11.637 5.764
59 "MD" 40.961 14.777 5.888
60 "MD" 39.217 18.898 6.011
61 "MD" 36.809 21.276 5.232
62 "MD" 34.594 24.574 7.274
63 "MD" 33.078 27.109 6.339
64 "MD" 29.812 28.503 5.14
65 "MD" 27.713 31.177 3.936
66 "MD" 25.314 33.193 3.508
67 "MD" 22.351 35.165 4.904
68 "MD" 19.51 36.36 4.873
69 "MD" 15.868 36.311 2.886
70 "MD" 12.94 38.891 1.735
71 "MD" 9.719 38.975 1.874
72 "MD" 6.243 39.626 1.659
73 "MD" 3.128 40.879 1.766
74 "MD" -0.098 39.734 1.091
75 "MD" -3.294 39.94 0.451
76 "MD" -6.31 39.337 -0.186
77 "MD" -9.352 38.689 -1.065
78 "MD" -13.168 38.455 -1.43
79 "MD" -16.66 36.363 -1.373
80 "MD" -19.748 36.461 -2.499
81 "MD" -22.111 34.453 -0.672
82 "MD" -25.296 33.037 -1.06
83 "MD" -29.092 31.794 -1.474
84 "MD" -31.81 29.479 -3.291
85 "MD" -34.356 27.45 -3.055
86 "MD" -36.538 24.764 -3.291
87 "MD" -38.639 22.155 -3.628
88 "MD" -40.401 18.332 -4.422
89 "MD" -41.889 15.572 -4.254
90 "MD" -42.171 12.082 -4.948
91 "MD" -41.853 8.784 -6.207
92 "MD" -43.145 6.036 -5.135
93 "MD" -43.268 2.216 -4.827
94 "MD" -42.06 -0.872 -6.351
95 "MD" -41.792 -3.552 -6.53
96 "MD" -41.128 -7.269 -6.994
97 "MD" -40.325 -10.797 -9.661
98 "MD" -38.911 -13.882 -10.238
99 "MD" -38.17 -16.799 -10.489
100 "MD" -35.689 -19.554 -12.336
101 "MD" -34.64 -22.438 -13.225
102 "MD" -32.115 -24.774 -13.058
103 "MD" -30.263 -27.358 -13.361
104 "MD" -27.504 -28.935 -14.125
105 "MD" -25.901 -32.111 -14.276
106 "MD" -23.212 -33.977 -15.161
107 "MD" -20.948 -35.916 -16.592
108 "MD" -17.872 -37.18 -15.708
109 "MD" -14.767 -39.4 -14.474
110 "MD" -11.67 -40.264 -15.219
111 "MD" -8.326 -41.441 -14.5
112 "MD" -4.981 -42.526 -13.847
113 "MD" -1.442 -44.32 -13.731
114 "MD" 1.796 -44.043 -14.427
115 "MD" 4.855 -43.667 -14.937
116 "MD" 7.718 -42.583 -14.698
117 "MD" 11.397 -41.679 -16.428
118 "MD" 14.617 -40.323 -16.765
119 "MD" 18.01 -39.349 -15.712
120 "MD" 21.337 -38.342 -15.297
121 "MD" 23.178 -34.565 -14.994
122 "MD" 26.233 -32.621 -15.806
123 "MD" 28.472 -30.807 -14.796
124 "MD" 31.528 -28.776 -15.851
125 "MD" 33.813 -26.96 -16.164
126 "MD" 35.585 -24.631 -16.923
127 "MD" 35.594 -20.833 -18.443
128 "MD" 37.214 -17.702 -19.345
129 "MD" 37.506 -13.15 -18.742
130 "MD" 38.967 -10.7 -18.258
131 "MD" 39.721 -7.775 -19.778
132 "MD" 38.811 -4.325 -20.027
133 "MD" 38.752 -0.835 -21.292
134 "MD" 38.285 2.378 -22.103
135 "MD" 38.584 5.812 -20.875
136 "MD" 39.538 9.242 -21.893
137 "MD" 38.803 12.348 -20.852
138 "MD" 38.533 15.072 -21.437
139 "MD" 37.5 18.854 -20.79
140 "MD" 35.062 22.31 -19.889
141 "MD" 35.108 25.314 -19.386
142 "MD" 34.903 28.442 -18.747
143 "MD" 34.048 31.887 -18.071
144 "MD" 34.147 34.768 -18.333
145 "MD" 34.598 38.386 -17.294
146 "MD" 33.927 41.233 -16.624
147 "MD" 33.591 44.404 -16.622
148 "MD" 32.284 47.764 -17.513
149 "MD" 30.415 51.094 -17.09
150 "MD" 28.632 53.695 -16.387
151 "MD" 27.069 55.986 -15.203
152 "MD" 25.182 59.145 -13.38
153 "MD" 25.156 62.005 -12.392
154 "MD" 26.154 66.041 -11.706
155 "MD" 26.848 69.073 -11.689
156 "MD" 27.718 72.339 -10.595
157 "MD" 28.645 75.661 -11.202
158 "MD" 28.365 78.683 -10.736
159 "MD" 28.68 82.004 -11.089
160 "MD" 27.128 85.385 -10.849
161 "MD" 27.04 88.481 -8.982
162 "MD" 25.867 91.87 -8.607
163 "MD" 25.727 95.826 -7.22
164 "MD" 25.532 98.751 -6.048
165 "MD" 25.905 101.581 -5.56
166 "MD" 25.733 104.598 -3.786
167 "MD" 26.208 107.832 -3.815
-19 "MD" -14.6 109.292 20.376
-18 "MD" -13.712 101.121 22.475
-17 "MD" -13.774 98.06 22.217
-16 "MD" -12.959 95.25 22.074
-15 "MD" -11.857 91.801 22.284
-14 "MD" -13.251 88.782 23.016
-13 "MD" -13.149 85.76 23.938
-12 "MD" -13.678 82.223 24.806
-11 "MD" -15.561 78.98 24.741
-10 "MD" -16.466 76.054 23.32
-9 "MD" -17.256 72.487 23.043
-8 "MD" -18.602 69.45 22.958
-7 "MD" -19.849 66.022 23.265
-6 "MD" -19.75 62.18 23.094
-5 "MD" -21.151 58.788 23.126
-4 "MD" -22.57 56.045 23.597
-3 "MD" -23.188 52.898 23.949
-2 "MD" -24.306 50.207 24.79
-1 "MD" -26.219 47.423 22.993
0 "MD" -28.399 44.683 24.001
1 "MD" -30.127 42.332 22.477
2 "MD" -31.388 39.045 22.25
3 "MD" -31.291 34.944 21.985
4 "MD" -31.969 31.696 22.719
5 "MD" -31.62 29.027 22.892
6 "MD" -31.425 25.602 22.667
7 "MD" -32.297 22.681 24.29
8 "MD" -31.826 19.161 25.804
9 "MD" -33.058 16.101 24.89
10 "MD" -34.815 13.5 26.244
11 "MD" -37.238 10.83 25.327
12 "MD" -38.165 8.058 24.397
13 "MD" -39.367 4.86 23.106
14 "MD" -38.647 1.796 23.594
15 "MD" -39.316 -1.489 22.105
16 "MD" -38.363 -4.945 21.136
17 "MD" -39.053 -8.76 20.791
18 "MD" -38.079 -12.159 19.88
19 "MD" -37.909 -15.398 18.555
20 "MD" -37.519 -17.812 18.179
21 "MD" -37.16 -21.226 19.055
22 "MD" -37.39 -25.009 17.719
23 "MD" -35.607 -27.81 16.168
24 "MD" -32.077 -29.41 16.2
25 "MD" -28.968 -31.201 16.582
26 "MD" -27.37 -33.589 17.248
27 "MD" -24.686 -35.664 16.685
28 "MD" -21.19 -36.78 15.546
29 "MD" -18.318 -39.203 16.158
30 "MD" -15.271 -40.63 16.767
31 "MD" -11.875 -41.8 17.209
32 "MD" -9.109 -43.117 16.099
33 "MD" -6.086 -44.548 15.894
34 "MD" -2.599 -43.695 15.48
35 "MD" 0.898 -43.309 14.678
36 "MD" 3.663 -42.097 14.793
37 "MD" 7.35 -42.533 15.892
38 "MD" 10.462 -40.626 14.454
39 "MD" 13.787 -39.159 14.282
40 "MD" 17.164 -38.046 13.169
41 "MD" 20.035 -36.756 13.807
42 "MD" 22.378 -34.423 13.242
43 "MD" 25.284 -32.966 13.748
44 "MD" 27.485 -30.015 13.991
45 "MD" 29.561 -27.633 14.146
46 "MD" 32.304 -25.278 12.545
47 "MD" 34.205 -22.634 13.7
48 "MD" 36.231 -20.431 12.74
49 "MD" 38.775 -16.653 11.725
50 "MD" 38.05 -12.806 12.552
51 "MD" 40.23 -10.311 11.406
52 "MD" 41.849 -7.43 11.078
53 "MD" 43.191 -4.243 9.427
54 "MD" 43.628 -1.228 7.969
55 "MD" 42.027 1.178 7.437
56 "MD" 41.939 5.146 6.149
57 "MD" 41.196 8.349 6.137
58 "MD" 42.01 11.542 6.863
59 "MD" 40.159 15.035 6.323
60 "MD" 39.044 18.524 7.01
61 "MD" 37.06 21.4 5.791
62 "MD" 34.552 24.029 6.951
63 "MD" 32.195 25.982 5.662
64 "MD" 30.705 28.753 5.647
65 "MD" 28.722 31.262 4.575
66 "MD" 24.896 32.213 4.557
67 "MD" 22.459 34.176 5.602
68 "MD" 19.681 36.14 5.45
69 "MD" 16.263 36.152 3.462
70 "MD" 13.012 38.084 2.57
71 "MD" 9.62 38.154 2.924
72 "MD" 6.695 38.047 2.119
73 "MD" 3.523 39.049 2.05
74 "MD" -0.054 37.782 1.28
75 "MD" -3.711 38.761 -0.422
76 "MD" -7.573 39.018 -1.34
77 "MD" -10.411 38.035 -1.173
78 "MD" -14.283 38.297 -0.832
79 "MD" -17.591 36.299 -1.401
80 "MD" -21.144 36.336 -1.627
81 "MD" -23.248 34.04 -0.061
82 "MD" -26.442 32.977 -0.742
83 "MD" -29.027 30.412 -0.713
84 "MD" -31.373 27.959 -1.181
85 "MD" -33.981 25.573 -1.386
86 "MD" -35.943 23.277 -2.167
87 "MD" -38.264 20.785 -3.944
88 "MD" -39.892 17.379 -4.026
89 "MD" -42.301 14.645 -4.566
90 "MD" -43.362 11.279 -5.531
91 "MD" -42.563 7.727 -4.88
92 "MD" -43.21 4.472 -4.949
93 "MD" -44.405 1 -7.044
94 "MD" -45.03 -2.189 -8.378
95 "MD" -43.575 -5.048 -8.649
96 "MD" -42.256 -8.045 -8.68
97 "MD" -41.239 -11.377 -10.848
98 "MD" -39.46 -14.504 -10.971
99 "MD" -38.474 -17.676 -10.752
100 "MD" -35.972 -20.075 -11.857
101 "MD" -34.841 -23.061 -12.715
102 "MD" -31.467 -25.093 -12.252
103 "MD" -29.476 -27.947 -13.433
104 "MD" -27.791 -30.621 -13.404
105 "MD" -25.39 -33.257 -13.846
106 "MD" -22.718 -34.967 -14.835
107 "MD" -20.067 -37.228 -15.89
108 "MD" -16.993 -38.221 -14.213
109 "MD" -13.728 -39.479 -14.904
110 "MD" -10.412 -40.335 -14.054
111 "MD" -7.4 -41.592 -14.336
112 "MD" -4.195 -42.218 -13.708
113 "MD" -0.551 -43.416 -13.438
114 "MD" 2.558 -42.758 -13.59
115 "MD" 6.738 -42.285 -14.329
116 "MD" 10.14 -41.47 -14.656
117 "MD" 13.651 -40.116 -14.914
118 "MD" 16.408 -39.112 -14.586
119 "MD" 19.698 -38.587 -13.184
120 "MD" 22.55 -37.688 -13.314
121 "MD" 24.6 -33.755 -13.527
122 "MD" 27.138 -31.107 -13.65
123 "MD" 29.372 -30.306 -12.835
124 "MD" 33.44 -28.187 -13.208
125 "MD" 36.326 -26.256 -13.286
126 "MD" 38.143 -23.779 -14.201
127 "MD" 38.272 -20.633 -16.101
128 "MD" 38.872 -16.705 -17.57
129 "MD" 38.132 -13.104 -18.092
130 "MD" 39.264 -10.221 -17.627
131 "MD" 39.934 -7.194 -18.632
132 "MD" 38.85 -3.932 -19.098
133 "MD" 39.165 -0.186 -20.42
134 "MD" 38.786 3.078 -20.859
135 "MD" 38.908 5.865 -20.223
136 "MD" 39.652 9.437 -19.882
137 "MD" 38.698 13.027 -21.395
138 "MD" 36.93 16.325 -20.948
139 "MD" 35.921 19.295 -21.392
140 "MD" 35.302 22.484 -20.651
141 "MD" 35.221 25.852 -19.6
142 "MD" 34.8 29.047 -18.219
143 "MD" 33.02 31.378 -16.622
144 "MD" 33.317 34.566 -16.622
145 "MD" 33.564 38.89 -16.468
146 "MD" 32.9 41.977 -15.844
147 "MD" 32.617 45.27 -15.322
148 "MD" 31.188 48.231 -14.908
149 "MD" 29.228 51.32 -15.294
150 "MD" 27.792 54.123 -15.088
151 "MD" 26.492 57.722 -15.19
152 "MD" 26.748 61.26 -14.954
153 "MD" 25.206 63.754 -14.244
154 "MD" 24.93 67.096 -15.888
155 "MD" 24.676 70.248 -16.063
156 "MD" 24.462 73.581 -16.347
157 "MD" 25.286 77.089 -17.607
158 "MD" 23.469 80.369 -17.774
159 "MD" 22.85 83.698 -18.532
160 "MD" 21.273 86.515 -17.375
161 "MD" 20.118 88.924 -17.121
162 "MD" 18.532 92.311 -16.934
163 "MD" 18.614 95.222 -13.678
164 "MD" 18.494 98.234 -11.864
165 "MD" 18.912 101.19 -10.875
166 "MD" 20.614 104.482 -9.541
167 "MD" 20.819 107.859 -10.031
-19 "MD" -9.795 105.363 22.252
-18 "MD" -9.032 101.002 28.525
-17 "MD" -8.986 97.771 28.126
-16 "MD" -8.929 94.282 28.362
-15 "MD" -8.796 90.942 27.549
-14 "MD" -10.525 88.48 28.215
-13 "MD" -12.115 85.257 29.133
-12 "MD" -13.487 82.051 29.762
-11 "MD" -15.667 79.666 29.306
-10 "MD" -17.262 76.329 27.869
-9 "MD" -18.191 73.134 27.488
-8 "MD" -18.935 70.255 26.774
-7 "MD" -20.576 67.331 25.935
-6 "MD" -20.938 63.531 27.278
-5 "MD" -20.52 59.673 26.44
-4 "MD" -22.334 57.008 26.293
-3 "MD" -23.142 53.903 26.087
-2 "MD" -24.348 50.665 27.374
-1 "MD" -25.382 47.575 26.484
0 "MD" -26.778 45.004 26.809
1 "MD" -27.938 40.962 25.179
2 "MD" -30.3 38.461 24.434
3 "MD" -30.267 34.888 23.763
4 "MD" -31.449 32.297 22.428
5 "MD" -32.244 29.881 23.41
6 "MD" -33.008 26.51 23.319
7 "MD" -33.517 22.548 24.108
8 "MD" -35.2 19.743 23.851
9 "MD" -35.343 16.777 24.521
10 "MD" -37.838 13.217 24.643
11 "MD" -38.944 10.399 23.31
12 "MD" -40.099 7.805 22.087
13 "MD" -40.274 4.659 21.034
14 "MD" -40.642 0.803 21.462
15 "MD" -41.341 -2.64 20.167
16 "MD" -40.117 -5.692 19.415
17 "MD" -40.009 -8.836 19.253
18 "MD" -39.373 -12.195 18.444
19 "MD" -38.314 -15.253 17.484
20 "MD" -37.718 -18.311 16.909
21 "MD" -37.357 -21.154 15.116
22 "MD" -36.385 -24.194 14.229
23 "MD" -35.244 -27.691 13.088
24 "MD" -32.744 -29.496 12.592
25 "MD" -29.602 -31.389 13.78
26 "MD" -27.524 -34.053 13.276
27 "MD" -24.576 -35.578 13.662
28 "MD" -21.221 -37.688 14.472
29 "MD" -18.951 -39.587 14.184
30 "MD" -15.226 -40.717 14.294
31 "MD" -12.439 -42.04 15.418
32 "MD" -9.543 -43.545 16.042
33 "MD" -6.307 -44.35 14.812
34 "MD" -2.359 -43.706 15.041
35 "MD" 0.996 -43.998 14.281
36 "MD" 4.178 -42.651 14.355
37 "MD" 7.784 -42.853 15.176
38 "MD" 10.817 -40.926 13.645
39 "MD" 14.363 -40.368 13.453
40 "MD" 17.359 -39.588 13.459
41 "MD" 20.122 -37.703 14.309
42 "MD" 23.628 -36.433 14.222
43 "MD" 25.721 -33.716 13.501
44 "MD" 28.406 -31.698 13.245
45 "MD" 30.245 -28.821 13.163
46 "MD" 31.839 -26.365 12.941
47 "MD" 33.54 -23.261 11.486
48 "MD" 36.406 -20.552 11.464
49 "MD" 38.275 -17.539 11.393
50 "MD" 38.461 -14.275 11.015
51 "MD" 39.551 -11.051 10.509
52 "MD" 41.692 -7.92 9.491
53 "MD" 42.549 -4.514 7.979
54 "MD" 42.16 -1.657 7.319
55 "MD" 41.997 1.444 6.226
56 "MD" 42.232 4.915 4.989
57 "MD" 41.215 8.301 5.143
58 "MD" 41.962 12.35 5.627
59 "MD" 40.511 15.048 5.193
60 "MD" 39.093 18.453 5.757
61 "MD" 37.203 21.589 3.801
62 "MD" 35.424 24.294 5.709
63 "MD" 33.385 26.832 6.03
64 "MD" 29.659 28.369 5.164
65 "MD" 27.284 30.124 3.926
66 "MD" 24.878 31.734 3.937
67 "MD" 22.096 34.944 5.201
68 "MD" 19.341 36.698 4.454
69 "MD" 15.734 36.256 2.124
70 "MD" 12.125 38.179 1.952
71 "MD" 8.67 39.56 1.597
72 "MD" 5.669 40.139 1.985
73 "MD" 2.596 41.01 1.332
74 "MD" -0.907 39.734 1.757
75 "MD" -4.153 40.031 1.644
76 "MD" -7.141 40.446 0.368
77 "MD" -10.182 38.793 0.034
78 "MD" -14.102 38.616 1.405
79 "MD" -17.005 36.782 -0.465
80 "MD" -20.287 36.402 -1.181
81 "MD" -22.932 34.069 0.367
82 "MD" -25.341 31.891 -1.438
83 "MD" -28.699 30.251 -1.157
84 "MD" -30.741 27.75 -1.881
85 "MD" -32.84 25.501 -3.033
86 "MD" -35.661 24.147 -3.806
87 "MD" -37.735 20.96 -4.051
88 "MD" -39.256 17.773 -3.816
89 "MD" -41.212 14.352 -6.206
90 "MD" -42.776 11.4 -7.288
91 "MD" -41.723 7.852 -6.177
92 "MD" -42.66 4.943 -6.487
93 "MD" -44.185 1.919 -7.305
94 "MD" -42.305 -0.822 -8.65
95 "MD" -43.311 -5.179 -9.568
96 "MD" -41.96 -7.779 -10.157
97 "MD" -40.662 -10.977 -10.833
98 "MD" -38.651 -13.493 -11.71
99 "MD" -37.75 -16.659 -11.631
100 "MD" -35.622 -19.516 -12.491
101 "MD" -34.288 -22.892 -12.512
102 "MD" -31.816 -24.794 -11.309
103 "MD" -29.451 -27.068 -12.547
104 "MD" -27.166 -29.291 -13.879
105 "MD" -25.73 -32.781 -14.486
106 "MD" -22.797 -34.214 -15.143
107 "MD" -19.976 -36.107 -16.478
108 "MD" -16.474 -37.928 -15.512
109 "MD" -14.216 -40.331 -14.57
110 "MD" -10.987 -40.964 -14.741
111 "MD" -7.509 -41.819 -14.283
112 "MD" -4.656 -42.465 -14.052
113 "MD" -1.444 -44.095 -13.354
114 "MD" 2.194 -44.817 -12.662
115 "MD" 4.972 -43.671 -13.478
116 "MD" 7.915 -42.966 -13.542
117 "MD" 11.065 -41.228 -15.412
118 "MD" 14.245 -39.646 -15.786
119 "MD" 17.425 -39.425 -14.304
120 "MD" 20.918 -38.178 -13.861
121 "MD" 23.418 -34.434 -13.851
122 "MD" 26.852 -32.309 -14.746
123 "MD" 28.352 -30.307 -14.219
124 "MD" 32.578 -29.032 -15.403
125 "MD" 34.842 -27.249 -14.617
126 "MD" 36.191 -24.831 -15.826
127 "MD" 36.359 -21.222 -17.855
128 "MD" 37.345 -17.92 -19.694
129 "MD" 37.923 -14.189 -19.23
130 "MD" 39.703 -11.151 -18.554
131 "MD" 39.683 -7.979 -19.653
132 "MD" 40.145 -4.537 -19.941
133 "MD" 39.714 -0.715 -20.881
134 "MD" 39.289 2.352 -21.914
135 "MD" 39.317 5.312 -20.812
136 "MD" 40.065 8.69 -20.551
137 "MD" 38.96 12.272 -20.993
138 "MD" 36.877 15.003 -21.063
139 "MD" 36.165 18.379 -21.013
140 "MD" 34.37 21.312 -21.293
141 "MD" 33.864 24.468 -20.732
142 "MD" 32.503 27.113 -19.867
143 "MD" 30.917 29.924 -19.187
144 "MD" 31.388 33.924 -19.672
145 "MD" 31.639 37.504 -18.979
146 "MD" 31.068 40.586 -18.694
147 "MD" 29.583 43.541 -18.567
148 "MD" 28.367 46.69 -17
149 "MD" 26.951 49.75 -16.93
150 "MD" 25.249 52.43 -16.889
151 "MD" 23.821 55.435 -16.138
152 "MD" 22.896 59.362 -16.077
153 "MD" 20.946 61.738 -15.093
154 "MD" 18.713 64.213 -15.368
155 "MD" 17.407 67.535 -15.706
156 "MD" 16.642 71.324 -16.992
157 "MD" 15.629 74.889 -18.789
158 "MD" 13.386 77.062 -19.448
159 "MD" 12.03 80.182 -20.861
160 "MD" 10.144 82.725 -19.635
161 "MD" 7.968 84.941 -19.071
162 "MD" 5.413 87.545 -18.592
163 "MD" 3.081 90.202 -17.156
164 "MD" 1.788 93.63 -16.98
165 "MD" -0.274 95.589 -15.432
166 "MD" -2.331 98.178 -15.116
167 "MD" -4.79 102.026 -13.505
-19 "MD" -24.196 107.009 25.319
-18 "MD" -25.686 101.521 26.707
-17 "MD" -25.636 98.09 27.644
-16 "MD" -25.88 94.737 26.647
-15 "MD" -25.928 91.446 26.387
-14 "MD" -26.921 88.715 26.644
-13 "MD" -27.84 85.502 26.65
-12 "MD" -28.738 81.929 27.303
-11 "MD" -30.43 79.192 26.048
-10 "MD" -31.427 76.174 24.378
-9 "MD" -31.94 73.38 22.034
-8 "MD" -31.084 70.296 21.359
-7 "MD" -31.458 66.988 19.723
-6 "MD" -30.387 63.87 18.919
-5 "MD" -30.411 60.825 18.861
-4 "MD" -29.561 57.228 19.05
-3 "MD" -30.497 53.897 21.444
-2 "MD" -30.662 51.008 22.473
-1 "MD" -31.566 47.908 20.956
0 "MD" -32.596 44.772 22.182
1 "MD" -33.196 40.948 21.523
2 "MD" -35.127 38.24 21.15
3 "MD" -34.103 34.997 22.112
4 "MD" -34.202 31.435 21.254
5 "MD" -34.594 28.614 22.664
6 "MD" -34.671 25.211 22.975
7 "MD" -35.345 22.112 23.913
8 "MD" -37.419 19.077 23.507
9 "MD" -38.259 16.101 25.539
10 "MD" -40.301 12.852 26.247
11 "MD" -40.254 9.303 25.055
12 "MD" -40.097 6.585 23.686
13 "MD" -41.252 3.446 22.69
14 "MD" -40.469 0.406 23.273
15 "MD" -40.873 -2.994 21.792
16 "MD" -39.624 -5.931 21.217
17 "MD" -38.376 -9.553 21.369
18 "MD" -38.743 -13.038 20.467
19 "MD" -37.544 -16.182 19.6
20 "MD" -37.201 -19.224 18.922
21 "MD" -36.163 -22.893 19.518
22 "MD" -35.786 -25.947 18.958
23 "MD" -33.641 -28.008 16.922
24 "MD" -31.432 -30.044 15.488
25 "MD" -28.506 -32.18 14.341
26 "MD" -25.978 -34.452 14.756
27 "MD" -23.388 -36.591 15.734
28 "MD" -20.497 -38.228 15.995
29 "MD" -17.482 -40.239 15.967
30 "MD" -14.475 -40.876 17.007
31 "MD" -11.201 -41.444 17.709
32 "MD" -8.194 -42.961 17.356
33 "MD" -4.883 -44.336 15.718
34 "MD" -1.454 -44.335 15.25
35 "MD" 1.83 -44.027 14.783
36 "MD" 5.03 -42.397 14.639
37 "MD" 8.39 -42.67 15.37
38 "MD" 11.236 -41.031 14.185
39 "MD" 13.977 -39.32 13.866
40 "MD" 17.072 -37.821 12.9
41 "MD" 20.204 -36.215 13.161
42 "MD" 22.498 -33.589 12.178
43 "MD" 25.21 -32.437 12.11
44 "MD" 27.488 -30.281 10.671
45 "MD" 29.773 -28.058 10.317
46 "MD" 32.91 -25.758 10.267
47 "MD" 34.683 -22.767 10.937
48 "MD" 37.607 -20.159 11.288
49 "MD" 38.936 -17.748 10.69
50 "MD" 38.527 -13.714 11.021
51 "MD" 39.907 -10.842 10.083
52 "MD" 41.783 -7.895 9.628
53 "MD" 43.232 -4.478 8.186
54 "MD" 43.805 -1.683 7.203
55 "MD" 42.636 1.297 7.169
56 "MD" 42.364 4.585 6.023
57 "MD" 41.586 7.958 6.466
58 "MD" 42.161 11.571 7.235
59 "MD" 40.692 14.655 6.631
60 "MD" 39.407 18.203 7.327
61 "MD" 37.396 21.29 6.126
62 "MD" 35.194 24.154 7.322
63 "MD" 32.828 25.609 7.249
64 "MD" 30.584 28.549 6.232
65 "MD" 28.439 30.577 4.985
66 "MD" 25.249 32.011 4.417
67 "MD" 22.891 33.909 5.013
68 "MD" 19.968 35.697 5.099
69 "MD" 16.373 35.679 3.052
70 "MD" 13.714 37.367 2.873
71 "MD" 9.741 38.818 2.637
72 "MD" 6.301 39.395 1.837
73 "MD" 3.266 40.123 1.814
74 "MD" 0.202 40.177 1.911
75 "MD" -2.97 40.02 1.805
76 "MD" -6.163 39.737 0.812
77 "MD" -9.481 38.404 0.772
78 "MD" -13.142 38.818 1.42
79 "MD" -16.48 36.941 -0.266
80 "MD" -20.273 36.037 -1.01
81 "MD" -22.543 33.991 0.379
82 "MD" -25.585 32.564 -1.061
83 "MD" -28.601 30.624 -1.461
84 "MD" -30.634 28.099 -1.76
85 "MD" -33.545 26.485 -3.206
86 "MD" -36.425 24.916 -3.716
87 "MD" -37.922 21.047 -3.502
88 "MD" -38.939 17.819 -4.781
89 "MD" -41.355 14.457 -5.936
90 "MD" -41.962 11.59 -6.536
91 "MD" -42.2 8.26 -6.242
92 "MD" -42.715 5.51 -6.923
93 "MD" -43.679 2.161 -7.478
94 "MD" -43.105 -0.55 -8.519
95 "MD" -43.472 -4.222 -10.247
96 "MD" -41.71 -6.818 -11.066
97 "MD" -40.52 -10.015 -12.83
98 "MD" -39.605 -13.067 -13.165
99 "MD" -38.724 -16.192 -12.655
100 "MD" -36.293 -18.994 -13.589
101 "MD" -35.128 -21.814 -14.249
102 "MD" -32.289 -24.265 -13.342
103 "MD" -30.655 -27.008 -14.594
104 "MD" -28.754 -29.781 -15.394
105 "MD" -26.584 -31.529 -16.774
106 "MD" -23.969 -33.946 -17.098
107 "MD" -20.687 -35.085 -17.656
108 "MD" -18.107 -37.11 -17.244
109 "MD" -15.189 -39.465 -16.541
110 "MD" -11.747 -39.582 -17.021
111 "MD" -8.628 -40.626 -16.985
112 "MD" -5.178 -41.487 -16.357
113 "MD" -1.733 -43.435 -16.889
114 "MD" 1.25 -43.297 -17.719
115 "MD" 4.55 -44.609 -17.474
116 "MD" 8.371 -43.965 -17.254
117 "MD" 11.81 -43.51 -17.036
118 "MD" 14.512 -41.39 -16.13
119 "MD" 17.338 -40.001 -14.733
120 "MD" 21.221 -37.752 -15.203
121 "MD" 22.586 -34.744 -14.874
122 "MD" 25.375 -32.86 -15.614
123 "MD" 28.365 -30.773 -15.446
124 "MD" 30.609 -28.455 -16.007
125 "MD" 32.762 -25.946 -17.075
126 "MD" 35.208 -23.722 -18.277
127 "MD" 35.671 -21.063 -20.597
128 "MD" 37.663 -18.515 -21.566
129 "MD" 38.223 -14.875 -21.601
130 "MD" 40.081 -11.975 -21.767
131 "MD" 41.262 -8.584 -22.852
132 "MD" 40.255 -5.029 -22.39
133 "MD" 39.964 -1.744 -23.439
134 "MD" 39.653 1.886 -23.495
135 "MD" 39.929 4.877 -23.602
136 "MD" 40.352 7.833 -23.261
137 "MD" 39.91 11.505 -23.5
138 "MD" 38.807 14.269 -23.395
139 "MD" 36.785 17.929 -22.366
140 "MD" 34.993 20.881 -21.45
141 "MD" 34.424 24.63 -20.868
142 "MD" 33.738 26.764 -19.602
143 "MD" 33.06 30.044 -19.078
144 "MD" 32.626 33.302 -18.544
145 "MD" 32.707 37.024 -18.334
146 "MD" 33.107 40.567 -17.967
147 "MD" 31.64 44.061 -18.846
148 "MD" 30.178 47.112 -18.196
149 "MD" 28.31 49.954 -17.602
150 "MD" 26.63 52.966 -17.57
151 "MD" 26.932 56.411 -16.455
152 "MD" 25.501 58.547 -15.231
153 "MD" 24.974 61.851 -12.858
154 "MD" 25.237 65.814 -10.597
155 "MD" 24.263 68.748 -10.72
156 "MD" 24.149 71.947 -11.011
157 "MD" 23.505 75.304 -12.302
158 "MD" 21.043 77.87 -13.001
159 "MD" 20.456 81.102 -14.317
160 "MD" 19.16 84.119 -13.784
161 "MD" 17.866 86.751 -13.257
162 "MD" 16.399 89.444 -13.324
163 "MD" 15.4 92.861 -11.783
164 "MD" 14.836 95.744 -10.617
165 "MD" 15.113 99.031 -10.43
166 "MD" 15.301 102.158 -9.608
167 "MD" 14.447 105.12 -10.657
-19 "MD" -19.38 106.251 37.257
-18 "MD" -16.941 100.531 37.834
-17 "MD" -16.71 97.697 35.636
-16 "MD" -16.726 94.755 35.96
-15 "MD" -15.899 91.094 35.48
-14 "MD" -16.418 87.867 35.939
-13 "MD" -17.228 84.759 36.26
-12 "MD" -18.428 81.699 36.529
-11 "MD" -20.366 78.557 35.78
-10 "MD" -22.524 75.925 34.363
-9 "MD" -23.318 72.758 33.764
-8 "MD" -23.936 69.574 32.944
-7 "MD" -25.319 66.603 31.813
-6 "MD" -25.374 63.488 30.869
-5 "MD" -26.689 60.272 31.22
-4 "MD" -26.934 57.702 30.211
-3 "MD" -26.702 53.549 29.957
-2 "MD" -27.081 49.993 29.629
-1 "MD" -27.299 47.117 27.801
0 "MD" -29.024 43.985 26.998
1 "MD" -28.801 40.942 25.481
2 "MD" -29.959 38.43 23.999
3 "MD" -31.272 35.626 23.908
4 "MD" -30.576 31.707 22.084
5 "MD" -31.419 28.488 22.664
6 "MD" -32.402 25.168 22.015
7 "MD" -33.428 21.961 23.003
8 "MD" -35.095 18.787 24.265
9 "MD" -35.277 16.107 24.411
10 "MD" -38.074 13.399 25.657
11 "MD" -38.826 9.823 24.843
12 "MD" -39.066 6.711 23.835
13 "MD" -40.113 3.618 22.882
14 "MD" -39.542 0.579 22.303
15 "MD" -39.946 -3.231 21.456
16 "MD" -39.402 -6.54 21.479
17 "MD" -38.554 -9.524 21.374
18 "MD" -38.095 -12.467 20.903
19 "MD" -37.413 -16.238 21.039
20 "MD" -35.831 -18.91 20.019
21 "MD" -35.26 -21.716 18.414
22 "MD" -34.225 -24.604 17.305
23 "MD" -33.046 -26.873 15.069
24 "MD" -30.749 -29.885 13.763
25 "MD" -28.049 -32.247 14.471
26 "MD" -26.167 -34.412 13.552
27 "MD" -23.106 -36.411 14.988
28 "MD" -19.901 -38.203 15.354
29 "MD" -17.441 -40.169 15.599
30 "MD" -14.034 -42.037 16.018
31 "MD" -10.97 -42.255 17.238
32 "MD" -8.395 -44.07 16.651
33 "MD" -4.67 -45.35 16.034
34 "MD" -1.944 -44.265 15.621
35 "MD" 0.914 -43.854 14.928
36 "MD" 4.115 -41.992 14.87
37 "MD" 8.222 -41.856 15.519
38 "MD" 11.321 -39.809 14.159
39 "MD" 14.758 -39.138 12.625
40 "MD" 17.108 -36.777 13.031
41 "MD" 20.503 -35.948 12.917
42 "MD" 23.061 -33.995 12.576
43 "MD" 25.864 -32.711 12.897
44 "MD" 27.81 -30.465 12.724
45 "MD" 30.325 -27.861 12.023
46 "MD" 32.629 -25.209 11.07
47 "MD" 34.316 -22.485 12.038
48 "MD" 37.34 -20.229 12.245
49 "MD" 37.461 -16.66 11.062
50 "MD" 38.131 -13.571 10.32
51 "MD" 39.624 -10.799 9.77
52 "MD" 41.528 -7.689 8.712
53 "MD" 41.919 -4.488 7.184
54 "MD" 42.625 -1.565 6.563
55 "MD" 41.668 1.797 5.789
56 "MD" 41.787 4.703 3.552
57 "MD" 41.533 7.952 3.356
58 "MD" 42.428 11.783 3.818
59 "MD" 40.722 14.486 3.677
60 "MD" 39.787 18.414 4.334
61 "MD" 37.922 21.013 3.11
62 "MD" 36.037 23.808 4.408
63 "MD" 33.209 26.361 4.246
64 "MD" 31.653 28.735 3.979
65 "MD" 28.164 30.969 2.853
66 "MD" 25.783 33.221 2.566
67 "MD" 22.894 34.976 3.652
68 "MD" 20.73 36.864 3.842
69 "MD" 17.651 37.694 3.333
70 "MD" 13.697 38.556 3.386
71 "MD" 9.853 38.927 2.36
72 "MD" 6.844 40.246 2.649
73 "MD" 3.502 40.012 0.979
74 "MD" 0.467 40.781 0.878
75 "MD" -3.195 41.009 1.367
76 "MD" -6.085 40.632 0.392
77 "MD" -9.037 39.488 0.05
78 "MD" -12.598 39.043 0.841
79 "MD" -15.949 36.739 -0.424
80 "MD" -18.791 37.126 -2.234
81 "MD" -21.839 34.543 -0.325
82 "MD" -24.553 33.015 -1.633
83 "MD" -28.343 31.745 -1.409
84 "MD" -30.194 29.095 -1.882
85 "MD" -32.444 27.223 -2.612
86 "MD" -35.314 25.139 -4.207
87 "MD" -37.366 21.975 -4.893
88 "MD" -38.878 19.022 -5.464
89 "MD" -40.845 15.909 -5.186
90 "MD" -42.46 13.131 -6.154
91 "MD" -41.866 9.576 -5.768
92 "MD" -42.831 6.448 -5.869
93 "MD" -43.335 3.156 -6.685
94 "MD" -41.952 0.325 -8.474
95 "MD" -42.976 -3.536 -9.886
96 "MD" -42.099 -6.63 -10.741
97 "MD" -40.927 -9.862 -11.913
98 "MD" -39.365 -13.123 -11.946
99 "MD" -38.327 -16.249 -11.996
100 "MD" -35.906 -18.756 -12.245
101 "MD" -34.838 -22.271 -12.004
102 "MD" -31.781 -24.185 -12.215
103 "MD" -30.343 -27.388 -12.58
104 "MD" -28.416 -30.277 -13.626
105 "MD" -26.791 -33.544 -14.028
106 "MD" -23.664 -35.014 -12.597
107 "MD" -21.309 -37.534 -13.428
108 "MD" -17.962 -38.135 -13.678
109 "MD" -14.8 -40.169 -12.867
110 "MD" -11.403 -40.807 -12.742
111 "MD" -8.132 -40.841 -12.516
112 "MD" -4.76 -42.237 -12.061
113 "MD" -1.521 -43.866 -12.371
114 "MD" 1.537 -43.027 -12.977
115 "MD" 4.624 -42.543 -13.565
116 "MD" 7.997 -42.866 -14.609
117 "MD" 11.467 -41.629 -14.593
118 "MD" 14.53 -40.127 -15.65
119 "MD" 18.042 -39.669 -14.445
120 "MD" 21.17 -38.617 -14.256
121 "MD" 23.021 -34.996 -14.526
122 "MD" 26.395 -32.902 -15.375
123 "MD" 27.759 -30.784 -15.464
124 "MD" 31.195 -29.698 -14.889
125 "MD" 33.438 -27.087 -15.281
126 "MD" 34.792 -24.433 -16.363
127 "MD" 35.389 -21.136 -18.41
128 "MD" 36.694 -18.323 -19.745
129 "MD" 37.233 -14.208 -19.79
130 "MD" 38.641 -11.535 -19.792
131 "MD" 39.522 -8.796 -21.006
132 "MD" 39.924 -5.352 -21.314
133 "MD" 40.284 -1.505 -22.586
134 "MD" 40.404 1.565 -23.16
135 "MD" 41.193 4.626 -22.234
136 "MD" 41.272 7.647 -22.164
137 "MD" 40.525 10.956 -22.315
138 "MD" 38.712 14.125 -21.778
139 "MD" 37.644 16.874 -21.457
140 "MD" 35.145 20.806 -20.671
141 "MD" 34.993 24.516 -20.294
142 "MD" 33.259 26.937 -21.026
143 "MD" 31.983 29.795 -19.91
144 "MD" 31.734 32.972 -19.791
145 "MD" 31.829 36.934 -19.742
146 "MD" 30.618 40.716 -19.072
147 "MD" 28.995 43.492 -18.585
148 "MD" 27.491 46.098 -18.073
149 "MD" 25.454 49.309 -18.186
150 "MD" 23.574 51.771 -18.082
151 "MD" 22.026 54.907 -18.017
152 "MD" 21.639 58.594 -18.513
153 "MD" 19.515 61.296 -18.338
154 "MD" 18.296 63.741 -19.705
155 "MD" 16.649 67.021 -19.047
156 "MD" 15.754 70.345 -19.202
157 "MD" 13.582 72.521 -20.139
158 "MD" 10.158 74.717 -21.235
159 "MD" 7.794 76.776 -22.714
160 "MD" 6.724 79.568 -22.592
161 "MD" 4.346 81.374 -23.479
162 "MD" 0.893 84.065 -22.228
163 "MD" -0.647 87.583 -22.053
164 "MD" -2.111 91.038 -22.65
165 "MD" -3.08 93.587 -22.217
166 "MD" -4.819 96.906 -21.277
167 "MD" -8.011 98.506 -22.305
-19 "MD" -8.665 103.074 42.051
-18 "MD" -8.44 96.427 45.638
-17 "MD" -8.661 93.34 44.601
-16 "MD" -10.394 90.588 43.687
-15 "MD" -10.753 87.236 42.373
-14 "MD" -12.731 84.548 41.894
-13 "MD" -13.321 81.44 42.723
-12 "MD" -14.751 78.022 42.813
-11 "MD" -16.502 74.861 41.821
-10 "MD" -16.497 71.562 39.86
-9 "MD" -17.474 68.897 38.863
-8 "MD" -17.635 66.138 37.707
-7 "MD" -18.568 63.372 35.505
-6 "MD" -18.305 60.015 34.499
-5 "MD" -20.045 57.224 33.239
-4 "MD" -20.112 54.287 32.662
-3 "MD" -20.977 50.914 31.636
-2 "MD" -22.755 48.258 31.162
-1 "MD" -23.513 45.527 28.998
0 "MD" -25.856 43.416 27.853
1 "MD" -26.497 40.548 25.707
2 "MD" -28.248 38.586 24.175
3 "MD" -29.864 35.458 23.066
4 "MD" -29.403 32.272 21.812
5 "MD" -29.932 28.941 21.928
6 "MD" -30.753 25.602 22.381
7 "MD" -31.692 22.731 23.816
8 "MD" -33.735 19.777 24.564
9 "MD" -35.538 17.161 26.237
10 "MD" -36.944 14.128 26.238
11 "MD" -38.439 11.172 24.93
12 "MD" -38.947 8.614 24.522
13 "MD" -40.52 5.795 23.819
14 "MD" -40.199 2.089 22.972
15 "MD" -39.526 -1.411 22.742
16 "MD" -39.089 -4.589 22.275
17 "MD" -37.981 -7.989 21.546
18 "MD" -38.972 -11.364 20.282
19 "MD" -38.224 -14.206 18.709
20 "MD" -36.567 -17.296 19.566
21 "MD" -36.061 -20.372 18.737
22 "MD" -35.523 -24.138 17.863
23 "MD" -33.267 -27.084 15.722
24 "MD" -31.657 -29.102 14.349
25 "MD" -28.413 -30.551 14.571
26 "MD" -26.139 -32.48 15.613
27 "MD" -24.991 -36.089 16.242
28 "MD" -21.381 -37.452 15.143
29 "MD" -18.335 -39.412 15.965
30 "MD" -15.146 -41.277 16.468
31 "MD" -12.797 -42.63 17.325
32 "MD" -10.082 -43.318 17.866
33 "MD" -6.287 -44.366 16.909
34 "MD" -3.272 -43.864 16.335
35 "MD" 0.64 -43.842 15.162
36 "MD" 3.705 -42.78 14.965
37 "MD" 7.937 -42.994 16.086
38 "MD" 10.653 -41.206 13.834
39 "MD" 13.759 -40.185 13.401
40 "MD" 17.081 -38.974 12.084
41 "MD" 19.868 -37.03 11.905
42 "MD" 22.183 -34.294 11.783
43 "MD" 24.984 -32.287 11.781
44 "MD" 28.309 -30.978 11.107
45 "MD" 29.905 -28.345 11.485
46 "MD" 32.211 -25.545 10.809
47 "MD" 34.005 -22.639 11.605
48 "MD" 36.77 -20.38 11.514
49 "MD" 37.456 -17.025 10.944
50 "MD" 38.21 -13.797 9.849
51 "MD" 39.504 -10.357 10.827
52 "MD" 40.453 -7.481 9.837
53 "MD" 41.935 -4.165 8.175
54 "MD" 42.056 -1.01 7.913
55 "MD" 41.393 2.003 7.177
56 "MD" 41.903 5.297 5.554
57 "MD" 41.25 8.286 6.633
58 "MD" 42.417 11.971 7.325
59 "MD" 40.446 15.577 6.917
60 "MD" 39.258 18.902 7.429
61 "MD" 37.543 21.55 5.758
62 "MD" 35.325 24.3 7.58
63 "MD" 32.894 25.949 7.062
64 "MD" 31 28.739 4.866
65 "MD" 28.149 31.229 3.723
66 "MD" 25.344 32.673 3.594
67 "MD" 22.81 34.441 5.468
68 "MD" 19.848 36.478 4.515
69 "MD" 16.877 36.601 2.441
70 "MD" 13.632 38.185 2.306
71 "MD" 9.819 38.666 1.588
72 "MD" 6.725 40.072 2.021
73 "MD" 3.726 41.078 2.386
74 "MD" 0.192 40.359 1.606
75 "MD" -2.796 39.455 1.961
76 "MD" -6.471 39.745 1.113
77 "MD" -9.914 38.328 0.588
78 "MD" -13.083 39.217 1.266
79 "MD" -16.45 37.728 -0.064
80 "MD" -19.197 36.782 -0.146
81 "MD" -21.484 34.818 0.108
82 "MD" -24.939 33.182 -1.037
83 "MD" -27.862 31.104 -2.039
84 "MD" -29.646 28.373 -2.935
85 "MD" -33.505 27.836 -3.105
86 "MD" -35.443 24.923 -4.354
87 "MD" -37.331 21.253 -4.068
88 "MD" -38.803 18.421 -5.671
89 "MD" -40.529 15.099 -5.206
90 "MD" -42.539 12.501 -5.784
91 "MD" -41.813 8.583 -5.58
92 "MD" -43.029 5.765 -4.956
93 "MD" -42.467 2.577 -6.64
94 "MD" -41.559 -0.791 -7.935
95 "MD" -43.663 -4.56 -9.559
96 "MD" -41.716 -6.981 -9.558
97 "MD" -41.247 -10.079 -10.832
98 "MD" -38.608 -13.137 -11.367
99 "MD" -38.302 -16.732 -10.902
100 "MD" -35.782 -19.412 -12.022
101 "MD" -34.221 -22.574 -12.962
102 "MD" -31.895 -24.651 -11.638
103 "MD" -30.026 -27.073 -12.902
104 "MD" -27.814 -28.775 -13.113
105 "MD" -26.013 -32.678 -13.582
106 "MD" -23.344 -34.173 -14.327
107 "MD" -20.424 -35.931 -15.137
108 "MD" -17.296 -37.232 -14.441
109 "MD" -14.702 -39.844 -13.29
110 "MD" -10.958 -40.116 -13.813
111 "MD" -7.631 -41.238 -13.183
112 "MD" -4.385 -42.302 -12.868
113 "MD" -0.635 -43.263 -13.62
114 "MD" 1.925 -43.134 -14.192
115 "MD" 5.16 -44.367 -14.844
116 "MD" 8.793 -42.752 -13.981
117 "MD" 12.022 -42.239 -14.286
118 "MD" 15.265 -40.347 -14.364
119 "MD" 18.752 -38.6 -13.151
120 "MD" 21.739 -36.639 -13.096
121 "MD" 23.994 -33.775 -13.845
122 "MD" 26.911 -31.624 -15.135
123 "MD" 29.389 -29.79 -14.71
124 "MD" 32.669 -28.479 -15.366
125 "MD" 34.687 -26.159 -15.637
126 "MD" 36.67 -23.88 -16.536
127 "MD" 37.256 -20.092 -17.883
128 "MD" 37.373 -16.788 -18.464
129 "MD" 38.531 -13.579 -18.092
130 "MD" 39.011 -10.097 -19.528
131 "MD" 41.052 -7.715 -21.157
132 "MD" 39.585 -4.205 -21.033
133 "MD" 39.413 -0.337 -22.008
134 "MD" 38.533 2.921 -22.178
135 "MD" 38.381 5.797 -22.051
136 "MD" 39.012 9.338 -21.891
137 "MD" 37.655 13.038 -21.776
138 "MD" 35.689 16.242 -21.483
139 "MD" 34.395 18.823 -21.376
140 "MD" 33.369 21.919 -21.89
141 "MD" 33.56 25.804 -20.563
142 "MD" 32.739 28.41 -19.761
143 "MD" 30.992 31.277 -19.002
144 "MD" 30.914 34.352 -18.857
145 "MD" 30.99 38.305 -18.764
146 "MD" 30.704 42.188 -19.192
147 "MD" 27.493 44.047 -19.712
148 "MD" 26.167 46.48 -20.66
149 "MD" 23.206 48.776 -21.036
150 "MD" 21.697 51.47 -21.371
151 "MD" 19.512 53.556 -21.566
152 "MD" 18.476 57.577 -21.874
153 "MD" 16.687 59.893 -20.497
154 "MD" 15.788 63.502 -22.105
155 "MD" 13.828 65.873 -22.003
156 "MD" 11.965 68.103 -24.23
157 "MD" 10.466 70.804 -25.327
158 "MD" 8.65 72.973 -26.942
159 "MD" 6.221 74.987 -27.993
160 "MD" 3.172 76.632 -29.192
161 "MD" 0.789 78.993 -29.483
162 "MD" -1.906 81.176 -30.134
163 "MD" -3.745 84.029 -28.791
164 "MD" -5.468 86.913 -28.443
165 "MD" -7.111 89.408 -28.992
166 "MD" -9.008 92.447 -28.768
167 "MD" -11.303 94.502 -29.977
-19 "MD" -13.411 98.809 52.232
-18 "MD" -14.609 96.268 50.569
-17 "MD" -13.893 92.772 49.437
-16 "MD" -13.21 89.525 47.919
-15 "MD" -12.323 86.507 46.933
-14 "MD" -13.664 83.586 45.845
-13 "MD" -14.433 80.197 45.38
-12 "MD" -14.712 77.004 44.264
-11 "MD" -16.392 74.214 43.221
-10 "MD" -17.301 71.274 40.973
-9 "MD" -17.849 68.393 39.963
-8 "MD" -18.742 66.473 37.84
-7 "MD" -20.111 63.679 36.155
-6 "MD" -20.009 60.739 33.989
-5 "MD" -21.104 57.288 33.957
-4 "MD" -21.721 54.546 31.709
-3 "MD" -22.41 51.342 31.002
-2 "MD" -23.75 48.453 30.045
-1 "MD" -24.832 46.073 27.43
0 "MD" -26.605 43.343 26.173
1 "MD" -27.239 40.698 24.529
2 "MD" -29.315 38.049 23.243
3 "MD" -30.29 35.438 22.991
4 "MD" -29.233 31.797 21.756
5 "MD" -29.775 28.581 22.579
6 "MD" -29.588 25.485 21.959
7 "MD" -30.534 22.723 22.765
8 "MD" -32.734 20.051 24.642
9 "MD" -34.627 17.118 26.659
10 "MD" -36.349 14.092 26.869
11 "MD" -36.933 10.773 26.507
12 "MD" -37.515 8.011 25.051
13 "MD" -38.573 4.943 23.702
14 "MD" -38.073 1.442 24.092
15 "MD" -39.723 -1.739 22.164
16 "MD" -38.618 -5.137 21.951
17 "MD" -38.739 -8.013 21.443
18 "MD" -37.415 -11.648 21.48
19 "MD" -36.845 -14.869 19.662
20 "MD" -35.8 -18.168 20.064
21 "MD" -35.38 -21.22 18.211
22 "MD" -34.214 -24.641 17.327
23 "MD" -32.022 -26.534 15.367
24 "MD" -30.709 -28.761 13.205
25 "MD" -27.726 -30.604 13.861
26 "MD" -25.413 -33.11 12.536
27 "MD" -23.424 -35.789 13.285
28 "MD" -20.789 -38.496 12.637
29 "MD" -17.541 -40.11 13.254
30 "MD" -14.834 -41.62 15.166
31 "MD" -11.21 -42.893 15.874
32 "MD" -8.234 -44.045 15.969
33 "MD" -5.339 -44.704 15.092
34 "MD" -2.389 -43.329 14.557
35 "MD" 0.981 -44.199 13.309
36 "MD" 4.458 -42.335 13.251
37 "MD" 8.298 -42.024 14.713
38 "MD" 10.608 -39.824 12.916
39 "MD" 14.462 -38.523 12.353
40 "MD" 17.453 -37.089 11.519
41 "MD" 20.255 -35.902 10.713
42 "MD" 22.749 -34.435 10.577
43 "MD" 26.129 -33.538 11.082
44 "MD" 28.172 -30.592 10.965
45 "MD" 30.429 -28.009 10.928
46 "MD" 32.524 -25.417 10.262
47 "MD" 34.364 -22.708 10.427
48 "MD" 37.256 -20.079 10.176
49 "MD" 37.949 -16.963 9.173
50 "MD" 38.514 -13.739 8.751
51 "MD" 39.487 -10.969 8.961
52 "MD" 42.424 -7.645 8.625
53 "MD" 43.348 -4.654 6.939
54 "MD" 43.107 -1.488 7.054
55 "MD" 42.096 1.585 6.55
56 "MD" 42.024 5.164 5.864
57 "MD" 41.154 8.418 6.277
58 "MD" 42.407 11.792 6.497
59 "MD" 40.296 14.838 6.103
60 "MD" 39.278 18.554 6.715
61 "MD" 37.67 21.545 5.052
62 "MD" 35.42 24.086 6.441
63 "MD" 33.067 26.314 6.431
64 "MD" 31.498 28.759 5.437
65 "MD" 29.093 30.924 4.507
66 "MD" 25.669 32.076 4.503
67 "MD" 23.007 33.716 6.01
68 "MD" 19.561 36.79 4.828
69 "MD" 16.549 37.207 2.783
70 "MD" 13.878 38.928 2.316
71 "MD" 10.373 38.834 2.883
72 "MD" 7.107 40.291 1.991
73 "MD" 3.993 40.318 1.041
74 "MD" 1.057 39.46 1.493
75 "MD" -2.642 39.569 1.126
76 "MD" -5.617 39.445 -0.101
77 "MD" -8.973 38.695 -0.334
78 "MD" -12.976 38.61 0.531
79 "MD" -15.576 37 -0.512
80 "MD" -18.827 36.506 -1.038
81 "MD" -21.916 34.304 -0.141
82 "MD" -24.998 32.922 -1.161
83 "MD" -27.32 31.114 -2.194
84 "MD" -29.216 27.707 -3.079
85 "MD" -32.543 27.35 -3.15
86 "MD" -34.647 24.69 -3.572
87 "MD" -37.021 21.373 -4.766
88 "MD" -39.084 18.555 -4.753
89 "MD" -41.266 15.068 -4.4
90 "MD" -42.991 12.578 -5.429
91 "MD" -42.311 8.465 -4.921
92 "MD" -43.235 5.482 -5.53
93 "MD" -43.963 2.224 -6.291
94 "MD" -43.061 0.004 -8.087
95 "MD" -44.257 -3.585 -9.116
96 "MD" -43.682 -6.762 -9.896
97 "MD" -41.539 -10.104 -11.215
98 "MD" -39.682 -13.093 -11.058
99 "MD" -38.629 -16.308 -10.257
100 "MD" -36.445 -19.085 -11.153
101 "MD" -35.646 -22.612 -11.983
102 "MD" -32.804 -24.956 -11.371
103 "MD" -30.779 -27.041 -12.166
104 "MD" -28.514 -29.523 -12.507
105 "MD" -26.304 -32.658 -12.894
106 "MD" -23.893 -34.759 -13.419
107 "MD" -20.49 -36.733 -14.15
108 "MD" -17.189 -37.761 -14.263
109 "MD" -14.323 -40.095 -14.071
110 "MD" -11.254 -40.902 -14.127
111 "MD" -7.776 -40.753 -14.647
112 "MD" -4.504 -42.235 -14.592
113 "MD" -0.389 -43.784 -14.624
114 "MD" 2.844 -42.879 -14.726
115 "MD" 6.07 -42.474 -14.771
116 "MD" 9.652 -41.81 -14.658
117 "MD" 13.171 -40.109 -13.978
118 "MD" 15.894 -39.473 -14.744
119 "MD" 19.381 -38.392 -13.547
120 "MD" 22.478 -36.822 -13.938
121 "MD" 24.289 -33.332 -14.314
122 "MD" 27.142 -31.348 -15.077
123 "MD" 29.188 -29.381 -14.556
124 "MD" 33.105 -27.919 -15.875
125 "MD" 34.657 -25.797 -15.928
126 "MD" 36.67 -23.393 -17.266
127 "MD" 36.908 -20.166 -19.596
128 "MD" 37.676 -16.566 -20.779
129 "MD" 38.928 -13.528 -19.304
130 "MD" 38.986 -10.396 -20.06
131 "MD" 40.821 -7.448 -20.303
132 "MD" 40.189 -4.017 -20.341
133 "MD" 40.211 -0.526 -20.873
134 "MD" 39.641 2.506 -20.52
135 "MD" 39.357 5.33 -18.644
136 "MD" 38.596 8.966 -19.308
137 "MD" 37.445 12.276 -19.72
138 "MD" 35.622 15.264 -20.463
139 "MD" 35.708 18.327 -19.869
140 "MD" 34.497 21.468 -20.811
141 "MD" 34.142 25.187 -20.421
142 "MD" 33.013 27.943 -19.401
143 "MD" 31.606 30.678 -18.804
144 "MD" 31.435 33.852 -19.444
145 "MD" 30.972 38.092 -18.897
146 "MD" 29.336 41.602 -19.376
147 "MD" 28.01 43.728 -19.254
148 "MD" 26.088 45.936 -20.602
149 "MD" 23.435 48.556 -21.268
150 "MD" 21.381 51.666 -21.235
151 "MD" 20.359 54.587 -21.275
152 "MD" 19.285 57.511 -20.914
153 "MD" 18.027 60.723 -20.631
154 "MD" 17.059 63.532 -20.387
155 "MD" 15.797 66.837 -19.715
156 "MD" 14.909 69.942 -19.619
157 "MD" 13.321 72.932 -20.541
158 "MD" 11.272 75.877 -21.689
159 "MD" 9.639 78.379 -22.086
160 "MD" 6.801 80.653 -22.076
161 "MD" 5.234 83.542 -19.802
162 "MD" 2.279 85.119 -20.213
163 "MD" 0.062 87.48 -19.206
164 "MD" -1.55 90.604 -19.074
165 "MD" -3.008 93.223 -18.418
166 "MD" -4.907 95.892 -17.76
167 "MD" -6.495 99.956 -18.45
-19 "MD" -15.695 99.854 46.056
-18 "MD" -16.826 96.154 45.719
-17 "MD" -17.592 93.058 45.927
-16 "MD" -17.13 89.976 45.568
-15 "MD" -16.961 86.658 44.966
-14 "MD" -18.113 83.119 46.327
-13 "MD" -18.303 79.518 45.826
-12 "MD" -19.974 77.077 44.887
-11 "MD" -21.339 74.428 43.913
-10 "MD" -20.764 71.744 40.957
-9 "MD" -21.164 69.235 38.525
-8 "MD" -21.296 67.105 36.404
-7 "MD" -21.95 65.234 33.435
-6 "MD" -21.574 62.063 31.771
-5 "MD" -21.653 58.879 30.293
-4 "MD" -22.74 55.83 29.957
-3 "MD" -23.45 52.966 28.624
-2 "MD" -25.823 51.324 26.806
-1 "MD" -26.777 47.815 26.963
0 "MD" -28.585 45.082 26.559
1 "MD" -28.865 41.289 25.298
2 "MD" -30.742 38.694 24.228
3 "MD" -30.861 34.853 23.291
4 "MD" -30.612 31.593 22.917
5 "MD" -30.936 28.72 24.377
6 "MD" -30.534 25.108 23.97
7 "MD" -31.665 22.048 24.232
8 "MD" -31.629 18.891 25.625
9 "MD" -32.604 16.296 24.683
10 "MD" -36.098 12.736 24.531
11 "MD" -38.144 10.441 23.898
12 "MD" -39.501 7.586 22.513
13 "MD" -40.688 4.93 21.517
14 "MD" -40.749 1.323 22.117
15 "MD" -40.182 -2.134 21.95
16 "MD" -39.565 -5.307 21.917
17 "MD" -39.241 -8.443 21.868
18 "MD" -38.92 -11.451 21.085
19 "MD" -38.157 -15.034 19.367
20 "MD" -36.578 -18.362 20.479
21 "MD" -35.805 -21.28 18.946
22 "MD" -35.945 -24.614 16.444
23 "MD" -33.962 -26.652 15.152
24 "MD" -31.872 -28.509 13.509
25 "MD" -28.658 -30.159 13.788
26 "MD" -26.655 -32.599 12.863
27 "MD" -24.719 -34.781 12.821
28 "MD" -21.665 -36.831 11.901
29 "MD" -18.734 -39.595 13.067
30 "MD" -15.799 -41.336 13.716
31 "MD" -13.037 -42.838 14.334
32 "MD" -9.621 -43.875 14.3
33 "MD" -6.073 -45.116 14.291
34 "MD" -2.548 -44.429 13.538
35 "MD" 0.939 -44.333 13.49
36 "MD" 3.862 -43.15 13.82
37 "MD" 7.818 -42.824 14.901
38 "MD" 10.439 -40.881 13.294
39 "MD" 13.568 -39.039 13.456
40 "MD" 16.684 -37.444 12.659
41 "MD" 19.479 -35.695 11.278
42 "MD" 21.609 -32.94 12.513
43 "MD" 25.091 -31.91 12.759
44 "MD" 28.013 -29.72 10.994
45 "MD" 29.895 -27.571 10.791
46 "MD" 32.829 -25.035 11.267
47 "MD" 34.695 -21.831 11.587
48 "MD" 37.853 -19.667 11.56
49 "MD" 38.331 -16.624 10.356
50 "MD" 38.872 -13.59 10.049
51 "MD" 40.348 -10.846 10.01
52 "MD" 41.851 -7.089 9.426
53 "MD" 43.671 -3.55 7.73
54 "MD" 42.935 -0.467 7.452
55 "MD" 42.392 2.108 7.042
56 "MD" 42.069 5.694 6.473
57 "MD" 41.392 8.984 6.01
58 "MD" 42.183 12.875 6.181
59 "MD" 40.671 15.778 5.406
60 "MD" 38.626 19.882 5.991
61 "MD" 37.239 22.349 4.768
62 "MD" 35.261 25.202 5.842
63 "MD" 33.357 27.533 4.614
64 "MD" 30.879 29.513 4.131
65 "MD" 28.464 31.602 2.765
66 "MD" 25.627 33.248 2.203
67 "MD" 22.415 34.681 3.269
68 "MD" 20.38 36.59 3.745
69 "MD" 16.653 36.054 2.462
70 "MD" 13.905 38.398 1.722
71 "MD" 10.481 38.266 2.052
72 "MD" 7.391 39.253 1.785
73 "MD" 3.735 39.042 1.136
74 "MD" 0.541 38.223 0.782
75 "MD" -2.688 39.194 0.298
76 "MD" -5.746 39.15 -0.13
77 "MD" -9.254 38.39 -0.945
78 "MD" -13.538 38.736 -0.008
79 "MD" -15.944 36.825 -1.238
80 "MD" -18.811 36.927 -2.021
81 "MD" -22.835 34.411 -0.872
82 "MD" -24.911 32.164 -2.311
83 "MD" -28.197 30.207 -2.63
84 "MD" -30.209 28.451 -3.545
85 "MD" -33.423 27.309 -3.45
86 "MD" -35.289 23.981 -4.35
87 "MD" -37.505 20.635 -4.657
88 "MD" -39.799 18.07 -5.378
89 "MD" -42.028 14.713 -4.916
90 "MD" -42.959 11.509 -5.276
91 "MD" -42.2 8.315 -4.509
92 "MD" -43.096 4.939 -3.101
93 "MD" -42.919 1.566 -4.162
94 "MD" -40.693 -1.214 -6.146
95 "MD" -42.61 -5.075 -7.149
96 "MD" -41.011 -7.464 -7.747
97 "MD" -40.342 -10.603 -9.756
98 "MD" -38.76 -13.693 -10.313
99 "MD" -38.851 -16.935 -10.316
100 "MD" -36.156 -19.62 -11.782
101 "MD" -34.654 -22.832 -12.831
102 "MD" -31.855 -24.637 -12.238
103 "MD" -30.392 -27.173 -12.674
104 "MD" -28.729 -30.018 -13.714
105 "MD" -26.649 -32.831 -13.357
106 "MD" -23.93 -34.457 -14.334
107 "MD" -21.095 -36.262 -14.474
108 "MD" -17.501 -36.978 -14.611
109 "MD" -14.211 -39.107 -14.602
110 "MD" -11.568 -40.313 -14.177
111 "MD" -7.985 -40.487 -14.569
112 "MD" -4.914 -41.655 -14.821
113 "MD" -2.035 -42.809 -13.825
114 "MD" 1.599 -44.166 -13.269
115 "MD" 4.942 -43.172 -13.824
116 "MD" 8.107 -42.401 -13.903
117 "MD" 11.251 -41.06 -13.291
118 "MD" 14.848 -40.315 -13.87
119 "MD" 18.216 -39.483 -13.12
120 "MD" 21.222 -38.143 -13.287
121 "MD" 23.574 -34.826 -13.373
122 "MD" 26.765 -32.832 -14.516
123 "MD" 28.793 -30.611 -14.071
124 "MD" 32.579 -29.112 -15.174
125 "MD" 34.22 -26.606 -15.838
126 "MD" 35.645 -24.411 -17.174
127 "MD" 35.784 -21.383 -19.607
128 "MD" 36.762 -18.722 -21.247
129 "MD" 36.995 -14.631 -21.972
130 "MD" 38.591 -11.956 -21.44
131 "MD" 39.787 -9.122 -22.427
132 "MD" 40.503 -5.627 -22.192
133 "MD" 40.761 -1.901 -22.698
134 "MD" 39.579 1.415 -22.731
135 "MD" 40.18 4.743 -20.998
136 "MD" 39.803 8.135 -21.27
137 "MD" 38.595 11.509 -20.668
138 "MD" 37.032 14.951 -21.427
139 "MD" 36.49 17.707 -20.559
140 "MD" 34.871 20.738 -21.246
141 "MD" 34.441 23.949 -20.553
142 "MD" 33.022 26.85 -19.571
143 "MD" 31.389 29.79 -19.231
144 "MD" 31.217 32.751 -19.743
145 "MD" 31.587 36.691 -19.699
146 "MD" 31.415 40.272 -19.616
147 "MD" 29.744 43.18 -18.541
148 "MD" 29.155 46.697 -19.03
149 "MD" 27.815 49.35 -17.641
150 "MD" 26.982 52.089 -16.946
151 "MD" 26.44 55.215 -15.261
152 "MD" 25.713 57.634 -13.649
153 "MD" 24.368 60.18 -11.131
154 "MD" 22.947 63.466 -10.629
155 "MD" 21.958 66.297 -10.18
156 "MD" 20.655 69.613 -9.22
157 "MD" 18.622 72.39 -9.974
158 "MD" 17.407 75.302 -11.509
159 "MD" 15.946 78.61 -12.069
160 "MD" 13.65 81.231 -10.9
161 "MD" 12.051 83.631 -10.007
162 "MD" 10.153 85.934 -10.133
163 "MD" 8.224 88.963 -9.105
164 "MD" 8.197 92.427 -8.842
165 "MD" 7.623 95.562 -8.128
166 "MD" 6.462 98.873 -6.671
167 "MD" 5.711 102.505 -8.38
-19 "MD" -15.131 104.98 22.286
-18 "MD" -17.376 101.911 22.107
-17 "MD" -17.738 98.674 23.452
-16 "MD" -17.666 95.563 23.806
-15 "MD" -17.503 92.133 25.182
-14 "MD" -18.608 88.966 26.586
-13 "MD" -19.298 86.02 27.026
-12 "MD" -19.9 82.929 27.577
-11 "MD" -21.079 79.676 27.365
-10 "MD" -22.228 76.067 26.976
-9 "MD" -22.994 72.823 25.723
-8 "MD" -23.731 69.715 26.4
-7 "MD" -22.572 66.205 26.264
-6 "MD" -22.476 63.219 26.694
-5 "MD" -23.19 60.208 27.204
-4 "MD" -22.869 56.833 27.984
-3 "MD" -23.095 53.645 28.201
-2 "MD" -23.978 50.205 29.465
-1 "MD" -24.371 46.734 28.257
0 "MD" -26.554 44.263 26.792
1 "MD" -26.499 40.93 24.804
2 "MD" -28.356 38.796 23.787
3 "MD" -29.211 35.356 23.052
4 "MD" -29.15 31.737 22.113
5 "MD" -29.676 28.719 22.626
6 "MD" -29.387 25.627 22.693
7 "MD" -30.617 22.608 23.975
8 "MD" -31.645 19.553 24.557
9 "MD" -33.372 16.919 25.702
10 "MD" -35.676 14.205 25.515
11 "MD" -38.296 11.648 24.706
12 "MD" -38.227 8.913 23.558
13 "MD" -39.084 6.059 22.316
14 "MD" -39.778 2.651 21.821
15 "MD" -39.432 -0.654 22.11
16 "MD" -39.034 -4.134 21.865
17 "MD" -38.942 -7.4 21.624
18 "MD" -37.766 -9.944 20.711
19 "MD" -37.189 -13.424 19.038
20 "MD" -35.825 -16.417 18.753
21 "MD" -35.492 -19.646 17.61
22 "MD" -34.353 -22.61 16.261
23 "MD" -32.737 -25.125 15.178
24 "MD" -31.013 -27.816 14.351
25 "MD" -28.295 -30.591 14.483
26 "MD" -25.191 -32.404 15.79
27 "MD" -23.896 -35.838 14.859
28 "MD" -21.13 -36.745 14.147
29 "MD" -17.771 -39.242 15.048
30 "MD" -14.947 -40.713 15.619
31 "MD" -11.336 -42.116 14.282
32 "MD" -8.785 -43.646 15.39
33 "MD" -5.277 -45.096 14.945
34 "MD" -2.592 -43.372 14.66
35 "MD" 1.147 -43.79 13.581
36 "MD" 3.87 -42.583 13.911
37 "MD" 7.989 -43.363 14.173
38 "MD" 11.411 -41.896 12.674
39 "MD" 14.199 -40.189 11.773
40 "MD" 17.758 -38.402 11.649
41 "MD" 20.443 -36.12 12.584
42 "MD" 22.82 -34.041 13.274
43 "MD" 24.355 -31.538 13.044
44 "MD" 26.531 -28.892 11.367
45 "MD" 28.704 -26.808 10.883
46 "MD" 31.861 -25.442 11.11
47 "MD" 33.763 -22.025 10.718
48 "MD" 36.729 -19.826 11.058
49 "MD" 37.812 -16.854 10.331
50 "MD" 38.128 -13.21 10.744
51 "MD" 39.437 -10.394 10.836
52 "MD" 41.223 -7.425 10.333
53 "MD" 42.898 -3.922 8.381
54 "MD" 42.73 -0.871 8.031
55 "MD" 41.89 2.231 7.607
56 "MD" 41.626 5.487 6.932
57 "MD" 40.928 8.67 6.905
58 "MD" 41.886 13.049 7.539
59 "MD" 40.37 15.525 6.846
60 "MD" 38.814 18.969 7.118
61 "MD" 36.843 22.106 6.189
62 "MD" 34.815 24.264 7.01
63 "MD" 32.637 26.439 6.446
64 "MD" 30.679 29.6 6.104
65 "MD" 27.936 31.384 3.905
66 "MD" 25.165 33.248 3.595
67 "MD" 22.538 35.158 4.709
68 "MD" 19.687 36.85 3.977
69 "MD" 16.504 36.944 1.843
70 "MD" 13.899 39.179 0.739
71 "MD" 10.68 39.574 0.944
72 "MD" 7.384 40.651 0.326
73 "MD" 3.835 40.31 -1.149
74 "MD" 0.862 40.278 -0.459
75 "MD" -2.703 40.653 -0.87
76 "MD" -6.464 40.643 -2.074
77 "MD" -9.13 39.388 -1.552
78 "MD" -12.265 38.949 -2.164
79 "MD" -15.896 37.249 -2.209
80 "MD" -19.736 36.92 -3.576
81 "MD" -22.243 34.552 -2.008
82 "MD" -24.865 32.617 -3.304
83 "MD" -27.86 30.77 -2.967
84 "MD" -30.092 29.284 -3.758
85 "MD" -32.893 27.237 -4.182
86 "MD" -34.989 24.781 -5.157
87 "MD" -36.763 21.344 -5.446
88 "MD" -38.896 18.352 -5.425
89 "MD" -40.551 14.694 -4.617
90 "MD" -42.048 11.508 -5.233
91 "MD" -41.437 8.609 -4.628
92 "MD" -42.963 5.188 -4.729
93 "MD" -43.36 1.428 -4.594
94 "MD" -41.752 -0.912 -6.713
95 "MD" -42.878 -4.244 -7.486
96 "MD" -41.968 -7.664 -7.838
97 "MD" -40.711 -10.486 -9.046
98 "MD" -38.756 -13.548 -9.075
99 "MD" -38.285 -16.95 -9.386
100 "MD" -35.756 -19.176 -10.489
101 "MD" -34.118 -22.089 -11.072
102 "MD" -31.936 -24.117 -12.238
103 "MD" -30.066 -27.192 -12.557
104 "MD" -28.507 -29.361 -13.098
105 "MD" -26.245 -32.425 -13.924
106 "MD" -23.646 -34.4 -14.015
107 "MD" -20.195 -35.687 -14.864
108 "MD" -16.986 -37.104 -14.637
109 "MD" -14.717 -39.439 -14.968
110 "MD" -11.304 -40.687 -14.983
111 "MD" -8.066 -41.454 -15.788
112 "MD" -4.504 -42.308 -15.192
113 "MD" -0.39 -43.834 -14.739
114 "MD" 2.47 -43.881 -14.281
115 "MD" 6.129 -44.181 -14.283
116 "MD" 8.735 -41.817 -14.182
117 "MD" 12.135 -41.577 -14.278
118 "MD" 15.254 -40.362 -14.348
119 "MD" 18.715 -38.869 -13.347
120 "MD" 21.993 -37.814 -12.878
121 "MD" 23.679 -34.269 -13.282
122 "MD" 26.873 -32.214 -14.097
123 "MD" 28.509 -30.348 -13.534
124 "MD" 31.991 -29.046 -14.599
125 "MD" 34.15 -26.469 -14.806
126 "MD" 36.038 -24.074 -15.375
127 "MD" 36.327 -21.064 -17.532
128 "MD" 36.897 -17.475 -19.12
129 "MD" 37.363 -13.445 -20.375
130 "MD" 38.445 -10.389 -21.23
131 "MD" 39.568 -7.587 -21.334
132 "MD" 39.518 -3.803 -21.88
133 "MD" 39.347 -0.288 -23.367
134 "MD" 38.672 2.825 -24.153
135 "MD" 38.652 6.035 -22.717
136 "MD" 39.075 9.458 -22.717
137 "MD" 39.016 12.903 -23.408
138 "MD" 37.436 15.965 -23.682
139 "MD" 36.107 18.503 -22.253
140 "MD" 34.4 22.142 -21.482
141 "MD" 34.039 25.174 -20.588
142 "MD" 32.668 27.715 -19.251
143 "MD" 31.319 30.662 -18.552
144 "MD" 31.099 33.684 -19.029
145 "MD" 31.723 38.012 -18.761
146 "MD" 31.574 41.641 -19.415
147 "MD" 29.689 44.207 -19.014
148 "MD" 29.362 47.295 -18.332
149 "MD" 27.229 50.052 -18.724
150 "MD" 25.009 52.853 -18.635
151 "MD" 24.179 56.051 -18.357
152 "MD" 23.975 59.902 -18.087
153 "MD" 22.869 62.728 -17.48
154 "MD" 22.573 65.83 -18.08
155 "MD" 22.199 69.29 -18.786
156 "MD" 22.011 72.266 -18.62
157 "MD" 20.344 75.312 -19.524
158 "MD" 19.623 78.503 -20.662
159 "MD" 17.395 81.492 -21.093
160 "MD" 16.368 84.64 -20.773
161 "MD" 15.337 87.709 -20.835
162 "MD" 13.699 90.399 -21.807
163 "MD" 11.474 93.561 -21.212
164 "MD" 9.589 96.131 -21.968
165 "MD" 8.069 98.894 -22.261
166 "MD" 6.157 101.233 -22.495
167 "MD" 3.89 104.188 -23.652
-19 "MD" -31.353 107.443 36.705
-18 "MD" -30.614 104.035 34.722
-17 "MD" -30.529 100.768 33.641
-16 "MD" -30.348 97.774 32.704
-15 "MD" -30.604 94.647 31.65
-14 "MD" -31.905 91.118 31.415
-13 "MD" -32.714 88.473 31.001
-12 "MD" -33.612 84.615 31.124
-11 "MD" -35.258 81.339 29.912
-10 "MD" -36.113 78.206 29.161
-9 "MD" -36.268 74.803 28.608
-8 "MD" -35.339 71.563 27.73
-7 "MD" -33.565 68.41 26.881
-6 "MD" -32.297 65.334 26.292
-5 "MD" -33.451 62.331 27.177
-4 "MD" -32.943 58.855 26.066
-3 "MD" -31.44 55.626 26.472
-2 "MD" -31.462 52.295 27.469
-1 "MD" -31.427 49.249 25.12
0 "MD" -32.031 46.128 24.537
1 "MD" -31.341 42.564 23.653
2 "MD" -32.289 39.489 22.4
3 "MD" -32.26 36.136 22.677
4 "MD" -31.087 32.857 21.921
5 "MD" -30.432 29.844 22.588
6 "MD" -29.86 26.346 22.588
7 "MD" -30.089 22.887 24.127
8 "MD" -31.956 19.9 25.549
9 "MD" -34.092 17.36 25.959
10 "MD" -36.763 14.652 26.859
11 "MD" -37.351 11.463 25.6
12 "MD" -38.099 9.259 24.511
13 "MD" -38.598 6.311 22.794
14 "MD" -37.85 2.364 23.512
15 "MD" -39.615 -1.33 21.612
16 "MD" -38.974 -4.257 21.75
17 "MD" -38.955 -7.987 21.058
18 "MD" -38.473 -11.019 20.347
19 "MD" -37.411 -13.918 19.051
20 "MD" -37.063 -16.793 18.895
21 "MD" -36.459 -20.08 18.752
22 "MD" -34.178 -22.679 16.953
23 "MD" -34.642 -26.186 15.809
24 "MD" -32.899 -28.742 15.376
25 "MD" -29.096 -30.357 15.506
26 "MD" -26.494 -32.314 15.315
27 "MD" -24.414 -34.666 15.69
28 "MD" -22.008 -36.075 14.921
29 "MD" -18.722 -38.557 15.306
30 "MD" -15.807 -40.666 15.658
31 "MD" -12.587 -42.007 14.823
32 "MD" -9.5 -43.787 15.82
33 "MD" -6.565 -44.525 14.647
34 "MD" -3.25 -43.657 14.058
35 "MD" 0.598 -43.92 12.718
36 "MD" 4.132 -42.424 13.368
37 "MD" 7.2 -42.706 14.627
38 "MD" 10.264 -40.515 13.244
39 "MD" 13.164 -39.343 12.312
40 "MD" 16.488 -39.022 10.651
41 "MD" 19.585 -37.458 11.426
42 "MD" 22.186 -34.679 12.254
43 "MD" 24.866 -32.994 12.266
44 "MD" 27.415 -30.42 11.46
45 "MD" 29.637 -27.96 9.999
46 "MD" 31.693 -25.504 10.886
47 "MD" 33.918 -23.169 10.479
48 "MD" 35.109 -19.995 10.756
49 "MD" 38.087 -17.285 9.203
50 "MD" 38.772 -13.903 8.689
51 "MD" 38.96 -10.905 10.348
52 "MD" 40.888 -7.592 9.693
53 "MD" 42.32 -4.627 7.745
54 "MD" 41.773 -0.981 7.012
55 "MD" 41.554 2.049 6.605
56 "MD" 41.409 5.201 6.298
57 "MD" 41.027 8.784 5.885
58 "MD" 41.779 13.048 6.438
59 "MD" 40.004 15.856 5.349
60 "MD" 38.66 19.063 5.824
61 "MD" 36.751 21.528 5.137
62 "MD" 34.8 25.019 5.987
63 "MD" 32.329 27.182 4.355
64 "MD" 30.179 29.604 4.875
65 "MD" 27.233 31.707 3.645
66 "MD" 24.381 33.365 3.54
67 "MD" 21.876 34.732 4.95
68 "MD" 18.703 37.232 4.472
69 "MD" 15.238 36.709 2.343
70 "MD" 12.242 38.566 1.461
71 "MD" 8.9 38.739 2.391
72 "MD" 5.824 39.761 0.953
73 "MD" 2.231 40.064 0.527
74 "MD" -1.56 39.996 0.299
75 "MD" -4.147 38.731 0.114
76 "MD" -6.873 39.037 -1.559
77 "MD" -9.591 38.296 -2.108
78 "MD" -13.854 38.294 -1.184
79 "MD" -16.828 36.244 -2.928
80 "MD" -20.048 35.755 -3.872
81 "MD" -22.514 33.891 -2.094
82 "MD" -25.182 32.05 -3.384
83 "MD" -28.272 30.724 -3.4
84 "MD" -30.345 28.151 -3.863
85 "MD" -33.476 26.708 -4.067
86 "MD" -35.343 23.612 -3.98
87 "MD" -37.366 20.858 -4.904
88 "MD" -39.005 17.865 -5.134
89 "MD" -40.334 14.169 -4.548
90 "MD" -42.711 11.743 -5.622
91 "MD" -41.861 8.213 -5.239
92 "MD" -42.69 4.928 -5.723
93 "MD" -42.463 1.809 -7.728
94 "MD" -43.301 -1.112 -7.802
95 "MD" -44.531 -4.781 -9.041
96 "MD" -43.097 -8.012 -9.537
97 "MD" -41.011 -10.954 -10.437
98 "MD" -38.8 -14.229 -10.459
99 "MD" -38.201 -17.598 -10.919
100 "MD" -36.209 -20.059 -11.887
101 "MD" -34.677 -22.802 -12.088
102 "MD" -32.02 -24.86 -12.604
103 "MD" -29.887 -27.747 -13.224
104 "MD" -28.303 -29.76 -14.168
105 "MD" -26.526 -33.087 -14.081
106 "MD" -23.31 -34.151 -14.297
107 "MD" -20.324 -35.388 -15.848
108 "MD" -17.694 -36.846 -16.042
109 "MD" -15.122 -39.433 -15.078
110 "MD" -11.824 -40.577 -14.986
111 "MD" -8.494 -40.417 -14.712
112 "MD" -5.202 -41.217 -14.234
113 "MD" -1.578 -42.939 -14.32
114 "MD" 1.559 -42.874 -14.011
115 "MD" 4.666 -43.162 -14.939
116 "MD" 8.439 -42.583 -15.267
117 "MD" 12.333 -41.167 -14.318
118 "MD" 15.354 -40.268 -14.509
119 "MD" 18.601 -38.994 -13.414
120 "MD" 21.145 -37.75 -13.104
121 "MD" 23.627 -34.357 -12.956
122 "MD" 26.958 -32.478 -14.042
123 "MD" 28.992 -30.245 -13.34
124 "MD" 32.242 -28.162 -13.129
125 "MD" 33.304 -25.459 -14.558
126 "MD" 35.469 -23.45 -15.926
127 "MD" 35.947 -20.686 -17.877
128 "MD" 37.376 -17.512 -19.068
129 "MD" 37.322 -13.783 -19.844
130 "MD" 39.629 -10.702 -19.098
131 "MD" 39.728 -7.871 -20.176
132 "MD" 39.416 -4.239 -21.098
133 "MD" 38.75 -0.422 -22.011
134 "MD" 37.825 2.518 -21.879
135 "MD" 37.576 5.663 -21.397
136 "MD" 38.152 8.576 -21.05
137 "MD" 36.359 12.069 -22.109
138 "MD" 34.854 15.378 -22.652
139 "MD" 34.552 18.42 -21.23
140 "MD" 32.931 21.359 -21.74
141 "MD" 32.795 24.86 -21.188
142 "MD" 31.933 27.337 -20.461
143 "MD" 30.509 30.328 -19.519
144 "MD" 30.515 33.748 -19.388
145 "MD" 31.023 37.842 -19.147
146 "MD" 30.588 41.813 -19.562
147 "MD" 27.864 43.876 -18.768
148 "MD" 27.334 47.136 -19.249
149 "MD" 24.803 50.231 -18.019
150 "MD" 22.586 52.838 -17.914
151 "MD" 21.36 55.922 -16.743
152 "MD" 21.208 58.774 -15.239
153 "MD" 19.284 61.324 -13.526
154 "MD" 18.458 64.34 -13.478
155 "MD" 18.25 67.675 -13.076
156 "MD" 17.94 71.156 -13.484
157 "MD" 16.933 74.161 -14.12
158 "MD" 14.604 77.178 -15.014
159 "MD" 11.523 78.94 -16.218
160 "MD" 9.166 80.953 -15.717
161 "MD" 6.125 82.054 -15.06
162 "MD" 3.507 84.078 -15.328
163 "MD" 1.038 86.884 -14.068
164 "MD" -1.199 88.999 -13.723
165 "MD" -3.203 91.308 -13.234
166 "MD" -5.572 93.37 -12.415
167 "MD" -8.531 94.72 -13.478
-19 "MD" -42.604 102.785 29.092
-18 "MD" -39.334 101.352 27.961
-17 "MD" -37.409 98.981 28.02
-16 "MD" -35.445 96.518 28.199
-15 "MD" -33.563 94.309 27.545
-14 "MD" -32.172 90.913 28.202
-13 "MD" -31.523 87.692 27.491
-12 "MD" -30.228 84.332 28.958
-11 "MD" -29.343 80.985 27.037
-10 "MD" -30.472 77.741 26.132
-9 "MD" -29.568 74.415 26.115
-8 "MD" -28.959 71.914 25.197
-7 "MD" -28.96 68.643 24.411
-6 "MD" -27.83 65.299 24.463
-5 "MD" -26.987 61.577 25.847
-4 "MD" -28.998 58.534 25.379
-3 "MD" -28.657 55.139 25.938
-2 "MD" -30.262 51.791 25.665
-1 "MD" -30.731 48.511 27.466
0 "MD" -31.941 45.476 26.175
1 "MD" -30.762 41.984 24.765
2 "MD" -31.411 39.069 23.344
3 "MD" -32.164 36.015 23.174
4 "MD" -30.627 32.067 21.578
5 "MD" -31.119 29.047 22.061
6 "MD" -30.951 25.598 21.38
7 "MD" -32.51 22.688 22.6
8 "MD" -34.557 19.684 24.87
9 "MD" -36.441 16.619 26.129
10 "MD" -38.589 13.604 26.704
11 "MD" -37.886 10.497 25.394
12 "MD" -38.693 7.787 24.166
13 "MD" -39.414 4.573 22.595
14 "MD" -39.32 1.357 22.456
15 "MD" -40.346 -1.296 20.893
16 "MD" -39.474 -4.818 20.277
17 "MD" -39.171 -8.168 19.459
18 "MD" -38.887 -11.476 19.024
19 "MD" -38.066 -14.244 17.6
20 "MD" -37.76 -17.171 16.108
21 "MD" -37.255 -20.434 15.907
22 "MD" -35.505 -23.976 14.622
23 "MD" -33.653 -26.399 14.181
24 "MD" -32.101 -29.051 13.101
25 "MD" -29.07 -31.147 13.276
26 "MD" -26.701 -33.104 14.72
27 "MD" -24.327 -35.231 13.894
28 "MD" -21.675 -37.583 13.271
29 "MD" -17.768 -39.571 14.438
30 "MD" -14.645 -41.922 15.249
31 "MD" -11.761 -43.02 15.767
32 "MD" -8.526 -43.203 15.263
33 "MD" -4.929 -44.858 14.642
34 "MD" -2.011 -44.036 14.051
35 "MD" 1.312 -43.625 13.363
36 "MD" 4.438 -42.041 13.21
37 "MD" 8.013 -42.348 13.885
38 "MD" 10.886 -40.482 12.142
39 "MD" 14.18 -39.415 11.548
40 "MD" 17.353 -37.842 11.98
41 "MD" 19.908 -35.896 13.241
42 "MD" 22.702 -34.025 11.934
43 "MD" 25.923 -32.06 11.459
44 "MD" 27.696 -30.016 10.591
45 "MD" 30.149 -27.331 10.655
46 "MD" 32.426 -24.85 10.529
47 "MD" 33.9 -21.565 10.638
48 "MD" 36.034 -18.636 10.547
49 "MD" 36.948 -16.428 10.005
50 "MD" 37.277 -12.519 10.742
51 "MD" 38.464 -9.867 10.232
52 "MD" 40.32 -6.468 9.142
53 "MD" 43.104 -3.416 7.619
54 "MD" 42.997 -0.639 6.523
55 "MD" 42.234 2.666 6.084
56 "MD" 42.284 5.951 4.643
57 "MD" 41.368 9.22 4.731
58 "MD" 42.163 13.026 5.186
59 "MD" 40.384 16.446 5.067
60 "MD" 38.617 19.802 5.648
61 "MD" 36.597 22.747 4.429
62 "MD" 35.051 25.162 4.919
63 "MD" 33.578 28.153 5.627
64 "MD" 30.609 29.977 4.725
65 "MD" 27.555 32.215 3.081
66 "MD" 24.936 33.767 2.355
67 "MD" 22.512 34.855 3.936
68 "MD" 19.651 36.975 3.383
69 "MD" 16.334 36.468 1.446
70 "MD" 13.79 38.936 0.276
71 "MD" 9.902 38.989 0.359
72 "MD" 6.843 39.85 -0.32
73 "MD" 3.203 40.023 -0.927
74 "MD" -0.577 41.069 -1.273
75 "MD" -3.755 40.86 -1.924
76 "MD" -6.798 40.494 -2.587
77 "MD" -9.843 39.267 -2.49
78 "MD" -13.215 38.829 -1.16
79 "MD" -16.254 37.638 -1.806
80 "MD" -19.079 36.469 -1.77
81 "MD" -22.065 34.336 -1.197
82 "MD" -24.952 32.36 -3.158
83 "MD" -28.481 31.429 -2.277
84 "MD" -30.468 28.061 -2.723
85 "MD" -33.708 27.322 -2.933
86 "MD" -35.913 25.435 -3.522
87 "MD" -37.812 21.367 -4.354
88 "MD" -39.707 18.444 -3.983
89 "MD" -41.333 14.036 -3.295
90 "MD" -42.741 11.339 -4.222
91 "MD" -41.849 7.808 -4.328
92 "MD" -42.782 4.352 -4.86
93 "MD" -42.868 0.652 -5.089
94 "MD" -41.427 -1.451 -7.479
95 "MD" -42.445 -5.195 -8.765
96 "MD" -42.137 -8.121 -9.606
97 "MD" -40.525 -10.87 -11.129
98 "MD" -38.424 -13.968 -11.979
99 "MD" -38.39 -17.179 -11.957
100 "MD" -35.645 -19.43 -13.151
101 "MD" -33.518 -22.664 -12.892
102 "MD" -31.652 -24.227 -15.116
103 "MD" -29.572 -27.129 -15.466
104 "MD" -28.062 -30.613 -15.153
105 "MD" -25.638 -33.382 -15.487
106 "MD" -22.923 -34.37 -15.48
107 "MD" -20.376 -36.448 -16.577
108 "MD" -16.963 -37.601 -15.613
109 "MD" -14.051 -39.447 -15.958
110 "MD" -10.874 -40.094 -15.503
111 "MD" -7.63 -40.765 -15.584
112 "MD" -4.224 -42.046 -14.614
113 "MD" -0.745 -43.711 -14.907
114 "MD" 2.678 -43.637 -14.856
115 "MD" 5.952 -43.185 -15.175
116 "MD" 9.044 -42.253 -15.273
117 "MD" 12.515 -40.462 -15.056
118 "MD" 15.704 -39.598 -14.906
119 "MD" 19.11 -39.065 -13.853
120 "MD" 22.176 -37.654 -13.437
121 "MD" 24.28 -33.989 -13.752
122 "MD" 27.114 -31.79 -14.336
123 "MD" 29.034 -29.739 -13.145
124 "MD" 32.194 -27.787 -13.105
125 "MD" 32.847 -24.5 -15.142
126 "MD" 35.546 -22.276 -15.672
127 "MD" 36.312 -18.858 -17.581
128 "MD" 38.12 -16.545 -18.213
129 "MD" 38.097 -12.563 -18.003
130 "MD" 39.58 -9.528 -17.988
131 "MD" 40.278 -6.164 -19.671
132 "MD" 39.137 -2.839 -20.27
133 "MD" 38.519 0.385 -21.25
134 "MD" 37.714 3.619 -22.051
135 "MD" 37.987 7.008 -22.446
136 "MD" 38.387 10.254 -22.678
137 "MD" 36.892 13.448 -22.429
138 "MD" 35.254 16.342 -22.827
139 "MD" 34.534 19.465 -22.087
140 "MD" 32.367 22.608 -22.177
141 "MD" 32.763 25.826 -21.773
142 "MD" 32.183 28.361 -20.912
143 "MD" 31.426 31.572 -19.76
144 "MD" 31.063 34.71 -18.779
145 "MD" 31.136 38.289 -19.165
146 "MD" 29.642 41.869 -19.426
147 "MD" 27.984 45.158 -19.073
148 "MD" 26.298 47.425 -17.445
149 "MD" 24.813 50.015 -17.985
150 "MD" 23.137 52.939 -16.251
151 "MD" 22.379 55.925 -14.969
152 "MD" 18.925 57.868 -14.487
153 "MD" 17.244 60.406 -13.496
154 "MD" 15.014 63.284 -13.958
155 "MD" 13.84 66.1 -14.443
156 "MD" 12.429 69.145 -15.969
157 "MD" 11.221 72.676 -17.205
158 "MD" 8.621 75.008 -16.942
159 "MD" 6.318 77.183 -17.221
160 "MD" 4.198 79.602 -15.902
161 "MD" 2.092 81.455 -15.217
162 "MD" -0.601 83.148 -15.086
163 "MD" -2.871 86.209 -14.017
164 "MD" -5.051 89.111 -13.935
165 "MD" -6.456 91.425 -12.849
166 "MD" -8.62 93.743 -11.082
167 "MD" -9.764 97.281 -9.078
-19 "MD" -24.217 107.425 40.913
-18 "MD" -23.108 103.555 39.992
-17 "MD" -23.128 100.122 39.811
-16 "MD" -23.789 97.118 39.847
-15 "MD" -23.452 93.56 39.592
-14 "MD" -24.925 90.361 38.902
-13 "MD" -25.78 87.596 38.472
-12 "MD" -26.396 84.288 37.935
-11 "MD" -27.971 81.234 36.078
-10 "MD" -28.125 78.212 34.084
-9 "MD" -29.18 74.838 33.076
-8 "MD" -29.344 72.182 31.954
-7 "MD" -29.597 69.491 30.397
-6 "MD" -28.888 65.699 30.027
-5 "MD" -28.215 62.346 29.738
-4 "MD" -29.032 59.015 28.232
-3 "MD" -29.702 55.394 28.38
-2 "MD" -30.173 52.495 28.63
-1 "MD" -30.233 49.343 27.046
0 "MD" -30.511 46.181 25.969
1 "MD" -29.743 42.395 24.73
2 "MD" -30.809 39.463 23.726
3 "MD" -31.361 36.267 22.759
4 "MD" -29.827 32.812 22.207
5 "MD" -29.955 29.602 22.89
6 "MD" -30.306 26.6 22.913
7 "MD" -30.939 22.589 24.796
8 "MD" -32.832 20.045 24.576
9 "MD" -34.115 16.839 25.285
10 "MD" -36.605 14.213 24.806
11 "MD" -38.939 11.706 24.345
12 "MD" -39.159 8.53 22.727
13 "MD" -39.856 5.764 20.763
14 "MD" -39.458 2.315 20.828
15 "MD" -40.57 -1.339 20.614
16 "MD" -39.534 -4.673 20.473
17 "MD" -40.008 -7.74 19.615
18 "MD" -38.883 -10.642 19.358
19 "MD" -37.91 -13.439 17.694
20 "MD" -37.471 -16.797 17.601
21 "MD" -36.794 -20.48 17.789
22 "MD" -35.764 -23.633 16.552
23 "MD" -33.981 -25.569 15.635
24 "MD" -32.513 -27.971 13.964
25 "MD" -29.633 -30.199 14.663
26 "MD" -26.073 -31.937 14.466
27 "MD" -24.631 -35.099 15.269
28 "MD" -21.926 -36.895 14.351
29 "MD" -18.792 -39.192 14.884
30 "MD" -15.937 -40.951 15.158
31 "MD" -13.054 -42.293 16.012
32 "MD" -9.81 -43.004 15.954
33 "MD" -6.029 -44.948 15.533
34 "MD" -2.403 -44.155 15.355
35 "MD" 1.177 -43.611 13.886
36 "MD" 4.049 -42.465 13.457
37 "MD" 7.275 -42.882 14.023
38 "MD" 10.883 -41.441 12.659
39 "MD" 14.075 -39.803 12.278
40 "MD" 17.305 -38.662 10.736
41 "MD" 19.983 -37.057 11.69
42 "MD" 22.146 -34.682 13.195
43 "MD" 25.313 -32.818 12.48
44 "MD" 27.925 -29.234 10.622
45 "MD" 30.287 -27.805 9.999
46 "MD" 32.404 -25.632 10.71
47 "MD" 34.714 -22.53 10.906
48 "MD" 36.646 -19.287 10.547
49 "MD" 38.862 -16.251 9.388
50 "MD" 39.035 -13.009 9.613
51 "MD" 41.001 -10.104 9.244
52 "MD" 42.378 -7.211 9.715
53 "MD" 43.127 -4.085 9.08
54 "MD" 43.056 -0.854 7.523
55 "MD" 42.367 2.116 6.617
56 "MD" 42.372 5.096 5.264
57 "MD" 41.733 8.327 4.867
58 "MD" 43.058 12.83 6.433
59 "MD" 41.267 15.473 6.043
60 "MD" 39.696 19.073 6.759
61 "MD" 38.132 22.065 5.204
62 "MD" 35.764 24.563 6.715
63 "MD" 33.503 27.077 6.381
64 "MD" 30.877 29.492 5.449
65 "MD" 28.645 31.396 4.57
66 "MD" 25.211 32.652 4.164
67 "MD" 22.59 34.198 5.178
68 "MD" 20.209 36.056 3.207
69 "MD" 16.883 37.27 2.43
70 "MD" 13.838 39.628 1.802
71 "MD" 10.324 39.375 2.332
72 "MD" 7.051 40.402 1.539
73 "MD" 3.319 40.346 0.601
74 "MD" -0.293 39.887 0.262
75 "MD" -3.151 39.186 0.533
76 "MD" -6.163 39.176 -0.523
77 "MD" -9.447 38.728 -1.228
78 "MD" -13.194 38.774 0.214
79 "MD" -16.837 37.394 -1.061
80 "MD" -19.754 36.388 -0.882
81 "MD" -22.258 34.273 -1.608
82 "MD" -25.317 33.311 -1.262
83 "MD" -28.726 30.966 -1.744
84 "MD" -31.024 28.28 -1.802
85 "MD" -33.154 26.2 -2.822
86 "MD" -36.02 24.567 -3.674
87 "MD" -37.885 21.437 -3.853
88 "MD" -39.8 18.545 -3.45
89 "MD" -40.788 14.858 -3.54
90 "MD" -42.094 11.885 -4.284
91 "MD" -41.898 8.075 -4.246
92 "MD" -42.056 4.62 -3.675
93 "MD" -41.83 1.766 -4.95
94 "MD" -40.779 -1.436 -7.41
95 "MD" -42.166 -4.723 -8.114
96 "MD" -40.789 -7.94 -8.648
97 "MD" -40.041 -10.942 -10.68
98 "MD" -38.838 -13.713 -12.372
99 "MD" -38.902 -17.371 -11.77
100 "MD" -36.265 -20.089 -12.973
101 "MD" -34.009 -22.385 -12.475
102 "MD" -31.821 -24.914 -13.952
103 "MD" -30.454 -28.243 -13.391
104 "MD" -28.165 -30.644 -13.077
105 "MD" -25.826 -32.872 -15.376
106 "MD" -23.54 -34.888 -14.992
107 "MD" -20.56 -36.11 -15.75
108 "MD" -17.509 -37.653 -15.151
109 "MD" -14.846 -40.163 -14.272
110 "MD" -10.868 -40.398 -14.535
111 "MD" -7.793 -41.388 -14.38
112 "MD" -4.564 -41.996 -13.377
113 "MD" -0.657 -43.564 -13.164
114 "MD" 2.148 -42.698 -13.599
115 "MD" 5.333 -43.305 -13.771
116 "MD" 8.889 -42.941 -14.234
117 "MD" 12.74 -41.001 -13.866
118 "MD" 15.718 -40.045 -12.755
119 "MD" 18.69 -38.717 -13.361
120 "MD" 22.536 -37.957 -12.393
121 "MD" 24.427 -34.278 -13.206
122 "MD" 27.334 -32.34 -14.252
123 "MD" 29.319 -30.101 -13.637
124 "MD" 32.843 -28.637 -14.635
125 "MD" 34.475 -25.803 -14.792
126 "MD" 36.635 -23.045 -15.591
127 "MD" 37.02 -19.912 -17.769
128 "MD" 37.504 -16.042 -17.857
129 "MD" 37.751 -13.37 -19.694
130 "MD" 39.289 -10.123 -19.646
131 "MD" 39.127 -6.799 -20.957
132 "MD" 39.216 -2.84 -21.207
133 "MD" 39.156 0.846 -21.207
134 "MD" 38.315 3.973 -22.107
135 "MD" 38.62 6.864 -21.805
136 "MD" 38.916 10.276 -21.61
137 "MD" 37.769 14.2 -22.753
138 "MD" 36.725 17.133 -23.574
139 "MD" 36.775 19.988 -21.98
140 "MD" 35.136 22.808 -22.259
141 "MD" 35.178 26.041 -20.986
142 "MD" 34.214 28.494 -19.402
143 "MD" 32.758 32.121 -18.439
144 "MD" 32.266 35.017 -17.272
145 "MD" 31.857 38.643 -16.873
146 "MD" 30.312 41.98 -17.106
147 "MD" 28.96 44.776 -17.427
148 "MD" 27.497 47.647 -17.029
149 "MD" 25.042 50.26 -15.255
150 "MD" 23.772 52.849 -14.739
151 "MD" 22.503 55.129 -13.794
152 "MD" 21.868 57.557 -11.862
153 "MD" 20.343 61.026 -10.188
154 "MD" 20.526 64.612 -9.55
155 "MD" 20.627 66.921 -9.137
156 "MD" 20.771 69.869 -7.752
157 "MD" 20.405 73.494 -7.68
158 "MD" 19.163 77.079 -6.88
159 "MD" 20.049 80.996 -7.48
160 "MD" 19.557 84.473 -5.608
161 "MD" 18.62 87.052 -4.619
162 "MD" 17.386 90.521 -4.351
163 "MD" 17.23 93.73 -2.689
164 "MD" 17.354 97.023 -1.776
165 "MD" 16.757 100.335 -1.743
166 "MD" 16.673 102.977 0.276
167 "MD" 15.581 105.857 -0.093
-19 "MD" -13.367 105.347 41.592
-18 "MD" -15.645 101.933 39.84
-17 "MD" -16.155 99.03 39.358
-16 "MD" -16.762 95.574 38.457
-15 "MD" -17.051 91.887 39.433
-14 "MD" -18.017 88.923 39.097
-13 "MD" -18.871 85.862 39.015
-12 "MD" -19.388 81.988 39.042
-11 "MD" -20.662 79.031 37.583
-10 "MD" -21.579 76.176 35.996
-9 "MD" -21.852 72.907 35.315
-8 "MD" -21.925 69.596 34.469
-7 "MD" -22.415 66.746 32.882
-6 "MD" -21.891 63.374 32.112
-5 "MD" -23.575 60.37 31.55
-4 "MD" -23.675 57.056 30.847
-3 "MD" -23.331 53.745 30.1
-2 "MD" -24.75 51.491 28.391
-1 "MD" -26.051 47.91 28.664
0 "MD" -27.352 44.839 26.813
1 "MD" -27.58 41.419 25.487
2 "MD" -28.79 38.881 23.747
3 "MD" -29.65 35.763 23.753
4 "MD" -28.995 32.018 23.611
5 "MD" -29.843 28.952 24.134
6 "MD" -30.445 25.728 23.733
7 "MD" -31.574 22.365 24.994
8 "MD" -33.101 19.275 25.21
9 "MD" -34.724 16.637 26.275
10 "MD" -37.025 13.78 26.288
11 "MD" -39.22 11.542 24.286
12 "MD" -40.485 8.473 23.218
13 "MD" -41.072 5.475 21.773
14 "MD" -40.037 1.903 22.005
15 "MD" -40.084 -1.331 20.048
16 "MD" -39.776 -4.364 20.204
17 "MD" -39.701 -7.662 19.534
18 "MD" -39.459 -10.808 19.288
19 "MD" -38.369 -13.768 18.186
20 "MD" -38.079 -17.35 17.305
21 "MD" -37.123 -20.752 17.23
22 "MD" -35.43 -23.978 15.882
23 "MD" -34.265 -26.667 14.764
24 "MD" -31.626 -28.656 13.021
25 "MD" -28.885 -30.756 13.976
26 "MD" -26.104 -32.855 14.358
27 "MD" -24.66 -35.586 14.209
28 "MD" -21.39 -37.17 13.688
29 "MD" -18.848 -39.898 14.163
30 "MD" -15.439 -41.573 13.44
31 "MD" -12.808 -42.549 15.398
32 "MD" -9.289 -42.715 15.473
33 "MD" -5.63 -44.703 15.487
34 "MD" -1.892 -43.508 15.385
35 "MD" 1.192 -43.994 15.547
36 "MD" 4.626 -42.133 15.245
37 "MD" 7.556 -42.447 15.693
38 "MD" 10.65 -40.691 14.458
39 "MD" 14.035 -38.801 13.969
40 "MD" 17.211 -38.016 12.443
41 "MD" 20.035 -36.456 12.583
42 "MD" 23.17 -34.016 12.887
43 "MD" 24.699 -31.515 12.093
44 "MD" 28.182 -30.282 11.555
45 "MD" 30.075 -27.379 10.839
46 "MD" 32.512 -25.042 11.007
47 "MD" 34.254 -22.339 9.841
48 "MD" 36.303 -19.541 9.65
49 "MD" 38.513 -16.651 8.676
50 "MD" 38.702 -13.331 9.074
51 "MD" 40.379 -10.959 8.857
52 "MD" 41.943 -7.458 7.545
53 "MD" 43.736 -4.169 6.11
54 "MD" 43.655 -0.766 5.583
55 "MD" 44.019 1.926 5.09
56 "MD" 42.126 5.394 4.574
57 "MD" 41.826 8.554 4.158
58 "MD" 42.831 12.294 5.306
59 "MD" 40.607 15.312 5.361
60 "MD" 39.435 18.614 6.198
61 "MD" 37.816 21.287 5.303
62 "MD" 35.553 24.147 6.626
63 "MD" 32.858 25.783 5.518
64 "MD" 32.208 29.133 5.372
65 "MD" 28.642 30.725 4.794
66 "MD" 25.275 32.712 3.673
67 "MD" 22.937 34.663 5.201
68 "MD" 19.961 36.51 4.925
69 "MD" 16.54 36.38 3.611
70 "MD" 13.5 38.82 3.213
71 "MD" 9.895 38.695 3.522
72 "MD" 6.592 40.03 2.505
73 "MD" 3.028 40.124 1.358
74 "MD" -0.52 41.671 1.817
75 "MD" -3.168 40.464 2.311
76 "MD" -6.904 40.159 0.716
77 "MD" -9.838 38.867 0.899
78 "MD" -13.02 38.69 1.185
79 "MD" -16.274 37.065 0.043
80 "MD" -19.528 36.156 -0.452
81 "MD" -22.207 33.761 -0.236
82 "MD" -24.995 31.763 -1.649
83 "MD" -28.03 30.402 -0.947
84 "MD" -30.126 27.792 -1.006
85 "MD" -32.332 25.38 -2.149
86 "MD" -35.098 23.585 -3.749
87 "MD" -36.596 20.627 -4.339
88 "MD" -38.965 17.169 -4.235
89 "MD" -40.808 14.462 -6.28
90 "MD" -42.46 11.723 -7.243
91 "MD" -42.006 8.387 -7.736
92 "MD" -42.766 4.929 -7.381
93 "MD" -43.198 1.172 -6.509
94 "MD" -41.625 -1.291 -8.507
95 "MD" -42.486 -5.027 -8.905
96 "MD" -40.924 -7.722 -9.913
97 "MD" -39.635 -10.443 -11.294
98 "MD" -38.23 -13.894 -11.452
99 "MD" -37.643 -17.19 -12.724
100 "MD" -35.283 -19.563 -13.958
101 "MD" -33.868 -22.647 -14.669
102 "MD" -31.208 -24.449 -14.411
103 "MD" -29.37 -26.796 -15.325
104 "MD" -28.022 -29.358 -15.894
105 "MD" -26.1 -32.507 -16.069
106 "MD" -22.761 -34.21 -16.528
107 "MD" -19.338 -34.923 -17.107
108 "MD" -16.657 -36.251 -17.197
109 "MD" -13.679 -39.044 -16.381
110 "MD" -10.988 -40.159 -15.138
111 "MD" -7.767 -40.619 -14.267
112 "MD" -4.368 -41.605 -14.102
113 "MD" -0.055 -43.126 -14.053
114 "MD" 2.872 -43.892 -14.103
115 "MD" 5.98 -44.171 -14.803
116 "MD" 9.873 -41.861 -14.62
117 "MD" 13.568 -40.678 -13.234
118 "MD" 17.381 -39.857 -12.938
119 "MD" 20.374 -38.136 -12.678
120 "MD" 23.902 -37.262 -12.536
121 "MD" 25.34 -33.429 -13.127
122 "MD" 27.778 -31.109 -13.935
123 "MD" 29.566 -28.667 -12.957
124 "MD" 32.848 -26.79 -14.412
125 "MD" 34.368 -23.987 -15.767
126 "MD" 36.197 -21.727 -16.659
127 "MD" 36.64 -18.555 -16.964
128 "MD" 37.172 -14.867 -19.039
129 "MD" 37.302 -11.997 -19.97
130 "MD" 39 -8.749 -19.675
131 "MD" 39.132 -6.13 -21.149
132 "MD" 39.465 -2.38 -20.935
133 "MD" 40.016 1.132 -21.988
134 "MD" 39.577 4.724 -22.469
135 "MD" 40.042 7.279 -21.342
136 "MD" 40.677 10.478 -21.555
137 "MD" 39.687 14.271 -21.782
138 "MD" 38.002 17.248 -22.344
139 "MD" 37.439 20.273 -20.332
140 "MD" 36.04 23.367 -20.108
141 "MD" 36.382 26.44 -18.867
142 "MD" 33.949 29.021 -18.394
143 "MD" 32.536 32.092 -17.346
144 "MD" 32.331 35.023 -17.137
145 "MD" 32.897 38.94 -16.669
146 "MD" 32.017 42.382 -16.551
147 "MD" 30.573 44.862 -16.225
148 "MD" 28.722 47.978 -15.778
149 "MD" 25.767 50.352 -16.341
150 "MD" 24.183 53.147 -15.369
151 "MD" 21.81 54.783 -14.488
152 "MD" 20.733 58.773 -13.909
153 "MD" 18.701 60.57 -13.72
154 "MD" 17.923 64.254 -12.4
155 "MD" 15.554 66.192 -11.727
156 "MD" 14.533 69.771 -12.196
157 "MD" 11.15 71.476 -13.224
158 "MD" 8.689 74.023 -14.415
159 "MD" 6.299 76.024 -14.864
160 "MD" 2.993 76.881 -14.7
161 "MD" 0.659 78.659 -13.458
162 "MD" -2.892 80.339 -13.08
163 "MD" -4.647 82.531 -11.658
164 "MD" -6.798 84.972 -9.972
165 "MD" -9.326 87.577 -9.826
166 "MD" -11.209 89.338 -7.91
167 "MD" -14.343 90.293 -7.181
-19 "MD" -30.249 103.093 45.855
-18 "MD" -30.526 99.001 43.899
-17 "MD" -28.741 96.144 42.545
-16 "MD" -28.07 92.95 41.958
-15 "MD" -26.331 89.9 40.851
-14 "MD" -26.669 86.545 39.07
-13 "MD" -26.27 83.403 38.671
-12 "MD" -25.74 80.415 38.358
-11 "MD" -25.482 77.493 35.933
-10 "MD" -25.189 75.171 33.549
-9 "MD" -23.908 72.452 31.977
-8 "MD" -22.784 70.408 29.908
-7 "MD" -22.431 67.692 27.796
-6 "MD" -20.933 64.778 26.6
-5 "MD" -21.22 60.6 26.427
-4 "MD" -22.109 57.051 26.36
-3 "MD" -23.826 54.032 27.307
-2 "MD" -24.643 50.984 27.44
-1 "MD" -25.913 48.398 26.422
0 "MD" -27.502 45.201 25.997
1 "MD" -27.603 41.264 25.154
2 "MD" -29.037 38.829 24.282
3 "MD" -29.169 35.194 24.192
4 "MD" -29.607 32.135 24.477
5 "MD" -29.593 29.014 24.758
6 "MD" -29.684 25.561 24.906
7 "MD" -30.171 22.496 25.793
8 "MD" -32.41 19.843 25.031
9 "MD" -34.367 16.601 26.32
10 "MD" -36.271 14.432 26.897
11 "MD" -38.689 11.541 25.371
12 "MD" -39.745 8.494 24.43
13 "MD" -39.638 5.366 22.891
14 "MD" -39.283 2.078 22.79
15 "MD" -39.861 -0.938 21.232
16 "MD" -38.8 -3.877 20.567
17 "MD" -39.196 -7.703 20.092
18 "MD" -39.067 -10.896 18.967
19 "MD" -38.053 -13.616 17.528
20 "MD" -38.014 -16.958 17.831
21 "MD" -37.256 -20.423 18.271
22 "MD" -35.745 -23.235 17.325
23 "MD" -34.266 -25.67 14.851
24 "MD" -31.914 -27.676 13.613
25 "MD" -29.273 -30.032 13.279
26 "MD" -27.383 -32.396 13.22
27 "MD" -24.844 -34.629 13.364
28 "MD" -21.064 -37.732 12.607
29 "MD" -17.666 -39.929 14.093
30 "MD" -14.718 -40.812 14.636
31 "MD" -12.079 -42.007 15.052
32 "MD" -8.564 -41.779 13.469
33 "MD" -4.952 -43.623 14.066
34 "MD" -1.221 -42.877 14.172
35 "MD" 1.935 -43.377 13.427
36 "MD" 5.207 -42.222 13.311
37 "MD" 8.787 -42.02 15.151
38 "MD" 11.349 -39.993 13.466
39 "MD" 14.872 -38.509 13.827
40 "MD" 17.851 -37.511 12.869
41 "MD" 20.749 -35.878 13.249
42 "MD" 22.869 -34.493 12.232
43 "MD" 26.439 -32.591 11.96
44 "MD" 28.663 -30.084 11.079
45 "MD" 30.251 -27.514 10.016
46 "MD" 32.899 -25.271 11.143
47 "MD" 34.375 -22.208 10.8
48 "MD" 35.894 -19.602 11.2
49 "MD" 37.702 -16.767 10.776
50 "MD" 38.277 -13.108 10.519
51 "MD" 39.542 -9.765 10.49
52 "MD" 40.818 -7.121 9.789
53 "MD" 43.007 -4.26 8.008
54 "MD" 43.789 -1.012 7.124
55 "MD" 42.575 2.077 7.369
56 "MD" 42.189 5.406 6.233
57 "MD" 41.524 8.506 6.241
58 "MD" 43.2 11.924 5.897
59 "MD" 40.892 15.279 5.761
60 "MD" 39.529 18.572 5.957
61 "MD" 37.631 21.673 4.674
62 "MD" 35.783 24.448 6.458
63 "MD" 32.896 26.144 5.946
64 "MD" 31.876 29.249 5.711
65 "MD" 29.158 31.067 4.612
66 "MD" 25.643 32.474 4.06
67 "MD" 23.33 34.374 5.374
68 "MD" 19.861 36.524 5.263
69 "MD" 16.201 36.199 3.296
70 "MD" 13.188 39.034 2.489
71 "MD" 9.918 38.695 3.008
72 "MD" 6.43 39.803 2.456
73 "MD" 3.325 39.816 1.6
74 "MD" 0.441 40.282 1.68
75 "MD" -3.173 39.931 1.618
76 "MD" -6.209 39.855 0.913
77 "MD" -9.193 38.763 0.04
78 "MD" -12.576 39.021 0.341
79 "MD" -16.228 36.65 -0.096
80 "MD" -18.949 36.226 -0.273
81 "MD" -22.173 33.864 -1.381
82 "MD" -24.914 32.238 -0.708
83 "MD" -27.296 29.885 -0.749
84 "MD" -30.727 28.977 -2.27
85 "MD" -32.918 26.169 -2.369
86 "MD" -35.89 24.508 -3.258
87 "MD" -36.493 21.63 -2.589
88 "MD" -38.506 18.859 -3.334
89 "MD" -41.133 15.373 -5.223
90 "MD" -42.274 11.837 -6.11
91 "MD" -41.606 8.802 -5.851
92 "MD" -42.574 5.097 -6.03
93 "MD" -43.439 1.312 -6.927
94 "MD" -41.892 -0.998 -9.297
95 "MD" -42.694 -4.963 -9.412
96 "MD" -41.594 -7.661 -10.347
97 "MD" -40.698 -10.315 -10.839
98 "MD" -38.877 -13.996 -11.197
99 "MD" -38.825 -17.494 -11.512
100 "MD" -36.413 -19.918 -13.146
101 "MD" -34.56 -22.731 -13.131
102 "MD" -32.255 -25.121 -13.893
103 "MD" -30.027 -27.486 -15.4
104 "MD" -28.044 -30.333 -15.759
105 "MD" -26.015 -33.381 -15.739
106 "MD" -22.842 -34.229 -15.685
107 "MD" -19.93 -35.928 -16.568
108 "MD" -17.306 -37.289 -15.986
109 "MD" -14.036 -39.706 -15.252
110 "MD" -10.431 -40.046 -15.614
111 "MD" -7.326 -41.223 -15.097
112 "MD" -4.083 -42.267 -15.562
113 "MD" -0.17 -43.936 -14.665
114 "MD" 3.05 -43.693 -14.938
115 "MD" 5.988 -43.383 -15.445
116 "MD" 9.163 -42.508 -14.986
117 "MD" 12.351 -41.014 -14.13
118 "MD" 15.732 -40.154 -14.295
119 "MD" 19.32 -37.929 -13.829
120 "MD" 22.586 -37.316 -13.717
121 "MD" 24.245 -33.897 -14.36
122 "MD" 27.252 -31.567 -14.723
123 "MD" 29.165 -29.351 -14.162
124 "MD" 32.323 -27.433 -14.9
125 "MD" 34.081 -24.326 -17.202
126 "MD" 36.855 -22.136 -18.286
127 "MD" 36.556 -18.776 -17.922
128 "MD" 37.845 -16.292 -18.982
129 "MD" 37.508 -12.355 -19.433
130 "MD" 38.358 -9.274 -19.779
131 "MD" 39.86 -6.59 -20
132 "MD" 39.914 -2.611 -20.109
133 "MD" 39.602 0.494 -21.446
134 "MD" 39.22 3.464 -21.847
135 "MD" 39.3 6.629 -20.777
136 "MD" 40.428 10.122 -20.862
137 "MD" 39.807 13.951 -22.097
138 "MD" 38.673 17.208 -22.739
139 "MD" 38.045 19.982 -20.626
140 "MD" 36.928 22.919 -20.713
141 "MD" 36.962 26.71 -19.643
142 "MD" 35.286 29.335 -18.359
143 "MD" 33.394 32.143 -17.487
144 "MD" 33.095 35.752 -17.203
145 "MD" 33.913 39.19 -17.048
146 "MD" 32.857 42.502 -16.416
147 "MD" 31.304 45.398 -16.34
148 "MD" 30.13 48.584 -15.089
149 "MD" 27.221 50.878 -15.699
150 "MD" 24.906 53.477 -15.307
151 "MD" 22.603 56.667 -15.116
152 "MD" 21.209 59.372 -14.966
153 "MD" 19.244 61.909 -14.14
154 "MD" 17.37 64.671 -14.232
155 "MD" 15.717 67.378 -14.48
156 "MD" 14.12 70.247 -13.941
157 "MD" 12.176 73.542 -15.529
158 "MD" 10.406 76.453 -16.336
159 "MD" 8.019 78.681 -16.408
160 "MD" 4.784 80.254 -17.238
161 "MD" 3.265 83.106 -16.078
162 "MD" 0.658 85.365 -16.377
163 "MD" -1.839 87.578 -15.559
164 "MD" -4.046 89.813 -15.46
165 "MD" -5.959 92.056 -15.297
166 "MD" -8.565 94.243 -14.5
167 "MD" -11.601 96.316 -13.845
-19 "MD" -28.849 106.117 14.476
-18 "MD" -26.476 102.873 18.68
-17 "MD" -25.597 100.185 20.147
-16 "MD" -24.529 96.969 20.512
-15 "MD" -22.502 94.677 21.438
-14 "MD" -21.822 91.167 22.193
-13 "MD" -22.078 88.166 22.298
-12 "MD" -22.385 84.613 22.794
-11 "MD" -23.371 81.006 22.619
-10 "MD" -23.435 77.425 21.897
-9 "MD" -22.473 74.141 22.267
-8 "MD" -22.641 71.016 22.85
-7 "MD" -22.712 67.745 21.551
-6 "MD" -22.127 64.392 22.033
-5 "MD" -23.344 60.839 22.935
-4 "MD" -23.446 57.733 24.303
-3 "MD" -22.895 54.664 25.065
-2 "MD" -24.083 51.196 25.909
-1 "MD" -25.601 48.09 25.914
0 "MD" -27.577 45.077 25.175
1 "MD" -27.148 41.625 23.721
2 "MD" -27.843 38.712 22.598
3 "MD" -28.389 35.596 22.152
4 "MD" -28.742 32.021 22.443
5 "MD" -29.204 29.32 22.846
6 "MD" -29.419 25.634 22.807
7 "MD" -30.52 22.397 24.312
8 "MD" -32.235 19.346 24.086
9 "MD" -33.812 16.444 25.309
10 "MD" -36.482 14.104 25.172
11 "MD" -38.785 11.313 23.936
12 "MD" -39.775 8.38 23.021
13 "MD" -40.446 4.911 22.009
14 "MD" -40.232 1.452 22.531
15 "MD" -40.28 -1.975 21.316
16 "MD" -39.239 -5.026 20.466
17 "MD" -38.842 -8.024 20.241
18 "MD" -39.993 -11.317 18.617
19 "MD" -38.591 -14.083 17.874
20 "MD" -37.463 -17.436 17.767
21 "MD" -37.619 -21.504 18.436
22 "MD" -36.391 -24.459 17.432
23 "MD" -34.313 -26.399 15.435
24 "MD" -30.163 -27.798 13.47
25 "MD" -27.765 -29.981 13.304
26 "MD" -25.898 -33.083 11.924
27 "MD" -23.894 -36.481 12.974
28 "MD" -21.184 -37.666 12.883
29 "MD" -18.495 -40.03 14.159
30 "MD" -15.182 -41.314 14.024
31 "MD" -11.952 -42.283 15.242
32 "MD" -8.705 -42.233 13.141
33 "MD" -5.278 -44.93 13.188
34 "MD" -2.05 -44.114 12.405
35 "MD" 1.136 -44.128 12.634
36 "MD" 4.367 -42.41 12.45
37 "MD" 7.93 -42.654 13.193
38 "MD" 10.422 -40.507 11.524
39 "MD" 13.992 -39.167 11.467
40 "MD" 17.316 -38.258 9.98
41 "MD" 20.11 -36.658 11.247
42 "MD" 22.041 -34.189 11.2
43 "MD" 25.408 -33.039 11.57
44 "MD" 27.946 -29.686 11.454
45 "MD" 30.751 -27.154 10.326
46 "MD" 31.936 -24.61 10.764
47 "MD" 33.735 -21.493 10.588
48 "MD" 36.672 -19.606 10.857
49 "MD" 37.818 -16.637 9.669
50 "MD" 38.025 -12.938 9.858
51 "MD" 39.959 -10.384 10.082
52 "MD" 42.259 -7.373 9.478
53 "MD" 43.548 -4.555 8.935
54 "MD" 43.517 -1.292 7.937
55 "MD" 43.113 1.907 7.586
56 "MD" 41.915 5.294 6.893
57 "MD" 40.928 8.287 6.471
58 "MD" 41.971 11.769 6.684
59 "MD" 40.799 14.964 5.925
60 "MD" 39.367 18.669 6.032
61 "MD" 37.224 21.732 4.96
62 "MD" 35.677 24.587 6.645
63 "MD" 33.352 26.566 5.672
64 "MD" 30.679 28.769 5.119
65 "MD" 28.683 30.74 3.998
66 "MD" 26.344 32.643 3.197
67 "MD" 23.628 34.555 4.422
68 "MD" 20.865 36.569 3.364
69 "MD" 17.477 36.641 1.929
70 "MD" 14.888 38.946 0.804
71 "MD" 11.325 39.277 1.798
72 "MD" 7.978 40.069 1.333
73 "MD" 4.299 40.267 1.163
74 "MD" 1.326 40.187 0.937
75 "MD" -2.465 40.301 -0.133
76 "MD" -5.467 39.847 -0.948
77 "MD" -8.823 38.242 -0.694
78 "MD" -12.616 38.857 -1.031
79 "MD" -16.312 36.802 -0.608
80 "MD" -19.645 35.972 -0.866
81 "MD" -22.285 34.143 -0.851
82 "MD" -25.12 32.425 -1.565
83 "MD" -27.973 30.564 -1.305
84 "MD" -30.069 27.639 -2.047
85 "MD" -32.392 26.311 -3.1
86 "MD" -35.084 24.486 -4.039
87 "MD" -36.694 20.966 -4.589
88 "MD" -38.393 17.636 -4.793
89 "MD" -41.066 15.033 -5.349
90 "MD" -42.39 11.855 -5.285
91 "MD" -42.041 8.015 -4.718
92 "MD" -43.323 4.497 -4.839
93 "MD" -42.946 1.638 -5.998
94 "MD" -43.036 -2.139 -6.053
95 "MD" -43.455 -5.401 -7.621
96 "MD" -42.16 -8.242 -8.623
97 "MD" -40.949 -11.026 -9.82
98 "MD" -38.916 -14.096 -10.709
99 "MD" -38.6 -17.186 -10.58
100 "MD" -36.06 -19.76 -12.26
101 "MD" -34.552 -22.779 -13.147
102 "MD" -31.538 -25.287 -12.751
103 "MD" -29.226 -27.226 -14.276
104 "MD" -27.534 -29.284 -15.208
105 "MD" -25.834 -32.847 -15.579
106 "MD" -22.746 -34.619 -16.649
107 "MD" -19.9 -35.994 -17.21
108 "MD" -16.85 -37.158 -17.042
109 "MD" -14.182 -40.153 -15.731
110 "MD" -10.416 -39.857 -16.049
111 "MD" -7.693 -41.034 -15.817
112 "MD" -4.174 -42.401 -15.147
113 "MD" -0.71 -44.003 -14.186
114 "MD" 2.781 -43.941 -14.267
115 "MD" 5.653 -43.349 -15.274
116 "MD" 8.884 -43.256 -15.147
117 "MD" 12.168 -41.036 -13.714
118 "MD" 15.516 -39.808 -13.687
119 "MD" 19.166 -38.526 -13.1
120 "MD" 22.031 -36.757 -13.454
121 "MD" 23.853 -34.037 -13.79
122 "MD" 26.439 -31.837 -14.883
123 "MD" 28.824 -29.579 -14.45
124 "MD" 32.599 -28.387 -15.153
125 "MD" 33.895 -25.216 -15.463
126 "MD" 36.251 -23.158 -15.939
127 "MD" 36.53 -20.076 -17.335
128 "MD" 36.902 -16.819 -18.232
129 "MD" 37.286 -12.832 -18.155
130 "MD" 38.767 -9.752 -18.218
131 "MD" 39.417 -6.835 -19.627
132 "MD" 40.208 -3.36 -19.652
133 "MD" 40.078 0.293 -20.66
134 "MD" 39.571 3.558 -21.606
135 "MD" 39.84 6.458 -20.055
136 "MD" 40.39 9.982 -20.36
137 "MD" 39.837 13.691 -21.766
138 "MD" 38.266 16.813 -22.939
139 "MD" 37.449 19.627 -21.601
140 "MD" 36.502 22.504 -21.077
141 "MD" 36.338 25.542 -19.798
142 "MD" 35.085 28.5 -18.472
143 "MD" 33.405 31.369 -17.705
144 "MD" 34.095 34.788 -17.517
145 "MD" 35.551 38.051 -16.672
146 "MD" 35.663 41.355 -16.745
147 "MD" 33.479 44.428 -17.208
148 "MD" 33.202 47.843 -17.6
149 "MD" 31.415 50.344 -17.132
150 "MD" 29.118 53.402 -16.415
151 "MD" 28.325 56.42 -15.338
152 "MD" 26.041 59.336 -14.833
153 "MD" 25.583 62.213 -14.461
154 "MD" 25.124 65.593 -14.685
155 "MD" 24.174 68.491 -13.798
156 "MD" 23.491 71.225 -13.316
157 "MD" 21.649 74.228 -14.383
158 "MD" 20.497 77.723 -15.376
159 "MD" 19.116 80.618 -16.124
160 "MD" 17.898 83.873 -15.219
161 "MD" 16.751 86.467 -15.219
162 "MD" 14.873 89.55 -15.367
163 "MD" 14.332 93.143 -13.394
164 "MD" 14.17 96.1 -12.741
165 "MD" 15.078 99.292 -13
166 "MD" 15.384 102.428 -12.899
167 "MD" 15.168 105.661 -13.655
-19 "MD" -17.108 104.684 35.314
-18 "MD" -25.551 102.885 39.013
-17 "MD" -25.283 100.196 39.134
-16 "MD" -25.285 97.375 37.55
-15 "MD" -24.308 94.003 37.52
-14 "MD" -25.567 90.511 36.659
-13 "MD" -25.364 87.275 37.297
-12 "MD" -25.349 83.573 36.923
-11 "MD" -26.232 80.032 36.029
-10 "MD" -27.042 76.866 34.791
-9 "MD" -26.474 73.536 34.569
-8 "MD" -25.718 71.037 34.326
-7 "MD" -26.085 67.603 32.843
-6 "MD" -25.337 64.119 31.77
-5 "MD" -26.028 60.917 31.384
-4 "MD" -25.43 58.239 30.563
-3 "MD" -25.306 54.93 29.761
-2 "MD" -26.453 51.182 29.55
-1 "MD" -26.304 48.183 27.475
0 "MD" -27.48 45.178 26.664
1 "MD" -27.262 41.807 25.753
2 "MD" -28.113 39.069 23.714
3 "MD" -28.821 35.868 23.018
4 "MD" -29.205 32.506 22.386
5 "MD" -28.897 29.312 22.002
6 "MD" -28.596 25.538 22.668
7 "MD" -29.371 22.944 23.747
8 "MD" -32.269 19.5 26.342
9 "MD" -32.962 17.007 27.504
10 "MD" -35.735 14.651 27.261
11 "MD" -37.733 11.503 26.617
12 "MD" -38.871 8.038 25.5
13 "MD" -39.08 5.24 23.461
14 "MD" -38.855 1.858 23.663
15 "MD" -39.703 -1.688 22.091
16 "MD" -39.159 -4.915 22.095
17 "MD" -38.53 -7.954 21.04
18 "MD" -38.627 -11.265 19.816
19 "MD" -37.652 -14.052 19.227
20 "MD" -36.754 -17.245 18.92
21 "MD" -35.893 -20.532 18.883
22 "MD" -35.535 -23.612 16.97
23 "MD" -33.107 -25.742 14.984
24 "MD" -30.154 -27.438 14.752
25 "MD" -28.036 -29.724 14.322
26 "MD" -25.867 -32.234 13.182
27 "MD" -24.462 -35.76 14.697
28 "MD" -21.473 -37.873 13.678
29 "MD" -18.542 -40.049 15.25
30 "MD" -15.368 -41.442 15.157
31 "MD" -12.184 -42.204 16.244
32 "MD" -9.434 -43.436 15.723
33 "MD" -5.561 -44.426 14.883
34 "MD" -2.257 -43.697 14.682
35 "MD" 0.431 -43.641 14.157
36 "MD" 3.721 -42.417 13.414
37 "MD" 7.302 -43.101 13.989
38 "MD" 10.185 -41.547 12.519
39 "MD" 13.883 -39.542 12.774
40 "MD" 17.192 -37.932 11.711
41 "MD" 20.726 -36.724 11.894
42 "MD" 23.252 -34.78 12.734
43 "MD" 25.902 -32.987 12.675
44 "MD" 28.454 -30.751 11.902
45 "MD" 29.72 -27.552 11.52
46 "MD" 31.487 -25.198 12.308
47 "MD" 33.336 -22.031 12.323
48 "MD" 35.657 -19.474 12.618
49 "MD" 37.411 -16.665 11.327
50 "MD" 37.386 -13.309 12.151
51 "MD" 39.3 -10.164 12.032
52 "MD" 41.397 -7.288 11.563
53 "MD" 42.896 -3.934 9.162
54 "MD" 43.461 -0.727 8.534
55 "MD" 42.621 1.893 7.618
56 "MD" 41.833 4.948 6.625
57 "MD" 41.334 8.772 5.893
58 "MD" 42.397 12.531 6.241
59 "MD" 40.596 15.472 5.693
60 "MD" 39.268 18.731 6.135
61 "MD" 37.74 21.407 5.575
62 "MD" 35.957 23.937 6.504
63 "MD" 33.852 26.811 6.57
64 "MD" 32.164 29.717 5.979
65 "MD" 28.967 31.065 4.891
66 "MD" 26.341 32.697 4.441
67 "MD" 23.206 34.546 6.411
68 "MD" 20.257 36.832 5.412
69 "MD" 16.942 37.179 3.707
70 "MD" 13.647 38.51 3.418
71 "MD" 10.229 39.264 2.699
72 "MD" 6.349 40.292 2.445
73 "MD" 3.3 39.557 1.414
74 "MD" 0.584 39.578 0.484
75 "MD" -2.465 39.455 -0.176
76 "MD" -5.901 38.967 -1.031
77 "MD" -9.244 38.519 -0.934
78 "MD" -12.852 38.436 -2.064
79 "MD" -16.946 36.868 -2.012
80 "MD" -19.909 36.96 -3.221
81 "MD" -22.471 33.757 -1.473
82 "MD" -25.067 32.166 -2.503
83 "MD" -28.07 30.471 -2.166
84 "MD" -30.244 27.516 -2.926
85 "MD" -33.302 25.88 -3.83
86 "MD" -35.751 23.814 -3.958
87 "MD" -37.084 20.671 -3.758
88 "MD" -39.032 17.796 -3.018
89 "MD" -40.497 14.992 -4.389
90 "MD" -42.194 12.254 -5.987
91 "MD" -41.963 8.291 -5.342
92 "MD" -42.378 4.467 -5.439
93 "MD" -42.126 1.592 -7.017
94 "MD" -42.931 -1.127 -7.305
95 "MD" -42.521 -4.216 -8.075
96 "MD" -41.649 -7.451 -8.811
97 "MD" -40.823 -11.508 -10.785
98 "MD" -39.227 -14.269 -10.649
99 "MD" -38.938 -17.483 -10.955
100 "MD" -35.752 -20.041 -12.46
101 "MD" -34.067 -23.285 -12.216
102 "MD" -31.772 -25.304 -13.206
103 "MD" -29.415 -27.557 -14.475
104 "MD" -27.747 -30.193 -15.015
105 "MD" -25.551 -32.919 -15.344
106 "MD" -22.914 -35.225 -15.886
107 "MD" -19.454 -35.83 -15.881
108 "MD" -16.432 -37.175 -16.293
109 "MD" -13.389 -39.685 -15.703
110 "MD" -10.275 -40.176 -15.573
111 "MD" -6.742 -41.09 -15.271
112 "MD" -3.657 -42.019 -15.3
113 "MD" 0.358 -43.663 -14.925
114 "MD" 3.285 -44.073 -14.72
115 "MD" 6.694 -44.357 -14.736
116 "MD" 10.004 -43.504 -15.113
117 "MD" 12.827 -41.382 -14.205
118 "MD" 16.172 -39.983 -13.821
119 "MD" 19.624 -38.829 -12.99
120 "MD" 22.906 -37.651 -13.036
121 "MD" 24.547 -33.765 -13.125
122 "MD" 27.728 -30.669 -13.819
123 "MD" 30.018 -28.395 -13.251
124 "MD" 33.241 -27.028 -14.192
125 "MD" 33.706 -23.507 -15.081
126 "MD" 36.218 -21.471 -15.699
127 "MD" 36.175 -17.813 -15.835
128 "MD" 37.996 -14.806 -17.693
129 "MD" 37.922 -11.211 -18.389
130 "MD" 38.415 -8.407 -19.082
131 "MD" 39.672 -5.509 -18.861
132 "MD" 39.302 -1.854 -19.405
133 "MD" 39.472 1.354 -21.05
134 "MD" 38.958 4.801 -22.096
135 "MD" 39.169 7.261 -21.257
136 "MD" 40.429 11.213 -20.661
137 "MD" 39.672 15.032 -21.981
138 "MD" 37.999 18.111 -22.688
139 "MD" 36.885 20.941 -21.83
140 "MD" 36.722 24.374 -19.897
141 "MD" 36.794 27.473 -19.163
142 "MD" 34.766 30.076 -18.118
143 "MD" 32.974 32.528 -16.74
144 "MD" 32.851 35.946 -16.188
145 "MD" 33.315 39.974 -15.805
146 "MD" 33.282 43.713 -16.021
147 "MD" 32.289 47.51 -16.138
148 "MD" 30.555 49.783 -14.253
149 "MD" 28.147 52.044 -12.875
150 "MD" 26.147 54.298 -11.038
151 "MD" 23.67 56.843 -9.205
152 "MD" 22.694 59.149 -6.83
153 "MD" 20.675 61.584 -4.39
154 "MD" 20.903 64.292 -3.268
155 "MD" 20.91 66.881 -1.719
156 "MD" 20.24 69.872 -0.004
157 "MD" 18.947 72.786 -0.128
158 "MD" 17.183 76.06 -0.727
159 "MD" 16.274 79.775 -0.228
160 "MD" 13.974 81.748 1.38
161 "MD" 11.985 83.733 1.886
162 "MD" 9.385 86.879 1.698
163 "MD" 8.194 89.476 3.148
164 "MD" 7.14 92.443 4.678
165 "MD" 6.428 94.643 6.03
166 "MD" 4.601 97.029 8.754
167 "MD" 2.4 100.017 8.408
-19 "MD" -37.833 107.133 23.043
-18 "MD" -40.494 103.377 31.864
-17 "MD" -39.133 100.745 31.397
-16 "MD" -37.194 98.205 31.371
-15 "MD" -35.174 95.272 31.44
-14 "MD" -35.047 92.06 31.357
-13 "MD" -34.568 88.832 30.855
-12 "MD" -34.445 85.237 31.345
-11 "MD" -34.378 81.431 30.459
-10 "MD" -33.88 78.18 30.439
-9 "MD" -31.83 74.997 30.539
-8 "MD" -31.181 72.403 29.261
-7 "MD" -30.949 69.039 27.576
-6 "MD" -30.981 65.967 27.457
-5 "MD" -29.272 61.786 28.046
-4 "MD" -28.996 58.072 27.777
-3 "MD" -28.284 54.627 26.96
-2 "MD" -29.143 51.265 25.991
-1 "MD" -27.965 48.158 26.434
0 "MD" -29.058 44.582 25.133
1 "MD" -28.4 41.083 23.785
2 "MD" -29.197 38.206 23.254
3 "MD" -29.845 34.502 22.931
4 "MD" -28.978 31.298 22.48
5 "MD" -29.665 27.697 23.294
6 "MD" -29.494 24.316 22.987
7 "MD" -29.944 21.198 24.282
8 "MD" -32 18.178 23.977
9 "MD" -34.396 16.068 24.763
10 "MD" -36.844 13.69 26.199
11 "MD" -38.851 11.127 25.218
12 "MD" -39.909 7.871 23.981
13 "MD" -40.627 5.109 22.721
14 "MD" -40.189 1.833 23.046
15 "MD" -40.032 -2.162 21.582
16 "MD" -39.542 -5.47 20.584
17 "MD" -40.181 -8.873 20.11
18 "MD" -38.948 -11.774 19.468
19 "MD" -37.4 -14.483 17.9
20 "MD" -36.756 -17.534 17.952
21 "MD" -36.104 -20.939 18.03
22 "MD" -34.739 -24.374 15.964
23 "MD" -32.881 -26.511 14.239
24 "MD" -31.143 -28.588 12.907
25 "MD" -27.683 -30.793 13.198
26 "MD" -25.747 -33.013 12.353
27 "MD" -24.551 -36.022 12.813
28 "MD" -21.359 -38.195 12.394
29 "MD" -18.019 -40.393 13.752
30 "MD" -14.733 -41.44 14.886
31 "MD" -11.585 -42.466 15.133
32 "MD" -8.697 -43.509 14.769
33 "MD" -4.806 -45.432 14.504
34 "MD" -1.389 -43.857 14.625
35 "MD" 1.284 -42.989 14.645
36 "MD" 4.745 -42.101 13.536
37 "MD" 8.174 -42.4 14.26
38 "MD" 10.916 -40.011 12.868
39 "MD" 14.627 -38.848 12.112
40 "MD" 17.368 -38.176 11.1
41 "MD" 20.374 -36.164 11.965
42 "MD" 23.103 -33.788 11.854
43 "MD" 25.145 -31.616 11.076
44 "MD" 28.418 -30.28 10.896
45 "MD" 29.83 -27.133 11
46 "MD" 32.452 -24.786 10.289
47 "MD" 34.549 -22.413 11.16
48 "MD" 37.109 -20.092 11.049
49 "MD" 38.027 -16.709 10.259
50 "MD" 38.753 -13.387 10.331
51 "MD" 40.137 -10.446 9.825
52 "MD" 42.373 -8.037 9.108
53 "MD" 43.49 -5.3 9.34
54 "MD" 43.35 -1.984 7.682
55 "MD" 42.588 1.24 6.491
56 "MD" 42.291 5.038 5.141
57 "MD" 41.883 8.695 5.388
58 "MD" 42.519 12.31 6.23
59 "MD" 40.906 15.24 5.866
60 "MD" 39.447 18.995 6.216
61 "MD" 37.506 21.795 4.949
62 "MD" 35.064 24.05 5.8
63 "MD" 32.122 25.794 4.71
64 "MD" 30.712 28.747 4.25
65 "MD" 27.974 30.921 2.876
66 "MD" 25.246 32.759 2.255
67 "MD" 23.263 34.647 3.318
68 "MD" 20.138 36.891 2.647
69 "MD" 16.702 36.255 1.198
70 "MD" 13.31 38.752 0.795
71 "MD" 9.954 38.987 1.476
72 "MD" 6.368 40.351 0.894
73 "MD" 3.117 39.979 -0.061
74 "MD" -0.346 39.901 0.244
75 "MD" -3.05 39.56 -1.041
76 "MD" -6.143 39.406 -1.403
77 "MD" -9.48 37.998 -1.437
78 "MD" -13.09 38.117 -0.951
79 "MD" -16.784 36.181 -1.678
80 "MD" -19.673 35.92 -2.713
81 "MD" -22.15 33.504 -0.952
82 "MD" -25.269 32.376 -1.668
83 "MD" -28.914 30.872 -1.098
84 "MD" -30.351 28.202 -2.263
85 "MD" -33.991 26.681 -3.051
86 "MD" -35.146 24.189 -2.991
87 "MD" -36.268 20.795 -3.326
88 "MD" -38.475 17.942 -4.122
89 "MD" -40.923 15.013 -5.043
90 "MD" -41.919 12.138 -5.897
91 "MD" -41.197 9.036 -5.479
92 "MD" -42.474 4.977 -5.172
93 "MD" -41.997 2.373 -7.46
94 "MD" -43.047 -1.483 -8.148
95 "MD" -42.431 -4.123 -8.549
96 "MD" -41.245 -7.358 -8.496
97 "MD" -39.934 -10.769 -10.888
98 "MD" -38.542 -14.077 -11.795
99 "MD" -38.385 -17.417 -11.851
100 "MD" -36.065 -19.813 -13.016
101 "MD" -34.346 -22.726 -13.504
102 "MD" -31.92 -24.586 -14.799
103 "MD" -30.163 -27.519 -15.252
104 "MD" -28.363 -30.395 -15.362
105 "MD" -26.14 -33.002 -15.609
106 "MD" -22.956 -34.602 -15.502
107 "MD" -19.862 -36.473 -16.005
108 "MD" -16.692 -37.668 -15.895
109 "MD" -13.619 -40.034 -15.137
110 "MD" -10.435 -39.939 -15.363
111 "MD" -7.117 -41.253 -15.537
112 "MD" -4.165 -41.924 -14.802
113 "MD" -0.415 -43.638 -14.244
114 "MD" 2.834 -43.521 -14.395
115 "MD" 6.941 -44.205 -14.368
116 "MD" 9.92 -42.514 -14.566
117 "MD" 12.816 -40.666 -14.429
118 "MD" 16.347 -39.515 -14.381
119 "MD" 19.527 -38.763 -13.152
120 "MD" 22.06 -37.092 -13.343
121 "MD" 24.132 -33.862 -14.042
122 "MD" 27.047 -31.248 -14.81
123 "MD" 29.578 -29.183 -14.354
124 "MD" 32.547 -27.904 -14.428
125 "MD" 33.451 -24.658 -16.766
126 "MD" 35.541 -22.528 -17.746
127 "MD" 35.791 -19.417 -18.858
128 "MD" 36.902 -16.639 -20.444
129 "MD" 37.15 -12.985 -20.982
130 "MD" 38.852 -10.318 -21.224
131 "MD" 39.603 -7.591 -21.433
132 "MD" 39.531 -4.102 -21.331
133 "MD" 39.362 -0.281 -22.498
134 "MD" 39.618 2.533 -23.235
135 "MD" 40.128 5.388 -22.749
136 "MD" 41.439 8.454 -22.623
137 "MD" 39.038 11.805 -22.805
138 "MD" 37.915 14.553 -23.559
139 "MD" 36.117 17.632 -23.122
140 "MD" 34.29 20.687 -22.344
141 "MD" 34.376 24.233 -21.567
142 "MD" 34.302 27.048 -20.615
143 "MD" 32.23 29.87 -19.34
144 "MD" 31.792 33.216 -19.765
145 "MD" 31.659 36.85 -19.782
146 "MD" 31.562 40.719 -20.764
147 "MD" 29.843 43.506 -21.194
148 "MD" 28.348 46.556 -22.596
149 "MD" 26.687 49.216 -21.145
150 "MD" 23.961 51.454 -20.485
151 "MD" 22.337 54.283 -19.65
152 "MD" 22.082 57.455 -18.039
153 "MD" 20.727 60.076 -16.441
154 "MD" 21.287 63.263 -14.118
155 "MD" 20.259 65.444 -12.125
156 "MD" 19.155 68.204 -10.348
157 "MD" 17.711 71.511 -9.353
158 "MD" 17.246 74.64 -8.015
159 "MD" 15.414 77.546 -6.797
160 "MD" 13.677 78.717 -3.302
161 "MD" 11.706 80.544 -1.465
162 "MD" 11.06 81.532 1.286
163 "MD" 8.892 82.498 3.951
164 "MD" 8.104 84.626 6.43
165 "MD" 7.59 86.893 8.641
166 "MD" 6.74 88.546 11.093
167 "MD" 6.441 92.041 13.332
-19 "MD" -31.852 109.419 36.781
-18 "MD" -30.934 104.08 38.351
-17 "MD" -30.746 100.846 37.946
-16 "MD" -30.607 97.604 37.118
-15 "MD" -29.417 93.87 37.754
-14 "MD" -29.719 90.561 36.81
-13 "MD" -29.987 87.685 36.459
-12 "MD" -31.262 84.145 36.251
-11 "MD" -32.335 80.736 35.514
-10 "MD" -32.756 77.586 34.661
-9 "MD" -32.511 73.921 35.307
-8 "MD" -31.446 70.81 35.318
-7 "MD" -30.863 67.712 33.544
-6 "MD" -29.716 64.016 33.12
-5 "MD" -28.417 60.761 33.221
-4 "MD" -28.694 58.101 31.071
-3 "MD" -27.228 54.57 30.754
-2 "MD" -28.382 51.087 30.612
-1 "MD" -28.403 48.178 27.768
0 "MD" -29.515 45.41 27.316
1 "MD" -28.69 41.57 25.989
2 "MD" -30.548 38.769 24.568
3 "MD" -30.651 35.392 24.418
4 "MD" -29.84 31.332 23.805
5 "MD" -29.461 28.88 24.202
6 "MD" -29.788 25.502 23.941
7 "MD" -30.622 21.652 26.364
8 "MD" -32.544 19.23 26.365
9 "MD" -34.148 16.3 27.61
10 "MD" -37.004 13.745 27.181
11 "MD" -38.64 11.049 24.834
12 "MD" -39.501 8.042 23.44
13 "MD" -40.895 5.447 22.104
14 "MD" -40.452 1.603 22.168
15 "MD" -40.618 -1.237 20.656
16 "MD" -39.781 -5.182 20.406
17 "MD" -39.379 -8.093 18.863
18 "MD" -38.648 -10.998 18.392
19 "MD" -38.449 -14.917 17.074
20 "MD" -37.761 -17.987 16.53
21 "MD" -36.669 -20.989 16
22 "MD" -35.604 -24.874 15.746
23 "MD" -33.704 -27.671 14.664
24 "MD" -30.87 -29.691 14.624
25 "MD" -27.876 -31.793 14.417
26 "MD" -24.959 -33.856 13.139
27 "MD" -23.741 -36.585 13.876
28 "MD" -20.667 -38.57 13.882
29 "MD" -16.645 -40.711 15.43
30 "MD" -13.686 -41.811 16.345
31 "MD" -10.807 -43.114 17.085
32 "MD" -7.789 -43.469 16.253
33 "MD" -4.312 -45.218 15.61
34 "MD" -0.612 -44.177 14.967
35 "MD" 2.317 -43.546 14.367
36 "MD" 5.28 -42.05 14.243
37 "MD" 8.583 -42.016 14.927
38 "MD" 11.352 -40.222 13.575
39 "MD" 15.011 -38.522 13.546
40 "MD" 17.976 -37.51 12.508
41 "MD" 20.497 -35.917 13.602
42 "MD" 23.463 -34.114 12.673
43 "MD" 26.523 -33.451 13.227
44 "MD" 29.405 -31.323 13.664
45 "MD" 31.146 -28.295 13.647
46 "MD" 32.391 -24.994 13.833
47 "MD" 34.875 -22.246 13.047
48 "MD" 37.81 -19.953 12.52
49 "MD" 38.508 -17.105 11.067
50 "MD" 37.817 -13.657 11.812
51 "MD" 39.54 -10.579 11.518
52 "MD" 40.456 -7.3 10.012
53 "MD" 42.518 -4.134 8.173
54 "MD" 43.041 -1.128 7.126
55 "MD" 42.03 1.893 6.931
56 "MD" 42.049 5.162 5.488
57 "MD" 41.345 8.349 5.73
58 "MD" 42.163 12.096 6.547
59 "MD" 40.59 15.144 5.918
60 "MD" 39.208 18.862 5.928
61 "MD" 37.238 21.539 4.73
62 "MD" 35.161 24.628 6.016
63 "MD" 33.119 26.207 5.161
64 "MD" 31.708 29.647 4.691
65 "MD" 29.011 31.291 3.376
66 "MD" 25.473 33.113 2.525
67 "MD" 22.729 34.958 3.53
68 "MD" 19.913 37.084 3.319
69 "MD" 16.708 37.264 1.393
70 "MD" 13.575 39.058 0.48
71 "MD" 10.244 39.237 0.922
72 "MD" 7.145 40.659 0.658
73 "MD" 3.301 40.387 -0.236
74 "MD" 0.189 39.921 0.157
75 "MD" -2.976 39.209 0.768
76 "MD" -6.198 39.946 -1.318
77 "MD" -9.272 38.827 -0.957
78 "MD" -12.793 39.004 -0.545
79 "MD" -15.884 37.185 -0.702
80 "MD" -19.601 36.519 -1.084
81 "MD" -22.773 34.297 0.7
82 "MD" -25.578 32.844 -1.236
83 "MD" -29.035 31.625 -0.619
84 "MD" -30.518 28.791 -1.168
85 "MD" -34.077 27.353 -1.611
86 "MD" -35.801 24.595 -1.149
87 "MD" -38.044 21.231 -2.603
88 "MD" -39.987 18.372 -2.161
89 "MD" -40.687 14.794 -3.602
90 "MD" -42.293 11.958 -4.565
91 "MD" -41.943 8.909 -4.684
92 "MD" -42.783 5.332 -3.835
93 "MD" -42.083 1.786 -5.353
94 "MD" -41.109 -1.146 -5.485
95 "MD" -41.018 -3.917 -7.374
96 "MD" -41.051 -7.417 -7.898
97 "MD" -40.218 -10.663 -9.39
98 "MD" -38.89 -13.517 -10.113
99 "MD" -38.167 -17.035 -10.452
100 "MD" -36.112 -19.75 -11.97
101 "MD" -34.171 -22.259 -12.317
102 "MD" -31.369 -24.505 -13.543
103 "MD" -29.96 -26.884 -13.501
104 "MD" -28.212 -29.165 -14.577
105 "MD" -26.001 -32.941 -14.66
106 "MD" -22.901 -33.946 -14.464
107 "MD" -19.706 -36.16 -15.944
108 "MD" -16.822 -37.598 -15.957
109 "MD" -13.961 -40.393 -15.116
110 "MD" -10.397 -40.6 -15.145
111 "MD" -6.668 -41.444 -14.495
112 "MD" -3.881 -42.592 -14.157
113 "MD" 0.285 -43.815 -14.187
114 "MD" 2.793 -43.403 -14.819
115 "MD" 6.668 -44.128 -14.305
116 "MD" 9.952 -43.104 -14.364
117 "MD" 13.088 -41.045 -13.334
118 "MD" 15.958 -39.8 -13.285
119 "MD" 19.175 -38.39 -12.449
120 "MD" 22.042 -37.429 -12.242
121 "MD" 24.154 -33.939 -11.964
122 "MD" 27.454 -31.828 -12.593
123 "MD" 30.098 -29.33 -12.431
124 "MD" 33.073 -27.265 -12.704
125 "MD" 33.188 -24.226 -13.263
126 "MD" 35.864 -22.12 -14.109
127 "MD" 35.698 -19.343 -16.207
128 "MD" 37.376 -16.859 -17.662
129 "MD" 37.387 -12.948 -18.613
130 "MD" 39.026 -9.722 -18.881
131 "MD" 39.794 -6.778 -20.143
132 "MD" 40.095 -3.042 -20.596
133 "MD" 39.353 0.255 -21.801
134 "MD" 38.439 3.266 -22.665
135 "MD" 39.267 6.395 -21.669
136 "MD" 37.951 9.38 -22.59
137 "MD" 39.131 12.979 -23.078
138 "MD" 37.487 16.195 -23.209
139 "MD" 36.283 19.666 -23.023
140 "MD" 34.439 22.807 -21.713
141 "MD" 34.432 25.938 -21.48
142 "MD" 33.919 29.126 -20.476
143 "MD" 32.425 32.129 -19.307
144 "MD" 31.915 35.446 -19.367
145 "MD" 32.833 39.317 -18.004
146 "MD" 31.861 42.958 -18.394
147 "MD" 31.656 45.992 -18.264
148 "MD" 30.625 48.574 -16.753
149 "MD" 28.65 51.18 -15.987
150 "MD" 27.083 53.833 -14.242
151 "MD" 25.235 56.024 -12.6
152 "MD" 23.172 58.856 -12.34
153 "MD" 21.773 61.241 -10.761
154 "MD" 20.625 64.99 -11.836
155 "MD" 20.607 67.877 -11.072
156 "MD" 20.855 71.754 -11.937
157 "MD" 20.825 75.263 -11.912
158 "MD" 19.037 78.223 -12.194
159 "MD" 18.205 81.79 -12.617
160 "MD" 16.687 84.834 -11.587
161 "MD" 14.871 87.671 -11.471
162 "MD" 12.919 90.961 -11.598
163 "MD" 11.199 94.407 -10.247
164 "MD" 10.629 98.195 -10.135
165 "MD" 10.19 100.792 -9.93
166 "MD" 8.906 103.584 -9.887
167 "MD" 8.074 107.124 -9.952
-19 "MD" -23.927 105.263 27.832
-18 "MD" -23.252 101.848 26.241
-17 "MD" -22.291 98.511 27.25
-16 "MD" -21.365 95.538 28.262
-15 "MD" -19.716 91.865 28.351
-14 "MD" -20.373 88.71 28.744
-13 "MD" -19.985 85.346 29.168
-12 "MD" -20.808 82.113 29.343
-11 "MD" -22.223 78.806 28.935
-10 "MD" -23.665 75.452 28.17
-9 "MD" -23.225 72.033 28.261
-8 "MD" -23.636 68.847 27.171
-7 "MD" -24.28 65.557 26.751
-6 "MD" -24.057 62.308 26.71
-5 "MD" -24.863 59.101 27.173
-4 "MD" -24.995 55.61 27.128
-3 "MD" -24.839 52.098 28.357
-2 "MD" -25.547 49.595 28.174
-1 "MD" -26.348 45.945 28.336
0 "MD" -28.141 43.02 26.847
1 "MD" -27.724 39.761 25.826
2 "MD" -29.173 37.227 23.993
3 "MD" -29.129 33.624 23.203
4 "MD" -29.079 30.381 23.005
5 "MD" -29.496 27.46 23.086
6 "MD" -30.321 24.126 23.233
7 "MD" -31.062 21.363 24.419
8 "MD" -32.758 18.194 26.31
9 "MD" -34.541 15.226 25.488
10 "MD" -36.678 12.587 26.318
11 "MD" -38.886 9.84 24.431
12 "MD" -39.299 7.285 22.75
13 "MD" -39.487 4.318 21.123
14 "MD" -38.748 0.126 21.347
15 "MD" -39.445 -2.567 20.276
16 "MD" -38.981 -5.526 20.674
17 "MD" -39.695 -8.684 20.212
18 "MD" -39.113 -11.786 20.023
19 "MD" -38.948 -15.319 21.045
20 "MD" -37.434 -18.972 20.519
21 "MD" -37.667 -21.956 18.105
22 "MD" -35.909 -24.567 17.076
23 "MD" -34.404 -26.868 15.141
24 "MD" -31.254 -28.416 14.828
25 "MD" -28.579 -29.651 14.677
26 "MD" -26.039 -32.396 13.237
27 "MD" -24.257 -35.538 13.323
28 "MD" -20.932 -37.322 12.593
29 "MD" -18.029 -40.03 13.889
30 "MD" -15.069 -41.404 14.948
31 "MD" -11.988 -41.968 15.68
32 "MD" -9.083 -42.757 14.115
33 "MD" -5.596 -44.373 13.498
34 "MD" -2.909 -43.005 13.098
35 "MD" 0.267 -43.406 12.419
36 "MD" 4.022 -41.913 12.691
37 "MD" 7.356 -42.363 14.046
38 "MD" 10.655 -40.403 12.424
39 "MD" 14.084 -39.282 11.923
40 "MD" 16.672 -37.891 12.153
41 "MD" 19.783 -36.425 11.631
42 "MD" 22.195 -33.939 11.476
43 "MD" 25.661 -33.271 11.676
44 "MD" 28.307 -31.221 11.047
45 "MD" 30.468 -28.512 10.912
46 "MD" 33.471 -25.828 10.271
47 "MD" 35.084 -23.07 10.806
48 "MD" 37.672 -20.909 10.933
49 "MD" 37.79 -17.546 10.266
50 "MD" 38.632 -13.423 10.137
51 "MD" 39.605 -10.523 9.215
52 "MD" 41.586 -7.571 8.578
53 "MD" 42.77 -4.439 6.829
54 "MD" 42.104 -1.48 6.147
55 "MD" 42.262 1.819 4.867
56 "MD" 42.303 5.327 4.156
57 "MD" 41.34 8.329 4.149
58 "MD" 42.173 11.985 4.559
59 "MD" 40.172 15.373 4.508
60 "MD" 39.06 18.627 5.25
61 "MD" 37.383 21.499 4.067
62 "MD" 35.147 24.39 5.812
63 "MD" 32.885 26.712 6.057
64 "MD" 30.198 28.927 5.319
65 "MD" 27.293 31.289 3.48
66 "MD" 24.378 32.891 2.993
67 "MD" 21.868 35.012 4.386
68 "MD" 18.902 37.273 3.55
69 "MD" 15.378 36.689 1.829
70 "MD" 12.206 39.068 1.213
71 "MD" 9.067 39.197 2.095
72 "MD" 5.849 40.364 1.905
73 "MD" 2.769 40.458 0.897
74 "MD" -0.689 41.045 0.836
75 "MD" -3.987 40.199 1.031
76 "MD" -7.331 40.422 -0.2
77 "MD" -10.394 38.537 -0.239
78 "MD" -13.785 38.162 0.354
79 "MD" -16.508 36.926 -1.188
80 "MD" -19.996 36.165 -0.925
81 "MD" -22.999 33.702 0.205
82 "MD" -25.332 31.377 -1.991
83 "MD" -28.932 29.996 -1.821
84 "MD" -30.62 27.183 -2.361
85 "MD" -33.975 26.181 -2.504
86 "MD" -36.358 23.815 -2.927
87 "MD" -37.748 20.161 -2.957
88 "MD" -39.727 17.144 -2.411
89 "MD" -41.129 14.279 -4.869
90 "MD" -42.733 11.795 -6.382
91 "MD" -42.17 8.142 -5.833
92 "MD" -43.171 5.354 -6.494
93 "MD" -44.294 1.611 -6.855
94 "MD" -43.021 -1.133 -7.676
95 "MD" -43.343 -3.977 -8.426
96 "MD" -42.322 -7.269 -9.811
97 "MD" -40.637 -10.608 -12.261
98 "MD" -38.501 -13.819 -12.581
99 "MD" -38.385 -16.729 -13.11
100 "MD" -35.638 -19.429 -13.744
101 "MD" -34.16 -22.757 -13.579
102 "MD" -31.109 -24.341 -13.795
103 "MD" -30.141 -27.29 -14.203
104 "MD" -28.323 -30.447 -14.217
105 "MD" -26.196 -32.37 -15.843
106 "MD" -23.497 -34.606 -16.256
107 "MD" -20 -36.011 -17.263
108 "MD" -16.813 -36.893 -16.615
109 "MD" -14.222 -38.899 -15.945
110 "MD" -10.446 -39.279 -15.748
111 "MD" -7.88 -40.767 -14.946
112 "MD" -4.229 -42.038 -13.812
113 "MD" -0.583 -43.56 -13.796
114 "MD" 2.721 -44.277 -13.273
115 "MD" 5.537 -43.092 -13.378
116 "MD" 8.8 -42.615 -14.035
117 "MD" 11.975 -40.68 -12.96
118 "MD" 15.255 -40.115 -12.449
119 "MD" 18.199 -38.695 -12.088
120 "MD" 21.91 -38.025 -12.793
121 "MD" 23.852 -34.631 -13.314
122 "MD" 26.817 -32.198 -14.197
123 "MD" 29.205 -30.179 -13.574
124 "MD" 32.383 -28.627 -14.196
125 "MD" 33.494 -25.643 -15.546
126 "MD" 35.427 -23.522 -17.064
127 "MD" 34.964 -20.226 -19.666
128 "MD" 36.732 -16.956 -20.806
129 "MD" 37.172 -13.184 -21.06
130 "MD" 38.399 -10.369 -21.133
131 "MD" 40.544 -7.145 -21.323
132 "MD" 39.478 -3.743 -20.976
133 "MD" 39.892 -0.238 -22.262
134 "MD" 39.397 2.907 -23.026
135 "MD" 39.164 6.008 -22.23
136 "MD" 40.412 9.543 -21.546
137 "MD" 39.965 13.003 -21.688
138 "MD" 38.365 16.045 -21.708
139 "MD" 37.718 19.065 -20.34
140 "MD" 36.786 21.862 -21.349
141 "MD" 35.703 25.179 -19.664
142 "MD" 34.239 27.84 -18.771
143 "MD" 32.44 30.69 -17.697
144 "MD" 32.858 33.94 -18.491
145 "MD" 33.25 38.011 -18.606
146 "MD" 31.567 40.99 -18.955
147 "MD" 31.045 44.47 -18.98
148 "MD" 31.127 47.767 -18.884
149 "MD" 29.854 50.916 -18.608
150 "MD" 28.69 53.827 -19.456
151 "MD" 29.479 57.258 -19.527
152 "MD" 28.435 59.845 -20.022
153 "MD" 27.907 63.35 -19.424
154 "MD" 26.984 66.47 -19.571
155 "MD" 27.152 70.403 -18.612
156 "MD" 26.657 73.752 -20.158
157 "MD" 24.884 76.355 -20.672
158 "MD" 22.581 78.782 -20.986
159 "MD" 20.58 81.904 -22.202
160 "MD" 17.898 84.405 -22.357
161 "MD" 16.418 87.056 -21.517
162 "MD" 14.257 89.578 -19.447
163 "MD" 12.981 92.322 -17.118
164 "MD" 12.197 95.192 -15.821
165 "MD" 10.949 97.48 -14.162
166 "MD" 9.475 100.52 -13.083
167 "MD" 9.113 104.793 -12.907
-19 "MD" -28.834 108.418 27.666
-18 "MD" -28.576 102.752 28.911
-17 "MD" -28.703 99.345 30.04
-16 "MD" -28.127 96.536 28.86
-15 "MD" -28.053 93.158 29.889
-14 "MD" -28.977 89.582 30.004
-13 "MD" -29.369 86.728 30.257
-12 "MD" -29.613 83.486 30.695
-11 "MD" -30.828 80.162 30.463
-10 "MD" -30.455 76.283 28.696
-9 "MD" -29.564 73.045 28.084
-8 "MD" -29.618 70.244 26.729
-7 "MD" -29.496 67.032 25.954
-6 "MD" -29.015 64.106 26.313
-5 "MD" -27.269 60.11 27.469
-4 "MD" -27.597 57.191 28.3
-3 "MD" -27.884 53.707 28.335
-2 "MD" -27.538 50.531 28.671
-1 "MD" -27.994 47.181 27.412
0 "MD" -28.872 44.148 26.351
1 "MD" -28.201 40.588 25.11
2 "MD" -30.112 37.946 23.647
3 "MD" -30.504 34.816 22.726
4 "MD" -30.056 31.289 21.635
5 "MD" -30.761 28.11 22.163
6 "MD" -30.892 25.009 21.981
7 "MD" -32.315 21.214 22.985
8 "MD" -33.775 18.247 24.224
9 "MD" -35.484 15.515 22.853
10 "MD" -37.219 12.653 23.361
11 "MD" -39.382 10.086 21.234
12 "MD" -40.975 7.655 20.947
13 "MD" -41.301 4.768 20.095
14 "MD" -40.755 1.352 20.518
15 "MD" -40.661 -2.12 19.347
16 "MD" -39.48 -5.206 19.658
17 "MD" -39.216 -9.049 19.452
18 "MD" -39.201 -12.268 18.886
19 "MD" -38.989 -15.523 19.159
20 "MD" -37.465 -18.331 19.084
21 "MD" -37.507 -21.416 17.804
22 "MD" -36.332 -24.841 15.781
23 "MD" -34.534 -27.313 14.511
24 "MD" -32.025 -28.947 12.703
25 "MD" -29.195 -30.191 13.861
26 "MD" -26.201 -32.028 12.191
27 "MD" -24.389 -35.064 12.941
28 "MD" -21.138 -37.25 11.898
29 "MD" -17.801 -39.782 12.753
30 "MD" -14.566 -40.824 14.748
31 "MD" -12.209 -42.158 15.227
32 "MD" -8.602 -43.195 14.158
33 "MD" -5.217 -44.86 14.149
34 "MD" -1.806 -43.333 13.949
35 "MD" 0.95 -42.96 13.548
36 "MD" 4.211 -41.977 13.71
37 "MD" 7.666 -42.721 14.09
38 "MD" 10.683 -40.624 12.198
39 "MD" 14.369 -39.418 12.128
40 "MD" 17.501 -38.37 11.331
41 "MD" 20.157 -37.068 12.152
42 "MD" 22.802 -35.068 12.009
43 "MD" 25.762 -33.04 11.616
44 "MD" 29.143 -31.235 10.436
45 "MD" 31.123 -28.351 11.022
46 "MD" 32.526 -25.901 11.507
47 "MD" 34.853 -22.947 11.167
48 "MD" 38.004 -21.048 11.019
49 "MD" 38.814 -17.814 9.307
50 "MD" 38.935 -13.988 9.871
51 "MD" 39.988 -10.858 9.564
52 "MD" 41.164 -7.668 8.127
53 "MD" 43.577 -4.858 7
54 "MD" 42.912 -1.302 6.702
55 "MD" 42.143 1.699 6.235
56 "MD" 42.371 5.391 4.81
57 "MD" 41.675 8.818 4.688
58 "MD" 42.647 12.288 5.31
59 "MD" 41.199 15.282 4.433
60 "MD" 39.817 18.982 5.161
61 "MD" 38.002 21.62 4.35
62 "MD" 35.866 23.8 6.024
63 "MD" 33.038 26.1 5.367
64 "MD" 30.966 28.732 5.137
65 "MD" 28.682 30.777 4.343
66 "MD" 25.882 32.376 3.968
67 "MD" 23.051 34.295 5.123
68 "MD" 19.869 36.62 3.62
69 "MD" 16.706 36.776 2.231
70 "MD" 13.527 39.137 2.227
71 "MD" 10.085 38.626 2.858
72 "MD" 6.439 40.068 2.64
73 "MD" 3.418 40.97 1.277
74 "MD" -0.058 41.051 1.741
75 "MD" -2.662 39.328 1.884
76 "MD" -6.322 39.726 0.173
77 "MD" -9.412 38.459 0.512
78 "MD" -12.849 38.47 -0.287
79 "MD" -16.073 37.394 -0.334
80 "MD" -19.14 36.275 -1.041
81 "MD" -21.639 34.303 0.373
82 "MD" -24.718 33.433 -1.58
83 "MD" -28.391 31.771 -1.756
84 "MD" -29.631 28.27 -2.082
85 "MD" -33.358 27.61 -2.958
86 "MD" -35.416 24.867 -4.241
87 "MD" -36.983 21.486 -4.262
88 "MD" -39.147 18.48 -3.942
89 "MD" -40.654 15.485 -6.074
90 "MD" -41.881 12.619 -7.173
91 "MD" -41.293 8.928 -7.143
92 "MD" -42.014 5.284 -7.84
93 "MD" -42.444 2.452 -9.512
94 "MD" -43.728 -1.15 -9.245
95 "MD" -42.933 -4.035 -9.859
96 "MD" -41.956 -7.411 -10.527
97 "MD" -40.874 -10.464 -12.043
98 "MD" -39.054 -13.605 -12.143
99 "MD" -38.757 -16.938 -12.51
100 "MD" -36.494 -19.28 -13.13
101 "MD" -35.15 -22.56 -13.837
102 "MD" -31.992 -24.224 -14.061
103 "MD" -29.824 -27.452 -14.565
104 "MD" -28.086 -30.126 -14.731
105 "MD" -25.831 -33.254 -15.274
106 "MD" -23.102 -34.655 -16.14
107 "MD" -19.574 -36.175 -16.773
108 "MD" -16.972 -37.73 -16.29
109 "MD" -14.54 -39.558 -16.035
110 "MD" -10.399 -40.718 -14.51
111 "MD" -7.496 -42.398 -15.062
112 "MD" -4.067 -42.946 -14.47
113 "MD" -0.425 -43.776 -14.083
114 "MD" 3.095 -43.427 -13.885
115 "MD" 6.08 -42.951 -14.052
116 "MD" 9.808 -43.087 -15.116
117 "MD" 12.492 -41.115 -13.873
118 "MD" 16.401 -40.189 -13.254
119 "MD" 19.19 -38.41 -12.727
120 "MD" 22.377 -37.271 -11.98
121 "MD" 24.032 -33.469 -12.334
122 "MD" 26.807 -31.316 -12.496
123 "MD" 28.81 -29.002 -13.797
124 "MD" 31.877 -26.655 -14.403
125 "MD" 33.592 -23.946 -15.626
126 "MD" 36.036 -22.108 -16.324
127 "MD" 36.533 -19.137 -18.419
128 "MD" 37.596 -15.819 -19.979
129 "MD" 37.412 -11.693 -20.217
130 "MD" 38.539 -9.091 -20.72
131 "MD" 39.899 -6.149 -20.683
132 "MD" 38.921 -2.776 -21
133 "MD" 39.239 1.154 -22.444
134 "MD" 38.48 4.258 -23.675
135 "MD" 38.749 7.149 -22.359
136 "MD" 39.732 10.469 -22.199
137 "MD" 39.678 14.198 -22.015
138 "MD" 38.108 17.036 -21.526
139 "MD" 37.153 20.265 -20.666
140 "MD" 35.519 23.371 -20.451
141 "MD" 36.005 26.648 -19.545
142 "MD" 34.124 28.891 -18.848
143 "MD" 32.126 32.055 -17.225
144 "MD" 31.761 35.238 -17.673
145 "MD" 31.976 39.187 -16.676
146 "MD" 30.356 42.166 -16.676
147 "MD" 28.538 45.01 -16.759
148 "MD" 26.615 48.313 -16.632
149 "MD" 23.538 50.462 -15.857
150 "MD" 21.203 53.056 -15.565
151 "MD" 19.19 55.057 -15.878
152 "MD" 17.561 58.166 -15.318
153 "MD" 16.612 61.34 -15.027
154 "MD" 15.861 64.49 -16.382
155 "MD" 15.629 67.658 -17.085
156 "MD" 15.3 70.97 -17.116
157 "MD" 14.151 74.157 -19.368
158 "MD" 13.181 76.852 -20.202
159 "MD" 12.541 79.981 -22.497
160 "MD" 11.067 83.448 -22.075
161 "MD" 9.648 86.087 -21.869
162 "MD" 7.658 88.285 -22.51
163 "MD" 6.479 91.842 -22.874
164 "MD" 5.48 95.339 -23.076
165 "MD" 5.285 97.793 -25.51
166 "MD" 5.379 100.85 -26.392
167 "MD" 5.025 104.34 -27.442
-19 "MD" -11.759 102.865 38.929
-18 "MD" -13.889 97.169 40.547
-17 "MD" -14.928 94.461 39.901
-16 "MD" -15.773 91.805 40.113
-15 "MD" -16.186 87.989 40.161
-14 "MD" -18.221 85.643 40.813
-13 "MD" -19.952 82.111 41.7
-12 "MD" -22.748 79.996 41.14
-11 "MD" -24.494 77.196 41.434
-10 "MD" -26.361 74.524 39.83
-9 "MD" -26.324 71.129 38.909
-8 "MD" -27.066 68.103 37.998
-7 "MD" -28.376 65.301 36.09
-6 "MD" -27.618 61.826 35.255
-5 "MD" -28.429 58.636 34.178
-4 "MD" -29.225 56.289 31.268
-3 "MD" -28.874 52.725 29.764
-2 "MD" -28.929 49.705 29.795
-1 "MD" -28.541 47.03 27.071
0 "MD" -30.263 43.922 26.741
1 "MD" -29.372 40.698 25.444
2 "MD" -30.597 37.943 23.809
3 "MD" -30.778 34.836 23.831
4 "MD" -29.248 31.413 22.398
5 "MD" -29.702 28.27 23.248
6 "MD" -29.772 25.043 23.442
7 "MD" -31.053 21.991 24.828
8 "MD" -33.217 19.018 26.831
9 "MD" -35.026 16.095 26.479
10 "MD" -37.966 13.926 25.657
11 "MD" -39.396 10.977 24.394
12 "MD" -40.219 8.037 23.041
13 "MD" -40.536 4.931 21.516
14 "MD" -40.173 1.483 20.971
15 "MD" -40.584 -1.583 19.939
16 "MD" -39.468 -5.023 20.005
17 "MD" -39.748 -8.045 19.47
18 "MD" -39.752 -11.456 18.309
19 "MD" -39.238 -14.562 17.194
20 "MD" -37.757 -17.665 18.074
21 "MD" -37.094 -21.243 17.608
22 "MD" -36.299 -23.871 16.218
23 "MD" -34.456 -26.503 14.235
24 "MD" -31.643 -28.498 13.142
25 "MD" -28.497 -30.56 13.185
26 "MD" -26.349 -32.255 12.163
27 "MD" -24.513 -35.014 13.018
28 "MD" -21.413 -37.682 12.851
29 "MD" -18.005 -40.102 13.997
30 "MD" -15.44 -41.566 15.39
31 "MD" -11.869 -42.441 15.431
32 "MD" -8.668 -43.708 15.621
33 "MD" -5.769 -43.969 14.979
34 "MD" -1.621 -42.981 14.704
35 "MD" 1.96 -43.029 13.972
36 "MD" 5.21 -42.116 13.761
37 "MD" 8.54 -42.531 14.87
38 "MD" 10.99 -40.458 13.038
39 "MD" 14.654 -38.758 12.694
40 "MD" 18.318 -37.547 12.105
41 "MD" 20.201 -35.844 12.959
42 "MD" 22.153 -33.83 12.386
43 "MD" 25.933 -32.479 12.685
44 "MD" 27.75 -29.27 11.169
45 "MD" 30.244 -27.327 10.698
46 "MD" 32.385 -24.957 11.915
47 "MD" 34.742 -22.283 11.349
48 "MD" 36.947 -19.693 11.527
49 "MD" 38.374 -17.134 10.062
50 "MD" 38.159 -13.389 9.894
51 "MD" 39.183 -10.809 9.428
52 "MD" 41.342 -7.338 7.913
53 "MD" 42.322 -4.079 6.527
54 "MD" 42.248 -1.061 6.276
55 "MD" 41.994 1.775 5.462
56 "MD" 42.02 5.252 4.754
57 "MD" 41.212 8.336 5.174
58 "MD" 42.452 11.956 5.479
59 "MD" 41.095 15.244 4.556
60 "MD" 39.59 18.783 4.269
61 "MD" 36.955 21.407 3.289
62 "MD" 34.889 23.592 4.048
63 "MD" 33.102 26.86 4.257
64 "MD" 30.526 28.836 4.145
65 "MD" 28.211 30.705 2.722
66 "MD" 25.367 32.852 2.392
67 "MD" 22.591 34.587 4.684
68 "MD" 19.382 36.389 3.404
69 "MD" 16.136 36.763 1.806
70 "MD" 14.02 38.983 0.699
71 "MD" 10.305 38.403 1.982
72 "MD" 7.341 39.319 1.182
73 "MD" 3.705 39.102 -0.64
74 "MD" 0.405 39.846 -1.017
75 "MD" -2.66 39.555 -1.072
76 "MD" -5.792 40.331 -1.924
77 "MD" -9.649 38.975 -1.555
78 "MD" -13.186 38.654 -1.035
79 "MD" -16.546 36.871 -1.948
80 "MD" -19.527 36.769 -2.871
81 "MD" -22.037 34.402 -0.9
82 "MD" -25.022 33.036 -1.768
83 "MD" -27.941 30.694 -1.667
84 "MD" -30.647 29.654 -1.885
85 "MD" -32.45 26.734 -1.565
86 "MD" -35.215 24.66 -2.782
87 "MD" -37.425 21.336 -3.317
88 "MD" -39.194 18.286 -3.123
89 "MD" -41.03 15.192 -5.723
90 "MD" -42.71 11.912 -6.949
91 "MD" -41.64 8.413 -6.258
92 "MD" -42.621 5.388 -7.288
93 "MD" -43.413 1.871 -6.352
94 "MD" -43.306 -0.697 -7.943
95 "MD" -41.517 -4.071 -10.368
96 "MD" -41.438 -6.977 -10.854
97 "MD" -40.806 -10.017 -11.488
98 "MD" -38.837 -13.545 -11.449
99 "MD" -38.367 -16.523 -12.55
100 "MD" -36.279 -18.893 -13.504
101 "MD" -34.299 -21.476 -13.863
102 "MD" -31.611 -23.554 -15.513
103 "MD" -30.413 -26.95 -15.665
104 "MD" -28.379 -29.116 -16.747
105 "MD" -26.807 -32.514 -17.588
106 "MD" -24.734 -34.517 -17.106
107 "MD" -21.704 -35.993 -17.308
108 "MD" -18.224 -36.911 -16.369
109 "MD" -15.704 -39.364 -15.202
110 "MD" -11.561 -39.783 -14.768
111 "MD" -8.733 -40.575 -14.115
112 "MD" -5.397 -41.653 -14.092
113 "MD" -1.641 -43.565 -14.2
114 "MD" 2.492 -43.647 -13.591
115 "MD" 5.194 -42.409 -14.29
116 "MD" 8.387 -42.818 -14.906
117 "MD" 11.944 -41.725 -14.303
118 "MD" 15.868 -40.221 -13.564
119 "MD" 18.38 -38.269 -13.32
120 "MD" 21.648 -36.669 -12.939
121 "MD" 24.495 -34.014 -13.254
122 "MD" 26.888 -31.86 -14.244
123 "MD" 28.872 -28.646 -13.612
124 "MD" 32.195 -26.775 -14.828
125 "MD" 32.936 -24.607 -16.821
126 "MD" 35.566 -22.559 -18.409
127 "MD" 35.984 -18.872 -18.115
128 "MD" 37.674 -16.141 -19.03
129 "MD" 37.542 -12.506 -19.855
130 "MD" 38.936 -9.608 -20.234
131 "MD" 40.022 -7.183 -20.658
132 "MD" 39.724 -3.655 -21.017
133 "MD" 39.896 0.174 -21.849
134 "MD" 39.087 2.972 -22.885
135 "MD" 39.788 6.136 -22.432
136 "MD" 40.872 9.747 -21.907
137 "MD" 38.914 12.91 -21.9
138 "MD" 36.675 15.547 -22.675
139 "MD" 35.262 18.275 -22.1
140 "MD" 33.723 21.153 -22.473
141 "MD" 34.326 24.48 -21.514
142 "MD" 33.473 27.079 -20.118
143 "MD" 32.291 29.92 -19.096
144 "MD" 32.304 33.222 -18.916
145 "MD" 33.141 37.078 -18.526
146 "MD" 32.115 40.042 -17.784
147 "MD" 30.92 43.242 -17.648
148 "MD" 30.76 46.474 -17.975
149 "MD" 28.663 49.78 -17.365
150 "MD" 27.339 52.723 -16.319
151 "MD" 26.044 55.574 -15.33
152 "MD" 25.218 58.886 -14.864
153 "MD" 24.215 61.713 -13.339
154 "MD" 22.663 64.678 -14.049
155 "MD" 21.474 67.622 -12.287
156 "MD" 19.665 70.873 -12.65
157 "MD" 18.551 74.199 -11.623
158 "MD" 17.81 76.75 -10.941
159 "MD" 17.081 80.422 -11.193
160 "MD" 14.739 83.578 -10.411
161 "MD" 14.874 86.293 -9.694
162 "MD" 13.499 89.537 -9.695
163 "MD" 12.594 93.313 -9.287
164 "MD" 12.172 96.653 -8.61
165 "MD" 11.797 99.675 -8.176
166 "MD" 10.904 102.804 -6.693
167 "MD" 8.937 105.687 -5.613
-19 "MD" -36.111 108.303 35.217
-18 "MD" -44.218 99.686 35.896
-17 "MD" -42.86 96.258 37.162
-16 "MD" -41.084 93.461 35.963
-15 "MD" -39.199 90.264 36.702
-14 "MD" -38.36 86.865 35.71
-13 "MD" -37.432 84.202 35.818
-12 "MD" -36.694 80.796 35.719
-11 "MD" -36.362 77.415 34.787
-10 "MD" -35.664 74.054 32.546
-9 "MD" -34.158 71.456 31.843
-8 "MD" -33.548 68.96 31.093
-7 "MD" -33.036 65.978 29.614
-6 "MD" -31.245 63.11 28.725
-5 "MD" -28.762 59.953 28.489
-4 "MD" -28.533 56.868 28.146
-3 "MD" -27.624 53.607 27.978
-2 "MD" -28.609 49.622 27.929
-1 "MD" -28.183 46.459 25.371
0 "MD" -29.38 43.572 25.137
1 "MD" -28.481 40.101 24.393
2 "MD" -30.201 37.552 23.303
3 "MD" -30.515 33.972 22.481
4 "MD" -29.388 30.294 22.405
5 "MD" -28.778 27.195 22.1
6 "MD" -28.905 24.118 22.658
7 "MD" -30.446 20.784 24.851
8 "MD" -32.774 17.921 25.16
9 "MD" -34.145 15.2 25.981
10 "MD" -37.84 12.563 26.801
11 "MD" -38.415 9.543 25.029
12 "MD" -39.086 6.969 23.91
13 "MD" -40.868 3.946 22.891
14 "MD" -39.893 0.696 23.017
15 "MD" -39.946 -2.733 22.153
16 "MD" -38.577 -5.759 21.618
17 "MD" -38.913 -9.283 20.615
18 "MD" -38.857 -12.523 19.54
19 "MD" -37.585 -15.559 19.391
20 "MD" -36.441 -18.541 17.933
21 "MD" -35.707 -21.858 17.62
22 "MD" -33.631 -23.408 15.554
23 "MD" -33.955 -26.345 14.355
24 "MD" -32.167 -28.945 12.235
25 "MD" -28.897 -30.889 12.6
26 "MD" -26.68 -32.943 13.046
27 "MD" -24.551 -35.447 13.113
28 "MD" -20.869 -37.947 11.353
29 "MD" -17.831 -40.116 12.807
30 "MD" -14.276 -41.804 14.539
31 "MD" -11.744 -42.79 14.72
32 "MD" -8.735 -42.932 13.381
33 "MD" -5.325 -44.746 13.33
34 "MD" -2.046 -43.594 13.409
35 "MD" 1.446 -43.734 12.464
36 "MD" 4.704 -42.342 12.668
37 "MD" 8.365 -42.626 13.534
38 "MD" 10.994 -40.747 12.447
39 "MD" 14.225 -39.203 12.716
40 "MD" 17.349 -37.485 11.191
41 "MD" 20.177 -35.683 10.545
42 "MD" 23.197 -34.587 12.323
43 "MD" 25.954 -32.42 11.762
44 "MD" 28.633 -30.098 11.613
45 "MD" 29.664 -27.279 11.16
46 "MD" 32.865 -24.64 10.725
47 "MD" 35.241 -21.777 10.623
48 "MD" 37.561 -18.748 11.153
49 "MD" 38.472 -16.021 10.243
50 "MD" 38.726 -13.22 10.032
51 "MD" 39.94 -10.267 9.61
52 "MD" 41.296 -6.999 9.505
53 "MD" 42.644 -3.922 8.188
54 "MD" 42.289 -0.951 7.421
55 "MD" 42.132 2.26 6.52
56 "MD" 42.176 5.351 5.64
57 "MD" 41.506 9.011 5.454
58 "MD" 41.986 13.188 6.316
59 "MD" 40.391 15.528 5.31
60 "MD" 39.385 19.029 5.471
61 "MD" 37.527 21.67 4.881
62 "MD" 35.436 24.409 5.577
63 "MD" 33.513 27.164 5.37
64 "MD" 31.15 29.292 4.014
65 "MD" 28.659 31.02 3.309
66 "MD" 25.665 33.014 2.823
67 "MD" 22.949 34.59 4.097
68 "MD" 20.34 36.218 3.899
69 "MD" 16.444 36.23 2.157
70 "MD" 13.417 39.135 1.232
71 "MD" 9.61 39.068 1.484
72 "MD" 6.096 40.612 1.574
73 "MD" 2.98 41.146 1.316
74 "MD" -0.06 40.747 1.588
75 "MD" -3.647 40.953 1.317
76 "MD" -7.308 40.162 0.53
77 "MD" -10.339 39.022 0.884
78 "MD" -14.073 39.21 -0.274
79 "MD" -17.055 38.938 -0.242
80 "MD" -20.135 36.876 -0.679
81 "MD" -22.338 34.644 -1.005
82 "MD" -25.345 32.555 -2.172
83 "MD" -28.451 30.756 -1.656
84 "MD" -30.415 27.892 -2.074
85 "MD" -32.882 25.813 -2.539
86 "MD" -35.662 24.324 -3.742
87 "MD" -37.627 21.322 -4.287
88 "MD" -39.358 18.308 -4.178
89 "MD" -40.681 15.109 -6.171
90 "MD" -42.238 11.875 -6.916
91 "MD" -41.911 8.157 -7.073
92 "MD" -42.866 4.979 -6.183
93 "MD" -43.271 1.226 -8.12
94 "MD" -42.957 -2.06 -7.494
95 "MD" -41.977 -4.868 -8.508
96 "MD" -41.49 -8.105 -8.511
97 "MD" -40.348 -11.041 -9.902
98 "MD" -38.079 -14.811 -10.162
99 "MD" -37.669 -17.977 -10.309
100 "MD" -35.417 -20.14 -12.41
101 "MD" -33.63 -23.155 -13.04
102 "MD" -31.464 -25.081 -13.855
103 "MD" -30.375 -28.685 -14.719
104 "MD" -28.54 -31.28 -15.288
105 "MD" -26.287 -33.91 -15.736
106 "MD" -23.892 -36.565 -16.349
107 "MD" -20.873 -37.152 -16.383
108 "MD" -17.469 -38.093 -15.721
109 "MD" -14.548 -40.447 -14.814
110 "MD" -10.745 -40.553 -15.384
111 "MD" -7.279 -41.599 -14.939
112 "MD" -3.904 -42.117 -14.037
113 "MD" -0.203 -43.646 -14.069
114 "MD" 3.527 -44.255 -13.46
115 "MD" 6.258 -42.95 -13.755
116 "MD" 9.358 -42.321 -14.267
117 "MD" 12.509 -41.251 -14.265
118 "MD" 16.054 -39.544 -14.06
119 "MD" 19.312 -37.946 -13.272
120 "MD" 22.903 -37.213 -13.426
121 "MD" 24.691 -33.903 -13.87
122 "MD" 27.506 -31.639 -14.304
123 "MD" 29.549 -29.375 -14.09
124 "MD" 33.114 -28.125 -15.205
125 "MD" 34.481 -25.575 -16.902
126 "MD" 37.245 -24.223 -17.259
127 "MD" 37.975 -20.709 -17.425
128 "MD" 37.834 -16.724 -18.64
129 "MD" 38.025 -13.2 -18.814
130 "MD" 39.283 -10.245 -18.68
131 "MD" 39.926 -7.402 -19.537
132 "MD" 39.416 -3.8 -20.564
133 "MD" 40.171 -0.056 -21.687
134 "MD" 39.477 2.97 -22.709
135 "MD" 39.405 6.347 -21.895
136 "MD" 40.109 9.823 -22.411
137 "MD" 39.988 12.523 -22.332
138 "MD" 38.212 15.832 -22.39
139 "MD" 37.231 19.015 -20.598
140 "MD" 35.522 21.861 -21.496
141 "MD" 35.32 25.552 -21.419
142 "MD" 34.063 28.277 -20.385
143 "MD" 32.258 30.796 -19.152
144 "MD" 31.844 34.046 -19.355
145 "MD" 31.59 38.031 -19.057
146 "MD" 30.948 41.961 -18.52
147 "MD" 29.145 44.307 -18.321
148 "MD" 27.438 47.363 -18.497
149 "MD" 24.982 49.851 -18.624
150 "MD" 23.84 53.088 -17.189
151 "MD" 21.826 55.321 -16.883
152 "MD" 20.016 58.833 -16.702
153 "MD" 18.646 61.562 -15.733
154 "MD" 17.739 64.813 -17.043
155 "MD" 16.216 67.744 -17.598
156 "MD" 15.697 70.631 -17.602
157 "MD" 14.328 73.472 -18.603
158 "MD" 13.15 77.004 -20.052
159 "MD" 10.808 79.828 -19.765
160 "MD" 9.334 82.978 -19.254
161 "MD" 8.115 85.803 -19.269
162 "MD" 6.828 88.598 -17.013
163 "MD" 4.494 91.555 -16.499
164 "MD" 3.81 94.769 -16.616
165 "MD" 2.875 97.628 -16.402
166 "MD" 2.341 100.748 -15.622
167 "MD" 0.804 104.808 -17.255
-19 "MD" -25.279 102.417 13.814
-18 "MD" -27.102 103.58 22.998
-17 "MD" -27.119 100.462 23.933
-16 "MD" -26.56 97.179 24.942
-15 "MD" -25.088 93.77 25.03
-14 "MD" -25.874 90.301 25.682
-13 "MD" -26.109 87.508 25.827
-12 "MD" -25.771 84.169 27.643
-11 "MD" -26.114 80.959 27.766
-10 "MD" -26.631 76.911 26.871
-9 "MD" -26.203 73.635 27.282
-8 "MD" -26.211 70.607 27.299
-7 "MD" -27.169 67.371 26.548
-6 "MD" -26.459 63.771 27.56
-5 "MD" -26.021 60.316 27.573
-4 "MD" -27.929 57.59 27.697
-3 "MD" -27.019 54.069 28.35
-2 "MD" -28.499 50.736 28.298
-1 "MD" -28.411 47.388 26.877
0 "MD" -29.899 44.723 27.535
1 "MD" -29.264 41.3 26.042
2 "MD" -29.889 38.374 24.65
3 "MD" -30.113 35.354 23.934
4 "MD" -29.124 32.244 23.039
5 "MD" -28.901 29.029 22.799
6 "MD" -28.523 25.649 22.605
7 "MD" -30.393 22.785 23.93
8 "MD" -31.564 19.456 25.384
9 "MD" -34.42 16.27 26.072
10 "MD" -37.409 14.131 25.723
11 "MD" -37.899 11.127 24.588
12 "MD" -39.923 8.652 24.132
13 "MD" -41.678 5.62 23.2
14 "MD" -40.741 2.431 22.454
15 "MD" -40.513 -1.416 21.392
16 "MD" -39.678 -4.4 20.722
17 "MD" -40.196 -7.697 19.714
18 "MD" -39.606 -11.186 19.018
19 "MD" -38.012 -14.262 17.994
20 "MD" -37.667 -17.501 16.985
21 "MD" -36.74 -21.369 16.559
22 "MD" -35.479 -23.56 15.097
23 "MD" -33.868 -26.239 13.992
24 "MD" -31.829 -27.569 12.39
25 "MD" -29.075 -30.289 13.121
26 "MD" -27.198 -32.928 12.346
27 "MD" -25.761 -35.294 11.969
28 "MD" -21.337 -38.47 11.438
29 "MD" -18.37 -40.471 12.515
30 "MD" -15.415 -42.121 14.034
31 "MD" -12.436 -42.214 14.208
32 "MD" -8.91 -42.783 13.369
33 "MD" -5.434 -44.871 12.631
34 "MD" -2.257 -44.03 12.738
35 "MD" 1.294 -44.269 12.642
36 "MD" 4.675 -42.744 12.417
37 "MD" 8.23 -43.211 13.316
38 "MD" 10.943 -41.19 12.133
39 "MD" 14.234 -39.891 12.096
40 "MD" 17.181 -38.041 11.188
41 "MD" 19.964 -36.38 10.979
42 "MD" 23.315 -34.942 10.852
43 "MD" 26.096 -32.795 10.063
44 "MD" 28.809 -30.739 10.812
45 "MD" 30.313 -27.658 11.635
46 "MD" 32.879 -25.38 11.733
47 "MD" 34.443 -22.076 11.78
48 "MD" 36.64 -18.751 12.278
49 "MD" 37.722 -15.952 12.22
50 "MD" 38.516 -12.983 11.406
51 "MD" 39.399 -9.468 11.587
52 "MD" 41.421 -6.458 10.747
53 "MD" 43.032 -3.485 9.482
54 "MD" 42.61 -0.04 7.884
55 "MD" 41.909 2.345 7.125
56 "MD" 42.335 5.802 6.018
57 "MD" 41.169 9.33 6.546
58 "MD" 42.267 12.892 6.595
59 "MD" 41.049 16.142 6.239
60 "MD" 39.49 19.465 6.001
61 "MD" 37.687 22.236 4.636
62 "MD" 35.112 24.726 5.547
63 "MD" 33.079 27.924 4.711
64 "MD" 30.492 29.611 3.826
65 "MD" 27.868 31.713 2.688
66 "MD" 24.713 33.235 2.253
67 "MD" 22.008 35.164 3.579
68 "MD" 19.025 37.176 2.709
69 "MD" 15.749 37.388 0.695
70 "MD" 12.525 39.089 0.725
71 "MD" 8.994 39.034 1.38
72 "MD" 5.985 39.79 1.025
73 "MD" 2.993 41.642 0.87
74 "MD" -0.21 41.205 0.868
75 "MD" -3.214 40.476 0.55
76 "MD" -6.59 40.887 -0.343
77 "MD" -10.19 39.413 0.763
78 "MD" -13.381 39.191 1.682
79 "MD" -16.234 36.734 0.436
80 "MD" -19.545 36.372 -0.42
81 "MD" -22.162 34.128 0.204
82 "MD" -24.998 32.299 -0.916
83 "MD" -28.566 31.403 -0.186
84 "MD" -30.768 28.918 -1.46
85 "MD" -32.627 26.244 -2.546
86 "MD" -35.397 24.131 -3.26
87 "MD" -37.368 21.632 -3.87
88 "MD" -38.654 18.379 -4.571
89 "MD" -39.706 15.179 -5.189
90 "MD" -41.236 12.024 -6.13
91 "MD" -40.951 8.768 -5.905
92 "MD" -42.51 4.617 -5.48
93 "MD" -43.566 0.635 -5.905
94 "MD" -42.78 -2.136 -7.806
95 "MD" -41.706 -5.116 -7.963
96 "MD" -41.058 -8.032 -8.868
97 "MD" -40.079 -10.779 -10.525
98 "MD" -38.296 -13.714 -11.912
99 "MD" -38.243 -17.288 -12.478
100 "MD" -35.686 -19.747 -13.714
101 "MD" -33.257 -22.882 -13.844
102 "MD" -31.236 -25.432 -14.515
103 "MD" -29.361 -27.629 -15.028
104 "MD" -27.577 -29.966 -15.647
105 "MD" -25.942 -32.923 -15.352
106 "MD" -22.814 -35.112 -15.869
107 "MD" -20.141 -37.199 -16.264
108 "MD" -17.643 -38.841 -15.016
109 "MD" -14.569 -39.934 -15.305
110 "MD" -11.137 -41.234 -14.913
111 "MD" -6.916 -41.245 -15.503
112 "MD" -3.727 -42.036 -15.063
113 "MD" 0.1 -43.652 -14.775
114 "MD" 3.141 -43.61 -14.741
115 "MD" 5.854 -43.28 -15.205
116 "MD" 9.282 -43.272 -15.714
117 "MD" 12.027 -41.419 -14.892
118 "MD" 15.676 -39.767 -13.909
119 "MD" 18.917 -38.684 -13.132
120 "MD" 22.198 -36.647 -13.314
121 "MD" 24.326 -33.504 -13.586
122 "MD" 27.178 -31.611 -14.306
123 "MD" 29.485 -28.969 -13.852
124 "MD" 33.036 -27.666 -14.712
125 "MD" 34 -25.051 -16.121
126 "MD" 36.771 -22.902 -17.535
127 "MD" 36.957 -19.361 -16.985
128 "MD" 38.267 -16.516 -18.339
129 "MD" 38.357 -12.529 -18.483
130 "MD" 39.362 -9.378 -18.968
131 "MD" 38.855 -6.798 -20.161
132 "MD" 39.954 -2.934 -20.401
133 "MD" 40.232 0.064 -20.642
134 "MD" 39.322 2.89 -22.439
135 "MD" 39.551 5.919 -21.335
136 "MD" 40.639 9.415 -21.432
137 "MD" 39.714 13.009 -21.635
138 "MD" 37.613 16.6 -22.019
139 "MD" 37.03 19.832 -21.287
140 "MD" 35.773 22.373 -21.74
141 "MD" 35.683 25.355 -21.107
142 "MD" 33.848 27.947 -20.143
143 "MD" 32.303 30.808 -19.442
144 "MD" 31.67 34.28 -19.339
145 "MD" 31.353 38.432 -19.183
146 "MD" 30.842 42.244 -19.394
147 "MD" 28.539 44.62 -18.562
148 "MD" 29.197 48.427 -18.205
149 "MD" 28.448 51.644 -18.391
150 "MD" 26.867 55.156 -17.776
151 "MD" 26.152 58.149 -16.878
152 "MD" 25.78 61.504 -15.007
153 "MD" 25.828 64.672 -14.241
154 "MD" 26.69 68.024 -15.61
155 "MD" 27.151 70.907 -15.224
156 "MD" 27.786 74.071 -15.32
157 "MD" 26.929 77.248 -15.884
158 "MD" 28.471 81.181 -17.001
159 "MD" 27.551 84.738 -18.106
160 "MD" 28.163 87.989 -17.078
161 "MD" 27.529 90.52 -16.844
162 "MD" 26.901 93.912 -17.19
163 "MD" 28.027 97.644 -16.105
164 "MD" 27.891 100.786 -15.423
165 "MD" 28.383 103.928 -14.997
166 "MD" 28.922 106.937 -13.709
167 "MD" 29.014 110.706 -15.366
-19 "MD" -32.552 97.152 50.861
-18 "MD" -39.802 96.292 52.804
-17 "MD" -39.057 93.33 50.72
-16 "MD" -37.402 90.931 49.687
-15 "MD" -35.624 88.537 47.783
-14 "MD" -35.586 85.338 46.121
-13 "MD" -35.359 82.665 44.65
-12 "MD" -35.101 79.721 42.836
-11 "MD" -34.871 77.394 39.88
-10 "MD" -34.606 75.6 36.836
-9 "MD" -33.939 73.098 34.83
-8 "MD" -32.975 71.447 32.426
-7 "MD" -33.041 68.785 29.674
-6 "MD" -31.468 65.695 28.465
-5 "MD" -31.272 62.691 27.617
-4 "MD" -31.88 59.567 27.261
-3 "MD" -30.414 56.111 27.137
-2 "MD" -30.862 52.742 26.706
-1 "MD" -29.935 50.017 24.528
0 "MD" -31.418 46.242 24.488
1 "MD" -30.562 42.776 23.633
2 "MD" -30.87 39.8 22.852
3 "MD" -30.881 36.391 22.414
4 "MD" -29.946 32.908 21.28
5 "MD" -29.399 28.678 21.146
6 "MD" -29.408 25.269 21.536
7 "MD" -31.751 23.022 22.96
8 "MD" -33.49 20.151 25.077
9 "MD" -36.3 17.722 26.43
10 "MD" -37.759 14.996 26.189
11 "MD" -38.854 11.93 24.839
12 "MD" -39.973 9.367 23.613
13 "MD" -40.613 5.878 23.171
14 "MD" -40.238 2.105 22.777
15 "MD" -40.687 -0.731 20.974
16 "MD" -39.235 -3.82 20.195
17 "MD" -39.482 -7.127 19.635
18 "MD" -38.71 -10.782 19.104
19 "MD" -38.405 -13.797 17.572
20 "MD" -37.783 -17.258 17.276
21 "MD" -36.957 -20.712 16.982
22 "MD" -34.378 -23.09 15.311
23 "MD" -34.22 -26.333 13.392
24 "MD" -31.937 -28.538 12.261
25 "MD" -28.508 -30.737 12.748
26 "MD" -26.143 -32.558 13.217
27 "MD" -24.375 -35.697 13.51
28 "MD" -20.511 -36.647 12.867
29 "MD" -18.198 -39.287 12.786
30 "MD" -15.32 -41.327 14.281
31 "MD" -12.619 -42.27 15.441
32 "MD" -9.191 -43.029 15.012
33 "MD" -5.548 -44.534 14.555
34 "MD" -2.369 -43.587 14.435
35 "MD" 0.751 -43.315 14.09
36 "MD" 4.039 -42.173 13.658
37 "MD" 7.732 -42.423 13.707
38 "MD" 11.027 -40.807 13.186
39 "MD" 14.186 -38.639 12.728
40 "MD" 17.338 -36.945 11.269
41 "MD" 20.107 -35.803 10.042
42 "MD" 23.514 -34.204 11.175
43 "MD" 25.542 -32.485 10.616
44 "MD" 28.835 -31.026 10.41
45 "MD" 30.424 -28.573 10.033
46 "MD" 32.016 -25.823 11.136
47 "MD" 33.84 -22.541 10.7
48 "MD" 36.751 -20.17 11.394
49 "MD" 38.035 -17.376 10.882
50 "MD" 37.676 -13.941 11.718
51 "MD" 39.025 -10.757 11.135
52 "MD" 40.83 -7.397 10.58
53 "MD" 42.652 -4.31 8.849
54 "MD" 41.841 -1.547 8.048
55 "MD" 41.226 1.718 7.248
56 "MD" 41.526 5.192 5.923
57 "MD" 41.371 8.336 5.978
58 "MD" 41.661 12.602 6.336
59 "MD" 40.066 15.292 5.859
60 "MD" 38.62 18.721 6.26
61 "MD" 36.762 21.266 5.155
62 "MD" 34.406 23.567 6.441
63 "MD" 32.581 25.899 5.845
64 "MD" 30.347 29.162 4.455
65 "MD" 28.035 30.98 3.228
66 "MD" 24.931 32.029 3.447
67 "MD" 22.126 34.684 4.167
68 "MD" 19.401 37.095 4.835
69 "MD" 15.902 36.61 3.224
70 "MD" 13.189 38.601 2.38
71 "MD" 9.598 38.897 2.732
72 "MD" 6.585 39.265 1.401
73 "MD" 3.341 40.339 1.178
74 "MD" 0.026 41.076 0.153
75 "MD" -2.957 39.604 0.101
76 "MD" -6.108 39.348 -0.776
77 "MD" -9.657 38.59 -1.576
78 "MD" -12.592 38.596 -1.592
79 "MD" -15.896 37.103 -1.344
80 "MD" -19.223 36.784 -1.771
81 "MD" -21.798 34.426 -0.676
82 "MD" -25.052 32.915 -1.474
83 "MD" -27.948 31.011 -2.116
84 "MD" -30.084 28.147 -3.081
85 "MD" -33.045 27.028 -3.792
86 "MD" -35.156 24.724 -4.464
87 "MD" -37.12 21.352 -4.419
88 "MD" -38.617 18.068 -5.043
89 "MD" -40.631 13.761 -4.769
90 "MD" -42.229 11.045 -5.82
91 "MD" -41.743 7.125 -5.641
92 "MD" -43.102 4.213 -6.035
93 "MD" -43.244 1.048 -7.452
94 "MD" -43.797 -2.596 -7.219
95 "MD" -42.373 -5.602 -7.965
96 "MD" -41.796 -8.437 -9.206
97 "MD" -40.776 -11.448 -10.73
98 "MD" -38.812 -14.228 -10.74
99 "MD" -37.991 -17.405 -10.731
100 "MD" -35.718 -19.89 -11.936
101 "MD" -33.678 -22.907 -12.326
102 "MD" -31.419 -25.307 -13.696
103 "MD" -29.566 -27.669 -15.065
104 "MD" -27.803 -30.639 -15.238
105 "MD" -25.496 -32.873 -15.318
106 "MD" -22.208 -34.032 -14.856
107 "MD" -20.119 -37.148 -17.063
108 "MD" -16.673 -38.058 -16.845
109 "MD" -14.149 -40.601 -15.854
110 "MD" -10.54 -41.395 -15.91
111 "MD" -7.154 -42.186 -15.511
112 "MD" -3.997 -42.745 -15.313
113 "MD" -0.362 -43.799 -15.291
114 "MD" 2.929 -43.172 -15.058
115 "MD" 5.85 -41.996 -15.489
116 "MD" 9.069 -41.965 -15.467
117 "MD" 12.489 -39.935 -14.233
118 "MD" 15.601 -39.681 -14.761
119 "MD" 18.841 -38.769 -13.559
120 "MD" 22.063 -37.565 -13.829
121 "MD" 23.95 -33.781 -14.03
122 "MD" 27.601 -31.656 -15.21
123 "MD" 29.544 -29.756 -14.247
124 "MD" 32.381 -27.653 -14.639
125 "MD" 35.462 -26.137 -16.546
126 "MD" 36.869 -23.629 -18.265
127 "MD" 36.869 -20.101 -17.514
128 "MD" 38.419 -17.523 -18.196
129 "MD" 38.041 -13.338 -19.157
130 "MD" 38.918 -10.338 -19.888
131 "MD" 40.001 -7.745 -20.221
132 "MD" 40.057 -3.85 -20.184
133 "MD" 40.417 -0.382 -21.172
134 "MD" 39.848 2.394 -22.309
135 "MD" 40.043 5.964 -20.931
136 "MD" 40.597 9.411 -21.412
137 "MD" 39.473 12.273 -21.086
138 "MD" 37.814 15.481 -20.89
139 "MD" 36.726 18.878 -19.723
140 "MD" 35.034 21.896 -20.663
141 "MD" 34.98 25.382 -20.263
142 "MD" 33.313 27.586 -19.495
143 "MD" 32.345 31.147 -18.706
144 "MD" 32.144 34.707 -18.415
145 "MD" 32.099 38.345 -18.014
146 "MD" 31.839 42.06 -18.794
147 "MD" 30.879 44.909 -19.832
148 "MD" 29.856 48.627 -20.552
149 "MD" 28.914 51.593 -19.015
150 "MD" 27.79 54.315 -18.954
151 "MD" 27.141 57.493 -17.757
152 "MD" 26.815 60.538 -15.347
153 "MD" 27.47 63.552 -14.116
154 "MD" 28.573 66.168 -13.353
155 "MD" 28.846 69.651 -13.154
156 "MD" 30.989 72.717 -13.849
157 "MD" 31.122 75.633 -15.031
158 "MD" 30.762 79.265 -16.245
159 "MD" 30.21 82.194 -17.512
160 "MD" 28.983 85.512 -16.922
161 "MD" 28.253 88.172 -17.318
162 "MD" 27.3 91.499 -18.055
163 "MD" 27.622 94.875 -17.196
164 "MD" 28.046 98.008 -15.774
165 "MD" 29.161 101.473 -15.755
166 "MD" 30.429 104.866 -14.904
167 "MD" 31.492 108.243 -13.599
-19 "MD" -35.287 101.071 46.62
-18 "MD" -38.289 94.947 53.521
-17 "MD" -37.08 91.476 53.137
-16 "MD" -36.377 88.684 52.186
-15 "MD" -34.017 85.906 51.419
-14 "MD" -33.461 82.981 50.499
-13 "MD" -33.59 80.352 49.257
-12 "MD" -32.911 76.999 48.684
-11 "MD" -32.965 74.371 46.249
-10 "MD" -31.792 71.837 43.774
-9 "MD" -31.052 69.459 41.428
-8 "MD" -29.663 66.774 40.355
-7 "MD" -30.038 64.664 37.146
-6 "MD" -28.454 61.904 35.779
-5 "MD" -29.718 58.735 34.416
-4 "MD" -29.212 55.685 33.136
-3 "MD" -29.361 53.085 31.855
-2 "MD" -30.243 49.913 30.012
-1 "MD" -29.616 47.135 28.27
0 "MD" -31.296 44.303 26.807
1 "MD" -30.799 40.948 25.161
2 "MD" -31.367 38.451 23.062
3 "MD" -31.204 35.06 21.424
4 "MD" -30.572 31.635 21.846
5 "MD" -30.958 28.434 22.291
6 "MD" -30.954 25.031 22.179
7 "MD" -32.104 21.813 23.389
8 "MD" -34.74 19.086 24.682
9 "MD" -37.609 16.504 25.519
10 "MD" -40.175 14.026 25.389
11 "MD" -41.029 10.842 23.81
12 "MD" -41.75 8.282 22.433
13 "MD" -42.295 5.403 21.182
14 "MD" -41.288 1.863 20.974
15 "MD" -40.968 -1.608 19.931
16 "MD" -39.601 -4.722 19.588
17 "MD" -40.416 -8.144 20.081
18 "MD" -39.552 -11.341 20.017
19 "MD" -38.294 -14.2 18.78
20 "MD" -37.213 -17.299 19.322
21 "MD" -37.465 -20.855 18.668
22 "MD" -36.906 -25.084 17.422
23 "MD" -34.214 -26.807 16.058
24 "MD" -31.869 -29.239 13.972
25 "MD" -28.974 -31.048 14.721
26 "MD" -26.954 -33.244 14.889
27 "MD" -24.358 -35.421 14.712
28 "MD" -21.604 -37.894 14.263
29 "MD" -18.456 -39.457 15.192
30 "MD" -15.282 -40.808 15.257
31 "MD" -12.726 -41.942 16.465
32 "MD" -8.708 -42.121 16.787
33 "MD" -5.218 -44.501 16.561
34 "MD" -1.718 -42.827 16.013
35 "MD" 1.476 -43.625 14.741
36 "MD" 4.764 -42.02 14.391
37 "MD" 7.772 -42.111 15.819
38 "MD" 11.09 -39.902 14.274
39 "MD" 14.444 -38.807 13.509
40 "MD" 17.09 -37.64 13.259
41 "MD" 19.974 -35.41 13.683
42 "MD" 21.841 -32.538 12.379
43 "MD" 25.826 -31.598 12.894
44 "MD" 28.347 -29.243 11.882
45 "MD" 30.836 -27.272 11.529
46 "MD" 32.84 -24.339 12.534
47 "MD" 35.211 -22.109 12.555
48 "MD" 38.02 -19.689 12.886
49 "MD" 39.459 -17.158 11.175
50 "MD" 38.538 -13.147 12.161
51 "MD" 40.054 -9.698 12.405
52 "MD" 41.528 -6.807 10.773
53 "MD" 42.423 -3.893 9.565
54 "MD" 43.327 -0.741 7.826
55 "MD" 42.444 2.319 7.162
56 "MD" 42.667 5.946 5.511
57 "MD" 41.561 8.868 5.449
58 "MD" 42.477 12.68 5.779
59 "MD" 40.632 15.872 4.881
60 "MD" 39.005 19.012 4.611
61 "MD" 37.009 21.749 3.124
62 "MD" 35.301 24.911 4.537
63 "MD" 33.165 27.81 5.077
64 "MD" 29.568 28.867 4.28
65 "MD" 27.472 31.775 2.846
66 "MD" 24.856 33.098 2.855
67 "MD" 21.914 35.611 3.375
68 "MD" 19.203 37.364 4.027
69 "MD" 15.355 37.594 2.253
70 "MD" 12.74 39.048 1.636
71 "MD" 8.976 38.954 2.133
72 "MD" 5.886 40.07 1.438
73 "MD" 2.947 40.393 -0.177
74 "MD" -0.382 40.625 0.71
75 "MD" -3.687 40.921 0.67
76 "MD" -7.214 40.512 0.039
77 "MD" -10.548 38.908 -0.142
78 "MD" -14.179 38.567 0.162
79 "MD" -17.079 36.575 -1.629
80 "MD" -20.069 36.079 -2.096
81 "MD" -22.939 34.048 -1.022
82 "MD" -25.615 32.673 -1.536
83 "MD" -29.092 30.784 -1.787
84 "MD" -30.551 27.752 -2.585
85 "MD" -33.551 26.233 -3.052
86 "MD" -35.582 23.923 -4.458
87 "MD" -37.406 21.055 -4.967
88 "MD" -39.764 17.904 -4.604
89 "MD" -41.714 14.404 -6.108
90 "MD" -42.95 11.519 -6.773
91 "MD" -41.719 7.822 -6.228
92 "MD" -42.655 4.665 -6.829
93 "MD" -44.417 0.765 -8.199
94 "MD" -44.411 -2.346 -8.133
95 "MD" -43.118 -4.931 -8.745
96 "MD" -42.047 -7.507 -9.198
97 "MD" -40.899 -10.805 -11.123
98 "MD" -38.66 -14.327 -11.411
99 "MD" -38.556 -17.729 -11.268
100 "MD" -35.702 -20.095 -12.194
101 "MD" -34.426 -22.856 -12.449
102 "MD" -32.041 -24.53 -13.592
103 "MD" -30.097 -27.55 -14.178
104 "MD" -27.718 -29.583 -15.168
105 "MD" -26.398 -33.046 -15.666
106 "MD" -23.094 -34.06 -16.523
107 "MD" -19.857 -35.555 -17.449
108 "MD" -16.839 -37.153 -16.513
109 "MD" -13.946 -39.18 -16.864
110 "MD" -10.811 -40.566 -15.789
111 "MD" -7.516 -41.115 -15.277
112 "MD" -4.443 -42.068 -14.007
113 "MD" -0.942 -43.489 -13.585
114 "MD" 2.199 -42.496 -13.423
115 "MD" 5.629 -42.246 -13.77
116 "MD" 8.468 -42.036 -13.991
117 "MD" 11.823 -40.013 -12.919
118 "MD" 14.896 -39.654 -13.785
119 "MD" 19.048 -38.817 -12.235
120 "MD" 21.696 -37.405 -12.679
121 "MD" 23.714 -34.21 -13.303
122 "MD" 26.568 -32.335 -14.193
123 "MD" 28.255 -29.334 -13.617
124 "MD" 31.266 -27.011 -14.388
125 "MD" 33.766 -24.854 -16.457
126 "MD" 36.263 -22.345 -17.105
127 "MD" 36.47 -18.904 -16.985
128 "MD" 37.719 -15.538 -18.409
129 "MD" 37.599 -11.776 -18.759
130 "MD" 38.74 -8.799 -18.982
131 "MD" 39.54 -5.906 -19.79
132 "MD" 39.987 -2.618 -20.249
133 "MD" 39.724 1.072 -20.979
134 "MD" 39.69 4.116 -21.874
135 "MD" 40.22 6.81 -21.282
136 "MD" 41.416 10.408 -20.88
137 "MD" 40.182 13.404 -22.34
138 "MD" 38.535 16.131 -23.222
139 "MD" 37.382 19.38 -22.439
140 "MD" 36.054 22.421 -21.155
141 "MD" 35.275 25.486 -20.493
142 "MD" 33.244 27.892 -19.612
143 "MD" 31.767 30.817 -18.431
144 "MD" 31.587 34.063 -18.767
145 "MD" 32.376 38.422 -18.711
146 "MD" 30.703 41.085 -18.561
147 "MD" 29.068 43.736 -18.275
148 "MD" 28.361 47.45 -18.273
149 "MD" 26.954 50.467 -17.804
150 "MD" 25.021 52.892 -17.677
151 "MD" 24.877 56.268 -16.853
152 "MD" 24.293 59.457 -16.357
153 "MD" 23.668 62.468 -14.798
154 "MD" 23.554 65.303 -14.884
155 "MD" 23.381 69.266 -15.115
156 "MD" 23.511 72.223 -14.186
157 "MD" 23.614 76.09 -14.681
158 "MD" 23.623 79.522 -14.37
159 "MD" 22.386 83.037 -14.356
160 "MD" 21.565 85.285 -12.169
161 "MD" 20.445 87.923 -10.741
162 "MD" 19.881 90.728 -9.631
163 "MD" 18.58 93.886 -6.949
164 "MD" 17.77 96.622 -6.393
165 "MD" 17.69 99.392 -5.183
166 "MD" 16.784 102.647 -4.827
167 "MD" 16.346 105.944 -3.949
-19 "MD" -51.69 98.724 29.511
-18 "MD" -50.16 96.885 31.639
-17 "MD" -48.364 94.286 33.184
-16 "MD" -46.802 91.7 34.271
-15 "MD" -44.127 89.499 35.583
-14 "MD" -42.948 86.427 36.366
-13 "MD" -41.398 83.727 37.045
-12 "MD" -40.42 80.629 35.151
-11 "MD" -39.124 77.304 32.819
-10 "MD" -37.896 74.304 32.004
-9 "MD" -36.46 71.403 31.83
-8 "MD" -34.742 68.84 31.584
-7 "MD" -33.366 66.113 29.975
-6 "MD" -31.642 62.897 30.265
-5 "MD" -31.353 59.491 29.423
-4 "MD" -30.469 56.509 29.526
-3 "MD" -29.893 53.037 29.143
-2 "MD" -30.373 49.48 29.544
-1 "MD" -29.493 46.9 27.575
0 "MD" -30.231 43.641 26.52
1 "MD" -30.148 39.958 25.314
2 "MD" -30.816 37.761 23.582
3 "MD" -30.538 34.088 22.506
4 "MD" -31.022 30.949 22.767
5 "MD" -30.835 28.15 22.625
6 "MD" -31.799 24.295 24.776
7 "MD" -32.178 21.515 25.687
8 "MD" -34.538 18.806 26.668
9 "MD" -36.604 15.329 27.812
10 "MD" -39.496 12.375 27.676
11 "MD" -40.545 9.446 26.643
12 "MD" -40.609 7.074 24.891
13 "MD" -41.13 4.242 23.368
14 "MD" -40.222 0.802 22.283
15 "MD" -40.221 -2.21 20.365
16 "MD" -39.568 -5.547 20.148
17 "MD" -40.094 -8.866 19.47
18 "MD" -38.984 -12.659 19.159
19 "MD" -37.837 -15.205 18.816
20 "MD" -36.595 -18.268 17.124
21 "MD" -36.933 -21.494 17.224
22 "MD" -36.241 -24.42 17.036
23 "MD" -33.663 -27.201 14.925
24 "MD" -31.069 -29.542 13.242
25 "MD" -27.817 -31.277 14.067
26 "MD" -25.688 -33.43 14.266
27 "MD" -23.66 -35.898 13.817
28 "MD" -20.183 -38.385 12.816
29 "MD" -17.364 -40.463 14.536
30 "MD" -14.365 -41.679 14.3
31 "MD" -11.185 -42.311 15.672
32 "MD" -8.024 -43.547 15.942
33 "MD" -4.715 -45.385 15.383
34 "MD" -0.964 -43.881 15.199
35 "MD" 1.955 -42.701 15.093
36 "MD" 5.405 -41.954 14.536
37 "MD" 9.412 -41.748 15.475
38 "MD" 11.744 -39.787 14.218
39 "MD" 14.683 -38.794 13.526
40 "MD" 17.214 -37.298 13.555
41 "MD" 20.6 -35.385 13.158
42 "MD" 23.09 -33.686 13.007
43 "MD" 26.404 -32.16 12.442
44 "MD" 28.831 -30.122 12.146
45 "MD" 30.317 -27.123 11.609
46 "MD" 32.076 -24.653 11.852
47 "MD" 34.24 -22.123 11.275
48 "MD" 36.403 -19.137 11.375
49 "MD" 38.813 -16.563 10.723
50 "MD" 38.426 -13.311 11.083
51 "MD" 39.867 -10.409 11.242
52 "MD" 41.482 -7.241 10.272
53 "MD" 43.603 -4.057 8.354
54 "MD" 43.027 -0.572 7.638
55 "MD" 42.763 2.35 6.381
56 "MD" 42.546 5.613 5.705
57 "MD" 41.373 8.76 5.146
58 "MD" 42.581 11.915 5.391
59 "MD" 41.01 15.328 4.175
60 "MD" 39.167 19.144 3.914
61 "MD" 37.216 21.901 2.558
62 "MD" 35.096 24.109 4.34
63 "MD" 32.571 26.283 3.373
64 "MD" 30.413 29.351 3.4
65 "MD" 27.691 30.912 2.346
66 "MD" 24.571 32.098 3.811
67 "MD" 22.053 34.586 3.308
68 "MD" 19.084 37.02 3.888
69 "MD" 15.464 37.148 1.778
70 "MD" 12.576 38.438 2.128
71 "MD" 9.365 38.915 1.548
72 "MD" 6.261 40.344 1.62
73 "MD" 3.113 40.307 0.694
74 "MD" -0.335 41.675 0.277
75 "MD" -3.659 40.485 0.317
76 "MD" -6.709 40.942 -0.131
77 "MD" -9.928 39.38 0.438
78 "MD" -13.377 38.737 1.16
79 "MD" -16.617 36.713 -0.075
80 "MD" -19.825 36.236 -1.292
81 "MD" -22.288 33.874 -0.226
82 "MD" -24.493 32.389 -1.435
83 "MD" -27.94 31.174 -1.656
84 "MD" -29.455 28.306 -2.523
85 "MD" -32.748 27.5 -3.174
86 "MD" -35.236 25.14 -3.507
87 "MD" -37.072 21.711 -3.894
88 "MD" -38.948 19.201 -4.861
89 "MD" -40.967 15.766 -5.16
90 "MD" -42.238 12.319 -6.064
91 "MD" -41.95 9.16 -6.458
92 "MD" -43.056 5.966 -7.383
93 "MD" -42.296 1.78 -6.627
94 "MD" -41.144 -0.811 -7.059
95 "MD" -42.166 -4.069 -8.69
96 "MD" -41.949 -7.385 -9.826
97 "MD" -40.749 -10.362 -11.014
98 "MD" -38.819 -13.876 -11.378
99 "MD" -38.306 -17.001 -11.182
100 "MD" -36.274 -19.589 -12.213
101 "MD" -34.537 -22.677 -12.301
102 "MD" -32.009 -25.222 -12.428
103 "MD" -30.53 -28.275 -13.099
104 "MD" -28.396 -30.424 -13.537
105 "MD" -26.327 -33.603 -13.77
106 "MD" -23.356 -34.966 -13.606
107 "MD" -20.384 -36.451 -14.964
108 "MD" -17.143 -37.622 -14.585
109 "MD" -14.516 -39.701 -13.909
110 "MD" -11.134 -40.661 -14.615
111 "MD" -7.728 -41.419 -14.236
112 "MD" -4.54 -42.714 -13.467
113 "MD" -0.871 -43.312 -13.294
114 "MD" 2.191 -43.848 -13.178
115 "MD" 5.727 -44.419 -13.991
116 "MD" 9.403 -43.222 -14.814
117 "MD" 12.47 -41.912 -14.727
118 "MD" 15.493 -40.701 -13.782
119 "MD" 18.866 -38.372 -13.482
120 "MD" 21.869 -37.714 -13.528
121 "MD" 24.14 -34.542 -13.565
122 "MD" 26.554 -31.722 -13.876
123 "MD" 29.041 -30.19 -13.373
124 "MD" 31.811 -28.068 -14.013
125 "MD" 34.921 -26.423 -15.529
126 "MD" 36.984 -24.146 -16.413
127 "MD" 36.663 -20.451 -15.99
128 "MD" 37.974 -17.324 -16.682
129 "MD" 37.868 -13.847 -17.289
130 "MD" 38.694 -10.383 -18.122
131 "MD" 40.424 -7.582 -18.528
132 "MD" 40.582 -4.238 -19.595
133 "MD" 40.004 -0.902 -19.585
134 "MD" 39.567 2.881 -20.656
135 "MD" 40.139 5.803 -20.726
136 "MD" 40.564 9.386 -21.226
137 "MD" 39.386 12.482 -21.098
138 "MD" 38.542 15.553 -22.182
139 "MD" 36.999 18.864 -21.631
140 "MD" 34.831 22.135 -21.37
141 "MD" 34.758 25.338 -20.954
142 "MD" 33.226 27.784 -20.392
143 "MD" 31.631 30.548 -19.773
144 "MD" 31.395 34.396 -19.715
145 "MD" 30.983 38.271 -19.85
146 "MD" 29.386 41.458 -19.585
147 "MD" 28.109 44.707 -19.777
148 "MD" 26.132 47.671 -18.844
149 "MD" 24.178 50.464 -20.557
150 "MD" 23.28 53.069 -21.131
151 "MD" 22.714 56.492 -20.239
152 "MD" 21.07 59.419 -19.167
153 "MD" 20.235 62.544 -18.519
154 "MD" 20.422 65.813 -18.574
155 "MD" 20.924 68.762 -19.083
156 "MD" 21.363 72.034 -19.342
157 "MD" 22.437 75.504 -20.273
158 "MD" 20.536 78.818 -20.347
159 "MD" 21.072 81.968 -20.83
160 "MD" 20.087 85.584 -20.121
161 "MD" 18.78 88.266 -20.774
162 "MD" 17.69 91.305 -21.526
163 "MD" 16.232 94.437 -22.047
164 "MD" 16.753 97.587 -22.2
165 "MD" 17.065 100.819 -23.819
166 "MD" 17.17 104.603 -23.473
167 "MD" 17.959 108.163 -25.796
-19 "MD" -30.237 105.627 31.023
-18 "MD" -29.21 100.129 32.861
-17 "MD" -28.418 96.472 32.223
-16 "MD" -26.949 94.414 31.196
-15 "MD" -26.445 90.305 32.612
-14 "MD" -27.783 87.192 32.875
-13 "MD" -27.636 84.164 33.496
-12 "MD" -27.417 80.806 34.317
-11 "MD" -28.1 77.323 33.929
-10 "MD" -28.254 73.902 32.692
-9 "MD" -27.564 70.689 32.743
-8 "MD" -27.455 67.424 31.942
-7 "MD" -28.127 64.147 31.036
-6 "MD" -28.371 61.006 31.557
-5 "MD" -28.076 57.835 30.998
-4 "MD" -29.018 54.672 29.958
-3 "MD" -28.19 50.974 30.107
-2 "MD" -28.696 48.287 29.079
-1 "MD" -29.496 45.55 27.158
0 "MD" -30.561 42.395 26.285
1 "MD" -30.025 38.774 24.939
2 "MD" -31.148 35.808 23.822
3 "MD" -31.365 32.245 23.442
4 "MD" -31.015 29.244 22.237
5 "MD" -31.611 25.582 23.015
6 "MD" -31.685 21.997 24.376
7 "MD" -32.979 19.349 24.854
8 "MD" -35.566 16.722 25.502
9 "MD" -37.949 13.545 26.143
10 "MD" -40.421 11.121 26.472
11 "MD" -41.001 8.331 24.107
12 "MD" -42.999 6.054 22.543
13 "MD" -43.299 3.319 21.309
14 "MD" -42.347 -0.149 20.501
15 "MD" -40.983 -3.486 20.494
16 "MD" -39.983 -6.817 20.647
17 "MD" -39.663 -9.851 20.708
18 "MD" -38.98 -13.438 20.694
19 "MD" -37.973 -16.241 19.639
20 "MD" -37.292 -19.257 19.723
21 "MD" -36.398 -22.061 18.997
22 "MD" -35.954 -25.688 17.881
23 "MD" -33.315 -27.596 15.932
24 "MD" -31.024 -29.711 13.68
25 "MD" -27.826 -31.869 14.894
26 "MD" -25.479 -34.143 14.316
27 "MD" -23.186 -36.672 14.232
28 "MD" -19.82 -38.166 13.573
29 "MD" -17.476 -41.121 14.103
30 "MD" -14.782 -42.684 14.009
31 "MD" -11.384 -43.417 15.791
32 "MD" -8.383 -43.679 15.589
33 "MD" -4.519 -45.324 15.792
34 "MD" -0.919 -44.265 15.551
35 "MD" 1.713 -42.9 15.36
36 "MD" 5.342 -41.886 14.186
37 "MD" 9.038 -42.102 15.132
38 "MD" 11.389 -39.793 13.155
39 "MD" 14.838 -38.533 12.762
40 "MD" 18.149 -37.422 11.585
41 "MD" 21.084 -35.662 12.628
42 "MD" 23.163 -33.314 12.886
43 "MD" 25.821 -31.759 11.748
44 "MD" 29.249 -30.109 11.678
45 "MD" 31.394 -27.478 11.59
46 "MD" 32.743 -23.98 11.968
47 "MD" 35.166 -22 12.347
48 "MD" 37.623 -19.103 12.649
49 "MD" 39.129 -16.541 11.611
50 "MD" 38.49 -12.678 12.591
51 "MD" 39.536 -9.678 12.39
52 "MD" 40.998 -6.865 11.606
53 "MD" 42.599 -3.492 9.688
54 "MD" 41.992 -0.42 8.694
55 "MD" 42.818 2.27 7.464
56 "MD" 42.739 5.73 6.528
57 "MD" 42.115 9.32 5.717
58 "MD" 43.02 12.937 5.34
59 "MD" 41.071 16.3 4.469
60 "MD" 39.694 19.734 4.259
61 "MD" 37.798 22.222 2.963
62 "MD" 35.298 24.334 4.686
63 "MD" 33.109 26.929 5.305
64 "MD" 30.573 30.197 3.662
65 "MD" 27.23 31.656 3.057
66 "MD" 24.524 32.311 3.629
67 "MD" 22.143 34.86 3.86
68 "MD" 19.454 36.722 4.863
69 "MD" 15.543 36.772 2.21
70 "MD" 12.292 38.963 1.769
71 "MD" 8.68 38.877 0.954
72 "MD" 5.625 40.045 1.247
73 "MD" 2.251 39.779 0.116
74 "MD" -1.097 39.749 0.072
75 "MD" -4.475 40.801 -0.738
76 "MD" -7.409 39.868 -0.554
77 "MD" -10.333 38.186 -0.877
78 "MD" -14.023 37.973 -0.575
79 "MD" -17.039 36.002 -1.341
80 "MD" -20.268 36.438 -2.611
81 "MD" -22.508 33.616 -0.965
82 "MD" -25.885 32.018 -1.174
83 "MD" -28.169 29.568 -1.897
84 "MD" -31.154 28.193 -3.15
85 "MD" -34.212 26.441 -3.101
86 "MD" -35.946 23.471 -3.614
87 "MD" -37.59 20.162 -3.655
88 "MD" -39.724 16.831 -3.1
89 "MD" -40.912 14.452 -5.592
90 "MD" -42.818 10.983 -6.844
91 "MD" -42.069 7.822 -7.191
92 "MD" -42.761 4.399 -6.931
93 "MD" -42.472 1.412 -9.099
94 "MD" -42.919 -1.379 -9.432
95 "MD" -43.293 -4.324 -10.808
96 "MD" -43.18 -7.445 -11.736
97 "MD" -40.818 -10.342 -11.934
98 "MD" -38.882 -13.213 -12.196
99 "MD" -38.889 -16.359 -12.042
100 "MD" -36.012 -19.586 -12.458
101 "MD" -34.27 -22.664 -12.47
102 "MD" -31.635 -25.083 -13.475
103 "MD" -30.283 -27.618 -13.495
104 "MD" -28.955 -30.433 -13.901
105 "MD" -26.625 -33.319 -13.623
106 "MD" -23.598 -34.941 -14.042
107 "MD" -20.172 -36.367 -14.188
108 "MD" -16.957 -37.899 -14.063
109 "MD" -14.324 -39.423 -14.071
110 "MD" -10.429 -40.527 -13.038
111 "MD" -7.189 -41.87 -12.637
112 "MD" -3.923 -42.232 -12.569
113 "MD" -0.65 -43.336 -12.594
114 "MD" 2.902 -43.987 -11.463
115 "MD" 5.915 -42.8 -12.763
116 "MD" 9.389 -42.899 -13.464
117 "MD" 12.538 -41.006 -13.425
118 "MD" 15.886 -39.849 -12.85
119 "MD" 18.801 -38.68 -12.363
120 "MD" 21.624 -37.287 -12.34
121 "MD" 24.102 -33.606 -12.316
122 "MD" 27.233 -31.363 -13.356
123 "MD" 29.294 -28.568 -13.007
124 "MD" 32.147 -26.959 -14.45
125 "MD" 34.005 -24.636 -16.658
126 "MD" 36.132 -22.422 -17.312
127 "MD" 35.691 -19.139 -17.258
128 "MD" 36.981 -16.074 -18.543
129 "MD" 37.163 -12.76 -19.886
130 "MD" 38.986 -9.679 -19.644
131 "MD" 39.768 -6.461 -20.478
132 "MD" 39.458 -2.743 -20.674
133 "MD" 39.56 0.304 -21.716
134 "MD" 38.677 3.468 -21.981
135 "MD" 38.931 6.661 -20.994
136 "MD" 38.703 10.1 -21.48
137 "MD" 38.127 13.339 -22.425
138 "MD" 36.808 16.034 -22.657
139 "MD" 35.338 18.863 -22.457
140 "MD" 33.835 22.031 -21.932
141 "MD" 32.008 24.76 -20.566
142 "MD" 32.108 28.095 -20.572
143 "MD" 30.719 31.29 -19.764
144 "MD" 30.729 34.031 -19.953
145 "MD" 31.807 38.165 -19.731
146 "MD" 30.861 41.233 -19.649
147 "MD" 29.552 44.079 -20.16
148 "MD" 28.776 47.483 -19.764
149 "MD" 26.382 50.191 -18.98
150 "MD" 25.037 53.042 -18.98
151 "MD" 23.177 56.365 -19.045
152 "MD" 22.197 60.089 -20.454
153 "MD" 20.258 62.859 -19.711
154 "MD" 18.915 65.708 -20.855
155 "MD" 18.64 68.392 -22.363
156 "MD" 18.552 72.093 -23.357
157 "MD" 16.896 74.627 -25.178
158 "MD" 14.618 77.117 -26.068
159 "MD" 13.216 79.939 -27.375
160 "MD" 11.669 82.366 -28.269
161 "MD" 10.196 85.083 -29.541
162 "MD" 8.527 87.917 -29.763
163 "MD" 7.093 92.032 -29.109
164 "MD" 6.372 95.227 -29.553
165 "MD" 5.299 98.313 -30.252
166 "MD" 3.877 101.219 -31.803
167 "MD" 3.012 104.755 -33.436
-19 "MD" -25.735 107.433 31.687
-18 "MD" -24.585 101.206 33.466
-17 "MD" -24.26 98.088 32.806
-16 "MD" -23.514 95.213 32.229
-15 "MD" -24.184 91.658 33.827
-14 "MD" -23.4 88.122 34.706
-13 "MD" -23.537 85.253 34.001
-12 "MD" -23.877 81.441 33.527
-11 "MD" -24.86 78.013 32.547
-10 "MD" -25.096 74.778 31.421
-9 "MD" -25 71.598 31.389
-8 "MD" -25.564 68.773 29.822
-7 "MD" -26.705 65.639 29.09
-6 "MD" -26.894 62.485 28.871
-5 "MD" -28.149 58.81 28.922
-4 "MD" -27.555 55.515 28.652
-3 "MD" -27.838 52.018 29.053
-2 "MD" -28.94 49.159 28.009
-1 "MD" -28.737 45.94 26.281
0 "MD" -30.399 42.997 26.266
1 "MD" -30.394 39.143 24.946
2 "MD" -31.119 36.485 23.161
3 "MD" -31.447 32.782 23.089
4 "MD" -30.439 29.678 22.409
5 "MD" -31.317 26.531 23.266
6 "MD" -30.733 22.678 25.492
7 "MD" -31.867 20.047 26.228
8 "MD" -34.113 17.653 26.884
9 "MD" -36.646 14.91 27.306
10 "MD" -39.549 12.542 27.645
11 "MD" -40.512 9.812 26.352
12 "MD" -41.136 7.024 24.396
13 "MD" -41.341 4.334 22.734
14 "MD" -40.771 1.142 20.994
15 "MD" -40.871 -2.064 20.822
16 "MD" -39.853 -5.765 20.446
17 "MD" -39.611 -8.964 20.941
18 "MD" -39.186 -12.134 20.499
19 "MD" -39.084 -15.438 20.021
20 "MD" -37.424 -18.615 19.294
21 "MD" -37.077 -21.863 18.479
22 "MD" -36.536 -25.169 16.269
23 "MD" -34.179 -27.234 14.795
24 "MD" -31.526 -28.825 13.116
25 "MD" -28.636 -30.764 13.104
26 "MD" -26.176 -33.217 12.457
27 "MD" -24.626 -36.378 13.032
28 "MD" -20.744 -37.928 13.115
29 "MD" -17.732 -39.836 13.918
30 "MD" -14.893 -41.517 13.177
31 "MD" -11.962 -42.568 15.029
32 "MD" -8.786 -43.302 14.734
33 "MD" -5.322 -44.634 14.082
34 "MD" -2.043 -43.998 14.033
35 "MD" 1.424 -42.723 14.134
36 "MD" 4.625 -42.298 13.255
37 "MD" 8.241 -42.539 14.51
38 "MD" 11.162 -40.723 13.208
39 "MD" 14.288 -39.411 13.226
40 "MD" 17.986 -38.476 12.47
41 "MD" 20.883 -36.818 13.305
42 "MD" 23.093 -34.867 13.048
43 "MD" 26.559 -33.394 13.251
44 "MD" 29.066 -31.075 13.16
45 "MD" 30.414 -28.408 12.983
46 "MD" 32.231 -25.462 13.05
47 "MD" 34.223 -22.557 13.083
48 "MD" 37.474 -19.873 13.836
49 "MD" 38.331 -17.135 12.386
50 "MD" 38.059 -13.421 12.425
51 "MD" 39.16 -10.329 11.922
52 "MD" 40.88 -7.045 10.829
53 "MD" 41.978 -3.969 8.885
54 "MD" 42.062 -1.051 8.244
55 "MD" 41.46 1.832 7.155
56 "MD" 41.621 5.216 6.169
57 "MD" 41.228 8.764 5.997
58 "MD" 42.215 12.132 5.996
59 "MD" 40.971 14.994 4.854
60 "MD" 39.701 18.483 4.633
61 "MD" 37.371 21.582 3.205
62 "MD" 35.09 24.035 4.87
63 "MD" 32.513 26.314 4.172
64 "MD" 30.506 29.394 3.451
65 "MD" 28.032 31.422 2.456
66 "MD" 24.97 33.112 2.042
67 "MD" 22.43 35.303 2.478
68 "MD" 19.546 36.939 3.079
69 "MD" 15.931 37.407 1.386
70 "MD" 12.863 38.751 1.296
71 "MD" 9.237 38.786 1.277
72 "MD" 6.114 39.476 2.256
73 "MD" 2.933 40.23 1.628
74 "MD" -0.633 40.183 1.015
75 "MD" -3.207 39.714 0.611
76 "MD" -6.655 40.253 0.261
77 "MD" -10.366 38.874 0.442
78 "MD" -13.787 38.486 0.702
79 "MD" -17.391 36.917 -0.364
80 "MD" -20.187 36.934 -1.42
81 "MD" -22.648 34.332 -0.154
82 "MD" -25.542 33.068 -1.01
83 "MD" -28.817 31.101 -0.599
84 "MD" -30.145 28.233 -1.541
85 "MD" -32.803 26.534 -2.27
86 "MD" -35.33 24.887 -3.413
87 "MD" -37.386 21.526 -3.707
88 "MD" -39.359 19.164 -3.092
89 "MD" -41.434 15.856 -4.438
90 "MD" -41.692 12.548 -5.028
91 "MD" -41.788 8.948 -6.207
92 "MD" -42.392 5.601 -6.077
93 "MD" -43.629 2.004 -7.206
94 "MD" -43.239 -1.256 -8.092
95 "MD" -43.278 -4.202 -8.522
96 "MD" -41.828 -7.186 -9.122
97 "MD" -40.486 -10.775 -10.316
98 "MD" -38.516 -14.107 -11.025
99 "MD" -38.463 -17.147 -10.764
100 "MD" -35.691 -19.63 -11.657
101 "MD" -34.386 -22.783 -12.042
102 "MD" -31.65 -24.69 -11.103
103 "MD" -30.205 -27.526 -11.836
104 "MD" -27.812 -30.07 -12.982
105 "MD" -25.655 -32.787 -12.86
106 "MD" -22.92 -34.413 -13.294
107 "MD" -20.091 -36.971 -14.467
108 "MD" -17.378 -38.321 -13.365
109 "MD" -14.267 -39.932 -13.527
110 "MD" -10.322 -40.705 -14.543
111 "MD" -6.822 -41.692 -13.928
112 "MD" -3.974 -42.762 -14.225
113 "MD" -0.814 -42.993 -14.454
114 "MD" 2.947 -44.065 -13.089
115 "MD" 6.101 -43.198 -14.055
116 "MD" 9.262 -42.8 -14.743
117 "MD" 12.366 -41.558 -14.553
118 "MD" 15.979 -39.6 -14.036
119 "MD" 18.834 -39.288 -12.937
120 "MD" 21.827 -38.168 -13.44
121 "MD" 23.705 -34.375 -12.908
122 "MD" 26.307 -32.428 -13.903
123 "MD" 28.519 -30.15 -14.032
124 "MD" 31.567 -28.18 -15.629
125 "MD" 34.847 -26.754 -17.004
126 "MD" 36.285 -24.282 -17.64
127 "MD" 37.59 -21.056 -17.542
128 "MD" 38.505 -18.046 -18.351
129 "MD" 38.235 -13.962 -18.998
130 "MD" 38.916 -11.038 -19.863
131 "MD" 40.574 -8.391 -20.621
132 "MD" 40.866 -4.188 -20.486
133 "MD" 40.7 -0.99 -21.484
134 "MD" 40.414 2.069 -21.651
135 "MD" 41.095 5.188 -20.415
136 "MD" 41.269 8.077 -20.468
137 "MD" 39.911 11.311 -20.718
138 "MD" 37.604 14.664 -21.387
139 "MD" 36.246 17.886 -22.281
140 "MD" 35.305 21.23 -21.312
141 "MD" 34.891 24.202 -20.487
142 "MD" 34.381 27.101 -20.657
143 "MD" 32.776 30.116 -19.596
144 "MD" 33.161 33.671 -19.872
145 "MD" 33.267 37.35 -19.488
146 "MD" 33.309 41.339 -20.38
147 "MD" 32.41 45.635 -21.302
148 "MD" 30.994 47.86 -21.697
149 "MD" 29.206 51.62 -20.789
150 "MD" 28.513 54.602 -20.918
151 "MD" 28.768 57.624 -19.793
152 "MD" 27.034 61.205 -19.539
153 "MD" 26.457 63.606 -18.176
154 "MD" 27.033 67.668 -18.588
155 "MD" 26.882 70.71 -17.59
156 "MD" 26.644 73.991 -16.01
157 "MD" 25.58 77.041 -15.882
158 "MD" 24.105 80.128 -16.193
159 "MD" 23.919 83.436 -17.226
160 "MD" 22.815 86.838 -15.789
161 "MD" 22.165 89.611 -16.095
162 "MD" 22.135 92.687 -13.961
163 "MD" 20.925 96.256 -11.915
164 "MD" 21.671 99.423 -11.592
165 "MD" 21.429 102.315 -11.149
166 "MD" 21.478 105.731 -10.051
167 "MD" 22.246 109.622 -10.97
-19 "MD" -14.601 105.715 22.369
-18 "MD" -15.176 102.528 28.365
-17 "MD" -16.244 99.742 29.461
-16 "MD" -16.471 96.364 28.402
-15 "MD" -17.191 92.774 29.012
-14 "MD" -18.209 89.678 28.449
-13 "MD" -19.417 86.853 28.068
-12 "MD" -20.193 83.604 28.599
-11 "MD" -21.297 80.428 27.396
-10 "MD" -21.813 77.496 26.144
-9 "MD" -21.735 74.647 25.688
-8 "MD" -21.588 71.697 24.755
-7 "MD" -22.218 68.39 23.588
-6 "MD" -21.936 64.801 23.409
-5 "MD" -23.662 61.632 23.658
-4 "MD" -23.285 58.218 23.404
-3 "MD" -24.876 54.875 24.665
-2 "MD" -25.706 51.758 25.359
-1 "MD" -25.881 48.211 23.217
0 "MD" -27.931 45.629 23.335
1 "MD" -28.906 41.42 21.987
2 "MD" -28.905 38.079 22.216
3 "MD" -30.455 35.408 21.232
4 "MD" -30.245 32.194 21.601
5 "MD" -30.314 28.924 21.691
6 "MD" -31.386 25.72 21.673
7 "MD" -32.861 22.614 23.306
8 "MD" -35.191 20.08 24.797
9 "MD" -37.671 16.789 25.673
10 "MD" -40.185 14.071 25.527
11 "MD" -40.043 11.184 24.163
12 "MD" -40.838 8.498 23.018
13 "MD" -41.828 5.265 21.873
14 "MD" -41.156 1.313 20.33
15 "MD" -41.288 -1.413 20.324
16 "MD" -40.304 -5.046 19.427
17 "MD" -39.945 -8.1 18.137
18 "MD" -40.259 -11.663 17.522
19 "MD" -39.878 -14.59 16.118
20 "MD" -38.855 -18.776 17.342
21 "MD" -36.819 -21.476 15.618
22 "MD" -34.92 -24.152 15.174
23 "MD" -32.935 -26.138 13.586
24 "MD" -30.878 -28.484 12.24
25 "MD" -27.966 -30.483 13.421
26 "MD" -26.083 -32.868 13.029
27 "MD" -23.732 -35.543 12.675
28 "MD" -19.521 -37.946 12.391
29 "MD" -16.871 -39.938 12.983
30 "MD" -14.096 -40.63 13.692
31 "MD" -11.065 -42.211 14.602
32 "MD" -7.599 -43.231 14.987
33 "MD" -4.508 -44.578 15.204
34 "MD" -1.487 -43.804 13.678
35 "MD" 1.746 -43.44 13.28
36 "MD" 5.114 -41.94 13.337
37 "MD" 8.786 -41.835 14.353
38 "MD" 12.064 -39.88 13.132
39 "MD" 15.211 -38.679 12.777
40 "MD" 17.58 -37.041 13.447
41 "MD" 20.708 -34.969 13.418
42 "MD" 23.301 -33.368 13.762
43 "MD" 25.872 -31.765 13.725
44 "MD" 28.708 -29.213 12.203
45 "MD" 29.939 -26.656 12.469
46 "MD" 32.431 -24.38 12.391
47 "MD" 33.779 -20.954 12.452
48 "MD" 36.688 -18.481 13.006
49 "MD" 37.986 -15.653 12.207
50 "MD" 37.3 -11.984 12.726
51 "MD" 38.275 -9.235 12.139
52 "MD" 40.327 -6.105 12.064
53 "MD" 42.283 -3.617 9.857
54 "MD" 42.333 -0.311 9.01
55 "MD" 42.686 2.295 7.839
56 "MD" 43.011 5.457 6.663
57 "MD" 41.762 9.384 6.341
58 "MD" 42.864 12.786 6.968
59 "MD" 41.545 15.705 5.341
60 "MD" 39.391 19.094 4.816
61 "MD" 37.211 22.451 3.066
62 "MD" 34.902 24.965 4.091
63 "MD" 32.139 26.454 2.651
64 "MD" 30.699 29.641 2.59
65 "MD" 28.704 31.767 1.973
66 "MD" 25.414 32.82 2.137
67 "MD" 22.779 34.788 1.542
68 "MD" 20.274 36.758 2.908
69 "MD" 16.773 36.718 1.895
70 "MD" 12.869 38.793 1.671
71 "MD" 9.508 38.084 2.483
72 "MD" 6.297 38.111 1.911
73 "MD" 3.204 38.24 0.871
74 "MD" -0.149 38.825 0.879
75 "MD" -3.563 38.827 0.602
76 "MD" -6.606 39.313 -0.612
77 "MD" -9.975 39.189 -0.896
78 "MD" -13.906 38.486 -0.459
79 "MD" -16.784 37.057 -1.103
80 "MD" -19.803 37.069 -2.274
81 "MD" -22.007 34.626 -0.922
82 "MD" -25.07 32.742 -2.427
83 "MD" -28.043 31.626 -2.318
84 "MD" -30.192 28.638 -3.086
85 "MD" -33.268 27.416 -3.62
86 "MD" -35.427 24.921 -4.354
87 "MD" -37.045 21.599 -4.305
88 "MD" -39.292 18.211 -3.785
89 "MD" -40.376 15.628 -6.608
90 "MD" -41.94 12.254 -7.569
91 "MD" -41.691 9.334 -7.302
92 "MD" -42.821 5.897 -7.74
93 "MD" -44.479 2.308 -9.196
94 "MD" -43.594 -0.879 -9.494
95 "MD" -42.903 -4.284 -10.495
96 "MD" -41.349 -7.269 -10.636
97 "MD" -40.11 -10.659 -11.924
98 "MD" -38.595 -13.782 -12.486
99 "MD" -38.133 -16.917 -12.327
100 "MD" -35.613 -19.473 -13.306
101 "MD" -33.378 -22.309 -13.097
102 "MD" -30.929 -24.904 -13.091
103 "MD" -29.223 -27.176 -14.125
104 "MD" -27.659 -29.912 -14.018
105 "MD" -25.222 -32.791 -14.115
106 "MD" -22.952 -35.17 -15.035
107 "MD" -19.601 -36.298 -14.962
108 "MD" -16.365 -37.522 -15.09
109 "MD" -14.157 -40.267 -14.926
110 "MD" -10.765 -40.961 -14.849
111 "MD" -7.72 -42.223 -14.53
112 "MD" -4.162 -42.723 -14.299
113 "MD" -0.904 -42.857 -14.233
114 "MD" 2.228 -43.677 -13.834
115 "MD" 4.701 -42.69 -14.744
116 "MD" 8.639 -42.952 -15.157
117 "MD" 12.348 -41.303 -14.736
118 "MD" 15.487 -40.132 -13.379
119 "MD" 17.997 -39.125 -13.462
120 "MD" 20.981 -37.894 -14.963
121 "MD" 23.087 -34.811 -15.292
122 "MD" 26.546 -32.767 -14.954
123 "MD" 28.57 -30.585 -15.858
124 "MD" 31.791 -29.375 -16.332
125 "MD" 33.545 -26.502 -16.859
126 "MD" 35.139 -24.195 -17.876
127 "MD" 36.627 -21.114 -19.274
128 "MD" 36.959 -17.053 -20.511
129 "MD" 37.226 -13.396 -20.801
130 "MD" 38.896 -10.194 -20.62
131 "MD" 39.23 -7.585 -21.524
132 "MD" 40.272 -3.601 -21.24
133 "MD" 40.463 -0.228 -21.912
134 "MD" 39.884 3.152 -22.699
135 "MD" 40.554 5.849 -22.409
136 "MD" 41.031 9.647 -22.439
137 "MD" 38.99 12.833 -22.506
138 "MD" 37.285 15.372 -24.554
139 "MD" 36.035 18.185 -23.818
140 "MD" 33.821 20.795 -23.756
141 "MD" 34.137 24.518 -22.697
142 "MD" 32.58 27.01 -21.091
143 "MD" 31 29.916 -20.038
144 "MD" 31.135 33.08 -20.46
145 "MD" 31.88 36.773 -20.97
146 "MD" 31.179 40.266 -21.47
147 "MD" 29.258 42.675 -21.804
148 "MD" 28.067 45.77 -21.983
149 "MD" 25.226 48.519 -22.61
150 "MD" 23.76 51.512 -22.739
151 "MD" 22.328 54.56 -22.398
152 "MD" 21.169 57.27 -21.327
153 "MD" 20.013 60.249 -21.396
154 "MD" 20.434 63.722 -20.461
155 "MD" 20.376 66.601 -21.969
156 "MD" 20.592 70.749 -21.85
157 "MD" 18.927 73.428 -23.123
158 "MD" 17.926 76.046 -24.153
159 "MD" 16.978 78.952 -25.72
160 "MD" 14.009 82.036 -26.753
161 "MD" 12.902 84.721 -26.418
162 "MD" 10.894 87.457 -24.989
163 "MD" 8.82 90.045 -24.079
164 "MD" 9.009 93.308 -24.174
165 "MD" 8.254 96.348 -23.646
166 "MD" 7.9 100.078 -23.442
167 "MD" 7.198 103.419 -23.914
-19 "MD" 2.861 92.217 52.542
-18 "MD" -5.479 87.162 56.632
-17 "MD" -6.348 84.043 55.173
-16 "MD" -7.497 81.053 53.725
-15 "MD" -8.617 78.477 51.846
-14 "MD" -10.79 75.824 51.211
-13 "MD" -12.182 73.559 49.278
-12 "MD" -14.45 71.234 47.857
-11 "MD" -16.107 69.694 44.46
-10 "MD" -17.742 68.811 41.194
-9 "MD" -18.7 66.477 39.559
-8 "MD" -19.014 64.385 37.653
-7 "MD" -19.608 62.537 34.369
-6 "MD" -19.202 59.099 32.859
-5 "MD" -20.529 56.269 31.193
-4 "MD" -20.484 52.752 29.731
-3 "MD" -21.83 50.605 28.5
-2 "MD" -24.243 47.501 26.053
-1 "MD" -24.701 45.52 23.66
0 "MD" -27.169 42.737 23.028
1 "MD" -29.027 40.088 21.181
2 "MD" -29.041 36.698 21.91
3 "MD" -30.57 33.941 21.612
4 "MD" -30.634 30.368 22.111
5 "MD" -30.345 26.724 21.84
6 "MD" -30.672 23.657 23.367
7 "MD" -32.604 20.882 24.077
8 "MD" -34.299 18.085 24.661
9 "MD" -35.538 15.467 24.851
10 "MD" -38.256 13.027 25.233
11 "MD" -39.336 10.059 23.645
12 "MD" -40.785 7.502 22.265
13 "MD" -42.193 4.607 21.271
14 "MD" -41.058 0.908 21.01
15 "MD" -40.903 -2.606 20.113
16 "MD" -40.442 -5.535 19.574
17 "MD" -39.619 -8.968 18.766
18 "MD" -39.651 -12.512 19.009
19 "MD" -38.765 -15.062 18.189
20 "MD" -38.778 -18.017 18.063
21 "MD" -37.931 -21.736 18.569
22 "MD" -35.777 -24.155 17.28
23 "MD" -34.259 -26.812 14.761
24 "MD" -31.569 -28.97 12.912
25 "MD" -28.861 -31.047 13.397
26 "MD" -25.726 -33.373 14.086
27 "MD" -24.494 -36.119 13.834
28 "MD" -20.788 -37.323 13.71
29 "MD" -17.546 -39.401 14.473
30 "MD" -14.712 -40.886 14.159
31 "MD" -12.25 -42.337 15.628
32 "MD" -9.024 -43.25 15.334
33 "MD" -5.768 -44.335 14.837
34 "MD" -2.533 -43.292 14.301
35 "MD" 0.839 -41.935 14.52
36 "MD" 4.227 -41.468 13.627
37 "MD" 8.477 -41.932 14.355
38 "MD" 10.896 -40.335 12.986
39 "MD" 14.243 -39.15 11.991
40 "MD" 17.763 -36.86 11.87
41 "MD" 20.753 -35.37 10.978
42 "MD" 23.352 -33.542 12.138
43 "MD" 26.492 -31.996 12.891
44 "MD" 29.138 -29.124 12.054
45 "MD" 31.061 -26.88 11.55
46 "MD" 33.139 -23.78 13.112
47 "MD" 34.73 -20.547 12.106
48 "MD" 37.378 -18.578 12.841
49 "MD" 38.385 -15.463 11.517
50 "MD" 37.886 -12.135 12.045
51 "MD" 39.627 -8.947 11.64
52 "MD" 41.29 -6.058 10.933
53 "MD" 43.086 -3.367 8.984
54 "MD" 42.24 -0.442 7.805
55 "MD" 42.211 2.285 6.557
56 "MD" 42.567 5.412 5.559
57 "MD" 41.651 9.493 5.788
58 "MD" 42.685 12.963 6.316
59 "MD" 40.858 15.695 5.406
60 "MD" 38.917 19.571 5.686
61 "MD" 37.147 22.081 4.683
62 "MD" 35.106 24.48 5.746
63 "MD" 32.697 27.515 5.366
64 "MD" 31.144 30.055 3.481
65 "MD" 28.014 31.744 2.74
66 "MD" 24.647 32.976 2.384
67 "MD" 22.523 34.711 1.651
68 "MD" 19.68 36.826 3.155
69 "MD" 16.156 36.718 1.397
70 "MD" 13.15 38.362 0.26
71 "MD" 9.452 38.007 -0.073
72 "MD" 6.059 39.037 -0.043
73 "MD" 2.913 39.749 -1.476
74 "MD" -0.955 41.217 -2.471
75 "MD" -3.952 41.573 -2.464
76 "MD" -7.222 40.428 -2.11
77 "MD" -10.51 38.943 -1.305
78 "MD" -13.793 38.228 -0.552
79 "MD" -16.746 36.8 -1.874
80 "MD" -20.16 36.139 -2.329
81 "MD" -22.811 34.095 -1.023
82 "MD" -25.309 32.172 -2.434
83 "MD" -28.341 30.601 -2.003
84 "MD" -30.133 27.703 -2.737
85 "MD" -33.521 26.363 -3.393
86 "MD" -35.824 24.174 -4.05
87 "MD" -37.776 20.824 -4.985
88 "MD" -38.884 17.833 -5.759
89 "MD" -41.539 15.652 -5.782
90 "MD" -42.657 12.408 -6.147
91 "MD" -41.919 8.412 -5.591
92 "MD" -42.536 4.897 -5.514
93 "MD" -42.07 1.989 -7.497
94 "MD" -42.895 -1.051 -9.363
95 "MD" -42.286 -3.581 -9.291
96 "MD" -41.281 -7.2 -9.753
97 "MD" -40.433 -10.99 -11.745
98 "MD" -39.095 -13.844 -12.122
99 "MD" -38.617 -16.659 -11.815
100 "MD" -36.721 -19.309 -12.549
101 "MD" -34.113 -22.585 -12.307
102 "MD" -31.394 -24.675 -13.552
103 "MD" -29.723 -27.395 -14.839
104 "MD" -28.075 -30.266 -15.252
105 "MD" -26.381 -33.142 -15.398
106 "MD" -23.212 -33.992 -15.507
107 "MD" -20.294 -36.256 -16.809
108 "MD" -16.729 -37.061 -16.451
109 "MD" -14.011 -39.734 -15.066
110 "MD" -10.487 -39.711 -14.922
111 "MD" -7.31 -40.256 -13.68
112 "MD" -4.069 -41.598 -13.591
113 "MD" -1.234 -43.531 -13.063
114 "MD" 2.494 -43.81 -12.489
115 "MD" 5.576 -43.903 -13.84
116 "MD" 8.967 -42.8 -14.498
117 "MD" 12.108 -41.315 -14.672
118 "MD" 15.388 -40.045 -14.98
119 "MD" 18.562 -39.284 -13.74
120 "MD" 21.724 -37.378 -14.443
121 "MD" 23.632 -34.171 -14.854
122 "MD" 26.793 -32.446 -15.832
123 "MD" 28.741 -29.981 -15.429
124 "MD" 31.671 -28.633 -17.17
125 "MD" 34.072 -26.226 -17.188
126 "MD" 35.985 -24.174 -17.89
127 "MD" 37.328 -21.329 -19.256
128 "MD" 38.078 -18.067 -20.1
129 "MD" 38.526 -14.059 -19.938
130 "MD" 39.314 -11.151 -20.139
131 "MD" 41.112 -8.454 -21.129
132 "MD" 41.143 -5.086 -21.718
133 "MD" 41.111 -0.977 -22.992
134 "MD" 40.832 2.192 -22.888
135 "MD" 40.617 5.202 -23.005
136 "MD" 41.329 8.714 -22.846
137 "MD" 40.138 12.392 -23.947
138 "MD" 38.534 15.098 -23.25
139 "MD" 37.283 17.928 -23.569
140 "MD" 35.36 21.46 -22.361
141 "MD" 34.293 24.336 -21.591
142 "MD" 33.7 27.22 -21.059
143 "MD" 31.828 29.986 -19.882
144 "MD" 31.478 32.807 -20.52
145 "MD" 31.9 36.83 -19.991
146 "MD" 30.496 40.759 -20.12
147 "MD" 28.628 43.178 -18.953
148 "MD" 26.5 45.21 -19.043
149 "MD" 23.359 47.749 -20.012
150 "MD" 20.914 50.597 -19.897
151 "MD" 19.756 53.761 -18.856
152 "MD" 18.003 56.019 -17.738
153 "MD" 16.201 59.16 -16.935
154 "MD" 14.803 61.722 -14.923
155 "MD" 12.92 64.532 -15.165
156 "MD" 11.758 68.158 -16.064
157 "MD" 9.08 69.888 -17.142
158 "MD" 7.38 72.509 -18.251
159 "MD" 6.07 75.335 -19.371
160 "MD" 3.089 77.645 -19.688
161 "MD" 1.55 81.198 -19.165
162 "MD" -0.787 82.697 -20.806
163 "MD" -2.987 85.56 -21.432
164 "MD" -3.729 89.376 -22.581
165 "MD" -4.326 92.15 -23.299
166 "MD" -5.704 95.386 -23.093
167 "MD" -7.044 98.173 -24.979
-19 "MD" -16.855 106.784 34.046
-18 "MD" -24.884 99.653 33.047
-17 "MD" -23.197 96.968 32.268
-16 "MD" -21.685 93.973 32.536
-15 "MD" -20.542 90.458 34.69
-14 "MD" -20.194 87.499 35.186
-13 "MD" -21.66 84.826 34.848
-12 "MD" -21.845 81.272 35.949
-11 "MD" -23.094 78.159 34.004
-10 "MD" -24.809 74.746 32.806
-9 "MD" -24.364 71.208 32.142
-8 "MD" -24.575 68.792 31.519
-7 "MD" -24.989 65.62 29.924
-6 "MD" -24.346 62.096 29.08
-5 "MD" -25.267 58.64 28.649
-4 "MD" -24.83 55.599 28.146
-3 "MD" -24.937 52.728 27.082
-2 "MD" -26.075 49.671 27.281
-1 "MD" -25.933 46.62 24.707
0 "MD" -27.571 44.102 24.467
1 "MD" -28.02 40.244 22.905
2 "MD" -28.206 36.983 23.068
3 "MD" -29.54 33.998 21.887
4 "MD" -29.836 30.965 22.126
5 "MD" -29.676 27.409 21.114
6 "MD" -29.8 24.096 21.642
7 "MD" -31.02 21.342 23.25
8 "MD" -32.926 18.496 23.133
9 "MD" -34.286 15.787 23.726
10 "MD" -37.039 12.661 24.09
11 "MD" -38.815 9.72 22.596
12 "MD" -38.938 7.244 21.087
13 "MD" -40.228 4.463 20.036
14 "MD" -40.684 1.286 20.347
15 "MD" -40.188 -2.106 20.654
16 "MD" -39.734 -5.561 20.076
17 "MD" -39.005 -8.66 20.072
18 "MD" -38.607 -11.933 20.39
19 "MD" -38.022 -15.4 19.606
20 "MD" -36.991 -18.24 19.088
21 "MD" -36.319 -21.253 19.403
22 "MD" -35.557 -24.277 16.747
23 "MD" -34.151 -26.556 15.43
24 "MD" -30.976 -28.666 13.859
25 "MD" -28.52 -30.777 13.903
26 "MD" -26.131 -32.868 12.345
27 "MD" -24.332 -35.824 12.841
28 "MD" -21.518 -37.69 12.328
29 "MD" -18.762 -39.819 12.067
30 "MD" -15.081 -41.049 12.529
31 "MD" -11.765 -42.249 13.148
32 "MD" -9.031 -43.855 14.339
33 "MD" -5.576 -44.838 14.038
34 "MD" -2.088 -43.562 14.087
35 "MD" 0.81 -42.255 14.342
36 "MD" 4.603 -42.121 13.95
37 "MD" 8.29 -42.612 14.914
38 "MD" 11.226 -40.513 13.57
39 "MD" 14.641 -39.495 13.156
40 "MD" 17.285 -37.587 13.348
41 "MD" 19.666 -36.235 13.411
42 "MD" 21.838 -33.5 12.437
43 "MD" 25.183 -32.062 11.96
44 "MD" 28.213 -30.618 11.391
45 "MD" 29.97 -27.983 10.749
46 "MD" 32.47 -25.7 12.327
47 "MD" 34.103 -23.019 11.547
48 "MD" 36.185 -18.68 12.082
49 "MD" 38.778 -16.493 10.768
50 "MD" 38.555 -13.698 10.917
51 "MD" 39.427 -10.023 11.06
52 "MD" 41.352 -6.858 10.547
53 "MD" 43.238 -3.924 8.792
54 "MD" 44.056 -0.877 7.561
55 "MD" 42.235 1.678 7.138
56 "MD" 42.399 5.281 5.512
57 "MD" 41.573 8.099 5.887
58 "MD" 42.209 12.486 6.071
59 "MD" 40.708 15.087 5.342
60 "MD" 39.456 18.481 4.969
61 "MD" 37.495 21.304 3.72
62 "MD" 35.334 23.973 4.923
63 "MD" 33.033 25.966 4.175
64 "MD" 31.305 29.377 4.298
65 "MD" 28.005 31.131 3.136
66 "MD" 24.801 32.6 2.277
67 "MD" 22.316 34.66 3.491
68 "MD" 19.576 36.051 3.173
69 "MD" 15.633 36.157 1.449
70 "MD" 12.751 38.551 0.396
71 "MD" 9.411 38.14 0.847
72 "MD" 6.468 38.759 0.398
73 "MD" 2.993 40.658 -0.32
74 "MD" -0.096 39.725 -0.345
75 "MD" -3.408 40.169 -1.135
76 "MD" -6.976 40.374 -1.397
77 "MD" -10.118 39.005 -1.495
78 "MD" -13.36 38.339 -1.135
79 "MD" -16.681 36.878 -2.122
80 "MD" -20.272 36.719 -2.78
81 "MD" -22.66 34.672 -1.302
82 "MD" -25.519 32.89 -2.315
83 "MD" -28.915 30.837 -2.249
84 "MD" -30.316 27.703 -3.305
85 "MD" -33.464 26.441 -3.924
86 "MD" -35.232 24.007 -4.544
87 "MD" -37.22 21.298 -4.694
88 "MD" -38.896 17.968 -5.091
89 "MD" -40.859 15.139 -6.838
90 "MD" -42.631 12.274 -7.798
91 "MD" -41.928 8.928 -6.933
92 "MD" -42.814 5.393 -7.281
93 "MD" -43.273 2.174 -8.309
94 "MD" -44.011 -0.928 -9.088
95 "MD" -42.983 -3.986 -9.365
96 "MD" -42.288 -7.01 -9.853
97 "MD" -41.108 -10.52 -11.399
98 "MD" -39.034 -13.736 -11.452
99 "MD" -38.647 -16.805 -11.004
100 "MD" -36.226 -19.381 -11.91
101 "MD" -34.412 -22.596 -11.603
102 "MD" -31.74 -24.709 -12.049
103 "MD" -29.737 -26.994 -12.77
104 "MD" -27.803 -29.672 -13.518
105 "MD" -25.978 -32.762 -13.467
106 "MD" -22.618 -33.336 -13.966
107 "MD" -20.526 -35.455 -15.58
108 "MD" -17.805 -36.803 -15.408
109 "MD" -15.471 -39.366 -14.269
110 "MD" -12.159 -40.482 -14.097
111 "MD" -8.253 -40.894 -13.55
112 "MD" -5.033 -41.587 -13.173
113 "MD" -0.313 -43.051 -12.699
114 "MD" 3.341 -43.505 -13.217
115 "MD" 5.911 -42.34 -13.896
116 "MD" 9.398 -42.465 -14.706
117 "MD" 12.755 -40.818 -14.31
118 "MD" 15.963 -39.653 -14.013
119 "MD" 19.49 -37.951 -13.531
120 "MD" 22.639 -36.909 -14.198
121 "MD" 24.392 -34.27 -14.825
122 "MD" 27.371 -32.355 -16.159
123 "MD" 29.594 -29.75 -15.205
124 "MD" 33.272 -28.254 -15.911
125 "MD" 34.845 -25.641 -16.233
126 "MD" 35.892 -23.096 -16.876
127 "MD" 36.853 -19.784 -17.556
128 "MD" 37.707 -16.855 -17.633
129 "MD" 37.829 -12.643 -18.986
130 "MD" 38.462 -9.601 -20.102
131 "MD" 39.615 -6.783 -20.851
132 "MD" 39.834 -3.314 -20.763
133 "MD" 39.945 0.47 -21.747
134 "MD" 39.457 3.39 -22.422
135 "MD" 39.988 6.135 -23.055
136 "MD" 40.727 9.835 -23.409
137 "MD" 39.476 12.617 -23.169
138 "MD" 38.886 15.464 -24.608
139 "MD" 36.441 18.547 -23.798
140 "MD" 34.61 21.499 -23.38
141 "MD" 34.262 24.742 -22.57
142 "MD" 32.78 27.226 -21.458
143 "MD" 30.874 29.82 -20.483
144 "MD" 30.464 33.211 -20.503
145 "MD" 30.077 36.853 -21.004
146 "MD" 29.415 39.993 -20.945
147 "MD" 28.059 43.195 -21.036
148 "MD" 27.313 46.635 -19.715
149 "MD" 26.177 50.164 -21.222
150 "MD" 25.132 53.804 -20.165
151 "MD" 23.912 56.651 -20.856
152 "MD" 22.758 60.065 -21.08
153 "MD" 22.767 63.061 -20.884
154 "MD" 23.348 66.846 -20.087
155 "MD" 23.477 69.314 -21.807
156 "MD" 23.63 73.058 -22.452
157 "MD" 22.107 75.867 -24.186
158 "MD" 21.497 78.76 -26.617
159 "MD" 20.017 81.092 -27.948
160 "MD" 19.055 84.814 -28.399
161 "MD" 17.692 86.711 -28.615
162 "MD" 15.792 89.453 -30.134
163 "MD" 14.638 93.464 -29.984
164 "MD" 15.173 96.451 -31.576
165 "MD" 14.761 99.381 -33.285
166 "MD" 14.343 102.082 -35.713
167 "MD" 13.186 103.677 -38.426
-19 "MD" -11.732 104.884 45.054
-18 "MD" -19.837 99.307 42.742
-17 "MD" -20.196 96.123 42.139
-16 "MD" -20.192 93.171 41.196
-15 "MD" -19.803 90.025 39.778
-14 "MD" -21.482 86.587 39.005
-13 "MD" -22.27 83.646 38.83
-12 "MD" -22.312 80.022 38.189
-11 "MD" -22.982 76.71 36.536
-10 "MD" -23.906 73.75 36.06
-9 "MD" -23.57 70.032 35.542
-8 "MD" -23.549 67.078 34.709
-7 "MD" -24.512 64.359 32.846
-6 "MD" -23.918 61.354 31.54
-5 "MD" -25.249 58.458 29.904
-4 "MD" -25.048 55.362 28.781
-3 "MD" -26.103 52.186 28.056
-2 "MD" -27.461 48.687 27.818
-1 "MD" -27.04 46.346 25.339
0 "MD" -28.477 43.401 24.13
1 "MD" -29.376 40.399 21.993
2 "MD" -29.512 36.849 22.198
3 "MD" -30.951 33.692 21.134
4 "MD" -31.049 29.965 21.525
5 "MD" -30.737 26.719 21.124
6 "MD" -30.087 22.706 22.994
7 "MD" -31.595 20.389 23.361
8 "MD" -33.342 17.709 23.635
9 "MD" -35.455 14.758 24.395
10 "MD" -38.584 12.755 24.635
11 "MD" -39.18 9.615 23.44
12 "MD" -39.686 6.411 22.208
13 "MD" -40.941 3.619 21.392
14 "MD" -41.125 -0.148 21.117
15 "MD" -40.719 -3.219 19.736
16 "MD" -40.056 -6.416 19.608
17 "MD" -40.238 -9.438 19.231
18 "MD" -40.345 -12.723 18.322
19 "MD" -40.079 -15.787 17.218
20 "MD" -39.177 -19.314 18.702
21 "MD" -38.821 -22.903 17.658
22 "MD" -36.677 -25.672 16.302
23 "MD" -34.721 -27.682 15.348
24 "MD" -31.348 -29.043 13.711
25 "MD" -28.441 -30.744 15.036
26 "MD" -26.171 -32.846 13.904
27 "MD" -23.799 -35.543 12.554
28 "MD" -19.705 -37.955 11.887
29 "MD" -16.649 -39.847 13.798
30 "MD" -13.788 -41.244 14.025
31 "MD" -10.86 -42.634 15.462
32 "MD" -7.084 -43.534 14.742
33 "MD" -3.766 -44.842 14.655
34 "MD" -0.634 -43.688 14.096
35 "MD" 2.255 -42.58 14.556
36 "MD" 5.39 -41.543 14.105
37 "MD" 9.163 -41.967 15.084
38 "MD" 11.594 -39.652 13.464
39 "MD" 14.807 -37.8 13.71
40 "MD" 18.342 -37.384 12.936
41 "MD" 21.584 -35.464 13.765
42 "MD" 23.274 -32.954 12.484
43 "MD" 26.467 -31.772 11.768
44 "MD" 29.424 -29.863 10.582
45 "MD" 31.763 -28.233 10.39
46 "MD" 34.09 -25.086 12.316
47 "MD" 35.611 -22.251 11.964
48 "MD" 36.804 -18.579 11.948
49 "MD" 38.147 -16.035 11.5
50 "MD" 38.663 -12.516 11.179
51 "MD" 39.959 -9.352 11.238
52 "MD" 41.494 -6.29 10.874
53 "MD" 43.178 -3.167 8.658
54 "MD" 42.88 -0.508 7.802
55 "MD" 42.778 2.629 6.88
56 "MD" 42.456 6.004 6.02
57 "MD" 41.652 9.247 5.768
58 "MD" 42.824 13.295 6.192
59 "MD" 40.77 16.472 5.45
60 "MD" 39.065 19.732 5.35
61 "MD" 37.04 21.953 3.714
62 "MD" 35.28 24.559 4.891
63 "MD" 33.084 26.987 4.533
64 "MD" 30.435 29.669 3.657
65 "MD" 28.512 31.832 2.489
66 "MD" 25.264 32.728 2.243
67 "MD" 22.246 34.474 3.462
68 "MD" 19.69 36.768 3.228
69 "MD" 16.25 35.939 1.626
70 "MD" 12.982 38.196 1.564
71 "MD" 9.673 37.839 0.827
72 "MD" 6.409 38.839 1.655
73 "MD" 2.686 38.513 0.267
74 "MD" -0.037 38.839 0.949
75 "MD" -3.095 39.118 -0.187
76 "MD" -6.489 39.824 -1.066
77 "MD" -9.658 38.191 -0.559
78 "MD" -13.208 38.411 -0.257
79 "MD" -16.076 36.653 -1.29
80 "MD" -19.444 36.295 -2.032
81 "MD" -21.54 34.308 -1.329
82 "MD" -24.579 32.445 -2.638
83 "MD" -27.459 31.214 -2.297
84 "MD" -29.061 28.151 -2.486
85 "MD" -32.379 26.891 -3.605
86 "MD" -34.485 24.479 -4.719
87 "MD" -36.217 21.886 -5.323
88 "MD" -38.405 18.931 -3.613
89 "MD" -40.711 15.695 -5.205
90 "MD" -42.474 12.893 -5.836
91 "MD" -42.062 9.575 -6.032
92 "MD" -43.627 5.875 -5.954
93 "MD" -42.248 2.67 -7.518
94 "MD" -42.559 0.37 -9.374
95 "MD" -42.571 -3.599 -9.614
96 "MD" -41.704 -6.638 -10.074
97 "MD" -40.762 -9.869 -11.541
98 "MD" -39.095 -13.386 -11.771
99 "MD" -38.339 -16.905 -11.919
100 "MD" -36.958 -19.81 -12.832
101 "MD" -34.89 -22.34 -13.338
102 "MD" -31.517 -24.255 -12.334
103 "MD" -29.569 -27.004 -13.477
104 "MD" -27.539 -29.471 -13.857
105 "MD" -26.48 -32.811 -14.103
106 "MD" -23.437 -33.709 -14.608
107 "MD" -20.654 -36.137 -15.185
108 "MD" -17.793 -37.97 -14.559
109 "MD" -14.927 -40.413 -12.973
110 "MD" -11.143 -40.586 -13.502
111 "MD" -7.822 -41.031 -13.452
112 "MD" -4.818 -41.636 -13.079
113 "MD" -0.476 -43.362 -13.117
114 "MD" 2.635 -43.647 -13.22
115 "MD" 5.082 -42.599 -14.154
116 "MD" 8.738 -42.835 -14.459
117 "MD" 11.427 -41.05 -14.15
118 "MD" 14.711 -39.737 -15.411
119 "MD" 18.302 -39.257 -14.525
120 "MD" 21.584 -38.23 -14.514
121 "MD" 23.82 -35.065 -14.66
122 "MD" 26.608 -32.75 -15.726
123 "MD" 28.618 -30.314 -15.654
124 "MD" 31.862 -28.807 -15.632
125 "MD" 34.172 -26.395 -16.17
126 "MD" 36.115 -24.329 -16.586
127 "MD" 36.421 -21.473 -18.527
128 "MD" 37.34 -17.83 -19.569
129 "MD" 37.405 -13.44 -19.645
130 "MD" 39.145 -10.631 -19.395
131 "MD" 39.281 -7.377 -20.833
132 "MD" 39.911 -3.658 -20.232
133 "MD" 39.549 -0.14 -20.391
134 "MD" 39.073 3.282 -21.683
135 "MD" 38.665 5.918 -22.336
136 "MD" 40.443 9.145 -21.85
137 "MD" 39.021 12.537 -21.903
138 "MD" 37.877 15.887 -22.909
139 "MD" 36.725 18.728 -22.659
140 "MD" 34.874 21.709 -21.71
141 "MD" 33.859 25.131 -21.524
142 "MD" 33.058 27.692 -20.905
143 "MD" 31.672 31.024 -20.314
144 "MD" 30.653 33.528 -20.525
145 "MD" 30.614 38.047 -20.215
146 "MD" 28.792 40.577 -21.113
147 "MD" 27.447 43.009 -22.827
148 "MD" 26.178 45.845 -23.597
149 "MD" 24.051 48.807 -24.51
150 "MD" 22.206 51.666 -23.887
151 "MD" 21.154 54.552 -23.794
152 "MD" 19.61 57.756 -23.671
153 "MD" 18.015 60.634 -23.371
154 "MD" 17.96 64.194 -22.547
155 "MD" 16.986 67.134 -24.566
156 "MD" 16.253 70.616 -24.222
157 "MD" 16.156 73.873 -24.936
158 "MD" 15.067 77.498 -24.641
159 "MD" 15.244 80.683 -25.53
160 "MD" 14.728 84.391 -24.679
161 "MD" 13.957 87.324 -24.045
162 "MD" 12.866 90.646 -24.371
163 "MD" 13.122 94.54 -22.8
164 "MD" 14.093 97.143 -21.937
165 "MD" 15.185 99.665 -21.646
166 "MD" 16.608 102.787 -21.469
167 "MD" 18.573 105.882 -22.166
-19 "MD" -8.317 95.735 45.506
-18 "MD" -8.336 93.24 50.787
-17 "MD" -8.228 90.678 49.818
-16 "MD" -7.726 88.058 47.084
-15 "MD" -7.674 84.432 46.044
-14 "MD" -8.118 82.001 44.275
-13 "MD" -9.307 79.587 42.805
-12 "MD" -11.046 76.6 41.422
-11 "MD" -13.603 74.294 39.81
-10 "MD" -15.604 72.381 37.009
-9 "MD" -16.005 69.092 35.65
-8 "MD" -19.284 67.556 34.559
-7 "MD" -20.111 64.737 33.537
-6 "MD" -20.905 62.048 31.391
-5 "MD" -21.462 58.989 30.034
-4 "MD" -23.773 56.673 28.198
-3 "MD" -24.361 53.714 26.998
-2 "MD" -25.772 50.326 26.663
-1 "MD" -26.208 47.406 25.045
0 "MD" -28.02 44.556 23.602
1 "MD" -29.214 41.682 22.349
2 "MD" -29.013 38.395 22.572
3 "MD" -30.2 35.865 20.971
4 "MD" -30.66 32.648 21.307
5 "MD" -30.803 29.325 21.456
6 "MD" -31.123 26.069 23.341
7 "MD" -31.339 22.592 24.385
8 "MD" -33.936 20.143 24.87
9 "MD" -35.37 16.952 25.86
10 "MD" -37.871 14.096 25.884
11 "MD" -39.018 11.007 25.369
12 "MD" -40.281 8.56 24.433
13 "MD" -40.862 5.527 23.773
14 "MD" -40.866 1.903 22.166
15 "MD" -39.676 -1.457 22.297
16 "MD" -39.054 -4.554 21.753
17 "MD" -39.346 -8.112 20.705
18 "MD" -38.955 -11.597 19.344
19 "MD" -37.772 -14.037 18.576
20 "MD" -37.527 -18.234 18.133
21 "MD" -37.6 -22.175 17.725
22 "MD" -36.022 -25.615 18.3
23 "MD" -34.015 -27.763 16.944
24 "MD" -31.06 -29.445 15.726
25 "MD" -27.981 -31.292 16.989
26 "MD" -25.081 -33.503 15.995
27 "MD" -22.626 -35.942 15.224
28 "MD" -19.769 -37.706 14.027
29 "MD" -16.896 -39.6 15.021
30 "MD" -13.757 -41.231 14.959
31 "MD" -11.098 -43.097 16.235
32 "MD" -7.945 -43.412 15.646
33 "MD" -4.727 -44.984 15.551
34 "MD" -1.678 -43.995 15.397
35 "MD" 1.676 -42.941 15.196
36 "MD" 5.241 -42.105 14.593
37 "MD" 8.678 -42.307 15.651
38 "MD" 11.858 -40.189 13.6
39 "MD" 15.26 -39.163 12.728
40 "MD" 17.719 -37.849 13.097
41 "MD" 20.99 -36.529 13.159
42 "MD" 22.965 -34.526 13.336
43 "MD" 25.776 -32.45 12.93
44 "MD" 28.805 -30.024 12.051
45 "MD" 30.451 -27.718 11.056
46 "MD" 32.398 -24.873 12.327
47 "MD" 34.459 -22.17 11.785
48 "MD" 35.646 -19.228 11.889
49 "MD" 37.026 -16.128 11.643
50 "MD" 38.037 -12.993 11.293
51 "MD" 40.029 -10.108 11.501
52 "MD" 41.367 -7.425 10.125
53 "MD" 43.352 -4.775 8.487
54 "MD" 42.843 -1.089 8.357
55 "MD" 42.117 2.128 7.193
56 "MD" 42.113 5.308 6.371
57 "MD" 41.989 8.07 6.504
58 "MD" 42.558 12.272 7.448
59 "MD" 40.924 15.528 6.417
60 "MD" 39.068 19.083 6.486
61 "MD" 37.288 21.675 5.513
62 "MD" 35.141 24.461 6.287
63 "MD" 33.136 27.318 5.542
64 "MD" 30.523 29.2 4.637
65 "MD" 27.228 30.606 3.377
66 "MD" 24.81 32.427 3.013
67 "MD" 22.411 34.384 4.831
68 "MD" 19.748 36.268 4.315
69 "MD" 15.582 35.97 2.499
70 "MD" 12.439 37.349 2.259
71 "MD" 9.095 37.925 1.32
72 "MD" 5.768 38.705 1.699
73 "MD" 2.184 39.628 1.51
74 "MD" -0.672 38.93 1.851
75 "MD" -3.702 38.458 0.898
76 "MD" -7.033 39.043 -0.255
77 "MD" -10.333 38.267 -0.295
78 "MD" -13.998 38.351 0.207
79 "MD" -16.92 36.462 -1.538
80 "MD" -20.511 36.371 -2.51
81 "MD" -23.223 33.93 -1.131
82 "MD" -25.669 31.949 -2.43
83 "MD" -28.925 30.829 -2.069
84 "MD" -30.426 27.641 -2.931
85 "MD" -33.363 26.547 -3.749
86 "MD" -35.043 23.684 -4.525
87 "MD" -37.449 21.152 -5.138
88 "MD" -38.989 18.218 -5.54
89 "MD" -40.462 14.806 -5.275
90 "MD" -42.362 12.481 -6.099
91 "MD" -41.998 8.695 -5.602
92 "MD" -42.731 5.424 -6.019
93 "MD" -43.785 2.149 -5.506
94 "MD" -39.92 -0.764 -5.511
95 "MD" -42.475 -4.723 -6.945
96 "MD" -41.742 -7.606 -7.647
97 "MD" -40.92 -10.877 -9.841
98 "MD" -39.78 -13.426 -10.565
99 "MD" -39.523 -17.217 -10.155
100 "MD" -36.662 -19.656 -11.522
101 "MD" -35.525 -22.383 -12.494
102 "MD" -32.425 -24.441 -12.11
103 "MD" -30.939 -27.26 -13.054
104 "MD" -29.207 -29.899 -13.999
105 "MD" -27.331 -32.758 -14.048
106 "MD" -23.82 -33.717 -14.408
107 "MD" -21.351 -35.267 -16.211
108 "MD" -17.875 -37.119 -16.769
109 "MD" -15.672 -39.626 -15.418
110 "MD" -11.875 -40.081 -15.984
111 "MD" -8.863 -41.045 -15.643
112 "MD" -4.707 -41.936 -14.928
113 "MD" -0.461 -43.059 -16.075
114 "MD" 3.389 -44.397 -15.707
115 "MD" 6.268 -43.457 -16.295
116 "MD" 9.797 -42.898 -16.51
117 "MD" 12.55 -41.055 -15.999
118 "MD" 16.228 -40.716 -15.61
119 "MD" 19.288 -38.671 -15.215
120 "MD" 22.431 -36.743 -15.195
121 "MD" 24.745 -34.596 -15.801
122 "MD" 27.073 -32.325 -15.005
123 "MD" 28.846 -29.527 -15.607
124 "MD" 31.032 -27.171 -16.068
125 "MD" 33.063 -23.793 -16.531
126 "MD" 35.407 -22.047 -17.419
127 "MD" 36.052 -19.042 -19.101
128 "MD" 37.15 -16.058 -20.596
129 "MD" 37.429 -12.161 -20.707
130 "MD" 38.868 -9.501 -21.411
131 "MD" 39.389 -5.874 -22.002
132 "MD" 40.103 -2.047 -21.889
133 "MD" 40.201 1.206 -22.074
134 "MD" 38.489 4.274 -23.093
135 "MD" 39.163 7.11 -23.204
136 "MD" 39.769 10.616 -23.076
137 "MD" 39.242 13.986 -24.246
138 "MD" 37.827 17.136 -25.001
139 "MD" 36.679 19.975 -23.973
140 "MD" 34.155 22.856 -22.406
141 "MD" 33.828 25.585 -21.237
142 "MD" 33.105 28.429 -20.207
143 "MD" 31.15 31.573 -19.378
144 "MD" 30.739 34.407 -20.051
145 "MD" 30.686 38.132 -19.342
146 "MD" 29.794 42.064 -19.608
147 "MD" 28.198 45.634 -20.54
148 "MD" 27.39 48.219 -19.524
149 "MD" 26.686 51.68 -19.594
150 "MD" 24.93 54.461 -18.296
151 "MD" 23.363 57.066 -17.687
152 "MD" 22.481 59.946 -17.495
153 "MD" 21.726 63.607 -15.579
154 "MD" 20.487 66.891 -13.331
155 "MD" 19.213 69.858 -13.072
156 "MD" 18.187 72.628 -11.604
157 "MD" 15.341 74.781 -11.15
158 "MD" 13.433 77.766 -10.2
159 "MD" 10.63 79.81 -10.116
160 "MD" 8.924 81.577 -7.854
161 "MD" 6.579 83.228 -6.463
162 "MD" 3.936 85.186 -5.507
163 "MD" 2.058 87.201 -2.358
164 "MD" 0.752 89.517 -1.628
165 "MD" -0.201 91.553 0.211
166 "MD" -2.152 94.129 2.401
167 "MD" -4.297 96.702 3.743
-19 "MD" -10.506 95.242 51.073
-18 "MD" -9.334 90.731 55.789
-17 "MD" -9.654 88.526 53.836
-16 "MD" -11.503 85.801 51.386
-15 "MD" -11.215 83.672 48.527
-14 "MD" -12.669 81.84 46.512
-13 "MD" -14.147 79.702 44.761
-12 "MD" -15.444 77.677 43.311
-11 "MD" -17.323 74.84 40.815
-10 "MD" -19.305 73.482 37.636
-9 "MD" -20.318 70.737 36.375
-8 "MD" -21.469 68.506 34.562
-7 "MD" -21.818 66.075 32.059
-6 "MD" -22.206 62.945 30.44
-5 "MD" -24.02 60.096 29.542
-4 "MD" -25.154 57.226 28.523
-3 "MD" -25.778 54.107 27.557
-2 "MD" -27.311 51.088 27.127
-1 "MD" -27.624 47.557 26.768
0 "MD" -28.58 44.438 25.167
1 "MD" -28.593 40.834 23.537
2 "MD" -28.694 37.28 22.966
3 "MD" -29.568 34.679 21.113
4 "MD" -29.913 30.808 21.881
5 "MD" -29.915 27.275 21.41
6 "MD" -30.115 24.191 23.422
7 "MD" -31.361 21.139 24.281
8 "MD" -33.867 18.457 23.898
9 "MD" -35.313 15.775 25.209
10 "MD" -37.333 13.38 25.193
11 "MD" -38.569 10.273 23.433
12 "MD" -40.237 7.704 22.512
13 "MD" -41.158 4.646 21.248
14 "MD" -41.505 1.373 21.935
15 "MD" -40.79 -1.833 20.88
16 "MD" -40.098 -5.747 21.352
17 "MD" -39.909 -8.91 21.27
18 "MD" -39.51 -12.657 20.646
19 "MD" -38.592 -15.417 19.862
20 "MD" -36.702 -18.18 20.808
21 "MD" -36.025 -21.408 20.055
22 "MD" -35.572 -25.177 18.536
23 "MD" -34.069 -27.594 17.509
24 "MD" -31.24 -29.754 15.816
25 "MD" -28.293 -31.299 16.493
26 "MD" -25.059 -33.063 16.552
27 "MD" -23.446 -35.488 16.227
28 "MD" -20.214 -37.434 15.858
29 "MD" -17.397 -39.838 16.291
30 "MD" -14.855 -40.877 17.205
31 "MD" -11.539 -41.796 15.979
32 "MD" -8.602 -43.78 16.733
33 "MD" -5.213 -44.251 15.984
34 "MD" -1.585 -43.262 15.538
35 "MD" 1.166 -42.175 15.44
36 "MD" 4.073 -41.718 15.429
37 "MD" 8.046 -42.188 15.765
38 "MD" 10.788 -40.203 13.828
39 "MD" 14.266 -38.995 13.769
40 "MD" 17.095 -38.02 12.751
41 "MD" 20.376 -35.799 13.104
42 "MD" 22.228 -32.956 11.803
43 "MD" 24.857 -31.288 11.313
44 "MD" 28.34 -30.099 10.466
45 "MD" 30.364 -27.454 10.303
46 "MD" 32.428 -24.643 11.98
47 "MD" 34.073 -21.431 11.383
48 "MD" 36.434 -18.75 11.813
49 "MD" 37.986 -16.336 11.296
50 "MD" 38.806 -12.617 11.515
51 "MD" 39.715 -9.756 11.281
52 "MD" 41.471 -6.955 10.507
53 "MD" 43.708 -3.965 9.503
54 "MD" 42.658 -1.27 8.63
55 "MD" 42.125 1.61 7.262
56 "MD" 42.176 4.786 6.201
57 "MD" 41.352 8.447 6.103
58 "MD" 42.557 11.866 5.852
59 "MD" 40.593 15.056 4.59
60 "MD" 39.469 18.404 5.117
61 "MD" 37.324 20.857 4.219
62 "MD" 34.92 22.879 5.593
63 "MD" 32.993 25.311 5.283
64 "MD" 30.546 28.554 3.902
65 "MD" 27.814 30.5 2.614
66 "MD" 25.232 32.057 2.906
67 "MD" 22.93 34.021 4.09
68 "MD" 19.914 36.122 3.043
69 "MD" 16.421 35.949 1.075
70 "MD" 13.688 38.48 1.168
71 "MD" 9.745 38.452 1.349
72 "MD" 6.458 39.427 1.251
73 "MD" 3.102 39.756 0.256
74 "MD" -0.154 41.024 -0.328
75 "MD" -3.029 40.152 0.241
76 "MD" -6.565 39.902 -0.683
77 "MD" -9.851 38.616 -0.326
78 "MD" -13.79 38.335 -1.144
79 "MD" -17.086 36.251 -1.495
80 "MD" -20.076 36.287 -2.233
81 "MD" -22.829 34.079 -0.852
82 "MD" -25.029 31.702 -2.577
83 "MD" -28.187 30.481 -2.163
84 "MD" -30.493 28.24 -3.014
85 "MD" -34.188 27.621 -4.208
86 "MD" -35.678 24.768 -4.031
87 "MD" -37.479 20.936 -4.232
88 "MD" -39.066 17.882 -4.398
89 "MD" -41.477 14.882 -4.418
90 "MD" -42.974 12.453 -4.974
91 "MD" -42.2 8.475 -4.358
92 "MD" -43.069 5.156 -4.082
93 "MD" -43.716 2.223 -5.289
94 "MD" -43.111 -1.424 -5.965
95 "MD" -43.027 -4.369 -6.748
96 "MD" -41.538 -7.542 -7.208
97 "MD" -40.724 -10.765 -9.209
98 "MD" -39.131 -13.752 -9.84
99 "MD" -37.943 -16.861 -9.847
100 "MD" -35.708 -19.869 -10.805
101 "MD" -34.514 -22.788 -11.486
102 "MD" -31.433 -25.062 -10.943
103 "MD" -29.664 -27.602 -12.199
104 "MD" -27.655 -29.889 -12.734
105 "MD" -25.345 -32.823 -13.073
106 "MD" -23.065 -34.892 -14.04
107 "MD" -20.406 -36.204 -15.247
108 "MD" -16.996 -37.225 -15.713
109 "MD" -14.445 -39.595 -15.368
110 "MD" -11.034 -40.131 -15.678
111 "MD" -7.893 -41.23 -15.357
112 "MD" -4.679 -42.063 -14.975
113 "MD" -0.729 -43.226 -14.771
114 "MD" 2.636 -44.863 -14.832
115 "MD" 5.438 -43.501 -15.275
116 "MD" 8.826 -43.137 -15.41
117 "MD" 12.069 -41.174 -15.068
118 "MD" 15.708 -40.524 -15.402
119 "MD" 18.032 -38.489 -15.228
120 "MD" 21.463 -37.75 -15.05
121 "MD" 23.667 -34.332 -15.516
122 "MD" 26.045 -32.378 -15.826
123 "MD" 28.574 -30.138 -15.881
124 "MD" 30.93 -28.003 -16.408
125 "MD" 32.074 -24.719 -17.798
126 "MD" 34.727 -22.738 -18.669
127 "MD" 35.045 -20.018 -20.612
128 "MD" 36.828 -17.381 -22.26
129 "MD" 37.282 -13.312 -21.41
130 "MD" 39.004 -10.701 -21.467
131 "MD" 39.185 -7.452 -22.783
132 "MD" 40.036 -4.168 -22.163
133 "MD" 40.514 -0.609 -22.904
134 "MD" 41.85 2.104 -22.122
135 "MD" 40.3 6.036 -23.173
136 "MD" 41.381 9.009 -22.952
137 "MD" 40.456 12.068 -24.215
138 "MD" 39.288 15.484 -25.608
139 "MD" 38.917 18.55 -25.012
140 "MD" 36.874 21.466 -23.383
141 "MD" 34.994 24.188 -21.227
142 "MD" 34.097 27.173 -20.543
143 "MD" 32.823 30.006 -19.864
144 "MD" 32.118 33.217 -19.478
145 "MD" 32.394 36.984 -19.657
146 "MD" 31.179 40.411 -20.206
147 "MD" 30.548 43.549 -20.842
148 "MD" 28.901 46.693 -21.228
149 "MD" 27.19 49.801 -19.991
150 "MD" 25.594 52.37 -20.028
151 "MD" 23.957 55.125 -19.112
152 "MD" 23.814 58.784 -18.265
153 "MD" 22.166 61.372 -16.762
154 "MD" 21.246 64.9 -17.51
155 "MD" 19.949 67.077 -15.755
156 "MD" 18.853 70.837 -15.98
157 "MD" 16.229 73.277 -15.951
158 "MD" 15.926 76.804 -15.844
159 "MD" 13.535 80.029 -16.778
160 "MD" 12.654 83.096 -16.59
161 "MD" 11.756 85.494 -16.937
162 "MD" 9.745 88.757 -17.463
163 "MD" 8.748 92.519 -16.354
164 "MD" 8.531 95.61 -17.581
165 "MD" 6.834 98.078 -17.286
166 "MD" 5.568 101.357 -16.659
167 "MD" 4.467 104.999 -14.975
-19 "MD" -19.345 95.588 51.033
-18 "MD" -23.401 94.53 55.147
-17 "MD" -23.471 92.629 52.485
-16 "MD" -23.415 90.367 50.945
-15 "MD" -23.603 87.851 48.561
-14 "MD" -24.637 84.592 47.072
-13 "MD" -25.408 83.125 44.161
-12 "MD" -25.33 79.513 43.309
-11 "MD" -24.966 77.207 41.146
-10 "MD" -26.007 74.536 39.303
-9 "MD" -26.091 71.746 36.91
-8 "MD" -26.235 69.416 34.97
-7 "MD" -26.323 66.65 33.304
-6 "MD" -25.591 62.604 32.054
-5 "MD" -26.625 58.967 31.645
-4 "MD" -25.909 55.681 30.049
-3 "MD" -27.422 52.434 29.339
-2 "MD" -28.733 49.934 27.414
-1 "MD" -29.363 46.16 28.364
0 "MD" -30.461 43.939 25.307
1 "MD" -30.021 41.054 23.261
2 "MD" -29.664 37.816 22.272
3 "MD" -30.229 34.924 20.88
4 "MD" -30.331 31.036 20.771
5 "MD" -30.502 28.019 20.925
6 "MD" -30.252 24.551 23.163
7 "MD" -30.69 21.891 24.948
8 "MD" -32.911 18.9 25.34
9 "MD" -34.208 15.779 26.817
10 "MD" -36.35 12.484 26.466
11 "MD" -36.843 9.845 24.704
12 "MD" -38.392 7.399 23.627
13 "MD" -40.064 4.494 21.733
14 "MD" -39.958 1.068 21.73
15 "MD" -40.705 -2.247 20.113
16 "MD" -39.894 -5.47 20.428
17 "MD" -38.949 -9.051 20.621
18 "MD" -38.23 -12.357 21.123
19 "MD" -38.639 -15.565 19.976
20 "MD" -37.371 -18.279 18.795
21 "MD" -36.838 -21.412 18.817
22 "MD" -36.072 -25.174 18.328
23 "MD" -33.726 -27.629 16.514
24 "MD" -31.252 -29.762 14.382
25 "MD" -27.677 -31.466 15.394
26 "MD" -25.095 -33.657 14.036
27 "MD" -23.698 -36.555 15.057
28 "MD" -20.514 -37.371 14.035
29 "MD" -17.464 -39.3 14.798
30 "MD" -14.44 -40.766 14.767
31 "MD" -11.724 -42.239 16.261
32 "MD" -8.846 -42.998 16.011
33 "MD" -5.486 -44.908 15.818
34 "MD" -1.917 -44.211 15.174
35 "MD" 1.195 -42.892 14.949
36 "MD" 4.713 -41.452 14.8
37 "MD" 8.071 -42.381 15.563
38 "MD" 11.369 -40.223 14.543
39 "MD" 14.615 -38.581 14.257
40 "MD" 17.844 -37.428 13.247
41 "MD" 20.835 -35.568 14.085
42 "MD" 22.501 -33.159 12.593
43 "MD" 25.255 -30.8 12.113
44 "MD" 29.214 -29.644 11.159
45 "MD" 31.607 -27.371 10.236
46 "MD" 32.73 -24.765 11.207
47 "MD" 34.284 -21.857 10.637
48 "MD" 36.72 -19.016 10.862
49 "MD" 37.566 -16.285 10.897
50 "MD" 38.542 -13.214 10.932
51 "MD" 40.377 -10.522 10.583
52 "MD" 42.109 -7.59 10.214
53 "MD" 43.895 -4.695 9.081
54 "MD" 43.795 -1.684 8.519
55 "MD" 43.679 2.086 7.075
56 "MD" 42.472 5.199 6.201
57 "MD" 41.864 8.572 6.272
58 "MD" 42.366 11.505 7.517
59 "MD" 40.518 15.365 6.338
60 "MD" 39.527 18.716 6.278
61 "MD" 37.138 21.5 5.963
62 "MD" 34.89 23.648 6.745
63 "MD" 33.055 26.737 6.665
64 "MD" 30.112 28.905 5.945
65 "MD" 27.765 31.253 4.068
66 "MD" 24.382 32.564 3.603
67 "MD" 22.097 34.638 4.472
68 "MD" 19.125 36.629 3.357
69 "MD" 16.115 36.146 1.716
70 "MD" 13.194 38.815 1.543
71 "MD" 9.091 38.614 1.787
72 "MD" 5.903 39.432 1.027
73 "MD" 2.664 40.278 0.379
74 "MD" -0.842 39.354 -0.648
75 "MD" -4.124 39.525 -1.544
76 "MD" -7.512 39.74 -1.996
77 "MD" -10.931 38.967 -1.749
78 "MD" -14.662 38.974 -1.677
79 "MD" -17.572 37.763 -1.881
80 "MD" -20.776 36.586 -2.467
81 "MD" -23.498 33.87 -1.895
82 "MD" -26.116 31.696 -2.573
83 "MD" -29.318 30.027 -2.749
84 "MD" -31.473 27.449 -2.971
85 "MD" -33.714 25.547 -3.368
86 "MD" -35.798 22.952 -3.377
87 "MD" -38.049 20.248 -3.263
88 "MD" -39.448 16.913 -3.737
89 "MD" -41.441 13.908 -4.121
90 "MD" -42.835 11.083 -4.332
91 "MD" -42.231 7.16 -3.687
92 "MD" -43.071 4.166 -4.114
93 "MD" -42.844 1.369 -6.247
94 "MD" -43.133 -2.003 -6.886
95 "MD" -42.409 -5.135 -8.033
96 "MD" -41.646 -8.593 -8.478
97 "MD" -40.395 -11.687 -10.806
98 "MD" -38.948 -14.331 -11.545
99 "MD" -38.502 -17.439 -11.595
100 "MD" -36.44 -20.127 -12.668
101 "MD" -34.888 -23.224 -12.672
102 "MD" -31.707 -24.719 -13.483
103 "MD" -30.228 -27.542 -14.129
104 "MD" -29.123 -30.484 -14.219
105 "MD" -27.45 -33.623 -14.057
106 "MD" -23.96 -35.486 -14.828
107 "MD" -20.308 -37.002 -15.422
108 "MD" -17.812 -37.945 -13.88
109 "MD" -14.862 -38.999 -13.767
110 "MD" -10.744 -40.061 -14.128
111 "MD" -7.338 -41.451 -13.597
112 "MD" -4.76 -42.073 -13.847
113 "MD" -0.538 -43.66 -12.578
114 "MD" 2.873 -43.824 -12.801
115 "MD" 5.991 -44.074 -12.882
116 "MD" 8.92 -42.667 -13.185
117 "MD" 11.883 -41.04 -13.009
118 "MD" 15.812 -40.061 -12.556
119 "MD" 18.708 -38.781 -12.363
120 "MD" 21.5 -38.173 -13.596
121 "MD" 23.308 -34.949 -14.078
122 "MD" 26.904 -33.046 -15.676
123 "MD" 28.658 -30.379 -16.184
124 "MD" 31.265 -28.409 -15.889
125 "MD" 33.168 -25.996 -16.769
126 "MD" 35.27 -23.645 -17.822
127 "MD" 35.185 -20.195 -19.927
128 "MD" 36.826 -17.153 -20.523
129 "MD" 37.677 -13.46 -20.46
130 "MD" 38.988 -10.21 -20.206
131 "MD" 38.878 -6.943 -21.484
132 "MD" 40.029 -3.691 -21.681
133 "MD" 40.038 -0.085 -22.227
134 "MD" 41.157 3.262 -22.108
135 "MD" 40.867 6.528 -22.239
136 "MD" 41.562 10.404 -21.321
137 "MD" 40.459 13.289 -21.399
138 "MD" 37.957 16.298 -20.549
139 "MD" 36.467 19.222 -20.953
140 "MD" 35.664 22.232 -20.663
141 "MD" 33.912 24.95 -19.856
142 "MD" 33.394 28.525 -19.582
143 "MD" 32.882 31.246 -18.772
144 "MD" 32.318 34.388 -18.334
145 "MD" 32.489 38.507 -18.028
146 "MD" 31.491 41.289 -17.946
147 "MD" 30.35 44.532 -18.117
148 "MD" 28.139 46.802 -17.412
149 "MD" 26.093 49.461 -17.904
150 "MD" 24.552 52.265 -17.018
151 "MD" 22.822 55.991 -16.478
152 "MD" 20.712 57.742 -16.411
153 "MD" 18.963 60.051 -15.48
154 "MD" 17.834 63.479 -16.633
155 "MD" 16.572 66.478 -16.448
156 "MD" 14.863 69.016 -17.113
157 "MD" 13.611 71.877 -18.674
158 "MD" 11.269 74.323 -19.864
159 "MD" 8.995 76.787 -21.018
160 "MD" 7.457 79.312 -20.896
161 "MD" 5.627 81.96 -20.024
162 "MD" 2.618 84.467 -20.187
163 "MD" 1.012 87.07 -18.13
164 "MD" -0.879 90.053 -16.396
165 "MD" -1.865 92.851 -16.95
166 "MD" -2.45 96.191 -17.131
167 "MD" -3.176 100.265 -18.328
-19 "MD" -19.379 98.618 45.532
-18 "MD" -24.686 99.068 48.294
-17 "MD" -23.98 96.032 47.643
-16 "MD" -23.265 92.709 46.401
-15 "MD" -21.744 89.201 45.561
-14 "MD" -22.853 85.999 45.264
-13 "MD" -23.543 82.731 44.839
-12 "MD" -24.725 79.503 44.485
-11 "MD" -26.183 76.557 42.1
-10 "MD" -27.191 73.88 39.453
-9 "MD" -27.165 70.553 38.244
-8 "MD" -27.165 68.137 37.113
-7 "MD" -27.928 65.227 35.048
-6 "MD" -27.5 62.142 33.446
-5 "MD" -27.956 58.457 32.739
-4 "MD" -28.953 55.968 30.521
-3 "MD" -28.492 52.377 30.043
-2 "MD" -29.287 49.038 28.927
-1 "MD" -30.513 46.131 28.724
0 "MD" -31.058 43.32 26.962
1 "MD" -31.481 40.294 24.916
2 "MD" -30.602 37.151 23.927
3 "MD" -30.937 34.526 22.15
4 "MD" -29.9 31.061 20.971
5 "MD" -30.377 27.487 21.443
6 "MD" -30.297 24.4 23.388
7 "MD" -31.191 21.316 24.305
8 "MD" -32.404 18.524 25.771
9 "MD" -34.788 15.922 25.064
10 "MD" -36.705 13.584 25.576
11 "MD" -38.698 10.62 24.023
12 "MD" -40.024 7.31 22.915
13 "MD" -40.566 4.035 22.244
14 "MD" -40.283 0.678 22.601
15 "MD" -40.612 -2.25 20.355
16 "MD" -39.811 -5.892 20.801
17 "MD" -39.679 -9.019 20.496
18 "MD" -39.991 -11.769 18.836
19 "MD" -38.979 -14.85 18.35
20 "MD" -38.771 -18.393 17.792
21 "MD" -37.723 -22.008 17.476
22 "MD" -36.826 -24.62 16.776
23 "MD" -34.712 -26.792 15.311
24 "MD" -31.98 -28.69 13.598
25 "MD" -28.647 -30.432 13.844
26 "MD" -25.862 -32.492 13.002
27 "MD" -23.677 -35.027 13.363
28 "MD" -20.845 -37.019 12.827
29 "MD" -17.885 -39.542 13.338
30 "MD" -14.71 -41.734 12.495
31 "MD" -11.876 -42.405 14.684
32 "MD" -8.455 -42.982 14.295
33 "MD" -5.627 -44.578 14.525
34 "MD" -2.374 -43.4 14.457
35 "MD" 0.868 -42.025 14.704
36 "MD" 4.848 -42.113 14.432
37 "MD" 8.838 -42.024 15.109
38 "MD" 11.028 -40.06 13.653
39 "MD" 14.505 -38.648 13.87
40 "MD" 17.865 -37.7 12.941
41 "MD" 20.504 -36.055 13.588
42 "MD" 22.978 -34.078 12.855
43 "MD" 25.908 -32.097 12.82
44 "MD" 29.44 -29.822 12.236
45 "MD" 31.157 -27.393 10.667
46 "MD" 33.054 -24.55 11.844
47 "MD" 33.979 -21.229 11.728
48 "MD" 36.223 -18.323 11.837
49 "MD" 37.432 -15.728 11.321
50 "MD" 37.887 -12.201 11.259
51 "MD" 39.78 -9.514 10.969
52 "MD" 41.695 -6.39 10.139
53 "MD" 43.195 -3.536 9.684
54 "MD" 42.988 -0.337 8.978
55 "MD" 42.345 2.483 8.365
56 "MD" 42.537 6.045 7.151
57 "MD" 41.247 9.281 7.35
58 "MD" 41.498 12.894 8.076
59 "MD" 40.557 15.961 7.061
60 "MD" 38.884 19.351 6.973
61 "MD" 37.286 21.655 5.258
62 "MD" 34.899 24.544 6.09
63 "MD" 32.405 26.65 5.152
64 "MD" 30.018 29.216 4.774
65 "MD" 28.051 31.365 2.905
66 "MD" 24.934 33.043 1.953
67 "MD" 21.706 35.391 3.652
68 "MD" 19.289 36.835 2.992
69 "MD" 15.906 36.74 1.418
70 "MD" 12.674 38.438 1.089
71 "MD" 8.92 38.667 0.651
72 "MD" 5.942 39.172 0.52
73 "MD" 3.124 40.165 0.422
74 "MD" 0.221 41.136 -0.286
75 "MD" -2.732 39.963 -0.541
76 "MD" -6.361 39.657 -1.257
77 "MD" -9.303 39.398 -1.312
78 "MD" -13.627 39.073 0.138
79 "MD" -16.396 37.242 -0.927
80 "MD" -19.795 36.22 -1.441
81 "MD" -22.237 34.277 -0.655
82 "MD" -24.95 31.987 -2.437
83 "MD" -28.113 30.479 -2.138
84 "MD" -30.069 27.656 -3.192
85 "MD" -33.436 26.557 -3.602
86 "MD" -34.92 23.906 -4.046
87 "MD" -37.255 20.873 -4.368
88 "MD" -39.247 18.008 -4.169
89 "MD" -41.179 15.431 -5.464
90 "MD" -42.382 12.574 -5.845
91 "MD" -42.326 8.083 -7.022
92 "MD" -42.616 4.802 -6.967
93 "MD" -43.359 1.345 -7.84
94 "MD" -42.566 -2.235 -8.022
95 "MD" -42.731 -5.495 -8.029
96 "MD" -42.071 -8.557 -8.654
97 "MD" -40.124 -11.819 -10.923
98 "MD" -38.963 -14.692 -11.774
99 "MD" -38.248 -17.948 -11.918
100 "MD" -35.648 -20.691 -13.032
101 "MD" -33.322 -23.899 -13.755
102 "MD" -30.845 -26.05 -12.522
103 "MD" -28.694 -29.003 -13.755
104 "MD" -27.272 -31.247 -14.404
105 "MD" -24.555 -33.999 -14.549
106 "MD" -22.066 -36.077 -14.933
107 "MD" -19.044 -37.504 -15.277
108 "MD" -16.118 -38.593 -13.631
109 "MD" -13.495 -40.611 -12.512
110 "MD" -10.03 -40.938 -12.271
111 "MD" -6.512 -41.446 -11.776
112 "MD" -3.4 -42.174 -11.788
113 "MD" 0.296 -42.826 -13.06
114 "MD" 3.569 -43.804 -12.311
115 "MD" 6.448 -43.746 -12.973
116 "MD" 9.551 -43.208 -13.953
117 "MD" 13.421 -40.664 -13.815
118 "MD" 16.192 -39.926 -13.829
119 "MD" 19.376 -38.649 -13.101
120 "MD" 22.414 -37.809 -14.203
121 "MD" 23.931 -34.844 -14.991
122 "MD" 26.943 -32.319 -15.479
123 "MD" 28.955 -30.178 -14.983
124 "MD" 32.435 -28.312 -16.122
125 "MD" 34.566 -25.389 -17.298
126 "MD" 36.523 -23.518 -17.72
127 "MD" 36.726 -20.103 -19.103
128 "MD" 37.094 -16.115 -20.188
129 "MD" 38.112 -13.193 -19.637
130 "MD" 39.448 -10.089 -19.441
131 "MD" 39.364 -6.838 -20.676
132 "MD" 39.822 -3.446 -20.7
133 "MD" 39.764 -0.141 -21.228
134 "MD" 38.646 2.799 -22.866
135 "MD" 38.435 6.504 -21.642
136 "MD" 38.987 10.08 -21.738
137 "MD" 37.583 13.2 -23.451
138 "MD" 36.208 16.479 -24.098
139 "MD" 35.338 19.21 -23.504
140 "MD" 34.574 22.723 -22.376
141 "MD" 33.903 25.654 -22.258
142 "MD" 32.541 28.231 -21.063
143 "MD" 30.887 31.256 -19.779
144 "MD" 30.49 34.066 -19.959
145 "MD" 30.288 37.899 -19.44
146 "MD" 29.286 41.725 -20.444
147 "MD" 26.749 43.678 -19.803
148 "MD" 25.622 46.754 -20.436
149 "MD" 24.136 49.251 -19.638
150 "MD" 21.478 51.678 -19.039
151 "MD" 20.666 55.214 -18.377
152 "MD" 18.535 58.126 -17.65
153 "MD" 17.043 61.126 -16.781
154 "MD" 16.397 64.122 -16.94
155 "MD" 14.838 66.997 -16.727
156 "MD" 13.925 69.801 -18.747
157 "MD" 12.614 72.299 -19.79
158 "MD" 10.376 75.012 -20.369
159 "MD" 8.195 77.359 -20.437
160 "MD" 4.719 79.482 -20.825
161 "MD" 2.948 82.275 -19.722
162 "MD" 0.734 84.292 -19.238
163 "MD" -0.379 87.987 -17.603
164 "MD" -1.935 89.919 -15.848
165 "MD" -3.739 92.378 -16.055
166 "MD" -4.872 95.499 -14.778
167 "MD" -6.428 98.449 -13.799
-19 "MD" -20.191 100.429 19.584
-18 "MD" -24.741 100.732 19.476
-17 "MD" -23.501 98.192 20.854
-16 "MD" -22.69 95.478 21.397
-15 "MD" -21.37 92.014 21.993
-14 "MD" -21.966 89.032 23.654
-13 "MD" -21.995 85.87 24.682
-12 "MD" -22.037 82.65 25.784
-11 "MD" -23.316 79.397 25.359
-10 "MD" -24.045 75.626 24.919
-9 "MD" -24.056 72.419 25.475
-8 "MD" -23.64 69.448 25.426
-7 "MD" -24.189 66.116 24.443
-6 "MD" -23.406 62.775 25.494
-5 "MD" -24.417 59.146 25.156
-4 "MD" -25.362 56.198 26.743
-3 "MD" -24.552 52.842 27.197
-2 "MD" -26.219 49.966 26.561
-1 "MD" -27.746 47.175 26.635
0 "MD" -29.073 44.335 25.954
1 "MD" -29.341 41.01 23.482
2 "MD" -29.165 37.699 23.445
3 "MD" -30.389 34.889 21.469
4 "MD" -30.872 31.193 21.367
5 "MD" -31.162 27.872 21.195
6 "MD" -31.096 24.125 22.889
7 "MD" -32.521 21.122 23.755
8 "MD" -34.794 18.703 23.287
9 "MD" -36.388 16.13 23.565
10 "MD" -38.765 13.687 24.279
11 "MD" -39.552 10.533 23.708
12 "MD" -40.824 7.338 22.833
13 "MD" -41.915 4.512 22.399
14 "MD" -41.151 0.673 20.986
15 "MD" -40.265 -2.432 20.495
16 "MD" -39.575 -5.693 20.604
17 "MD" -39.356 -8.957 20.476
18 "MD" -39.028 -12.223 21.194
19 "MD" -38.894 -15.328 20.152
20 "MD" -38.742 -19.091 20.738
21 "MD" -37.075 -22.22 20.877
22 "MD" -36.044 -25.08 19.389
23 "MD" -34.266 -27.622 16.884
24 "MD" -31.556 -29.66 14.536
25 "MD" -28.471 -31.634 14.899
26 "MD" -26.214 -33.516 14.983
27 "MD" -23.659 -35.653 15.082
28 "MD" -21.147 -37.949 13.465
29 "MD" -18.157 -39.472 13.807
30 "MD" -15.702 -41.547 12.999
31 "MD" -13.143 -42.679 14.979
32 "MD" -9.706 -43.894 16.046
33 "MD" -6.129 -44.388 15.474
34 "MD" -2.406 -43.312 15.366
35 "MD" 0.656 -42.261 14.722
36 "MD" 4.143 -41.699 13.92
37 "MD" 8.117 -42.484 15.144
38 "MD" 10.811 -40.539 14.075
39 "MD" 14.103 -39.406 13.586
40 "MD" 17.665 -38.291 13.521
41 "MD" 20.925 -36.708 13.985
42 "MD" 22.634 -34.336 13.854
43 "MD" 25.395 -31.911 14.081
44 "MD" 27.913 -29.932 12.349
45 "MD" 30.258 -27.282 11.912
46 "MD" 32.123 -24.739 13.42
47 "MD" 33.899 -22.16 12.71
48 "MD" 35.663 -19.696 12.586
49 "MD" 37.196 -17.046 12.765
50 "MD" 38.031 -13.576 12.416
51 "MD" 40.332 -9.915 12.426
52 "MD" 41.225 -6.941 11.848
53 "MD" 42.288 -3.689 12.03
54 "MD" 42.041 -0.679 10.61
55 "MD" 41.841 2.422 9.146
56 "MD" 42.016 5.75 7.565
57 "MD" 41.334 8.601 6.463
58 "MD" 42.598 12.626 6.58
59 "MD" 40.928 15.362 5.567
60 "MD" 39.374 18.854 5.475
61 "MD" 37.385 21.885 3.807
62 "MD" 35.142 23.961 5.599
63 "MD" 32.286 25.833 4.054
64 "MD" 31.046 29.008 3.883
65 "MD" 27.832 31.403 2.184
66 "MD" 24.98 33.102 2.673
67 "MD" 22.32 34.964 2.918
68 "MD" 19.939 36.594 2.414
69 "MD" 16.327 36.75 1.519
70 "MD" 13.915 38.706 0.818
71 "MD" 10.22 39.171 0.728
72 "MD" 6.901 40.627 0.932
73 "MD" 3.452 41.126 0.634
74 "MD" -0.368 40.329 1.043
75 "MD" -3.171 39.611 0.975
76 "MD" -6.467 39.578 0.058
77 "MD" -9.508 38.586 -0.474
78 "MD" -13.291 38.698 0.108
79 "MD" -15.89 37.045 -1.679
80 "MD" -19.244 36.557 -2.202
81 "MD" -22.077 34.587 -1.079
82 "MD" -24.983 32.362 -2.418
83 "MD" -27.796 30.526 -2.713
84 "MD" -30.603 29.111 -3.871
85 "MD" -33.539 28.096 -3.817
86 "MD" -35.627 25.358 -4.222
87 "MD" -37.467 21.976 -4.518
88 "MD" -39.425 18.724 -4.837
89 "MD" -41.949 15.272 -4.151
90 "MD" -43.002 12.24 -4.444
91 "MD" -42.468 8.807 -3.82
92 "MD" -43.374 5.121 -3.914
93 "MD" -43.12 2.042 -5.25
94 "MD" -43.144 -1.436 -5.333
95 "MD" -42.631 -4.588 -5.776
96 "MD" -42.134 -7.34 -6.673
97 "MD" -41.328 -9.863 -8.667
98 "MD" -38.69 -14.334 -9.407
99 "MD" -38.302 -17.348 -9.485
100 "MD" -35.791 -20.063 -10.605
101 "MD" -34.353 -23.406 -11.619
102 "MD" -31.301 -25.217 -11.427
103 "MD" -29.646 -28.695 -12.085
104 "MD" -28.262 -30.823 -13.044
105 "MD" -26.482 -34.159 -13.012
106 "MD" -23.856 -36.458 -13.804
107 "MD" -20.515 -38.119 -14.368
108 "MD" -17.079 -38.97 -13.769
109 "MD" -14.696 -40.705 -12.991
110 "MD" -10.735 -41.02 -13.805
111 "MD" -7.146 -41.4 -13.952
112 "MD" -4.199 -42.323 -13.878
113 "MD" -1.141 -42.366 -13.865
114 "MD" 2.053 -43.189 -13.928
115 "MD" 4.599 -42.94 -14.447
116 "MD" 8.273 -43.094 -15.076
117 "MD" 11.531 -42.144 -15.206
118 "MD" 15.554 -39.745 -15.1
119 "MD" 19.295 -38.524 -14.219
120 "MD" 22.021 -37.758 -13.878
121 "MD" 24.032 -34.506 -14.172
122 "MD" 26.991 -32.362 -15.279
123 "MD" 29.356 -30.541 -15.069
124 "MD" 33.251 -29.121 -15.03
125 "MD" 35.066 -26.548 -15.386
126 "MD" 36.642 -24.041 -16.155
127 "MD" 36.689 -20.877 -17.966
128 "MD" 37.584 -17.601 -18.857
129 "MD" 37.633 -13.8 -19.18
130 "MD" 38.591 -10.823 -19.931
131 "MD" 39.359 -7.647 -21.117
132 "MD" 40.391 -3.993 -21.291
133 "MD" 39.953 -0.674 -22.161
134 "MD" 40.374 2.88 -22.334
135 "MD" 38.709 6.058 -23.221
136 "MD" 39.717 9.095 -23.347
137 "MD" 38.844 12.038 -24.743
138 "MD" 37.762 14.851 -25.65
139 "MD" 36.482 17.912 -24.919
140 "MD" 35.009 20.695 -23.325
141 "MD" 34.526 24.094 -22.25
142 "MD" 33.65 26.572 -21.132
143 "MD" 32.203 29.864 -20.559
144 "MD" 32.112 33.423 -21.17
145 "MD" 32.107 37.459 -21.434
146 "MD" 31.288 40.365 -21.342
147 "MD" 30.439 43.224 -22.168
148 "MD" 29.569 46.378 -22.268
149 "MD" 27.941 50.068 -22.085
150 "MD" 26.725 53.409 -21.05
151 "MD" 25.852 56.249 -20.992
152 "MD" 25.258 59.388 -19.026
153 "MD" 25.664 62.614 -17.918
154 "MD" 25.542 65.71 -17.936
155 "MD" 25.638 69.117 -17.802
156 "MD" 25.668 72.134 -17.167
157 "MD" 25.553 75.565 -17.373
158 "MD" 24.501 79.278 -17.461
159 "MD" 24.564 82.465 -18.468
160 "MD" 24.396 85.909 -17.409
161 "MD" 24.524 89.129 -18.417
162 "MD" 24.152 92.372 -19.245
163 "MD" 23.575 95.908 -18.537
164 "MD" 23.87 99.707 -19.127
165 "MD" 23.384 102.719 -18.608
166 "MD" 22.949 106.109 -18.994
167 "MD" 23.122 109.956 -20.377
-19 "MD" -54.648 95.891 19.037
-18 "MD" -58.947 95.505 20.816
-17 "MD" -57.183 92.595 21.098
-16 "MD" -55.231 90.299 21.656
-15 "MD" -53.125 87.817 22.967
-14 "MD" -52.257 84.476 23.966
-13 "MD" -50.757 81.812 24.073
-12 "MD" -49.03 79.069 25.873
-11 "MD" -47.714 75.484 25.411
-10 "MD" -44.976 73.314 24.335
-9 "MD" -44.62 70.318 23.174
-8 "MD" -42.112 68.056 23.069
-7 "MD" -39.383 65.718 22.121
-6 "MD" -37.249 63.591 22.093
-5 "MD" -34.834 60.97 23.572
-4 "MD" -32.947 58.302 24.275
-3 "MD" -32.654 55.282 25.49
-2 "MD" -32.652 51.295 25.164
-1 "MD" -31.219 48.38 25.869
0 "MD" -30.795 45.092 24.894
1 "MD" -29.926 41.139 24.044
2 "MD" -29.552 38.141 22.859
3 "MD" -30.098 34.922 21.342
4 "MD" -29.587 31.776 21.783
5 "MD" -29.724 28.655 22.028
6 "MD" -28.961 24.866 22.967
7 "MD" -30.452 22.115 23.955
8 "MD" -32.756 19.1 23.292
9 "MD" -33.55 16.271 23.85
10 "MD" -36.856 13.73 24.152
11 "MD" -37.659 10.604 22.824
12 "MD" -38.88 7.823 21.588
13 "MD" -39.506 4.986 20.314
14 "MD" -39.127 1.965 20.853
15 "MD" -39.88 -1.58 19.549
16 "MD" -39.555 -5.025 19.828
17 "MD" -39.925 -7.907 19.394
18 "MD" -38.868 -11.676 20.06
19 "MD" -37.883 -15.121 18.957
20 "MD" -37.65 -18.249 18.575
21 "MD" -36.991 -21.594 18.192
22 "MD" -36.139 -24.753 18.004
23 "MD" -33.44 -26.802 16.371
24 "MD" -31.086 -28.682 13.964
25 "MD" -28.592 -30.83 15.179
26 "MD" -26.3 -32.935 13.61
27 "MD" -24.084 -35.688 14.249
28 "MD" -20.833 -36.893 13.5
29 "MD" -18.101 -39.045 13.69
30 "MD" -15.139 -40.73 12.644
31 "MD" -12.313 -42.48 14.3
32 "MD" -9.544 -43.654 15.05
33 "MD" -5.965 -44.654 15.069
34 "MD" -2.704 -44.087 15.107
35 "MD" 1.019 -42.65 15.152
36 "MD" 4.776 -42.285 14.561
37 "MD" 8.227 -42.439 15.986
38 "MD" 10.742 -40.559 14.863
39 "MD" 13.94 -38.963 14.9
40 "MD" 16.647 -37.193 14.08
41 "MD" 20.051 -36.019 14.148
42 "MD" 22.982 -34.047 14.428
43 "MD" 25.108 -31.79 13.103
44 "MD" 28.337 -30.602 11.846
45 "MD" 30.035 -27.553 10.821
46 "MD" 32.012 -24.742 12.159
47 "MD" 33.811 -22.112 11.256
48 "MD" 35.397 -18.94 11.782
49 "MD" 38.131 -16.598 10.68
50 "MD" 38.246 -12.814 10.982
51 "MD" 39.978 -10.578 10.262
52 "MD" 41.529 -7.317 10.851
53 "MD" 43.02 -4.048 11.048
54 "MD" 42.601 -0.435 9.379
55 "MD" 41.72 1.734 7.818
56 "MD" 42.194 5.627 6.669
57 "MD" 41.363 8.714 6.63
58 "MD" 42.459 12.154 6.82
59 "MD" 40.824 15.39 5.738
60 "MD" 39.399 18.827 5.625
61 "MD" 37.118 21.422 4.275
62 "MD" 35.446 24.699 5.095
63 "MD" 32.507 27.192 4.462
64 "MD" 30.173 29.081 4.07
65 "MD" 28.342 31.604 2.167
66 "MD" 25.072 33.096 2.113
67 "MD" 22.507 35.235 3.202
68 "MD" 19.712 36.842 2.699
69 "MD" 16 37.011 1.6
70 "MD" 12.849 39.109 0.243
71 "MD" 9.507 38.467 1.228
72 "MD" 5.849 40.046 0.515
73 "MD" 2.389 41.139 -0.159
74 "MD" -0.429 39.517 -0.408
75 "MD" -3.401 39.652 -1.064
76 "MD" -6.835 40.07 -1.612
77 "MD" -10.598 38.797 -2.184
78 "MD" -13.806 39.082 -1.81
79 "MD" -17.269 38.024 -1.189
80 "MD" -20.234 36.287 -2.011
81 "MD" -23.007 34.422 -0.76
82 "MD" -25.449 32.264 -2.178
83 "MD" -28.952 30.887 -2.078
84 "MD" -29.833 27.771 -2.864
85 "MD" -32.954 26.196 -3.031
86 "MD" -35.065 24.091 -3.884
87 "MD" -36.996 21.136 -4.384
88 "MD" -39.237 18.411 -4.167
89 "MD" -41.231 15.132 -4.32
90 "MD" -42.446 12.195 -4.915
91 "MD" -41.612 8.279 -4.807
92 "MD" -42.236 4.89 -3.67
93 "MD" -41.382 1.543 -5.448
94 "MD" -42.673 -1.083 -7.618
95 "MD" -42.637 -4.135 -7.44
96 "MD" -42.19 -7.868 -7.562
97 "MD" -40.819 -11.532 -8.947
98 "MD" -38.598 -14.314 -9.585
99 "MD" -38.561 -17.7 -9.261
100 "MD" -36.176 -20.575 -10.335
101 "MD" -33.828 -24.203 -10.218
102 "MD" -31.35 -25.793 -10.807
103 "MD" -30.027 -28.454 -11.412
104 "MD" -28.631 -31.437 -11.794
105 "MD" -26.725 -34.435 -12.065
106 "MD" -23.273 -35.037 -13.693
107 "MD" -20.068 -36.9 -14.701
108 "MD" -16.932 -38.237 -15.202
109 "MD" -14.497 -40.384 -14.426
110 "MD" -10.963 -40.669 -15.402
111 "MD" -7.574 -41.687 -15.097
112 "MD" -4.653 -42.836 -15.564
113 "MD" -0.949 -43.838 -14.623
114 "MD" 2.13 -44.11 -14.082
115 "MD" 5.63 -43.234 -15.208
116 "MD" 9.545 -42.751 -15.756
117 "MD" 12.173 -41.291 -14.947
118 "MD" 15.313 -40.704 -14.779
119 "MD" 18.248 -38.966 -14.146
120 "MD" 21.359 -37.854 -14.508
121 "MD" 23.391 -34.525 -14.947
122 "MD" 26.301 -32.394 -15.006
123 "MD" 28.428 -29.715 -15.375
124 "MD" 31.91 -28.25 -16.081
125 "MD" 33.445 -24.973 -16.681
126 "MD" 36.002 -23.623 -16.898
127 "MD" 36.86 -20.282 -18.441
128 "MD" 36.808 -16.433 -19.117
129 "MD" 37.467 -13.337 -18.682
130 "MD" 38.84 -10.601 -19.553
131 "MD" 39.213 -7.283 -20.607
132 "MD" 39.955 -3.506 -20.281
133 "MD" 40.163 -0.374 -20.95
134 "MD" 40.073 2.387 -22.302
135 "MD" 38.635 6.002 -23.296
136 "MD" 40.067 9.166 -23.486
137 "MD" 39.605 12.467 -25.033
138 "MD" 37.962 15.285 -25.627
139 "MD" 37.155 18.541 -24.819
140 "MD" 34.655 21.475 -23.732
141 "MD" 34.693 24.426 -22.521
142 "MD" 33.68 27.442 -21.306
143 "MD" 32.547 30.678 -20.337
144 "MD" 31.956 33.608 -21.099
145 "MD" 32.666 37.613 -20.797
146 "MD" 31.337 40.944 -20.765
147 "MD" 30.382 43.626 -20.365
148 "MD" 29.351 46.821 -19.808
149 "MD" 27.218 50.193 -19.796
150 "MD" 25.702 52.912 -19.428
151 "MD" 25.212 56.137 -18.873
152 "MD" 24.108 58.594 -17.73
153 "MD" 22.799 61.218 -17.018
154 "MD" 23.213 65.011 -15.673
155 "MD" 22.275 68.571 -16.126
156 "MD" 22.541 71.846 -14.705
157 "MD" 21.507 74.993 -14.813
158 "MD" 20.701 77.721 -14.597
159 "MD" 20.962 81.29 -15.414
160 "MD" 21.257 84.948 -13.654
161 "MD" 19.961 87.466 -13.684
162 "MD" 19.249 90.206 -13.314
163 "MD" 18.977 94.074 -11.976
164 "MD" 19.224 97.516 -11.604
165 "MD" 18.946 100.176 -11.297
166 "MD" 18.851 103.74 -13.455
167 "MD" 19.392 107.949 -15.35
-19 "MD" -41.146 100.612 32.351
-18 "MD" -44.829 97.569 35.298
-17 "MD" -42.795 95.194 34.552
-16 "MD" -40.974 93.099 33.256
-15 "MD" -38.698 91.077 31.57
-14 "MD" -38.395 87.881 30.393
-13 "MD" -36.71 85.317 30.705
-12 "MD" -35.237 82.26 30.104
-11 "MD" -34.583 78.752 29.013
-10 "MD" -33.93 75.462 28.164
-9 "MD" -30.15 73.081 28.744
-8 "MD" -29.147 70.009 28.053
-7 "MD" -28.647 67.097 25.938
-6 "MD" -27.899 63.874 25.941
-5 "MD" -26.891 59.998 26.341
-4 "MD" -26.677 55.995 26.06
-3 "MD" -27.751 52.895 25.681
-2 "MD" -28.105 49.958 26.417
-1 "MD" -29.006 46.92 24.731
0 "MD" -29.99 44.192 23.976
1 "MD" -29.961 41.153 22.469
2 "MD" -29.637 37.966 22.156
3 "MD" -30.424 34.687 20.976
4 "MD" -30.378 31.57 20.868
5 "MD" -30.749 27.914 21.094
6 "MD" -30.325 24.979 22.802
7 "MD" -30.982 21.952 24.044
8 "MD" -33.139 19.191 23.116
9 "MD" -35.054 16.564 23.35
10 "MD" -38.205 13.9 23.645
11 "MD" -39.824 11.018 22.279
12 "MD" -40.159 8.259 21.389
13 "MD" -41.21 4.888 20.512
14 "MD" -40.904 1.613 21.449
15 "MD" -41.22 -1.784 20.412
16 "MD" -40.355 -5.088 20.313
17 "MD" -40.519 -8.283 20.172
18 "MD" -39.683 -12.056 20.614
19 "MD" -39.119 -14.919 20.385
20 "MD" -37.938 -17.769 19.612
21 "MD" -36.859 -21.212 19.986
22 "MD" -35.672 -24.588 17.823
23 "MD" -33.284 -26.931 15.075
24 "MD" -31.768 -28.739 13.021
25 "MD" -28.585 -30.47 13.753
26 "MD" -26.307 -32.515 12.599
27 "MD" -24.008 -35.199 13.183
28 "MD" -20.953 -36.903 12.976
29 "MD" -18.28 -39.095 13.392
30 "MD" -15.493 -41.139 12.456
31 "MD" -12.448 -42.231 14.105
32 "MD" -9.628 -43.195 15.409
33 "MD" -5.856 -44.548 14.382
34 "MD" -2.719 -43.764 13.666
35 "MD" 0.309 -42.674 14.059
36 "MD" 4.087 -41.721 14.316
37 "MD" 7.58 -42.368 14.716
38 "MD" 10.861 -40.257 13.49
39 "MD" 14.145 -39.689 12.713
40 "MD" 17.148 -37.996 12.725
41 "MD" 19.781 -36.171 13.246
42 "MD" 21.719 -33.66 11.556
43 "MD" 25.085 -32.955 11.285
44 "MD" 27.861 -30.393 10.742
45 "MD" 30.363 -28.62 9.603
46 "MD" 32.434 -26.316 10.915
47 "MD" 34.045 -23.368 10.521
48 "MD" 35.509 -19.745 11.3
49 "MD" 38.403 -16.64 10.664
50 "MD" 38.633 -13.492 10.846
51 "MD" 41.207 -10.901 10.959
52 "MD" 42.211 -8.137 11.788
53 "MD" 43.784 -4.751 10.679
54 "MD" 43.518 -1.252 9.495
55 "MD" 42.936 1.969 8.847
56 "MD" 42.777 5.406 7.552
57 "MD" 41.9 8.566 7.048
58 "MD" 42.635 12.574 7.361
59 "MD" 40.976 15.322 6.041
60 "MD" 39.936 18.684 6.154
61 "MD" 38.132 21.157 4.572
62 "MD" 35.395 23.564 5.342
63 "MD" 32.675 24.974 3.911
64 "MD" 31.8 28.461 3.84
65 "MD" 29.034 29.971 2.461
66 "MD" 26.74 32.271 2.135
67 "MD" 24.082 34.616 3.148
68 "MD" 21.049 36.083 2.499
69 "MD" 17.344 36.333 1.889
70 "MD" 13.857 38.11 1.19
71 "MD" 10.447 37.847 0.59
72 "MD" 7.174 38.841 0.935
73 "MD" 3.775 39.482 0.341
74 "MD" 0.277 38.324 0.182
75 "MD" -3.25 39.068 0.389
76 "MD" -6.273 38.917 -0.667
77 "MD" -9.331 38.446 -1.314
78 "MD" -13.59 38.561 -0.528
79 "MD" -16.786 36.596 -1.45
80 "MD" -19.87 36.239 -2.317
81 "MD" -22.513 34.284 -1.58
82 "MD" -25.309 32.355 -2.404
83 "MD" -28.648 31.082 -2.462
84 "MD" -30.168 28.076 -3.341
85 "MD" -33.721 27.141 -3.58
86 "MD" -35.248 24.231 -3.733
87 "MD" -37.609 21.489 -5.049
88 "MD" -38.998 18.409 -5.304
89 "MD" -41.364 15.448 -6.361
90 "MD" -41.969 12.525 -6.73
91 "MD" -42.204 9.546 -8.238
92 "MD" -42.751 6.093 -7.542
93 "MD" -42.529 2.594 -8.951
94 "MD" -43.671 -0.773 -9.354
95 "MD" -43.338 -3.925 -9.648
96 "MD" -42.199 -7.353 -9.913
97 "MD" -41.012 -10.051 -11.523
98 "MD" -38.942 -13.643 -11.654
99 "MD" -38.829 -16.895 -11.964
100 "MD" -36.485 -19.449 -12.387
101 "MD" -35.306 -22.9 -13.199
102 "MD" -32.538 -24.908 -12.854
103 "MD" -30.957 -27.326 -12.868
104 "MD" -28.136 -30.323 -13.033
105 "MD" -25.967 -33.008 -13.239
106 "MD" -22.992 -34.509 -13.24
107 "MD" -20.41 -37.004 -15.001
108 "MD" -17.42 -38.691 -14.374
109 "MD" -14.233 -39.91 -14.574
110 "MD" -10.796 -40.33 -15.215
111 "MD" -7.675 -41.622 -14.957
112 "MD" -5.011 -42.564 -15.687
113 "MD" -1.232 -43.729 -14.119
114 "MD" 2.021 -44.009 -13.892
115 "MD" 5.967 -44.396 -14.889
116 "MD" 9.597 -43.839 -16.652
117 "MD" 12.275 -41.753 -15.203
118 "MD" 15.67 -41.164 -15.07
119 "MD" 18.946 -38.805 -15.523
120 "MD" 22.139 -37.393 -16.198
121 "MD" 24.153 -34.24 -16.169
122 "MD" 26.369 -32.403 -16.71
123 "MD" 28.468 -30.158 -16.509
124 "MD" 31.49 -28.063 -17.415
125 "MD" 32.912 -25.167 -18.627
126 "MD" 35.591 -23.312 -19.302
127 "MD" 35.753 -20.106 -21.176
128 "MD" 37.061 -16.977 -21.66
129 "MD" 37.199 -12.822 -22.049
130 "MD" 38.212 -10.112 -22.125
131 "MD" 38.496 -6.91 -23.274
132 "MD" 39.286 -3.647 -23.026
133 "MD" 39.253 -0.231 -23.716
134 "MD" 40.81 2.774 -23.159
135 "MD" 39.669 5.828 -23.411
136 "MD" 40.577 9.219 -22.755
137 "MD" 39.945 12.955 -24.06
138 "MD" 38.172 15.609 -25.113
139 "MD" 36.738 18.536 -24.352
140 "MD" 34.923 21.597 -23.401
141 "MD" 34.269 24.651 -22.606
142 "MD" 33.308 27.687 -21.689
143 "MD" 31.814 30.32 -20.629
144 "MD" 31.251 33.209 -20.113
145 "MD" 31.095 37.17 -20.143
146 "MD" 29.926 40.206 -21.001
147 "MD" 28.062 42.866 -21.463
148 "MD" 26.63 45.775 -21.366
149 "MD" 23.791 48.116 -21.919
150 "MD" 21.263 50.882 -22.237
151 "MD" 20.623 53.985 -21.738
152 "MD" 19.717 57.265 -21.473
153 "MD" 19.086 60.295 -20.753
154 "MD" 19.191 63.679 -21.63
155 "MD" 19.057 66.714 -21.663
156 "MD" 19.789 70.763 -22.278
157 "MD" 20.052 74.159 -22.612
158 "MD" 20.404 77.364 -21.858
159 "MD" 19.353 80.704 -22.189
160 "MD" 19.104 83.409 -20.48
161 "MD" 18.322 86.198 -19.485
162 "MD" 17.682 89.184 -18.729
163 "MD" 17.268 92.822 -16.414
164 "MD" 17.052 96.031 -16.142
165 "MD" 17.31 99.201 -14.871
166 "MD" 17.665 102.323 -13.274
167 "MD" 16.425 105.156 -12.328
-19 "MD" -41.787 99.346 37.602
-18 "MD" -46.555 98.796 39.96
-17 "MD" -44.774 96.027 40.034
-16 "MD" -43.087 93.54 38.955
-15 "MD" -40.286 91.232 38.02
-14 "MD" -39.228 88.168 37.518
-13 "MD" -37.931 85.446 36.158
-12 "MD" -36.575 82.558 35.359
-11 "MD" -36.267 78.977 34.593
-10 "MD" -35.718 75.946 33.275
-9 "MD" -32.966 73.038 32.497
-8 "MD" -33.675 69.975 30.634
-7 "MD" -33.097 67.215 29.175
-6 "MD" -31.697 64.257 28.26
-5 "MD" -32.304 60.864 28.551
-4 "MD" -30.811 58.243 27.657
-3 "MD" -30.8 54.488 27.57
-2 "MD" -31.327 51.131 27.304
-1 "MD" -30.268 48.146 24.51
0 "MD" -30.851 44.909 23.573
1 "MD" -31.288 41.752 22.051
2 "MD" -30.701 38.24 22.578
3 "MD" -31.422 35.607 21.77
4 "MD" -31.106 31.499 21.561
5 "MD" -30.888 28.329 21.03
6 "MD" -30.59 24.171 22.208
7 "MD" -31.644 21.042 23.244
8 "MD" -33.81 18.907 22.072
9 "MD" -34.914 15.939 22.642
10 "MD" -37.738 13.319 23.712
11 "MD" -38.834 10.243 22.473
12 "MD" -39.851 7.208 21.189
13 "MD" -40.456 4.266 19.405
14 "MD" -39.797 1.205 19.511
15 "MD" -38.672 -2.052 19.141
16 "MD" -37.979 -5.089 19.398
17 "MD" -38.512 -8.622 19.409
18 "MD" -38.06 -11.87 19.693
19 "MD" -37.445 -14.994 20.323
20 "MD" -36.522 -18.106 19.969
21 "MD" -37.232 -21.678 18.548
22 "MD" -36.344 -24.956 17.822
23 "MD" -33.416 -26.602 15.521
24 "MD" -31.384 -28.435 14.07
25 "MD" -27.889 -30.351 14.767
26 "MD" -25.871 -32.292 13.494
27 "MD" -24.218 -35.506 14.345
28 "MD" -21.056 -37.261 13.433
29 "MD" -17.899 -39.978 14.317
30 "MD" -15.519 -41.756 13.442
31 "MD" -12.259 -42.639 14.879
32 "MD" -8.598 -43.736 15.188
33 "MD" -5.346 -45.022 14.609
34 "MD" -1.85 -44.255 13.766
35 "MD" 1.385 -43.095 13.859
36 "MD" 4.414 -42.153 12.808
37 "MD" 7.782 -42.438 13.571
38 "MD" 10.531 -40.804 12.374
39 "MD" 14.126 -39.034 12.265
40 "MD" 17.167 -38.121 11.447
41 "MD" 20.088 -36.132 12.68
42 "MD" 22.234 -34.752 12.063
43 "MD" 25.873 -34.1 12.146
44 "MD" 28.355 -31.283 10.959
45 "MD" 30.423 -28.229 10.278
46 "MD" 32.78 -25.704 11.299
47 "MD" 33.988 -22.809 11.129
48 "MD" 35.432 -19.244 11.843
49 "MD" 37.692 -17.367 10.693
50 "MD" 38.09 -13.512 10.787
51 "MD" 39.16 -10.875 10.522
52 "MD" 41.847 -7.717 10.113
53 "MD" 43.991 -5.083 8.917
54 "MD" 42.972 -1.675 8.202
55 "MD" 43.707 1.487 7.647
56 "MD" 41.641 4.599 6.587
57 "MD" 41.281 8.087 6.346
58 "MD" 42.403 11.277 6.696
59 "MD" 40.836 14.676 5.758
60 "MD" 39.784 18.582 6.186
61 "MD" 37.715 21.22 5.087
62 "MD" 35.226 23.508 6.837
63 "MD" 32.678 25.956 6.673
64 "MD" 30.538 28.415 5.5
65 "MD" 28.196 30.154 3.954
66 "MD" 25.49 32.168 2.972
67 "MD" 22.738 34.41 4.127
68 "MD" 19.755 36.029 2.346
69 "MD" 16.515 37.719 1.684
70 "MD" 13.187 38.171 1.013
71 "MD" 10.044 37.994 1.385
72 "MD" 6.598 39.538 0.732
73 "MD" 3.378 40.395 0.035
74 "MD" 0.02 39.74 -0.659
75 "MD" -3.175 39.274 -0.51
76 "MD" -6.174 39.476 -1.474
77 "MD" -9.469 38.749 -1.887
78 "MD" -13.807 38.318 -1.787
79 "MD" -16.788 36.313 -2.884
80 "MD" -19.548 36.01 -3.962
81 "MD" -23.029 33.876 -1.879
82 "MD" -25.898 32 -3.394
83 "MD" -28.76 30.654 -3.33
84 "MD" -30.171 27.606 -4.203
85 "MD" -33.596 26.458 -4.053
86 "MD" -35.642 23.851 -4.285
87 "MD" -38.342 20.81 -4.362
88 "MD" -39.51 17.575 -4.774
89 "MD" -41.306 14.837 -5.791
90 "MD" -42.233 11.549 -6.052
91 "MD" -41.86 8.214 -6.215
92 "MD" -43.158 5.241 -7.222
93 "MD" -43.446 1.619 -7.828
94 "MD" -44.387 -1.551 -7.978
95 "MD" -43.882 -4.455 -8.865
96 "MD" -43.461 -7.889 -9.603
97 "MD" -41.839 -11.14 -10.852
98 "MD" -39.337 -14.425 -10.908
99 "MD" -39.139 -17.297 -10.924
100 "MD" -36.254 -20.19 -12.27
101 "MD" -35.133 -22.822 -13.661
102 "MD" -31.913 -24.693 -13.352
103 "MD" -30.303 -27.355 -13.942
104 "MD" -28.798 -30.686 -14.209
105 "MD" -26.923 -33.4 -14.447
106 "MD" -24.108 -35.254 -14.533
107 "MD" -21.31 -36.977 -14.511
108 "MD" -17.717 -38 -14.289
109 "MD" -14.571 -39.941 -13.921
110 "MD" -11.184 -39.608 -14.673
111 "MD" -7.664 -41.359 -15.133
112 "MD" -3.997 -42.037 -14.975
113 "MD" -0.003 -43.684 -14.988
114 "MD" 3.532 -44.08 -14.527
115 "MD" 5.956 -42.631 -14.979
116 "MD" 9.509 -42.35 -15.777
117 "MD" 12.44 -40.543 -15.17
118 "MD" 15.379 -39.889 -15.62
119 "MD" 18.726 -38.986 -15.047
120 "MD" 21.756 -37.719 -15.584
121 "MD" 23.647 -34.582 -15.125
122 "MD" 26.623 -32.551 -16.434
123 "MD" 28.7 -30.363 -16.468
124 "MD" 32.555 -28.339 -17.916
125 "MD" 33.387 -25.918 -19.047
126 "MD" 35.883 -23.669 -19.668
127 "MD" 37.143 -20.764 -21.106
128 "MD" 37.236 -16.623 -21.773
129 "MD" 37.23 -12.725 -21.971
130 "MD" 38.921 -10.054 -21.363
131 "MD" 38.897 -6.681 -22.295
132 "MD" 39.902 -3.12 -22.159
133 "MD" 40.344 0.032 -22.781
134 "MD" 41.155 3.132 -21.913
135 "MD" 40.247 6.23 -23.065
136 "MD" 40.54 9.29 -22.786
137 "MD" 41.11 12.982 -23.557
138 "MD" 38.835 15.789 -22.916
139 "MD" 37.855 18.943 -22.55
140 "MD" 35.997 22.033 -21.387
141 "MD" 36.269 25.303 -20.139
142 "MD" 34.806 27.711 -19.308
143 "MD" 32.818 30.824 -18.194
144 "MD" 32.838 33.795 -18.122
145 "MD" 33.11 37.775 -17.662
146 "MD" 32.31 41.084 -17.528
147 "MD" 31.817 44.048 -17.935
148 "MD" 30.725 46.845 -17.107
149 "MD" 28.319 50.525 -16.791
150 "MD" 26.848 53.198 -16.909
151 "MD" 25.39 56.144 -16.009
152 "MD" 26.369 59.922 -15.892
153 "MD" 24.811 62.889 -15.194
154 "MD" 25.181 66.125 -15.55
155 "MD" 23.966 69.258 -14.435
156 "MD" 23.251 73.254 -15.747
157 "MD" 23.539 76.281 -16.482
158 "MD" 22.279 79.415 -16.675
159 "MD" 21.2 82.42 -16.693
160 "MD" 20.215 86.115 -16.431
161 "MD" 19.189 88.464 -15.746
162 "MD" 17.3 91.847 -15.92
163 "MD" 16.03 95.973 -14.692
164 "MD" 14.878 98.887 -15.247
165 "MD" 13.86 101.74 -14.74
166 "MD" 13.243 104.83 -14.547
167 "MD" 12.419 108.701 -16.651
-19 "MD" -27.896 99.251 37.794
-18 "MD" -33.872 99.737 41.014
-17 "MD" -33.421 96.034 42.366
-16 "MD" -32.046 93.077 41.01
-15 "MD" -31.029 89.526 40.866
-14 "MD" -31.968 86.542 40.243
-13 "MD" -32.789 84.023 39.511
-12 "MD" -32.852 80.38 40.042
-11 "MD" -34.116 76.955 38.718
-10 "MD" -35.184 74.294 36.947
-9 "MD" -35.484 71.265 35.709
-8 "MD" -35.659 68.479 34.544
-7 "MD" -35.858 65.268 33.391
-6 "MD" -34.562 62.43 31.593
-5 "MD" -35.029 58.713 31.388
-4 "MD" -34.558 56.334 29.219
-3 "MD" -33.818 53.485 27.73
-2 "MD" -33.953 50.21 27.184
-1 "MD" -32.536 47.318 25.44
0 "MD" -32.495 44.246 24.771
1 "MD" -32.813 40.466 22.71
2 "MD" -32.189 37.874 22.291
3 "MD" -33.024 34.744 20.174
4 "MD" -32.086 31.256 19.94
5 "MD" -32.918 27.376 20.212
6 "MD" -33.086 24.224 22.109
7 "MD" -33.344 21.32 22.716
8 "MD" -34.713 18.52 21.94
9 "MD" -36.781 15.915 21.972
10 "MD" -38.655 12.918 22.562
11 "MD" -40.12 10.219 21.129
12 "MD" -40.443 6.898 19.933
13 "MD" -40.298 3.76 18.97
14 "MD" -40.074 0.533 19.822
15 "MD" -39.408 -2.914 19.432
16 "MD" -38.412 -5.812 20.058
17 "MD" -37.999 -9.096 20.695
18 "MD" -37.276 -12.619 21.336
19 "MD" -37.818 -16.432 22.553
20 "MD" -36.727 -19.255 22.221
21 "MD" -35.583 -22.129 22.717
22 "MD" -35.419 -25.576 20.599
23 "MD" -33.874 -28.089 18.76
24 "MD" -31.508 -29.894 16.448
25 "MD" -27.738 -31.361 17.139
26 "MD" -25.426 -33.51 15.793
27 "MD" -23.965 -36.115 16.099
28 "MD" -20.874 -37.593 15.408
29 "MD" -17.937 -40.049 15.931
30 "MD" -15.419 -42.184 14.898
31 "MD" -12.664 -43.112 16.598
32 "MD" -8.997 -43.261 16.054
33 "MD" -5.521 -45.48 15.424
34 "MD" -2.294 -44.27 15.436
35 "MD" 0.67 -43.046 15.253
36 "MD" 3.982 -42.788 13.813
37 "MD" 7.553 -42.664 14.943
38 "MD" 10.931 -40.995 13.571
39 "MD" 14.237 -39.117 13.393
40 "MD" 17.907 -38.172 11.802
41 "MD" 20.339 -36.007 13.225
42 "MD" 22.979 -34.098 13.113
43 "MD" 25.646 -32.505 12.985
44 "MD" 27.728 -30.2 11.124
45 "MD" 30.169 -27.724 9.874
46 "MD" 32.176 -25.357 11.806
47 "MD" 33.942 -22.296 11.095
48 "MD" 35.21 -19.293 11.763
49 "MD" 38.231 -16.886 10.552
50 "MD" 38.836 -13.245 11.349
51 "MD" 40.411 -10.187 11.716
52 "MD" 41.971 -6.999 11.069
53 "MD" 43.631 -4.027 9.534
54 "MD" 44.163 -1.136 8.559
55 "MD" 42.381 1.632 7.743
56 "MD" 42.46 5.191 6.663
57 "MD" 41.91 8.304 6.141
58 "MD" 42.831 12.362 6.516
59 "MD" 41.368 15.371 5.839
60 "MD" 39.757 18.679 6.048
61 "MD" 38.301 21.527 4.365
62 "MD" 36.139 24.761 5.679
63 "MD" 33.428 27.591 5.566
64 "MD" 30.261 28.93 5.554
65 "MD" 28.044 31.169 4.538
66 "MD" 25.3 32.12 3.745
67 "MD" 22.395 34.315 4.428
68 "MD" 20.053 35.975 3.073
69 "MD" 17.433 38.065 2.274
70 "MD" 14.248 38.242 2.177
71 "MD" 9.891 39.513 2.393
72 "MD" 6.529 39.759 1.004
73 "MD" 3.293 40.788 0.764
74 "MD" -0.058 39.179 -0.194
75 "MD" -3.558 39.436 -0.92
76 "MD" -6.324 39.408 -2.374
77 "MD" -9.402 38.402 -2.649
78 "MD" -13.28 38.78 -2.32
79 "MD" -16.334 36.531 -3.634
80 "MD" -19.455 36.149 -4.584
81 "MD" -22.476 34.097 -2.237
82 "MD" -24.882 32.294 -3.707
83 "MD" -28.655 31.058 -3.802
84 "MD" -30.118 27.58 -4.69
85 "MD" -33.417 26.516 -5.23
86 "MD" -35.58 23.95 -5.679
87 "MD" -37.668 21.217 -6.343
88 "MD" -39.462 18.136 -6.136
89 "MD" -41.3 15.023 -6.424
90 "MD" -42.019 11.135 -7.24
91 "MD" -42.085 8.175 -6.882
92 "MD" -43.023 5.147 -6.689
93 "MD" -44.572 1.319 -8.038
94 "MD" -43.517 -1.684 -8.499
95 "MD" -43.625 -4.84 -8.854
96 "MD" -42.454 -7.662 -9.289
97 "MD" -41.145 -10.948 -10.56
98 "MD" -38.961 -14.025 -10.369
99 "MD" -38.735 -17.168 -10.891
100 "MD" -36.227 -19.738 -11.702
101 "MD" -34.491 -23.579 -11.992
102 "MD" -32.21 -25.603 -10.896
103 "MD" -30.807 -28.365 -12.515
104 "MD" -29.326 -31.595 -13.02
105 "MD" -27.203 -33.949 -13.693
106 "MD" -23.962 -35.504 -14.28
107 "MD" -21.287 -37.414 -14.516
108 "MD" -17.776 -37.647 -14.348
109 "MD" -14.846 -40.216 -14.432
110 "MD" -11.427 -40.406 -14.716
111 "MD" -7.359 -41.45 -13.418
112 "MD" -3.942 -41.815 -13.156
113 "MD" 0.257 -43.135 -12.976
114 "MD" 3.672 -43.908 -12.646
115 "MD" 6.279 -42.674 -14.065
116 "MD" 9.917 -42.465 -15.22
117 "MD" 12.735 -40.224 -14.747
118 "MD" 16.002 -39.357 -15.947
119 "MD" 19.578 -37.946 -15.289
120 "MD" 22.674 -36.661 -16.064
121 "MD" 23.905 -33.305 -16.055
122 "MD" 26.404 -31.699 -17.272
123 "MD" 28.727 -29.348 -17.213
124 "MD" 32.323 -27.728 -17.554
125 "MD" 33.814 -24.944 -18.801
126 "MD" 36.658 -22.605 -19.249
127 "MD" 36.503 -19.523 -21.281
128 "MD" 37.117 -15.783 -22.197
129 "MD" 36.978 -12.046 -22.743
130 "MD" 38.491 -8.864 -22.098
131 "MD" 38.682 -6.123 -22.508
132 "MD" 39.09 -2.614 -21.752
133 "MD" 38.818 0.418 -21.641
134 "MD" 39.414 3.605 -21.803
135 "MD" 38.546 6.645 -22.958
136 "MD" 39.765 10.191 -22.194
137 "MD" 38.928 13.465 -21.698
138 "MD" 38.057 16.444 -21.749
139 "MD" 37.217 19.495 -22.438
140 "MD" 35.013 22.74 -21.175
141 "MD" 35.35 25.945 -20.102
142 "MD" 34.029 28.132 -18.854
143 "MD" 32.822 30.434 -17.598
144 "MD" 32.751 33.946 -17.851
145 "MD" 32.896 37.747 -16.999
146 "MD" 32.341 41.991 -17.404
147 "MD" 31.563 45.349 -17.058
148 "MD" 30.542 48.104 -16.016
149 "MD" 28.794 51.066 -15.895
150 "MD" 27.524 54.286 -15.61
151 "MD" 27.382 57.411 -14.382
152 "MD" 27.626 60.594 -13.002
153 "MD" 26.786 63.116 -11.597
154 "MD" 26.368 66.204 -11.33
155 "MD" 25.98 69.526 -11.425
156 "MD" 26.198 72.947 -9.473
157 "MD" 24.922 76.562 -9.309
158 "MD" 23.799 79.695 -8.376
159 "MD" 21.804 82.893 -8.121
160 "MD" 21.108 85.756 -7.175
161 "MD" 20.786 88.135 -5.279
162 "MD" 18.546 90.76 -4.425
163 "MD" 18.219 94.01 -2.181
164 "MD" 17.471 96.99 -0.479
165 "MD" 16.607 99.411 -0.09
166 "MD" 15.989 102.023 2.027
167 "MD" 14.698 105.928 3.754
-19 "MD" -25.215 99.93 39.69
-18 "MD" -28.363 100.399 40.737
-17 "MD" -27.215 97.374 40.757
-16 "MD" -26.157 94.473 39.972
-15 "MD" -25.476 91.094 40.958
-14 "MD" -26.217 87.744 39.957
-13 "MD" -25.494 84.141 40.337
-12 "MD" -25.882 81.149 38.56
-11 "MD" -26.639 78.303 36.28
-10 "MD" -27.026 74.889 33.618
-9 "MD" -27.116 72.487 31.126
-8 "MD" -27.053 69.683 30.659
-7 "MD" -26.908 66.324 29.208
-6 "MD" -25.712 63.167 29.044
-5 "MD" -25.383 59.693 28.943
-4 "MD" -25.907 56.616 29.524
-3 "MD" -25.95 53.098 29.9
-2 "MD" -26.752 49.909 30.371
-1 "MD" -27.422 46.956 27.731
0 "MD" -28.652 44.383 26.531
1 "MD" -29.915 40.933 24.772
2 "MD" -30.45 37.976 24.131
3 "MD" -30.495 35.038 22.849
4 "MD" -29.805 31.65 21.95
5 "MD" -30.337 28.511 21.722
6 "MD" -30.684 24.679 23.049
7 "MD" -31.218 21.46 23.882
8 "MD" -33.213 18.358 23.911
9 "MD" -34.617 15.86 23.801
10 "MD" -37.273 12.759 23.687
11 "MD" -37.531 9.476 22.127
12 "MD" -38.083 6.713 21.238
13 "MD" -39.255 3.779 20.369
14 "MD" -40.317 0.016 20.687
15 "MD" -40.299 -3.162 20.825
16 "MD" -39.088 -6.851 20.959
17 "MD" -39.021 -10.037 21.032
18 "MD" -38.677 -13.344 20.868
19 "MD" -38 -16.19 20.611
20 "MD" -36.989 -19.356 20.487
21 "MD" -36.504 -22.691 22.04
22 "MD" -34.783 -25.516 20.948
23 "MD" -32.928 -28.282 18.543
24 "MD" -30.101 -30.199 16.349
25 "MD" -27.389 -31.624 16.308
26 "MD" -24.799 -33.568 15.684
27 "MD" -23.004 -35.513 15.566
28 "MD" -20.208 -37.273 14.93
29 "MD" -17.066 -40.377 15.575
30 "MD" -14.177 -41.65 14.88
31 "MD" -11.254 -43.493 16.347
32 "MD" -8.483 -44.07 16.374
33 "MD" -4.711 -45.167 15.887
34 "MD" -1.325 -44.502 15.201
35 "MD" 1.599 -43.007 15.302
36 "MD" 4.927 -41.969 14.715
37 "MD" 8.82 -42.128 15.233
38 "MD" 10.922 -40.064 13.619
39 "MD" 14.257 -38.756 13.088
40 "MD" 17.78 -37.54 12.319
41 "MD" 20.746 -35.488 13.873
42 "MD" 23.644 -33.966 13.529
43 "MD" 26.196 -32.062 13.181
44 "MD" 28.377 -29.891 11.889
45 "MD" 30.378 -27.16 11.215
46 "MD" 33.056 -24.753 11.893
47 "MD" 34.556 -22.053 12.463
48 "MD" 36.994 -19.285 13.093
49 "MD" 38.297 -16.155 12.408
50 "MD" 38.499 -12.687 12.12
51 "MD" 40.4 -10.04 11.637
52 "MD" 42.173 -6.429 12.157
53 "MD" 43.114 -3.511 11.118
54 "MD" 43.728 -0.503 9.116
55 "MD" 42.678 2.099 8.555
56 "MD" 42.919 5.271 6.783
57 "MD" 41.742 8.618 6.427
58 "MD" 42.505 11.87 6.774
59 "MD" 41.049 15.051 6.236
60 "MD" 39.441 18.758 6.484
61 "MD" 37.849 21.144 5.763
62 "MD" 36.093 23.945 5.983
63 "MD" 32.931 25.764 4.931
64 "MD" 31.706 29.08 5.366
65 "MD" 28.351 31.024 4.342
66 "MD" 24.793 32.038 3.539
67 "MD" 22.321 33.952 4.647
68 "MD" 19.317 36.151 3.524
69 "MD" 15.859 35.829 2.694
70 "MD" 12.736 37.953 1.94
71 "MD" 9.81 38.308 1.612
72 "MD" 6.507 40.088 1.774
73 "MD" 3.066 40.784 0.744
74 "MD" 0.111 39.993 0.101
75 "MD" -3.04 40.066 -1.039
76 "MD" -6.5 40.006 -2.225
77 "MD" -9.518 38.826 -1.702
78 "MD" -13.122 38.481 -0.112
79 "MD" -16.277 36.837 -1.253
80 "MD" -19.907 36.307 -1.646
81 "MD" -22.252 34.435 -0.825
82 "MD" -25.062 32.55 -1.852
83 "MD" -28.835 31.463 -1.674
84 "MD" -30.637 28.083 -2.241
85 "MD" -33.722 26.668 -2.465
86 "MD" -35.97 24.284 -3.615
87 "MD" -38.145 21.802 -4.177
88 "MD" -39.798 18.556 -4.774
89 "MD" -41.796 15.859 -5.177
90 "MD" -43.437 12.995 -5.907
91 "MD" -42.689 8.813 -5.616
92 "MD" -43.563 6.257 -7.38
93 "MD" -44.497 2.704 -7.782
94 "MD" -45.87 -0.376 -7.854
95 "MD" -44.982 -3.771 -8.209
96 "MD" -42.932 -6.663 -8.186
97 "MD" -41.919 -9.906 -10.178
98 "MD" -39.492 -13.417 -10.253
99 "MD" -38.714 -16.837 -10.343
100 "MD" -36.451 -19.012 -12.141
101 "MD" -35.372 -22.622 -13.594
102 "MD" -32.482 -24.646 -12.334
103 "MD" -30.232 -27.106 -13.722
104 "MD" -28.493 -29.344 -14.501
105 "MD" -26.252 -32.422 -14.867
106 "MD" -23.204 -33.515 -15.363
107 "MD" -20.08 -35.862 -16.884
108 "MD" -16.871 -36.97 -15.92
109 "MD" -14.198 -38.786 -15.182
110 "MD" -10.836 -39.107 -15.344
111 "MD" -6.871 -40.334 -14.63
112 "MD" -3.897 -41.287 -14.835
113 "MD" -0.281 -43.079 -13.61
114 "MD" 2.682 -43.775 -12.873
115 "MD" 5.918 -43.294 -13.762
116 "MD" 8.763 -42.456 -13.899
117 "MD" 11.739 -40.741 -13.082
118 "MD" 15.34 -39.666 -13.641
119 "MD" 19.207 -38.366 -13.151
120 "MD" 22.426 -37.878 -13.322
121 "MD" 24.551 -34.348 -14.429
122 "MD" 27.212 -32.013 -15.29
123 "MD" 29.442 -29.693 -14.57
124 "MD" 31.77 -27.55 -15.729
125 "MD" 33.735 -24.878 -16.824
126 "MD" 35.374 -23.139 -17.994
127 "MD" 35.961 -19.786 -20.171
128 "MD" 36.795 -16.911 -21.402
129 "MD" 37.663 -13.263 -20.862
130 "MD" 39.285 -10.701 -20.538
131 "MD" 39.581 -7.476 -21.311
132 "MD" 40.179 -3.841 -20.836
133 "MD" 40.503 -0.519 -21.127
134 "MD" 41.75 2.652 -21.034
135 "MD" 40.696 6.071 -21.205
136 "MD" 41.336 9.19 -21.208
137 "MD" 41.041 12.607 -21.642
138 "MD" 39.737 15.084 -20.931
139 "MD" 38.51 18.425 -20.395
140 "MD" 36.01 21.622 -19.895
141 "MD" 35.801 24.652 -19.569
142 "MD" 34.429 27.284 -18.636
143 "MD" 32.93 30.797 -17.797
144 "MD" 32.841 33.937 -17.593
145 "MD" 33.084 37.676 -17.198
146 "MD" 31.923 41.005 -17.696
147 "MD" 30.802 43.815 -17.179
148 "MD" 29.587 46.812 -17.271
149 "MD" 27.817 49.829 -17.332
150 "MD" 26.245 53.243 -16.704
151 "MD" 23.918 55.429 -17.011
152 "MD" 23.974 59.055 -17.294
153 "MD" 21.857 61.954 -16.835
154 "MD" 21.391 65.432 -16.223
155 "MD" 20.382 68.24 -17.454
156 "MD" 19.011 71.364 -17.871
157 "MD" 18.88 74.657 -18.278
158 "MD" 16.532 77.492 -19.627
159 "MD" 14.19 79.698 -20.699
160 "MD" 11.643 82.183 -20.036
161 "MD" 9.249 83.726 -20.566
162 "MD" 6.687 85.6 -19.342
163 "MD" 4.25 88.621 -17.55
164 "MD" 2.394 90.676 -16.847
165 "MD" 1.243 93.304 -16.998
166 "MD" -1.353 96.061 -15.709
167 "MD" -4.064 97.286 -17.699
-19 "MD" -26.364 104.748 35.154
-18 "MD" -24.696 101.995 34.198
-17 "MD" -24.01 98.455 33.865
-16 "MD" -22.998 95.537 33.127
-15 "MD" -22.517 92.019 33.669
-14 "MD" -23.315 88.868 32.739
-13 "MD" -23.65 85.562 32.552
-12 "MD" -23.827 82.45 31.961
-11 "MD" -24.18 79.419 31.268
-10 "MD" -24.297 75.93 29.414
-9 "MD" -23.89 72.61 29.356
-8 "MD" -23.885 69.322 29.197
-7 "MD" -23.911 66.106 27.889
-6 "MD" -24.905 63.157 27.955
-5 "MD" -24.54 58.843 29.263
-4 "MD" -25.159 55.975 28.308
-3 "MD" -26.666 53.126 28.978
-2 "MD" -28.208 50.071 28.315
-1 "MD" -30.032 47.554 28.84
0 "MD" -31.331 44.137 27.154
1 "MD" -30.859 40.986 25.498
2 "MD" -31.003 37.84 22.959
3 "MD" -31.702 34.524 22.947
4 "MD" -30.364 31.397 21.76
5 "MD" -30.688 27.961 22.139
6 "MD" -31.381 24.593 23.38
7 "MD" -31.47 21.8 24.496
8 "MD" -33.63 18.506 24.467
9 "MD" -35.325 16.001 24.656
10 "MD" -35.977 13.019 24.335
11 "MD" -38.788 10.268 22.872
12 "MD" -40.825 7.285 22.579
13 "MD" -40.527 4.003 21.473
14 "MD" -40.541 1.086 22.333
15 "MD" -41.069 -2.897 20.789
16 "MD" -40.324 -6.018 21.241
17 "MD" -40.133 -9.52 21.214
18 "MD" -39.456 -12.365 21.594
19 "MD" -39.348 -16.297 21.946
20 "MD" -37.49 -19.44 22.409
21 "MD" -37.083 -22.792 21.991
22 "MD" -35.187 -25.066 21.433
23 "MD" -33.5 -27.199 18.784
24 "MD" -31.372 -28.971 16.223
25 "MD" -28.077 -30.9 16.182
26 "MD" -26.231 -33.327 16.002
27 "MD" -23.79 -35.722 15.53
28 "MD" -21.059 -37.484 14.274
29 "MD" -17.979 -39.772 15.032
30 "MD" -15.487 -41.527 14.14
31 "MD" -12.322 -42.573 15.261
32 "MD" -9.275 -43.126 15.495
33 "MD" -5.825 -45.124 15.499
34 "MD" -2.727 -44.05 15.124
35 "MD" 0.54 -42.691 15.325
36 "MD" 3.876 -42.169 14.454
37 "MD" 7.663 -42.574 15.003
38 "MD" 10.47 -40.417 13.887
39 "MD" 13.871 -39.595 14.098
40 "MD" 17.218 -38.416 12.451
41 "MD" 20.52 -37.244 13.358
42 "MD" 22.527 -34.533 13.444
43 "MD" 26.385 -32.97 13.548
44 "MD" 28.66 -30.649 12.306
45 "MD" 30.392 -28.425 11.484
46 "MD" 32.29 -25.833 12.325
47 "MD" 34.234 -22.669 11.789
48 "MD" 36.245 -19.736 11.819
49 "MD" 38.297 -16.709 11.63
50 "MD" 38.972 -13 11.415
51 "MD" 40.399 -10.244 10.023
52 "MD" 41.95 -6.736 11.15
53 "MD" 42.825 -3.843 9.105
54 "MD" 43.026 -0.943 7.856
55 "MD" 42.392 2.083 6.57
56 "MD" 42.268 5.388 4.959
57 "MD" 41.541 8.505 4.561
58 "MD" 42.553 12.641 5.735
59 "MD" 40.699 15.422 4.914
60 "MD" 38.749 19.207 5.689
61 "MD" 37.128 21.708 4.445
62 "MD" 34.694 24.175 5.144
63 "MD" 31.979 25.884 4.812
64 "MD" 30.335 28.634 4.206
65 "MD" 28.299 30.949 3.103
66 "MD" 25.18 32.441 2.379
67 "MD" 22.776 34.592 3.861
68 "MD" 19.93 35.952 2.473
69 "MD" 16.276 36.516 1.796
70 "MD" 13.409 37.836 1.32
71 "MD" 9.823 38.848 0.81
72 "MD" 6.194 39.851 -0.038
73 "MD" 2.882 41.084 -1.163
74 "MD" -0.661 41.197 0.186
75 "MD" -3.311 39.877 -0.156
76 "MD" -6.737 39.831 -0.901
77 "MD" -9.923 38.037 -1.118
78 "MD" -13.262 38.516 -0.513
79 "MD" -16.154 36.472 -1.271
80 "MD" -19.419 36.274 -1.565
81 "MD" -22.601 34.095 -0.402
82 "MD" -25.676 32.354 -1.472
83 "MD" -28.727 30.644 -1.554
84 "MD" -30.631 28.174 -2.675
85 "MD" -33.876 27.363 -3.428
86 "MD" -35.491 24.59 -4.064
87 "MD" -37.681 21.394 -4.006
88 "MD" -39.857 17.844 -3.801
89 "MD" -41.437 15.117 -5.913
90 "MD" -43.125 11.982 -6.525
91 "MD" -42.048 8.988 -5.539
92 "MD" -42.665 5.565 -5.934
93 "MD" -43.622 2.303 -7.03
94 "MD" -44.31 -0.848 -8.086
95 "MD" -43.725 -3.659 -8.399
96 "MD" -42.272 -7.076 -7.718
97 "MD" -41.15 -10.505 -9.438
98 "MD" -39.606 -13.935 -10.144
99 "MD" -38.872 -16.651 -10.186
100 "MD" -36.379 -19.393 -11.233
101 "MD" -35.617 -22.026 -12.727
102 "MD" -32.316 -24.159 -11.868
103 "MD" -30.774 -26.655 -13.015
104 "MD" -29.289 -29.629 -13.518
105 "MD" -26.608 -32.206 -13.41
106 "MD" -24.084 -33.989 -13.176
107 "MD" -21.011 -35.406 -13.769
108 "MD" -17.645 -36.694 -13.532
109 "MD" -14.337 -38.912 -13.577
110 "MD" -10.921 -38.35 -15.074
111 "MD" -7.934 -40.595 -15.932
112 "MD" -4.297 -41.541 -15.168
113 "MD" -0.895 -43.375 -14.265
114 "MD" 2.446 -44.035 -14.088
115 "MD" 5.666 -43.883 -14.556
116 "MD" 8.756 -42.916 -15.152
117 "MD" 11.686 -40.66 -14.746
118 "MD" 14.905 -40.49 -14.542
119 "MD" 18.621 -39.049 -13.344
120 "MD" 21.621 -37.79 -14.181
121 "MD" 23.81 -33.885 -14.581
122 "MD" 26.25 -31.974 -15.869
123 "MD" 28.572 -29.553 -15.061
124 "MD" 31.911 -28.654 -16.472
125 "MD" 33.366 -25.521 -18.11
126 "MD" 35.409 -23.224 -18.804
127 "MD" 36.428 -19.841 -19.741
128 "MD" 37.576 -17.32 -21.428
129 "MD" 38.143 -13.375 -21.334
130 "MD" 38.983 -10.274 -21.599
131 "MD" 39.859 -7.217 -21.812
132 "MD" 40.436 -2.964 -20.824
133 "MD" 40.558 0.643 -21.618
134 "MD" 41.687 3.518 -20.928
135 "MD" 41.116 6.813 -20.976
136 "MD" 42.056 10.104 -21.339
137 "MD" 40.773 13.567 -22.022
138 "MD" 38.813 16.035 -21.183
139 "MD" 37.908 18.571 -21.757
140 "MD" 35.672 21.707 -21.272
141 "MD" 35.363 24.865 -20.574
142 "MD" 35.132 27.734 -19.759
143 "MD" 33.66 30.848 -18.937
144 "MD" 33.705 33.963 -19.306
145 "MD" 33.639 38.099 -18.309
146 "MD" 32.736 41.612 -18.678
147 "MD" 31.795 44.542 -19.619
148 "MD" 30.116 47.175 -19.474
149 "MD" 27.704 50.128 -20.25
150 "MD" 27.034 53.044 -21.09
151 "MD" 25.12 55.723 -21.423
152 "MD" 24.201 59.041 -21.203
153 "MD" 23.597 62.366 -21.769
154 "MD" 23.709 65.218 -23.557
155 "MD" 23.811 68.24 -24.124
156 "MD" 24.304 71.193 -24.513
157 "MD" 24.829 74.48 -27.104
158 "MD" 24.189 77.61 -28.846
159 "MD" 22.751 80.596 -30.706
160 "MD" 21.652 83.537 -31.029
161 "MD" 20.258 86.146 -31.09
162 "MD" 18.418 88.853 -33.337
163 "MD" 17.578 92.583 -33.207
164 "MD" 18.9 95.589 -34.516
165 "MD" 19.47 98.255 -34.986
166 "MD" 20.497 101.845 -35.323
167 "MD" 22.221 105.743 -36.364
-19 "MD" -31.521 104.888 38.892
-18 "MD" -31.242 101.712 37
-17 "MD" -30.865 98.22 37.404
-16 "MD" -30.26 95.163 37.396
-15 "MD" -29.618 91.702 36.99
-14 "MD" -29.183 88.837 36.719
-13 "MD" -29.236 86.146 35.017
-12 "MD" -29.454 82.765 34.945
-11 "MD" -30.499 79.585 32.562
-10 "MD" -30.792 76.579 30.224
-9 "MD" -30.889 73.668 29.276
-8 "MD" -30.298 70.633 28.225
-7 "MD" -29.945 67.011 27.739
-6 "MD" -28.709 63.796 28.185
-5 "MD" -28.012 60.2 27.237
-4 "MD" -27.996 56.983 26.92
-3 "MD" -29.323 53.653 27.486
-2 "MD" -30.477 50.364 28.33
-1 "MD" -29.866 47.435 27.014
0 "MD" -30.79 44.308 26.316
1 "MD" -30.38 40.012 25.362
2 "MD" -29.838 36.661 25.154
3 "MD" -30.402 34.448 23.074
4 "MD" -29.522 30.551 21.94
5 "MD" -30.058 27.357 21.789
6 "MD" -30.117 24.418 23.025
7 "MD" -31.498 20.963 23.931
8 "MD" -32.746 18.5 24.197
9 "MD" -34.098 15.23 24.204
10 "MD" -36.244 12.618 23.498
11 "MD" -39.254 10.474 22.983
12 "MD" -40.412 7.17 22.023
13 "MD" -41.626 4.127 21.305
14 "MD" -41.272 0.625 22.814
15 "MD" -41.491 -2.577 21.726
16 "MD" -40.375 -5.623 21.508
17 "MD" -40.028 -9.379 21.34
18 "MD" -40.443 -12.784 20.788
19 "MD" -39.507 -16.185 20.712
20 "MD" -38.218 -19.592 22.257
21 "MD" -36.912 -22.458 21.582
22 "MD" -35.04 -25.673 20.678
23 "MD" -32.744 -27.276 18.789
24 "MD" -31.458 -29.52 15.377
25 "MD" -28.676 -31.251 15.234
26 "MD" -26.448 -34.013 14.249
27 "MD" -23.719 -36.221 14.684
28 "MD" -20.906 -37.878 13.57
29 "MD" -17.912 -40.95 12.489
30 "MD" -14.915 -42.354 11.964
31 "MD" -11.35 -43.595 13.771
32 "MD" -8.124 -43.592 13.423
33 "MD" -4.448 -45.326 13.238
34 "MD" -1.179 -44.647 12.804
35 "MD" 1.627 -43.05 14.344
36 "MD" 4.661 -41.874 13.81
37 "MD" 8.424 -41.794 14.605
38 "MD" 11.381 -39.329 12.952
39 "MD" 14.778 -38.558 13.014
40 "MD" 17.977 -37.008 12.259
41 "MD" 20.302 -34.985 13.34
42 "MD" 21.996 -32.339 12.559
43 "MD" 25.313 -31.163 13.327
44 "MD" 27.895 -29.008 11.554
45 "MD" 30.199 -27.054 11.274
46 "MD" 32.184 -24.414 12.738
47 "MD" 34.023 -21.669 12.826
48 "MD" 37.103 -19.132 13.225
49 "MD" 37.95 -16.146 11.93
50 "MD" 37.961 -12.843 11.966
51 "MD" 40.036 -9.452 11.267
52 "MD" 41.955 -6.612 10.701
53 "MD" 43.872 -3.838 8.918
54 "MD" 43.99 -1.034 8.404
55 "MD" 42.755 2.056 7.397
56 "MD" 42.953 5.003 5.775
57 "MD" 41.792 8.352 4.845
58 "MD" 42.358 11.768 5.715
59 "MD" 40.923 14.944 4.794
60 "MD" 39.1 18.802 5.326
61 "MD" 37.523 21.627 3.944
62 "MD" 35.294 24.476 4.623
63 "MD" 32.96 26.764 3.95
64 "MD" 31.128 29.56 4.011
65 "MD" 28.524 31.122 3.162
66 "MD" 25.21 33.061 2.08
67 "MD" 22.428 34.738 3.822
68 "MD" 19.997 36.325 2.962
69 "MD" 16.39 36.513 1.593
70 "MD" 13.252 38.738 0.471
71 "MD" 9.936 38.378 1.151
72 "MD" 6.5 39.453 0.457
73 "MD" 3.264 40.783 -0.221
74 "MD" -0.119 40.038 -0.48
75 "MD" -3.224 39.596 -0.273
76 "MD" -6.401 40.154 -1.145
77 "MD" -9.84 39.049 -1.134
78 "MD" -13.364 38.824 -0.307
79 "MD" -16.236 36.204 -1.347
80 "MD" -19.811 36.038 -1.433
81 "MD" -22.357 34.158 -0.249
82 "MD" -25.229 32.397 -1.958
83 "MD" -27.851 31.295 -1.678
84 "MD" -29.83 28.123 -2.734
85 "MD" -33.005 26.116 -2.665
86 "MD" -35.659 24.09 -3.349
87 "MD" -37.274 20.808 -3.206
88 "MD" -38.763 18.51 -4.441
89 "MD" -41.772 14.597 -4.116
90 "MD" -42.622 11.356 -4.177
91 "MD" -41.995 8.011 -4.01
92 "MD" -42.098 4.567 -4.099
93 "MD" -41.708 1.571 -5.226
94 "MD" -42.003 -1.678 -5.445
95 "MD" -41.366 -4.323 -8.192
96 "MD" -41.438 -7.447 -9.391
97 "MD" -40.594 -9.984 -11.537
98 "MD" -39.016 -13.527 -11.688
99 "MD" -37.855 -16.617 -12.18
100 "MD" -36.51 -20.045 -12.08
101 "MD" -35.038 -22.515 -12.825
102 "MD" -31.821 -24.506 -12.399
103 "MD" -30.1 -27.529 -13.835
104 "MD" -29.209 -31.291 -13.497
105 "MD" -26.547 -33.332 -13.419
106 "MD" -23.943 -35.671 -14.125
107 "MD" -20.717 -36.572 -14.794
108 "MD" -17.283 -37.494 -14.786
109 "MD" -14.392 -39.394 -14.642
110 "MD" -10.321 -39.789 -14.68
111 "MD" -7.499 -41.056 -13.679
112 "MD" -4.569 -42.024 -13.868
113 "MD" -0.501 -43.116 -13.011
114 "MD" 2.563 -43.323 -12.692
115 "MD" 5.715 -43.241 -12.712
116 "MD" 8.957 -42.081 -12.943
117 "MD" 11.754 -39.83 -12.172
118 "MD" 15.547 -39.347 -12.726
119 "MD" 19.041 -38.353 -12.59
120 "MD" 22.459 -37.271 -13.854
121 "MD" 24.213 -34.045 -14.351
122 "MD" 26.923 -32.429 -14.695
123 "MD" 29.09 -30.092 -14.65
124 "MD" 32.974 -27.987 -15.516
125 "MD" 33.918 -24.785 -16.002
126 "MD" 36.334 -23.444 -16.556
127 "MD" 36.941 -20.587 -18.339
128 "MD" 38.199 -17.963 -19.415
129 "MD" 38.238 -13.254 -19.37
130 "MD" 39.217 -9.657 -20.324
131 "MD" 40.203 -6.794 -20.324
132 "MD" 40.391 -3.236 -20.783
133 "MD" 40.349 -0.071 -21.698
134 "MD" 40.385 2.907 -22.937
135 "MD" 41.715 6.166 -21.324
136 "MD" 41.22 9.312 -21.313
137 "MD" 40.444 13.175 -22.655
138 "MD" 39.228 16.485 -23.285
139 "MD" 38.316 19.43 -22.805
140 "MD" 35.541 22.536 -22.017
141 "MD" 35.359 25.719 -21.424
142 "MD" 34.41 28.611 -20.498
143 "MD" 33.212 31.107 -19.131
144 "MD" 33.201 34.266 -19.01
145 "MD" 33.535 37.754 -18.208
146 "MD" 32.797 41.432 -19.599
147 "MD" 31.967 44.69 -19.968
148 "MD" 30.818 47.97 -20.051
149 "MD" 30.155 51.033 -20.177
150 "MD" 28.522 53.06 -18.849
151 "MD" 26.927 55.512 -17.008
152 "MD" 25.842 58.712 -15.81
153 "MD" 25.124 61.717 -14.279
154 "MD" 26.195 65.246 -12.982
155 "MD" 25.89 68.193 -12.091
156 "MD" 26.896 71.539 -11.54
157 "MD" 25.965 74.515 -11.772
158 "MD" 26.579 77.809 -11.749
159 "MD" 25.73 81.289 -11.959
160 "MD" 25.483 84.702 -11.216
161 "MD" 25.595 87.413 -9.804
162 "MD" 24.561 90.505 -9.292
163 "MD" 24.247 93.541 -6.901
164 "MD" 25.38 96.701 -5.562
165 "MD" 26.008 99.306 -4.543
166 "MD" 26.057 102.554 -2.289
167 "MD" 26.348 107.424 -3.092
-19 "MD" -23.016 104.095 30.516
-18 "MD" -24.468 101.299 29.005
-17 "MD" -25.253 97.871 29.723
-16 "MD" -25.582 95.032 28.575
-15 "MD" -26.676 91.175 29.222
-14 "MD" -28.068 87.454 29.826
-13 "MD" -29.264 85.172 29.574
-12 "MD" -29.857 81.54 29.911
-11 "MD" -31.796 78.731 29.51
-10 "MD" -32.071 76.211 27.451
-9 "MD" -32.199 72.819 26.463
-8 "MD" -32.031 69.927 24.009
-7 "MD" -31.675 66.969 22.557
-6 "MD" -30.072 63.971 22.126
-5 "MD" -30.192 60.511 21.547
-4 "MD" -30.583 57.48 22.122
-3 "MD" -29.939 54.055 22.716
-2 "MD" -30.81 50.813 22.014
-1 "MD" -31.231 47.02 23.522
0 "MD" -31.912 43.672 22.591
1 "MD" -32.284 40.61 21.967
2 "MD" -31.038 37.45 22.827
3 "MD" -31.537 34.284 21.611
4 "MD" -31.537 30.427 22.201
5 "MD" -31.028 27.727 21.509
6 "MD" -31.471 24.389 22.302
7 "MD" -32.068 20.83 23.758
8 "MD" -33.83 17.673 22.85
9 "MD" -34.992 14.45 24.034
10 "MD" -36.228 11.437 22.752
11 "MD" -38.321 9.1 21.499
12 "MD" -39.907 5.769 20.766
13 "MD" -39.412 2.687 19.693
14 "MD" -39.343 -0.8 19.88
15 "MD" -39.585 -3.885 20.257
16 "MD" -38.774 -6.668 21.536
17 "MD" -38.567 -9.84 21.961
18 "MD" -38.44 -13.048 22.397
19 "MD" -37.539 -16.708 23.925
20 "MD" -37.135 -19.903 24.676
21 "MD" -36.134 -23.166 24.964
22 "MD" -35.265 -25.798 23.206
23 "MD" -33.884 -27.707 19.589
24 "MD" -31.899 -29.22 16.806
25 "MD" -28.509 -30.65 17.1
26 "MD" -26.324 -33.425 15.644
27 "MD" -24.248 -35.753 15.188
28 "MD" -21.479 -37.421 13.924
29 "MD" -19.436 -40 13.658
30 "MD" -16.497 -41.482 12.807
31 "MD" -12.681 -42.933 14.225
32 "MD" -9.854 -43.65 14.471
33 "MD" -6.42 -44.809 14.017
34 "MD" -2.751 -43.986 14.162
35 "MD" -0.12 -42.79 13.617
36 "MD" 3.492 -41.786 12.985
37 "MD" 7.315 -41.655 14.969
38 "MD" 10.252 -39.889 13.25
39 "MD" 13.46 -38.832 13.041
40 "MD" 17.597 -37.518 12.562
41 "MD" 19.746 -35.71 13.371
42 "MD" 22.674 -33.93 13.79
43 "MD" 25.073 -31.887 12.72
44 "MD" 27.735 -30.019 11.75
45 "MD" 29.961 -27.702 10.866
46 "MD" 31.907 -25.305 12.609
47 "MD" 34.231 -22.499 11.712
48 "MD" 37.225 -20.34 12.489
49 "MD" 38.229 -17.372 10.485
50 "MD" 38.549 -13.952 11.358
51 "MD" 40.022 -10.425 11.747
52 "MD" 41.627 -7.123 11.329
53 "MD" 42.346 -4.008 9.239
54 "MD" 41.903 -0.965 8.408
55 "MD" 41.174 1.664 7.704
56 "MD" 41.828 5.231 6.734
57 "MD" 41.429 8.428 6.618
58 "MD" 42.166 12.444 7.459
59 "MD" 40.473 14.981 6.389
60 "MD" 39.597 18.547 5.834
61 "MD" 37.342 21.172 4.552
62 "MD" 35.185 24.119 4.919
63 "MD" 32.892 26.45 4.449
64 "MD" 31.311 29.2 4.388
65 "MD" 29.042 31.4 3.275
66 "MD" 25.718 32.586 2.686
67 "MD" 22.845 34.809 1.893
68 "MD" 19.528 36.853 2.887
69 "MD" 16.46 36.484 1.509
70 "MD" 13.725 38.251 1.075
71 "MD" 10.351 38.365 1.149
72 "MD" 6.729 39.65 0.806
73 "MD" 3.473 40.274 -0.252
74 "MD" -0.289 39.68 0.255
75 "MD" -3.265 39.463 -0.378
76 "MD" -6.704 39.984 -0.837
77 "MD" -9.96 38.789 -0.629
78 "MD" -13.734 38.371 -0.077
79 "MD" -16.324 36.855 -1.386
80 "MD" -19.824 36.022 -1.662
81 "MD" -22.351 33.904 -1.266
82 "MD" -25.051 31.715 -3.035
83 "MD" -28.312 30.073 -2.378
84 "MD" -30.168 27.805 -3.513
85 "MD" -33.234 26.082 -3.218
86 "MD" -35.533 23.934 -4.524
87 "MD" -37.62 20.89 -4.073
88 "MD" -39.472 17.623 -4.522
89 "MD" -41.539 14.426 -3.934
90 "MD" -42.649 11.598 -4.356
91 "MD" -42.094 7.99 -4.15
92 "MD" -42.388 4.813 -3.355
93 "MD" -42.727 1.331 -5.471
94 "MD" -43.939 -1.509 -6.561
95 "MD" -43.053 -4.204 -7.344
96 "MD" -41.929 -7.105 -7.72
97 "MD" -40.846 -10.613 -9.492
98 "MD" -38.867 -13.841 -10.281
99 "MD" -38.474 -16.865 -9.602
100 "MD" -36.376 -19.238 -11.016
101 "MD" -34.471 -21.837 -11.408
102 "MD" -31.75 -24.594 -12.617
103 "MD" -29.963 -26.438 -13.705
104 "MD" -28.528 -29.616 -13.701
105 "MD" -26.345 -33.554 -14.408
106 "MD" -23.463 -35.334 -15.595
107 "MD" -20.634 -36.341 -16.475
108 "MD" -17.415 -37.352 -15.984
109 "MD" -14.864 -39.372 -15.17
110 "MD" -11.225 -39.765 -15.39
111 "MD" -7.293 -40.685 -15.783
112 "MD" -4.454 -41.316 -16.01
113 "MD" -0.643 -42.917 -14.83
114 "MD" 2.345 -43.822 -14.193
115 "MD" 5.572 -42.761 -14.911
116 "MD" 8.641 -41.913 -15.271
117 "MD" 11.786 -39.723 -14.14
118 "MD" 15.659 -39.579 -14.34
119 "MD" 18.741 -38.436 -14.3
120 "MD" 21.925 -37.744 -14.831
121 "MD" 23.861 -34.339 -15.255
122 "MD" 26.405 -32.413 -16.449
123 "MD" 28.678 -30.459 -15.712
124 "MD" 32.533 -28.722 -16.881
125 "MD" 33.199 -25.846 -17.455
126 "MD" 36.094 -23.587 -18.129
127 "MD" 36.292 -20.591 -19.482
128 "MD" 37.417 -17.648 -20.942
129 "MD" 37.626 -13.259 -20.623
130 "MD" 39.01 -10.352 -20.766
131 "MD" 39.568 -7.354 -21.522
132 "MD" 40.036 -3.161 -20.853
133 "MD" 40.272 -0.263 -21.974
134 "MD" 41.609 3.141 -21.107
135 "MD" 40.455 6.535 -21.719
136 "MD" 41.321 9.594 -20.787
137 "MD" 40.099 12.884 -22.067
138 "MD" 37.736 16.402 -21.889
139 "MD" 36.63 19.788 -22.668
140 "MD" 36.317 22.769 -21.392
141 "MD" 34.635 25.39 -21.07
142 "MD" 34.795 28.415 -20.336
143 "MD" 33.37 31.369 -18.908
144 "MD" 32.984 34.249 -18.618
145 "MD" 32.973 38.487 -18.245
146 "MD" 32.168 41.991 -18.424
147 "MD" 30.449 44.917 -18.261
148 "MD" 29.147 47.617 -17.298
149 "MD" 27.324 50.64 -16.457
150 "MD" 25.621 53.308 -16.453
151 "MD" 23.87 55.573 -15.492
152 "MD" 23.639 58.53 -14.901
153 "MD" 24.623 62.054 -13.008
154 "MD" 24.428 65.178 -12.355
155 "MD" 24.608 68.381 -11.46
156 "MD" 24.163 71.882 -10.826
157 "MD" 24.289 74.98 -12.16
158 "MD" 23.541 78.648 -13.289
159 "MD" 22.85 81.959 -13.638
160 "MD" 22.38 84.947 -12.639
161 "MD" 21.703 87.842 -11.906
162 "MD" 20.773 91.014 -11.542
163 "MD" 20.24 94.202 -10.295
164 "MD" 20.461 97.564 -9.575
165 "MD" 20.748 100.686 -8.534
166 "MD" 20.304 103.624 -6.767
167 "MD" 18.625 106.799 -6.4
-19 "MD" -22.128 102.944 42.49
-18 "MD" -22.399 100.26 40.673
-17 "MD" -23.242 97.156 40.554
-16 "MD" -23.143 94.201 39.723
-15 "MD" -22.813 90.925 38.299
-14 "MD" -24.159 87.972 36.879
-13 "MD" -25.044 85.342 36.442
-12 "MD" -25.521 81.894 35.716
-11 "MD" -26.133 79.514 33.386
-10 "MD" -26.844 77.603 30.631
-9 "MD" -26.32 74.576 29.262
-8 "MD" -25.729 72.768 26.753
-7 "MD" -25.842 69.649 23.878
-6 "MD" -25.79 65.907 24.2
-5 "MD" -25.381 62.655 24.649
-4 "MD" -25.736 59.155 23.219
-3 "MD" -26.217 56.253 22.653
-2 "MD" -26.164 52.537 22.946
-1 "MD" -25.965 48.725 23.387
0 "MD" -27.383 45.257 22.1
1 "MD" -29.029 42.329 21.617
2 "MD" -28.948 37.934 22.623
3 "MD" -29.934 34.843 20.933
4 "MD" -30.55 31.129 20.131
5 "MD" -31.331 28.396 20.629
6 "MD" -32.393 25.496 21.655
7 "MD" -33.303 22.187 22.365
8 "MD" -35.011 19.205 21.48
9 "MD" -35.686 15.652 23.124
10 "MD" -37.503 12.929 21.758
11 "MD" -39.914 10.12 20.652
12 "MD" -40.21 6.93 20.77
13 "MD" -41.191 3.521 19.749
14 "MD" -40.475 0.154 19.816
15 "MD" -39.867 -3.283 20.426
16 "MD" -39.413 -6.471 21.236
17 "MD" -38.648 -9.547 21.482
18 "MD" -38.246 -12.825 22.184
19 "MD" -38.292 -16.392 23.062
20 "MD" -36.811 -19.321 23.194
21 "MD" -35.939 -22.325 23.436
22 "MD" -34.777 -25.012 21.421
23 "MD" -33.947 -27.745 19.185
24 "MD" -31.185 -29.681 16.861
25 "MD" -28.631 -31.639 15.768
26 "MD" -26.139 -33.576 15.116
27 "MD" -23.901 -36.29 15.225
28 "MD" -20.992 -37.75 14.416
29 "MD" -18.767 -39.972 13.662
30 "MD" -15.367 -42.027 12.892
31 "MD" -12.264 -43.418 15.135
32 "MD" -8.474 -44.36 15.846
33 "MD" -5.204 -44.682 15.249
34 "MD" -1.516 -43.352 15.081
35 "MD" 1.838 -42.126 15.076
36 "MD" 4.569 -41.354 14.768
37 "MD" 8.497 -41.869 15.54
38 "MD" 10.866 -40.189 14.27
39 "MD" 13.575 -38.561 13.607
40 "MD" 17.606 -37.629 11.887
41 "MD" 19.817 -35.607 13.421
42 "MD" 21.782 -32.718 11.763
43 "MD" 24.714 -31.504 12.265
44 "MD" 28.205 -30.419 11.698
45 "MD" 30.421 -28.011 11.002
46 "MD" 32.396 -25.358 12.873
47 "MD" 34.632 -22.551 12.539
48 "MD" 36.65 -19.599 12.944
49 "MD" 37.732 -16.714 13.265
50 "MD" 38.196 -13.422 12.43
51 "MD" 39.748 -10.647 11.566
52 "MD" 41.916 -7.934 10.759
53 "MD" 43.573 -4.641 9.681
54 "MD" 43.008 -1.493 8.775
55 "MD" 41.78 1.533 8.018
56 "MD" 42.318 5.075 6.547
57 "MD" 41.852 7.891 5.747
58 "MD" 42.524 11.931 5.898
59 "MD" 40.876 14.841 5.149
60 "MD" 39.56 18.382 5.692
61 "MD" 37.997 20.998 3.945
62 "MD" 35.816 23.592 4.654
63 "MD" 33.896 26.61 4.894
64 "MD" 30.714 27.852 4.362
65 "MD" 29.599 30.919 3.075
66 "MD" 25.733 32.477 2.2
67 "MD" 22.86 34.876 2.631
68 "MD" 20.472 36.607 2.987
69 "MD" 16.651 36.14 1.873
70 "MD" 13.931 37.762 1.2
71 "MD" 10.056 38.71 1.264
72 "MD" 6.591 40.17 0.97
73 "MD" 3.414 40.773 -0.143
74 "MD" -0.005 40.079 -0.663
75 "MD" -3.23 40.412 -0.685
76 "MD" -6.646 39.184 -1.464
77 "MD" -9.714 38.624 -2.612
78 "MD" -13.353 38.514 -1.844
79 "MD" -16.214 37.302 -3.015
80 "MD" -20.078 36.429 -3.369
81 "MD" -22.328 34.412 -2.144
82 "MD" -25.062 32.558 -3.125
83 "MD" -28.065 31.555 -3.326
84 "MD" -29.587 28.345 -3.696
85 "MD" -32.768 26.81 -4.566
86 "MD" -34.54 23.789 -4.098
87 "MD" -37.158 21.116 -4.809
88 "MD" -38.971 18.183 -4.482
89 "MD" -40.725 15.237 -4.666
90 "MD" -42.344 12.269 -5.374
91 "MD" -41.759 8.871 -5.558
92 "MD" -42.269 5.581 -5.102
93 "MD" -43.417 2.188 -6.733
94 "MD" -44.114 -1.575 -7.123
95 "MD" -43.144 -4.246 -6.913
96 "MD" -42.834 -7.97 -7.679
97 "MD" -41.762 -11.507 -9.603
98 "MD" -39.543 -14.836 -9.646
99 "MD" -38.168 -17.791 -9.212
100 "MD" -36.345 -20.734 -9.92
101 "MD" -34.363 -23.57 -10.252
102 "MD" -31.756 -25.354 -11.499
103 "MD" -29.63 -28.055 -12.143
104 "MD" -27.88 -30.689 -12.844
105 "MD" -26.313 -33.602 -13.986
106 "MD" -23.328 -34.536 -13.356
107 "MD" -21.208 -36.931 -14.961
108 "MD" -17.416 -37.739 -14.82
109 "MD" -14.568 -39.066 -14.396
110 "MD" -10.505 -39.51 -14.762
111 "MD" -7.349 -40.929 -14.599
112 "MD" -4.092 -42.068 -14.407
113 "MD" -0.337 -43.434 -13.466
114 "MD" 3.052 -43.327 -13.562
115 "MD" 6.259 -43.248 -13.659
116 "MD" 9.874 -42.421 -14.192
117 "MD" 12.356 -40.349 -13.305
118 "MD" 15.894 -39.366 -14.268
119 "MD" 19.116 -38.222 -13.897
120 "MD" 22.42 -37.215 -13.97
121 "MD" 24.457 -34.147 -14.738
122 "MD" 27.162 -31.444 -16.342
123 "MD" 28.884 -29.399 -15.907
124 "MD" 32.69 -27.781 -16.859
125 "MD" 33.314 -24.897 -17.907
126 "MD" 35.792 -23.075 -19.022
127 "MD" 36.676 -20.211 -21.059
128 "MD" 37.391 -16.605 -21.506
129 "MD" 37.591 -12.617 -21.442
130 "MD" 38.987 -9.626 -21.377
131 "MD" 39.02 -6.34 -22.18
132 "MD" 39.891 -2.957 -21.472
133 "MD" 40.45 0.263 -22.431
134 "MD" 42.221 4.174 -20.382
135 "MD" 41.917 7.027 -20.273
136 "MD" 43.083 10.234 -21.122
137 "MD" 41.061 13.424 -20.683
138 "MD" 39.983 16.453 -21.525
139 "MD" 38.69 19.201 -21.223
140 "MD" 37.342 22.505 -20.186
141 "MD" 35.253 25.285 -20.315
142 "MD" 34.667 27.999 -20.609
143 "MD" 33.281 30.89 -19.87
144 "MD" 32.899 34.266 -19.419
145 "MD" 33.28 37.68 -19.289
146 "MD" 31.765 40.898 -19.922
147 "MD" 29.288 44.02 -19.616
148 "MD" 29.633 47.368 -20.385
149 "MD" 27.216 50.255 -20.506
150 "MD" 26.505 53.557 -20.67
151 "MD" 25.558 56.309 -21.339
152 "MD" 23.752 59.291 -20.989
153 "MD" 23.218 63.226 -20.196
154 "MD" 21.764 66.078 -20.822
155 "MD" 20.279 68.874 -20.14
156 "MD" 19.128 72.253 -19.533
157 "MD" 16.069 74.442 -20.083
158 "MD" 14.254 76.842 -21.287
159 "MD" 11.884 78.869 -21.599
160 "MD" 10.127 82.057 -20.061
161 "MD" 7.697 83.75 -20.186
162 "MD" 5.291 86.496 -19.689
163 "MD" 3.836 89.774 -18.31
164 "MD" 1.527 92.386 -18.366
165 "MD" 0.534 94.924 -18.942
166 "MD" -0.947 98.425 -18.24
167 "MD" -2.674 101.207 -20.511
-19 "MD" -30.637 104.109 42.74
-18 "MD" -31.837 102.235 40.12
-17 "MD" -31.17 99.456 38.604
-16 "MD" -31.962 95.859 37.783
-15 "MD" -31.285 92.057 37.349
-14 "MD" -32.299 88.851 35.499
-13 "MD" -32.24 85.999 35.264
-12 "MD" -32.331 82.543 34.469
-11 "MD" -32.956 79.617 32.308
-10 "MD" -32.667 77.124 29.286
-9 "MD" -31.463 74.137 28.279
-8 "MD" -30.269 71.996 27.009
-7 "MD" -29.607 69.86 24.629
-6 "MD" -28.02 66.81 24.043
-5 "MD" -28.428 63.399 24.246
-4 "MD" -27.591 59.482 23.807
-3 "MD" -28.546 56.883 23.447
-2 "MD" -28.615 53.466 24.392
-1 "MD" -27.842 50.06 23.98
0 "MD" -29.098 46.475 23.173
1 "MD" -29.868 42.477 22.214
2 "MD" -28.813 39.133 22.659
3 "MD" -30.501 36.408 21.443
4 "MD" -30.701 33.017 21.754
5 "MD" -30.517 29.535 21.294
6 "MD" -31.338 26.325 22.435
7 "MD" -32.779 23.2 23.856
8 "MD" -35.129 20.366 25.08
9 "MD" -37.84 17.757 25.567
10 "MD" -39.486 14.643 24.809
11 "MD" -41.179 11.976 23.845
[truncated: 5,103,915 more chars]
