# Supplementary material for: Histone variant H2A.Z modulates nucleosome dynamics to promote DNA accessibility
Source: Nat Commun. 2023 Feb 11;14:769. doi: 10.1038/s41467-023-36465-5 (PMC9918499; doi:10.1038/s41467-023-36465-5)
Supplement: Supplementary file 4 — Source Data [file 41467_2023_36465_MOESM4_ESM.zip › data/canonical_H2A_nucleosome_ensemble_3.txt]

-19 "Initial" 12.1604 98.6399 27.9671
-18 "Initial" 10.4039 95.743 27.951
-17 "Initial" 8.3342 93.0588 27.8822
-16 "Initial" 6.2226 90.3892 27.7896
-15 "Initial" 4.1676 87.7214 27.2948
-14 "Initial" 2.121 85.059 26.8321
-13 "Initial" 0.3702 82.2295 26.1908
-12 "Initial" -1.3503 79.3618 25.5417
-11 "Initial" -2.9229 76.3553 25.2446
-10 "Initial" -4.5034 73.3759 24.9266
-9 "Initial" -6.2388 70.4647 24.9491
-8 "Initial" -8.013 67.5575 25.0053
-7 "Initial" -10.0891 64.8634 24.8933
-6 "Initial" -12.1344 62.1622 24.789
-5 "Initial" -14.2142 59.5295 24.3076
-4 "Initial" -16.2917 56.8824 23.7788
-3 "Initial" -18.0342 54.0235 23.1702
-2 "Initial" -19.7944 51.1885 22.575
-1 "Initial" -21.334 48.1868 22.2456
0 "Initial" -22.8656 45.1592 21.9578
1 "Initial" -24.4921 42.1566 21.8145
2 "Initial" -26.8551 40.0663 21.0452
3 "Initial" -27.9306 36.6809 21.1177
4 "Initial" -29.4768 33.7078 20.96
5 "Initial" -31.0356 30.8092 20.5283
6 "Initial" -32.401 27.9168 21.5056
7 "Initial" -33.6394 24.8317 21.7897
8 "Initial" -35.1741 21.8168 22.4736
9 "Initial" -36.469 18.8242 22.619
10 "Initial" -37.5327 15.7686 22.8295
11 "Initial" -38.3975 12.5991 23.1529
12 "Initial" -38.67 9.3363 21.8943
13 "Initial" -38.3022 6.0289 21.0204
14 "Initial" -38.5709 2.5285 20.576
15 "Initial" -39.4131 -0.8717 20.8093
16 "Initial" -39.0853 -3.8293 20.3523
17 "Initial" -39.3254 -7.0579 17.9343
18 "Initial" -38.8305 -10.5931 17.4686
19 "Initial" -38.1719 -14.1029 16.9582
20 "Initial" -37.5101 -17.216 16.7348
21 "Initial" -37.0119 -20.6716 16.3205
22 "Initial" -36.4053 -23.8404 16.0091
23 "Initial" -34.1121 -26.4668 15.0784
24 "Initial" -31.5097 -28.2595 14.0975
25 "Initial" -28.8726 -29.8862 14.0271
26 "Initial" -26.1901 -31.9539 14.5283
27 "Initial" -24.4275 -35.2523 13.4618
28 "Initial" -21.2174 -36.7777 13.3257
29 "Initial" -18.1102 -38.5505 13.7808
30 "Initial" -15.2617 -40.1517 13.9633
31 "Initial" -11.8527 -41.8085 14.4078
32 "Initial" -9.4239 -43.1558 14.0494
33 "Initial" -6.1996 -43.5992 13.6124
34 "Initial" -2.7825 -44.1375 12.8851
35 "Initial" 0.789 -43.3116 13.1556
36 "Initial" 3.6547 -42.5374 13.2729
37 "Initial" 7.2487 -41.9656 13.7571
38 "Initial" 10.2086 -41.3652 14.0553
39 "Initial" 13.2189 -39.4278 11.9108
40 "Initial" 16.4522 -37.9753 10.8511
41 "Initial" 18.9953 -35.8303 12.0809
42 "Initial" 22.1413 -34.4941 11.9926
43 "Initial" 24.5084 -32.6009 11.8011
44 "Initial" 26.743 -30.3373 10.8476
45 "Initial" 28.1345 -27.013 11.3392
46 "Initial" 30.9501 -24.9347 10.0038
47 "Initial" 33.8084 -22.826 10.2754
48 "Initial" 34.8963 -19.6169 9.2655
49 "Initial" 37.4658 -17.5476 7.9756
50 "Initial" 38.1518 -14.0376 8.697
51 "Initial" 39.5898 -10.7729 8.7991
52 "Initial" 40.8358 -8.3236 7.6098
53 "Initial" 42.3877 -5.5138 6.9518
54 "Initial" 42.8803 -1.7055 6.1847
55 "Initial" 42.4319 1.8206 6.736
56 "Initial" 42.6333 4.7088 5.8025
57 "Initial" 41.9286 8.0394 5.4993
58 "Initial" 42.539 11.2837 6.3214
59 "Initial" 40.0967 14.4951 4.6628
60 "Initial" 39.2216 18.3024 3.3357
61 "Initial" 36.419 20.487 4.2379
62 "Initial" 35.0747 23.3733 4.32
63 "Initial" 32.3948 25.8255 4.0779
64 "Initial" 30.5602 28.0469 3.2362
65 "Initial" 27.9831 30.3568 2.8314
66 "Initial" 25.2406 31.8093 3.218
67 "Initial" 22.6331 33.9734 4.1486
68 "Initial" 19.661 35.9879 2.744
69 "Initial" 16.8626 38.3835 1.8428
70 "Initial" 13.4129 38.3488 1.8162
71 "Initial" 9.7335 38.1377 0.4645
72 "Initial" 6.5657 38.584 0.4162
73 "Initial" 3.2662 39.4914 0.7252
74 "Initial" -2e-04 39.8854 0.3265
75 "Initial" -3.1094 39.4675 -0.8118
76 "Initial" -6.4147 38.9322 -1.1426
77 "Initial" -9.5904 38.2352 -0.6375
78 "Initial" -13.3717 38.4047 -1.8239
79 "Initial" -16.7754 38.7095 -1.6116
80 "Initial" -19.4875 36.0109 -2.3923
81 "Initial" -22.5152 34.0495 -3.9325
82 "Initial" -24.9194 31.9336 -2.9013
83 "Initial" -27.9298 30.2433 -2.4762
84 "Initial" -30.2102 27.8963 -2.8435
85 "Initial" -32.5314 25.4879 -3.6279
86 "Initial" -35.219 23.2456 -3.6045
87 "Initial" -36.6654 20.3593 -3.4183
88 "Initial" -39.2315 17.9199 -2.3124
89 "Initial" -40.3898 14.6221 -3.1485
90 "Initial" -42.2393 11.3386 -4.924
91 "Initial" -41.9255 7.5031 -5.2571
92 "Initial" -42.4557 4.3983 -4.9
93 "Initial" -42.8632 1.0817 -5.3311
94 "Initial" -42.8863 -2.2274 -5.3566
95 "Initial" -42.1463 -5.7532 -6.7073
96 "Initial" -40.6601 -8.28 -7.6903
97 "Initial" -39.1186 -10.79 -8.6245
98 "Initial" -38.1339 -13.9678 -9.0543
99 "Initial" -37.4264 -17.5709 -8.1356
100 "Initial" -34.853 -19.7771 -9.6808
101 "Initial" -33.6492 -22.9308 -10.5765
102 "Initial" -31.0485 -24.9925 -10.2063
103 "Initial" -28.2952 -27.3211 -11.6723
104 "Initial" -26.751 -30.667 -10.9953
105 "Initial" -24.9832 -33.1977 -11.5234
106 "Initial" -22.0888 -34.8519 -11.8142
107 "Initial" -19.071 -36.2684 -12.0981
108 "Initial" -16.2799 -38.0464 -10.9353
109 "Initial" -13.2849 -39.2086 -12.1982
110 "Initial" -10.2783 -41.3696 -13.9965
111 "Initial" -7.3746 -41.7847 -13.8616
112 "Initial" -3.5169 -42.4925 -13.4534
113 "Initial" -0.6476 -43.3434 -13.498
114 "Initial" 2.9944 -43.7673 -13.3636
115 "Initial" 6.1336 -43.5593 -14.1429
116 "Initial" 9.2537 -42.9375 -14.0655
117 "Initial" 12.234 -41.5691 -13.8562
118 "Initial" 15.2092 -40.2024 -14.0487
119 "Initial" 18.3855 -38.4884 -13.7413
120 "Initial" 21.4394 -37.1492 -13.5378
121 "Initial" 24.0807 -35.3848 -13.5002
122 "Initial" 26.0554 -32.116 -14.6227
123 "Initial" 28.7464 -30.1257 -14.3272
124 "Initial" 31.5672 -28.464 -14.3715
125 "Initial" 33.8187 -26.5489 -15.5175
126 "Initial" 36.2079 -23.7818 -16.7347
127 "Initial" 36.3721 -20.6574 -16.9659
128 "Initial" 37.4595 -17.3557 -16.9934
129 "Initial" 37.8755 -14.1589 -17.9919
130 "Initial" 38.9472 -10.4581 -17.9203
131 "Initial" 39.5105 -7.2152 -18.2497
132 "Initial" 39.1471 -4.0541 -20.8
133 "Initial" 39.398 -1.3122 -21.2628
134 "Initial" 38.4901 2.7637 -21.4369
135 "Initial" 38.4095 5.7688 -21.7324
136 "Initial" 38.7051 9.1258 -22.5471
137 "Initial" 38.3781 12.2746 -23.6691
138 "Initial" 37.4648 15.4664 -23.9832
139 "Initial" 36.4864 18.5391 -22.8642
140 "Initial" 35.211 21.626 -22.4769
141 "Initial" 33.9786 24.488 -21.6379
142 "Initial" 32.5032 27.7054 -21.4256
143 "Initial" 31.417 30.693 -20.4697
144 "Initial" 30.2395 33.6142 -20.4094
145 "Initial" 28.1582 36.5547 -20.9506
146 "Initial" 27.6606 39.7617 -20.563
147 "Initial" 25.289 42.2267 -21.3665
148 "Initial" 23.8141 45.4045 -21.1333
149 "Initial" 22.1975 48.3636 -20.8103
150 "Initial" 20.6115 51.3579 -20.8668
151 "Initial" 19.0089 54.3612 -20.9682
152 "Initial" 17.063 57.1528 -21.129
153 "Initial" 15.1521 59.9456 -21.2808
154 "Initial" 13.0293 62.5844 -21.1495
155 "Initial" 10.8836 65.2239 -20.9757
156 "Initial" 8.988 68.0132 -20.5174
157 "Initial" 7.083 70.7842 -20.0861
158 "Initial" 5.4946 73.7577 -19.729
159 "Initial" 3.9337 76.7663 -19.395
160 "Initial" 2.3042 79.7541 -19.4622
161 "Initial" 0.6808 82.7293 -19.4974
162 "Initial" -1.2344 85.5176 -19.6947
163 "Initial" -3.1986 88.2919 -19.8961
164 "Initial" -5.3082 90.9599 -19.7322
165 "Initial" -7.3939 93.6271 -19.5937
166 "Initial" -9.3144 96.3792 -19.1217
167 "Initial" -11.2104 99.1628 -18.6155
-19 "MD" 4.424 101.958 28.237
-18 "MD" 2.563 99.447 27.719
-17 "MD" 1.24 95.484 26.113
-16 "MD" 0.033 92.627 26.691
-15 "MD" -0.55 89.232 25.373
-14 "MD" -3.167 86.66 25.604
-13 "MD" -3.781 83.788 24.755
-12 "MD" -6.831 81.151 24.464
-11 "MD" -9.866 78.875 24.389
-10 "MD" -11.675 76.502 24.021
-9 "MD" -13.913 74.106 22.809
-8 "MD" -14.889 70.996 23.334
-7 "MD" -14.95 67.506 21.71
-6 "MD" -15.531 63.815 20.536
-5 "MD" -16.202 60.683 21.453
-4 "MD" -17.759 58.205 21.822
-3 "MD" -18.229 54.748 22.162
-2 "MD" -19.419 51.688 23.55
-1 "MD" -21.556 48.546 21.884
0 "MD" -23.26 46.037 21.934
1 "MD" -25.475 43.452 21.716
2 "MD" -26.539 40.243 21.27
3 "MD" -28.028 37.253 21.284
4 "MD" -29.042 33.909 22.101
5 "MD" -30.976 31.316 20.849
6 "MD" -32.517 27.932 21.787
7 "MD" -33.395 24.741 22.757
8 "MD" -36.02 21.97 22.245
9 "MD" -36.296 18.822 22.958
10 "MD" -37.399 15.361 23.318
11 "MD" -38.133 12.413 23.214
12 "MD" -38.472 8.866 23.016
13 "MD" -39.203 6.112 21.268
14 "MD" -39.246 2.635 20.496
15 "MD" -39.68 -0.61 19.123
16 "MD" -38.736 -3.56 19.151
17 "MD" -38.401 -7.087 19.193
18 "MD" -39.331 -10.425 18.126
19 "MD" -38.071 -13.859 17.637
20 "MD" -37.293 -16.407 18.208
21 "MD" -37.301 -20.407 16.946
22 "MD" -35.655 -23.2 16.272
23 "MD" -34.232 -25.934 14.836
24 "MD" -31.346 -27.385 12.996
25 "MD" -29.164 -29.555 13.251
26 "MD" -26.827 -32.079 12.468
27 "MD" -24.46 -34.438 13.216
28 "MD" -21.803 -36.453 12.881
29 "MD" -19.393 -38.381 13.72
30 "MD" -15.413 -39.341 14.038
31 "MD" -12.739 -40.977 15.307
32 "MD" -9.369 -42.204 15.396
33 "MD" -6.565 -43.211 14.593
34 "MD" -3.085 -41.878 14.347
35 "MD" 0.002 -42.769 12.765
36 "MD" 3.365 -41.884 13.138
37 "MD" 7.015 -41.63 14.157
38 "MD" 10.034 -41.591 14.382
39 "MD" 12.733 -39.209 14.445
40 "MD" 16.014 -37.951 13.111
41 "MD" 18.988 -36.618 13.786
42 "MD" 22.009 -34.98 13.505
43 "MD" 25.467 -33.777 13.165
44 "MD" 28.428 -31.828 12.539
45 "MD" 30.414 -29.144 12.863
46 "MD" 32.489 -26.316 13.711
47 "MD" 34.321 -23.047 13.731
48 "MD" 35.929 -19.929 13.413
49 "MD" 38.393 -17.932 11.31
50 "MD" 38.596 -14.511 11.456
51 "MD" 40.165 -11.233 11.188
52 "MD" 41.964 -8.371 10.72
53 "MD" 43.165 -5.41 8.789
54 "MD" 43.588 -2.399 7.832
55 "MD" 42.889 0.788 7.006
56 "MD" 42.012 3.996 6.437
57 "MD" 41.82 7.571 5.257
58 "MD" 42.387 11.44 5.622
59 "MD" 41.788 14.311 4.784
60 "MD" 39.372 17.808 4.996
61 "MD" 37.214 20.363 4.453
62 "MD" 35.138 23.685 5.544
63 "MD" 32.846 25.864 4.655
64 "MD" 30.273 28.45 2.893
65 "MD" 28.433 30.985 1.864
66 "MD" 25.639 32.258 2.341
67 "MD" 23.155 34.38 2.887
68 "MD" 20.794 36.175 2.115
69 "MD" 17.429 38.199 1.403
70 "MD" 14.392 38.166 1.284
71 "MD" 9.785 38.799 1.405
72 "MD" 6.652 40.004 0.735
73 "MD" 3.508 39.505 -0.055
74 "MD" -0.5 41.203 -0.122
75 "MD" -3.127 41.15 -0.874
76 "MD" -6.461 40.774 -0.955
77 "MD" -9.642 39.489 -0.834
78 "MD" -12.957 39.4 -0.694
79 "MD" -16.384 38.018 -2.017
80 "MD" -19.677 36.514 -2.642
81 "MD" -22.299 35.191 -2.427
82 "MD" -25.26 33.618 -2.549
83 "MD" -27.955 31.09 -1.91
84 "MD" -30.162 28.615 -1.763
85 "MD" -32.439 27.214 -2.853
86 "MD" -35.367 25.253 -3.908
87 "MD" -36.777 21.604 -3.64
88 "MD" -39.392 18.745 -3.662
89 "MD" -40.654 15.73 -6.775
90 "MD" -42.182 12.777 -8.03
91 "MD" -41.763 8.944 -7.699
92 "MD" -41.717 5.268 -8.876
93 "MD" -42.594 1.923 -7.633
94 "MD" -43.433 -1.575 -9.249
95 "MD" -43.585 -4.727 -10.557
96 "MD" -42.071 -7.502 -11.146
97 "MD" -40.544 -10.867 -11.083
98 "MD" -38.922 -14.236 -11.584
99 "MD" -38.326 -17.752 -10.192
100 "MD" -35.951 -20.125 -11.135
101 "MD" -34.316 -22.722 -11.314
102 "MD" -31.42 -24.804 -10.487
103 "MD" -29.555 -28.006 -11.953
104 "MD" -26.842 -30.515 -12.393
105 "MD" -24.945 -32.849 -12.736
106 "MD" -22.628 -34.709 -13.589
107 "MD" -19.524 -35.948 -13.964
108 "MD" -16.731 -38.014 -12.924
109 "MD" -13.821 -39.028 -15.005
110 "MD" -10.916 -41.453 -15.738
111 "MD" -7.386 -40.616 -15.969
112 "MD" -3.734 -42.015 -16.435
113 "MD" -0.023 -43.459 -16.051
114 "MD" 3.178 -43.114 -16.811
115 "MD" 6.807 -44.268 -16.788
116 "MD" 9.868 -43.494 -17.042
117 "MD" 12.718 -41.846 -17.186
118 "MD" 16.296 -40.575 -16.594
119 "MD" 19.11 -38.511 -16.445
120 "MD" 22.524 -38.713 -16.332
121 "MD" 24.631 -35.082 -16.435
122 "MD" 27.603 -32.392 -17.434
123 "MD" 29.666 -30.709 -16.815
124 "MD" 33.588 -28.948 -17.192
125 "MD" 35.835 -26.672 -19.352
126 "MD" 38.171 -24.583 -19.383
127 "MD" 38.306 -21.541 -18.731
128 "MD" 38.966 -17.873 -18.732
129 "MD" 38.521 -13.483 -19.607
130 "MD" 39.823 -10.695 -19.263
131 "MD" 39.151 -7.692 -20.802
132 "MD" 40.388 -4.008 -22.205
133 "MD" 39.477 -1.154 -21.805
134 "MD" 40.269 2.438 -21.497
135 "MD" 38.622 5.433 -22.409
136 "MD" 38.907 8.729 -22.619
137 "MD" 36.971 11.867 -22.633
138 "MD" 35.72 14.864 -23.41
139 "MD" 34.837 18.484 -21.638
140 "MD" 33.599 21.142 -22.652
141 "MD" 32.986 24.795 -22.404
142 "MD" 30.437 27.379 -22.662
143 "MD" 29.679 30.579 -22.667
144 "MD" 28.525 33.488 -22.257
145 "MD" 26.858 36.515 -22.867
146 "MD" 25.026 39.687 -24.148
147 "MD" 22.563 41.892 -23.832
148 "MD" 22.17 45.06 -24.588
149 "MD" 20.817 47.786 -23.468
150 "MD" 18.712 50.643 -22.668
151 "MD" 16.567 53.401 -22.609
152 "MD" 13.939 55.455 -23.218
153 "MD" 12.862 59.535 -21.965
154 "MD" 10.567 61.64 -22.538
155 "MD" 8.358 63.882 -23.73
156 "MD" 7.264 67.639 -23.599
157 "MD" 5.861 70.124 -24.903
158 "MD" 3.518 73.063 -25.516
159 "MD" 1.956 75.321 -25.995
160 "MD" 0.751 78.472 -25.867
161 "MD" -1.457 81.143 -26.227
162 "MD" -1.142 84.977 -25.235
163 "MD" -2.046 87.869 -24.448
164 "MD" -0.938 90.965 -25.759
165 "MD" -0.277 94.271 -26.389
166 "MD" -0.643 97.777 -27.441
167 "MD" -0.344 101.059 -28.357
-19 "MD" 1.617 103.241 20.679
-18 "MD" 3.29 97.358 22.489
-17 "MD" 2.508 93.834 21.281
-16 "MD" 1.129 90.887 20.693
-15 "MD" 0.16 87.465 21.029
-14 "MD" -1.629 84.834 22.434
-13 "MD" -1.995 81.2 22.529
-12 "MD" -3.091 78.091 23.799
-11 "MD" -4.476 75.371 24.554
-10 "MD" -5.91 72.747 24.567
-9 "MD" -7.99 70.322 22.473
-8 "MD" -9.459 67.063 22.91
-7 "MD" -11.787 64.308 22.124
-6 "MD" -13.062 61.12 22.143
-5 "MD" -14.931 58.421 23.567
-4 "MD" -16.499 55.024 22.234
-3 "MD" -17.457 51.774 22.058
-2 "MD" -19.656 49.082 21.918
-1 "MD" -21.179 46.481 22.04
0 "MD" -22.574 43.511 22.084
1 "MD" -25.268 41.356 20.813
2 "MD" -27.133 38.744 20.732
3 "MD" -28.3 34.797 20.915
4 "MD" -29.481 32.153 21.036
5 "MD" -31.65 29.838 20.087
6 "MD" -32.171 26.304 20.775
7 "MD" -34.178 23.499 21.508
8 "MD" -34.353 19.888 22.078
9 "MD" -35.936 16.996 21.969
10 "MD" -37.968 14.214 23.59
11 "MD" -39.908 11.518 24.13
12 "MD" -41.055 8.269 24.128
13 "MD" -41.365 4.434 23.57
14 "MD" -39.954 1.181 25.058
15 "MD" -40.861 -1.502 23.082
16 "MD" -40.275 -4.653 22.115
17 "MD" -41.292 -8.021 21.214
18 "MD" -39.418 -10.663 20.184
19 "MD" -38.809 -13.29 19.077
20 "MD" -37.904 -17.232 18.967
21 "MD" -37.183 -19.998 17.372
22 "MD" -36.377 -23.947 17.139
23 "MD" -34.434 -25.688 14.959
24 "MD" -32.793 -28.751 12.81
25 "MD" -29.639 -30.108 13.348
26 "MD" -27.087 -32.142 13.053
27 "MD" -24.721 -34.9 13.256
28 "MD" -21.448 -36.623 13.256
29 "MD" -19.21 -38.689 14.552
30 "MD" -16.01 -39.845 15.395
31 "MD" -12.921 -40.202 13.846
32 "MD" -9.843 -42.484 15.321
33 "MD" -6.245 -42.818 15.068
34 "MD" -3.084 -41.816 14.822
35 "MD" 0.832 -43.091 13.432
36 "MD" 4.084 -42.336 13.664
37 "MD" 7.622 -42.389 14.103
38 "MD" 10.717 -40.783 13.012
39 "MD" 13.83 -39.151 13.501
40 "MD" 16.935 -37.588 12.716
41 "MD" 19.394 -35.835 14.361
42 "MD" 21.943 -34.767 14.102
43 "MD" 25.336 -33.291 13.085
44 "MD" 27.01 -30.752 13.697
45 "MD" 28.948 -27.961 13.857
46 "MD" 31.01 -25.525 13.309
47 "MD" 33.295 -22.789 12.232
48 "MD" 36.487 -20.752 12.437
49 "MD" 37.463 -17.724 11.303
50 "MD" 37.94 -14.278 11.719
51 "MD" 39.368 -11.25 11.344
52 "MD" 40.857 -8.157 10.596
53 "MD" 42.92 -5.153 8.321
54 "MD" 44.039 -2.391 7.363
55 "MD" 43.653 0.706 7.211
56 "MD" 42.174 4.046 6.096
57 "MD" 41.998 7.015 5.859
58 "MD" 42.672 10.802 5.787
59 "MD" 41.399 14.022 4.185
60 "MD" 39.713 17.219 4.518
61 "MD" 38.323 19.63 3.676
62 "MD" 36.01 22.624 4.073
63 "MD" 33.549 25.007 4.094
64 "MD" 31.742 28.277 4.41
65 "MD" 29.539 30.463 3.878
66 "MD" 26.154 31.717 3.387
67 "MD" 23.894 34.028 4.758
68 "MD" 20.567 36.142 4.069
69 "MD" 17.454 36.069 2.442
70 "MD" 13.905 38.55 1.714
71 "MD" 10.819 38.509 2.135
72 "MD" 7.999 39.027 1.138
73 "MD" 4.588 40.143 0.855
74 "MD" 0.773 39.793 0.263
75 "MD" -2.316 40.249 0.131
76 "MD" -6.087 39.854 -0.968
77 "MD" -9.219 39.164 0.108
78 "MD" -12.402 38.417 -1.277
79 "MD" -15.562 37.767 -1.671
80 "MD" -18.497 36.675 -1.517
81 "MD" -21.248 35.422 -3.034
82 "MD" -24.699 33.793 -2.506
83 "MD" -27.281 31.812 -2.888
84 "MD" -29.61 28.177 -3.366
85 "MD" -32.959 26.973 -3.681
86 "MD" -35.075 24.529 -4.782
87 "MD" -36.873 21.129 -5.05
88 "MD" -38.567 18.448 -5.686
89 "MD" -39.721 14.975 -4.962
90 "MD" -41.426 12.566 -6.94
91 "MD" -41.048 8.638 -6.427
92 "MD" -41.505 5.075 -7.202
93 "MD" -42.947 2.404 -5.839
94 "MD" -43.687 -0.913 -7.149
95 "MD" -42.596 -4.234 -8.277
96 "MD" -42.241 -7.529 -9.621
97 "MD" -40.216 -10.457 -9.983
98 "MD" -38.539 -13.542 -10.93
99 "MD" -38.284 -17.17 -10.156
100 "MD" -35.494 -19.995 -10.626
101 "MD" -34.162 -23.159 -11.936
102 "MD" -31.571 -25.244 -10.525
103 "MD" -29.682 -27.508 -11.953
104 "MD" -29.004 -31.071 -10.215
105 "MD" -25.618 -32.768 -11.616
106 "MD" -22.802 -35.142 -12.474
107 "MD" -19.799 -36.027 -11.902
108 "MD" -16.603 -37.571 -12.214
109 "MD" -14.087 -39.006 -12.67
110 "MD" -11.356 -41.688 -14.432
111 "MD" -7.897 -40.752 -14.943
112 "MD" -4.653 -41.922 -15.457
113 "MD" -0.987 -43.147 -15.944
114 "MD" 2.193 -42.227 -17.018
115 "MD" 5.504 -43.465 -17.237
116 "MD" 8.72 -43.362 -17.301
117 "MD" 11.642 -41.67 -16.88
118 "MD" 14.965 -40.747 -16.926
119 "MD" 19.038 -38.95 -15.897
120 "MD" 22.326 -36.923 -16.336
121 "MD" 24.215 -33.778 -16.424
122 "MD" 26.798 -31.894 -16.918
123 "MD" 29.117 -29.873 -16.689
124 "MD" 31.73 -28.223 -17.808
125 "MD" 34.473 -26.142 -20.021
126 "MD" 36.3 -23.618 -21.746
127 "MD" 37.214 -20.995 -20.547
128 "MD" 39.228 -17.568 -21.325
129 "MD" 39.226 -13.842 -20.81
130 "MD" 40.498 -9.748 -20.22
131 "MD" 39.255 -6.682 -20.75
132 "MD" 39.32 -3.523 -20.95
133 "MD" 40.458 -0.173 -21.642
134 "MD" 41.387 2.798 -20.943
135 "MD" 39.707 5.994 -21.327
136 "MD" 39.475 9.486 -21.08
137 "MD" 38.648 12.985 -21.948
138 "MD" 37.289 16.055 -21.891
139 "MD" 36.888 18.965 -20.535
140 "MD" 34.916 21.997 -21.039
141 "MD" 34.675 25.618 -21.227
142 "MD" 32.306 27.749 -20.663
143 "MD" 30.636 30.589 -19.777
144 "MD" 30.14 33.996 -19.838
145 "MD" 28.532 37.228 -19.673
146 "MD" 26.049 39.305 -20.573
147 "MD" 24.535 42.11 -21.923
148 "MD" 23.31 44.978 -22.426
149 "MD" 21.498 48.671 -23.147
150 "MD" 20.399 51.069 -23.651
151 "MD" 20.084 54.371 -23.811
152 "MD" 17.469 56.999 -24.477
153 "MD" 16.58 60.235 -24.97
154 "MD" 14.963 63.085 -26.421
155 "MD" 13.075 65.865 -26.629
156 "MD" 12.471 69.258 -26.291
157 "MD" 9.986 71.807 -26.499
158 "MD" 8.31 74.248 -27.582
159 "MD" 6.898 77.354 -28.789
160 "MD" 6.037 80.764 -28.438
161 "MD" 3.457 83.049 -29.508
162 "MD" 3.446 86.939 -27.961
163 "MD" 3.556 90.439 -27.814
164 "MD" 3.437 93.91 -26.954
165 "MD" 2.114 96.347 -28.178
166 "MD" 2.538 99.63 -27.154
167 "MD" -0.71 104.833 -27.884
-19 "MD" 13.923 91.096 40.347
-18 "MD" 11.739 90.091 37.6
-17 "MD" 10.452 87.405 35.423
-16 "MD" 8.693 85.513 33.434
-15 "MD" 5.286 82.916 33.311
-14 "MD" 3.45 80.261 32.699
-13 "MD" 1.246 79.029 31.487
-12 "MD" -1.211 76.981 30.173
-11 "MD" -3.628 74.338 29.731
-10 "MD" -6.105 72.48 28.138
-9 "MD" -7.954 70.415 26.636
-8 "MD" -9.658 67.426 25.636
-7 "MD" -9.903 64.142 24.337
-6 "MD" -10.533 61.202 22.954
-5 "MD" -10.388 57.211 21.711
-4 "MD" -12.443 54.729 22.191
-3 "MD" -13.942 51.085 22.576
-2 "MD" -16.146 48.6 22.317
-1 "MD" -18.449 46.315 21.555
0 "MD" -21.594 43.897 21.854
1 "MD" -23.542 41.569 20.616
2 "MD" -25.505 38.594 20.546
3 "MD" -28.108 36.502 19.556
4 "MD" -29.128 33.546 19.832
5 "MD" -31.838 31.099 18.929
6 "MD" -33.304 27.542 19.611
7 "MD" -35.256 25.134 19.697
8 "MD" -35.368 21.569 20.173
9 "MD" -37.48 18.939 19.713
10 "MD" -38.291 15.869 21.256
11 "MD" -39.191 12.885 20.61
12 "MD" -39.323 9.325 21.264
13 "MD" -39.599 6.15 20.875
14 "MD" -40 2.678 22.226
15 "MD" -41.089 -0.959 20.753
16 "MD" -40.547 -4.004 20.913
17 "MD" -40.888 -7.667 20.282
18 "MD" -40.403 -10.782 19.896
19 "MD" -39.827 -14.745 19.704
20 "MD" -39.301 -17.696 18.553
21 "MD" -37.734 -20.891 18.942
22 "MD" -36.646 -24.063 17.185
23 "MD" -35.266 -27.057 16.131
24 "MD" -31.841 -28.611 14.389
25 "MD" -29.54 -30.402 14.842
26 "MD" -26.318 -32.241 13.953
27 "MD" -24.36 -35.448 14.933
28 "MD" -21.586 -35.936 14.052
29 "MD" -19.083 -38.851 14.632
30 "MD" -15.912 -39.986 15.082
31 "MD" -12.626 -41.067 14.986
32 "MD" -8.941 -41.734 15.408
33 "MD" -5.726 -43.504 15.452
34 "MD" -2.172 -42.34 14.497
35 "MD" 1.234 -42.702 13.24
36 "MD" 4.447 -42.167 13.599
37 "MD" 7.623 -41.728 12.634
38 "MD" 11.013 -41.228 13.431
39 "MD" 13.961 -39.213 13.173
40 "MD" 17.36 -37.952 11.664
41 "MD" 19.895 -36.347 12.376
42 "MD" 23.464 -35.898 12.116
43 "MD" 26.796 -35.127 12.845
44 "MD" 29.028 -32.712 13.288
45 "MD" 30.246 -29.522 13.104
46 "MD" 32.661 -26.698 12.829
47 "MD" 33.796 -23.387 12.75
48 "MD" 35.401 -20.193 13.657
49 "MD" 37.315 -17.812 12.138
50 "MD" 38.158 -14.273 12.437
51 "MD" 39.956 -11.781 12.62
52 "MD" 42.467 -8.613 12.054
53 "MD" 44.12 -5.404 10.934
54 "MD" 43.24 -2.115 9.662
55 "MD" 43.229 0.452 8.316
56 "MD" 42.679 3.683 7.264
57 "MD" 42.018 6.59 6.791
58 "MD" 42.988 10.613 6.501
59 "MD" 41.421 13.517 5.276
60 "MD" 39.637 16.977 5.153
61 "MD" 37.457 20.039 4.138
62 "MD" 35.771 22.911 5.184
63 "MD" 33.156 24.799 4.142
64 "MD" 32.16 27.739 4.181
65 "MD" 29.525 30.141 3.784
66 "MD" 26.614 31.397 2.897
67 "MD" 23.942 33.801 4.228
68 "MD" 21.031 35.461 4.419
69 "MD" 17.391 35.616 2.434
70 "MD" 14.446 38.461 1.255
71 "MD" 10.684 38.285 2.213
72 "MD" 7.783 39.711 1.965
73 "MD" 4.606 39.941 0.864
74 "MD" 1.422 39.585 0.253
75 "MD" -1.793 41.138 -0.225
76 "MD" -4.988 40.366 -0.711
77 "MD" -8.531 38.965 -0.586
78 "MD" -11.569 38.598 -2.28
79 "MD" -15.668 37.724 -2.595
80 "MD" -18.721 36.61 -3.391
81 "MD" -21.578 35.259 -4.321
82 "MD" -24.646 34.102 -3.381
83 "MD" -26.648 31.016 -3.99
84 "MD" -28.552 28.34 -4.236
85 "MD" -31.832 27.32 -5.467
86 "MD" -34.259 25.158 -5.754
87 "MD" -36.133 21.531 -5.977
88 "MD" -38.025 18.841 -5.753
89 "MD" -40.381 14.508 -5.156
90 "MD" -41.796 10.872 -6.521
91 "MD" -41.443 7.322 -6.269
92 "MD" -42.571 4.609 -5.793
93 "MD" -43.598 0.698 -5.809
94 "MD" -44.069 -2.975 -7.161
95 "MD" -44.302 -6.067 -7.823
96 "MD" -42.32 -8.759 -8.53
97 "MD" -40.752 -11.742 -9.81
98 "MD" -38.643 -14.721 -10.384
99 "MD" -38.043 -18.003 -10.072
100 "MD" -35.531 -20.116 -10.93
101 "MD" -34.284 -23.068 -11.646
102 "MD" -31.812 -25.582 -11.06
103 "MD" -30.054 -27.72 -11.11
104 "MD" -28.879 -31.13 -10.528
105 "MD" -26.655 -33.799 -10.414
106 "MD" -22.943 -34.185 -10.514
107 "MD" -19.683 -35.743 -11.565
108 "MD" -17.318 -37.937 -11.411
109 "MD" -14.204 -38.724 -13.094
110 "MD" -10.89 -41.361 -13.447
111 "MD" -8.051 -40.536 -13.952
112 "MD" -4.833 -41.548 -15.225
113 "MD" -1.354 -43.754 -15.483
114 "MD" 2.004 -44.352 -15.029
115 "MD" 5.439 -44.028 -15.743
116 "MD" 8.294 -43.18 -15.513
117 "MD" 11.672 -40.835 -16.593
118 "MD" 14.905 -39.496 -16.532
119 "MD" 18.881 -38.555 -15.949
120 "MD" 21.973 -36.925 -15.799
121 "MD" 23.711 -34.321 -16.605
122 "MD" 26.843 -32.539 -18.051
123 "MD" 29.137 -30.54 -17.553
124 "MD" 31.176 -27.872 -19.08
125 "MD" 34.079 -26.372 -20.668
126 "MD" 36.38 -24.12 -22.115
127 "MD" 37.95 -20.595 -21.795
128 "MD" 40.205 -18.92 -23.219
129 "MD" 40.406 -14.497 -22.455
130 "MD" 40.354 -10.566 -21.346
131 "MD" 41.11 -6.947 -22.637
132 "MD" 39.755 -3.963 -22.33
133 "MD" 39.883 -0.631 -21.844
134 "MD" 40.002 2.741 -22.889
135 "MD" 38.517 5.794 -23.634
136 "MD" 39.311 8.971 -22.743
137 "MD" 38.493 12.449 -23.145
138 "MD" 36.792 15.099 -23.533
139 "MD" 35.762 18.482 -22.908
140 "MD" 33.938 21.464 -22.591
141 "MD" 32.615 24.289 -21.158
142 "MD" 30.926 27.166 -21.026
143 "MD" 30.359 30.591 -20.406
144 "MD" 29.397 33.06 -19.941
145 "MD" 27.982 36.495 -20.204
146 "MD" 25.999 39.544 -20.646
147 "MD" 23.493 41.568 -21.559
148 "MD" 22.502 44.436 -21.835
149 "MD" 20.053 47.361 -22.218
150 "MD" 18.245 49.983 -22.309
151 "MD" 15.853 52.569 -22.06
152 "MD" 15.424 56.393 -22.733
153 "MD" 14.11 58.785 -22.568
154 "MD" 13.367 62.75 -22.646
155 "MD" 11.737 65.346 -24.029
156 "MD" 10.506 68.504 -24.026
157 "MD" 8.221 70.278 -24.96
158 "MD" 7.379 73.642 -27.059
159 "MD" 5.105 75.985 -28.691
160 "MD" 3.771 78.917 -29.293
161 "MD" 2.268 81.314 -29.96
162 "MD" 0.496 83.82 -31.446
163 "MD" -1.241 86.588 -32.098
164 "MD" -1.617 89.406 -34.147
165 "MD" -2.738 92.43 -34.086
166 "MD" -3.976 95.64 -35.737
167 "MD" -4.708 97.285 -38.603
-19 "MD" 18.328 87.314 42.441
-18 "MD" 16.745 83.521 41.871
-17 "MD" 14.616 81.544 40.664
-16 "MD" 12.77 79.294 40.584
-15 "MD" 10.932 76.986 38.871
-14 "MD" 8.066 75.018 38.763
-13 "MD" 6.31 71.591 38.268
-12 "MD" 3.132 69.462 38.102
-11 "MD" 0.631 67.295 37.434
-10 "MD" -1.949 65.539 36
-9 "MD" -4.629 63.278 35.509
-8 "MD" -5.827 60.548 34.12
-7 "MD" -8.543 58.535 32.67
-6 "MD" -10.176 56.437 31.781
-5 "MD" -12.491 54.038 31.938
-4 "MD" -14.512 51.376 29.992
-3 "MD" -16.52 48.293 29.427
-2 "MD" -19.167 46.023 28.71
-1 "MD" -21.317 44.13 26.238
0 "MD" -23.395 42.328 26.24
1 "MD" -25.668 39.89 24.548
2 "MD" -27.368 38.087 23.456
3 "MD" -29.17 35.871 21.333
4 "MD" -29.809 32.547 21.169
5 "MD" -31.417 29.697 20.191
6 "MD" -33.336 26.189 20.969
7 "MD" -35.139 23.698 21.759
8 "MD" -37.276 21.497 23.419
9 "MD" -39.087 18.628 23.189
10 "MD" -40.482 15.047 23.725
11 "MD" -40.603 11.673 23.273
12 "MD" -42.451 8.375 23.569
13 "MD" -42.419 5.427 21.771
14 "MD" -40.794 1.748 22.153
15 "MD" -40.971 -1.565 20.536
16 "MD" -39.918 -4.257 20.299
17 "MD" -39.52 -7.393 20.213
18 "MD" -38.659 -10.65 19.465
19 "MD" -37.305 -14.172 18.258
20 "MD" -36.875 -16.325 17.722
21 "MD" -36.345 -20.64 17.799
22 "MD" -34.881 -23.037 16.068
23 "MD" -34.374 -26.093 15.125
24 "MD" -30.683 -27.825 13.994
25 "MD" -29.104 -31.262 14.1
26 "MD" -26.629 -32.856 15.053
27 "MD" -23.905 -35.562 14.132
28 "MD" -20.888 -37.389 14.98
29 "MD" -18.63 -39.53 15.343
30 "MD" -15.384 -40.654 16.311
31 "MD" -12.266 -41.809 16.251
32 "MD" -8.763 -42.567 16.405
33 "MD" -5.585 -43.855 16.165
34 "MD" -2.355 -42.729 15.71
35 "MD" 1.168 -43.097 14.345
36 "MD" 4.387 -42.034 14.637
37 "MD" 7.394 -42.579 14.295
38 "MD" 10.752 -41.345 13.442
39 "MD" 13.742 -40.23 13.094
40 "MD" 16.731 -38.218 12.12
41 "MD" 19.921 -36.922 11.87
42 "MD" 23.418 -36.089 11.655
43 "MD" 26.49 -34.56 11.761
44 "MD" 28.53 -31.548 10.927
45 "MD" 29.966 -28.616 10.563
46 "MD" 32.771 -26.341 11.309
47 "MD" 33.986 -22.675 10.788
48 "MD" 37.136 -20.885 11.32
49 "MD" 38.324 -18.475 10.441
50 "MD" 38.486 -14.772 10.726
51 "MD" 40.231 -11.384 10.693
52 "MD" 42.762 -7.882 9.842
53 "MD" 43.349 -5.264 8.305
54 "MD" 44.453 -1.908 7.715
55 "MD" 43.327 1.429 6.449
56 "MD" 41.827 4.515 5.808
57 "MD" 41.697 7.528 5.234
58 "MD" 42.486 11.307 6.076
59 "MD" 40.408 14.458 5.236
60 "MD" 39.544 18.007 4.6
61 "MD" 37.668 20.402 4.608
62 "MD" 35.381 22.747 6.561
63 "MD" 32.569 25.46 5.736
64 "MD" 30.342 28.317 5.271
65 "MD" 27.96 30.575 3.983
66 "MD" 25.166 31.855 4.068
67 "MD" 22.869 34.653 4.927
68 "MD" 20.292 37.007 4.548
69 "MD" 16.662 36.67 2.836
70 "MD" 13.629 38.206 2.947
71 "MD" 9.944 38.782 2.654
72 "MD" 7.049 39.537 2.86
73 "MD" 3.408 39.561 1.796
74 "MD" 0.271 39.478 1.479
75 "MD" -3.288 40.64 0.319
76 "MD" -6.142 38.939 0.13
77 "MD" -9.156 38.486 -0.701
78 "MD" -13.201 38.76 0.095
79 "MD" -16.195 38.184 -1.709
80 "MD" -19.122 37.03 -2.466
81 "MD" -22.146 34.956 -3.503
82 "MD" -25.187 33.355 -2.688
83 "MD" -27.315 30.778 -3.081
84 "MD" -29.869 28.212 -3.645
85 "MD" -32.176 26.456 -4.12
86 "MD" -34.596 24.191 -5.305
87 "MD" -36.475 21.279 -6.065
88 "MD" -38.47 18.323 -6.157
89 "MD" -39.957 15.59 -7.1
90 "MD" -41.508 11.987 -7.508
91 "MD" -41.304 8.41 -7.865
92 "MD" -42.516 5.322 -7.287
93 "MD" -43.745 2.116 -7.51
94 "MD" -45.275 -1.316 -8.807
95 "MD" -44.02 -4.693 -8.925
96 "MD" -43.32 -7.815 -9.256
97 "MD" -40.757 -10.318 -9.792
98 "MD" -38.739 -13.623 -10.875
99 "MD" -38.467 -16.828 -10.224
100 "MD" -35.591 -19.535 -11.147
101 "MD" -34.411 -22.708 -11.633
102 "MD" -31.949 -24.479 -10.993
103 "MD" -30.181 -27.563 -11.395
104 "MD" -28.579 -30.997 -10.653
105 "MD" -26.291 -33.402 -9.569
106 "MD" -22.945 -35.075 -10.715
107 "MD" -20.303 -36.548 -11.282
108 "MD" -17.698 -38.212 -9.884
109 "MD" -14.274 -40.085 -11.077
110 "MD" -10.967 -42.207 -13.078
111 "MD" -7.292 -42.325 -13.152
112 "MD" -4.489 -42.495 -13.46
113 "MD" 0.2 -43.831 -14.134
114 "MD" 2.889 -43.462 -14.751
115 "MD" 6.508 -43.457 -14.695
116 "MD" 9.111 -41.518 -15.016
117 "MD" 12.466 -41.377 -15.526
118 "MD" 15.804 -39.651 -16.337
119 "MD" 19.399 -38.7 -15.682
120 "MD" 22.646 -37.706 -16.009
121 "MD" 24.192 -34.033 -16.311
122 "MD" 27.539 -32.601 -17.881
123 "MD" 29.441 -31.043 -17.526
124 "MD" 32.837 -29.31 -18.932
125 "MD" 34.44 -26.214 -19.156
126 "MD" 35.995 -23.684 -20.878
127 "MD" 36.195 -19.845 -21.431
128 "MD" 37.222 -17.237 -22.793
129 "MD" 38.09 -13.759 -22.101
130 "MD" 37.514 -10.474 -23.346
131 "MD" 39.159 -7.264 -24.507
132 "MD" 38.274 -3.842 -24.717
133 "MD" 39.391 0.388 -24.22
134 "MD" 38.79 3.249 -24.267
135 "MD" 36.909 5.963 -24.566
136 "MD" 37.986 9.846 -24.241
137 "MD" 36.677 13.048 -23.13
138 "MD" 35.911 16.32 -24.126
139 "MD" 34.977 19.542 -22.699
140 "MD" 33.867 22.557 -21.885
141 "MD" 31.978 25.071 -21.161
142 "MD" 31.093 27.776 -20.436
143 "MD" 29.58 30.583 -19.789
144 "MD" 28.523 33.98 -20.063
145 "MD" 27.083 37.217 -19.769
146 "MD" 26.265 40.166 -19.823
147 "MD" 23.994 42.81 -19.857
148 "MD" 21.555 45.448 -20.517
149 "MD" 18.454 48.364 -20.552
150 "MD" 17.05 51.228 -20.439
151 "MD" 15.144 53.798 -19.534
152 "MD" 13.647 56.057 -19.446
153 "MD" 12.677 59.391 -18.884
154 "MD" 11.976 62.916 -19.594
155 "MD" 11.488 65.823 -21.528
156 "MD" 10.338 69.044 -21.827
157 "MD" 8.695 71.381 -23.177
158 "MD" 8.211 74.331 -24.839
159 "MD" 5.73 76.77 -25.966
160 "MD" 2.358 79.452 -27.326
161 "MD" 1.28 81.845 -29.086
162 "MD" 0.255 85.137 -30.159
163 "MD" -0.086 88.924 -29.708
164 "MD" -0.3 91.597 -30.502
165 "MD" 0.055 94.727 -31.498
166 "MD" -0.415 97.946 -32.143
167 "MD" -1.226 100.592 -34.588
-19 "MD" 3.283 100.327 28.844
-18 "MD" 1.758 97.276 28.801
-17 "MD" 0.809 93.67 27.373
-16 "MD" 0.389 90.787 28.439
-15 "MD" -0.49 87.418 28.098
-14 "MD" -2.489 84.817 28.869
-13 "MD" -2.52 81.522 29.141
-12 "MD" -5.151 78.711 29.856
-11 "MD" -6.992 75.704 31.132
-10 "MD" -7.961 72.939 29.882
-9 "MD" -8.863 69.427 29.806
-8 "MD" -10.756 67.114 29.391
-7 "MD" -11.048 63.681 28.214
-6 "MD" -11.88 60.283 26.913
-5 "MD" -13.002 57.095 26.338
-4 "MD" -14.495 54.402 25.876
-3 "MD" -14.753 50.654 24.881
-2 "MD" -16.278 47.623 25.285
-1 "MD" -18.838 45.882 24.274
0 "MD" -21.631 43.622 24.913
1 "MD" -24.648 41.432 24.311
2 "MD" -25.651 38.558 23.294
3 "MD" -27.236 35.563 21.278
4 "MD" -29.244 33.222 21.444
5 "MD" -30.678 29.93 20.154
6 "MD" -31.652 26.342 20.866
7 "MD" -33.694 23.741 21.837
8 "MD" -35.193 21.104 22.859
9 "MD" -35.925 17.846 24.115
10 "MD" -37.44 14.902 23.86
11 "MD" -38.628 12.02 23.78
12 "MD" -40.054 9.065 23.962
13 "MD" -40.743 5.886 23.054
14 "MD" -39.95 2.741 23.814
15 "MD" -39.652 -0.469 21.906
16 "MD" -38.713 -3.275 22.001
17 "MD" -38.43 -6.26 21.893
18 "MD" -37.732 -9.777 21.772
19 "MD" -36.973 -13.402 19.266
20 "MD" -35.274 -15.995 18.697
21 "MD" -36.029 -19.544 18.169
22 "MD" -34.427 -22.244 16.784
23 "MD" -33.613 -25.432 15.072
24 "MD" -31.554 -27.914 13.584
25 "MD" -29.224 -30.324 14.166
26 "MD" -26.623 -32.568 15.578
27 "MD" -23.945 -34.878 15.348
28 "MD" -21.474 -36.857 15.325
29 "MD" -19.136 -38.864 14.625
30 "MD" -15.598 -40.486 14.607
31 "MD" -12.26 -41.512 14.95
32 "MD" -8.74 -42.903 15.816
33 "MD" -5.253 -44.407 15.253
34 "MD" -2.244 -42.861 14.826
35 "MD" 0.923 -43.555 14.063
36 "MD" 4.29 -42.323 14.215
37 "MD" 7.763 -42.246 14.308
38 "MD" 10.669 -40.613 13.192
39 "MD" 14.339 -39.393 13.032
40 "MD" 17.522 -38.428 11.592
41 "MD" 21.102 -37.352 11.896
42 "MD" 23.777 -35.747 13.327
43 "MD" 25.879 -33.275 13.623
44 "MD" 29.034 -31.215 13.329
45 "MD" 30.579 -27.854 12.954
46 "MD" 32.578 -25.604 12.344
47 "MD" 34.502 -22.271 12.555
48 "MD" 37.299 -20.888 12.124
49 "MD" 37.923 -17.734 11.082
50 "MD" 38.485 -14.827 10.683
51 "MD" 40.246 -11.987 10.64
52 "MD" 42.334 -9.015 9.85
53 "MD" 43.642 -5.829 8.233
54 "MD" 43.715 -2.584 7.462
55 "MD" 44.779 0.369 6.567
56 "MD" 42.957 3.279 6.404
57 "MD" 41.678 7.147 5.788
58 "MD" 42.147 10.267 5.785
59 "MD" 41.279 14.406 5.31
60 "MD" 39.399 17.231 5.821
61 "MD" 37.557 20.084 5.597
62 "MD" 35.38 22.707 5.158
63 "MD" 33.092 25.415 4.661
64 "MD" 31.177 28.531 4.137
65 "MD" 28.856 30.563 2.701
66 "MD" 25.947 32.535 3.021
67 "MD" 22.693 34.487 4.318
68 "MD" 20.301 36.159 3.592
69 "MD" 16.913 36.087 1.815
70 "MD" 13.811 37.96 1.268
71 "MD" 10.204 38.592 0.366
72 "MD" 7.315 39.819 1.195
73 "MD" 4.293 39.665 -0.067
74 "MD" 0.685 40.3 -0.51
75 "MD" -2.172 40.018 -0.897
76 "MD" -5.329 39.817 -1.512
77 "MD" -8.894 39.164 -0.761
78 "MD" -11.849 38.975 -1.988
79 "MD" -16.019 38.513 -2.577
80 "MD" -18.644 37.74 -3.575
81 "MD" -21.745 35.606 -2.482
82 "MD" -24.786 33.908 -3.085
83 "MD" -27.059 30.929 -3.272
84 "MD" -29.342 28.627 -3.768
85 "MD" -31.91 26.91 -3.845
86 "MD" -34.438 24.706 -4.056
87 "MD" -37.109 21.348 -4.765
88 "MD" -38.862 18.665 -5.135
89 "MD" -40.833 15.288 -4.671
90 "MD" -42.31 12.81 -5.786
91 "MD" -41.601 8.715 -5.585
92 "MD" -41.793 5.134 -6.883
93 "MD" -43.51 1.878 -7.022
94 "MD" -43.536 -1.241 -8.026
95 "MD" -43.322 -4.248 -10.505
96 "MD" -43.162 -7.586 -11.041
97 "MD" -40.922 -10.829 -11.003
98 "MD" -39.106 -13.996 -11.009
99 "MD" -38.537 -17.36 -9.939
100 "MD" -36.338 -19.767 -10.979
101 "MD" -34.453 -22.42 -11.091
102 "MD" -32.475 -24.846 -10.966
103 "MD" -31.092 -28.763 -11.144
104 "MD" -29.361 -31.098 -10.566
105 "MD" -26.69 -33.149 -10.187
106 "MD" -23.808 -34.758 -9.841
107 "MD" -20.534 -36.484 -11.13
108 "MD" -17.015 -37.244 -10.95
109 "MD" -14.265 -38.162 -12.781
110 "MD" -11.09 -41.166 -13.161
111 "MD" -7.781 -41.378 -13.67
112 "MD" -4.549 -41.938 -13.719
113 "MD" -0.893 -43.13 -13.117
114 "MD" 2.472 -44.067 -13.367
115 "MD" 5.459 -42.92 -14.089
116 "MD" 8.644 -42.833 -14.528
117 "MD" 12.206 -41.478 -15.117
118 "MD" 15.875 -39.725 -14.987
119 "MD" 18.68 -38.172 -14.981
120 "MD" 21.936 -37.497 -14.544
121 "MD" 24.056 -34.373 -15.432
122 "MD" 27.168 -33.034 -16.467
123 "MD" 28.802 -30.468 -16.611
124 "MD" 31.631 -28.693 -17.944
125 "MD" 34.179 -26.669 -18.694
126 "MD" 35.335 -23.893 -20.43
127 "MD" 37.037 -21.858 -22.296
128 "MD" 37.785 -18.477 -22.175
129 "MD" 38.327 -14.861 -22.94
130 "MD" 39.969 -11.573 -22.316
131 "MD" 39.562 -8.877 -23.372
132 "MD" 39.142 -4.92 -23.952
133 "MD" 39.505 -1.249 -23.317
134 "MD" 38.712 2.05 -23.562
135 "MD" 39.386 5.562 -22.713
136 "MD" 38.182 9.41 -23.101
137 "MD" 36.268 12.038 -23.055
138 "MD" 35.014 14.978 -24.103
139 "MD" 35.204 18.251 -22.452
140 "MD" 33.595 21.712 -22.838
141 "MD" 32.401 25.041 -22.341
142 "MD" 31.675 27.797 -21.632
143 "MD" 29.664 30.253 -20.342
144 "MD" 29.163 33.23 -20.009
145 "MD" 28.099 36.93 -20.352
146 "MD" 26.271 40.03 -19.895
147 "MD" 25.858 42.619 -20.041
148 "MD" 24.259 45.619 -20.33
149 "MD" 22.223 48.913 -19.4
150 "MD" 21.534 52.348 -18.536
151 "MD" 20.156 54.724 -17.939
152 "MD" 19.615 58.006 -16.327
153 "MD" 19.54 60.969 -14.737
154 "MD" 19.646 64.35 -16.012
155 "MD" 19.765 67.269 -14.706
156 "MD" 20.224 70.385 -14.181
157 "MD" 19.676 73.772 -14.682
158 "MD" 19.503 77.671 -13.9
159 "MD" 19.716 80.84 -14.77
160 "MD" 20.767 84.146 -14.094
161 "MD" 19.978 86.931 -15.332
162 "MD" 18.734 90.378 -15.082
163 "MD" 19.767 93.989 -14.737
164 "MD" 20.062 96.841 -16.017
165 "MD" 21.168 99.664 -17.058
166 "MD" 20.99 103.037 -17.426
167 "MD" 19.608 105.904 -19.362
-19 "MD" 4.148 100.878 32.367
-18 "MD" 3.277 95.228 31.958
-17 "MD" 2.574 92.279 30.873
-16 "MD" 1.788 88.654 30.425
-15 "MD" 2.667 85.217 29.765
-14 "MD" 1.138 82.009 29.172
-13 "MD" -0.256 79.537 29.8
-12 "MD" -1.675 76.417 29.672
-11 "MD" -3.919 73.774 29.663
-10 "MD" -5.239 70.788 28.208
-9 "MD" -6.84 67.641 28.534
-8 "MD" -9.897 65.646 28.592
-7 "MD" -11.445 62.914 27.576
-6 "MD" -12.673 59.481 27.837
-5 "MD" -14.914 57.123 27.09
-4 "MD" -16.659 54.392 26.739
-3 "MD" -17.507 51.049 25.401
-2 "MD" -20.002 49.043 24.373
-1 "MD" -22.509 46.81 24.618
0 "MD" -24.756 44.451 24.614
1 "MD" -27.052 42.141 23.598
2 "MD" -28.478 39.234 22.835
3 "MD" -29.71 36.334 20.742
4 "MD" -30.204 33.212 20.903
5 "MD" -32.187 30.463 19.388
6 "MD" -33.591 27.096 19.958
7 "MD" -34.702 24.279 20.638
8 "MD" -36.908 21.868 21.333
9 "MD" -37.391 18.656 22.164
10 "MD" -40.122 15.304 22.807
11 "MD" -40.486 12.37 22.504
12 "MD" -40.877 8.865 23.096
13 "MD" -40.165 5.488 23.223
14 "MD" -39.855 2.313 23.835
15 "MD" -39.979 -1.098 22.136
16 "MD" -38.964 -4.376 21.455
17 "MD" -38.805 -7.45 20.782
18 "MD" -37.726 -9.769 20.419
19 "MD" -36.936 -13.077 18.718
20 "MD" -35.635 -15.986 18.527
21 "MD" -35.448 -18.663 16.376
22 "MD" -34.905 -22.123 15.897
23 "MD" -33.62 -25.231 13.899
24 "MD" -31.016 -27.815 13
25 "MD" -28.773 -30.534 12.941
26 "MD" -26.388 -32.341 14.646
27 "MD" -23.868 -34.721 13.839
28 "MD" -21.507 -37.043 13.764
29 "MD" -19.018 -38.816 13.987
30 "MD" -15.748 -40.537 14.486
31 "MD" -12.562 -41.185 13.83
32 "MD" -9.064 -41.381 14.26
33 "MD" -5.954 -44.219 14.779
34 "MD" -2.591 -44.335 14.216
35 "MD" 0.81 -44.131 14.07
36 "MD" 4.112 -42.69 13.867
37 "MD" 7.77 -43.102 14.857
38 "MD" 10.631 -41.811 13.341
39 "MD" 14.143 -40.788 12.704
40 "MD" 16.722 -38.992 13.035
41 "MD" 20.262 -37.421 12.936
42 "MD" 22.555 -35.011 12.825
43 "MD" 25.337 -33.317 12.143
44 "MD" 28.154 -32.507 12.185
45 "MD" 30.006 -29.468 13.18
46 "MD" 31.834 -26.118 13.73
47 "MD" 33.746 -23.502 13.085
48 "MD" 36.886 -21.773 12.56
49 "MD" 38.009 -18.519 11.825
50 "MD" 38.474 -15.118 11.357
51 "MD" 40.367 -11.833 11.685
52 "MD" 41.427 -8.38 11.101
53 "MD" 43.135 -5.384 8.275
54 "MD" 42.894 -2.064 7.71
55 "MD" 43.32 0.707 7.284
56 "MD" 42.615 4.249 7.259
57 "MD" 41.614 7.51 6.081
58 "MD" 42.061 11.013 6.414
59 "MD" 40.471 14.216 5.081
60 "MD" 39.172 17.306 3.446
61 "MD" 36.57 19.745 3.917
62 "MD" 34.456 22.166 4.628
63 "MD" 32.274 24.763 3.994
64 "MD" 30.855 28.239 3.463
65 "MD" 28.099 30.005 2.332
66 "MD" 25.538 31.645 2.557
67 "MD" 23.089 33.876 3.956
68 "MD" 20.515 35.954 3.083
69 "MD" 17.014 36.117 1.784
70 "MD" 13.816 38.739 0.169
71 "MD" 10.384 38.182 0.334
72 "MD" 7.019 38.786 -0.25
73 "MD" 3.592 40.059 -1.636
74 "MD" 0.829 39.922 -0.939
75 "MD" -2.645 38.849 -1.646
76 "MD" -6.3 38.869 -2.955
77 "MD" -9.413 38.537 -3.211
78 "MD" -13.036 38.941 -2.392
79 "MD" -16.501 36.989 -3.508
80 "MD" -19.781 37.098 -3.569
81 "MD" -22.3 35.185 -2.455
82 "MD" -25.141 33.478 -3.215
83 "MD" -28.377 32.42 -3.003
84 "MD" -30.401 29.497 -3.423
85 "MD" -32.782 27.463 -3.227
86 "MD" -35.238 24.934 -4.106
87 "MD" -37.275 22.249 -3.946
88 "MD" -38.588 19.255 -4.694
89 "MD" -40.409 15.768 -5.148
90 "MD" -42.296 11.83 -6.116
91 "MD" -41.965 8.289 -5.092
92 "MD" -43.593 4.816 -4.444
93 "MD" -43.673 1.683 -4.021
94 "MD" -43.846 -1.946 -5.179
95 "MD" -43.277 -5.013 -5.794
96 "MD" -41.314 -7.864 -7.156
97 "MD" -40.088 -10.762 -8.048
98 "MD" -38.449 -13.908 -8.552
99 "MD" -38.419 -17.08 -8.388
100 "MD" -35.745 -19.432 -9.773
101 "MD" -34.21 -22.386 -10.021
102 "MD" -31.894 -24.512 -11.212
103 "MD" -30.013 -27.307 -12.521
104 "MD" -28.147 -30.08 -11.745
105 "MD" -25.712 -32.815 -11.775
106 "MD" -22.578 -34.202 -11.3
107 "MD" -19.63 -35.76 -10.959
108 "MD" -16.412 -37.553 -11.343
109 "MD" -13.863 -38.777 -12.848
110 "MD" -10.837 -41.759 -12.976
111 "MD" -6.891 -41.168 -12.855
112 "MD" -3.564 -42.05 -13.186
113 "MD" -0.278 -43.513 -12.99
114 "MD" 3.095 -44.331 -12.251
115 "MD" 5.913 -43.054 -13.437
116 "MD" 9.366 -41.634 -13.552
117 "MD" 12.585 -40.251 -13.586
118 "MD" 16.198 -39.726 -14.533
119 "MD" 19.843 -38.574 -14.45
120 "MD" 22.151 -37.174 -15.261
121 "MD" 24.829 -35.69 -17.031
122 "MD" 27.139 -33.708 -17.399
123 "MD" 29.324 -30.575 -17.73
124 "MD" 32.056 -28.568 -17.982
125 "MD" 34.678 -26.76 -21.067
126 "MD" 36.533 -24.505 -21.827
127 "MD" 37.075 -20.575 -20.914
128 "MD" 38.285 -17.929 -22.134
129 "MD" 38.811 -14.268 -22.058
130 "MD" 38.684 -10.214 -21.841
131 "MD" 40.648 -7.975 -22.783
132 "MD" 40.195 -4.257 -22.821
133 "MD" 40.32 -0.836 -21.935
134 "MD" 40.822 2.401 -21.597
135 "MD" 38.894 5.524 -22.425
136 "MD" 40.164 9.174 -22.071
137 "MD" 38.544 12.225 -22.474
138 "MD" 36.736 14.904 -22.933
139 "MD" 35.972 18.409 -22.563
140 "MD" 33.77 20.879 -22.128
141 "MD" 32.824 23.66 -21.709
142 "MD" 31.906 26.774 -22.261
143 "MD" 30.147 29.754 -20.786
144 "MD" 29.159 32.697 -20.523
145 "MD" 28.006 36.384 -20.053
146 "MD" 26.885 40.48 -20.17
147 "MD" 25.037 43.594 -20.825
148 "MD" 23.7 46.201 -20.692
149 "MD" 20.912 48.707 -19.96
150 "MD" 19.637 51.262 -18.581
151 "MD" 18.088 53.76 -17.038
152 "MD" 17.314 56.626 -14.727
153 "MD" 15.723 59.074 -13.216
154 "MD" 14.286 62.44 -13.987
155 "MD" 12.197 65.088 -12.683
156 "MD" 11.885 68.506 -10.928
157 "MD" 10.428 71.381 -11.439
158 "MD" 9.758 74.737 -10.389
159 "MD" 7.937 77.338 -9.835
160 "MD" 8.131 80.652 -8.32
161 "MD" 5.968 83.508 -9.045
162 "MD" 6.184 87.192 -8.135
163 "MD" 3.942 90.126 -7.041
164 "MD" 3.211 93.131 -5.926
165 "MD" 1.707 96.066 -5.34
166 "MD" 1.078 98.771 -4.025
167 "MD" -1.185 101.361 -2.758
-19 "MD" 0.155 105.019 23.779
-18 "MD" -1.829 101.758 24.337
-17 "MD" -2.51 98.683 23.191
-16 "MD" -4.557 96.22 22.604
-15 "MD" -5.795 92.18 22.522
-14 "MD" -7.23 89.317 21.869
-13 "MD" -9.801 87.44 20.754
-12 "MD" -10.453 83.603 21.106
-11 "MD" -12.607 80.593 21.158
-10 "MD" -14.015 77.803 21.181
-9 "MD" -15.268 74.923 21.193
-8 "MD" -15.544 71.384 22.14
-7 "MD" -15.796 67.597 20.671
-6 "MD" -15.477 63.828 20.381
-5 "MD" -17.194 60.841 20.291
-4 "MD" -17.95 57.955 20.324
-3 "MD" -19.004 54.293 21.717
-2 "MD" -20.661 51.51 21.171
-1 "MD" -21.853 48.717 21.925
0 "MD" -24.665 46.512 21.618
1 "MD" -26.829 43.397 21.166
2 "MD" -27.261 40.271 20.039
3 "MD" -28.706 36.408 20.108
4 "MD" -29.516 33.597 20.553
5 "MD" -30.836 31.007 19.457
6 "MD" -32.266 27.516 20.886
7 "MD" -34.134 24.384 22.102
8 "MD" -35.179 21.031 23.226
9 "MD" -37.147 18.376 22.642
10 "MD" -38.375 15.236 24.319
11 "MD" -40.032 12.672 23.515
12 "MD" -39.639 9.309 23.279
13 "MD" -41.879 6.58 22.344
14 "MD" -40.963 3.075 22.096
15 "MD" -39.703 -0.615 21.863
16 "MD" -39.15 -3.759 21.256
17 "MD" -39.035 -7.038 20.863
18 "MD" -38.902 -10.294 21.328
19 "MD" -38.163 -13.283 20.192
20 "MD" -36.371 -16.281 19.091
21 "MD" -36.466 -19.257 17.442
22 "MD" -36.896 -23.235 17.432
23 "MD" -34.88 -25.603 15.749
24 "MD" -31.962 -28.022 15.306
25 "MD" -29.495 -29.622 14.973
26 "MD" -26.947 -31.482 15.128
27 "MD" -24.539 -33.912 15.718
28 "MD" -21.659 -35.971 15.02
29 "MD" -19.01 -38.281 15.308
30 "MD" -15.752 -40.477 15.087
31 "MD" -13.5 -41.662 16.162
32 "MD" -9.444 -42.292 17.327
33 "MD" -6.016 -43.137 16.446
34 "MD" -2.412 -43.531 14.481
35 "MD" 1.076 -43.294 14.483
36 "MD" 4.464 -42.544 14.774
37 "MD" 8.046 -42.893 15.352
38 "MD" 11.055 -41.572 13.515
39 "MD" 14.171 -40.627 13.068
40 "MD" 17.518 -39.52 11.899
41 "MD" 20.182 -37.289 12.921
42 "MD" 22.458 -35.274 14.544
43 "MD" 24.676 -32.911 14.554
44 "MD" 28.221 -31.39 14.182
45 "MD" 29.633 -27.71 14.891
46 "MD" 32.139 -25.796 13.747
47 "MD" 33.451 -22.49 13.533
48 "MD" 36.553 -20.701 13.906
49 "MD" 37.649 -17.577 12.98
50 "MD" 38.241 -14.114 12.524
51 "MD" 39.92 -11.05 12.127
52 "MD" 41.383 -8.16 11.115
53 "MD" 43.235 -5.225 10.004
54 "MD" 43.501 -2.519 9.329
55 "MD" 42.077 1.199 9.814
56 "MD" 41.748 4.033 8.81
57 "MD" 41.221 7.088 7.381
58 "MD" 41.803 10.788 7.336
59 "MD" 40.464 13.994 6.305
60 "MD" 39.492 17.261 4.777
61 "MD" 37.231 19.815 5.228
62 "MD" 35.202 22.547 4.865
63 "MD" 33.169 25.121 4.475
64 "MD" 31.57 27.823 4.002
65 "MD" 28.931 30.202 2.596
66 "MD" 25.647 31.796 2.443
67 "MD" 23.079 33.777 4.15
68 "MD" 20.155 35.93 3.515
69 "MD" 17.025 36.13 2.054
70 "MD" 13.694 38.13 1.491
71 "MD" 10.481 38.115 1.379
72 "MD" 7.631 39.847 0.809
73 "MD" 3.775 40.453 -0.017
74 "MD" 0.292 39.163 -0.273
75 "MD" -2.484 39.112 0.086
76 "MD" -5.797 39.945 -2.14
77 "MD" -8.917 38.603 -1.723
78 "MD" -12.545 38.399 -3.172
79 "MD" -16.15 37.066 -3.144
80 "MD" -19.331 37.139 -4.504
81 "MD" -21.747 34.623 -3.697
82 "MD" -24.785 32.844 -2.617
83 "MD" -27.459 31.023 -3.491
84 "MD" -29.538 28.017 -3.903
85 "MD" -33.444 27.268 -4.767
86 "MD" -34.747 24.831 -5.105
87 "MD" -36.754 21.366 -5.07
88 "MD" -38.91 18.252 -4.734
89 "MD" -41.315 15.087 -5.29
90 "MD" -42.826 12.351 -5.148
91 "MD" -42.005 8.978 -4.369
92 "MD" -42.463 5.424 -5.643
93 "MD" -44.635 1.637 -6.039
94 "MD" -43.283 -1.342 -6.236
95 "MD" -43.088 -4.635 -5.893
96 "MD" -42.826 -8.291 -6.604
97 "MD" -41.345 -11.068 -7.144
98 "MD" -39.632 -14.465 -7.505
99 "MD" -38.122 -17.015 -7.168
100 "MD" -36.242 -19.946 -8.658
101 "MD" -34.345 -22.929 -8.985
102 "MD" -32.389 -25.309 -9.75
103 "MD" -30.542 -27.051 -10.496
104 "MD" -27.664 -29.474 -11.195
105 "MD" -25.001 -31.235 -12.315
106 "MD" -22.848 -33.943 -12.464
107 "MD" -20.02 -35.099 -13.89
108 "MD" -16.337 -36.898 -13.108
109 "MD" -14.498 -39.196 -12.977
110 "MD" -11.113 -40.992 -13.864
111 "MD" -6.686 -41.077 -15.222
112 "MD" -3.398 -42.153 -15.372
113 "MD" 0.02 -43.957 -15.304
114 "MD" 3.456 -44.82 -14.549
115 "MD" 6.319 -44.504 -14.916
116 "MD" 9.394 -41.862 -14.368
117 "MD" 12.06 -40.041 -14.447
118 "MD" 15.668 -39.46 -14.886
119 "MD" 18.711 -38.464 -15.15
120 "MD" 22.071 -37.356 -15.957
121 "MD" 24.809 -35.315 -16.315
122 "MD" 27.28 -33.475 -15.53
123 "MD" 29.273 -30.912 -16.407
124 "MD" 32.166 -29.111 -16.916
125 "MD" 35.352 -27.781 -17.818
126 "MD" 36.349 -24.613 -18.448
127 "MD" 38.293 -22.229 -19.738
128 "MD" 39.001 -17.994 -19.702
129 "MD" 38.708 -13.909 -19.722
130 "MD" 38.714 -10.861 -20.621
131 "MD" 41.816 -8.605 -21.21
132 "MD" 41.136 -4.972 -21.397
133 "MD" 40.826 -1.885 -21.5
134 "MD" 39.932 2.018 -22.508
135 "MD" 39.923 5.875 -21.48
136 "MD" 39.354 8.67 -22.776
137 "MD" 37.058 11.747 -23.321
138 "MD" 36.088 14.476 -23.861
139 "MD" 35.199 17.743 -22.508
140 "MD" 34.313 20.618 -21.915
141 "MD" 32.441 24.256 -22.328
142 "MD" 31.567 27.261 -22.15
143 "MD" 29.688 29.827 -21.046
144 "MD" 28.725 33.39 -20.757
145 "MD" 27.91 36.935 -20.041
146 "MD" 26.324 39.73 -20.863
147 "MD" 23.811 41.969 -20.45
148 "MD" 22.227 44.567 -20.675
149 "MD" 20.089 47.396 -20.27
150 "MD" 18.578 49.939 -20.944
151 "MD" 17.616 53.019 -21.292
152 "MD" 16.253 56.117 -21.106
153 "MD" 15.412 59.422 -21.566
154 "MD" 14.339 62.241 -22.461
155 "MD" 13.596 65.23 -22.958
156 "MD" 12.416 68.937 -24.018
157 "MD" 11.507 72.11 -24.9
158 "MD" 10.772 75.057 -25.457
159 "MD" 9.294 77.874 -25.763
160 "MD" 8.708 81.035 -26.278
161 "MD" 7.122 83.897 -25.848
162 "MD" 6.341 86.833 -26.376
163 "MD" 6.451 90.784 -25.079
164 "MD" 6.277 94.312 -24.957
165 "MD" 5.363 97.557 -26.497
166 "MD" 4.898 100.191 -27.669
167 "MD" 4.257 103.265 -28.707
-19 "MD" -14.585 104.914 30.149
-18 "MD" -15.717 101.883 30.756
-17 "MD" -17.351 98.671 29.865
-16 "MD" -20.345 95.667 30.874
-15 "MD" -20.852 92.71 29.702
-14 "MD" -21.73 89.543 29.407
-13 "MD" -22.871 86.2 27.913
-12 "MD" -23.088 82.842 29.223
-11 "MD" -24.428 79.472 27.776
-10 "MD" -24.401 76.338 27.148
-9 "MD" -23.615 73.693 25.634
-8 "MD" -23.44 70.259 24.955
-7 "MD" -21.649 66.695 24.448
-6 "MD" -19.792 63.471 23.6
-5 "MD" -20.038 60.297 24.215
-4 "MD" -19.471 57.372 24.553
-3 "MD" -20.32 54.115 25.723
-2 "MD" -21.846 50.693 26.13
-1 "MD" -22.172 47.668 27.135
0 "MD" -24.13 45.078 26.565
1 "MD" -25.465 41.822 24.878
2 "MD" -27.079 38.961 23.963
3 "MD" -28.399 35.926 22.42
4 "MD" -29.312 33.328 23.187
5 "MD" -30.767 30.232 21.527
6 "MD" -31.488 26.479 22.798
7 "MD" -32.574 23.365 23.655
8 "MD" -34.589 20.418 23.611
9 "MD" -34.949 17.811 24.761
10 "MD" -37.982 14.378 24.765
11 "MD" -39.627 11.231 25.39
12 "MD" -39.889 8.015 24.225
13 "MD" -40.72 4.586 24.28
14 "MD" -39.827 1.468 24.435
15 "MD" -39.842 -1.67 22.704
16 "MD" -38.779 -4.819 22.061
17 "MD" -38.51 -7.991 20.876
18 "MD" -39.204 -11.158 19.619
19 "MD" -37.754 -13.992 18.627
20 "MD" -37.145 -16.919 16.786
21 "MD" -36.815 -20.447 16.468
22 "MD" -36.03 -23.221 16.086
23 "MD" -34.316 -26.083 14.938
24 "MD" -31.073 -27.956 13.092
25 "MD" -28.805 -30.115 13.036
26 "MD" -26.69 -32.511 14.978
27 "MD" -24.027 -34.685 14.406
28 "MD" -20.612 -36.478 14.048
29 "MD" -19.05 -38.969 13.422
30 "MD" -15.803 -40.344 14.757
31 "MD" -12.708 -41.014 15.033
32 "MD" -9.811 -41.974 16.209
33 "MD" -6.063 -42.537 15.08
34 "MD" -2.61 -42.64 14.068
35 "MD" 0.707 -42.788 13.265
36 "MD" 4.365 -42.323 13.492
37 "MD" 7.678 -42.18 13.876
38 "MD" 10.596 -40.847 12.322
39 "MD" 13.471 -39.832 12.519
40 "MD" 16.743 -38.061 12.798
41 "MD" 19.488 -35.938 13.265
42 "MD" 21.93 -34.91 13.127
43 "MD" 24.665 -32.728 13.567
44 "MD" 28.131 -30.679 12.927
45 "MD" 29.276 -27.945 13.953
46 "MD" 32.004 -26.01 12.621
47 "MD" 34.401 -23.171 12.706
48 "MD" 37.08 -21.208 12.429
49 "MD" 38.001 -18.242 11.157
50 "MD" 38.471 -14.848 11.144
51 "MD" 39.893 -11.766 10.16
52 "MD" 42.278 -8.495 8.959
53 "MD" 43.737 -5.056 7.977
54 "MD" 43.132 -2.592 7.369
55 "MD" 43.45 0.795 6.969
56 "MD" 42.038 4.333 6.766
57 "MD" 41.675 7.928 5.713
58 "MD" 42.183 11.566 6.179
59 "MD" 41.189 14.984 5.239
60 "MD" 39.209 17.689 4.814
61 "MD" 37.132 20.751 5.378
62 "MD" 34.565 24.016 4.974
63 "MD" 32.523 26.389 4.342
64 "MD" 30.087 28.745 3.607
65 "MD" 27.255 30.482 3.062
66 "MD" 24.673 32.252 2.724
67 "MD" 22.486 34.366 3.565
68 "MD" 19.411 36.568 2.457
69 "MD" 15.905 36.877 0.681
70 "MD" 12.833 38.865 0.137
71 "MD" 9.188 38.64 0.039
72 "MD" 5.695 39.924 -0.348
73 "MD" 2.417 39.684 -1.67
74 "MD" -0.305 39.399 -1.615
75 "MD" -4.173 40.425 -1.277
76 "MD" -7.375 40.339 -1.484
77 "MD" -10.468 38.92 -0.955
78 "MD" -14.294 38.945 -0.087
79 "MD" -17.37 36.956 -1.547
80 "MD" -20.874 36.703 -1.905
81 "MD" -22.991 35.161 -0.758
82 "MD" -26.597 33.877 -0.337
83 "MD" -28.888 31.468 -0.962
84 "MD" -31.074 28.548 -1.72
85 "MD" -32.795 26.683 -2.24
86 "MD" -34.777 24.384 -2.868
87 "MD" -37.174 21.756 -3.922
88 "MD" -39.143 18.577 -3.872
89 "MD" -40.631 15.149 -3.612
90 "MD" -42.014 12.218 -4.638
91 "MD" -41.626 8.187 -4.888
92 "MD" -42.457 5.495 -6.141
93 "MD" -43.308 2.751 -6.494
94 "MD" -45.154 -0.964 -6.375
95 "MD" -44.404 -3.872 -7.35
96 "MD" -43.346 -7.39 -9.061
97 "MD" -41.022 -10.263 -9.384
98 "MD" -38.992 -13.663 -9.844
99 "MD" -38.19 -16.772 -8.814
100 "MD" -35.81 -19.168 -9.754
101 "MD" -33.659 -22.29 -9.568
102 "MD" -31.432 -25.214 -10.844
103 "MD" -29.437 -27.552 -11.475
104 "MD" -27.692 -29.814 -11.357
105 "MD" -25.228 -31.764 -11.994
106 "MD" -22.974 -34.4 -12.414
107 "MD" -19.687 -35.602 -13.192
108 "MD" -16.759 -37.477 -12.449
109 "MD" -14.123 -38.858 -13.562
110 "MD" -10.035 -40.514 -13.6
111 "MD" -7.168 -41.723 -13.944
112 "MD" -3.57 -42.522 -13.459
113 "MD" 0.138 -44.292 -13.56
114 "MD" 3.208 -43.14 -14.486
115 "MD" 6.567 -43.867 -14.68
116 "MD" 9.54 -42.412 -14.476
117 "MD" 13.239 -41.651 -14.627
118 "MD" 16.428 -40.691 -13.322
119 "MD" 19.353 -39.549 -14.39
120 "MD" 21.815 -37.763 -14.908
121 "MD" 24.849 -34.976 -15.093
122 "MD" 27.35 -33.312 -15.727
123 "MD" 29.368 -30.999 -16.387
124 "MD" 32.988 -30.484 -17.604
125 "MD" 35.247 -28.171 -18.833
126 "MD" 36.029 -25.364 -20.295
127 "MD" 36.559 -21.43 -19.561
128 "MD" 37.753 -18.876 -20.27
129 "MD" 37.601 -14.745 -20.698
130 "MD" 38.721 -11.796 -21.676
131 "MD" 40.722 -8.968 -22.419
132 "MD" 40.297 -5.709 -22.824
133 "MD" 41.057 -1.843 -22.791
134 "MD" 40.421 1.484 -23.312
135 "MD" 40.954 5.049 -22.371
136 "MD" 40.948 7.927 -21.699
137 "MD" 38.731 10.593 -22.559
138 "MD" 36.633 13.725 -23.323
139 "MD" 35.686 16.79 -22.626
140 "MD" 33.417 19.603 -23.037
141 "MD" 32.857 23.087 -22.636
142 "MD" 31.28 25.649 -22.479
143 "MD" 30.259 28.575 -21.505
144 "MD" 29.788 32.158 -21.339
145 "MD" 29.602 35.478 -21.363
146 "MD" 28.334 39.363 -21.556
147 "MD" 26.879 42.495 -21.563
148 "MD" 25.237 45.23 -20.835
149 "MD" 23.489 47.87 -20.144
150 "MD" 22.24 50.988 -19.125
151 "MD" 19.452 52.934 -19.188
152 "MD" 18.512 56.26 -17.986
153 "MD" 18.423 59.428 -17.139
154 "MD" 17.4 62.833 -17.178
155 "MD" 15.311 65.559 -18.226
156 "MD" 15.144 68.977 -17.376
157 "MD" 13.116 71.205 -17.327
158 "MD" 12.65 74.65 -18.299
159 "MD" 11.401 77.562 -17.958
160 "MD" 8.372 80.443 -17.672
161 "MD" 8.092 83.451 -17.728
162 "MD" 5.753 85.917 -17.878
163 "MD" 6.089 89.272 -17.649
164 "MD" 6.003 92.667 -19.243
165 "MD" 5.33 95.775 -19.568
166 "MD" 6.061 98.481 -22.023
167 "MD" 5.033 100.835 -24.863
-19 "MD" 1.25 103.289 19.354
-18 "MD" -0.36 100.601 19.607
-17 "MD" -1.283 96.833 19.458
-16 "MD" -2.412 93.471 19.95
-15 "MD" -3.636 90.543 18.266
-14 "MD" -5.68 88.162 19.057
-13 "MD" -6.089 84.972 18.719
-12 "MD" -7.509 81.666 19.674
-11 "MD" -8.576 77.842 19.501
-10 "MD" -9.529 75.141 20.044
-9 "MD" -10.072 71.411 19.115
-8 "MD" -11.651 68.969 18.314
-7 "MD" -13.467 66.251 18.698
-6 "MD" -14.362 62.822 17.703
-5 "MD" -16.241 60.037 18.671
-4 "MD" -18.31 57.29 17.038
-3 "MD" -19.845 54.291 18.31
-2 "MD" -21.506 51.893 18.713
-1 "MD" -22.268 48.447 18.823
0 "MD" -23.69 45.909 19.406
1 "MD" -26.207 42.437 18.815
2 "MD" -27.411 39.591 18.211
3 "MD" -28.876 37.078 18.975
4 "MD" -29.555 33.929 20.777
5 "MD" -31.153 30.463 19.693
6 "MD" -32.156 27.208 20.505
7 "MD" -33.643 23.643 21.818
8 "MD" -34.807 21.237 23.064
9 "MD" -35.367 18.013 24.3
10 "MD" -38.004 15.258 24.519
11 "MD" -38.442 11.992 23.626
12 "MD" -39.83 8.904 24.571
13 "MD" -39.916 5.666 23.677
14 "MD" -39.108 1.751 24.327
15 "MD" -39.821 -1.607 22.429
16 "MD" -39.186 -4.645 22.084
17 "MD" -39.71 -7.943 21.771
18 "MD" -38.709 -10.626 20.412
19 "MD" -37.65 -14.278 19.354
20 "MD" -36.468 -17.108 18.835
21 "MD" -35.133 -20.794 18.726
22 "MD" -33.96 -23.45 17.176
23 "MD" -33.589 -26.583 15.585
24 "MD" -31.523 -28.736 13.811
25 "MD" -28.871 -30.833 14.589
26 "MD" -26.208 -32.628 16.098
27 "MD" -23.548 -34.789 15.098
28 "MD" -20.791 -36.694 13.859
29 "MD" -18.208 -39.486 14.094
30 "MD" -15.054 -40.567 13.843
31 "MD" -11.822 -40.962 13.718
32 "MD" -8.173 -41.801 13.81
33 "MD" -4.502 -44.31 13.178
34 "MD" -1.777 -44.638 12.663
35 "MD" 1.748 -43.943 11.739
36 "MD" 4.902 -42.347 12.186
37 "MD" 8.328 -42.652 12.639
38 "MD" 11.315 -41.002 11.813
39 "MD" 14.434 -39.388 12.273
40 "MD" 17.766 -37.836 11.41
41 "MD" 20.075 -36.183 12.868
42 "MD" 23.203 -34.918 13.337
43 "MD" 24.495 -32.272 13.891
44 "MD" 27.842 -30.274 13.35
45 "MD" 29.542 -27.401 13.713
46 "MD" 31.561 -25.024 12.898
47 "MD" 34.011 -22.214 11.635
48 "MD" 37.402 -20.721 11.662
49 "MD" 38.119 -17.51 10.049
50 "MD" 38.63 -14.184 9.542
51 "MD" 40.541 -11.003 9.086
52 "MD" 41.501 -8.301 8.171
53 "MD" 42.809 -5.431 8.307
54 "MD" 43.437 -2.176 7.663
55 "MD" 43.37 0.897 6.592
56 "MD" 43.382 4.557 5.35
57 "MD" 41.96 8.634 5.573
58 "MD" 43.009 11.824 6.629
59 "MD" 40.885 14.386 5.523
60 "MD" 39.786 17.492 6.161
61 "MD" 37.802 20.694 5.096
62 "MD" 36.039 23.234 6.265
63 "MD" 33.275 25.685 5.531
64 "MD" 31.741 29.046 5.638
65 "MD" 28.95 30.089 5.379
66 "MD" 26.303 32.016 6.018
67 "MD" 23.434 34.126 4.13
68 "MD" 20.983 36.481 4.471
69 "MD" 17.97 35.76 2.256
70 "MD" 14.876 38.806 0.39
71 "MD" 11.138 38.709 0.975
72 "MD" 6.546 41.007 0.515
73 "MD" 2.959 41.22 0.106
74 "MD" -0.173 39.559 -0.663
75 "MD" -3.272 40.292 -0.311
76 "MD" -6.131 39.349 -0.488
77 "MD" -9.722 38.944 -1.395
78 "MD" -13.654 38.666 -1.622
79 "MD" -16.896 37.078 -3.743
80 "MD" -20.236 36.788 -4.965
81 "MD" -22.446 35.122 -3.525
82 "MD" -25.744 33.8 -2.923
83 "MD" -27.591 30.965 -4.143
84 "MD" -29.81 28.585 -5.399
85 "MD" -32.808 26.464 -4.941
86 "MD" -34.714 23.795 -5.195
87 "MD" -37.068 21.269 -5.874
88 "MD" -39.155 18.256 -5.311
89 "MD" -40.088 14.799 -4.962
90 "MD" -42.506 11.917 -6.173
91 "MD" -41.765 8.488 -6.235
92 "MD" -42.686 5.257 -5.652
93 "MD" -43.73 1.988 -6.75
94 "MD" -44.221 -1.171 -7.499
95 "MD" -45.003 -4.869 -7.808
96 "MD" -44.907 -8.154 -9.218
97 "MD" -43.03 -10.638 -8.838
98 "MD" -40.33 -13.893 -8.673
99 "MD" -39.205 -16.775 -8.178
100 "MD" -37.238 -20.062 -8.879
101 "MD" -35.112 -22.511 -9.309
102 "MD" -32.154 -24.435 -10.387
103 "MD" -30.724 -27.102 -10.822
104 "MD" -28.049 -29.45 -10.683
105 "MD" -26.173 -32.503 -11.88
106 "MD" -23.739 -34.603 -12.561
107 "MD" -20.48 -35.497 -12.609
108 "MD" -17.295 -36.605 -12.929
109 "MD" -14.46 -38.282 -13.467
110 "MD" -11.942 -41.165 -13.464
111 "MD" -8.576 -41.48 -14.092
112 "MD" -4.818 -41.905 -14.516
113 "MD" -0.997 -43.592 -14.812
114 "MD" 1.9 -43.691 -15.322
115 "MD" 5.784 -44.098 -15.606
116 "MD" 8.893 -41.839 -14.933
117 "MD" 12.036 -41.775 -15.412
118 "MD" 15.241 -40.125 -15.156
119 "MD" 18.464 -39.848 -14.352
120 "MD" 21.075 -37.195 -15.598
121 "MD" 24.737 -36.144 -16.711
122 "MD" 26.76 -33.486 -15.592
123 "MD" 29.178 -30.828 -15.719
124 "MD" 32.3 -29.463 -16.903
125 "MD" 35.016 -27.458 -17.098
126 "MD" 36.04 -24.407 -17.791
127 "MD" 37.052 -21.855 -18.696
128 "MD" 38.341 -18.768 -18.904
129 "MD" 37.748 -14.308 -19.319
130 "MD" 37.684 -11.185 -20.327
131 "MD" 39.452 -8.373 -21.412
132 "MD" 39.38 -5.096 -22.539
133 "MD" 40.573 -1.732 -22.707
134 "MD" 40.472 1.736 -23.509
135 "MD" 41.204 4.736 -21.501
136 "MD" 40.329 7.773 -21.139
137 "MD" 40.732 11.314 -21.111
138 "MD" 38.247 14.356 -20.607
139 "MD" 37.419 17.21 -19.031
140 "MD" 35.742 20.202 -19.222
141 "MD" 34.57 24.064 -19.909
142 "MD" 34.181 27.008 -19.758
143 "MD" 32.368 29.565 -19.242
144 "MD" 31.595 32.985 -18.722
145 "MD" 30.52 36.431 -19.134
146 "MD" 29.462 39.832 -19.698
147 "MD" 27.538 42.175 -20.866
148 "MD" 25.826 44.866 -21.026
149 "MD" 23.547 47.35 -21.398
150 "MD" 21.9 50.254 -21.744
151 "MD" 20.327 53.091 -22.232
152 "MD" 19.269 55.858 -24.097
153 "MD" 19.12 59.49 -24.02
154 "MD" 18.264 62.79 -24.055
155 "MD" 16.417 65.194 -25.715
156 "MD" 16.217 68.783 -25.833
157 "MD" 15.024 72.057 -27.326
158 "MD" 12.89 74.254 -27.431
159 "MD" 11.614 77.349 -29.377
160 "MD" 10.199 80.363 -29.533
161 "MD" 8.833 83.093 -31.033
162 "MD" 7.495 85.85 -31.112
163 "MD" 5.781 89.295 -32.055
164 "MD" 4.939 92.225 -33.363
165 "MD" 2.964 94.988 -34.773
166 "MD" 2.733 98.585 -34.52
167 "MD" 1.611 101.997 -35.601
-19 "MD" -1.906 102.539 22.121
-18 "MD" -3.159 98.963 21.514
-17 "MD" -3.963 95.773 21.227
-16 "MD" -3.415 92.454 20.192
-15 "MD" -4.222 88.873 20.943
-14 "MD" -5.449 85.458 21.624
-13 "MD" -6.901 82.553 21.836
-12 "MD" -7.884 79.477 21.651
-11 "MD" -10.313 76.596 22.426
-10 "MD" -11.292 73.065 21.239
-9 "MD" -13.493 70.639 21.356
-8 "MD" -12.695 67.222 20.8
-7 "MD" -12.218 63.968 21.026
-6 "MD" -12.685 61.041 19.984
-5 "MD" -12.786 57.995 21.296
-4 "MD" -12.227 54.366 19.655
-3 "MD" -13.225 51.121 20.057
-2 "MD" -16.459 48.126 20.236
-1 "MD" -17.341 45.818 21.882
0 "MD" -19.993 43.656 22.484
1 "MD" -23.182 41.16 21.467
2 "MD" -25.392 38.896 21.371
3 "MD" -26.268 35.685 21.884
4 "MD" -27.974 32.776 22.555
5 "MD" -29.997 30.192 21.88
6 "MD" -30.699 26.261 22.992
7 "MD" -31.918 23.856 23.666
8 "MD" -32.311 20.073 24.279
9 "MD" -34.185 17.144 24.857
10 "MD" -35.668 14.22 23.587
11 "MD" -37.219 11.767 24.866
12 "MD" -38.768 8.457 25.54
13 "MD" -39.263 5.666 24.019
14 "MD" -38.445 2.169 24.783
15 "MD" -38.883 -0.93 22.005
16 "MD" -38.137 -4.165 21.697
17 "MD" -37.997 -7.04 20.877
18 "MD" -38.084 -10.293 19.733
19 "MD" -37.021 -13.827 18.567
20 "MD" -35.721 -16.535 19.04
21 "MD" -35.656 -19.697 17.186
22 "MD" -35.234 -22.948 16.097
23 "MD" -35.001 -25.702 14.44
24 "MD" -32.932 -28.209 14.022
25 "MD" -29.856 -30.392 14.219
26 "MD" -26.819 -31.923 13.734
27 "MD" -25.345 -34.459 14.014
28 "MD" -22.158 -35.884 13.126
29 "MD" -19.072 -39.374 12.339
30 "MD" -16.044 -40.721 13.809
31 "MD" -13.131 -41.385 13.637
32 "MD" -9.997 -41.994 14.107
33 "MD" -6.747 -44.342 13.688
34 "MD" -3.149 -43.925 12.631
35 "MD" 0.261 -43.115 12.221
36 "MD" 3.383 -42.592 11.524
37 "MD" 6.682 -43.08 12.532
38 "MD" 9.841 -41.159 11.813
39 "MD" 12.952 -39.352 11.856
40 "MD" 16.374 -38.6 10.867
41 "MD" 19.048 -36.844 11.266
42 "MD" 21.683 -34.62 13.763
43 "MD" 23.741 -33.009 14.183
44 "MD" 27.277 -30.967 13.721
45 "MD" 28.261 -28.104 14.103
46 "MD" 30.811 -25.657 12.777
47 "MD" 33.334 -23.234 12.198
48 "MD" 36.543 -21.245 12.166
49 "MD" 37.811 -18.536 10.556
50 "MD" 37.442 -15.024 10.646
51 "MD" 39.129 -12.301 9.752
52 "MD" 41.678 -8.989 9.299
53 "MD" 42.417 -5.978 8.681
54 "MD" 42.803 -2.451 6.837
55 "MD" 42.111 0.506 6.826
56 "MD" 42.167 4.033 6.416
57 "MD" 42.339 7.809 5.752
58 "MD" 43.267 11.472 5.983
59 "MD" 42.167 14.561 4.631
60 "MD" 39.38 17.697 4.495
61 "MD" 37.342 20.38 3.337
62 "MD" 35.531 23.37 4.047
63 "MD" 33.442 25.823 3.439
64 "MD" 32.602 28.534 4.09
65 "MD" 29.824 30.776 3.866
66 "MD" 26.198 32.692 4.678
67 "MD" 22.955 34.942 3.129
68 "MD" 20.445 36.846 4.318
69 "MD" 16.924 35.751 2.115
70 "MD" 13.548 38.824 0.671
71 "MD" 10.203 38.769 0.976
72 "MD" 6.743 39.555 0.551
73 "MD" 3.948 39.579 -0.057
74 "MD" 0.63 39.505 -0.681
75 "MD" -3.183 40.49 -1.2
76 "MD" -6.389 40.219 -2.973
77 "MD" -9.622 38.793 -2.398
78 "MD" -13.189 39.17 -1.352
79 "MD" -16.971 36.84 -2.907
80 "MD" -20.691 37.157 -3.468
81 "MD" -22.408 34.67 -1.654
82 "MD" -25.111 33.188 -1.87
83 "MD" -27.835 30.643 -2.18
84 "MD" -29.911 27.701 -3.084
85 "MD" -32.824 26.829 -4.162
86 "MD" -34.938 24.248 -4.405
87 "MD" -36.932 21.224 -4.786
88 "MD" -38.66 18.265 -4.667
89 "MD" -40.875 15.618 -5.99
90 "MD" -41.457 12.354 -6.586
91 "MD" -41.148 8.009 -6.879
92 "MD" -41.98 5.232 -7.111
93 "MD" -44.165 1.639 -8.353
94 "MD" -44.82 -1.467 -8.652
95 "MD" -43.476 -4.988 -9.836
96 "MD" -41.142 -7.916 -9.672
97 "MD" -40.368 -10.504 -10.943
98 "MD" -39.079 -13.713 -11.308
99 "MD" -39.137 -17.217 -11.028
100 "MD" -36.815 -20.539 -12.09
101 "MD" -34.794 -23.579 -11.529
102 "MD" -32.467 -25.234 -12.263
103 "MD" -30.833 -28.555 -11.98
104 "MD" -28.953 -30.983 -11.332
105 "MD" -25.528 -32.563 -12.263
106 "MD" -22.899 -34.807 -13.173
107 "MD" -19.964 -36.55 -13.713
108 "MD" -16.839 -38.167 -12.388
109 "MD" -13.766 -39.545 -14.005
110 "MD" -10.642 -42.631 -13.982
111 "MD" -7.304 -41.86 -14.286
112 "MD" -4.07 -42.599 -14.19
113 "MD" -1.35 -43.496 -14.045
114 "MD" 2.525 -43.913 -13.646
115 "MD" 5.751 -43.697 -14.056
116 "MD" 9.822 -42.7 -14.373
117 "MD" 12.328 -41.046 -15.046
118 "MD" 15.693 -40.25 -14.216
119 "MD" 18.414 -39.352 -13.986
120 "MD" 21.056 -37.349 -15.033
121 "MD" 24.505 -34.68 -15.068
122 "MD" 27.079 -33.343 -16.281
123 "MD" 29.206 -30.632 -15.746
124 "MD" 31.784 -29.312 -16.776
125 "MD" 34.775 -27.169 -17.316
126 "MD" 34.89 -23.783 -18.073
127 "MD" 36.471 -21.085 -19.523
128 "MD" 38.044 -17.896 -19.934
129 "MD" 37.458 -13.893 -20.113
130 "MD" 37.37 -11.051 -20.849
131 "MD" 38.912 -8.371 -23.044
132 "MD" 38.79 -5.437 -23.442
133 "MD" 40.057 -1.31 -23.675
134 "MD" 39.641 1.892 -24.094
135 "MD" 41.233 5.23 -23.403
136 "MD" 39.863 8.507 -23.398
137 "MD" 40.591 12.097 -23.406
138 "MD" 38.351 14.52 -22.26
139 "MD" 37.386 17.58 -20.863
140 "MD" 34.615 20.135 -21.492
141 "MD" 34.203 23.671 -21.459
142 "MD" 31.527 26.125 -20.877
143 "MD" 30.072 28.641 -20.129
144 "MD" 29.348 31.726 -20.703
145 "MD" 28.306 35.528 -21
146 "MD" 27.032 38.176 -21.643
147 "MD" 24.537 41.271 -22.217
148 "MD" 22.578 43.503 -22.127
149 "MD" 20.14 46.404 -22.607
150 "MD" 18.423 49.269 -23.081
151 "MD" 16.311 52.397 -23.154
152 "MD" 14.264 54.602 -23.723
153 "MD" 13.913 57.708 -24.658
154 "MD" 12.421 60.484 -23.491
155 "MD" 10.547 63.041 -24.519
156 "MD" 9.614 66.735 -24.102
157 "MD" 8.038 69.489 -26.004
158 "MD" 6.413 72.51 -26.128
159 "MD" 4.837 75.571 -26.098
160 "MD" 3.025 77.951 -27.066
161 "MD" 1.614 80.913 -28.72
162 "MD" 0.771 84.216 -28.856
163 "MD" 0.491 87.793 -28.851
164 "MD" -0.164 91.376 -29.456
165 "MD" -1.923 93.832 -30.236
166 "MD" -2.073 97.227 -29.816
167 "MD" -3.514 100.253 -31.554
-19 "MD" 6.086 99.256 24.101
-18 "MD" 3.035 97.267 24.311
-17 "MD" 0.791 95.016 23.467
-16 "MD" -1.31 93.141 22.079
-15 "MD" -2.605 89.548 20.617
-14 "MD" -4.38 87.148 20.322
-13 "MD" -7.805 85.56 20.029
-12 "MD" -9.221 82.486 19.295
-11 "MD" -10.89 78.774 19.614
-10 "MD" -12.336 76.273 20.068
-9 "MD" -13.201 72.756 20.553
-8 "MD" -14.852 70.255 20.132
-7 "MD" -17.209 67.845 20.661
-6 "MD" -18.349 64.536 20.975
-5 "MD" -20.08 61.149 21.154
-4 "MD" -21.203 58.894 22.1
-3 "MD" -22.478 55.273 21.62
-2 "MD" -22.936 51.923 22.629
-1 "MD" -24.145 48.899 21.665
0 "MD" -25.686 45.918 21.283
1 "MD" -27.017 42.959 21.323
2 "MD" -28.026 39.666 20.685
3 "MD" -29.721 37.141 21.05
4 "MD" -30.423 33.908 21.129
5 "MD" -32.015 30.99 20.542
6 "MD" -32.795 27.642 21.779
7 "MD" -33.733 24.537 23.332
8 "MD" -35.59 21.005 24.999
9 "MD" -37.092 17.979 24.82
10 "MD" -37.399 14.906 24.541
11 "MD" -37.549 11.834 23.412
12 "MD" -39.81 9.117 23.03
13 "MD" -39.691 6.135 22.17
14 "MD" -39.201 2.325 22.551
15 "MD" -39.747 -0.875 20.324
16 "MD" -39.598 -4.217 20.368
17 "MD" -39.177 -7.008 19.98
18 "MD" -38.522 -10.002 20.415
19 "MD" -38.359 -13.162 19.455
20 "MD" -36.34 -16.267 18.548
21 "MD" -35.417 -19.046 17.355
22 "MD" -35.307 -22.262 16.418
23 "MD" -34.252 -26.135 15.299
24 "MD" -31.713 -28.388 14.157
25 "MD" -29.181 -30.281 13.988
26 "MD" -26.121 -32.291 14.605
27 "MD" -24.101 -34.81 14.154
28 "MD" -21.273 -36.576 13.466
29 "MD" -19.182 -39.121 13.267
30 "MD" -15.663 -40.608 12.969
31 "MD" -12.41 -40.956 13.393
32 "MD" -8.816 -42.089 13.65
33 "MD" -5.551 -43.621 13.333
34 "MD" -2.596 -43.241 12.049
35 "MD" 1.584 -43.714 11.509
36 "MD" 4.925 -42.453 11.784
37 "MD" 8.079 -42.623 13.425
38 "MD" 10.784 -41.07 12.955
39 "MD" 14.032 -39.322 13.087
40 "MD" 16.887 -37.969 12.01
41 "MD" 20.187 -35.751 12.09
42 "MD" 22.713 -33.366 12.449
43 "MD" 25.841 -32.316 13.749
44 "MD" 28.567 -30.447 13.537
45 "MD" 29.239 -26.615 14.066
46 "MD" 31.575 -24.479 12.796
47 "MD" 34.241 -22.251 11.885
48 "MD" 37.033 -20.165 11.498
49 "MD" 38.158 -16.77 10.373
50 "MD" 39.074 -13.61 10.313
51 "MD" 40.902 -10.499 10.172
52 "MD" 43.447 -6.97 9.646
53 "MD" 43.254 -3.804 8.1
54 "MD" 44.27 -0.982 6.849
55 "MD" 43.795 1.451 6.164
56 "MD" 42.952 5.492 5.182
57 "MD" 41.813 8.819 4.86
58 "MD" 42.178 12.786 5.342
59 "MD" 40.078 15.34 3.95
60 "MD" 38.585 18.88 4.218
61 "MD" 36.985 21.224 3.626
62 "MD" 35.246 24.043 4.636
63 "MD" 32.765 26.114 3.469
64 "MD" 31.229 29.296 3.306
65 "MD" 29.283 31.571 2.743
66 "MD" 26.112 33.87 3.213
67 "MD" 22.508 34.857 3.299
68 "MD" 20.506 36.743 3.239
69 "MD" 16.546 37.003 1.339
70 "MD" 13.221 38.84 0.731
71 "MD" 9.971 38.994 0.63
72 "MD" 6.806 40.099 -0.258
73 "MD" 3.056 40.434 -0.697
74 "MD" 0.302 41.628 -0.781
75 "MD" -3.086 40.718 -1.252
76 "MD" -6.276 39.926 -1.794
77 "MD" -9.702 39.045 -1.996
78 "MD" -13.282 39.647 -1.389
79 "MD" -16.238 37.948 -2.943
80 "MD" -19.775 38.074 -3.921
81 "MD" -22.576 35.93 -2.193
82 "MD" -25.87 33.877 -2.098
83 "MD" -27.965 32.016 -2.32
84 "MD" -29.544 29.119 -3.172
85 "MD" -34.1 27.691 -4.103
86 "MD" -35.889 25.148 -4.317
87 "MD" -37.822 21.688 -4.247
88 "MD" -39.641 18.189 -4.544
89 "MD" -40.883 14.817 -6.846
90 "MD" -41.886 11.815 -7.074
91 "MD" -41.96 8.639 -6.742
92 "MD" -43.45 5.4 -7.408
93 "MD" -43.569 2.104 -8.821
94 "MD" -45.733 -1.282 -8.713
95 "MD" -43.894 -3.805 -10.685
96 "MD" -42.656 -7.252 -11.992
97 "MD" -40.551 -10.046 -12.606
98 "MD" -38.33 -13.231 -12.924
99 "MD" -38.285 -16.408 -12.764
100 "MD" -35.637 -18.675 -13.533
101 "MD" -34.18 -21.664 -13.957
102 "MD" -31.709 -24.018 -12.622
103 "MD" -29.389 -26.629 -14.007
104 "MD" -28.338 -29.614 -13.584
105 "MD" -26.804 -32.764 -13.137
106 "MD" -23.595 -34.399 -13.155
107 "MD" -19.983 -35.154 -13.67
108 "MD" -17.53 -37.214 -11.6
109 "MD" -14.896 -39.326 -12.342
110 "MD" -11.886 -42.053 -12.843
111 "MD" -8.511 -41.346 -13.146
112 "MD" -5.36 -42.526 -13.451
113 "MD" -1.593 -44.395 -12.941
114 "MD" 2.249 -45.147 -12.19
115 "MD" 5.131 -44.8 -12.397
116 "MD" 8.66 -43.24 -11.883
117 "MD" 11.705 -41.064 -12.251
118 "MD" 14.901 -40.288 -12.681
119 "MD" 18.051 -40.092 -11.48
120 "MD" 20.743 -37.244 -12.703
121 "MD" 23.917 -34.408 -12.726
122 "MD" 27.116 -33.101 -14.076
123 "MD" 29.473 -30.879 -14.553
124 "MD" 31.144 -28.548 -15.771
125 "MD" 34.562 -26.766 -16.357
126 "MD" 35.078 -24.082 -18.172
127 "MD" 36.35 -21.48 -19.152
128 "MD" 36.092 -17.967 -20.964
129 "MD" 36.942 -14.349 -21.14
130 "MD" 37.498 -11.086 -21.874
131 "MD" 40.685 -8.424 -22.294
132 "MD" 40.012 -5.442 -22.151
133 "MD" 40.311 -2.156 -21.947
134 "MD" 39.506 1.767 -21.587
135 "MD" 39.456 4.924 -21.134
136 "MD" 39.269 7.991 -21.998
137 "MD" 37.654 11.343 -22.137
138 "MD" 35.848 14.406 -22.527
139 "MD" 34.473 16.811 -22.451
140 "MD" 32.577 19.798 -22.631
141 "MD" 32.474 23.459 -22.911
142 "MD" 31.283 26.059 -22.525
143 "MD" 29.579 28.8 -21.495
144 "MD" 29.177 32.351 -21.48
145 "MD" 27.982 35.28 -21.646
146 "MD" 26.108 37.902 -22.295
147 "MD" 23.484 40.647 -24.18
148 "MD" 21.647 42.852 -25.013
149 "MD" 18.255 44.767 -25.969
150 "MD" 16.175 47.066 -26.269
151 "MD" 13.27 48.909 -27.023
152 "MD" 11.821 51.72 -28.595
153 "MD" 10.136 54.178 -28.26
154 "MD" 8.205 56.81 -29.98
155 "MD" 5.823 59.266 -30.298
156 "MD" 4.461 62.933 -29.453
157 "MD" 2.325 65.047 -29.809
158 "MD" 0.05 67.84 -30.487
159 "MD" -1.884 70.459 -31.609
160 "MD" -3.81 73.827 -31.592
161 "MD" -5.589 75.65 -31.911
162 "MD" -8.125 77.74 -33.054
163 "MD" -10.843 80.204 -33.463
164 "MD" -12.035 82.651 -35.705
165 "MD" -14.474 85.331 -36.05
166 "MD" -15.46 87.882 -38.592
167 "MD" -17.176 90.179 -39.71
-19 "MD" 25.238 80.806 36.837
-18 "MD" 20.978 81.015 35.853
-17 "MD" 18.733 80.202 32.814
-16 "MD" 16.499 79.241 31.675
-15 "MD" 13.004 78.466 30.197
-14 "MD" 10.699 76.73 28.867
-13 "MD" 7.701 76.649 26.562
-12 "MD" 5.539 74.452 25.519
-11 "MD" 1.977 73.023 24.584
-10 "MD" -0.482 71.184 23.224
-9 "MD" -2.103 68.204 22.644
-8 "MD" -5.975 67.183 22.612
-7 "MD" -8.083 64.638 21.497
-6 "MD" -9.877 62.504 20.784
-5 "MD" -12.871 60.034 21.557
-4 "MD" -15.291 57.56 21.033
-3 "MD" -16.184 53.701 21.553
-2 "MD" -18.692 51.187 21.405
-1 "MD" -19.842 47.59 22.624
0 "MD" -22.413 44.593 21.749
1 "MD" -24.651 42.448 21.355
2 "MD" -25.664 39.687 21.611
3 "MD" -27.701 36.762 21.605
4 "MD" -28.764 33.837 22.136
5 "MD" -30.364 30.967 21.341
6 "MD" -31.349 27.286 22.508
7 "MD" -33.274 24.991 23.303
8 "MD" -33.443 20.853 24.745
9 "MD" -34.727 18.445 22.854
10 "MD" -36.535 15.094 23.877
11 "MD" -37.256 11.674 22.906
12 "MD" -38.472 8.994 22.653
13 "MD" -39.462 5.888 20.455
14 "MD" -39.309 2.051 21.233
15 "MD" -39.405 -0.86 20.34
16 "MD" -38.601 -3.884 20.069
17 "MD" -39.243 -7.225 19.651
18 "MD" -39.19 -10.657 19.327
19 "MD" -37.866 -13.544 18.39
20 "MD" -37.57 -16.729 19.085
21 "MD" -36.602 -20.084 18.389
22 "MD" -36.362 -23.39 17.503
23 "MD" -34.661 -25.938 15.372
24 "MD" -32.614 -27.805 14.149
25 "MD" -30.73 -30.272 14.096
26 "MD" -27.179 -32.049 13.616
27 "MD" -24.388 -34.257 14.653
28 "MD" -21.708 -36.265 13.346
29 "MD" -19.121 -38.785 13.162
30 "MD" -15.715 -40.025 12.668
31 "MD" -13.158 -41.161 14.537
32 "MD" -9.35 -42.4 15.479
33 "MD" -6.546 -43.022 14.677
34 "MD" -3.725 -43.447 14.01
35 "MD" -0.046 -43.773 13.863
36 "MD" 4.157 -42.495 13.633
37 "MD" 7.46 -42.78 13.846
38 "MD" 10.455 -41.093 12.453
39 "MD" 13.904 -40.102 13.04
40 "MD" 17.129 -39.423 11.935
41 "MD" 19.964 -37.595 13.602
42 "MD" 22.844 -35.484 14.362
43 "MD" 24.831 -33.066 14.217
44 "MD" 28.036 -31.019 13.638
45 "MD" 29.299 -27.779 13.952
46 "MD" 31.857 -25.8 12.13
47 "MD" 34.012 -23.257 11.556
48 "MD" 37.105 -21.058 11.746
49 "MD" 37.323 -17.802 10.405
50 "MD" 38.439 -13.998 9.17
51 "MD" 39.713 -11.482 9.611
52 "MD" 42.823 -8.443 9.616
53 "MD" 44.169 -5.032 7.935
54 "MD" 44.434 -2.03 6.909
55 "MD" 42.751 1.156 7.286
56 "MD" 42.329 4.321 8.013
57 "MD" 42.106 8.129 6.363
58 "MD" 42.433 12.16 6.306
59 "MD" 40.424 14.448 4.821
60 "MD" 39.209 17.555 4.741
61 "MD" 37.362 20.196 4.88
62 "MD" 35.609 23.308 4.248
63 "MD" 33.4 25.659 3.464
64 "MD" 31.138 28.938 3.809
65 "MD" 28.485 30.917 3.052
66 "MD" 26.032 33.387 3.479
67 "MD" 22.836 34.663 4.775
68 "MD" 20.065 36.856 3.492
69 "MD" 16.972 36.468 1.221
70 "MD" 13.755 38.436 0.388
71 "MD" 10.334 38.255 0.183
72 "MD" 6.937 39.756 -0.363
73 "MD" 3.928 40.022 -1.245
74 "MD" 0.816 39.515 -1.608
75 "MD" -2.601 40.068 -1.741
76 "MD" -6.407 39.915 -2.481
77 "MD" -9.61 38.728 -2.375
78 "MD" -12.873 38.951 -1.923
79 "MD" -16.413 37.192 -2.913
80 "MD" -19.907 36.848 -3.624
81 "MD" -22.249 35.326 -2.256
82 "MD" -25.547 33.353 -1.913
83 "MD" -28.047 31.081 -1.897
84 "MD" -31.112 28.765 -1.993
85 "MD" -32.446 26.401 -2.591
86 "MD" -34.89 24.949 -3.769
87 "MD" -37.185 21.66 -4.538
88 "MD" -39.386 18.531 -3.922
89 "MD" -41.133 16.265 -6.318
90 "MD" -42.04 12.861 -7.879
91 "MD" -41.417 8.849 -7.533
92 "MD" -41.767 6.259 -9.045
93 "MD" -42.165 3.666 -13.007
94 "MD" -44.197 -0.161 -10.504
95 "MD" -45.679 -3.99 -10.694
96 "MD" -44.077 -6.839 -10.11
97 "MD" -42.408 -9.846 -10.487
98 "MD" -40.24 -12.909 -9.997
99 "MD" -39.044 -15.449 -9.556
100 "MD" -38.25 -18.973 -9.846
101 "MD" -35.425 -21.153 -9.867
102 "MD" -31.566 -23.473 -11.064
103 "MD" -30.136 -26.524 -10.937
104 "MD" -27.683 -28.92 -10.797
105 "MD" -25.498 -31.491 -12.196
106 "MD" -23.16 -33.591 -11.454
107 "MD" -20.072 -35.798 -11.606
108 "MD" -17.068 -37.827 -10.6
109 "MD" -13.717 -38.807 -11.989
110 "MD" -10.614 -41.44 -11.897
111 "MD" -7.617 -40.731 -12.266
112 "MD" -4.457 -41.491 -12.799
113 "MD" -0.686 -43.246 -12.563
114 "MD" 2.282 -43.957 -11.682
115 "MD" 5.419 -43.287 -12.346
116 "MD" 8.735 -41.202 -12.292
117 "MD" 12.181 -40.733 -12.776
118 "MD" 15.706 -39.918 -13.153
119 "MD" 19.297 -38.638 -13.455
120 "MD" 21.435 -36.517 -14.837
121 "MD" 24.746 -34.413 -14.799
122 "MD" 27.072 -32.513 -15.74
123 "MD" 29.199 -30.477 -15.273
124 "MD" 32.198 -28.773 -16.991
125 "MD" 35.017 -26.868 -17.791
126 "MD" 36.113 -24.235 -19.301
127 "MD" 36.367 -20.342 -19.554
128 "MD" 36.546 -16.97 -20.894
129 "MD" 37.784 -13.478 -21.167
130 "MD" 38.017 -10.465 -21.799
131 "MD" 40.746 -8.325 -23.014
132 "MD" 39.637 -4.817 -22.747
133 "MD" 39.982 -0.876 -22.377
134 "MD" 39.396 2.312 -23.061
135 "MD" 38.846 5.038 -22.499
136 "MD" 38.553 8.209 -22.984
137 "MD" 37.019 11.459 -24.254
138 "MD" 35.258 14.382 -25.132
139 "MD" 34.866 17.999 -23.365
140 "MD" 34.306 20.768 -23.268
141 "MD" 33.336 24.243 -22.735
142 "MD" 32.117 26.95 -21.448
143 "MD" 30.121 29.753 -20.356
144 "MD" 29.248 32.713 -21.185
145 "MD" 27.787 35.834 -20.894
146 "MD" 26.557 38.713 -20.75
147 "MD" 24.333 41.716 -21.596
148 "MD" 22.696 44.209 -22.161
149 "MD" 20.105 46.813 -22.002
150 "MD" 18.662 50.061 -20.846
151 "MD" 17.038 52.575 -20.599
152 "MD" 16.042 55.412 -18.969
153 "MD" 14.282 58.589 -18.675
154 "MD" 13.418 61.376 -17.379
155 "MD" 11.883 64.697 -18.432
156 "MD" 11.625 68.461 -17.036
157 "MD" 9.797 72.09 -18.198
158 "MD" 8.13 74.167 -17.601
159 "MD" 6.466 76.643 -17.279
160 "MD" 5.769 80.036 -16.307
161 "MD" 4.153 83.447 -15.312
162 "MD" 2.235 86.045 -14.795
163 "MD" -0.43 88.666 -13.703
164 "MD" -0.485 92.38 -12.612
165 "MD" -2.192 95.049 -12.559
166 "MD" -2.923 98.469 -11.3
167 "MD" -2.964 101.726 -10.642
-19 "MD" 16.434 88.73 34.751
-18 "MD" 13.439 87.356 33.418
-17 "MD" 12.156 85.319 31.785
-16 "MD" 9.413 82.24 31.846
-15 "MD" 7.696 79.112 30.83
-14 "MD" 6.769 76.256 30.036
-13 "MD" 4.87 73.924 29.154
-12 "MD" 3.444 71.386 27.967
-11 "MD" 0.18 69.729 26.572
-10 "MD" -2.853 68.137 25.52
-9 "MD" -4.539 65.666 23.872
-8 "MD" -5.968 62.993 23.023
-7 "MD" -8.45 60.65 21.739
-6 "MD" -10.258 57.635 21.817
-5 "MD" -11.962 55.355 21.693
-4 "MD" -13.084 51.867 21.634
-3 "MD" -15.017 49.633 23.149
-2 "MD" -18.279 47.998 23.423
-1 "MD" -20.421 45.697 24.47
0 "MD" -23.004 43.798 23.819
1 "MD" -25.844 42.069 22.848
2 "MD" -27.506 39.552 22.669
3 "MD" -29.248 36.648 21.616
4 "MD" -29.47 33.134 21.27
5 "MD" -31.329 30.32 22.043
6 "MD" -31.352 26.837 21.641
7 "MD" -33.164 24.16 21.94
8 "MD" -35.471 21.34 23.67
9 "MD" -37.353 17.78 24.697
10 "MD" -38.902 15.432 26.236
11 "MD" -39.241 12.003 24.934
12 "MD" -40.969 8.849 25.114
13 "MD" -40.427 5.422 23.927
14 "MD" -40.014 2.22 24.669
15 "MD" -40.198 -1.171 22.358
16 "MD" -39.37 -4.179 22.603
17 "MD" -38.966 -7.376 21.824
18 "MD" -38.054 -10.401 22.175
19 "MD" -37.86 -13.35 21.074
20 "MD" -36.635 -16.728 20.75
21 "MD" -36.396 -19.837 20.555
22 "MD" -35.55 -22.885 19.667
23 "MD" -34.188 -25.565 17.088
24 "MD" -31.696 -27.575 16.015
25 "MD" -29.365 -29.954 14.685
26 "MD" -26.662 -31.896 15.102
27 "MD" -24.253 -34.376 15.605
28 "MD" -20.958 -35.933 14.924
29 "MD" -18.742 -39.516 14.447
30 "MD" -15.775 -40.432 15.534
31 "MD" -12.432 -42.677 16.059
32 "MD" -9.191 -43.217 16.666
33 "MD" -6.365 -44.327 15.605
34 "MD" -2.871 -43.33 14.588
35 "MD" 0.565 -43.47 14.286
36 "MD" 3.875 -42.833 15.055
37 "MD" 7.384 -42.98 14.391
38 "MD" 10.388 -41.286 12.937
39 "MD" 13.462 -40.039 12.939
40 "MD" 16.652 -39.236 11.482
41 "MD" 19.734 -37.14 12.438
42 "MD" 22.467 -35.378 13.253
43 "MD" 24.622 -32.605 12.678
44 "MD" 27.802 -31.098 12.956
45 "MD" 29.253 -28.315 13.558
46 "MD" 32.084 -26.664 12.11
47 "MD" 34.047 -23.976 12.231
48 "MD" 36.995 -21.782 12.356
49 "MD" 38.265 -18.884 11.133
50 "MD" 37.783 -14.937 11.994
51 "MD" 39.719 -12.424 10.128
52 "MD" 42.089 -8.819 10.713
53 "MD" 42.349 -5.982 9.275
54 "MD" 43.345 -3.135 8.028
55 "MD" 42.642 0.426 7.428
56 "MD" 41.658 3.719 5.685
57 "MD" 41.339 6.478 5.541
58 "MD" 41.993 10.198 6.144
59 "MD" 40.384 13.779 5.828
60 "MD" 39.594 16.675 4.792
61 "MD" 36.727 20.08 5.645
62 "MD" 34.53 22.643 4.24
63 "MD" 33.94 26.51 5.69
64 "MD" 31.4 28.645 5.3
65 "MD" 29.256 31.236 3.989
66 "MD" 26.23 32.384 5.243
67 "MD" 23.107 34.151 3.834
68 "MD" 20.715 36.116 4.285
69 "MD" 17.242 35.935 2.366
70 "MD" 14.572 38.243 1.114
71 "MD" 10.918 38.819 1.179
72 "MD" 7.273 39.696 0.493
73 "MD" 4.229 40.245 0.27
74 "MD" 1.009 41.127 1.387
75 "MD" -2.722 39.33 0.178
76 "MD" -5.823 39.284 -0.554
77 "MD" -9.105 38.772 -1.545
78 "MD" -12.153 39.625 -1.311
79 "MD" -15.759 37.622 -2.881
80 "MD" -19.639 37.366 -3.999
81 "MD" -22.181 35.546 -1.776
82 "MD" -24.9 33.545 -2.666
83 "MD" -27.527 31.098 -2.405
84 "MD" -29.522 28.622 -2.702
85 "MD" -32.337 27.173 -3.781
86 "MD" -34.409 25.161 -3.93
87 "MD" -36.881 22.362 -5.159
88 "MD" -38.634 19.157 -5.256
89 "MD" -40.775 15.636 -6.305
90 "MD" -41.716 12.515 -7.345
91 "MD" -41.626 9.448 -6.649
92 "MD" -42.877 6.507 -7.646
93 "MD" -43.328 3.313 -9.082
94 "MD" -44.018 -0.065 -11.632
95 "MD" -42.893 -3.446 -11.198
96 "MD" -42.489 -6.996 -11.223
97 "MD" -41.051 -9.876 -10.799
98 "MD" -38.863 -12.531 -11.476
99 "MD" -37.014 -15.828 -10.742
100 "MD" -36.471 -19.419 -11.574
101 "MD" -34.435 -21.784 -11.36
102 "MD" -31.898 -23.707 -10.662
103 "MD" -30.002 -26.88 -10.669
104 "MD" -27.187 -29.174 -11.384
105 "MD" -25.36 -31.542 -11.245
106 "MD" -22.717 -34.117 -11.43
107 "MD" -19.413 -35.43 -11.617
108 "MD" -16.943 -37.152 -10.392
109 "MD" -14.259 -38.927 -12.675
110 "MD" -11.127 -40.815 -13.207
111 "MD" -7.948 -40.748 -13.87
112 "MD" -4.238 -41.344 -14.181
113 "MD" -0.429 -42.572 -15.07
114 "MD" 3.262 -43.548 -14.783
115 "MD" 6.17 -43.314 -15.493
116 "MD" 8.98 -41.247 -14.396
117 "MD" 12.596 -41.114 -14.743
118 "MD" 15.73 -39.972 -14.431
119 "MD" 19.032 -38.557 -13.891
120 "MD" 21.453 -36.46 -14.441
121 "MD" 25.043 -34.372 -14.069
122 "MD" 27.739 -32.372 -14.402
123 "MD" 29.801 -30.42 -14.471
124 "MD" 33.099 -28.932 -16.128
125 "MD" 36.332 -27.47 -16.948
126 "MD" 37.95 -25.062 -18.323
127 "MD" 37.935 -21.504 -18.573
128 "MD" 38.249 -18.267 -20.091
129 "MD" 37.755 -14.45 -20.539
130 "MD" 38.481 -10.902 -20.8
131 "MD" 40.4 -8.749 -20.59
132 "MD" 40.458 -5.183 -21.701
133 "MD" 40.842 -1.476 -21.394
134 "MD" 39.747 1.994 -22.098
135 "MD" 39.774 5.097 -21.681
136 "MD" 39.715 8.578 -22.165
137 "MD" 38.305 12.106 -21.701
138 "MD" 37.053 15.372 -21.874
139 "MD" 36.505 18.45 -20.188
140 "MD" 34.699 21.46 -20.838
141 "MD" 34.546 24.885 -20.806
142 "MD" 32.702 27.395 -20.389
143 "MD" 30.44 30.143 -19.968
144 "MD" 29.994 33.748 -19.981
145 "MD" 29.29 37.177 -19.784
146 "MD" 26.983 40.592 -20.911
147 "MD" 25.922 43.328 -21.211
148 "MD" 24.306 46.33 -20.989
149 "MD" 21.382 48.773 -21.883
150 "MD" 19.773 51.376 -21.136
151 "MD" 19.044 54.43 -20.636
152 "MD" 18.152 57.368 -19.529
153 "MD" 17.349 60.675 -18.596
154 "MD" 17.046 63.818 -19.358
155 "MD" 16.435 66.857 -17.992
156 "MD" 16.564 70.345 -16.68
157 "MD" 14.865 73.447 -16.11
158 "MD" 15.186 76.737 -15.697
159 "MD" 14.272 79.74 -15.527
160 "MD" 14.162 82.754 -14.365
161 "MD" 12.933 85.869 -13.738
162 "MD" 13.478 89.344 -12.159
163 "MD" 12.149 92.168 -10.238
164 "MD" 11.504 94.703 -9.075
165 "MD" 10.608 97.533 -7.974
166 "MD" 9.452 100.698 -8.711
167 "MD" 8.985 104.285 -8.044
-19 "MD" 14.601 94.555 16.601
-18 "MD" 11.256 93.742 18.174
-17 "MD" 8.759 90.54 17.993
-16 "MD" 6.471 88.295 18.868
-15 "MD" 4.141 86.408 18.097
-14 "MD" 1.388 84.588 17.991
-13 "MD" -2.049 82.886 17.157
-12 "MD" -4.149 79.712 17.533
-11 "MD" -6.274 77.454 18.43
-10 "MD" -8.491 74.569 18.15
-9 "MD" -10.89 72.107 19.135
-8 "MD" -10.729 68.335 19.307
-7 "MD" -13.404 66.06 19.626
-6 "MD" -14.249 63.063 19.327
-5 "MD" -15.369 59.931 20.763
-4 "MD" -15.837 56.471 20.491
-3 "MD" -16.703 53.746 21.395
-2 "MD" -18.004 50.676 21.994
-1 "MD" -19.642 47.971 21.338
0 "MD" -21.871 44.966 22.169
1 "MD" -24.761 42.549 22.121
2 "MD" -26.169 39.242 22.093
3 "MD" -27.792 36.602 21.26
4 "MD" -28.703 33.173 21.893
5 "MD" -29.924 30.943 22.657
6 "MD" -30.788 27.433 21.576
7 "MD" -32.212 23.955 22.418
8 "MD" -34.093 21.127 21.909
9 "MD" -34.809 18.342 22.468
10 "MD" -36.829 15.753 24.315
11 "MD" -38.489 12.967 23.594
12 "MD" -40.388 9.576 23.814
13 "MD" -41.063 6.331 23.357
14 "MD" -39.705 2.721 24.28
15 "MD" -40.046 -0.819 23.606
16 "MD" -38.935 -3.972 23.866
17 "MD" -39.859 -7.108 23.362
18 "MD" -38.731 -9.619 22.692
19 "MD" -37.945 -13.144 21.001
20 "MD" -36.482 -16.302 20.022
21 "MD" -36.491 -19.563 20.423
22 "MD" -34.815 -22.469 19.204
23 "MD" -34.521 -25.537 16.863
24 "MD" -31.877 -27.843 16.236
25 "MD" -29.64 -29.452 16.139
26 "MD" -27.666 -32.242 15.403
27 "MD" -25.367 -34.755 16.154
28 "MD" -22.228 -36.234 14.8
29 "MD" -19.446 -38.421 14.282
30 "MD" -16.273 -39.774 13.701
31 "MD" -12.985 -40.679 13.596
32 "MD" -9.901 -41.157 14.285
33 "MD" -6.462 -43.885 13.965
34 "MD" -3.265 -43.894 13.245
35 "MD" 0.027 -43.181 13.338
36 "MD" 3.207 -42.777 13.222
37 "MD" 7.087 -42.552 14.23
38 "MD" 9.927 -40.206 13.232
39 "MD" 13.101 -39.171 14.127
40 "MD" 16.547 -38.376 12.838
41 "MD" 18.894 -36.657 14.357
42 "MD" 21.18 -34.119 14.184
43 "MD" 24.866 -33.211 14.301
44 "MD" 26.676 -30.885 13.583
45 "MD" 28.623 -27.871 14.064
46 "MD" 31.529 -26.307 12.888
47 "MD" 34.068 -23.659 12.225
48 "MD" 37.152 -21.129 11.492
49 "MD" 38.206 -18.323 10.301
50 "MD" 38.681 -15.07 9.388
51 "MD" 40.167 -12.225 9.322
52 "MD" 42.102 -9.402 9.029
53 "MD" 43.396 -6.138 7.734
54 "MD" 42.496 -2.725 7.166
55 "MD" 42.033 -0.238 7.106
56 "MD" 42.198 3.564 5.812
57 "MD" 41.159 6.952 5.5
58 "MD" 41.654 10.643 5.6
59 "MD" 39.408 13.611 4.366
60 "MD" 39.666 16.855 2.965
61 "MD" 37.37 19.644 3.967
62 "MD" 35.783 22.935 4.177
63 "MD" 33.241 25.298 4.007
64 "MD" 32.992 28.787 4.36
65 "MD" 30.322 31.234 3.443
66 "MD" 26.372 32.797 4.859
67 "MD" 23.522 34.314 3.67
68 "MD" 20.533 36.353 4.091
69 "MD" 17.221 36.008 2.275
70 "MD" 13.789 38.017 2.152
71 "MD" 10.02 39.041 1.64
72 "MD" 6.685 40.039 1.596
73 "MD" 3.463 40.298 0.419
74 "MD" 0.539 40.513 1.009
75 "MD" -2.534 40.082 -0.545
76 "MD" -5.905 39.181 -0.294
77 "MD" -9.187 39.085 -1.355
78 "MD" -12.755 39.23 -1.448
79 "MD" -15.991 37.229 -3.417
80 "MD" -19.713 37.243 -3.862
81 "MD" -22.103 35.429 -2.868
82 "MD" -24.584 33.606 -2.947
83 "MD" -27.475 31.737 -2.975
84 "MD" -29.705 29.114 -3.636
85 "MD" -31.758 26.484 -4.043
86 "MD" -34.308 24.316 -4.211
87 "MD" -36.247 21.566 -4.647
88 "MD" -39.104 18.818 -4.249
89 "MD" -40.574 15.327 -6.564
90 "MD" -41.893 12.048 -7.221
91 "MD" -42.046 8.42 -7.155
92 "MD" -43.65 5.821 -7.837
93 "MD" -44.834 2.682 -7.115
94 "MD" -45.019 -0.909 -7.141
95 "MD" -44.773 -4.455 -7.55
96 "MD" -42.764 -6.933 -8.338
97 "MD" -40.913 -10.64 -9.777
98 "MD" -38.831 -13.842 -9.441
99 "MD" -37.322 -16.377 -9.326
100 "MD" -36.874 -19.948 -9.204
101 "MD" -34.265 -21.862 -8.605
102 "MD" -31.983 -23.847 -9.635
103 "MD" -30.768 -27.541 -9.698
104 "MD" -28.219 -30.856 -9.705
105 "MD" -25.796 -33.072 -10.292
106 "MD" -23.111 -35.043 -9.959
107 "MD" -20.149 -36.447 -11.059
108 "MD" -16.838 -38.003 -10.586
109 "MD" -13.812 -39.177 -12.121
110 "MD" -10.464 -41.554 -12.098
111 "MD" -7.179 -40.91 -12.474
112 "MD" -3.819 -41.741 -12.433
113 "MD" 0.099 -43.089 -12.893
114 "MD" 3.632 -42.992 -12.86
115 "MD" 6.836 -43.596 -12.8
116 "MD" 9.27 -39.97 -11.407
117 "MD" 13.508 -40.215 -12.305
118 "MD" 17.045 -39.674 -11.661
119 "MD" 20.746 -38.903 -11.969
120 "MD" 23.485 -36.404 -13
121 "MD" 26.354 -33.848 -14.032
122 "MD" 28.301 -32.331 -14.602
123 "MD" 30.047 -30.021 -14.861
124 "MD" 33.84 -29.027 -16.052
125 "MD" 35.735 -27.004 -17.528
126 "MD" 36.549 -24.221 -18.74
127 "MD" 38.058 -21.44 -20.919
128 "MD" 38.761 -18.36 -20.554
129 "MD" 39.309 -15.05 -21.918
130 "MD" 39.929 -11.684 -21.633
131 "MD" 40.928 -8.289 -22.171
132 "MD" 39.723 -5.081 -22.169
133 "MD" 39.839 -1.735 -23.29
134 "MD" 39.612 1.042 -23.272
135 "MD" 40.228 4.921 -22.819
136 "MD" 40.274 8.456 -23.146
137 "MD" 38.853 11.928 -23.126
138 "MD" 37.857 14.831 -23.965
139 "MD" 36.879 17.96 -22.442
140 "MD" 34.957 20.712 -21.619
141 "MD" 34.295 23.92 -21.487
142 "MD" 32.839 26.457 -20.687
143 "MD" 30.941 29.484 -20.62
144 "MD" 31.014 33.253 -20.661
145 "MD" 29.927 36.307 -20.424
146 "MD" 29.281 39.566 -20.59
147 "MD" 27.443 42.427 -21.526
148 "MD" 25.237 45.242 -22.167
149 "MD" 23.506 48.331 -22.238
150 "MD" 22.527 51.308 -21.801
151 "MD" 20.627 53.85 -21.409
152 "MD" 18.837 56.948 -22.24
153 "MD" 17.905 59.695 -22.231
154 "MD" 15.75 62.622 -22.835
155 "MD" 14.399 65.665 -23.414
156 "MD" 12.717 68.762 -22.916
157 "MD" 11.688 72.223 -23.026
158 "MD" 10.046 75.081 -22.336
159 "MD" 8.042 77.617 -22.119
160 "MD" 6.106 80.603 -23.146
161 "MD" 5.082 83.486 -23.818
162 "MD" 4.591 86.789 -22.796
163 "MD" 3.051 89.694 -22.254
164 "MD" 3.395 93.844 -22.383
165 "MD" 3.488 96.906 -22.362
166 "MD" 2.559 99.983 -24.397
167 "MD" 2.471 103.043 -24.545
-19 "MD" 5.06 99.815 11.363
-18 "MD" 2.791 96.756 11.38
-17 "MD" 2.675 93.761 12.385
-16 "MD" 1.464 90.571 13.148
-15 "MD" 0.819 87.321 13.729
-14 "MD" 0.447 84.241 15.014
-13 "MD" -1.192 80.871 15.041
-12 "MD" -2.636 77.23 15.448
-11 "MD" -4.384 74.199 15.77
-10 "MD" -6.131 71.513 16.027
-9 "MD" -6.838 68.279 15.703
-8 "MD" -9.899 66.457 17.225
-7 "MD" -11.796 63.259 17.994
-6 "MD" -14.902 61.42 17.565
-5 "MD" -18.121 60.005 19.068
-4 "MD" -20.125 56.601 17.762
-3 "MD" -22.246 54.384 18.417
-2 "MD" -24.313 51.933 18.793
-1 "MD" -24.56 48.826 18.692
0 "MD" -26.524 45.894 19.249
1 "MD" -28.415 42.825 18.713
2 "MD" -29.601 39.929 19.779
3 "MD" -30.667 36.619 20.425
4 "MD" -31.729 33.048 20.288
5 "MD" -32.614 30.389 22.228
6 "MD" -32.393 26.769 21.439
7 "MD" -34.005 24.242 22.181
8 "MD" -34.77 21.108 22.643
9 "MD" -36.909 18.726 24.187
10 "MD" -38.212 15.495 23.929
11 "MD" -39.801 12.587 24.083
12 "MD" -40.628 9.247 24.548
13 "MD" -39.344 5.967 23.627
14 "MD" -39.719 3.015 22.886
15 "MD" -40.249 -0.458 21.806
16 "MD" -39.504 -3.585 21.852
17 "MD" -39.714 -7.315 21.089
18 "MD" -38.717 -10.373 21.412
19 "MD" -37.932 -13.384 19.31
20 "MD" -36.448 -15.969 20.207
21 "MD" -36.483 -20.633 20.006
22 "MD" -35.508 -23.707 20.076
23 "MD" -33.95 -26.303 18.632
24 "MD" -30.706 -28.284 17.317
25 "MD" -29.552 -31.002 16.867
26 "MD" -26.151 -33.054 16.452
27 "MD" -23.988 -35.161 16.397
28 "MD" -21.076 -37.019 15.066
29 "MD" -18.487 -39.763 14.476
30 "MD" -14.786 -40.692 14.422
31 "MD" -12.256 -42.237 15.537
32 "MD" -8.736 -43.209 15.611
33 "MD" -5.55 -44.202 15.216
34 "MD" -2.552 -43.653 14.212
35 "MD" 1.049 -43.503 12.378
36 "MD" 3.838 -42.353 11.982
37 "MD" 7.123 -43.06 12.834
38 "MD" 10.611 -41.399 11.689
39 "MD" 14.219 -39.817 11.736
40 "MD" 17.049 -38.36 11.249
41 "MD" 19.585 -36.946 12.153
42 "MD" 22.375 -34.781 13.408
43 "MD" 25.913 -33.118 13.86
44 "MD" 28.578 -30.619 13.608
45 "MD" 29.875 -27.61 14.382
46 "MD" 32.152 -25.196 13.049
47 "MD" 33.818 -22.091 12.372
48 "MD" 36.617 -19.96 12.111
49 "MD" 37.651 -17.411 11.806
50 "MD" 38.441 -13.784 11.482
51 "MD" 39.961 -10.638 10.739
52 "MD" 42.018 -7.816 10.524
53 "MD" 43.763 -5.002 8.503
54 "MD" 43.478 -1.836 7.684
55 "MD" 42.924 1.396 7.298
56 "MD" 42.012 4.848 7.198
57 "MD" 41.336 7.969 6.536
58 "MD" 41.774 11.701 7.363
59 "MD" 39.75 14.29 5.652
60 "MD" 38.858 18.291 4.034
61 "MD" 36.832 21.016 4.736
62 "MD" 35.912 24.63 5.099
63 "MD" 33.581 26.359 4.337
64 "MD" 31.832 29.587 4.274
65 "MD" 29.541 31.703 3.513
66 "MD" 25.882 32.987 5.057
67 "MD" 23.189 34.705 3.775
68 "MD" 20.496 36.516 4.658
69 "MD" 16.687 36.471 2.212
70 "MD" 12.773 37.986 2.129
71 "MD" 9.488 38.126 1.513
72 "MD" 6.395 39.48 1.787
73 "MD" 2.993 39.377 0.724
74 "MD" -0.351 39.587 0.55
75 "MD" -3.018 39.512 -0.547
76 "MD" -6.58 40.154 -1.344
77 "MD" -9.622 39.646 -1.8
78 "MD" -13.517 39.463 -1.731
79 "MD" -16.518 37.508 -3.027
80 "MD" -20.061 37.545 -4.071
81 "MD" -22.5 35.786 -2.568
82 "MD" -25.669 33.85 -3.434
83 "MD" -28.251 31.58 -3.92
84 "MD" -30.045 28.688 -3.982
85 "MD" -33.372 26.872 -4.031
86 "MD" -34.938 24.013 -4.47
87 "MD" -37.185 21.446 -5.309
88 "MD" -39.151 18.492 -5.043
89 "MD" -40.956 15.461 -4.909
90 "MD" -42.578 12.381 -6.044
91 "MD" -41.737 8.4 -4.894
92 "MD" -41.604 5.268 -6.491
93 "MD" -43.951 2.568 -6.733
94 "MD" -45.029 -0.905 -6.416
95 "MD" -44.299 -3.723 -6.861
96 "MD" -43.733 -7.534 -8.17
97 "MD" -41.436 -10.037 -9.631
98 "MD" -39.261 -13.018 -8.88
99 "MD" -37.678 -15.689 -8.348
100 "MD" -35.01 -17.809 -9.402
101 "MD" -34.432 -21.208 -10.125
102 "MD" -31.837 -24.411 -9.917
103 "MD" -31.071 -27.745 -10.185
104 "MD" -28.308 -29.667 -10.331
105 "MD" -25.939 -32.478 -10.236
106 "MD" -23.15 -33.66 -9.987
107 "MD" -19.972 -35.996 -10.922
108 "MD" -17 -37.867 -9.667
109 "MD" -14.15 -38.537 -12.032
110 "MD" -11.058 -41.182 -12.505
111 "MD" -7.771 -40.116 -13.091
112 "MD" -4.349 -41.582 -13.497
113 "MD" -0.507 -43.154 -13.439
114 "MD" 2.709 -43.783 -12.494
115 "MD" 6.274 -43.335 -13.392
116 "MD" 9.338 -41.098 -13.103
117 "MD" 12.351 -41.089 -12.914
118 "MD" 16.1 -39.994 -11.863
119 "MD" 18.911 -38.837 -12.447
120 "MD" 21.457 -37.072 -12.795
121 "MD" 24.538 -35.161 -13.754
122 "MD" 27.093 -33.3 -14.348
123 "MD" 29.529 -31.328 -14.22
124 "MD" 32.601 -29.803 -15.739
125 "MD" 35.681 -27.687 -15.976
126 "MD" 37.405 -25.389 -17.501
127 "MD" 37.79 -22.02 -17.48
128 "MD" 37.796 -18.708 -18.995
129 "MD" 37.983 -15.762 -19.981
130 "MD" 39.289 -12.396 -20.14
131 "MD" 40.135 -9.809 -20.952
132 "MD" 39.879 -5.679 -21.618
133 "MD" 40.59 -2.375 -22.005
134 "MD" 40.011 0.977 -22.918
135 "MD" 40.478 4.366 -22.197
136 "MD" 40.121 7.793 -22.021
137 "MD" 37.893 10.736 -21.329
138 "MD" 37.059 13.293 -22.24
139 "MD" 35.137 16.607 -22.603
140 "MD" 33.416 20.063 -22.188
141 "MD" 32.59 23.34 -22.547
142 "MD" 31.786 26.095 -22.058
143 "MD" 30.053 28.957 -20.861
144 "MD" 29.113 32.493 -20.909
145 "MD" 27.626 36.08 -21.786
146 "MD" 27.356 39.462 -21.49
147 "MD" 25.903 42.074 -22.1
148 "MD" 24.402 44.618 -22.522
149 "MD" 21.748 47.513 -22.116
150 "MD" 20.865 50.583 -21.718
151 "MD" 19.277 53.271 -21.608
152 "MD" 16.664 55.657 -21.82
153 "MD" 15.714 59.256 -21.05
154 "MD" 14.21 62.661 -21.496
155 "MD" 13.08 65.621 -20.23
156 "MD" 11.687 69.071 -20.984
157 "MD" 9.637 71.549 -19.931
158 "MD" 9.172 75.149 -20.283
159 "MD" 7.369 78.244 -20.512
160 "MD" 6.184 81.569 -19.774
161 "MD" 5.374 84.328 -19.19
162 "MD" 4.13 87.06 -19.079
163 "MD" 5.063 90.536 -18.486
164 "MD" 5 94.062 -17.673
165 "MD" 4.674 97.267 -18.909
166 "MD" 5.043 100.351 -18.506
167 "MD" 4.253 104.379 -18.077
-19 "MD" 25.507 82.277 13.099
-18 "MD" 22.138 80.781 12.37
-17 "MD" 18.776 79.577 12.876
-16 "MD" 16.377 79.403 15.353
-15 "MD" 13.078 77.247 15.998
-14 "MD" 10.904 75.696 17.593
-13 "MD" 7.935 74.005 17.413
-12 "MD" 5.829 71.521 18.972
-11 "MD" 2.785 69.91 19.837
-10 "MD" 0.908 67.989 20.496
-9 "MD" -1.465 65.112 20.608
-8 "MD" -3.845 63.077 20.292
-7 "MD" -6.45 61.002 20.661
-6 "MD" -8.018 57.966 21.014
-5 "MD" -10.543 55.455 21.461
-4 "MD" -13.13 53.56 22.237
-3 "MD" -14.467 50.824 22.962
-2 "MD" -18.05 48.568 24.515
-1 "MD" -20.163 46.697 23.891
0 "MD" -22.845 44.891 23.609
1 "MD" -25.388 42.256 22.188
2 "MD" -28.083 39.78 20.925
3 "MD" -29.769 36.766 20.57
4 "MD" -30.294 33.701 20.877
5 "MD" -31.286 29.98 22.547
6 "MD" -31.706 27.056 21.848
7 "MD" -33.328 24.243 23.172
8 "MD" -34.27 20.766 24.196
9 "MD" -35.599 18.149 25.332
10 "MD" -38.003 15.149 25.399
11 "MD" -39.053 11.808 25.4
12 "MD" -40.734 8.708 25.343
13 "MD" -40.049 5.233 24.633
14 "MD" -39.825 1.808 22.867
15 "MD" -39.733 -1.045 23.723
16 "MD" -40.032 -4.44 22.79
17 "MD" -39.843 -8.022 21.844
18 "MD" -38.315 -10.484 20.775
19 "MD" -37.745 -13.788 19.175
20 "MD" -36.733 -16.983 19.287
21 "MD" -36.262 -20.261 17.441
22 "MD" -35.946 -24.032 16.011
23 "MD" -34.982 -27.156 14.531
24 "MD" -32.793 -28.991 14.186
25 "MD" -29.271 -30.91 14.704
26 "MD" -26.926 -32.781 13.655
27 "MD" -24.084 -35.018 14.217
28 "MD" -21.453 -36.613 14.253
29 "MD" -19.067 -39.004 14.581
30 "MD" -15.739 -40.887 14.421
31 "MD" -12.691 -41.645 14.52
32 "MD" -10.039 -42.033 15.7
33 "MD" -7.031 -42.675 14.844
34 "MD" -3.078 -43.437 14.025
35 "MD" -0.074 -43.558 13.723
36 "MD" 3.549 -42.352 13.712
37 "MD" 6.865 -42.748 14.23
38 "MD" 9.776 -41.441 13.224
39 "MD" 13.604 -39.892 13.252
40 "MD" 16.845 -38.534 12.827
41 "MD" 19.496 -36.703 13.236
42 "MD" 21.865 -35.117 12.723
43 "MD" 25.193 -33.915 13.396
44 "MD" 28.113 -32.069 13.066
45 "MD" 29.56 -28.751 13.539
46 "MD" 31.322 -26.448 12.811
47 "MD" 33.323 -23.464 11.777
48 "MD" 36.508 -21.049 11.378
49 "MD" 37.335 -17.588 10.705
50 "MD" 38.024 -14.153 10.296
51 "MD" 39.977 -11.408 10.176
52 "MD" 41.63 -8.356 9.521
53 "MD" 42.282 -5.534 8.349
54 "MD" 41.738 -2.043 7.825
55 "MD" 42.031 1.159 6.924
56 "MD" 42.363 4.338 5.518
57 "MD" 41.63 7.275 5.505
58 "MD" 41.901 11.24 6.202
59 "MD" 39.843 14.8 4.422
60 "MD" 39.266 18.292 3.629
61 "MD" 37.566 20.653 2.742
62 "MD" 36.248 23.876 3.272
63 "MD" 33.853 26.048 3.085
64 "MD" 33.269 29.627 3.848
65 "MD" 30.165 31.118 3.596
66 "MD" 27.166 32.967 3.404
67 "MD" 23.478 34.261 2.292
68 "MD" 20.857 36.007 3.454
69 "MD" 17.3 36.934 1.132
70 "MD" 13.997 38.399 1.035
71 "MD" 10.41 38.722 0.148
72 "MD" 7.418 39.082 1.16
73 "MD" 4.172 39.838 1.251
74 "MD" 0.103 39.18 0.366
75 "MD" -2.411 39.237 -0.28
76 "MD" -5.713 39.621 -0.961
77 "MD" -9.054 38.648 -0.913
78 "MD" -12.977 38.928 -0.946
79 "MD" -16.191 37.373 -2.518
80 "MD" -19.488 37.103 -3.641
81 "MD" -22.14 35.047 -3.229
82 "MD" -24.775 33.258 -2.282
83 "MD" -26.903 30.521 -2.355
84 "MD" -29.55 28.91 -3.647
85 "MD" -33.285 27.045 -4.03
86 "MD" -34.502 23.797 -3.105
87 "MD" -37.246 20.705 -3.298
88 "MD" -38.858 18.255 -3.952
89 "MD" -40.806 15.025 -3.493
90 "MD" -42.518 12.355 -4.534
91 "MD" -41.807 7.923 -4.513
92 "MD" -42.176 4.676 -5.8
93 "MD" -42.738 1.322 -5.372
94 "MD" -44.411 -1.19 -5.653
95 "MD" -43.843 -4.661 -7.366
96 "MD" -42.536 -7.96 -8.761
97 "MD" -40.667 -10.849 -9.091
98 "MD" -38.753 -13.637 -9.076
99 "MD" -37.907 -16.842 -8.276
100 "MD" -35.093 -18.905 -9.568
101 "MD" -33.686 -22.39 -9.387
102 "MD" -30.916 -24.314 -10.679
103 "MD" -28.912 -26.815 -10.474
104 "MD" -27.081 -29.719 -10.483
105 "MD" -24.521 -30.159 -12.587
106 "MD" -22.494 -33.948 -12.56
107 "MD" -19.604 -35.576 -13.052
108 "MD" -16.605 -37.75 -12.029
109 "MD" -13.949 -39.167 -11.576
110 "MD" -10.338 -41.721 -12.041
111 "MD" -7.449 -41.519 -11.674
112 "MD" -4.196 -41.979 -11.547
113 "MD" -0.185 -43.886 -11.65
114 "MD" 3.06 -43.738 -11.7
115 "MD" 6.427 -43.955 -12.149
116 "MD" 9.778 -41.437 -12.009
117 "MD" 13.108 -41.305 -12.514
118 "MD" 16.158 -40.049 -11.458
119 "MD" 18.615 -38.04 -12.572
120 "MD" 22.176 -36.055 -13.381
121 "MD" 25.184 -34.611 -14.365
122 "MD" 27.843 -32.429 -14.412
123 "MD" 29.749 -30.148 -15.299
124 "MD" 31.467 -28.439 -16.969
125 "MD" 34.716 -26.489 -17.988
126 "MD" 36.596 -24.43 -19.826
127 "MD" 37.324 -21.552 -20.312
128 "MD" 37.608 -17.7 -21.083
129 "MD" 37.902 -13.711 -22.009
130 "MD" 38.302 -10.79 -22.322
131 "MD" 40.292 -8.204 -22.554
132 "MD" 40.37 -4.854 -22.432
133 "MD" 40.593 -1.021 -23.336
134 "MD" 41.448 2.265 -22.803
135 "MD" 39.339 5.074 -22.502
136 "MD" 39.042 8.79 -22.024
137 "MD" 38.339 12.184 -22.793
138 "MD" 37.222 14.93 -22.792
139 "MD" 35.182 18.359 -22.758
140 "MD" 33.602 22.004 -22.548
141 "MD" 33.431 25.43 -22.259
142 "MD" 32.416 27.658 -22.034
143 "MD" 30.519 30.796 -21.121
144 "MD" 30.059 34.286 -20.969
145 "MD" 27.602 37.031 -21.496
146 "MD" 28.046 40.803 -21.094
147 "MD" 27.111 44.071 -21.872
148 "MD" 26.582 46.771 -21.415
149 "MD" 24.159 50.761 -20.382
150 "MD" 22.931 53.667 -19.849
151 "MD" 21.669 56.578 -19.02
152 "MD" 20.412 59.5 -19.033
153 "MD" 20.184 62.543 -18.969
154 "MD" 19.632 66.022 -18.924
155 "MD" 19.163 68.783 -19.949
156 "MD" 18.439 72.281 -21.258
157 "MD" 18.347 74.909 -22.916
158 "MD" 18.075 78.18 -23.505
159 "MD" 18.265 80.828 -25.869
160 "MD" 18.869 84.122 -27.227
161 "MD" 19.149 87.037 -28.333
162 "MD" 18.563 90.743 -29.168
163 "MD" 20.541 93.586 -30.408
164 "MD" 21.662 96.507 -31.446
165 "MD" 23.151 98.945 -33.058
166 "MD" 23.898 102.283 -34.048
167 "MD" 25.286 104.945 -35.7
-19 "MD" 3.803 99.806 34.857
-18 "MD" 2.788 95.997 34.713
-17 "MD" 2.015 93.518 33.607
-16 "MD" 0.531 90.473 33.443
-15 "MD" 0.461 87.055 32.251
-14 "MD" -1.169 84.665 31.932
-13 "MD" -1.146 81.175 31.027
-12 "MD" -3.022 78.172 30.187
-11 "MD" -5.3 75.915 29.937
-10 "MD" -6.403 72.879 27.863
-9 "MD" -7.226 69.956 27.469
-8 "MD" -10.56 68.107 26.345
-7 "MD" -11.612 64.468 26.383
-6 "MD" -13.191 62.059 24.11
-5 "MD" -14.703 59.31 24.08
-4 "MD" -16.099 56.46 23.091
-3 "MD" -17.908 53.359 22.22
-2 "MD" -19.929 50.647 22.585
-1 "MD" -22.087 48.007 20.831
0 "MD" -25.171 45.788 21.157
1 "MD" -27.043 43.106 20.798
2 "MD" -29.068 40.768 20.886
3 "MD" -29.684 37.527 21.455
4 "MD" -30.558 34.391 21.044
5 "MD" -32.289 31.198 22.528
6 "MD" -33.592 28.11 22.328
7 "MD" -34.886 25.242 23.694
8 "MD" -36.637 22.444 23.903
9 "MD" -37.09 19.6 26.351
10 "MD" -38.817 16.863 26.288
11 "MD" -40.439 13.164 26.361
12 "MD" -39.391 9.741 25.527
13 "MD" -39.989 6.636 24.009
14 "MD" -39.688 3.514 24.022
15 "MD" -39.741 0.584 22.883
16 "MD" -39.181 -2.316 22.185
17 "MD" -39.486 -6.029 21.96
18 "MD" -38.103 -8.979 20.917
19 "MD" -37.763 -12.046 19.478
20 "MD" -37.219 -15.802 19.342
21 "MD" -36.257 -19.036 19.384
22 "MD" -34.977 -21.767 18.038
23 "MD" -34.431 -24.845 15.839
24 "MD" -32.061 -27.161 15.17
25 "MD" -29.764 -29.285 15.839
26 "MD" -26.682 -31.498 15.215
27 "MD" -24.422 -34.047 14.417
28 "MD" -21.537 -35.933 13.592
29 "MD" -19.451 -38.435 13.762
30 "MD" -15.769 -39.641 13.77
31 "MD" -12.655 -40.436 13.636
32 "MD" -9.83 -42.203 15.346
33 "MD" -6.361 -43.078 14.462
34 "MD" -2.739 -43.134 12.968
35 "MD" 0.393 -43.37 12.752
36 "MD" 3.619 -42.374 13.216
37 "MD" 6.685 -42.512 14.677
38 "MD" 10.24 -40.709 13.595
39 "MD" 13.479 -39.346 13.85
40 "MD" 16.649 -37.488 13.071
41 "MD" 19.715 -36.489 13.839
42 "MD" 21.718 -34.739 13.101
43 "MD" 24.729 -33.112 12.825
44 "MD" 27.628 -30.683 12.572
45 "MD" 29.317 -27.804 13.79
46 "MD" 32.102 -26.11 12.092
47 "MD" 34.029 -23.208 11.573
48 "MD" 36.7 -20.802 11.46
49 "MD" 38.152 -17.792 11.036
50 "MD" 38.972 -14.654 10.691
51 "MD" 40.228 -11.806 10.355
52 "MD" 41.965 -8.271 9.712
53 "MD" 41.842 -5.192 8.994
54 "MD" 42.668 -2.26 7.568
55 "MD" 41.833 1.119 7.081
56 "MD" 42.766 4.094 5.743
57 "MD" 41.694 7.801 5.501
58 "MD" 41.94 11.05 4.52
59 "MD" 40.877 13.975 3.566
60 "MD" 40.293 17.402 2.854
61 "MD" 37.693 20.808 2.298
62 "MD" 35.793 23.702 2.219
63 "MD" 33.488 26.464 4.198
64 "MD" 30.946 28.649 4.064
65 "MD" 29.316 31.421 3.432
66 "MD" 25.695 32.829 3.281
67 "MD" 22.796 33.932 2.364
68 "MD" 19.914 36.432 4.201
69 "MD" 15.913 36.386 2.503
70 "MD" 13.351 38.179 1.304
71 "MD" 9.669 38.216 1.666
72 "MD" 6.334 39.481 1.511
73 "MD" 2.965 39.837 1.301
74 "MD" -0.281 39.388 1.258
75 "MD" -2.976 38.932 0.601
76 "MD" -6.334 38.511 -0.377
77 "MD" -10.026 37.996 -1.046
78 "MD" -13.377 38.435 -0.719
79 "MD" -16.499 36.83 -2.678
80 "MD" -20.276 36.489 -3.108
81 "MD" -22.68 34.585 -1.942
82 "MD" -25.858 33.555 -1.617
83 "MD" -27.915 31.034 -1.849
84 "MD" -30.251 28.84 -2.548
85 "MD" -32.334 26.145 -2.055
86 "MD" -35.323 24.198 -3.845
87 "MD" -36.907 21.087 -4.11
88 "MD" -39.164 18.381 -3.647
89 "MD" -41.477 15.934 -3.373
90 "MD" -42.393 12.525 -4.309
91 "MD" -41.432 8.752 -4.107
92 "MD" -41.515 5.022 -4.595
93 "MD" -42.155 1.708 -5.631
94 "MD" -43.561 -1.418 -5.052
95 "MD" -42.647 -4.824 -6.962
96 "MD" -42.352 -7.918 -7.265
97 "MD" -40.928 -11.44 -7.283
98 "MD" -38.662 -14.108 -7.903
99 "MD" -38.466 -17.06 -7.154
100 "MD" -35.766 -19.705 -8.526
101 "MD" -34.053 -22.308 -8.688
102 "MD" -31.721 -24.644 -9.697
103 "MD" -30.423 -27.236 -10.295
104 "MD" -28.491 -30.164 -10.261
105 "MD" -25.979 -32.843 -10.721
106 "MD" -22.861 -33.714 -10.027
107 "MD" -19.929 -35.637 -11.442
108 "MD" -16.813 -36.431 -11.377
109 "MD" -14.834 -39.334 -10.319
110 "MD" -10.964 -40.169 -11.336
111 "MD" -7.777 -41.617 -12.628
112 "MD" -4.628 -42.197 -12.541
113 "MD" -0.823 -43.896 -12.831
114 "MD" 2.59 -43.147 -13.418
115 "MD" 5.61 -43.577 -13.578
116 "MD" 9.072 -41.505 -13.036
117 "MD" 12.745 -41.142 -13.649
118 "MD" 15.74 -39.802 -12.285
119 "MD" 18.605 -38.552 -13.407
120 "MD" 22.079 -36.796 -14.178
121 "MD" 24.16 -34.709 -14.146
122 "MD" 27.259 -32.879 -15.002
123 "MD" 29.51 -30.797 -14.94
124 "MD" 31.773 -28.534 -16.782
125 "MD" 33.586 -26.279 -17.638
126 "MD" 35.705 -23.911 -18.71
127 "MD" 36.109 -20.99 -20.99
128 "MD" 37.284 -17.925 -21.809
129 "MD" 37.591 -13.833 -22.221
130 "MD" 39.318 -10.764 -22.188
131 "MD" 40.04 -8.159 -22.937
132 "MD" 40.297 -3.746 -22.577
133 "MD" 39.79 -1.035 -23.734
134 "MD" 39.515 2.653 -22.116
135 "MD" 37.877 6.084 -22.226
136 "MD" 38.378 8.993 -21.978
137 "MD" 36.578 12.169 -22.865
138 "MD" 35.294 15.278 -23.828
139 "MD" 34.14 18.161 -23.01
140 "MD" 33.392 21.24 -21.589
141 "MD" 32.365 24.269 -22.5
142 "MD" 31.494 27.085 -21.899
143 "MD" 29.237 29.893 -21.061
144 "MD" 28.709 33.278 -20.859
145 "MD" 28.11 36.803 -20.817
146 "MD" 27.523 40.019 -20.123
147 "MD" 25.661 43.108 -20.571
148 "MD" 23.572 45.803 -20.829
149 "MD" 21.842 48.303 -20.746
150 "MD" 20.278 51.216 -20.329
151 "MD" 19.596 54.453 -19.649
152 "MD" 18.588 57.162 -19.313
153 "MD" 18.81 60.34 -20.131
154 "MD" 20.356 64.528 -20.285
155 "MD" 19.568 67.195 -22.073
156 "MD" 19.07 71.017 -21.962
157 "MD" 18.577 73.797 -22.796
158 "MD" 17.184 77.131 -23.907
159 "MD" 15.373 79.781 -24.059
160 "MD" 14.024 83.467 -24.011
161 "MD" 12.504 85.402 -25.168
162 "MD" 10.405 88.712 -24.606
163 "MD" 9.121 92.187 -24.171
164 "MD" 8.864 96.112 -24.365
165 "MD" 7.327 98.932 -26.176
166 "MD" 6.899 101.787 -27.812
167 "MD" 5.961 104.07 -31.401
-19 "MD" 5.426 96.36 36.896
-18 "MD" 3.711 94.012 37.519
-17 "MD" 1.126 91.608 36.632
-16 "MD" -1.819 89.518 38.135
-15 "MD" -3.939 86.767 37.35
-14 "MD" -6.447 84.372 37.217
-13 "MD" -6.974 80.722 37.087
-12 "MD" -9.606 78.546 37.136
-11 "MD" -12.32 76.113 37.061
-10 "MD" -15.026 73.776 35.965
-9 "MD" -16.392 71.016 34.77
-8 "MD" -17.7 68.697 34.404
-7 "MD" -19.155 65.798 32.865
-6 "MD" -19.484 62.354 31.712
-5 "MD" -21.532 59.416 30.664
-4 "MD" -22.933 56.68 30.17
-3 "MD" -22.974 53.281 29.566
-2 "MD" -23.874 50.101 29.257
-1 "MD" -24.568 47.598 26.558
0 "MD" -26.432 44.763 25.238
1 "MD" -28.003 41.894 23.923
2 "MD" -29.054 39.359 22.262
3 "MD" -30.314 35.989 20.149
4 "MD" -31.139 33.203 20.788
5 "MD" -32.059 30.264 21.789
6 "MD" -33.423 26.958 22.07
7 "MD" -33.617 23.919 23.761
8 "MD" -35.128 20.911 24.416
9 "MD" -35.281 17.863 25.453
10 "MD" -37.361 14.827 24.489
11 "MD" -38.884 12.15 24.003
12 "MD" -39.773 9.1 23.027
13 "MD" -40.087 5.78 22.235
14 "MD" -39.691 1.68 23.215
15 "MD" -40.3 -1.614 22.178
16 "MD" -39.661 -4.712 22.088
17 "MD" -39.817 -8.255 21.612
18 "MD" -38.355 -10.93 20.778
19 "MD" -38.216 -14.13 18.477
20 "MD" -36.805 -16.835 18.303
21 "MD" -36.412 -20.172 17.504
22 "MD" -35.552 -23.235 17.012
23 "MD" -33.471 -25.599 14.88
24 "MD" -31.431 -28.205 13.24
25 "MD" -29.296 -31.127 13.261
26 "MD" -26.205 -32.61 13.683
27 "MD" -23.995 -34.693 13.213
28 "MD" -21.011 -36.614 12.675
29 "MD" -18.716 -39.502 12.558
30 "MD" -14.774 -40.836 13.066
31 "MD" -11.722 -41.664 13.462
32 "MD" -8.33 -42.288 14.025
33 "MD" -5.338 -43.722 13.911
34 "MD" -2.04 -43.262 13.497
35 "MD" 1.47 -43.073 13.323
36 "MD" 5.172 -41.97 13.148
37 "MD" 8.108 -41.862 13.274
38 "MD" 11.233 -41.023 13.195
39 "MD" 14.042 -39.313 12.807
40 "MD" 16.836 -38.424 11.969
41 "MD" 20.268 -36.558 13.411
42 "MD" 23.164 -35 13.156
43 "MD" 26.374 -33.414 13.129
44 "MD" 28.73 -31.221 12.829
45 "MD" 30.004 -28.501 13.933
46 "MD" 32.234 -25.885 12.918
47 "MD" 34.159 -23.235 11.965
48 "MD" 37.215 -20.983 12.066
49 "MD" 37.806 -18.337 10.859
50 "MD" 37.996 -15.004 11.196
51 "MD" 39.994 -11.574 10.237
52 "MD" 42.271 -8.31 9.721
53 "MD" 41.978 -4.881 7.85
54 "MD" 43.275 -2.229 6.612
55 "MD" 43.038 0.45 5.888
56 "MD" 42.497 4.323 5.37
57 "MD" 42.029 7.741 4.92
58 "MD" 42.768 11.167 5.052
59 "MD" 40.705 14.196 3.824
60 "MD" 40.375 17.523 2.936
61 "MD" 38.017 20.399 3.648
62 "MD" 35.681 23.49 2.719
63 "MD" 34.359 26.52 4.309
64 "MD" 31.971 28.93 4.759
65 "MD" 30.322 31.355 4.017
66 "MD" 27.207 32.682 4.477
67 "MD" 22.806 34.337 3.34
68 "MD" 20.953 36.319 4.748
69 "MD" 16.951 36.203 3.232
70 "MD" 13.543 37.795 2.661
71 "MD" 10.004 38.879 1.846
72 "MD" 7.301 39.626 2.391
73 "MD" 3.666 40.463 2.029
74 "MD" 0.591 39.503 2.069
75 "MD" -2.732 39.999 0.704
76 "MD" -6.13 39.212 -0.153
77 "MD" -9.553 38.519 -0.439
78 "MD" -13.529 38.569 -0.295
79 "MD" -17.256 37.468 -2.688
80 "MD" -20.188 36.698 -3.766
81 "MD" -23.096 34.826 -2.725
82 "MD" -25.196 32.48 -2.944
83 "MD" -28.343 30.92 -2.52
84 "MD" -30.617 28.188 -3.334
85 "MD" -33.622 27.495 -4.585
86 "MD" -35.671 24.531 -4.269
87 "MD" -37.15 20.679 -4.392
88 "MD" -39.043 18.164 -4.939
89 "MD" -40.575 14.981 -5.58
90 "MD" -42.191 12.811 -6.974
91 "MD" -42.064 9.068 -7.242
92 "MD" -42.024 5.673 -7.144
93 "MD" -41.371 2.318 -7.77
94 "MD" -42.227 -1.078 -8.194
95 "MD" -42.942 -4.158 -9.749
96 "MD" -41.014 -6.948 -10.445
97 "MD" -40.016 -10.414 -11.319
98 "MD" -38.53 -13.348 -11.087
99 "MD" -37.403 -16.315 -12.064
100 "MD" -36.255 -19.234 -11.605
101 "MD" -33.509 -22.055 -11.087
102 "MD" -31.433 -24.959 -12.859
103 "MD" -29.247 -27.213 -13.29
104 "MD" -27.318 -29.581 -12.639
105 "MD" -25.181 -32.007 -11.709
106 "MD" -22.406 -34.67 -11.258
107 "MD" -19.148 -35.892 -11.734
108 "MD" -15.894 -37.821 -10.765
109 "MD" -13.691 -39.802 -11.576
110 "MD" -9.951 -39.966 -12.135
111 "MD" -6.9 -42.06 -12.43
112 "MD" -3.319 -42.837 -12.748
113 "MD" 0.024 -44.213 -12.81
114 "MD" 3.313 -44.618 -13.483
115 "MD" 6.851 -44.836 -14.879
116 "MD" 10.005 -41.971 -14.123
117 "MD" 13.612 -42.239 -14.922
118 "MD" 16.908 -41.111 -13.802
119 "MD" 18.853 -38.594 -14.585
120 "MD" 22.854 -38.086 -14.663
121 "MD" 24.715 -34.498 -15.071
122 "MD" 27.801 -32.523 -16.688
123 "MD" 29.293 -30.513 -15.821
124 "MD" 32.665 -28.534 -16.448
125 "MD" 35.382 -26.001 -18.305
126 "MD" 37.094 -23.686 -20.47
127 "MD" 36.997 -20.057 -19.82
128 "MD" 37.7 -17.437 -20.859
129 "MD" 37.052 -13.567 -21.343
130 "MD" 37.774 -10.738 -22.292
131 "MD" 39.384 -7.649 -22.534
132 "MD" 39.401 -4.134 -22.951
133 "MD" 39.837 -0.941 -24.712
134 "MD" 39.414 2.303 -24.081
135 "MD" 40.361 6.049 -22.187
136 "MD" 40.155 9.592 -22.506
137 "MD" 37.971 12.112 -21.683
138 "MD" 36.439 14.717 -22.514
139 "MD" 35.532 17.391 -22.911
140 "MD" 33.627 21.116 -21.173
141 "MD" 32.296 23.939 -21.511
142 "MD" 31.407 27.097 -21.451
143 "MD" 29.794 30.076 -20.702
144 "MD" 29.122 33.275 -20.667
145 "MD" 28.197 36.363 -20.592
146 "MD" 27.465 39.526 -19.897
147 "MD" 25.417 42.566 -20.248
148 "MD" 24.23 45.69 -21.054
149 "MD" 21.991 48.673 -20.028
150 "MD" 21.277 51.6 -19.763
151 "MD" 19.868 55.133 -19.198
152 "MD" 18.542 57.785 -19.765
153 "MD" 18.279 61.394 -18.879
154 "MD" 17.019 64.413 -18.902
155 "MD" 16.186 67.822 -19.398
156 "MD" 15.283 71.257 -19.373
157 "MD" 13.96 73.593 -20.028
158 "MD" 12.805 76.892 -21.381
159 "MD" 10.63 79.904 -20.668
160 "MD" 9.166 82.309 -21.663
161 "MD" 7.388 84.928 -22.459
162 "MD" 6.414 88.452 -21.173
163 "MD" 6.288 92.671 -19.953
164 "MD" 6.023 95.814 -20.203
165 "MD" 6.156 98.206 -20.349
166 "MD" 5.616 101.752 -20.022
167 "MD" 3.909 105.517 -20.605
-19 "MD" 7.368 96.664 34.915
-18 "MD" 4.419 94.698 34.549
-17 "MD" 3.155 91.786 33.988
-16 "MD" 0.955 89.194 35.076
-15 "MD" -0.844 86.412 33.686
-14 "MD" -2.477 83.004 33.863
-13 "MD" -5.126 81.142 33.112
-12 "MD" -6.319 77.685 32.844
-11 "MD" -9.02 75.641 32.519
-10 "MD" -11.613 73.762 31.909
-9 "MD" -13.618 70.978 30.376
-8 "MD" -15.477 69.07 29.224
-7 "MD" -17.634 66.412 28.269
-6 "MD" -17.893 63.003 28.123
-5 "MD" -19.317 59.956 28.599
-4 "MD" -19.373 56.767 26.614
-3 "MD" -20.419 53.47 26.507
-2 "MD" -21.499 50.068 26.288
-1 "MD" -22.656 47.639 23.812
0 "MD" -23.456 44.707 23.546
1 "MD" -25.015 41.542 22.801
2 "MD" -26.292 38.161 22.566
3 "MD" -28.47 35.781 21.183
4 "MD" -29.139 33.069 20.751
5 "MD" -30.234 30.001 21.738
6 "MD" -30.999 26.613 21.204
7 "MD" -32.377 23.634 22.51
8 "MD" -33.844 20.632 22.624
9 "MD" -35.811 17.812 23.682
10 "MD" -37.655 14.969 23.229
11 "MD" -39.403 12.347 23.044
12 "MD" -40.87 9.302 24.031
13 "MD" -40.253 5.715 23.475
14 "MD" -40.668 2.177 22.713
15 "MD" -40.037 -1.01 22.737
16 "MD" -39.43 -4.354 21.816
17 "MD" -39.88 -8.035 21.224
18 "MD" -39.177 -10.966 20.105
19 "MD" -38.047 -13.645 18.096
20 "MD" -36.741 -17.308 19.555
21 "MD" -36.415 -20.05 18.132
22 "MD" -36.2 -24.427 18.491
23 "MD" -34.272 -27.094 17.06
24 "MD" -31.513 -28.681 16.201
25 "MD" -28.886 -30.349 16.125
26 "MD" -26.319 -33.055 15.345
27 "MD" -24.172 -35.346 15.149
28 "MD" -20.649 -36.972 14.185
29 "MD" -18.49 -39.17 14.055
30 "MD" -15.035 -40.168 13.787
31 "MD" -12.515 -41.863 14.489
32 "MD" -9.117 -42.583 14.546
33 "MD" -6.096 -43.416 13.354
34 "MD" -3.119 -42.43 12.943
35 "MD" 0.215 -42.882 11.609
36 "MD" 3.311 -42.332 11.992
37 "MD" 6.941 -42.459 12.577
38 "MD" 10.629 -41.492 12.343
39 "MD" 13.2 -39.805 12.742
40 "MD" 16.01 -38.079 12.788
41 "MD" 18.924 -35.833 12.279
42 "MD" 21.625 -35.004 13.556
43 "MD" 25.037 -33.661 13.35
44 "MD" 27.062 -31.111 12.658
45 "MD" 27.958 -28.116 13.671
46 "MD" 30.572 -26.12 12.381
47 "MD" 33.349 -23.746 11.886
48 "MD" 35.986 -20.397 11.841
49 "MD" 38.316 -18.039 10.416
50 "MD" 37.952 -14.87 10.318
51 "MD" 39.661 -11.733 10.102
52 "MD" 41.973 -8.569 8.845
53 "MD" 43.875 -5.297 7.226
54 "MD" 44.653 -2.181 6.291
55 "MD" 43.852 0.687 6.477
56 "MD" 41.905 3.933 5.552
57 "MD" 41.915 7.499 5.276
58 "MD" 42.546 11.163 5.833
59 "MD" 40.386 14.057 4.524
60 "MD" 39.659 17.554 4.41
61 "MD" 37.63 20.537 4.068
62 "MD" 35.214 23.219 4.565
63 "MD" 33.741 25.705 4.686
64 "MD" 31.067 28.343 5.053
65 "MD" 29.028 30.279 4.692
66 "MD" 26.016 33.15 5.337
67 "MD" 22.923 33.943 3.937
68 "MD" 20.478 36.347 5.372
69 "MD" 17.668 37.629 4.475
70 "MD" 13.795 38.231 3.897
71 "MD" 10.163 38.242 2.352
72 "MD" 7.139 39.568 2.421
73 "MD" 3.954 40.652 1.656
74 "MD" 0.456 40.223 0.892
75 "MD" -2.217 39.963 -0.062
76 "MD" -5.313 40.107 -1.344
77 "MD" -8.996 39.099 -1.514
78 "MD" -11.963 39.074 -1.424
79 "MD" -15.685 37.798 -2.74
80 "MD" -18.813 36.407 -2.901
81 "MD" -21.8 34.875 -3.895
82 "MD" -24.915 33.43 -2.954
83 "MD" -27.308 31.847 -3.118
84 "MD" -29.429 28.832 -2.881
85 "MD" -31.953 26.971 -3.097
86 "MD" -34.955 24.891 -3.665
87 "MD" -37.108 20.965 -3.915
88 "MD" -38.939 17.901 -3.57
89 "MD" -39.886 15.075 -5.128
90 "MD" -41.553 11.982 -6.532
91 "MD" -41.313 8.326 -5.836
92 "MD" -42.511 4.905 -7.03
93 "MD" -42.642 1.85 -7.811
94 "MD" -44.045 -1.161 -7.015
95 "MD" -43.073 -4.558 -8.261
96 "MD" -41.611 -8.318 -10.239
97 "MD" -39.842 -11.103 -11.427
98 "MD" -38.78 -14.24 -10.957
99 "MD" -38.025 -17.14 -10.753
100 "MD" -37.174 -20.716 -10.08
101 "MD" -34.144 -23.799 -10.086
102 "MD" -31.157 -26.425 -11.052
103 "MD" -28.729 -28.6 -10.915
104 "MD" -26.801 -30.87 -10.259
105 "MD" -24.466 -33.316 -11.331
106 "MD" -21.846 -35.517 -11.709
107 "MD" -18.912 -36.946 -11.878
108 "MD" -15.944 -38.805 -10.454
109 "MD" -13.198 -39.737 -10.702
110 "MD" -9.444 -40.487 -11.34
111 "MD" -6.922 -42.166 -12.064
112 "MD" -3.414 -42.409 -11.75
113 "MD" 0.57 -43.444 -13.345
114 "MD" 3.657 -44.255 -13.059
115 "MD" 6.529 -44.611 -13.985
116 "MD" 10.729 -41.66 -13.612
117 "MD" 13.652 -40.963 -14.483
118 "MD" 16.807 -40.315 -12.96
119 "MD" 19.822 -37.985 -14.564
120 "MD" 23.415 -37.061 -14.77
121 "MD" 25.339 -33.576 -15.111
122 "MD" 28.032 -32.332 -16.523
123 "MD" 29.653 -29.891 -15.514
124 "MD" 32.543 -27.763 -17.065
125 "MD" 35.612 -26.468 -19.238
126 "MD" 37.156 -23.44 -20.169
127 "MD" 37.873 -20.361 -20.964
128 "MD" 37.741 -17.197 -21.345
129 "MD" 38.517 -14.159 -22.319
130 "MD" 40.214 -11.258 -21.555
131 "MD" 39.449 -8.147 -22.702
132 "MD" 39.478 -4.79 -22.131
133 "MD" 39.95 -1.129 -22.058
134 "MD" 39.619 2.496 -22.69
135 "MD" 39.863 5.883 -21.902
136 "MD" 39.83 8.961 -21.663
137 "MD" 38.401 12.588 -21.55
138 "MD" 36.709 15.306 -22.007
139 "MD" 35.141 18.144 -21.986
140 "MD" 34.114 21.73 -21.279
141 "MD" 34.204 25.147 -21.188
142 "MD" 32.755 27.714 -20.833
143 "MD" 31.255 30.945 -19.947
144 "MD" 31.109 34.476 -19.386
145 "MD" 28.629 36.924 -20.036
146 "MD" 28.393 40.902 -19.135
147 "MD" 25.87 43.388 -19.433
148 "MD" 24.736 46.106 -20.131
149 "MD" 23.057 48.73 -20.579
150 "MD" 22.025 52.377 -20.442
151 "MD" 19.582 54.081 -20.538
152 "MD" 18.092 57.56 -21.95
153 "MD" 17.086 60.138 -22.646
154 "MD" 16.808 64.333 -24.086
155 "MD" 15.276 66.068 -25.541
156 "MD" 14.979 68.349 -28.811
157 "MD" 13.137 70.114 -31.126
158 "MD" 13.043 72.3 -33.937
159 "MD" 11.619 73.583 -36.598
160 "MD" 11.039 76.677 -38.017
161 "MD" 10.494 78.408 -40.971
162 "MD" 9.913 81.93 -41.232
163 "MD" 9.809 85.848 -41.819
164 "MD" 9.707 88.595 -43.214
165 "MD" 9.931 90.82 -45.182
166 "MD" 10.098 93.822 -46.797
167 "MD" 9.897 95.446 -50.259
-19 "MD" -8.761 101.913 39.779
-18 "MD" -9.347 98.849 38.564
-17 "MD" -9.481 96.904 35.751
-16 "MD" -9.849 93.591 34.439
-15 "MD" -9.503 90.651 32.607
-14 "MD" -9.946 87.101 32.036
-13 "MD" -11.319 84.367 30.355
-12 "MD" -11.129 81.117 29.775
-11 "MD" -13.311 77.963 27.781
-10 "MD" -15.395 75.753 25.858
-9 "MD" -16.257 72.98 24.88
-8 "MD" -16.065 69.575 24.243
-7 "MD" -17.399 67.171 22.575
-6 "MD" -17.268 63.939 21.262
-5 "MD" -18.658 60.853 21.769
-4 "MD" -18.852 57.784 22.247
-3 "MD" -18.769 54.105 21.822
-2 "MD" -20.159 51.196 21.661
-1 "MD" -22.057 49.288 19.871
0 "MD" -24.506 46.182 20.573
1 "MD" -26.403 42.904 19.648
2 "MD" -28.099 39.996 19.346
3 "MD" -29.368 37.039 20.229
4 "MD" -29.924 33.324 20.932
5 "MD" -31.632 30.888 20.514
6 "MD" -32.136 27.314 21.301
7 "MD" -33.905 24.818 22.339
8 "MD" -34.582 21.959 22.728
9 "MD" -36.212 19.029 24.065
10 "MD" -38.44 15.659 25.226
11 "MD" -38.854 12.815 24.568
12 "MD" -39.626 9.813 24.15
13 "MD" -39.83 6.619 23.785
14 "MD" -39.185 2.992 24.114
15 "MD" -39.918 -0.189 22.596
16 "MD" -38.936 -3.464 22.175
17 "MD" -39.036 -6.987 21.869
18 "MD" -37.923 -10.087 21.806
19 "MD" -37.715 -13.573 20.152
20 "MD" -36.677 -16.353 20.259
21 "MD" -35.9 -19.849 20.018
22 "MD" -35.559 -23.082 18.701
23 "MD" -34.805 -26.082 17.039
24 "MD" -32.57 -27.904 16.311
25 "MD" -29.983 -29.831 16.571
26 "MD" -27.416 -32.103 15.383
27 "MD" -25.369 -35.047 15.933
28 "MD" -23.066 -36.85 14.54
29 "MD" -20.3 -38.468 15.044
30 "MD" -17.278 -40.702 14.43
31 "MD" -13.898 -41.84 14.451
32 "MD" -9.508 -43.006 15.468
33 "MD" -6.384 -44.526 14.319
34 "MD" -3.241 -44.053 13.398
35 "MD" 0.091 -43.757 12.688
36 "MD" 3.334 -42.816 12.554
37 "MD" 6.808 -43.14 12.925
38 "MD" 9.903 -42.374 12.579
39 "MD" 13.2 -40.449 12.622
40 "MD" 15.948 -38.816 11.466
41 "MD" 18.526 -37.22 11.987
42 "MD" 21.013 -35.809 13.255
43 "MD" 23.592 -33.611 12.534
44 "MD" 25.911 -30.995 12.677
45 "MD" 27.442 -28.097 13.337
46 "MD" 30.816 -26.272 12.267
47 "MD" 32.918 -23.145 12.204
48 "MD" 35.623 -21.101 12.206
49 "MD" 36.45 -18.578 11.19
50 "MD" 37.639 -15.096 11.4
51 "MD" 39.272 -12.024 11.169
52 "MD" 40.262 -7.904 9.896
53 "MD" 42.092 -4.638 8.577
54 "MD" 42.135 -1.252 7.56
55 "MD" 41.824 1.412 6.902
56 "MD" 42.199 4.693 6.279
57 "MD" 41.225 8.09 6.315
58 "MD" 42.019 11.667 7.054
59 "MD" 40.089 14.73 5.936
60 "MD" 38.945 17.991 5.762
61 "MD" 37.231 20.353 4.563
62 "MD" 35.891 23.349 4.787
63 "MD" 33.597 25.665 3.76
64 "MD" 32.61 29.448 4.153
65 "MD" 30.041 31.276 3.684
66 "MD" 26.305 32.672 4.046
67 "MD" 23.36 34.14 4.141
68 "MD" 20.891 35.757 4.329
69 "MD" 16.642 35.859 1.908
70 "MD" 13.679 39.024 1.023
71 "MD" 10.639 38.901 1.9
72 "MD" 6.579 39.94 1.965
73 "MD" 3.446 41.573 2.149
74 "MD" 0.22 40.646 1.681
75 "MD" -3.263 40.444 0.189
76 "MD" -6.297 40.66 -0.041
77 "MD" -9.648 39.092 -0.835
78 "MD" -13.507 39.704 -0.035
79 "MD" -16.52 39.276 -1.434
80 "MD" -19.161 37.084 -1.863
81 "MD" -22.173 35.187 -3.479
82 "MD" -24.979 34.081 -3.366
83 "MD" -27.67 31.568 -4.011
84 "MD" -29.726 28.872 -3.874
85 "MD" -32.556 27.048 -3.46
86 "MD" -34.481 24.327 -4.382
87 "MD" -36.627 20.821 -5.206
88 "MD" -38.957 18.55 -4.905
89 "MD" -40.374 15.189 -3.966
90 "MD" -42.21 12.237 -5.113
91 "MD" -41.425 7.503 -5.311
92 "MD" -41.549 4.641 -6.139
93 "MD" -42.585 1.575 -5.157
94 "MD" -43.136 -2.451 -3.594
95 "MD" -41.342 -4.931 -4.799
96 "MD" -41.7 -8.506 -6.616
97 "MD" -39.599 -11.147 -6.973
98 "MD" -37.811 -14.763 -8.176
99 "MD" -37.153 -17.937 -8.157
100 "MD" -34.947 -20.065 -9.947
101 "MD" -33.352 -23.192 -11.029
102 "MD" -30.664 -25.787 -11.226
103 "MD" -29.312 -28.798 -11.798
104 "MD" -26.894 -30.725 -11.444
105 "MD" -25.978 -34.435 -10.92
106 "MD" -22.718 -35.843 -11.482
107 "MD" -19.467 -37.297 -11.841
108 "MD" -16.248 -38.685 -10.599
109 "MD" -13.22 -39.396 -10.893
110 "MD" -9.693 -40.101 -11.55
111 "MD" -6.793 -41.778 -12.165
112 "MD" -3.528 -42.911 -12.035
113 "MD" 0.08 -44.545 -12.62
114 "MD" 3.512 -44.291 -12.445
115 "MD" 6.749 -44.162 -13.016
116 "MD" 10.447 -41.512 -13.107
117 "MD" 13.595 -40.68 -13.419
118 "MD" 17.377 -39.955 -13.641
119 "MD" 19.839 -37.85 -14.172
120 "MD" 23.271 -36.881 -14.104
121 "MD" 25.205 -34.259 -13.86
122 "MD" 27.955 -32.29 -14.989
123 "MD" 29.782 -29.272 -14.193
124 "MD" 32.496 -27.249 -15.336
125 "MD" 35.636 -26.213 -17.048
126 "MD" 37.557 -23.663 -18.676
127 "MD" 37.886 -20.018 -19.175
128 "MD" 39.309 -17.57 -20.319
129 "MD" 38.71 -13.774 -19.686
130 "MD" 39.747 -10.501 -19.511
131 "MD" 39.532 -7.427 -21.343
132 "MD" 39.668 -4.009 -21.416
133 "MD" 39.537 -0.131 -21.978
134 "MD" 38.924 2.638 -22.863
135 "MD" 39.008 5.487 -21.389
136 "MD" 38.545 9.166 -22.001
137 "MD" 37.365 12.343 -21.32
138 "MD" 35.664 15.092 -21.903
139 "MD" 34.471 18.062 -21.554
140 "MD" 33.899 21.429 -21.81
141 "MD" 34.38 24.867 -21.471
142 "MD" 31.966 27.074 -21.079
143 "MD" 31.294 31.277 -21.365
144 "MD" 30.16 34.064 -20.274
145 "MD" 27.971 36.858 -20.586
146 "MD" 27.785 40.83 -20.703
147 "MD" 25.821 43.743 -21.438
148 "MD" 24.987 46.584 -21.363
149 "MD" 22.778 49.751 -21.004
150 "MD" 21.746 52.969 -20.487
151 "MD" 20.15 56.213 -21.51
152 "MD" 17.105 59.442 -23.262
153 "MD" 15.3 62.729 -23.069
154 "MD" 13.79 65.598 -23.562
155 "MD" 12.172 68.435 -23.522
156 "MD" 10.783 70.867 -25.948
157 "MD" 8.741 73.222 -26.684
158 "MD" 5.688 75.323 -26.325
159 "MD" 3.799 77.52 -27.476
160 "MD" 2.453 80.267 -27.139
161 "MD" 0.706 82.755 -27.683
162 "MD" -1.191 85.277 -28.261
163 "MD" -2.921 88.788 -27.909
164 "MD" -4.414 91.816 -27.219
165 "MD" -7.145 93.486 -28.423
166 "MD" -8.165 96.511 -28.318
167 "MD" -11.397 98.791 -29.321
-19 "MD" -4.647 101.174 42.732
-18 "MD" -6.686 98.025 41.525
-17 "MD" -7.174 94.852 39.898
-16 "MD" -8.67 91.839 39.357
-15 "MD" -8.85 89.418 37.506
-14 "MD" -10.986 86.958 37.331
-13 "MD" -11.423 83.779 35.871
-12 "MD" -13.448 80.894 35.132
-11 "MD" -14.661 77.968 34.341
-10 "MD" -16.057 75.303 33.655
-9 "MD" -16.72 72.561 32.705
-8 "MD" -16.981 69.215 31.851
-7 "MD" -18.632 66.31 30.023
-6 "MD" -19.609 63.231 28.402
-5 "MD" -21.407 60.273 27.56
-4 "MD" -21.69 57.001 26.788
-3 "MD" -21.1 53.692 25.808
-2 "MD" -22.964 51.171 24.988
-1 "MD" -24.235 48.04 24.076
0 "MD" -25.924 45.674 22.717
1 "MD" -27.558 43.071 21.899
2 "MD" -29.025 40.063 21.438
3 "MD" -29.922 36.263 19.88
4 "MD" -30.704 33.044 20.32
5 "MD" -32.496 30.307 19.654
6 "MD" -34.25 27.619 20.621
7 "MD" -35.511 24.802 21.736
8 "MD" -36.653 22.069 21.825
9 "MD" -37.156 18.991 23.442
10 "MD" -38.845 16.067 23.798
11 "MD" -39.018 12.241 22.921
12 "MD" -40.693 9.122 23.553
13 "MD" -40.659 5.839 22.3
14 "MD" -39.828 2.442 22.603
15 "MD" -40.346 -0.537 21.742
16 "MD" -39.734 -3.316 21.966
17 "MD" -39.638 -6.965 21.325
18 "MD" -39.006 -10.091 21.251
19 "MD" -37.487 -13.211 20.669
20 "MD" -36.654 -16.224 20.009
21 "MD" -35.414 -19.325 19.09
22 "MD" -34.884 -22.33 18.357
23 "MD" -34.302 -25.325 16.809
24 "MD" -31.439 -27.589 16.053
25 "MD" -29.263 -30.407 16.803
26 "MD" -26.948 -32.598 15.447
27 "MD" -24.471 -34.986 15.486
28 "MD" -21.607 -36.778 14.501
29 "MD" -19.332 -39.129 14.602
30 "MD" -15.733 -40.621 15.631
31 "MD" -13.028 -41.925 14.777
32 "MD" -10.136 -43.378 15.211
33 "MD" -6.843 -43.946 14.295
34 "MD" -3.783 -44.027 13.307
35 "MD" -0.11 -44.053 13.602
36 "MD" 3.113 -42.618 12.085
37 "MD" 6.663 -42.848 12.723
38 "MD" 9.95 -42.442 11.919
39 "MD" 13.353 -40.489 11.601
40 "MD" 16.296 -39.177 9.693
41 "MD" 19.356 -37.186 10.193
42 "MD" 22.187 -36.034 10.409
43 "MD" 25.884 -34.243 10.96
44 "MD" 28.483 -31.931 11.525
45 "MD" 30.47 -28.558 12.972
46 "MD" 31.463 -25.855 11.954
47 "MD" 33.834 -23.464 11.209
48 "MD" 36.484 -20.988 10.695
49 "MD" 37.489 -17.923 10.115
50 "MD" 38.056 -14.654 9.846
51 "MD" 40.11 -11.851 9.864
52 "MD" 42.024 -8.4 9.18
53 "MD" 43.4 -4.868 8.221
54 "MD" 42.219 -2.107 7.436
55 "MD" 43.566 1.268 5.792
56 "MD" 42.516 4.813 5.596
57 "MD" 41.311 7.978 5.53
58 "MD" 42.698 11.454 5.778
59 "MD" 40.767 14.614 4.985
60 "MD" 39.57 18.151 5.248
61 "MD" 37.543 20.884 4.817
62 "MD" 35.635 23.739 6.197
63 "MD" 33.923 26.782 6.092
64 "MD" 31.021 28.616 5.648
65 "MD" 29.238 30.93 5.069
66 "MD" 25.49 32.395 4.299
67 "MD" 22.461 34.378 5.531
68 "MD" 20.086 36.436 4.219
69 "MD" 16.935 36.388 2.237
70 "MD" 13.834 38.751 1.527
71 "MD" 10.294 38.52 1.742
72 "MD" 6.876 40.154 1.63
73 "MD" 3.614 39.711 0.955
74 "MD" 0.196 39.118 1.844
75 "MD" -3.336 40.361 0.965
76 "MD" -6.707 39.386 0.24
77 "MD" -10.05 38.516 -0.908
78 "MD" -13.535 38.718 -0.491
79 "MD" -16.625 39.223 -0.895
80 "MD" -19.444 35.891 -1.297
81 "MD" -22.649 34.774 -3.433
82 "MD" -25.45 32.723 -2.928
83 "MD" -28.301 30.156 -3.221
84 "MD" -31.171 28.763 -4.15
85 "MD" -33.545 25.823 -3.222
86 "MD" -36.291 24.227 -4.83
87 "MD" -38.031 20.82 -4.714
88 "MD" -39.416 17.137 -4.843
89 "MD" -41.879 13.091 -4.751
90 "MD" -42.325 9.956 -4.636
91 "MD" -41.815 6.903 -4.958
92 "MD" -42.63 3.383 -4.88
93 "MD" -43.908 -0.817 -5.899
94 "MD" -43.596 -3.571 -6.099
95 "MD" -43.305 -6.357 -7.323
96 "MD" -41.335 -9.044 -7.921
97 "MD" -40.107 -12.048 -8.412
98 "MD" -38.626 -15.136 -9.325
99 "MD" -37.441 -18.013 -8.834
100 "MD" -35.039 -20.531 -9.614
101 "MD" -34.294 -23.799 -10.737
102 "MD" -31.244 -25.944 -9.422
103 "MD" -29.117 -28.253 -11.019
104 "MD" -26.957 -30.67 -9.931
105 "MD" -24.023 -33.084 -10.491
106 "MD" -21.643 -35.042 -10.433
107 "MD" -18.244 -36.307 -11.21
108 "MD" -14.803 -38.46 -10.75
109 "MD" -12.188 -39.145 -11.036
110 "MD" -8.639 -39.991 -10.711
111 "MD" -6.569 -41.493 -11.665
112 "MD" -2.722 -42.411 -11.323
113 "MD" 1.333 -43.983 -12.392
114 "MD" 4.313 -43.741 -12.065
115 "MD" 7.613 -44.242 -12.904
116 "MD" 10.777 -41.843 -13.627
117 "MD" 14.046 -40.571 -14.116
118 "MD" 17.77 -39.91 -14.343
119 "MD" 20.231 -37.889 -14.937
120 "MD" 24.011 -36.978 -16.03
121 "MD" 25.624 -33.849 -16.298
122 "MD" 28.527 -32.071 -17.415
123 "MD" 30.178 -29.793 -16.728
124 "MD" 32.861 -27.591 -17.801
125 "MD" 34.876 -25.241 -19.711
126 "MD" 36.337 -22.674 -20.074
127 "MD" 37.65 -20 -21.585
128 "MD" 37.721 -16.206 -21.56
129 "MD" 38.005 -11.972 -21.693
130 "MD" 38.969 -9.013 -21.545
131 "MD" 38.945 -6.167 -23.194
132 "MD" 39.914 -2.259 -22.729
133 "MD" 39.873 0.958 -22.779
134 "MD" 39.547 4.106 -23.804
135 "MD" 40.766 7.18 -22.466
136 "MD" 40.022 10.544 -23.44
137 "MD" 39.243 14.201 -23.871
138 "MD" 37.64 16.519 -23.478
139 "MD" 36.815 19.661 -22.162
140 "MD" 34.424 22.862 -20.418
141 "MD" 33.52 25.935 -19.962
142 "MD" 31.12 28.241 -19.801
143 "MD" 30.373 31.307 -19.548
144 "MD" 29.258 34.908 -18.901
145 "MD" 27.085 37.768 -19.031
146 "MD" 26.992 41.214 -18.289
147 "MD" 23.904 43.319 -17.357
148 "MD" 21.944 45.66 -18.486
149 "MD" 19.177 47.293 -18.451
150 "MD" 17.207 50.036 -18.544
151 "MD" 15.044 52.66 -17.583
152 "MD" 13.198 55.495 -18.073
153 "MD" 12.101 59.125 -17.845
154 "MD" 11.266 62.086 -18.404
155 "MD" 10.526 64.924 -19.063
156 "MD" 9.951 68.603 -19.793
157 "MD" 8.609 71.404 -20.945
158 "MD" 7.602 74.135 -21.075
159 "MD" 5.905 77.071 -22.015
160 "MD" 4.998 80.353 -21.82
161 "MD" 4.056 83.569 -21.521
162 "MD" 1.205 85.667 -22.263
163 "MD" 1.554 89.368 -22.12
164 "MD" -1.838 92.046 -21.489
165 "MD" -4.152 93.935 -23.676
166 "MD" -5.612 96.957 -23.214
167 "MD" -7.826 99.843 -24.691
-19 "MD" -12.831 102.657 43.019
-18 "MD" -14.142 99.672 41.813
-17 "MD" -13.137 96.349 41.097
-16 "MD" -13.381 94.314 38.24
-15 "MD" -12.421 90.806 36.335
-14 "MD" -12.656 88.611 34.447
-13 "MD" -14.884 86.037 33.179
-12 "MD" -16.477 83.718 31.182
-11 "MD" -17.619 80.213 30.408
-10 "MD" -18.422 77.265 28.237
-9 "MD" -18.311 74.333 27.507
-8 "MD" -19.45 71.781 26.683
-7 "MD" -21.126 69.035 24.959
-6 "MD" -21.005 65.437 23.943
-5 "MD" -19.941 61.691 23.434
-4 "MD" -21.292 59.078 22.574
-3 "MD" -21.42 55.577 21.478
-2 "MD" -23.31 52.547 21.324
-1 "MD" -23.894 49.337 20.437
0 "MD" -25.874 46.111 19.576
1 "MD" -26.948 43.145 18.432
2 "MD" -29.016 40.137 19.016
3 "MD" -29.957 37.35 19.784
4 "MD" -31.275 34.42 19.586
5 "MD" -32.318 31.362 21.025
6 "MD" -32.739 28.358 20.987
7 "MD" -35.154 25.906 21.858
8 "MD" -35.467 22.026 23.845
9 "MD" -36.854 19.48 24.894
10 "MD" -38.833 16.079 25.28
11 "MD" -38.529 12.374 24.328
12 "MD" -39.275 9.185 24.741
13 "MD" -40.16 5.814 23.077
14 "MD" -39.86 2.849 22.206
15 "MD" -40.287 -0.269 22.53
16 "MD" -39.663 -3.594 22.599
17 "MD" -38.17 -6.782 22.237
18 "MD" -38.973 -9.619 20.343
19 "MD" -37.429 -12.624 20.388
20 "MD" -36.93 -17.171 20.348
21 "MD" -36.989 -20.792 19.642
22 "MD" -35.82 -23.105 17.915
23 "MD" -34.048 -26.031 16.817
24 "MD" -31.706 -27.62 15.091
25 "MD" -29.164 -29.708 15.657
26 "MD" -26.761 -32.161 14.477
27 "MD" -24.793 -34.889 15.009
28 "MD" -21.171 -36.62 14.135
29 "MD" -18.934 -39.049 13.899
30 "MD" -15.57 -40.252 14.296
31 "MD" -13.221 -41.599 14.545
32 "MD" -9.892 -43.094 14.937
33 "MD" -6.991 -43.826 13.721
34 "MD" -3.419 -44.051 12.742
35 "MD" 0.178 -43.039 12.478
36 "MD" 3.608 -42.253 11.514
37 "MD" 6.834 -42.435 12.217
38 "MD" 9.919 -42.461 12.175
39 "MD" 12.494 -40.195 11.737
40 "MD" 16.002 -38.907 10.83
41 "MD" 19.315 -37.596 11.847
42 "MD" 21.744 -35.34 12.299
43 "MD" 24.315 -34.091 12.986
44 "MD" 26.816 -31.178 12.407
45 "MD" 28.305 -28.26 13.597
46 "MD" 30.51 -26.282 12.716
47 "MD" 32.772 -23.084 11.524
48 "MD" 35.749 -20.85 11.397
49 "MD" 37.316 -17.99 10.52
50 "MD" 38.194 -14.139 10.996
51 "MD" 38.642 -11.25 10.786
52 "MD" 40.54 -7.901 10.104
53 "MD" 42.149 -4.596 7.916
54 "MD" 41.699 -1.766 7.466
55 "MD" 42.156 1.244 7.009
56 "MD" 42.874 4.657 6.417
57 "MD" 41.566 7.853 5.885
58 "MD" 42.64 12.015 6.512
59 "MD" 40.846 14.837 5.257
60 "MD" 39.365 18.251 5.503
61 "MD" 36.697 20.496 4.893
62 "MD" 34.718 23.379 5.457
63 "MD" 32.462 25.65 4.467
64 "MD" 31.288 29.265 4.52
65 "MD" 29.035 31.056 4.54
66 "MD" 25.251 31.983 4.007
67 "MD" 22.378 34.381 4.389
68 "MD" 20.232 35.981 4.447
69 "MD" 16.406 36.385 2.002
70 "MD" 13.763 38.654 0.347
71 "MD" 10.093 38.417 1.18
72 "MD" 6.936 39.752 0.815
73 "MD" 3.456 40.938 0.391
74 "MD" -0.016 40.01 0.484
75 "MD" -2.794 39.327 -0.359
76 "MD" -6.239 39.653 -1.656
77 "MD" -9.652 39.308 -1.358
78 "MD" -13.089 39.458 -0.821
79 "MD" -16.663 38.721 -0.854
80 "MD" -19.376 36.627 -1.426
81 "MD" -22.762 34.967 -3.373
82 "MD" -25.577 33 -2.742
83 "MD" -27.701 30.525 -3.313
84 "MD" -31.764 29.079 -3.996
85 "MD" -34.031 27.068 -4.905
86 "MD" -35.367 24.193 -4.703
87 "MD" -37.162 21.465 -5.032
88 "MD" -39.412 18.83 -4.71
89 "MD" -40.611 15.3 -6.635
90 "MD" -41.888 12.632 -7.874
91 "MD" -41.436 8.462 -7.128
92 "MD" -42.118 4.89 -8.289
93 "MD" -42.829 2.178 -7.776
94 "MD" -44.163 -1.769 -9.472
95 "MD" -44.018 -4.37 -9.896
96 "MD" -42.696 -6.841 -9.397
97 "MD" -41.027 -10.512 -9.668
98 "MD" -39.396 -13.588 -9.736
99 "MD" -38.603 -16.754 -9.87
100 "MD" -36.155 -19.559 -11.22
101 "MD" -34.925 -22.92 -12.101
102 "MD" -32.636 -24.473 -10.237
103 "MD" -31.135 -28.368 -10.411
104 "MD" -28.84 -30.833 -9.913
105 "MD" -26.15 -32.921 -9.531
106 "MD" -23.649 -35.16 -9.499
107 "MD" -19.858 -36.294 -9.931
108 "MD" -16.797 -37.577 -9.458
109 "MD" -14.689 -38.071 -10.67
110 "MD" -10.598 -39.896 -11.01
111 "MD" -8.175 -40.915 -11.85
112 "MD" -4.462 -41.25 -11.837
113 "MD" -0.682 -43.218 -12.604
114 "MD" 2.728 -43.394 -12.93
115 "MD" 5.649 -43.052 -13.78
116 "MD" 9.477 -41.725 -13.863
117 "MD" 12.951 -40.733 -14.308
118 "MD" 16.779 -40.096 -14.759
119 "MD" 19.527 -38.174 -15.092
120 "MD" 22.994 -37.618 -15.556
121 "MD" 25.276 -34.442 -15.886
122 "MD" 28.044 -32.407 -17.207
123 "MD" 29.915 -30.154 -16.377
124 "MD" 32.598 -28.184 -17.314
125 "MD" 35.75 -26.695 -19.274
126 "MD" 37.899 -24.308 -20.242
127 "MD" 38.305 -21.187 -19.585
128 "MD" 37.977 -18.098 -19.478
129 "MD" 38.507 -13.866 -20.38
130 "MD" 39.764 -11.035 -20.975
131 "MD" 40.661 -8.134 -21.267
132 "MD" 41.127 -4.289 -21.384
133 "MD" 41.333 -1.053 -22.141
134 "MD" 41.022 2.56 -20.286
135 "MD" 38.78 5.469 -20.411
136 "MD" 37.577 8.506 -20.618
137 "MD" 36.436 11.719 -21.432
138 "MD" 34.983 14.516 -22.271
139 "MD" 34.439 18 -21.585
140 "MD" 33.193 21.315 -21.971
141 "MD" 32.277 24.861 -21.708
142 "MD" 32.246 27.978 -21.148
143 "MD" 30.986 31.292 -20.352
144 "MD" 30.305 33.926 -19.667
145 "MD" 27.918 36.2 -19.623
146 "MD" 27.689 40.165 -19.155
147 "MD" 26.512 43.795 -19.926
148 "MD" 24.412 46.673 -19.741
149 "MD" 22.029 49.427 -18.898
150 "MD" 21.344 52.003 -17.258
151 "MD" 20.556 55.575 -16.899
152 "MD" 17.539 57.191 -15.848
153 "MD" 15.877 60.531 -14.219
154 "MD" 14.415 63.396 -14.956
155 "MD" 13.219 66.287 -14.908
156 "MD" 12.191 69.751 -17.188
157 "MD" 10.686 72.614 -17.426
158 "MD" 8.386 74.751 -17.77
159 "MD" 6.046 77.398 -18.671
160 "MD" 4.38 80.541 -18.635
161 "MD" 2.398 82.924 -19.559
162 "MD" 0.067 84.9 -20.519
163 "MD" -1.839 88.166 -20.236
164 "MD" -3.809 90.654 -21.789
165 "MD" -6.307 92.675 -22.008
166 "MD" -9.132 94.546 -22.211
167 "MD" -12.25 96.731 -23.499
-19 "MD" -4.8 106.426 33.162
-18 "MD" -7.399 102.65 32.353
-17 "MD" -8.586 99.205 32.131
-16 "MD" -9.695 96.447 31.828
-15 "MD" -11.234 93.053 31.186
-14 "MD" -12.184 89.273 30.997
-13 "MD" -14.328 86.819 30.262
-12 "MD" -14.026 83.603 29.678
-11 "MD" -15.617 80.291 28.55
-10 "MD" -17.823 78.136 28.49
-9 "MD" -17.885 74.925 27.103
-8 "MD" -18.591 71.71 26.865
-7 "MD" -19.326 68.853 25.528
-6 "MD" -19.192 64.647 23.893
-5 "MD" -20.466 61.365 23.981
-4 "MD" -22.402 58.882 23.312
-3 "MD" -22.616 55.764 22.38
-2 "MD" -23.576 52.691 22.533
-1 "MD" -24.455 49.475 20.718
0 "MD" -25.561 46.219 20.819
1 "MD" -26.665 42.299 20.183
2 "MD" -28.125 39.71 19.801
3 "MD" -29.159 36.418 21.233
4 "MD" -29.641 33.034 21.521
5 "MD" -30.737 30.002 22.174
6 "MD" -31.095 26.471 22.131
7 "MD" -31.877 23.658 23.438
8 "MD" -32.805 20.594 24.126
9 "MD" -34.651 18.098 23.701
10 "MD" -37.053 15.515 24.665
11 "MD" -37.506 12.217 24.651
12 "MD" -37.302 8.833 23.132
13 "MD" -38.816 5.588 21.955
14 "MD" -39.236 2.506 21.484
15 "MD" -40.131 -0.714 22.069
16 "MD" -39.458 -4.215 22.775
17 "MD" -38.455 -7.242 22.12
18 "MD" -39.246 -10.514 20.756
19 "MD" -38.04 -14.042 20.887
20 "MD" -37.302 -17.47 19.05
21 "MD" -36.256 -20.088 18.077
22 "MD" -35.453 -23.343 17.767
23 "MD" -35.127 -26.414 15.755
24 "MD" -32.073 -27.885 14.471
25 "MD" -29.174 -30.18 14.824
26 "MD" -26.922 -32.152 13.76
27 "MD" -24.31 -34.55 14.181
28 "MD" -21.521 -36.242 13.429
29 "MD" -18.928 -39.322 13.836
30 "MD" -15.688 -40.206 14.876
31 "MD" -12.95 -41.325 13.669
32 "MD" -10.37 -43.076 14.441
33 "MD" -7.289 -44.863 13.881
34 "MD" -3.922 -44.217 13.443
35 "MD" -0.422 -43.042 14.245
36 "MD" 2.892 -42.273 12.77
37 "MD" 6.083 -42.444 14.017
38 "MD" 8.999 -41.162 13.428
39 "MD" 12.569 -39.566 13.518
40 "MD" 16.391 -38.572 12.815
41 "MD" 18.604 -37.085 14.88
42 "MD" 21.143 -34.921 14.386
43 "MD" 24.838 -33.582 14.9
44 "MD" 26.556 -31.144 14.084
45 "MD" 28.578 -27.708 14.858
46 "MD" 31.027 -25.89 12.856
47 "MD" 33.02 -23.468 12.245
48 "MD" 35.837 -21.131 12.164
49 "MD" 37.415 -18.402 11.152
50 "MD" 37.259 -15.228 11.037
51 "MD" 39.129 -11.985 10.707
52 "MD" 40.533 -8.668 9.528
53 "MD" 41.612 -5.37 7.83
54 "MD" 41.431 -1.578 6.695
55 "MD" 40.984 1.03 6.247
56 "MD" 41.406 3.919 6.309
57 "MD" 41.185 7.873 5.065
58 "MD" 42.101 11.553 5.627
59 "MD" 40.623 14.316 4.701
60 "MD" 39.422 17.813 5.354
61 "MD" 37.489 20.333 3.657
62 "MD" 35.819 23.66 4.622
63 "MD" 33.582 25.928 4.18
64 "MD" 32.502 29.396 4.823
65 "MD" 29.976 31.21 4.293
66 "MD" 26.346 32.635 3.559
67 "MD" 23.193 34.436 4.497
68 "MD" 20.661 36.262 3.6
69 "MD" 16.661 36.411 2.607
70 "MD" 14.093 38.778 1.843
71 "MD" 10.24 38.705 2.594
72 "MD" 7.204 38.706 1.715
73 "MD" 3.402 39.64 0.885
74 "MD" 0.06 38.989 0.428
75 "MD" -2.951 39.48 0.139
76 "MD" -6.54 39.473 -0.398
77 "MD" -9.974 38.94 -0.242
78 "MD" -13.444 38.346 -1.451
79 "MD" -17.364 37.761 -1.869
80 "MD" -20.03 36.532 -2.465
81 "MD" -22.692 34.891 -2.45
82 "MD" -26.175 33.813 -2.285
83 "MD" -28.272 31.429 -2.008
84 "MD" -31.185 29.535 -2.234
85 "MD" -33.623 27.038 -3.302
86 "MD" -35.722 24.601 -3.53
87 "MD" -36.978 20.994 -4.2
88 "MD" -38.946 18.112 -3.98
89 "MD" -39.358 14.847 -5.892
90 "MD" -41.249 12.472 -7.474
91 "MD" -40.972 8.323 -7.257
92 "MD" -41.653 5.75 -6.875
93 "MD" -43.507 1.602 -7.828
94 "MD" -44.087 -1.911 -7.658
95 "MD" -43.065 -4.856 -8.224
96 "MD" -41.073 -7.753 -9.148
97 "MD" -40.367 -10.929 -10.038
98 "MD" -38.943 -13.626 -10.908
99 "MD" -37.839 -16.889 -10.942
100 "MD" -35.999 -19.467 -11.355
101 "MD" -34.819 -22.29 -12.314
102 "MD" -31.958 -24.106 -11.152
103 "MD" -30.062 -27.242 -10.305
104 "MD" -26.966 -28.187 -10.88
105 "MD" -25.184 -31.697 -11.304
106 "MD" -22.321 -33.522 -10.723
107 "MD" -19.144 -35.073 -10.818
108 "MD" -15.954 -37.038 -10.995
109 "MD" -13.273 -38.52 -11.178
110 "MD" -9.842 -39.444 -10.22
111 "MD" -7.558 -41.209 -10.983
112 "MD" -4.259 -42.457 -10.474
113 "MD" -0.647 -44.054 -9.831
114 "MD" 3.137 -43.97 -10.799
115 "MD" 6.584 -43.726 -11.792
116 "MD" 10.14 -41.238 -12.309
117 "MD" 13.48 -40.617 -13.112
118 "MD" 16.994 -40.125 -13.752
119 "MD" 19.563 -38.443 -14.496
120 "MD" 23.066 -37.708 -14.367
121 "MD" 25.102 -34.784 -15.076
122 "MD" 27.957 -33.055 -16.846
123 "MD" 29.863 -30.161 -15.318
124 "MD" 32.372 -27.818 -16.728
125 "MD" 36.166 -26.631 -18.29
126 "MD" 37.222 -24.255 -18.427
127 "MD" 37.978 -20.61 -19.846
128 "MD" 39.306 -17.495 -20.439
129 "MD" 39.113 -13.448 -20.282
130 "MD" 40.366 -10.481 -19.77
131 "MD" 39.873 -7.084 -20.907
132 "MD" 39.821 -3.354 -21.013
133 "MD" 40.375 -0.491 -22.5
134 "MD" 41.012 3.063 -21.287
135 "MD" 39.679 6.306 -22.256
136 "MD" 39.828 9.277 -22.495
137 "MD" 40.252 12.967 -22.552
138 "MD" 38.542 15.967 -22.72
139 "MD" 37.166 18.846 -22.786
140 "MD" 34.81 21.909 -21.615
141 "MD" 34.74 24.907 -20.52
142 "MD" 32.885 27.681 -20.932
143 "MD" 30.929 30.501 -19.911
144 "MD" 30.524 34.031 -19.658
145 "MD" 28.38 36.817 -20.14
146 "MD" 27.372 39.817 -20.188
147 "MD" 25.372 42.352 -20.415
148 "MD" 23.772 45.401 -21.184
149 "MD" 21.3 47.99 -21.631
150 "MD" 20.066 50.906 -20.68
151 "MD" 18.233 53.169 -20.353
152 "MD" 16.627 56.837 -19.167
153 "MD" 16.142 60.137 -18.611
154 "MD" 14.953 63.226 -19.26
155 "MD" 14.285 65.916 -19.901
156 "MD" 12.729 69.272 -20.262
157 "MD" 10.819 72.169 -21.335
158 "MD" 9.327 74.884 -22.371
159 "MD" 8.581 77.932 -23.453
160 "MD" 8.06 81.908 -22.175
161 "MD" 5.521 84.378 -23.508
162 "MD" 3.205 86.846 -23.91
163 "MD" 2.092 89.78 -25.219
164 "MD" 1.778 93.085 -26.02
165 "MD" 0.425 95.165 -27.61
166 "MD" -0.18 98.164 -28.84
167 "MD" -0.692 101.351 -31.674
-19 "MD" 6.23 98.916 31.655
-18 "MD" 3.233 96.382 31.217
-17 "MD" 1.824 94.575 29.017
-16 "MD" 0.28 90.813 29.28
-15 "MD" 0.574 87.937 27.272
-14 "MD" -1.067 85.101 27.222
-13 "MD" -3.049 82.651 25.84
-12 "MD" -4.222 79.594 24.807
-11 "MD" -6.759 76.785 23.539
-10 "MD" -8.494 74.336 22.972
-9 "MD" -9.646 71.775 21.466
-8 "MD" -10.072 68.644 21.35
-7 "MD" -12.993 66.302 19.143
-6 "MD" -14.258 63.733 19.519
-5 "MD" -16.749 60.292 19.637
-4 "MD" -17.116 57.322 19.064
-3 "MD" -19.243 54.547 19.099
-2 "MD" -21.549 51.394 18.955
-1 "MD" -24.14 48.926 19.48
0 "MD" -25.524 46.329 19.483
1 "MD" -27.257 43.422 18.754
2 "MD" -28.362 40.464 19.262
3 "MD" -30.229 37.685 18.535
4 "MD" -31.553 34.406 19.507
5 "MD" -32.69 31.757 20.553
6 "MD" -33.056 28.35 20.344
7 "MD" -33.925 24.892 21.181
8 "MD" -35.722 22.522 20.427
9 "MD" -36.407 19.297 20.986
10 "MD" -38.213 15.699 21.773
11 "MD" -38.505 12.306 21.503
12 "MD" -38.872 9.692 20.564
13 "MD" -39.915 6.49 20.683
14 "MD" -39.829 2.945 21.796
15 "MD" -40.648 -0.294 20.147
16 "MD" -39.714 -3.623 20.557
17 "MD" -41.02 -6.902 20.475
18 "MD" -38.968 -9.872 21.358
19 "MD" -38.473 -13.152 19.662
20 "MD" -37.452 -16.305 19.664
21 "MD" -37.838 -19.716 18.855
22 "MD" -36.467 -22.726 17.901
23 "MD" -35.132 -26.074 16.495
24 "MD" -32.663 -28.027 15.284
25 "MD" -30.21 -29.796 15.753
26 "MD" -27.329 -32.466 15.03
27 "MD" -24.682 -34.415 15.477
28 "MD" -21.41 -36.221 14.933
29 "MD" -18.951 -38.292 15.319
30 "MD" -15.973 -40.38 16.22
31 "MD" -12.948 -41.081 15.106
32 "MD" -9.75 -41.29 15.348
33 "MD" -6.775 -44.078 15.452
34 "MD" -3.809 -43.87 14.161
35 "MD" -0.233 -42.523 14.328
36 "MD" 3.008 -42.008 12.751
37 "MD" 5.912 -42.374 13.34
38 "MD" 9.373 -40.627 12.297
39 "MD" 12.754 -40.148 11.332
40 "MD" 16.136 -39.209 11.217
41 "MD" 19.113 -37.836 12.827
42 "MD" 21.249 -36.132 12.511
43 "MD" 24.234 -34.485 13.189
44 "MD" 26.939 -32.198 12.96
45 "MD" 28.557 -29.329 13.714
46 "MD" 29.915 -26.391 12.792
47 "MD" 32.851 -23.665 11.903
48 "MD" 36.13 -21.29 11.888
49 "MD" 37.138 -18.589 10.954
50 "MD" 37.54 -15.176 10.958
51 "MD" 39.487 -12.09 11.208
52 "MD" 41.346 -8.848 10.797
53 "MD" 41.813 -5.626 9.442
54 "MD" 42.184 -2.451 8.605
55 "MD" 42.231 0.66 7.68
56 "MD" 42.073 3.708 7.983
57 "MD" 41.541 7.383 6.72
58 "MD" 42.518 11.252 8.111
59 "MD" 41.026 14.632 7.542
60 "MD" 39.23 17.525 7.761
61 "MD" 37.741 20.555 5.601
62 "MD" 35.592 23.492 6.803
63 "MD" 33.182 25.866 7.194
64 "MD" 30.891 28.33 7.188
65 "MD" 29.305 31.05 5.923
66 "MD" 25.401 32.334 5.098
67 "MD" 22.57 34.172 5.97
68 "MD" 20.071 35.878 5.273
69 "MD" 16.334 35.621 3.338
70 "MD" 13.877 37.642 2.913
71 "MD" 10.078 38.335 2.726
72 "MD" 6.71 39.552 2.547
73 "MD" 3.47 39.35 1.286
74 "MD" 0.465 39.66 1.198
75 "MD" -2.788 38.632 1.013
76 "MD" -5.894 38.941 -0.347
77 "MD" -9.092 38.764 -0.977
78 "MD" -12.528 38.661 -1.352
79 "MD" -16.035 37.424 -1.981
80 "MD" -18.771 36.099 -2.595
81 "MD" -22.197 34.526 -4.079
82 "MD" -24.807 32.613 -2.984
83 "MD" -27.763 30.415 -4.122
84 "MD" -29.768 27.781 -4.131
85 "MD" -33.42 27.162 -4.652
86 "MD" -35.51 24.492 -5.057
87 "MD" -37.552 20.593 -4.773
88 "MD" -39.376 17.515 -4.662
89 "MD" -40.478 14.028 -4.925
90 "MD" -42.4 10.565 -5.567
91 "MD" -41.233 7.235 -4.638
92 "MD" -41.967 4.251 -5.676
93 "MD" -42.885 1.317 -4.754
94 "MD" -43.194 -2.682 -6.616
95 "MD" -42.936 -5.434 -7.643
96 "MD" -41.952 -8.288 -8.169
97 "MD" -39.3 -11.302 -8.267
98 "MD" -38.153 -14.906 -9.523
99 "MD" -38.007 -18.707 -8.64
100 "MD" -35.27 -21.097 -10.362
101 "MD" -33.801 -24.036 -11.661
102 "MD" -31.136 -25.763 -10.173
103 "MD" -29.547 -28.958 -10.674
104 "MD" -27.196 -32.45 -11.54
105 "MD" -24.12 -34.221 -11.692
106 "MD" -21.548 -36.169 -12.138
107 "MD" -18.615 -37.182 -12.031
108 "MD" -15.592 -38.88 -10.504
109 "MD" -12.866 -39.994 -10.314
110 "MD" -8.959 -40.334 -11.257
111 "MD" -6.14 -42.097 -12.529
112 "MD" -2.728 -42.527 -12.187
113 "MD" 1.288 -43.835 -13.267
114 "MD" 4.37 -44.8 -12.977
115 "MD" 7.01 -44.576 -14.168
116 "MD" 11.477 -41.701 -13.753
117 "MD" 13.961 -40.745 -13.574
118 "MD" 17.407 -39.445 -14.267
119 "MD" 19.69 -37.816 -14.971
120 "MD" 24.09 -36.698 -15.343
121 "MD" 26.094 -33.701 -15.978
122 "MD" 28.884 -31.76 -17.239
123 "MD" 30.521 -29.407 -16.336
124 "MD" 32.603 -27.204 -17.78
125 "MD" 35.438 -25.183 -18.552
126 "MD" 37.307 -22.578 -19.628
127 "MD" 37.173 -18.845 -20.699
128 "MD" 37.344 -15.177 -20.576
129 "MD" 37.748 -12.156 -21.949
130 "MD" 38.145 -9.046 -22.948
131 "MD" 40.639 -6.3 -23.819
132 "MD" 40.011 -2.681 -24.464
133 "MD" 40.124 0.55 -23.925
134 "MD" 41.361 3.985 -22.846
135 "MD" 40.771 6.947 -21.49
136 "MD" 39.377 10.566 -21.56
137 "MD" 37.919 13.722 -21.386
138 "MD" 36.204 16.507 -21.771
139 "MD" 35.672 19.715 -20.859
140 "MD" 34.383 23.453 -20.913
141 "MD" 33.651 27.034 -20.051
142 "MD" 32.771 29.362 -19.432
143 "MD" 30.196 32.369 -18.563
144 "MD" 29.511 35.479 -18.558
145 "MD" 27.598 38.783 -18.315
146 "MD" 27.02 41.818 -17.988
147 "MD" 24.399 44.193 -18.232
148 "MD" 23.361 47.043 -19.348
149 "MD" 20.713 49.637 -19.039
150 "MD" 19.031 52.341 -19.078
151 "MD" 17.39 55.396 -19.216
152 "MD" 14.776 57.782 -19.998
153 "MD" 12.975 60.594 -19.082
154 "MD" 11.204 63.095 -21.054
155 "MD" 10.124 66.406 -20.678
156 "MD" 7.082 68.17 -22.414
157 "MD" 5.749 70.876 -23.511
158 "MD" 2.888 72.57 -24.176
159 "MD" 0.01 74.319 -25.581
160 "MD" -1.819 77.463 -24.479
161 "MD" -3.931 79.611 -23.644
162 "MD" -6.189 81.896 -22.582
163 "MD" -7.613 85.165 -20.899
164 "MD" -8.849 87.839 -20.165
165 "MD" -11.281 90.002 -19.894
166 "MD" -13.236 92.902 -19.172
167 "MD" -16.242 94.366 -20.675
-19 "MD" 15.746 91.075 26.024
-18 "MD" 12.648 89.489 27.453
-17 "MD" 11.506 86.669 26.904
-16 "MD" 9.861 83.841 26.719
-15 "MD" 8.311 80.999 26.344
-14 "MD" 6.621 78.111 27.056
-13 "MD" 3.896 75.689 27.44
-12 "MD" 2.341 73.533 28.473
-11 "MD" -0.576 71.971 28.156
-10 "MD" -3.255 69.623 26.794
-9 "MD" -5.26 67.408 26.699
-8 "MD" -8.698 66.423 26.706
-7 "MD" -10.8 63.607 26.322
-6 "MD" -12.103 60.911 25.461
-5 "MD" -14.482 57.975 26.011
-4 "MD" -16.597 55.586 25.443
-3 "MD" -17.842 52.176 24.86
-2 "MD" -20.31 49.899 24.31
-1 "MD" -21.775 47.158 24.993
0 "MD" -24.352 44.759 24.52
1 "MD" -26.289 42.031 23.664
2 "MD" -26.488 38.677 23.224
3 "MD" -28.632 35.996 22.03
4 "MD" -29.59 32.186 21.249
5 "MD" -31.329 29.149 21.763
6 "MD" -31.298 25.968 22.93
7 "MD" -32.423 23.218 23.195
8 "MD" -34.42 20.9 22.766
9 "MD" -35.473 17.574 24.03
10 "MD" -37.785 14.842 23.804
11 "MD" -38.399 11.662 23.601
12 "MD" -40.292 8.657 24.549
13 "MD" -40.283 5.203 23.388
14 "MD" -39.988 2.134 23.779
15 "MD" -40.576 -1.156 21.839
16 "MD" -39.833 -4.194 22.018
17 "MD" -40.198 -7.377 21.483
18 "MD" -39.217 -10.307 21.724
19 "MD" -38.754 -13.624 20.117
20 "MD" -38.42 -17.519 20.556
21 "MD" -37.892 -20.702 20.71
22 "MD" -37.021 -23.823 18.816
23 "MD" -35.663 -26.58 17.552
24 "MD" -32.608 -28.485 16.442
25 "MD" -29.745 -30.568 16.706
26 "MD" -27.368 -32.632 15.29
27 "MD" -25.582 -36.015 16.373
28 "MD" -22.365 -36.697 15.194
29 "MD" -20.053 -38.991 15.31
30 "MD" -16.974 -40.632 15.325
31 "MD" -13.632 -41.234 14.483
32 "MD" -10.561 -42.276 14.148
33 "MD" -7.304 -44.359 13.591
34 "MD" -4.062 -43.723 12.942
35 "MD" -0.34 -43.304 11.535
36 "MD" 3.408 -42.582 12.959
37 "MD" 6.03 -42.742 14.192
38 "MD" 9.302 -41.397 13.461
39 "MD" 12.873 -39.641 13.278
40 "MD" 15.984 -38.562 12.027
41 "MD" 18.723 -36.897 13.018
42 "MD" 21.025 -34.725 13.527
43 "MD" 24.059 -33.446 13.583
44 "MD" 26.349 -31.331 13.16
45 "MD" 28.446 -28.409 13.687
46 "MD" 30.631 -26.405 12.821
47 "MD" 33.07 -23.565 11.986
48 "MD" 36 -21.117 12.261
49 "MD" 37.647 -17.897 12.008
50 "MD" 38.206 -14.748 12.211
51 "MD" 39.965 -11.591 12.035
52 "MD" 40.649 -8.688 10.742
53 "MD" 42.45 -5.477 8.625
54 "MD" 43.151 -1.958 7.719
55 "MD" 42.964 1.099 6.861
56 "MD" 42.844 3.976 6.151
57 "MD" 41.824 7.284 6.07
58 "MD" 42.701 11.67 7.044
59 "MD" 40.978 14.628 6.091
60 "MD" 39.115 18.214 6.733
61 "MD" 36.603 20.776 6.034
62 "MD" 34.884 23.214 6.329
63 "MD" 31.994 25.535 5.201
64 "MD" 31.442 28.87 5.339
65 "MD" 29.415 30.868 4.886
66 "MD" 25.7 31.935 3.999
67 "MD" 22.733 34.652 4.358
68 "MD" 19.886 36.598 4.382
69 "MD" 16.46 36.576 2.598
70 "MD" 13.754 38.912 1.707
71 "MD" 9.984 38.731 2.477
72 "MD" 6.51 39.767 1.96
73 "MD" 3.318 40.413 1.776
74 "MD" -0.025 39.247 1.315
75 "MD" -2.928 38.305 0.838
76 "MD" -6.551 39.351 -0.789
77 "MD" -9.535 38.606 -1.144
78 "MD" -12.823 38.839 -0.531
79 "MD" -16.465 37.464 -1.532
80 "MD" -19.639 36.162 -2.104
81 "MD" -22.316 34.506 -2.725
82 "MD" -25.548 32.946 -2.007
83 "MD" -28.096 30.247 -2.172
84 "MD" -29.745 27.25 -2.317
85 "MD" -33.075 27.039 -3.153
86 "MD" -34.915 24.5 -3.813
87 "MD" -36.535 20.913 -4.596
88 "MD" -38.873 17.966 -3.855
89 "MD" -40.383 14.884 -6.087
90 "MD" -41.742 12.547 -7.102
91 "MD" -41.66 8.714 -7.213
92 "MD" -41.897 5.352 -8.144
93 "MD" -42.684 2.059 -7.28
94 "MD" -42.244 -1.42 -8.331
95 "MD" -43.459 -4.904 -9.117
96 "MD" -41.857 -7.886 -8.478
97 "MD" -40.372 -10.929 -9.754
98 "MD" -38.772 -14.171 -10.012
99 "MD" -38.058 -17.306 -7.805
100 "MD" -35.876 -20.288 -8.661
101 "MD" -33.716 -22.663 -9.612
102 "MD" -31.149 -24.813 -9.778
103 "MD" -29.631 -28.039 -9.984
104 "MD" -26.976 -30.56 -9.251
105 "MD" -24.495 -32.849 -10.089
106 "MD" -21.61 -34.495 -10.57
107 "MD" -18.466 -35.346 -11.741
108 "MD" -15.583 -36.764 -11.913
109 "MD" -13.463 -39.3 -11.786
110 "MD" -10.098 -39.496 -13.11
111 "MD" -6.9 -41.625 -13.655
112 "MD" -3.712 -42.744 -13.833
113 "MD" -0.385 -43.742 -14.638
114 "MD" 2.763 -43.994 -13.892
115 "MD" 5.908 -44.262 -14.728
116 "MD" 9.811 -41.748 -14.752
117 "MD" 13.396 -40.773 -15.148
118 "MD" 16.822 -40.338 -15.184
119 "MD" 19.146 -38.377 -15.168
120 "MD" 23.072 -37.605 -15.279
121 "MD" 24.877 -34.629 -15.081
122 "MD" 27.972 -33.158 -16.775
123 "MD" 29.734 -30.123 -16.511
124 "MD" 33.151 -28.85 -16.915
125 "MD" 35.739 -26.871 -18.754
126 "MD" 37.268 -24.198 -19.725
127 "MD" 37.181 -21.153 -20.198
128 "MD" 37.832 -17.834 -21.383
129 "MD" 37.66 -13.91 -21.455
130 "MD" 38.178 -10.776 -21.939
131 "MD" 39.641 -7.835 -21.959
132 "MD" 39.465 -4.28 -22.201
133 "MD" 40.043 -0.803 -21.974
134 "MD" 39.705 2.513 -21.879
135 "MD" 39.159 6.178 -21.243
136 "MD" 38.747 9.062 -21.583
137 "MD" 37.458 12.547 -21.297
138 "MD" 35.302 15.669 -21.123
139 "MD" 34.694 18.58 -21.173
140 "MD" 33.49 21.879 -21.209
141 "MD" 33.023 25.363 -20.628
142 "MD" 30.697 28.673 -20.558
143 "MD" 29.687 31.41 -19.749
144 "MD" 29.361 35.093 -19.25
145 "MD" 27.352 37.724 -19.665
146 "MD" 27.046 40.987 -19.481
147 "MD" 25.083 43.553 -19.648
148 "MD" 23.825 46.266 -19.941
149 "MD" 21.533 48.998 -19.587
150 "MD" 19.469 51.479 -19.289
151 "MD" 18.129 54.557 -18.37
152 "MD" 16.556 56.94 -17.92
153 "MD" 13.841 59.244 -16.436
154 "MD" 11.917 61.926 -18.444
155 "MD" 10.365 65.038 -17.873
156 "MD" 9.528 67.834 -19.305
157 "MD" 7.413 70.038 -20.731
158 "MD" 5.598 73.04 -21.396
159 "MD" 2.793 75.104 -21.317
160 "MD" -0.565 76.511 -20.313
161 "MD" -2.422 79.008 -20.046
162 "MD" -5.739 80.703 -20.502
163 "MD" -7.791 83.085 -20.658
164 "MD" -9.002 86.091 -20.321
165 "MD" -11.413 88.573 -20.425
166 "MD" -12.868 91.623 -20.273
167 "MD" -15.166 93.457 -21.226
-19 "MD" 16.64 88.46 42.615
-18 "MD" 14.466 86.026 41.599
-17 "MD" 12.333 83.866 39.685
-16 "MD" 9.79 81.384 40.199
-15 "MD" 8.723 78.858 38.307
-14 "MD" 5.989 77.254 38
-13 "MD" 4.283 74.259 37.401
-12 "MD" 0.604 72.477 38.012
-11 "MD" -2.077 70.551 36.225
-10 "MD" -4.536 68.801 35.027
-9 "MD" -5.917 66.358 33.772
-8 "MD" -8.759 64.727 31.621
-7 "MD" -9.57 61.217 29.414
-6 "MD" -11.448 59.439 27.792
-5 "MD" -13.942 56.98 27.963
-4 "MD" -15.777 54.718 27.284
-3 "MD" -16.961 51.246 26.599
-2 "MD" -19.148 48.635 26.431
-1 "MD" -21.36 46.916 24.745
0 "MD" -23.516 44.368 24.663
1 "MD" -25.874 42.026 23.033
2 "MD" -27.126 39.208 22.235
3 "MD" -28.717 36.564 20.956
4 "MD" -29.796 33.3 21.226
5 "MD" -31.177 30.048 20.381
6 "MD" -32.382 26.88 21.217
7 "MD" -33.532 23.905 22.199
8 "MD" -35.616 21.56 21.67
9 "MD" -36.946 18.383 23.151
10 "MD" -38.561 15.282 22.823
11 "MD" -40.658 12.218 23.197
12 "MD" -40.046 8.723 22.731
13 "MD" -41.797 5.696 21.727
14 "MD" -41.357 2.625 20.703
15 "MD" -41.357 -1.397 20.277
16 "MD" -40.481 -4.995 20.231
17 "MD" -40.119 -7.843 19.901
18 "MD" -40.215 -11.633 19.264
19 "MD" -39.22 -15.29 18.777
20 "MD" -37.406 -17.701 17.889
21 "MD" -36.623 -20.358 17.978
22 "MD" -34.949 -23.7 16.797
23 "MD" -34.312 -27.057 15.783
24 "MD" -31.923 -29.056 14.189
25 "MD" -29.132 -30.313 15.427
26 "MD" -26.692 -32.822 14.285
27 "MD" -24.131 -35.119 14.585
28 "MD" -20.815 -36.461 13.795
29 "MD" -18.547 -38.833 13.818
30 "MD" -15.265 -40.201 13.9
31 "MD" -12.126 -40.948 13.651
32 "MD" -9.299 -42.033 13.857
33 "MD" -5.708 -44.121 13.728
34 "MD" -2.472 -43.855 13.26
35 "MD" 1.226 -42.318 14.292
36 "MD" 4.308 -41.415 13.427
37 "MD" 8.061 -41.914 14.283
38 "MD" 11.208 -40.909 13.534
39 "MD" 13.937 -39.501 13.357
40 "MD" 16.748 -37.841 12.73
41 "MD" 19.776 -35.471 12.932
42 "MD" 22.56 -34.689 12.389
43 "MD" 25.952 -33.334 12.998
44 "MD" 28.602 -31.164 12.568
45 "MD" 30.097 -28.556 12.887
46 "MD" 32.607 -25.781 11.577
47 "MD" 34.297 -22.399 10.714
48 "MD" 37.28 -20.575 10.488
49 "MD" 38.199 -17.541 9.608
50 "MD" 38.789 -13.847 9.725
51 "MD" 40.236 -10.922 9.498
52 "MD" 41.891 -8.197 9.082
53 "MD" 43.162 -4.925 7.204
54 "MD" 43.671 -1.937 6.532
55 "MD" 43.729 1.494 6.32
56 "MD" 41.535 4.382 6.044
57 "MD" 41.596 7.204 4.931
58 "MD" 42.51 11.311 5.753
59 "MD" 41.37 14.276 4.952
60 "MD" 39.726 18.088 5.155
61 "MD" 37.974 20.652 3.57
62 "MD" 36.093 23.477 4.64
63 "MD" 33.573 25.291 3.919
64 "MD" 32.658 29.419 4.364
65 "MD" 29.708 31.352 3.177
66 "MD" 26.585 32.604 4.282
67 "MD" 23.516 34.256 3.607
68 "MD" 21.057 36.241 3.361
69 "MD" 17.032 36.243 2.07
70 "MD" 14.186 38.865 1.021
71 "MD" 10.524 38.594 1.701
72 "MD" 6.949 39.731 1.167
73 "MD" 4.159 39.351 0.198
74 "MD" 0.63 39.003 0.185
75 "MD" -2.574 38.663 1.31
76 "MD" -5.552 39.75 -1.28
77 "MD" -9.183 38.392 -1.167
78 "MD" -12.244 38.472 -1.585
79 "MD" -15.457 37.906 -2.028
80 "MD" -18.689 36.824 -2.046
81 "MD" -21.998 35.395 -1.734
82 "MD" -25.185 33.976 -1.608
83 "MD" -27.849 31.305 -1.75
84 "MD" -30.354 28.554 -1.67
85 "MD" -31.633 26.336 -2.548
86 "MD" -34.559 24.583 -3.325
87 "MD" -36.708 21.388 -3.72
88 "MD" -38.247 18.183 -4.27
89 "MD" -40.428 15.62 -5.616
90 "MD" -41.776 12.646 -6.525
91 "MD" -41.008 9.119 -6.167
92 "MD" -41.248 5.889 -8.012
93 "MD" -42.614 2.819 -7.059
94 "MD" -42.887 -0.499 -8.44
95 "MD" -43.041 -3.808 -9.649
96 "MD" -41.995 -7.281 -10.226
97 "MD" -40.083 -10.62 -11.079
98 "MD" -38.943 -14.017 -9.762
99 "MD" -37.949 -17.243 -8.934
100 "MD" -35.144 -19.691 -9.637
101 "MD" -33.919 -23.283 -10.098
102 "MD" -31.443 -25.269 -9.987
103 "MD" -29.956 -28.302 -11.06
104 "MD" -27.639 -31.083 -11.201
105 "MD" -24.933 -33.162 -11.121
106 "MD" -22.21 -34.426 -11.516
107 "MD" -19.104 -35.481 -12.368
108 "MD" -15.705 -36.71 -13.008
109 "MD" -13.319 -39.771 -13.019
110 "MD" -10.114 -39.441 -13.904
111 "MD" -7.519 -41.385 -14.204
112 "MD" -4.08 -42.848 -14.292
113 "MD" -0.743 -43.839 -15.364
114 "MD" 3.135 -44.983 -14.13
115 "MD" 6.143 -44.421 -15.061
116 "MD" 9.696 -42.36 -14.345
117 "MD" 12.909 -41.94 -14.669
118 "MD" 16.168 -40.716 -14.925
119 "MD" 18.569 -38.921 -15.591
120 "MD" 22.162 -38.549 -16.374
121 "MD" 24.367 -35.147 -15.789
122 "MD" 26.842 -33.13 -17.25
123 "MD" 28.722 -30.582 -16.313
124 "MD" 30.888 -28.199 -17.787
125 "MD" 34.09 -25.973 -19.539
126 "MD" 35.762 -23.945 -21.216
127 "MD" 36.185 -20.266 -20.811
128 "MD" 37.132 -17.631 -21.719
129 "MD" 37.778 -14.123 -21.572
130 "MD" 37.487 -10.65 -22.085
131 "MD" 39.822 -8.097 -22.894
132 "MD" 39.115 -4.743 -23.069
133 "MD" 39.847 -0.291 -22.891
134 "MD" 39.133 3.045 -23.653
135 "MD" 38.608 6.447 -22.971
136 "MD" 37.849 9.696 -23.345
137 "MD" 37.536 13 -23.76
138 "MD" 35.437 16.396 -22.748
139 "MD" 34.211 19.067 -22.596
140 "MD" 33.207 22.134 -21.264
141 "MD" 31.773 25.242 -20.354
142 "MD" 30.961 28.333 -21.243
143 "MD" 29.497 31.634 -19.875
144 "MD" 29.299 35.037 -19.629
145 "MD" 27.445 38.012 -20.099
146 "MD" 27.056 40.8 -19.599
147 "MD" 25.519 43.618 -19.891
148 "MD" 24.243 46.548 -19.891
149 "MD" 22.345 49.641 -20.396
150 "MD" 21.028 52.665 -20.478
151 "MD" 19.182 55.437 -20.537
152 "MD" 17.792 58.525 -21.686
153 "MD" 16.386 61.064 -21.293
154 "MD" 14.727 63.738 -22.537
155 "MD" 13.724 66.923 -21.688
156 "MD" 12.024 70.315 -22.045
157 "MD" 9.115 72.622 -22.643
158 "MD" 7.67 74.864 -23.689
159 "MD" 5.036 76.601 -23.023
160 "MD" 1.271 78.485 -21.898
161 "MD" -1.083 80.837 -21.621
162 "MD" -3.115 83.426 -20.166
163 "MD" -3.734 86.081 -19.227
164 "MD" -4.715 89.418 -19.572
165 "MD" -6.075 91.984 -17.282
166 "MD" -7.455 95.454 -17.501
167 "MD" -9.378 98.044 -16.358
-19 "MD" -10.268 103.82 38.613
-18 "MD" -11.005 100.843 37.587
-17 "MD" -10.141 97.236 36.348
-16 "MD" -9.798 94.279 34.832
-15 "MD" -10.575 91.2 34.958
-14 "MD" -11.355 87.501 34.831
-13 "MD" -12.077 84.691 34.274
-12 "MD" -12.285 80.896 34.182
-11 "MD" -13.746 77.758 33.12
-10 "MD" -13.472 74.907 30.989
-9 "MD" -14.184 71.921 30.284
-8 "MD" -14.78 68.257 29.948
-7 "MD" -16.177 65.987 28.278
-6 "MD" -17.115 63.19 27.076
-5 "MD" -17.465 59.59 26.642
-4 "MD" -19.115 56.539 26.284
-3 "MD" -20.054 52.848 26.183
-2 "MD" -21.095 49.646 26.135
-1 "MD" -22.87 48.278 22.503
0 "MD" -24.251 45.438 22.46
1 "MD" -26.392 41.917 21.021
2 "MD" -27.224 38.742 21.534
3 "MD" -29.747 36.218 20.7
4 "MD" -30.947 33.257 20.659
5 "MD" -33.103 30.315 20.971
6 "MD" -33.292 27.154 21.336
7 "MD" -34.559 24.525 21.951
8 "MD" -36.495 21.321 23.28
9 "MD" -37.912 18.638 23.109
10 "MD" -38.991 15.738 23.337
11 "MD" -39.12 12.485 22.145
12 "MD" -40.869 9.712 22.031
13 "MD" -40.935 6.519 21.471
14 "MD" -39.69 2.292 22.459
15 "MD" -40.363 -0.612 20.292
16 "MD" -39.437 -3.75 20.032
17 "MD" -40.148 -6.936 19.648
18 "MD" -39.563 -10.514 20.16
19 "MD" -38.652 -13.898 20.01
20 "MD" -37.579 -16.877 18.221
21 "MD" -36.442 -20.024 18.566
22 "MD" -35.449 -22.851 17.099
23 "MD" -35.201 -26.321 15.803
24 "MD" -31.725 -28.391 14.446
25 "MD" -29.632 -29.705 15.092
26 "MD" -26.851 -31.993 14.246
27 "MD" -24.402 -34.457 14.844
28 "MD" -21.653 -36.478 14.473
29 "MD" -19.642 -38.647 14.54
30 "MD" -16.38 -39.969 15.625
31 "MD" -13.076 -40.789 14.915
32 "MD" -9.848 -42.003 14.84
33 "MD" -7.016 -44 14.576
34 "MD" -3.789 -43.676 12.882
35 "MD" -0.297 -43.15 12.842
36 "MD" 3.288 -42.133 12.944
37 "MD" 6.927 -41.763 13.145
38 "MD" 9.97 -41.609 13.382
39 "MD" 12.683 -39.22 12.769
40 "MD" 16.258 -38.996 11.114
41 "MD" 19.207 -36.981 11.468
42 "MD" 22.164 -35.407 11.372
43 "MD" 25.749 -34.678 12.01
44 "MD" 28.488 -32.59 11.697
45 "MD" 30.371 -29.56 12.806
46 "MD" 31.721 -27.225 11.832
47 "MD" 34.219 -24.062 11.038
48 "MD" 37.431 -21.495 10.546
49 "MD" 38.504 -18.831 9.17
50 "MD" 38.075 -15.287 9.721
51 "MD" 39.567 -12.526 8.545
52 "MD" 41.929 -9.403 8.18
53 "MD" 42.524 -6.362 6.091
54 "MD" 43.725 -3.441 4.976
55 "MD" 43.425 0.287 5.263
56 "MD" 41.769 3.095 5.222
57 "MD" 41.544 6.381 4.716
58 "MD" 42.735 10.348 4.977
59 "MD" 40.796 13.367 4.48
60 "MD" 39.757 16.564 4.554
61 "MD" 37.979 19.528 3.662
62 "MD" 36.229 21.967 4.149
63 "MD" 34.155 24.747 4.252
64 "MD" 32.246 28.248 4.532
65 "MD" 29.299 30.825 3.487
66 "MD" 26.029 32.054 4.165
67 "MD" 23.496 33.891 4.437
68 "MD" 20.921 35.963 4.043
69 "MD" 17.849 36.152 2.772
70 "MD" 13.819 38.884 1.858
71 "MD" 10.328 38.303 2.694
72 "MD" 6.667 39.846 3.11
73 "MD" 3.607 40.454 2.235
74 "MD" 0.384 40.05 0.663
75 "MD" -2.238 38.61 0.208
76 "MD" -5.815 39.068 -0.371
77 "MD" -9.136 38.069 -0.843
78 "MD" -12.411 38.737 -0.385
79 "MD" -16.324 37.817 -2.098
80 "MD" -19.196 37.419 -2.648
81 "MD" -21.901 35.677 -2.547
82 "MD" -25.319 34.413 -2.198
83 "MD" -27.745 31.664 -2.509
84 "MD" -30.153 28.653 -2.877
85 "MD" -31.868 26.306 -3.484
86 "MD" -34.835 24.356 -4.11
87 "MD" -37.043 21.004 -4.81
88 "MD" -38.888 18.01 -4.943
89 "MD" -40.715 15.02 -6.739
90 "MD" -41.912 12.066 -7.565
91 "MD" -42.479 8.618 -7.526
92 "MD" -43.469 5.004 -7.056
93 "MD" -43.679 1.954 -8.197
94 "MD" -43.664 -0.893 -8.604
95 "MD" -44.217 -4.213 -9.648
96 "MD" -43.279 -7.491 -11.033
97 "MD" -41.504 -10.59 -11.333
98 "MD" -38.69 -13.719 -10.967
99 "MD" -37.965 -16.986 -9.192
100 "MD" -35.258 -19.805 -10.499
101 "MD" -34.087 -23.596 -10.999
102 "MD" -31.519 -25.353 -10.928
103 "MD" -30.128 -28.055 -10.37
104 "MD" -27.089 -30.546 -10.718
105 "MD" -24.431 -31.922 -10.844
106 "MD" -22.779 -35.44 -11.176
107 "MD" -19.383 -36.385 -11.115
108 "MD" -15.413 -37.608 -10.822
109 "MD" -12.78 -39.327 -11.312
110 "MD" -9.752 -41.254 -11.168
111 "MD" -6.546 -41.454 -11.461
112 "MD" -3.387 -42.763 -11.953
113 "MD" -0.074 -44.147 -12.191
114 "MD" 3.104 -43.558 -12.671
115 "MD" 6.496 -43.922 -13.386
116 "MD" 9.618 -40.733 -13.254
117 "MD" 12.983 -40.427 -13.439
118 "MD" 16.728 -40.064 -13.368
119 "MD" 19.324 -37.88 -14.538
120 "MD" 22.901 -37.588 -14.331
121 "MD" 24.96 -34.401 -15.374
122 "MD" 27.875 -32.548 -16.503
123 "MD" 29.841 -30.441 -15.518
124 "MD" 33.243 -29.2 -17.393
125 "MD" 36.327 -26.862 -17.651
126 "MD" 37.02 -23.934 -18.713
127 "MD" 37.588 -21.239 -20.781
128 "MD" 37.563 -17.243 -21.749
129 "MD" 38.698 -14.118 -21.651
130 "MD" 38.752 -10.149 -21.607
131 "MD" 39.98 -7.275 -22.438
132 "MD" 39.541 -3.885 -22.702
133 "MD" 39.543 -0.733 -23.097
134 "MD" 39.354 2.861 -22.398
135 "MD" 37.077 5.846 -23.876
136 "MD" 38.307 9.137 -23.605
137 "MD" 36.342 12.881 -23.59
138 "MD" 34.808 15.575 -23.533
139 "MD" 34.326 18.772 -22.227
140 "MD" 32.266 21.653 -22.235
141 "MD" 31.605 24.883 -21.448
142 "MD" 30.413 27.95 -21.03
143 "MD" 29.728 31.173 -20.25
144 "MD" 29.914 34.694 -19.491
145 "MD" 28.012 37.68 -19.352
146 "MD" 28.2 41.456 -18.473
147 "MD" 25.69 43.904 -18.205
148 "MD" 24.503 47.416 -18.087
149 "MD" 22.717 50.017 -15.917
150 "MD" 21.65 53.075 -14.663
151 "MD" 19.493 56.073 -14.138
152 "MD" 17.054 58.198 -13.53
153 "MD" 15.382 60.975 -11.927
154 "MD" 13.059 63.401 -10.687
155 "MD" 11.165 65.038 -10.871
156 "MD" 10.394 68.33 -9.467
157 "MD" 7.733 70.778 -9.125
158 "MD" 5.89 73.403 -7.501
159 "MD" 3.499 75.542 -6.296
160 "MD" 2.247 77.692 -5.089
161 "MD" 0.381 80.117 -3.082
162 "MD" -0.608 82.63 -1.208
163 "MD" -0.854 85.02 1.757
164 "MD" -0.955 87.933 3.508
165 "MD" -2.018 90.836 4.524
166 "MD" -3.181 93.527 5.076
167 "MD" -4.127 97.674 6.148
-19 "MD" -22.023 106.084 36.184
-18 "MD" -23.149 102.749 35.972
-17 "MD" -23.815 99.504 34.566
-16 "MD" -24.004 96.101 33.906
-15 "MD" -24.905 92.607 34.425
-14 "MD" -24.781 90 33.773
-13 "MD" -25.25 86.332 32.222
-12 "MD" -24.693 82.485 32.008
-11 "MD" -25.337 79.398 30.97
-10 "MD" -25.649 76.397 30.062
-9 "MD" -24.393 73.561 28.582
-8 "MD" -23.795 70.676 27.726
-7 "MD" -24.558 68.085 26.053
-6 "MD" -23.239 64.47 24.587
-5 "MD" -24.728 60.974 24.45
-4 "MD" -25.473 57.979 22.993
-3 "MD" -24.155 53.875 22.673
-2 "MD" -24.755 50.576 23.09
-1 "MD" -25.714 48.277 20.731
0 "MD" -26.94 45.103 20.783
1 "MD" -28.585 42.255 19.989
2 "MD" -29.017 38.691 19.336
3 "MD" -30.96 35.886 18.282
4 "MD" -31.4 32.714 19.084
5 "MD" -32.46 29.665 20.076
6 "MD" -32.316 26.657 19.334
7 "MD" -33.91 24.255 20.466
8 "MD" -35.187 21.498 21.713
9 "MD" -37.179 18.53 21.627
10 "MD" -38.326 15.86 23.186
11 "MD" -39.535 12.341 22.775
12 "MD" -39.271 9.175 22.773
13 "MD" -40.155 5.982 22.313
14 "MD" -39.726 2.499 23.4
15 "MD" -39.859 -0.677 22.948
16 "MD" -38.831 -3.776 22.452
17 "MD" -38.682 -7.008 22.724
18 "MD" -39.094 -10.696 21.989
19 "MD" -38.09 -14.22 21.247
20 "MD" -37.908 -18.057 22.139
21 "MD" -37.019 -21.57 21.447
22 "MD" -35.586 -23.622 20.117
23 "MD" -34.78 -26.832 18.232
24 "MD" -31.894 -28.564 17.123
25 "MD" -29.086 -30.101 17.357
26 "MD" -26.754 -32.274 16.706
27 "MD" -24.485 -34.563 16.69
28 "MD" -21.344 -36.237 16.016
29 "MD" -19.108 -38.886 16.315
30 "MD" -15.997 -40.322 16.471
31 "MD" -12.675 -41.544 16.386
32 "MD" -9.796 -42.197 16.107
33 "MD" -6.605 -43.95 15.451
34 "MD" -3.62 -44.176 14.203
35 "MD" -0.269 -44.216 13.778
36 "MD" 2.87 -42.777 14.38
37 "MD" 6.068 -42.578 13.422
38 "MD" 9.518 -42.251 13.564
39 "MD" 13.116 -40.254 13.202
40 "MD" 16.177 -38.278 11.41
41 "MD" 18.643 -36.606 12.614
42 "MD" 21.41 -35.319 12.339
43 "MD" 24.236 -34.089 12.47
44 "MD" 27.151 -31.581 11.888
45 "MD" 28.523 -28.624 13.071
46 "MD" 30.917 -26.31 11.833
47 "MD" 33.248 -23.252 11.103
48 "MD" 36.388 -21.094 10.603
49 "MD" 37.479 -18.959 9.568
50 "MD" 37.746 -14.843 10.026
51 "MD" 39.011 -12.057 9.262
52 "MD" 40.506 -8.563 8.482
53 "MD" 42.099 -5.315 6.079
54 "MD" 43.358 -1.831 6.075
55 "MD" 42.128 1.254 6.97
56 "MD" 41.211 4.132 6.654
57 "MD" 41.104 7.43 5.831
58 "MD" 42.286 11.066 6.475
59 "MD" 40.348 14.083 5.313
60 "MD" 39.156 17.472 5.751
61 "MD" 37.075 20.142 4.803
62 "MD" 35.416 22.669 5.381
63 "MD" 32.895 25.211 4.299
64 "MD" 31.9 28.495 4.526
65 "MD" 29.22 30.843 3.738
66 "MD" 25.783 32.136 5.245
67 "MD" 23.411 33.641 5.421
68 "MD" 20.784 35.651 4.454
69 "MD" 17.816 36.183 2.709
70 "MD" 15.068 38.967 1.152
71 "MD" 11.595 38.537 1.923
72 "MD" 7.851 39.415 0.901
73 "MD" 4.234 40.649 -0.172
74 "MD" 0.882 40.143 -0.115
75 "MD" -2 39.384 -1.144
76 "MD" -5.654 38.851 -2.198
77 "MD" -9.108 39.005 -2.14
78 "MD" -12.812 38.58 -1.819
79 "MD" -16.374 37.757 -3.529
80 "MD" -19.413 36.699 -4.357
81 "MD" -22.235 34.753 -4.52
82 "MD" -25.149 33.521 -4.054
83 "MD" -27.95 31.415 -4.315
84 "MD" -30.027 28.92 -4.306
85 "MD" -32.216 26.603 -4.633
86 "MD" -35.276 24.862 -5.875
87 "MD" -36.797 21.005 -5.877
88 "MD" -38.884 18.719 -5.195
89 "MD" -40.495 14.973 -6.551
90 "MD" -42.318 11.933 -8.153
91 "MD" -41.419 8.367 -7.235
92 "MD" -42.497 4.618 -8.002
93 "MD" -43.861 1.629 -8.826
94 "MD" -44.823 -1.874 -8.465
95 "MD" -43.074 -4.334 -9.194
96 "MD" -41.639 -8.11 -9.843
97 "MD" -40.221 -11.144 -9.642
98 "MD" -38.904 -14.359 -10.885
99 "MD" -38.286 -18.129 -10.612
100 "MD" -35.614 -20.182 -11.615
101 "MD" -34.512 -23.116 -12.637
102 "MD" -31.425 -25.502 -10.843
103 "MD" -29.694 -28.201 -12.369
104 "MD" -27.269 -30.492 -11.879
105 "MD" -24.008 -31.681 -12.114
106 "MD" -22.666 -35.175 -12.765
107 "MD" -19.463 -36.26 -12.953
108 "MD" -15.629 -37.031 -12.807
109 "MD" -12.758 -39.319 -12.812
110 "MD" -9.402 -39.765 -14.323
111 "MD" -6.545 -41.502 -14.529
112 "MD" -3.439 -42.448 -14.017
113 "MD" -0.168 -44.089 -13.923
114 "MD" 3.418 -43.86 -13.637
115 "MD" 6.596 -43.887 -14.08
116 "MD" 10.19 -42.81 -13.478
117 "MD" 13.384 -40.961 -14.073
118 "MD" 16.515 -39.688 -12.984
119 "MD" 19.192 -37.687 -14.833
120 "MD" 22.876 -37.036 -15.29
121 "MD" 24.912 -34.104 -15.479
122 "MD" 28.115 -32.213 -17.225
123 "MD" 29.944 -29.948 -16.025
124 "MD" 31.946 -27.596 -18.082
125 "MD" 36.503 -26.166 -17.743
126 "MD" 37.55 -23.215 -19.106
127 "MD" 38.377 -19.835 -21.691
128 "MD" 38.841 -17.028 -22.934
129 "MD" 39.676 -13.844 -22.365
130 "MD" 40.689 -10.273 -21.756
131 "MD" 40.657 -7.292 -20.967
132 "MD" 40.394 -3.941 -21.438
133 "MD" 39.791 -0.712 -20.149
134 "MD" 39.524 2.775 -20.707
135 "MD" 39.269 5.733 -20.441
136 "MD" 38.429 8.83 -20.639
137 "MD" 38.595 12.646 -21.255
138 "MD" 36.439 15.727 -21.729
139 "MD" 35.631 18.388 -19.862
140 "MD" 33.812 21.409 -20.577
141 "MD" 32.519 25.068 -20.266
142 "MD" 32.2 28.09 -20.432
143 "MD" 30.604 31.01 -19.582
144 "MD" 29.889 33.996 -19.112
145 "MD" 28.548 36.994 -18.898
146 "MD" 28.312 40.607 -18.468
147 "MD" 26.393 43.067 -18.17
148 "MD" 25.194 45.96 -17.777
149 "MD" 22.98 48.637 -17.53
150 "MD" 21.724 51.834 -16.594
151 "MD" 19.873 54.397 -16.265
152 "MD" 17.611 56.9 -16.899
153 "MD" 16.826 60.595 -16.861
154 "MD" 14.438 63.031 -17.307
155 "MD" 12.589 66.153 -15.534
156 "MD" 9.855 68.823 -16.13
157 "MD" 9.727 71.962 -16.81
158 "MD" 8.879 75.168 -16.535
159 "MD" 6.233 77.658 -15.519
160 "MD" 5.089 80.219 -14.293
161 "MD" 2.531 83.678 -14.42
162 "MD" 1.246 86.674 -14.496
163 "MD" -1.456 88.523 -12.675
164 "MD" -2.66 91.354 -13.194
165 "MD" -5.053 94.186 -12.439
166 "MD" -6.463 96.51 -11.759
167 "MD" -9.027 99.049 -12.627
-19 "MD" -31.572 105.091 44.323
-18 "MD" -31.849 101.426 42.002
-17 "MD" -30.471 98.912 40.074
-16 "MD" -30.523 95.892 38.27
-15 "MD" -29.19 93.051 36.998
-14 "MD" -28.59 89.206 37.18
-13 "MD" -28.292 86.508 36.055
-12 "MD" -28.063 82.773 36.026
-11 "MD" -28.049 79.387 34.227
-10 "MD" -27.592 76.304 33.091
-9 "MD" -26.359 73.62 30.687
-8 "MD" -27.042 70.821 29.052
-7 "MD" -25.53 68.403 26.768
-6 "MD" -23.591 65.775 24.916
-5 "MD" -24.02 62.787 24.13
-4 "MD" -22.851 59.995 22.296
-3 "MD" -23.164 56.314 23.137
-2 "MD" -23.83 53.073 22.835
-1 "MD" -24.515 50.586 20.919
0 "MD" -25.562 47.086 21.063
1 "MD" -26.696 43.294 20.263
2 "MD" -26.849 39.641 20.647
3 "MD" -29.689 37.295 20.476
4 "MD" -29.99 33.813 21.494
5 "MD" -31.796 30.937 22.613
6 "MD" -31.987 27.553 21.816
7 "MD" -33.477 24.759 22.581
8 "MD" -33.426 21.477 24.13
9 "MD" -35.442 18.366 23.343
10 "MD" -36.061 15.36 24.457
11 "MD" -38.022 12.103 22.958
12 "MD" -39.019 9.195 22.365
13 "MD" -39.05 6.06 21.857
14 "MD" -39.714 2.991 21.885
15 "MD" -40.131 -0.458 20.881
16 "MD" -39.155 -3.506 21.058
17 "MD" -38.371 -7.063 21.513
18 "MD" -38.497 -10.243 21.191
19 "MD" -37.91 -13.357 19.629
20 "MD" -36.307 -16.384 20.424
21 "MD" -36.853 -20.282 19.324
22 "MD" -35.635 -23.52 17.932
23 "MD" -34.716 -26.349 16.877
24 "MD" -32.045 -27.94 16.816
25 "MD" -28.933 -30.178 16.389
26 "MD" -26.91 -32.525 15.391
27 "MD" -24.243 -34.352 15.298
28 "MD" -20.781 -36.177 14.733
29 "MD" -19.104 -39.295 14.465
30 "MD" -15.578 -40.592 15.177
31 "MD" -12.183 -40.768 15.04
32 "MD" -9.689 -42.218 14.696
33 "MD" -6.443 -43.69 14.189
34 "MD" -3.212 -43.562 14.259
35 "MD" -0.022 -44.033 13.818
36 "MD" 3.29 -43.028 14.035
37 "MD" 6.841 -42.517 13.934
38 "MD" 9.853 -41.998 13.575
39 "MD" 12.61 -40.104 13.291
40 "MD" 16.232 -39.14 12.274
41 "MD" 19.082 -37.314 12.93
42 "MD" 21.355 -36.056 14.189
43 "MD" 24.421 -34.194 14.74
44 "MD" 27.156 -31.936 14.321
45 "MD" 28.646 -28.722 14.83
46 "MD" 31.026 -26.392 13.9
47 "MD" 33.277 -23.742 12.478
48 "MD" 36.05 -21.658 12.357
49 "MD" 37.027 -18.95 11.286
50 "MD" 37.999 -14.734 12.19
51 "MD" 39.805 -11.903 11.178
52 "MD" 40.882 -8.761 10.578
53 "MD" 41.923 -6.14 8.691
54 "MD" 42.243 -2.598 7.889
55 "MD" 42.118 0.16 6.531
56 "MD" 41.86 3.77 5.969
57 "MD" 41.046 6.984 5.519
58 "MD" 41.451 10.239 5.958
59 "MD" 40.178 13.56 5.155
60 "MD" 38.78 17.153 5.388
61 "MD" 36.755 19.785 4.508
62 "MD" 35.236 22.68 5.44
63 "MD" 32.445 24.8 4.558
64 "MD" 31.151 28.604 5.22
65 "MD" 27.964 30.673 4.475
66 "MD" 25.799 33.384 4.228
67 "MD" 22.766 34.305 4.407
68 "MD" 20.207 36.139 4.739
69 "MD" 16.31 36.56 2.69
70 "MD" 13.8 38.896 1.045
71 "MD" 10.246 38.601 1.93
72 "MD" 6.648 40.162 1.569
73 "MD" 3.405 41.263 1.547
74 "MD" 0.54 39.92 0.713
75 "MD" -2.75 39.576 0.555
76 "MD" -6.019 38.439 -0.41
77 "MD" -9.345 38.297 -1.432
78 "MD" -12.991 38.554 -0.488
79 "MD" -16.247 37.862 -2.362
80 "MD" -19.389 36.802 -2.645
81 "MD" -22.218 35.084 -2.194
82 "MD" -25.086 33.286 -3.102
83 "MD" -28.43 31.949 -2.458
84 "MD" -30.669 29.649 -2.815
85 "MD" -32.628 27.079 -2.826
86 "MD" -35.684 25.081 -3.804
87 "MD" -36.887 21.539 -3.951
88 "MD" -39.086 18.835 -3.631
89 "MD" -41.041 15.922 -6.224
90 "MD" -42.559 12.838 -6.775
91 "MD" -41.535 9.117 -6.153
92 "MD" -41.898 5.777 -7.277
93 "MD" -42.121 2.291 -8.019
94 "MD" -43.663 -0.839 -8.103
95 "MD" -43.29 -3.905 -9.538
96 "MD" -42.661 -7.441 -10.579
97 "MD" -40.955 -10.96 -11.054
98 "MD" -39.051 -13.842 -10.894
99 "MD" -38.606 -17.194 -11.489
100 "MD" -36.323 -20.811 -10.114
101 "MD" -35.006 -23.58 -10.437
102 "MD" -31.297 -25.724 -9.627
103 "MD" -29.452 -27.381 -10.91
104 "MD" -27.673 -30.528 -10.228
105 "MD" -24.19 -31.231 -10.74
106 "MD" -22.541 -34.644 -11.327
107 "MD" -19.464 -35.936 -11.842
108 "MD" -16.054 -36.738 -11.988
109 "MD" -13.611 -38.651 -12.746
110 "MD" -9.517 -39.938 -12.48
111 "MD" -6.835 -41.285 -12.604
112 "MD" -3.386 -41.804 -13.17
113 "MD" 0.225 -43.231 -12.864
114 "MD" 3.232 -42.421 -14.067
115 "MD" 6.677 -43.037 -13.867
116 "MD" 10.155 -41.438 -13.579
117 "MD" 13.408 -40.499 -13.493
118 "MD" 16.51 -40.012 -13.76
119 "MD" 19.498 -37.675 -14.065
120 "MD" 22.547 -37.023 -14.545
121 "MD" 24.818 -33.607 -14.852
122 "MD" 27.493 -31.993 -15.795
123 "MD" 29.528 -29.391 -15.38
124 "MD" 32.172 -27.884 -15.692
125 "MD" 35.226 -25.362 -17.416
126 "MD" 37.193 -23.331 -18.323
127 "MD" 37.62 -20.457 -19.831
128 "MD" 38.4 -16.888 -20.285
129 "MD" 38.222 -12.939 -20.019
130 "MD" 38.956 -10.02 -20.385
131 "MD" 38.454 -6.423 -21.65
132 "MD" 39.425 -2.873 -23.022
133 "MD" 39.147 -0.146 -22.971
134 "MD" 38.727 3.425 -22.562
135 "MD" 37.85 6.762 -22.926
136 "MD" 38.807 9.61 -22.508
137 "MD" 37.742 13.367 -23.463
138 "MD" 35.927 16.34 -23.763
139 "MD" 35.167 19 -22.432
140 "MD" 33.978 22.056 -22.85
141 "MD" 32.69 25.514 -21.509
142 "MD" 31.902 29.123 -21.65
143 "MD" 30.113 31.65 -20.409
144 "MD" 29.312 34.684 -19.261
145 "MD" 26.766 36.985 -20.162
146 "MD" 25.86 41.052 -19.699
147 "MD" 24.323 43.443 -20.172
148 "MD" 21.915 46.13 -20.489
149 "MD" 19.514 48.79 -20.488
150 "MD" 18.001 51.635 -19.544
151 "MD" 15.286 54.027 -19.458
152 "MD" 12.859 56.334 -21.345
153 "MD" 10.447 58.444 -20.35
154 "MD" 8.493 60.711 -22.581
155 "MD" 6.456 63.38 -21.934
156 "MD" 4.44 66.509 -21.862
157 "MD" 1.31 68.163 -21.914
158 "MD" 0.311 71.441 -22.859
159 "MD" -2.508 73.517 -22.893
160 "MD" -4.461 76.012 -22.051
161 "MD" -6.774 77.883 -22.732
162 "MD" -8.465 81.189 -22.401
163 "MD" -11.131 83.667 -22.526
164 "MD" -12.83 86.575 -22.215
165 "MD" -14.665 89.048 -20.657
166 "MD" -17.632 90.923 -20.124
167 "MD" -19.851 93.616 -18.753
-19 "MD" -4.419 104.381 30.335
-18 "MD" -6.551 102.033 29.258
-17 "MD" -6.56 98.35 27.861
-16 "MD" -6.107 95.638 26.208
-15 "MD" -6.386 92.859 23.813
-14 "MD" -7.361 89.868 24.249
-13 "MD" -7.136 86.565 23.158
-12 "MD" -8.775 83.438 22.739
-11 "MD" -10.768 80.615 22.486
-10 "MD" -12.192 78.048 21.722
-9 "MD" -14.231 75.073 20.926
-8 "MD" -13.947 71.467 20.35
-7 "MD" -16.02 68.902 20.024
-6 "MD" -16.298 65.39 19.972
-5 "MD" -17.815 62.08 20.132
-4 "MD" -18.112 58.411 19.028
-3 "MD" -19.572 56.029 19.589
-2 "MD" -21.841 52.941 19.856
-1 "MD" -21.465 49.105 20.619
0 "MD" -23.681 46.311 19.733
1 "MD" -25.419 43.027 20.018
2 "MD" -26.824 39.703 20.164
3 "MD" -28.638 37.282 22.123
4 "MD" -28.866 33.711 22.512
5 "MD" -30.582 30.369 22.8
6 "MD" -31.196 27.216 22.34
7 "MD" -32.619 24.094 23.615
8 "MD" -34.235 21.488 24.452
9 "MD" -35.849 18.577 26.139
10 "MD" -37.503 15.692 25.614
11 "MD" -37.687 12.657 24.689
12 "MD" -39.128 9.761 25.086
13 "MD" -39.01 6.345 24.008
14 "MD" -39.415 2.783 24.236
15 "MD" -39.425 -0.8 23.786
16 "MD" -39.281 -3.952 22.2
17 "MD" -38.577 -7.197 21.756
18 "MD" -38.255 -10.415 20.907
19 "MD" -37.884 -13.683 18.925
20 "MD" -36.806 -16.293 18.834
21 "MD" -36.796 -20.127 17.49
22 "MD" -36.615 -23.893 17.543
23 "MD" -35.017 -26.675 16.286
24 "MD" -32.394 -29.119 15.69
25 "MD" -29.349 -30.919 15.724
26 "MD" -27.03 -32.963 14.962
27 "MD" -24.443 -35.354 15.107
28 "MD" -21.436 -37.002 14.19
29 "MD" -19.409 -39.375 14.295
30 "MD" -15.94 -40.403 14.599
31 "MD" -12.839 -41.242 15.485
32 "MD" -9.799 -41.021 14.638
33 "MD" -6.173 -43.478 14.503
34 "MD" -2.696 -43.793 13.13
35 "MD" 0.771 -43.415 13.069
36 "MD" 4.51 -42.615 13.715
37 "MD" 7.571 -42.453 12.988
38 "MD" 11.151 -41.7 13.266
39 "MD" 14.245 -39.868 13.311
40 "MD" 17.491 -38.895 12.774
41 "MD" 19.756 -36.854 13.531
42 "MD" 22.885 -35.849 13.353
43 "MD" 25.444 -33.947 13.981
44 "MD" 27.795 -31.94 12.601
45 "MD" 29.436 -28.966 12.75
46 "MD" 31.408 -26.215 11.961
47 "MD" 33.797 -23.687 10.911
48 "MD" 37.763 -21.175 11.168
49 "MD" 37.998 -18.055 10.759
50 "MD" 38.644 -14.378 10.199
51 "MD" 40.139 -11.126 10.521
52 "MD" 41.556 -7.757 10.045
53 "MD" 42.723 -4.348 8.504
54 "MD" 43.501 -0.861 7.536
55 "MD" 43.609 1.64 7.318
56 "MD" 42.325 4.575 7.248
57 "MD" 41.433 8.073 7.062
58 "MD" 42.391 11.714 7.101
59 "MD" 40.922 14.397 5.567
60 "MD" 39.571 18.115 5.407
61 "MD" 37.776 20.941 3.624
62 "MD" 35.595 23.704 4.423
63 "MD" 33.566 26.24 4.55
64 "MD" 31.808 28.948 3.836
65 "MD" 29.287 31.305 3.252
66 "MD" 25.791 33.224 4.635
67 "MD" 23.313 34.448 3.174
68 "MD" 20.593 36.474 5.084
69 "MD" 17.538 36.098 2.899
70 "MD" 13.892 38.259 2.122
71 "MD" 10.015 38.599 2.604
72 "MD" 6.52 39.697 2.001
73 "MD" 3.501 39.68 0.837
74 "MD" 0.472 39.677 0.381
75 "MD" -2.465 40.161 -0.271
76 "MD" -5.798 40.429 -1.611
77 "MD" -9.094 38.85 -1.907
78 "MD" -12.08 38.338 -2.146
79 "MD" -15.747 38.139 -2.087
80 "MD" -18.86 37.119 -2.624
81 "MD" -21.399 35.455 -1.04
82 "MD" -24.941 33.294 -2.032
83 "MD" -27.435 30.978 -2.041
84 "MD" -29.718 28.647 -2.353
85 "MD" -32.503 26.494 -2.174
86 "MD" -35.567 25.006 -3.602
87 "MD" -37.191 21.513 -3.553
88 "MD" -39.264 18.617 -3.695
89 "MD" -41.059 15.812 -5.749
90 "MD" -42.395 12.517 -6.897
91 "MD" -42.274 9.166 -6.145
92 "MD" -42.772 5.382 -6.829
93 "MD" -44.075 1.215 -6.962
94 "MD" -43.823 -2.448 -7.034
95 "MD" -42.668 -4.975 -8.795
96 "MD" -41.928 -8.526 -9.214
97 "MD" -40.332 -11.278 -8.971
98 "MD" -39.154 -15.069 -9.556
99 "MD" -38.344 -18.985 -8.989
100 "MD" -35.072 -21.288 -10.312
101 "MD" -33.776 -24.66 -11.161
102 "MD" -30.986 -25.739 -9.874
103 "MD" -28.316 -27.524 -11.604
104 "MD" -26.291 -30.303 -10.894
105 "MD" -24.125 -33.25 -10.969
106 "MD" -20.854 -34.236 -10.823
107 "MD" -18.602 -36.885 -11.214
108 "MD" -14.702 -38.118 -10.912
109 "MD" -11.943 -39.91 -10.782
110 "MD" -8.913 -40.392 -12.257
111 "MD" -6.383 -41.743 -12.506
112 "MD" -2.777 -42.37 -12.095
113 "MD" 0.78 -43.786 -12.705
114 "MD" 3.918 -43.925 -13.834
115 "MD" 6.78 -44.582 -14.975
116 "MD" 10.739 -42.889 -14.599
117 "MD" 14.124 -42.169 -15.97
118 "MD" 17.37 -41 -16.068
119 "MD" 19.512 -38.167 -16.151
120 "MD" 22.586 -37.396 -15.91
121 "MD" 24.632 -33.954 -15.944
122 "MD" 27.876 -32.818 -16.876
123 "MD" 30.349 -30.232 -16.002
124 "MD" 33.375 -29.42 -17.222
125 "MD" 36.038 -27.028 -18.067
126 "MD" 37.22 -24.791 -19.14
127 "MD" 37.651 -21.371 -19.764
128 "MD" 38.415 -18.455 -20.787
129 "MD" 38.131 -14.175 -20.634
130 "MD" 38.829 -10.831 -20.149
131 "MD" 40.574 -7.524 -20.013
132 "MD" 39.974 -4.21 -20.144
133 "MD" 40.545 -0.801 -21.191
134 "MD" 40.599 1.984 -19.681
135 "MD" 39.939 5.589 -20.475
136 "MD" 40.56 8.84 -19.925
137 "MD" 39.056 11.57 -20.992
138 "MD" 37.442 15.035 -21.007
139 "MD" 36.498 17.974 -20.299
140 "MD" 35.339 20.607 -20.667
141 "MD" 33.862 23.945 -20.498
142 "MD" 32.411 26.556 -20.783
143 "MD" 31.449 30.476 -20.457
144 "MD" 30.277 33.549 -19.823
145 "MD" 27.857 36.273 -20.955
146 "MD" 26.798 40.226 -20.504
147 "MD" 24.861 42.73 -20.215
148 "MD" 23.375 45.365 -21.049
149 "MD" 20.936 48.208 -21.171
150 "MD" 19.529 51.764 -20.837
151 "MD" 17.756 54.052 -21.504
152 "MD" 15.437 56.515 -22.926
153 "MD" 13.412 59.091 -22.953
154 "MD" 11.594 61.599 -24.026
155 "MD" 10.364 63.69 -24.972
156 "MD" 8.417 66.639 -26.277
157 "MD" 6.113 68.226 -28.108
158 "MD" 4.061 70.406 -29.394
159 "MD" 1.725 72.243 -31.027
160 "MD" 0.049 74.886 -32.591
161 "MD" -0.644 77.93 -34.19
162 "MD" -3.519 79.85 -35.501
163 "MD" -5.885 82.202 -35.991
164 "MD" -7.527 85.031 -36.8
165 "MD" -10.086 86.851 -38.162
166 "MD" -11.341 90.411 -37.835
167 "MD" -13.634 91.947 -40.137
-19 "MD" 3.413 101.286 31.025
-18 "MD" 0.381 98.494 31.207
-17 "MD" -0.184 95.438 30.539
-16 "MD" -1.19 92.044 31.35
-15 "MD" -2.053 88.792 30.458
-14 "MD" -2.98 85.493 30.799
-13 "MD" -5.587 82.773 31.033
-12 "MD" -5.104 78.919 31.698
-11 "MD" -6.293 76.223 31.271
-10 "MD" -8.359 73.2 30.474
-9 "MD" -8.958 69.915 30.11
-8 "MD" -10.145 66.772 30.562
-7 "MD" -12.82 64.418 29.895
-6 "MD" -14.181 61.433 30.257
-5 "MD" -15.931 58.022 29.918
-4 "MD" -16.526 55.09 29.11
-3 "MD" -17.721 51.822 28.667
-2 "MD" -19.831 48.956 28.578
-1 "MD" -21.159 46.533 26.09
0 "MD" -23.772 43.83 26.555
1 "MD" -25.539 41.556 24.611
2 "MD" -26.416 39.048 23.577
3 "MD" -28.301 36.104 21.442
4 "MD" -29.217 32.936 21.668
5 "MD" -30.885 30.185 22.48
6 "MD" -31.911 26.829 21.744
7 "MD" -33.707 24.371 22.512
8 "MD" -34.323 21.094 22.881
9 "MD" -36.38 18.46 23.783
10 "MD" -37.426 15.131 23.37
11 "MD" -38.596 12.166 23.78
12 "MD" -39.162 8.785 22.554
13 "MD" -39.628 5.55 22.434
14 "MD" -39.318 2.036 22.884
15 "MD" -39.825 -0.912 20.995
16 "MD" -38.916 -3.631 21.002
17 "MD" -38.184 -6.74 20.871
18 "MD" -38.172 -9.988 20.057
19 "MD" -37.702 -13.462 19.209
20 "MD" -36.662 -16.328 17.478
21 "MD" -36.155 -19.442 18.939
22 "MD" -35.454 -22.865 17.535
23 "MD" -33.948 -26.007 16.567
24 "MD" -31.006 -27.746 15.436
25 "MD" -28.869 -29.86 16.332
26 "MD" -25.81 -32.623 16.192
27 "MD" -23.264 -34.656 15.867
28 "MD" -20.624 -36.719 15.424
29 "MD" -18.741 -39.577 16.057
30 "MD" -14.967 -41.151 16.512
31 "MD" -11.511 -41.927 16.596
32 "MD" -8.202 -41.964 16.159
33 "MD" -4.705 -44.401 16.122
34 "MD" -1.661 -45.055 15.12
35 "MD" 1.587 -44.47 14.901
36 "MD" 4.617 -42.901 14.106
37 "MD" 8.387 -42.409 14.545
38 "MD" 10.932 -40.663 14.622
39 "MD" 14.175 -39.211 13.599
40 "MD" 17.409 -37.447 12.796
41 "MD" 20.135 -36.396 12.187
42 "MD" 22.671 -34.589 12.236
43 "MD" 26.055 -33.322 12.38
44 "MD" 28.542 -31.138 11.355
45 "MD" 30.055 -28.248 12.218
46 "MD" 31.749 -25.502 12.098
47 "MD" 33.748 -22.717 11.973
48 "MD" 36.977 -20.43 12.306
49 "MD" 37.974 -17.113 11.406
50 "MD" 38.779 -14.164 11.245
51 "MD" 39.854 -10.828 11.511
52 "MD" 41.234 -7.855 10.739
53 "MD" 43.234 -4.522 9.017
54 "MD" 43.522 -1.575 8.221
55 "MD" 41.411 1.425 7.85
56 "MD" 41.53 3.981 7.553
57 "MD" 41.398 7.703 6.903
58 "MD" 42.087 11.48 7.313
59 "MD" 40.718 14.742 6.185
60 "MD" 39.343 17.617 5.848
61 "MD" 36.927 20.76 4.751
62 "MD" 35.458 23.643 3.288
63 "MD" 34.089 26.759 3.699
64 "MD" 31.296 28.894 3.666
65 "MD" 29.459 31.85 2.683
66 "MD" 26.165 32.705 4.851
67 "MD" 23.13 34.196 4.609
68 "MD" 20.391 36.386 3.056
69 "MD" 17.251 36.087 2.245
70 "MD" 14.209 38.781 1.696
71 "MD" 10.71 38.765 2.1
72 "MD" 7.075 40.227 1.828
73 "MD" 3.893 39.859 0.475
74 "MD" 0.882 39.766 0.417
75 "MD" -2.134 39.012 -0.105
76 "MD" -5.344 40.28 -1.283
77 "MD" -9.302 38.74 -0.953
78 "MD" -12.458 38.883 -0.067
79 "MD" -15.914 37.88 -2.038
80 "MD" -18.83 37.619 -2.442
81 "MD" -21.847 35.7 -2.197
82 "MD" -25.222 33.688 -2.782
83 "MD" -28.058 31.227 -1.848
84 "MD" -30.754 28.403 -2.335
85 "MD" -32.806 26.709 -2.747
86 "MD" -35.195 24.517 -3.283
87 "MD" -36.85 21.016 -3.607
88 "MD" -39.068 18.413 -3.293
89 "MD" -40.762 15.519 -5.169
90 "MD" -42.569 13.052 -6.452
91 "MD" -42.192 8.566 -6.16
92 "MD" -43.576 5.61 -6.373
93 "MD" -43.122 2.003 -6.267
94 "MD" -43.177 -0.834 -7.005
95 "MD" -43.327 -4.719 -7.36
96 "MD" -41.382 -7.197 -7.523
97 "MD" -40.099 -10.89 -8.635
98 "MD" -38.581 -13.901 -8.906
99 "MD" -38.353 -16.794 -8.11
100 "MD" -35.526 -20.016 -9.602
101 "MD" -34.053 -23.208 -10.257
102 "MD" -31.453 -25.188 -11.443
103 "MD" -29.232 -27.622 -11.623
104 "MD" -27.098 -29.866 -10.594
105 "MD" -24.76 -32.077 -12.761
106 "MD" -22.008 -34.451 -13.826
107 "MD" -19.679 -35.861 -13.758
108 "MD" -16.279 -37.607 -13.135
109 "MD" -13.349 -38.992 -14.323
110 "MD" -9.909 -40.395 -13.307
111 "MD" -7.236 -41.685 -13.498
112 "MD" -3.777 -42.461 -13.97
113 "MD" -0.224 -43.019 -15.61
114 "MD" 2.858 -44.683 -14.461
115 "MD" 5.843 -44.838 -15.589
116 "MD" 10.048 -42.47 -15.476
117 "MD" 14.277 -41.764 -16.948
118 "MD" 17.005 -41.369 -16.484
119 "MD" 19.756 -38.257 -16.344
120 "MD" 22.908 -37.65 -16.483
121 "MD" 25.099 -34.025 -16.269
122 "MD" 27.638 -31.977 -16.67
123 "MD" 29.197 -30.019 -16.501
124 "MD" 32.37 -27.984 -17.314
125 "MD" 35.033 -26.036 -19.277
126 "MD" 36.228 -23.751 -19.794
127 "MD" 36.174 -20.474 -21.995
128 "MD" 37.813 -17.654 -23.124
129 "MD" 38.017 -14.059 -21.989
130 "MD" 38.875 -11.391 -22.238
131 "MD" 39.507 -8.238 -22.563
132 "MD" 40.438 -4.41 -22.096
133 "MD" 40.581 -0.945 -22.747
134 "MD" 40.304 2.48 -21.226
135 "MD" 40.262 5.004 -20.569
136 "MD" 39.313 7.965 -20.501
137 "MD" 37.997 12.217 -21.83
138 "MD" 36.594 15.168 -21.923
139 "MD" 35.654 18.076 -20.783
140 "MD" 33.766 21.278 -21.057
141 "MD" 34.789 24.297 -20.435
142 "MD" 32.7 26.945 -20.534
143 "MD" 31.98 30.185 -19.001
144 "MD" 31.938 33.273 -19.601
145 "MD" 31.738 37.725 -19.406
146 "MD" 30.338 40.268 -18.553
147 "MD" 29.104 42.98 -18.371
148 "MD" 25.615 45.5 -18.865
149 "MD" 23.655 47.947 -19.338
150 "MD" 21.987 51.151 -19.617
151 "MD" 19.473 53.301 -19.261
152 "MD" 18.362 56.653 -18.976
153 "MD" 18.613 60.581 -19.253
154 "MD" 16.498 62.838 -17.689
155 "MD" 15.042 65.741 -18.017
156 "MD" 14.529 69.057 -20.033
157 "MD" 13.536 72.05 -21.328
158 "MD" 11.381 74.66 -21.709
159 "MD" 10.329 77.27 -23.126
160 "MD" 8.483 80.873 -22.193
161 "MD" 6.298 83.7 -24.199
162 "MD" 5.472 86.88 -24.269
163 "MD" 3.43 89.002 -24.983
164 "MD" 1.593 92.117 -24.401
165 "MD" -0.501 94.546 -25.895
166 "MD" -2.562 97.486 -25.25
167 "MD" -4.426 100.079 -24.876
-19 "MD" 10.808 93.93 29.256
-18 "MD" 6.835 93.121 29.117
-17 "MD" 4.797 90.662 28.938
-16 "MD" 1.455 89.482 29.603
-15 "MD" -0.825 87.251 28.426
-14 "MD" -2.842 84.651 27.634
-13 "MD" -5.794 82.815 26.548
-12 "MD" -7.08 79.622 26.799
-11 "MD" -9.599 77.511 25.058
-10 "MD" -13.236 75.987 24.015
-9 "MD" -14.605 72.979 23.657
-8 "MD" -16.931 70.446 23.012
-7 "MD" -17.617 67.129 20.864
-6 "MD" -18.364 64.183 19.764
-5 "MD" -20.434 61.65 21.086
-4 "MD" -21.867 58.775 20.816
-3 "MD" -22.789 55.4 21.021
-2 "MD" -24.079 52.187 21.655
-1 "MD" -24.372 48.59 22.91
0 "MD" -25.667 45.853 22.222
1 "MD" -27.043 42.544 21.644
2 "MD" -27.576 39.353 21.74
3 "MD" -29.113 36.55 20.98
4 "MD" -29.272 33.687 20.873
5 "MD" -30.727 31 22.639
6 "MD" -30.992 27.771 22.512
7 "MD" -32.929 25.217 23.804
8 "MD" -32.568 21.772 24.628
9 "MD" -34.883 18.66 25.297
10 "MD" -36.683 15.711 24.191
11 "MD" -38.153 12.834 23.972
12 "MD" -39.508 10.127 23.417
13 "MD" -39.791 6.966 23.091
14 "MD" -39.391 3.421 23.041
15 "MD" -40.039 -0.012 22.443
16 "MD" -39.198 -3 22.167
17 "MD" -39.611 -7.436 22.089
18 "MD" -37.949 -10.024 22.868
19 "MD" -37.067 -13.063 22.557
20 "MD" -35.631 -16.408 21.847
21 "MD" -35.06 -20.208 21.07
22 "MD" -34.397 -22.804 19.23
23 "MD" -32.893 -25.215 17.769
24 "MD" -31.63 -27.718 15.653
25 "MD" -28.955 -29.574 16.334
26 "MD" -26.447 -32.165 15.49
27 "MD" -24.094 -34.616 15.235
28 "MD" -21.235 -36.215 14.351
29 "MD" -18.993 -38.476 14.594
30 "MD" -15.737 -40.09 14.576
31 "MD" -12.475 -40.651 13.678
32 "MD" -8.958 -41.313 14.017
33 "MD" -5.96 -43.273 14.079
34 "MD" -2.93 -43.66 13.171
35 "MD" 0.76 -43.424 13.238
36 "MD" 4.234 -42.268 13.221
37 "MD" 7.839 -42.358 14.33
38 "MD" 10.837 -41.827 13.128
39 "MD" 13.686 -39.224 12.582
40 "MD" 17.45 -38.536 10.916
41 "MD" 20.171 -37.005 12.369
42 "MD" 22.569 -34.952 12.362
43 "MD" 25.939 -34.005 13.03
44 "MD" 28.703 -31.88 12.667
45 "MD" 30.414 -28.586 13.439
46 "MD" 32.149 -26.329 13.96
47 "MD" 33.931 -23.574 13.368
48 "MD" 37.059 -21.103 12.687
49 "MD" 38.201 -17.973 11.13
50 "MD" 38.602 -15.23 11.256
51 "MD" 40.011 -11.923 10.705
52 "MD" 41.426 -8.582 9.554
53 "MD" 43.345 -5.543 8.189
54 "MD" 43.609 -2.397 7.459
55 "MD" 42.515 0.743 7.157
56 "MD" 42.103 3.961 5.264
57 "MD" 42.008 7.392 5.684
58 "MD" 42.617 11.201 6.326
59 "MD" 40.985 14.07 5.371
60 "MD" 39.112 17.626 5.359
61 "MD" 37.787 20.091 3.992
62 "MD" 35.811 22.934 3.986
63 "MD" 34.939 26.412 3.15
64 "MD" 31.753 27.854 2.737
65 "MD" 30.109 30.673 2.148
66 "MD" 26.05 32.549 4.176
67 "MD" 23.029 35.178 2.884
68 "MD" 20.546 36.418 2.964
69 "MD" 17.688 37.664 1.785
70 "MD" 13.422 38.091 1.156
71 "MD" 10.167 38.637 0.721
72 "MD" 7.064 39.465 1.223
73 "MD" 3.964 39.937 -0.014
74 "MD" 1.042 40.124 -0.647
75 "MD" -1.681 39.517 -1.031
76 "MD" -4.868 39.748 -1.858
77 "MD" -7.858 39.133 -1.528
78 "MD" -11.45 38.64 -2.644
79 "MD" -15.495 38.298 -2.955
80 "MD" -19.216 37.08 -2.658
81 "MD" -21.845 35.509 -1.615
82 "MD" -25.554 34.092 -1.821
83 "MD" -27.478 31.205 -2.141
84 "MD" -29.788 28.706 -2.192
85 "MD" -32.162 26.224 -3.095
86 "MD" -35.263 24.31 -4.32
87 "MD" -37.096 20.988 -3.993
88 "MD" -38.921 17.973 -4.24
89 "MD" -41.221 15.374 -4.337
90 "MD" -42.404 12.403 -5.706
91 "MD" -42.229 8.842 -6.074
92 "MD" -43.108 5.98 -5.575
93 "MD" -43.453 2.577 -5.647
94 "MD" -43.217 -0.995 -6.596
95 "MD" -43.986 -5.11 -7.81
96 "MD" -41.22 -7.891 -7.31
97 "MD" -40.068 -11.052 -8.208
98 "MD" -38.918 -14.308 -8.756
99 "MD" -38.43 -17.571 -7.878
100 "MD" -35.749 -20.218 -9.135
101 "MD" -33.493 -23.435 -8.536
102 "MD" -31.447 -25.596 -9.727
103 "MD" -30.18 -28.583 -10.205
104 "MD" -28.442 -32.163 -9.901
105 "MD" -26.441 -34.315 -10.323
106 "MD" -23.154 -35.309 -10.424
107 "MD" -20.457 -36.701 -11.713
108 "MD" -16.157 -37.276 -11.815
109 "MD" -13.714 -39.525 -11.4
110 "MD" -10.064 -39.704 -12.379
111 "MD" -7.698 -41.326 -12.688
112 "MD" -4.025 -42.31 -12.422
113 "MD" -0.104 -43.912 -12.552
114 "MD" 3.128 -44.056 -12.66
115 "MD" 6.354 -43.745 -13.121
116 "MD" 9.41 -41.562 -13.306
117 "MD" 12.792 -41.548 -14.027
118 "MD" 15.61 -40.161 -13.987
119 "MD" 19.048 -37.577 -14.299
120 "MD" 22.544 -37.253 -14.426
121 "MD" 24.817 -34.034 -14.19
122 "MD" 27.426 -32.445 -15.591
123 "MD" 29.3 -30.348 -14.641
124 "MD" 31.946 -28.372 -16.619
125 "MD" 35.121 -27.182 -17.757
126 "MD" 36.998 -24.837 -18.759
127 "MD" 37.378 -21.768 -20.253
128 "MD" 37.673 -18.441 -21.189
129 "MD" 37.619 -14.016 -21.217
130 "MD" 38.777 -10.569 -21.332
131 "MD" 38.937 -7.262 -22.579
132 "MD" 39.601 -3.821 -22.246
133 "MD" 40.202 -0.71 -22.735
134 "MD" 40.168 2.894 -20.842
135 "MD" 39.003 6.036 -20.746
136 "MD" 39.555 9.401 -20.281
137 "MD" 38.044 12.974 -21.627
138 "MD" 37.207 15.308 -22.434
139 "MD" 36.419 18.882 -20.965
140 "MD" 34.243 21.54 -21.646
141 "MD" 34.24 24.605 -21.581
142 "MD" 33.56 27.642 -21.493
143 "MD" 31.327 30.448 -20.572
144 "MD" 30.571 33.784 -20.57
145 "MD" 28.277 36.733 -20.689
146 "MD" 28.849 40.055 -20.943
147 "MD" 27.44 43.322 -21.283
148 "MD" 25.543 46.353 -20.502
149 "MD" 23.876 49.019 -19.894
150 "MD" 22.065 51.561 -19.754
151 "MD" 20.771 54.908 -19.404
152 "MD" 19.517 57.776 -18.73
153 "MD" 18.498 60.982 -18.598
154 "MD" 18.983 65.093 -18.057
155 "MD" 17.447 67.637 -19.096
156 "MD" 17.087 71.259 -18.812
157 "MD" 13.927 73.277 -19.614
158 "MD" 13.385 76.29 -21.399
159 "MD" 11.332 78.364 -22.186
160 "MD" 9.026 81.471 -22.644
161 "MD" 7.22 83.423 -24.947
162 "MD" 5.633 86.084 -25.443
163 "MD" 3.674 90.053 -25.239
164 "MD" 2.423 93.565 -26.179
165 "MD" 1.011 95.579 -28.199
166 "MD" 0.274 97.911 -29.949
167 "MD" -0.659 101.321 -31.187
-19 "MD" 7.025 99.897 37.981
-18 "MD" 4.113 97.314 38.782
-17 "MD" 2.74 93.967 38.342
-16 "MD" 0.911 91.029 38.497
-15 "MD" -0.905 87.95 36.695
-14 "MD" -4.062 86.174 36.156
-13 "MD" -4.051 82.753 34.45
-12 "MD" -5.142 79.757 33.055
-11 "MD" -6.243 76.779 32.009
-10 "MD" -8.133 74.779 31.091
-9 "MD" -9.311 71.495 30.409
-8 "MD" -10.133 68.235 30.01
-7 "MD" -11.749 66.236 27.3
-6 "MD" -12.553 62.861 26.349
-5 "MD" -14.729 60.654 26.914
-4 "MD" -15.294 57.337 25.696
-3 "MD" -16.344 54.17 25.355
-2 "MD" -18.023 50.76 25.753
-1 "MD" -19.249 48.674 23.034
0 "MD" -21.874 46.128 23.274
1 "MD" -24.425 43.065 21.855
2 "MD" -25.797 39.847 22.197
3 "MD" -28.096 37.506 21.18
4 "MD" -28.799 34.235 21.543
5 "MD" -29.898 30.979 20.773
6 "MD" -31.298 27.801 22.102
7 "MD" -33.294 24.889 21.559
8 "MD" -32.664 21.526 22.364
9 "MD" -34.125 18.085 21.533
10 "MD" -35.218 14.986 21.894
11 "MD" -35.92 12.04 20.584
12 "MD" -37.532 8.862 20.819
13 "MD" -37.779 5.605 19.785
14 "MD" -39.087 2.265 19.99
15 "MD" -40.578 -1.014 20.321
16 "MD" -39.975 -4.397 21.489
17 "MD" -40.051 -7.237 21.396
18 "MD" -39.849 -10.843 21.254
19 "MD" -38.731 -13.569 20.374
20 "MD" -38.182 -17.188 20.631
21 "MD" -37.475 -20.198 20.954
22 "MD" -36.149 -23.774 20.332
23 "MD" -34.176 -26.457 17.207
24 "MD" -32.297 -28.814 15.706
25 "MD" -29.336 -29.948 16.679
26 "MD" -26.86 -32.416 15.443
27 "MD" -24.768 -34.794 16.205
28 "MD" -21.489 -36.21 15.144
29 "MD" -19.268 -38.442 14.895
30 "MD" -15.779 -39.742 15.103
31 "MD" -12.955 -40.279 14.229
32 "MD" -9.738 -40.807 14.899
33 "MD" -6.192 -43.526 15.682
34 "MD" -3.222 -43.34 14.982
35 "MD" 0.205 -43.407 14.251
36 "MD" 3.894 -42.2 14.004
37 "MD" 7.601 -42.076 14.813
38 "MD" 10.482 -40.193 13.09
39 "MD" 14.233 -38.918 13.038
40 "MD" 17.266 -38.445 11.454
41 "MD" 20.314 -36.865 12.374
42 "MD" 22.375 -34.764 11.3
43 "MD" 26.02 -34.307 11.589
44 "MD" 28.655 -32.724 11.169
45 "MD" 30.372 -29.631 11.757
46 "MD" 31.708 -26.742 12.603
47 "MD" 33.58 -23.529 11.304
48 "MD" 37.006 -21.854 11.68
49 "MD" 37.923 -18.606 10.714
50 "MD" 37.886 -14.911 11.082
51 "MD" 40.068 -11.981 10.896
52 "MD" 41.549 -9.241 9.808
53 "MD" 43.507 -6.076 9.381
54 "MD" 42.881 -3.203 8.533
55 "MD" 42.648 0.039 8.152
56 "MD" 42.751 3.271 7.043
57 "MD" 41.836 6.838 6.556
58 "MD" 42.8 10.206 6.972
59 "MD" 41.659 13.878 6.552
60 "MD" 40.057 17.34 6.62
61 "MD" 38.444 19.759 5.565
62 "MD" 37.308 23.362 5.049
63 "MD" 35.135 26.78 4.904
64 "MD" 32.095 28.052 4.795
65 "MD" 30.534 30.057 4.149
66 "MD" 26.688 32.988 5.561
67 "MD" 23.785 34.932 4.176
68 "MD" 20.186 36.514 4.591
69 "MD" 17.548 37.152 3.115
70 "MD" 14.449 38.049 2.367
71 "MD" 10.36 38.195 0.77
72 "MD" 7.18 39.474 1.015
73 "MD" 3.998 40.378 1.377
74 "MD" 0.439 39.152 0.473
75 "MD" -2.331 39.234 -0.905
76 "MD" -5.508 39.191 -1.904
77 "MD" -8.558 38.099 -2.914
78 "MD" -12.449 38.802 -1.886
79 "MD" -15.578 38.108 -3.427
80 "MD" -18.915 36.944 -3.248
81 "MD" -22.189 35.033 -2.552
82 "MD" -25.119 33.512 -2.153
83 "MD" -27.46 30.735 -2.115
84 "MD" -29.519 28.25 -2.431
85 "MD" -31.895 26.256 -3.263
86 "MD" -34.739 24.603 -3.557
87 "MD" -36.99 21.831 -3.413
88 "MD" -39.586 18.163 -2.743
89 "MD" -41.093 15.388 -4.771
90 "MD" -42.564 12.731 -5.267
91 "MD" -41.775 8.872 -5.015
92 "MD" -42.876 5.659 -5.526
93 "MD" -42.63 2.304 -5.342
94 "MD" -42.284 -1.078 -4.966
95 "MD" -43.891 -4.677 -6.361
96 "MD" -41.998 -7.628 -6.344
97 "MD" -41.587 -10.889 -8.531
98 "MD" -39.116 -14.163 -8.79
99 "MD" -38.737 -16.905 -7.633
100 "MD" -35.856 -19.718 -8.537
101 "MD" -34.409 -22.819 -8.455
102 "MD" -31.56 -25.268 -9.416
103 "MD" -29.355 -27.786 -9.905
104 "MD" -26.786 -30.019 -9.282
105 "MD" -26.04 -33.651 -9.637
106 "MD" -23.326 -35.325 -10.465
107 "MD" -19.163 -36.118 -11.399
108 "MD" -15.555 -37.176 -12.144
109 "MD" -13.118 -39.7 -11.563
110 "MD" -9.745 -40.39 -10.952
111 "MD" -6.616 -41.112 -11.503
112 "MD" -2.961 -42.438 -11.839
113 "MD" 0.454 -42.429 -13.423
114 "MD" 3.994 -43.512 -12.149
115 "MD" 7.199 -43.443 -13.029
116 "MD" 10.327 -41.212 -13.073
117 "MD" 13.74 -40.878 -13.947
118 "MD" 16.844 -39.607 -14.904
119 "MD" 19.274 -37.751 -14.342
120 "MD" 22.721 -37.327 -14.803
121 "MD" 25.185 -34.303 -14.697
122 "MD" 27.403 -32.212 -15.925
123 "MD" 29.546 -29.767 -16.355
124 "MD" 33.182 -28.592 -17.389
125 "MD" 35.115 -26.195 -18.197
126 "MD" 37.179 -24.025 -19.583
127 "MD" 37.438 -19.831 -18.265
128 "MD" 37.427 -17.306 -21.514
129 "MD" 37.415 -13.691 -21.942
130 "MD" 38.398 -10.618 -21.89
131 "MD" 39.859 -7.87 -22.115
132 "MD" 41.065 -4.417 -21.734
133 "MD" 41.091 -1.289 -20.621
134 "MD" 41.742 2.006 -20.572
135 "MD" 40.935 5.246 -20.794
136 "MD" 41.986 8.951 -19.935
137 "MD" 41.112 11.85 -19.831
138 "MD" 39.863 15.67 -20.225
139 "MD" 38.792 19.168 -18.844
140 "MD" 37.627 21.6 -19.701
141 "MD" 36.953 25.097 -18.948
142 "MD" 34.499 27.273 -19.437
143 "MD" 34.2 31.017 -18.937
144 "MD" 33.389 33.801 -17.728
145 "MD" 31.311 36.343 -18.978
146 "MD" 31.094 40.302 -18.642
147 "MD" 29.274 42.907 -19.124
148 "MD" 26.807 45.537 -19.013
149 "MD" 23.767 47.549 -19.34
150 "MD" 22.036 50.073 -20.343
151 "MD" 21.314 53.407 -20.093
152 "MD" 18.413 55.377 -21.399
153 "MD" 17.401 59.061 -21.116
154 "MD" 15.815 61.564 -23.078
155 "MD" 13.955 63.853 -23.988
156 "MD" 14.25 67.6 -26.777
157 "MD" 13.002 70.063 -28.469
158 "MD" 9.842 71.986 -29.311
159 "MD" 9.045 73.943 -31.605
160 "MD" 6.604 76.726 -31.938
161 "MD" 4.668 78.658 -33.323
162 "MD" 2.057 80.881 -34.355
163 "MD" 0.937 84.082 -35.232
164 "MD" -1.253 86.888 -35.534
165 "MD" -3.646 88.177 -37.843
166 "MD" -6.355 91.259 -38.08
167 "MD" -8.843 93.902 -39.98
-19 "MD" -15.788 102.724 38.83
-18 "MD" -16.148 99.773 37.428
-17 "MD" -15.206 96.553 36.141
-16 "MD" -15.836 93.174 36.232
-15 "MD" -14.754 90.341 33.903
-14 "MD" -14.817 86.875 34.154
-13 "MD" -15.356 84.228 33.065
-12 "MD" -14.731 80.024 33.47
-11 "MD" -15.05 76.77 32.856
-10 "MD" -16.266 73.75 32.332
-9 "MD" -14.754 70.266 31.4
-8 "MD" -16.578 67.655 30.193
-7 "MD" -16.766 64.537 27.977
-6 "MD" -17.985 61.214 27.616
-5 "MD" -19.11 58.63 26.635
-4 "MD" -20.529 55.592 25.543
-3 "MD" -22.346 53.258 25.147
-2 "MD" -23.968 50.766 24.469
-1 "MD" -24.968 47.253 24.168
0 "MD" -26.335 44.602 23.629
1 "MD" -28.014 41.976 21.836
2 "MD" -29.161 38.948 20.948
3 "MD" -31.05 36.378 19.584
4 "MD" -31.857 33.227 19.196
5 "MD" -33.137 29.922 18.817
6 "MD" -33.581 26.723 20.002
7 "MD" -33.837 22.894 21.744
8 "MD" -34.234 19.981 22.172
9 "MD" -35.903 16.87 20.529
10 "MD" -37.175 13.808 20.713
11 "MD" -37.381 10.575 20.524
12 "MD" -39.826 7.578 21.602
13 "MD" -40.496 4.357 20.844
14 "MD" -39.671 1.132 22.332
15 "MD" -39.981 -2.354 21.633
16 "MD" -39.285 -5.345 21.981
17 "MD" -39.133 -8.857 22.649
18 "MD" -38.188 -11.971 23.485
19 "MD" -37.559 -15.27 23.39
20 "MD" -37.324 -18.548 23.839
21 "MD" -36.644 -21.78 24.408
22 "MD" -35.744 -24.868 21.878
23 "MD" -34.039 -27.266 20.331
24 "MD" -31.436 -28.849 17.958
25 "MD" -28.707 -30.528 17.578
26 "MD" -26.07 -33.016 16.503
27 "MD" -23.578 -35.818 16.608
28 "MD" -21.286 -38.114 15.039
29 "MD" -18.315 -39.258 15.058
30 "MD" -15.31 -40.399 14.428
31 "MD" -11.948 -40.769 14.508
32 "MD" -8.842 -41.446 14.663
33 "MD" -5.62 -43.527 14.46
34 "MD" -1.753 -44.361 13.665
35 "MD" 0.994 -43.086 14.336
36 "MD" 3.941 -42.488 15.176
37 "MD" 7.52 -42.153 15.598
38 "MD" 10.922 -40.157 14.151
39 "MD" 14.186 -38.586 14.05
40 "MD" 17.456 -37.891 12.817
41 "MD" 19.724 -35.985 13.926
42 "MD" 22.055 -33.221 13.096
43 "MD" 25.204 -32.628 13.858
44 "MD" 27.992 -30.5 12.722
45 "MD" 29.552 -27.434 13.247
46 "MD" 31.649 -25.134 13.438
47 "MD" 33.286 -22.31 12.504
48 "MD" 36.409 -20.135 12.289
49 "MD" 37.216 -17.433 11.113
50 "MD" 37.892 -13.774 10.72
51 "MD" 39.216 -10.704 9.518
52 "MD" 41.028 -8.015 8.775
53 "MD" 42.674 -4.918 9.28
54 "MD" 42.575 -1.717 7.207
55 "MD" 41.842 1.577 7.22
56 "MD" 42.459 5.462 6.427
57 "MD" 41.655 8.806 6.024
58 "MD" 42.525 12.599 6.267
59 "MD" 40.875 16.086 5.478
60 "MD" 39.565 19.414 5.85
61 "MD" 37.483 22.437 4.611
62 "MD" 35.556 24.837 5.938
63 "MD" 33.787 27.641 6.581
64 "MD" 31.247 30.592 4.812
65 "MD" 29.216 32.582 3.728
66 "MD" 25.646 33.653 4.778
67 "MD" 22.854 34.802 4.283
68 "MD" 20.386 36.491 3.605
69 "MD" 16.796 36.34 1.587
70 "MD" 12.887 38.379 0.943
71 "MD" 9.51 38.756 1.073
72 "MD" 6.284 39.088 0.114
73 "MD" 2.763 40.901 0.285
74 "MD" -0.672 39.586 -0.295
75 "MD" -3.44 39.59 -0.819
76 "MD" -6.764 39.951 -1.225
77 "MD" -9.834 38.845 -1.683
78 "MD" -13.515 38.557 -1.742
79 "MD" -16.8 37.135 -2.337
80 "MD" -20.46 36.149 -4.042
81 "MD" -23.177 34.58 -4.502
82 "MD" -26.362 32.724 -3.645
83 "MD" -28.813 30.765 -3.614
84 "MD" -30.355 27.837 -4.615
85 "MD" -33.158 26.087 -4.591
86 "MD" -35.123 23.341 -4.871
87 "MD" -37.523 20.614 -5.087
88 "MD" -39.24 17.999 -4.121
89 "MD" -40.997 14.476 -5.072
90 "MD" -42.817 11.406 -5.42
91 "MD" -42.03 8.144 -4.974
92 "MD" -42.795 4.067 -5.715
93 "MD" -43.365 1.297 -6.913
94 "MD" -43.342 -1.999 -8.585
95 "MD" -43.898 -5.262 -9.548
96 "MD" -41.638 -8.098 -9.05
97 "MD" -41.062 -10.861 -10.732
98 "MD" -38.78 -14.313 -10.786
99 "MD" -37.482 -17.34 -10.14
100 "MD" -35.573 -20.848 -9.118
101 "MD" -34.117 -23.45 -9.398
102 "MD" -31.456 -25.9 -8.268
103 "MD" -29.405 -28.422 -9.792
104 "MD" -27.476 -30.886 -9.154
105 "MD" -24.656 -32.626 -9.572
106 "MD" -22.502 -35.116 -10.028
107 "MD" -18.994 -36.331 -11.653
108 "MD" -15.581 -37.147 -10.991
109 "MD" -13.313 -39.414 -11.458
110 "MD" -9.987 -39.826 -13.098
111 "MD" -6.853 -41.84 -13.457
112 "MD" -3.78 -42.603 -12.449
113 "MD" -0.509 -43.365 -13.381
114 "MD" 3.247 -43.592 -12.366
115 "MD" 6.179 -43.914 -13.334
116 "MD" 9.778 -40.957 -13.062
117 "MD" 12.985 -40.544 -13.885
118 "MD" 16.807 -39.66 -14.29
119 "MD" 19.245 -37.822 -14.43
120 "MD" 22.27 -37.723 -14.061
121 "MD" 24.842 -34.466 -13.888
122 "MD" 27.832 -32.84 -15.373
123 "MD" 29.705 -29.794 -14.251
124 "MD" 32.945 -27.931 -15.195
125 "MD" 34.982 -25.967 -16.528
126 "MD" 37.133 -23.549 -18.3
127 "MD" 37.848 -20.918 -18.781
128 "MD" 38.203 -17.132 -20.025
129 "MD" 37.958 -12.662 -20.127
130 "MD" 39.3 -9.517 -20.232
131 "MD" 39.675 -6.853 -21.377
132 "MD" 40.197 -3.491 -20.955
133 "MD" 40.42 0.226 -21.771
134 "MD" 40.436 3.219 -22.1
135 "MD" 38.645 6.36 -22.212
136 "MD" 38.964 9.505 -21.97
137 "MD" 36.574 12.733 -23.085
138 "MD" 35.789 15.457 -24.717
139 "MD" 34.567 18.788 -23.132
140 "MD" 34.344 21.658 -23.083
141 "MD" 32.838 24.841 -21.939
142 "MD" 32.825 27.871 -21.855
143 "MD" 30.46 31.015 -20.424
144 "MD" 30.108 34.234 -20.248
145 "MD" 29.248 37.711 -19.689
146 "MD" 27.989 40.65 -19.665
147 "MD" 25.862 42.959 -20.2
148 "MD" 22.574 44.543 -21.352
149 "MD" 19.255 46.048 -21.769
150 "MD" 17.092 48.178 -21.662
151 "MD" 14.736 50.133 -21.601
152 "MD" 11.826 52.239 -22.305
153 "MD" 9.408 54.069 -22.365
154 "MD" 6.656 56.557 -22.663
155 "MD" 3.586 57.866 -24.742
156 "MD" 2.27 60.733 -24.339
157 "MD" -0.3 62.671 -25.45
158 "MD" -2.67 65.207 -26.401
159 "MD" -5.316 66.806 -26.586
160 "MD" -7.635 69.16 -26.994
161 "MD" -9.391 71.815 -26.723
162 "MD" -12.075 73.772 -25.971
163 "MD" -14.505 76.137 -25.671
164 "MD" -16.134 79.71 -24.876
165 "MD" -18.191 81.951 -25.85
166 "MD" -19.655 84.397 -27.969
167 "MD" -22.001 85.891 -29.888
-19 "MD" -27.876 106.264 36.785
-18 "MD" -29.262 102.722 34.543
-17 "MD" -26.985 99.715 33.801
-16 "MD" -26.78 96.43 32.988
-15 "MD" -25.482 93.329 31.513
-14 "MD" -24.522 89.737 31.603
-13 "MD" -25.223 86.524 29.723
-12 "MD" -24.126 83.163 29.701
-11 "MD" -24.605 79.803 28.923
-10 "MD" -24.666 76.963 27.563
-9 "MD" -23.812 73.687 26.418
-8 "MD" -23.658 71.328 25.055
-7 "MD" -23.549 68.014 24.191
-6 "MD" -22.864 64.522 24.181
-5 "MD" -20.292 61.599 23.592
-4 "MD" -20.506 58.209 24.872
-3 "MD" -20.029 54.954 24.739
-2 "MD" -20.269 51.901 25.467
-1 "MD" -21.729 48.223 23.658
0 "MD" -22.766 45.217 23.111
1 "MD" -24.516 42.333 22.313
2 "MD" -25.648 39.576 22.059
3 "MD" -27.33 35.914 20.944
4 "MD" -27.967 33.246 21.263
5 "MD" -29.122 29.937 20.522
6 "MD" -30.199 26.077 21.243
7 "MD" -31.53 23.869 21.993
8 "MD" -32.859 20.281 23.332
9 "MD" -34.703 17.443 22.467
10 "MD" -36.563 14.842 22.76
11 "MD" -38.206 12.288 23.147
12 "MD" -39.165 9.006 23.287
13 "MD" -39.307 5.863 22.473
14 "MD" -38.821 2.761 22.865
15 "MD" -39.167 -0.975 21.033
16 "MD" -38.706 -4.241 21.142
17 "MD" -37.856 -7.424 20.834
18 "MD" -38.745 -10.806 19.971
19 "MD" -37.903 -14.098 19.769
20 "MD" -37.166 -16.785 18.142
21 "MD" -36.984 -20.846 18.584
22 "MD" -36.744 -24.174 17.27
23 "MD" -34.721 -26.333 16.388
24 "MD" -31.772 -28.625 15.471
25 "MD" -28.944 -30.261 16.088
26 "MD" -26.2 -32.443 15.481
27 "MD" -24.098 -34.501 15.55
28 "MD" -21.507 -35.848 15.888
29 "MD" -18.786 -38.79 16.139
30 "MD" -15.793 -40.532 16.395
31 "MD" -12.245 -40.658 15.885
32 "MD" -8.501 -41.563 17.103
33 "MD" -5.57 -42.821 16.477
34 "MD" -2.247 -43.65 15.564
35 "MD" 1.108 -42.657 14.978
36 "MD" 4.758 -41.986 15.533
37 "MD" 7.734 -42.13 16.35
38 "MD" 10.483 -40.08 14.944
39 "MD" 13.624 -38.636 14.619
40 "MD" 16.766 -37.947 12.317
41 "MD" 19.485 -36.012 13.231
42 "MD" 21.64 -33.901 11.379
43 "MD" 25.484 -32.918 11.18
44 "MD" 28.302 -31.126 9.991
45 "MD" 29.757 -28.421 11.11
46 "MD" 31.768 -26.335 11.59
47 "MD" 34.649 -22.848 10.752
48 "MD" 37.226 -20.415 10.865
49 "MD" 38.269 -17.246 9.737
50 "MD" 38.672 -14.179 9.942
51 "MD" 40.256 -11.219 9.229
52 "MD" 42.726 -7.739 9.866
53 "MD" 43.484 -4.809 8.859
54 "MD" 43.754 -1.554 8.011
55 "MD" 42.707 1.897 8.352
56 "MD" 42.117 5.187 7.342
57 "MD" 41.537 8.631 6.844
58 "MD" 42.535 12.467 7.439
59 "MD" 40.872 15.526 6.058
60 "MD" 39.475 18.837 6.321
61 "MD" 37.334 21.18 5.417
62 "MD" 35.488 24.228 5.796
63 "MD" 34.135 27.425 6.398
64 "MD" 31.355 29.548 6.082
65 "MD" 29.106 32.191 4.946
66 "MD" 26.24 33.739 5.285
67 "MD" 23.112 34.544 5.342
68 "MD" 20.365 36.364 4.247
69 "MD" 17.341 36.447 2.922
70 "MD" 13.997 38.297 1.959
71 "MD" 9.986 38.929 1.992
72 "MD" 6.579 39.635 1.748
73 "MD" 3.1 39.904 1.105
74 "MD" -0.095 39.561 0.745
75 "MD" -2.546 38.989 -0.957
76 "MD" -5.779 39.15 -1.349
77 "MD" -9.029 38.778 -1.754
78 "MD" -12.836 38.552 -2.061
79 "MD" -16.542 37.787 -2.905
80 "MD" -19.357 35.955 -2.985
81 "MD" -22.76 34.296 -3.856
82 "MD" -25.749 32.679 -3.037
83 "MD" -28.396 30.791 -3.11
84 "MD" -30.636 28.17 -3.601
85 "MD" -32.999 26.313 -3.9
86 "MD" -36.099 24.288 -4.755
87 "MD" -37.598 20.481 -4.064
88 "MD" -39.588 18.078 -2.706
89 "MD" -40.443 14.526 -4.205
90 "MD" -42.438 10.864 -5.196
91 "MD" -41.801 7.951 -5.018
92 "MD" -42.338 4.922 -6.377
93 "MD" -43.424 1.654 -5.064
94 "MD" -42.822 -1.735 -6.825
95 "MD" -43.772 -5.092 -8.064
96 "MD" -41.458 -8.176 -7.894
97 "MD" -40.493 -10.688 -9.839
98 "MD" -38.637 -13.948 -10.715
99 "MD" -37.971 -17.418 -10.959
100 "MD" -35.376 -19.99 -11.696
101 "MD" -33.671 -24.086 -11.731
102 "MD" -31.199 -26.228 -11.01
103 "MD" -29.635 -28.681 -12.474
104 "MD" -28.172 -32.526 -11.649
105 "MD" -25.415 -33.805 -11.781
106 "MD" -22.361 -34.987 -12.49
107 "MD" -19.894 -37.263 -12.882
108 "MD" -16.229 -37.304 -12.666
109 "MD" -13.507 -40.01 -12.22
110 "MD" -10.146 -40.118 -13.045
111 "MD" -7.433 -41.908 -13.294
112 "MD" -4.177 -42.468 -13.214
113 "MD" -0.608 -43.793 -12.461
114 "MD" 2.67 -43.015 -12.701
115 "MD" 6.137 -43.163 -13.535
116 "MD" 9.707 -40.76 -13.328
117 "MD" 12.891 -40.029 -13.146
118 "MD" 16.239 -38.998 -13.192
119 "MD" 19.878 -37.741 -12.478
120 "MD" 22.922 -36.466 -13.476
121 "MD" 24.596 -32.684 -13.852
122 "MD" 27.921 -30.797 -15.664
123 "MD" 29.674 -28.796 -14.903
124 "MD" 32.515 -26.938 -15.75
125 "MD" 35.875 -25.075 -16.951
126 "MD" 37.471 -22.882 -17.999
127 "MD" 37.254 -19.624 -18.931
128 "MD" 37.207 -16.286 -20.557
129 "MD" 37.058 -12.584 -21.385
130 "MD" 38.925 -8.991 -21.455
131 "MD" 40.281 -5.936 -23.189
132 "MD" 39.798 -2.466 -22.156
133 "MD" 39.959 0.896 -23.202
134 "MD" 39.586 4.293 -22.681
135 "MD" 38.709 7.355 -23.057
136 "MD" 38.901 10.174 -23.113
137 "MD" 38.465 13.721 -24.254
138 "MD" 36.438 16.508 -23.744
139 "MD" 34.979 19.941 -23.427
140 "MD" 32.64 22.277 -22.508
141 "MD" 32.567 25.801 -21.748
142 "MD" 30.375 28.211 -21.439
143 "MD" 29.836 31.634 -20.901
144 "MD" 28.872 34.434 -19.759
145 "MD" 26.435 37.508 -20.276
146 "MD" 25.725 40.95 -20.055
147 "MD" 22.952 43.203 -19.7
148 "MD" 20.846 45.673 -20.379
149 "MD" 17.925 47.664 -20.211
150 "MD" 15.842 50.126 -19.774
151 "MD" 14.588 53.096 -19.501
152 "MD" 12.146 55.852 -20.419
153 "MD" 11.061 58.429 -20.656
154 "MD" 11.165 62.991 -20.523
155 "MD" 10.348 65.484 -21.428
156 "MD" 9.525 68.796 -21.951
157 "MD" 8.466 71.774 -23.779
158 "MD" 6.673 74.714 -24.368
159 "MD" 5.313 77.48 -26.092
160 "MD" 4.107 80.658 -26.11
161 "MD" 2.715 83.324 -26.603
162 "MD" 1.078 86.57 -25.141
163 "MD" 0.251 89.318 -25.927
164 "MD" 0.125 92.762 -25.803
165 "MD" -0.179 95.801 -28.393
166 "MD" -0.687 99.249 -28.562
167 "MD" -0.206 101.501 -30.702
-19 "MD" -7.93 101.237 40.801
-18 "MD" -7.293 98.684 37.951
-17 "MD" -7.127 96.266 36.208
-16 "MD" -7.337 93.329 34.435
-15 "MD" -9.062 90.278 34.154
-14 "MD" -8.942 87.001 32.9
-13 "MD" -9.668 84.564 30.924
-12 "MD" -9.949 81.017 30.139
-11 "MD" -11.592 77.934 29.44
-10 "MD" -12.627 74.937 28.9
-9 "MD" -12.521 71.584 28.159
-8 "MD" -12.508 68.272 27.924
-7 "MD" -13.976 65.589 26.455
-6 "MD" -13.751 62.014 26.094
-5 "MD" -14.896 58.733 24.926
-4 "MD" -15.343 55.452 24.372
-3 "MD" -16.769 52.096 24.172
-2 "MD" -18.768 49.222 24.215
-1 "MD" -20.276 46.793 22.772
0 "MD" -22.376 44.142 22.989
1 "MD" -25.224 42.43 22.045
2 "MD" -26.502 39.117 21.465
3 "MD" -28.007 36.252 20.105
4 "MD" -28.688 32.416 20.201
5 "MD" -30.116 30.073 19.869
6 "MD" -30.767 26.336 21.319
7 "MD" -32.063 23.173 23.379
8 "MD" -33.243 20.376 23.105
9 "MD" -34.709 17.34 22.945
10 "MD" -36.188 14.272 22.493
11 "MD" -38.529 12.035 22.733
12 "MD" -39.273 8.939 22.225
13 "MD" -39.758 6.003 22.002
14 "MD" -39.998 2.561 22.376
15 "MD" -40.563 -1.195 21.707
16 "MD" -39.932 -4.348 21.941
17 "MD" -39.413 -7.611 21.462
18 "MD" -40.266 -10.812 20.07
19 "MD" -38.574 -13.071 19.005
20 "MD" -37.269 -17.556 17.767
21 "MD" -37.081 -20.887 19.315
22 "MD" -36.519 -24.126 18.62
23 "MD" -35.755 -27.082 17.588
24 "MD" -31.998 -28.904 17.883
25 "MD" -28.99 -29.968 17.923
26 "MD" -26.533 -32.752 17.413
27 "MD" -23.871 -35.899 17.256
28 "MD" -21.107 -37.792 16.216
29 "MD" -18.41 -39.029 16.571
30 "MD" -15.271 -40.558 15.4
31 "MD" -12.003 -41.114 15.356
32 "MD" -9.028 -41.542 15.838
33 "MD" -4.892 -44.355 16.504
34 "MD" -1.704 -44.162 15.915
35 "MD" 1.787 -43.55 14.695
36 "MD" 5.359 -42.478 15.011
37 "MD" 8.329 -42.047 15.403
38 "MD" 11.289 -40.345 14.184
39 "MD" 14.81 -38.911 14.274
40 "MD" 18.068 -37.766 12.55
41 "MD" 20.422 -36.052 13.125
42 "MD" 23.043 -33.604 11.818
43 "MD" 25.939 -32.396 11.807
44 "MD" 28.674 -30.521 11.162
45 "MD" 30.164 -27.707 11.08
46 "MD" 32.804 -25.615 10.047
47 "MD" 34.874 -23.158 11.542
48 "MD" 37.091 -20.14 10.693
49 "MD" 38.639 -16.892 10.635
50 "MD" 38.92 -13.463 10.596
51 "MD" 40.872 -10.303 10.524
52 "MD" 42.221 -7.536 10.387
53 "MD" 43.105 -4.241 8.635
54 "MD" 43.789 -0.907 8.251
55 "MD" 42.702 1.82 7.802
56 "MD" 42.253 4.804 6.791
57 "MD" 41.146 8.402 6.241
58 "MD" 42.096 11.544 6.912
59 "MD" 40.673 14.679 6.796
60 "MD" 39.478 18.351 7.529
61 "MD" 37.505 21.144 5.805
62 "MD" 35.569 24.325 5.866
63 "MD" 34.398 27.276 6.225
64 "MD" 32.066 30.257 5.392
65 "MD" 29.074 31.376 4.621
66 "MD" 26.125 33.166 5.218
67 "MD" 23.595 34.132 4.698
68 "MD" 20.553 36.056 4.418
69 "MD" 17.062 36.643 2.162
70 "MD" 14.14 38.984 0.914
71 "MD" 10.653 38.787 1.299
72 "MD" 7.156 39.938 0.433
73 "MD" 4.109 41.093 -0.45
74 "MD" 0.409 39.648 -1.067
75 "MD" -2.734 39.465 -2.259
76 "MD" -5.841 39.883 -3.38
77 "MD" -9.13 38.922 -2.972
78 "MD" -12.607 38.731 -3.029
79 "MD" -16.094 38.042 -3.382
80 "MD" -18.85 36.532 -3.689
81 "MD" -22.151 35.007 -2.722
82 "MD" -25.284 33.466 -3.184
83 "MD" -28.168 31.856 -2.71
84 "MD" -30.601 29.564 -3.254
85 "MD" -32.791 26.813 -2.714
86 "MD" -35.433 25.051 -3.433
87 "MD" -37.154 20.905 -3.812
88 "MD" -38.848 17.928 -4.184
89 "MD" -40.973 14.994 -4.494
90 "MD" -42.526 11.428 -4.944
91 "MD" -41.543 8.025 -4.538
92 "MD" -43.232 4.544 -3.388
93 "MD" -43.548 0.661 -3.005
94 "MD" -42.39 -1.838 -4.033
95 "MD" -41.683 -5.356 -5.454
96 "MD" -40.142 -7.886 -6.654
97 "MD" -39.433 -11.256 -7.603
98 "MD" -38.306 -14.857 -8.324
99 "MD" -37.57 -18.075 -7.257
100 "MD" -35.117 -20.333 -7.611
101 "MD" -33.944 -23.895 -8.475
102 "MD" -31.789 -26.092 -7.886
103 "MD" -30.344 -29.261 -7.881
104 "MD" -27.441 -31.994 -7.771
105 "MD" -24.744 -34.124 -8.422
106 "MD" -21.953 -35.765 -10.128
107 "MD" -18.787 -36.873 -11.228
108 "MD" -15.091 -37.812 -10.999
109 "MD" -12.599 -39.3 -11.7
110 "MD" -9.207 -39.921 -12.196
111 "MD" -6.437 -41.731 -13.351
112 "MD" -2.893 -41.807 -12.841
113 "MD" 0.383 -43.138 -13.353
114 "MD" 4.126 -43.339 -13.447
115 "MD" 7.025 -44.064 -13.867
116 "MD" 10.143 -41.039 -13.055
117 "MD" 13.62 -40.618 -13.459
118 "MD" 16.452 -38.347 -13.594
119 "MD" 19.602 -37.444 -13.826
120 "MD" 22.977 -36.848 -14.046
121 "MD" 24.667 -33.706 -14.482
122 "MD" 27.532 -31.851 -15.287
123 "MD" 29.697 -30.213 -15.191
124 "MD" 32.519 -28.058 -16.486
125 "MD" 35.466 -25.978 -17.954
126 "MD" 37.266 -24.045 -18.345
127 "MD" 37.195 -20.396 -20.659
128 "MD" 38.533 -16.969 -19.553
129 "MD" 38.144 -13.508 -19.295
130 "MD" 38.595 -10.297 -20.066
131 "MD" 40.364 -7.38 -20.102
132 "MD" 39.842 -3.376 -20.516
133 "MD" 39.726 -0.017 -20.046
134 "MD" 39.879 3.436 -20.629
135 "MD" 38.361 6.512 -21.034
136 "MD" 37.134 9.123 -21.129
137 "MD" 36.63 12.381 -21.674
138 "MD" 36.034 15.12 -22.778
139 "MD" 34.765 18.248 -22.995
140 "MD" 33.12 21.702 -22.211
141 "MD" 32.41 25.291 -21.861
142 "MD" 32.268 28.486 -21.595
143 "MD" 31.159 31.79 -21.127
144 "MD" 29.975 35.066 -20.157
145 "MD" 27.956 37.585 -20.889
146 "MD" 26.684 40.661 -21.08
147 "MD" 24.718 42.915 -22.424
148 "MD" 22.246 45.299 -22.388
149 "MD" 18.853 47.45 -22.871
150 "MD" 17.2 50.339 -22.572
151 "MD" 14.73 52.204 -22.891
152 "MD" 12.46 55.173 -22.451
153 "MD" 11.069 58.124 -21.864
154 "MD" 9.104 60.577 -22.721
155 "MD" 7.326 63.343 -23.053
156 "MD" 5.854 66.162 -22.983
157 "MD" 3.787 68.119 -22.689
158 "MD" 2.26 72.126 -23.524
159 "MD" -0.404 74.527 -23.433
160 "MD" -1.407 77.459 -23.524
161 "MD" -4.367 78.972 -25.197
162 "MD" -5.299 82.246 -25.767
163 "MD" -7.932 84.261 -26.443
164 "MD" -9.793 86.705 -28.217
165 "MD" -11.254 89.544 -28.164
166 "MD" -12.522 92.572 -30.608
167 "MD" -14.972 94.877 -32.747
-19 "MD" 15.123 94.108 21.477
-18 "MD" 11.402 92.23 21.547
-17 "MD" 9.965 89.695 20.948
-16 "MD" 7.531 87.168 21.626
-15 "MD" 5.568 85.065 21.129
-14 "MD" 3.367 82.41 21.979
-13 "MD" 1.581 79.47 22.243
-12 "MD" -0.741 76.763 22.237
-11 "MD" -3.714 75.135 22.606
-10 "MD" -5.573 72.177 21.669
-9 "MD" -8.136 70.019 21.953
-8 "MD" -10.653 68.66 23.147
-7 "MD" -12.771 65.578 23.31
-6 "MD" -14.321 62.111 22.785
-5 "MD" -16.699 60.043 23.604
-4 "MD" -18.42 57.679 23.667
-3 "MD" -19.913 54.175 23.673
-2 "MD" -21.828 51.546 24.542
-1 "MD" -23.185 48.591 22.859
0 "MD" -25.328 46.295 23.496
1 "MD" -27.536 43.682 21.353
2 "MD" -29.427 40.623 19.855
3 "MD" -30.164 37.209 20.04
4 "MD" -30.99 33.91 20.371
5 "MD" -31.902 30.941 21.51
6 "MD" -32.398 27.671 21.323
7 "MD" -34.22 24.898 22.239
8 "MD" -34.61 21.686 23.28
9 "MD" -35.068 18.648 23.807
10 "MD" -37.965 15.524 24.429
11 "MD" -38.31 12.071 23.23
12 "MD" -39.62 9.045 23.946
13 "MD" -40.123 5.554 23.219
14 "MD" -39.639 2.608 23.984
15 "MD" -40.176 -0.838 23.117
16 "MD" -39.982 -4.345 23.271
17 "MD" -39.854 -7.237 22.178
18 "MD" -38.542 -9.927 21.901
19 "MD" -38.048 -13.095 19.439
20 "MD" -37.038 -17.023 19.683
21 "MD" -36.856 -20.55 18.433
22 "MD" -36.409 -23.534 17.159
23 "MD" -34.51 -25.944 16.272
24 "MD" -31.262 -28.116 16.299
25 "MD" -28.812 -29.742 15.886
26 "MD" -26.33 -32.027 15.563
27 "MD" -23.856 -34.599 15.964
28 "MD" -20.934 -36.245 15.186
29 "MD" -19.445 -38.872 15.436
30 "MD" -15.704 -40.492 15.976
31 "MD" -12.81 -40.561 16.016
32 "MD" -9.189 -40.684 16.998
33 "MD" -5.507 -42.764 17.32
34 "MD" -2.626 -41.896 17.644
35 "MD" 0.597 -42.911 16.692
36 "MD" 3.98 -41.783 15.614
37 "MD" 7.823 -41.893 16.276
38 "MD" 10.862 -40.586 14.668
39 "MD" 13.945 -39.361 13.615
40 "MD" 16.93 -38.461 11.444
41 "MD" 20.141 -36.655 11.939
42 "MD" 22.655 -34.412 11.547
43 "MD" 25.879 -33.281 10.932
44 "MD" 28.296 -31.293 10.503
45 "MD" 29.386 -27.871 11.21
46 "MD" 32.198 -25.872 10.293
47 "MD" 34.302 -23.75 11.387
48 "MD" 36.691 -20.099 10.436
49 "MD" 38.557 -17.015 10.603
50 "MD" 38.771 -13.315 10.703
51 "MD" 40.322 -10.867 10.14
52 "MD" 41.604 -8.122 9.761
53 "MD" 42.851 -4.969 7.694
54 "MD" 42.901 -1.785 6.498
55 "MD" 42.222 1.124 6.275
56 "MD" 41.789 4.377 4.87
57 "MD" 41.532 7.533 5.535
58 "MD" 42.348 10.881 6.563
59 "MD" 41.008 14.285 5.828
60 "MD" 39.697 18.168 5.734
61 "MD" 37.701 20.869 4.042
62 "MD" 35.683 23.588 5.288
63 "MD" 32.98 26.1 4.84
64 "MD" 32.14 29.832 5.662
65 "MD" 28.787 31.383 4.948
66 "MD" 25.537 32.734 5.451
67 "MD" 22.483 33.89 4.888
68 "MD" 20.027 36.307 3.881
69 "MD" 16.336 36.029 2.309
70 "MD" 12.927 38.51 1.85
71 "MD" 9.394 38.217 1.443
72 "MD" 6.228 39.72 0.914
73 "MD" 3.176 39.953 -0.117
74 "MD" 0.396 40.897 -0.314
75 "MD" -3.783 40.619 -0.653
76 "MD" -6.572 40.254 -1.067
77 "MD" -9.809 39.399 -1.401
78 "MD" -13.42 38.859 -0.97
79 "MD" -16.508 37.546 -2.738
80 "MD" -19.269 36.696 -3.521
81 "MD" -22.554 35.025 -2.563
82 "MD" -25.312 33.025 -3.412
83 "MD" -27.932 30.716 -3.138
84 "MD" -30.102 28.235 -3.545
85 "MD" -32.864 26.455 -4.142
86 "MD" -35.659 24.307 -5.318
87 "MD" -37.045 21.101 -4.58
88 "MD" -38.847 18.354 -4.09
89 "MD" -40.779 14.702 -6.424
90 "MD" -42.689 11.753 -7.01
91 "MD" -42.28 8.291 -6.863
92 "MD" -42.895 4.649 -7.703
93 "MD" -43.368 1.238 -5.936
94 "MD" -43.235 -1.686 -7.813
95 "MD" -43.069 -5.253 -9.554
96 "MD" -41.105 -7.69 -9.369
97 "MD" -40.236 -11.014 -9.771
98 "MD" -39.395 -14.493 -10.557
99 "MD" -38.554 -17.788 -9.336
100 "MD" -35.635 -19.996 -10.43
101 "MD" -33.542 -24.117 -10.409
102 "MD" -30.87 -26.348 -11.142
103 "MD" -29.296 -28.508 -11.263
104 "MD" -27.171 -30.934 -10.371
105 "MD" -25.087 -33.445 -11.671
106 "MD" -22.786 -35.825 -11.305
107 "MD" -19.551 -36.827 -12.313
108 "MD" -16.018 -38.081 -11.778
109 "MD" -13.571 -40.725 -11.557
110 "MD" -9.614 -40.584 -13.094
111 "MD" -6.358 -42.292 -15.125
112 "MD" -3.118 -41.922 -14.342
113 "MD" 0.46 -43.424 -14.661
114 "MD" 4.016 -44.11 -14.72
115 "MD" 7.585 -44.086 -14.91
116 "MD" 10.139 -41.821 -13.739
117 "MD" 13.187 -40.68 -13.373
118 "MD" 16.353 -39.411 -14.499
119 "MD" 20.534 -37.433 -14.411
120 "MD" 23.827 -36.406 -14.807
121 "MD" 25.902 -33.619 -14.758
122 "MD" 28.592 -31.284 -15.307
123 "MD" 30.461 -29.373 -14.521
124 "MD" 33.729 -27.494 -14.734
125 "MD" 36.149 -25.597 -16.946
126 "MD" 37.547 -22.96 -17.633
127 "MD" 37.405 -19.514 -17.187
128 "MD" 38.593 -16.45 -18.758
129 "MD" 38.294 -12.781 -19.621
130 "MD" 39.403 -9.818 -19.982
131 "MD" 41.519 -6.853 -20.713
132 "MD" 40.057 -3.262 -20.937
133 "MD" 40.533 0.11 -21.547
134 "MD" 39.774 3.669 -22.125
135 "MD" 39.643 6.787 -21.753
136 "MD" 38.699 10.243 -22.259
137 "MD" 37.466 13.395 -22.719
138 "MD" 35.644 16.421 -22.826
139 "MD" 35.2 19.444 -23.445
140 "MD" 33.154 23.045 -22.686
141 "MD" 32.181 25.928 -22.417
142 "MD" 31.544 28.962 -21.909
143 "MD" 29.072 31.779 -21.417
144 "MD" 27.74 34.86 -20.919
145 "MD" 25.237 37.139 -21.551
146 "MD" 24.196 40.806 -21.026
147 "MD" 21.17 42.827 -20.926
148 "MD" 18.965 45.299 -21.195
149 "MD" 15.348 47.433 -21.803
150 "MD" 13.129 50.18 -21.665
151 "MD" 9.996 50.936 -22.497
152 "MD" 8.246 53.474 -22.615
153 "MD" 6.429 56.282 -22.282
154 "MD" 3.815 58.173 -23.45
155 "MD" 1.379 60.45 -22.351
156 "MD" -0.913 62.442 -23.373
157 "MD" -4.165 63.874 -25.332
158 "MD" -6.894 65.47 -26.081
159 "MD" -9.128 67.163 -28.913
160 "MD" -11.194 70.183 -29.159
161 "MD" -13.704 71.14 -31.21
162 "MD" -16.082 73.929 -30.946
163 "MD" -19.576 75.883 -31.446
164 "MD" -21.395 78.181 -33.346
165 "MD" -23.231 80.1 -34.844
166 "MD" -25.99 81.703 -36.579
167 "MD" -27.476 84.362 -38.088
-19 "MD" 13.133 94.709 32.31
-18 "MD" 9.846 93.638 31.134
-17 "MD" 8.932 90.752 29.156
-16 "MD" 6.551 87.979 28.996
-15 "MD" 4.862 85.023 27.186
-14 "MD" 2.772 82.744 27.576
-13 "MD" 0.764 80.333 28.419
-12 "MD" -1.607 77.51 28.353
-11 "MD" -4.853 75.705 28.615
-10 "MD" -7.75 73.836 28.244
-9 "MD" -8.8 70.628 27.124
-8 "MD" -11.227 68.313 26.782
-7 "MD" -13.414 66.104 26.077
-6 "MD" -14.971 63.253 25.332
-5 "MD" -17.508 61.136 26.463
-4 "MD" -18.337 58.242 25.127
-3 "MD" -20.542 54.555 25.045
-2 "MD" -22.128 51.481 25.176
-1 "MD" -23.001 48.786 23.488
0 "MD" -24.678 45.922 22.76
1 "MD" -26.378 43.041 22.038
2 "MD" -27.789 40.285 20.505
3 "MD" -28.726 36.95 20.437
4 "MD" -29.267 33.663 19.998
5 "MD" -30.053 30.45 19.723
6 "MD" -30.4 27.242 21.107
7 "MD" -31.544 23.699 22.737
8 "MD" -32.384 21.025 24.066
9 "MD" -34.364 18.329 23.909
10 "MD" -35.9 15.027 23.811
11 "MD" -37.014 12.211 23.326
12 "MD" -38.968 9.174 23.832
13 "MD" -38.966 5.801 22.462
14 "MD" -39.698 2.53 23.066
15 "MD" -39.695 -0.595 22.114
16 "MD" -39.284 -4.026 21.317
17 "MD" -39.842 -7.217 20.795
18 "MD" -38.326 -10.514 20.81
19 "MD" -37.542 -13.949 19.064
20 "MD" -36.655 -16.94 19.52
21 "MD" -35.872 -19.903 17.829
22 "MD" -35.336 -23.157 18.18
23 "MD" -33.722 -25.968 16.661
24 "MD" -31.899 -28.168 15.45
25 "MD" -28.973 -29.822 16.105
26 "MD" -26.302 -32.354 14.764
27 "MD" -24.342 -34.926 15.892
28 "MD" -21.584 -36.33 14.111
29 "MD" -18.682 -38.78 13.634
30 "MD" -15.45 -39.886 14.032
31 "MD" -12.345 -40.456 13.847
32 "MD" -9.169 -41.266 13.865
33 "MD" -6.375 -43.154 13.518
34 "MD" -2.622 -43.609 12.753
35 "MD" 0.641 -42.697 13.447
36 "MD" 4.214 -42.096 13.729
37 "MD" 7.729 -42.408 14.467
38 "MD" 10.686 -40.547 13.306
39 "MD" 13.815 -39.036 13.29
40 "MD" 16.954 -37.901 11.758
41 "MD" 20.031 -36.044 12.698
42 "MD" 22.901 -34.028 12.061
43 "MD" 25.373 -32.038 11.776
44 "MD" 28.444 -30.019 11.852
45 "MD" 29.78 -26.791 11.962
46 "MD" 32.704 -25.071 10.984
47 "MD" 34.701 -23.161 12.663
48 "MD" 37.036 -20.02 11.322
49 "MD" 38.894 -17.072 11.339
50 "MD" 39.214 -13.488 11.022
51 "MD" 40.314 -10.414 10.803
52 "MD" 41.77 -7.712 10.648
53 "MD" 43.137 -4.396 9.548
54 "MD" 43.506 -1.23 7.993
55 "MD" 42.861 1.115 7.121
56 "MD" 42.464 4.841 6.204
57 "MD" 41.756 8.222 5.745
58 "MD" 42.657 11.646 6.576
59 "MD" 40.353 15.055 5.588
60 "MD" 39.311 18.505 5.407
61 "MD" 38.196 21.574 4.009
62 "MD" 36.171 24.252 5.266
63 "MD" 33.635 26.354 4.734
64 "MD" 32.629 30.109 5.14
65 "MD" 29.142 31.445 4.677
66 "MD" 26.414 32.733 5.191
67 "MD" 23.424 34.367 3.481
68 "MD" 20.526 36.547 4.302
69 "MD" 17.403 37.444 3.404
70 "MD" 13.454 37.926 3.663
71 "MD" 10.094 38.337 2.508
72 "MD" 6.81 39.339 2.806
73 "MD" 3.523 40.149 2.377
74 "MD" 0.681 39.418 1.218
75 "MD" -2.55 39.131 -0.068
76 "MD" -5.657 39.076 -1.113
77 "MD" -8.767 38.467 -0.948
78 "MD" -12.135 38.597 -2.01
79 "MD" -16.046 38.049 -2.643
80 "MD" -18.498 36.982 -3.721
81 "MD" -21.361 35.203 -2.511
82 "MD" -24.862 33.751 -2.916
83 "MD" -27.408 30.82 -3.381
84 "MD" -29.616 28.261 -3.256
85 "MD" -32.636 26.3 -3.478
86 "MD" -35.322 24.368 -4.204
87 "MD" -37.121 20.94 -3.985
88 "MD" -39.005 18.194 -4.219
89 "MD" -40.302 15.231 -5.589
90 "MD" -42.004 11.364 -6.16
91 "MD" -41.97 8.195 -6.268
92 "MD" -42.456 5.006 -5.167
93 "MD" -43.022 1.292 -4.569
94 "MD" -41.682 -1.941 -6.474
95 "MD" -42.387 -5.736 -7.819
96 "MD" -41.352 -8.49 -8.224
97 "MD" -40.236 -10.832 -8.486
98 "MD" -39.139 -14.72 -9.614
99 "MD" -38.586 -18.072 -8.913
100 "MD" -35.916 -21.065 -10.201
101 "MD" -34.065 -23.512 -9.736
102 "MD" -31.545 -26.097 -11.099
103 "MD" -29.639 -28.986 -10.821
104 "MD" -27.242 -31.281 -11.059
105 "MD" -24.534 -33.008 -11.164
106 "MD" -21.767 -35.512 -11.059
107 "MD" -18.551 -36.386 -11.69
108 "MD" -15.54 -37.981 -12.274
109 "MD" -12.773 -40.354 -12.595
110 "MD" -9.06 -40.846 -14.41
111 "MD" -5.949 -42.531 -13.711
112 "MD" -2.376 -42.452 -13.097
113 "MD" 1.239 -43.216 -13.457
114 "MD" 4.508 -44.018 -12.812
115 "MD" 7.424 -43.048 -13.609
116 "MD" 10.658 -42.938 -13.959
117 "MD" 13.794 -41.173 -14.555
118 "MD" 16.861 -38.69 -14.853
119 "MD" 19.94 -37.782 -14.668
120 "MD" 22.756 -37.086 -14.708
121 "MD" 25.052 -33.776 -14.539
122 "MD" 27.3 -31.31 -15.821
123 "MD" 30.614 -29.398 -15.72
124 "MD" 33.693 -27.633 -15.701
125 "MD" 35.805 -24.426 -17.514
126 "MD" 36.773 -21.662 -16.873
127 "MD" 36.651 -18.671 -19.058
128 "MD" 37.616 -16.181 -19.925
129 "MD" 37.302 -12.521 -20.58
130 "MD" 38.696 -9.328 -20.797
131 "MD" 39.784 -6.381 -21.609
132 "MD" 39.588 -3.105 -21.714
133 "MD" 39.415 0.321 -22.199
134 "MD" 40.525 4.151 -22.627
135 "MD" 38.955 7.048 -23.737
136 "MD" 38.565 9.772 -22.887
137 "MD" 38.476 13.314 -23.431
138 "MD" 37.099 16.484 -23.78
139 "MD" 35.959 19.499 -24.267
140 "MD" 33.651 22.686 -22.995
141 "MD" 32.979 25.656 -22.579
142 "MD" 32.135 28.475 -21.8
143 "MD" 30.498 31.656 -21.506
144 "MD" 29.557 34.495 -20.87
145 "MD" 27.962 37.192 -21.506
146 "MD" 26.737 40.281 -22.972
147 "MD" 24.762 42.706 -23.285
148 "MD" 22.005 44.655 -22.741
149 "MD" 19.376 47.009 -22.621
150 "MD" 17.451 49.613 -21.662
151 "MD" 15.423 52.132 -21.514
152 "MD" 13.236 54.706 -20.437
153 "MD" 11.28 57.27 -18.872
154 "MD" 9.258 60.075 -19.17
155 "MD" 7.547 62.188 -18.779
156 "MD" 5.222 64.989 -18.679
157 "MD" 2.347 66.649 -18.917
158 "MD" 0.175 68.612 -19.596
159 "MD" -2.148 70.983 -19.749
160 "MD" -4.711 73.305 -19.695
161 "MD" -7.502 75.49 -20.715
162 "MD" -9.286 78.748 -21.179
163 "MD" -11.975 79.912 -21.177
164 "MD" -13.678 82.57 -21.985
165 "MD" -15.334 85.918 -21.79
166 "MD" -17.448 88.813 -21.634
167 "MD" -19.839 91.094 -23.655
-19 "MD" 10.929 93.894 34.531
-18 "MD" 7.102 92.95 34.462
-17 "MD" 5.535 89.704 33.358
-16 "MD" 3.742 87.529 33.075
-15 "MD" 2.655 84.124 32.463
-14 "MD" -0.068 82.229 32.31
-13 "MD" -1.961 79.37 33.058
-12 "MD" -4.551 76.739 32.866
-11 "MD" -7.181 74.434 32.965
-10 "MD" -8.422 72.15 30.93
-9 "MD" -9.907 69.214 31.116
-8 "MD" -12.821 67.735 30.444
-7 "MD" -14.119 64.052 28.438
-6 "MD" -15.251 60.796 26.336
-5 "MD" -15.901 57.448 25.726
-4 "MD" -18.367 55.565 24.52
-3 "MD" -20.088 52.21 24.115
-2 "MD" -21.062 49.27 23.637
-1 "MD" -22.649 47.065 20.875
0 "MD" -24.715 44.41 21.441
1 "MD" -27.127 42.017 20.512
2 "MD" -28.822 39.01 19.89
3 "MD" -29.876 35.984 19.334
4 "MD" -30.79 33.128 20.553
5 "MD" -32.287 29.735 20.334
6 "MD" -33.094 26.685 20.807
7 "MD" -35.023 24.135 21.96
8 "MD" -35.111 20.737 22.711
9 "MD" -36.731 17.187 21.581
10 "MD" -36.56 14.02 22.803
11 "MD" -39.27 10.965 21.9
12 "MD" -40.266 7.558 21.865
13 "MD" -40.351 4.648 20.91
14 "MD" -40.13 1.376 21.231
15 "MD" -40.481 -2.16 20.453
16 "MD" -39.719 -5.774 20.392
17 "MD" -39.035 -8.943 20.832
18 "MD" -38.871 -12.498 20.83
19 "MD" -38.459 -15.232 19.879
20 "MD" -38.182 -18.492 19.995
21 "MD" -37.06 -21.649 19.633
22 "MD" -36.51 -24.682 17.88
23 "MD" -34.554 -26.975 16.279
24 "MD" -32.184 -28.561 14.47
25 "MD" -29.512 -29.793 14.265
26 "MD" -27.07 -32.194 14.015
27 "MD" -24.224 -34.2 14.595
28 "MD" -21.014 -36.214 13.967
29 "MD" -18.973 -38.379 13.8
30 "MD" -15.635 -40.273 14.666
31 "MD" -12.129 -39.79 13.93
32 "MD" -9.592 -41.978 15.733
33 "MD" -6.487 -43.776 15.617
34 "MD" -2.795 -43.258 14.489
35 "MD" 0.958 -42.892 12.824
36 "MD" 4.008 -41.842 13.512
37 "MD" 7.172 -42.268 14.668
38 "MD" 9.896 -40.67 13.455
39 "MD" 13.135 -39.36 13.483
40 "MD" 16.304 -38.318 12.034
41 "MD" 19.617 -36.931 12.899
42 "MD" 21.724 -34.433 12.073
43 "MD" 24.017 -32.291 11.854
44 "MD" 27.311 -30.824 11.589
45 "MD" 29.709 -28.34 10.709
46 "MD" 31.989 -25.873 9.868
47 "MD" 34.658 -23.523 11.239
48 "MD" 36.543 -20.251 10.378
49 "MD" 37.877 -17.637 9.768
50 "MD" 38.474 -14.333 9.733
51 "MD" 40.129 -11.67 9.143
52 "MD" 41.768 -8.552 8.509
53 "MD" 43.511 -5.273 6.848
54 "MD" 43.459 -1.877 6.816
55 "MD" 43.305 0.944 6.975
56 "MD" 41.762 4.699 6.452
57 "MD" 41.308 8.008 5.85
58 "MD" 42.308 11.139 6.414
59 "MD" 40.236 14.11 5.472
60 "MD" 38.912 17.76 5.653
61 "MD" 37.559 20.688 4.261
62 "MD" 35.353 22.947 6.071
63 "MD" 33.146 25.304 6.904
64 "MD" 31.177 29.101 6.868
65 "MD" 28.518 31.095 5.635
66 "MD" 25.584 32.522 6.404
67 "MD" 22.821 34.341 4.972
68 "MD" 19.985 36.273 6.054
69 "MD" 17.003 36.587 4.518
70 "MD" 13.743 37.999 3.738
71 "MD" 10.248 39.045 3.568
72 "MD" 6.885 39.294 2.625
73 "MD" 3.624 39.865 1.556
74 "MD" -0.248 40.006 1.427
75 "MD" -2.856 38.695 1.12
76 "MD" -6.38 38.394 -0.324
77 "MD" -8.871 38.777 -1.887
78 "MD" -13.3 38.952 -1.613
79 "MD" -16.797 37.837 -2.22
80 "MD" -19.69 36.477 -2.9
81 "MD" -22.571 34.371 -1.956
82 "MD" -25.299 32.139 -3.994
83 "MD" -27.456 29.386 -4.319
84 "MD" -29.106 26.97 -4.193
85 "MD" -32.413 25.373 -4.256
86 "MD" -35.906 23.074 -5.776
87 "MD" -37.125 19.792 -4.822
88 "MD" -38.415 16.693 -5.094
89 "MD" -40.071 13.344 -5.363
90 "MD" -42.24 10.581 -6.327
91 "MD" -41.769 6.893 -5.693
92 "MD" -42.417 4.089 -6.728
93 "MD" -43.426 0.656 -5.403
94 "MD" -42.724 -2.639 -6.93
95 "MD" -43.525 -6.086 -7.9
96 "MD" -41.623 -9.113 -8.689
97 "MD" -40.281 -11.952 -9.155
98 "MD" -38.928 -14.983 -9.981
99 "MD" -38.586 -18.24 -8.662
100 "MD" -36.39 -21.076 -10.025
101 "MD" -33.996 -24.689 -10.715
102 "MD" -31.326 -26.45 -9.199
103 "MD" -29.518 -28.9 -10.198
104 "MD" -26.465 -30.942 -11.533
105 "MD" -24.471 -34.058 -11.025
106 "MD" -21.173 -35.536 -11.91
107 "MD" -18.253 -36.424 -12.995
108 "MD" -15.238 -38.122 -12.558
109 "MD" -12.859 -39.688 -11.956
110 "MD" -9.275 -41.411 -13.402
111 "MD" -6.494 -42.916 -13.007
112 "MD" -2.653 -42.46 -12.372
113 "MD" 0.496 -42.141 -13.122
114 "MD" 3.543 -42.903 -12.073
115 "MD" 6.951 -43.237 -11.975
116 "MD" 10.16 -41.735 -13.121
117 "MD" 13.965 -41.429 -14.537
118 "MD" 17.148 -38.886 -13.979
119 "MD" 19.899 -38.068 -14.054
120 "MD" 23.169 -37.478 -14.129
121 "MD" 25.147 -34.098 -14.112
122 "MD" 27.791 -31.804 -15.757
123 "MD" 29.663 -29.172 -15.259
124 "MD" 33.382 -27.544 -15.655
125 "MD" 35.453 -24.678 -17.415
126 "MD" 37.101 -22.351 -18.029
127 "MD" 37.111 -18.512 -18.454
128 "MD" 37.845 -15.791 -19.831
129 "MD" 37.23 -12.186 -20.283
130 "MD" 39.006 -9.377 -20.658
131 "MD" 39.419 -6 -22.373
132 "MD" 39.986 -2.423 -22.353
133 "MD" 39.455 1.095 -23.346
134 "MD" 39.504 4.354 -22.536
135 "MD" 37.771 7.259 -22.862
136 "MD" 38.186 11.015 -23.024
137 "MD" 37.525 13.99 -23.723
138 "MD" 35.275 16.753 -24.727
139 "MD" 34.41 19.341 -24.162
140 "MD" 32.939 22.541 -23.635
141 "MD" 32.778 26.179 -22.941
142 "MD" 29.479 28.661 -23.192
143 "MD" 28.657 31.395 -21.984
144 "MD" 28.28 34.959 -21.277
145 "MD" 27.744 38.009 -20.885
146 "MD" 26.289 41.547 -21.013
147 "MD" 24.186 44.052 -21.033
148 "MD" 22.085 45.759 -19.533
149 "MD" 18.324 47.579 -18.665
150 "MD" 16.164 49.358 -18.242
151 "MD" 13.234 50.591 -17.083
152 "MD" 10.197 52.361 -18.583
153 "MD" 7.548 54.275 -17.778
154 "MD" 4.852 57.253 -18.081
155 "MD" 2.209 58.654 -19.411
156 "MD" 0.423 60.612 -20.976
157 "MD" -1.929 62.67 -22.233
158 "MD" -4.794 64.043 -22.305
159 "MD" -8.109 65.125 -23.231
160 "MD" -11.492 65.804 -24.286
161 "MD" -13.729 68.257 -25.251
162 "MD" -16.694 69.54 -26.653
163 "MD" -19.799 69.859 -27.663
164 "MD" -22.938 71.136 -28.707
165 "MD" -26.17 72.619 -28.258
166 "MD" -28.877 73.487 -29.71
167 "MD" -31.737 75.045 -30.838
-19 "MD" -2.283 101.255 38.915
-18 "MD" -2.832 97.813 37.685
-17 "MD" -3.256 95.17 36.068
-16 "MD" -3.765 92.145 34.123
-15 "MD" -3.159 88.57 34.649
-14 "MD" -4.276 85.487 34.53
-13 "MD" -6.309 82.691 33.211
-12 "MD" -6.624 79.173 34.02
-11 "MD" -8.311 76.316 32.959
-10 "MD" -10.597 73.597 32.65
-9 "MD" -10.826 70.051 31.192
-8 "MD" -12.125 67.613 30.333
-7 "MD" -13.886 65.377 29.194
-6 "MD" -14.755 62.346 27.929
-5 "MD" -17.287 59.558 27.609
-4 "MD" -18.234 56.385 25.28
-3 "MD" -19.518 53.494 25.082
-2 "MD" -21.919 51.213 23.894
-1 "MD" -22.646 47.799 23.92
0 "MD" -25.054 45.153 22.693
1 "MD" -26.332 42.076 21.879
2 "MD" -28.13 39.972 20.903
3 "MD" -28.986 36.661 21.446
4 "MD" -29.779 33.174 21.056
5 "MD" -30.381 29.908 20.959
6 "MD" -30.946 26.911 22.23
7 "MD" -32.097 23.965 24.026
8 "MD" -32.521 20.908 26.055
9 "MD" -33.792 18.33 25.097
10 "MD" -35.776 15.194 25.876
11 "MD" -38.741 12.426 25.947
12 "MD" -39.526 8.85 24.65
13 "MD" -40.587 5.853 24.395
14 "MD" -39.306 2.589 25.084
15 "MD" -40.165 -0.429 23.469
16 "MD" -39.747 -3.736 22.959
17 "MD" -38.536 -7.284 22.175
18 "MD" -39.026 -10.79 21.641
19 "MD" -37.773 -13.941 20.2
20 "MD" -36.3 -16.726 19.673
21 "MD" -36.754 -20.384 19.788
22 "MD" -36.216 -23.907 19.988
23 "MD" -33.914 -25.969 17.53
24 "MD" -32.2 -28.096 15.765
25 "MD" -29.1 -30.064 15.265
26 "MD" -27.008 -32.396 13.983
27 "MD" -23.96 -34.474 13.968
28 "MD" -21.415 -36.499 12.643
29 "MD" -19.152 -38.406 13.068
30 "MD" -15.679 -39.612 12.966
31 "MD" -13.168 -41.086 14.085
32 "MD" -9.883 -41.52 13.823
33 "MD" -6.149 -43.142 12.903
34 "MD" -2.754 -42.56 12.031
35 "MD" 0.588 -42.177 11.891
36 "MD" 3.908 -41.883 11.758
37 "MD" 7.284 -42.293 11.735
38 "MD" 10.372 -40.471 10.978
39 "MD" 13.788 -39.238 11.386
40 "MD" 16.533 -37.923 10.2
41 "MD" 18.878 -36.323 11.06
42 "MD" 21.339 -34.576 10.915
43 "MD" 24.61 -32.999 11.163
44 "MD" 27.363 -30.869 10.641
45 "MD" 28.932 -27.968 11.712
46 "MD" 31.989 -25.824 10.693
47 "MD" 34.307 -23.862 12.079
48 "MD" 36.095 -20.734 10.792
49 "MD" 38.349 -18.31 9.887
50 "MD" 38.653 -14.18 9.297
51 "MD" 40.046 -11.313 8.572
52 "MD" 42.367 -8.501 7.27
53 "MD" 43.213 -5.584 7.291
54 "MD" 42.49 -1.929 6.318
55 "MD" 42.569 1.198 5.407
56 "MD" 42.629 4.649 5.174
57 "MD" 41.69 7.871 5.691
58 "MD" 42.443 11.586 6.235
59 "MD" 40.66 14.433 5.498
60 "MD" 39.275 18.602 5.615
61 "MD" 37.811 21.477 5.036
62 "MD" 35.549 24.094 5.921
63 "MD" 33.64 26.433 4.834
64 "MD" 31.577 29.293 4.765
65 "MD" 28.661 30.503 4.028
66 "MD" 25.142 31.579 5.011
67 "MD" 22.263 33.372 4.06
68 "MD" 19.788 35.664 2.956
69 "MD" 16.465 35.772 1.887
70 "MD" 13.385 37.85 2.263
71 "MD" 9.662 38.102 0.89
72 "MD" 6.502 39.382 1.264
73 "MD" 3.012 39.523 0.117
74 "MD" 0.028 40.149 0.146
75 "MD" -3.046 38.977 0.196
76 "MD" -6.159 39.032 -0.638
77 "MD" -9.611 38.894 -0.399
78 "MD" -13.416 38.727 0.294
79 "MD" -16.651 37.583 -1.423
80 "MD" -18.927 36.882 -2.355
81 "MD" -22.284 35.116 -2.284
82 "MD" -25.149 33.505 -2.772
83 "MD" -27.789 31.491 -2.13
84 "MD" -30.09 28.694 -2.188
85 "MD" -32.365 26.18 -2.714
86 "MD" -35.37 24.427 -3.917
87 "MD" -36.655 20.715 -3.808
88 "MD" -38.872 17.616 -3.05
89 "MD" -40.479 14.165 -4.081
90 "MD" -42.234 11.076 -5.335
91 "MD" -41.501 7.358 -5.474
92 "MD" -42.812 4.628 -5.283
93 "MD" -43.542 1.176 -4.268
94 "MD" -42.865 -2.355 -4.288
95 "MD" -43.005 -6.489 -5.365
96 "MD" -41.136 -8.814 -6.803
97 "MD" -40.005 -11.615 -7.376
98 "MD" -38.45 -14.752 -9.157
99 "MD" -37.729 -18.378 -8.578
100 "MD" -35.611 -20.717 -9.893
101 "MD" -34.165 -23.917 -10.885
102 "MD" -31.295 -25.809 -9.873
103 "MD" -29.037 -27.561 -11.224
104 "MD" -26.843 -29.907 -10.234
105 "MD" -23.609 -32.453 -12.375
106 "MD" -21.514 -34.323 -12.737
107 "MD" -18.558 -35.491 -12.391
108 "MD" -15.619 -37.706 -12.723
109 "MD" -12.907 -40.485 -12.416
110 "MD" -9.696 -40.997 -13.529
111 "MD" -6.48 -42.095 -13.601
112 "MD" -2.951 -42.399 -13.362
113 "MD" 0.233 -42.201 -13.726
114 "MD" 3.919 -43.398 -12.468
115 "MD" 6.781 -42.159 -13.629
116 "MD" 10.085 -41.857 -14.387
117 "MD" 13.406 -41.132 -14.991
118 "MD" 16.352 -39.242 -14.953
119 "MD" 19.966 -38.217 -14.921
120 "MD" 22.733 -36.2 -14.818
121 "MD" 25.581 -33.672 -14.936
122 "MD" 28.019 -31.658 -16.029
123 "MD" 30.295 -29.104 -15.002
124 "MD" 32.566 -26.569 -17.388
125 "MD" 35.668 -25.372 -19.01
126 "MD" 37.276 -23.038 -20.39
127 "MD" 37.518 -19.836 -22.496
128 "MD" 38.513 -16.752 -22.372
129 "MD" 37.995 -12.442 -22.107
130 "MD" 39.483 -9.596 -21.847
131 "MD" 39.87 -6.645 -22.858
132 "MD" 40.376 -3.1 -21.863
133 "MD" 40.448 0.071 -22.245
134 "MD" 40.479 3.314 -21.537
135 "MD" 40.4 6.045 -21.546
136 "MD" 40.128 9.165 -21.29
137 "MD" 37.868 12.482 -22.813
138 "MD" 36.721 15.36 -23.616
139 "MD" 36.101 18.493 -22.902
140 "MD" 35.359 21.724 -22.526
141 "MD" 34.511 24.779 -22.86
142 "MD" 31.993 27.301 -22.349
143 "MD" 30.527 30.238 -22.672
144 "MD" 29.632 33.116 -22.039
145 "MD" 27.952 36.51 -22.36
146 "MD" 26.159 39.832 -23.184
147 "MD" 24.242 42.06 -23.383
148 "MD" 22.421 44.157 -23.42
149 "MD" 18.861 46.86 -24.23
150 "MD" 16.841 49.726 -23.523
151 "MD" 14.735 52.023 -24.246
152 "MD" 12.173 52.968 -24.89
153 "MD" 9.379 55.318 -24.69
154 "MD" 6.58 56.628 -25.345
155 "MD" 3.924 58.967 -24.281
156 "MD" 1.162 60.631 -25.143
157 "MD" -1.886 62.274 -26.292
158 "MD" -5.705 62.937 -25.412
159 "MD" -8.933 63.433 -25.893
160 "MD" -11.877 65.258 -24.982
161 "MD" -14.453 65.797 -23.763
162 "MD" -17.164 68.267 -23.11
163 "MD" -20.421 68.821 -21.783
164 "MD" -23.521 70.988 -21.149
165 "MD" -26.091 71.926 -20.236
166 "MD" -28.455 73.271 -19.643
167 "MD" -30.889 75.555 -18.864
-19 "MD" 5.783 96.531 42.763
-18 "MD" 4.687 93.641 40.835
-17 "MD" 3.363 90.982 38.657
-16 "MD" 1.895 87.947 37.442
-15 "MD" 0.532 86.4 35.11
-14 "MD" -0.785 83.28 34.474
-13 "MD" -3.347 81.264 32.97
-12 "MD" -4.709 78.035 32.384
-11 "MD" -7.043 75.562 31.718
-10 "MD" -8.158 72.418 31.428
-9 "MD" -9.761 69.786 30.079
-8 "MD" -9.896 66.097 28.718
-7 "MD" -12.195 64.128 27.47
-6 "MD" -12.636 61.264 25.212
-5 "MD" -14.643 58.443 24.951
-4 "MD" -16.094 56.098 24.333
-3 "MD" -17.163 53.19 23.872
-2 "MD" -19.711 50.744 23.777
-1 "MD" -21.921 48.251 21.481
0 "MD" -23.866 45.493 22.039
1 "MD" -25.924 42.873 21.627
2 "MD" -27.332 39.901 21.474
3 "MD" -28.343 36.798 20.433
4 "MD" -29.413 33.627 20.234
5 "MD" -31.293 31.189 19.343
6 "MD" -31.49 27.745 20.626
7 "MD" -32.543 24.641 21.462
8 "MD" -33.595 21.348 22.649
9 "MD" -35.296 18.234 21.567
10 "MD" -37.207 15.537 22.719
11 "MD" -37.948 11.868 22.071
12 "MD" -38.974 8.865 21.21
13 "MD" -39.535 5.699 20.95
14 "MD" -39.986 2.178 22.195
15 "MD" -40.284 -0.937 21.646
16 "MD" -40.12 -4.384 21.217
17 "MD" -39.818 -7.74 21.461
18 "MD" -38.934 -10.609 22.323
19 "MD" -38.835 -13.731 20.97
20 "MD" -38.027 -17.091 21.429
21 "MD" -36.701 -20.001 20.05
22 "MD" -36.597 -23.457 20.288
23 "MD" -34.571 -25.708 18.493
24 "MD" -33.059 -28.337 15.944
25 "MD" -30.05 -30.136 16.692
26 "MD" -27.352 -32.242 15.135
27 "MD" -24.753 -34.575 15.266
28 "MD" -21.65 -36.297 14.391
29 "MD" -19.742 -38.484 14.731
30 "MD" -16.975 -40.148 15.453
31 "MD" -13.288 -41.229 15.048
32 "MD" -9.861 -41.437 15.231
33 "MD" -6.549 -43.713 15.199
34 "MD" -3.429 -43.713 13.94
35 "MD" -0.181 -43.183 14.172
36 "MD" 2.897 -41.722 13.252
37 "MD" 6.461 -42.237 13.455
38 "MD" 10.037 -40.197 12.045
39 "MD" 12.868 -39.231 11.225
40 "MD" 16.345 -38.131 10.28
41 "MD" 18.981 -36.607 11.055
42 "MD" 22.242 -34.377 10.482
43 "MD" 25.078 -33.666 10.523
44 "MD" 27.591 -31.406 10.966
45 "MD" 29.548 -28.721 10.323
46 "MD" 32.075 -26.223 9.854
47 "MD" 34.245 -24.329 11.048
48 "MD" 36.521 -20.222 9.886
49 "MD" 38.144 -17.968 9.248
50 "MD" 38.476 -14.743 9.028
51 "MD" 39.836 -11.38 8.657
52 "MD" 41.126 -8.245 8.015
53 "MD" 41.421 -5.222 6.42
54 "MD" 42.691 -2.047 4.701
55 "MD" 42.657 1.107 4.824
56 "MD" 42.046 4.675 4.3
57 "MD" 41.308 7.17 4.788
58 "MD" 42.645 11.588 5.06
59 "MD" 40.659 14.686 5.185
60 "MD" 39.319 17.699 6.106
61 "MD" 37.749 20.553 5.137
62 "MD" 35.931 23.025 5.938
63 "MD" 33.552 25.455 5.425
64 "MD" 31.341 29.515 5.009
65 "MD" 29.067 31.467 3.924
66 "MD" 26.429 32.689 4.165
67 "MD" 23.178 33.723 3.156
68 "MD" 20.107 35.969 3.449
69 "MD" 16.857 36.415 2.454
70 "MD" 13.981 38.334 2.279
71 "MD" 10.713 38.718 2.495
72 "MD" 7.254 39.777 2.479
73 "MD" 3.196 40.527 1.554
74 "MD" 0.028 39.154 1.324
75 "MD" -2.663 38.691 0.586
76 "MD" -5.667 39.377 -0.802
77 "MD" -8.884 39.026 -1
78 "MD" -12.293 38.583 -2.299
79 "MD" -16.076 38.291 -2.528
80 "MD" -18.762 36.412 -2.94
81 "MD" -22.24 35.064 -3.258
82 "MD" -25.195 32.748 -4.278
83 "MD" -27.394 30.665 -3.324
84 "MD" -29.634 27.912 -3.116
85 "MD" -33.21 27.079 -3.411
86 "MD" -35.099 23.899 -3.523
87 "MD" -37.433 20.763 -4.158
88 "MD" -39.027 17.674 -3.401
89 "MD" -40.693 14.081 -5.974
90 "MD" -41.962 10.55 -6.64
91 "MD" -41.954 7.534 -5.654
92 "MD" -42.055 4.013 -5.384
93 "MD" -43.169 1.152 -6.678
94 "MD" -43.213 -1.965 -6.797
95 "MD" -42.147 -5.21 -8.896
96 "MD" -41.424 -8.361 -9.551
97 "MD" -40.453 -11.045 -9.533
98 "MD" -38.593 -14.468 -10.912
99 "MD" -38.188 -17.715 -10.006
100 "MD" -35.516 -20.308 -10.079
101 "MD" -34.257 -23.512 -10.583
102 "MD" -31.269 -24.934 -9.432
103 "MD" -29.198 -27.364 -11.13
104 "MD" -27.055 -30.303 -10.049
105 "MD" -24.276 -33.034 -11.881
106 "MD" -21.584 -34.608 -11.862
107 "MD" -19.01 -35.821 -12.431
108 "MD" -15.726 -37.638 -12.571
109 "MD" -13.397 -40.165 -12.187
110 "MD" -10.221 -40.515 -12.929
111 "MD" -6.844 -42.687 -12.903
112 "MD" -3.039 -42.485 -13.618
113 "MD" -0.049 -42.478 -13.277
114 "MD" 2.8 -43.724 -12.182
115 "MD" 6.254 -43.598 -12.845
116 "MD" 9.943 -43.319 -13.442
117 "MD" 13.1 -41.823 -13.914
118 "MD" 17.046 -39.17 -14.642
119 "MD" 20.192 -37.926 -14.803
120 "MD" 23.791 -37.633 -15.425
121 "MD" 25.692 -34.035 -14.706
122 "MD" 28.322 -32.142 -15.648
123 "MD" 30.437 -29.968 -15.071
124 "MD" 32.491 -27.81 -17.004
125 "MD" 35.629 -26.437 -18.626
126 "MD" 36.77 -23.996 -19.891
127 "MD" 36.639 -20.862 -20.888
128 "MD" 37.098 -18.085 -23.076
129 "MD" 37.241 -13.326 -23.827
130 "MD" 38.421 -9.867 -24.024
131 "MD" 38.61 -6.56 -24.983
132 "MD" 39.524 -2.986 -24.11
133 "MD" 39.78 0.017 -25.357
134 "MD" 39.825 3.405 -23.991
135 "MD" 37.875 7.789 -24.281
136 "MD" 37.806 10.731 -23.153
137 "MD" 36.347 13.529 -24.407
138 "MD" 34.942 16.466 -24.398
139 "MD" 34.328 19.427 -24.665
140 "MD" 32.373 22.909 -23.626
141 "MD" 32.128 26.248 -23.113
142 "MD" 30.588 28.67 -22.645
143 "MD" 28.785 31.329 -21.432
144 "MD" 27.846 34.259 -20.915
145 "MD" 26.587 37.169 -20.608
146 "MD" 24.798 40.387 -20.977
147 "MD" 22.609 43.046 -20.891
148 "MD" 20.831 45.868 -19.376
149 "MD" 17.322 46.817 -19.295
150 "MD" 14.688 48.449 -18.643
151 "MD" 12.573 50.555 -18.135
152 "MD" 10.134 53.59 -18.674
153 "MD" 8.409 56.405 -18.663
154 "MD" 6.514 59.365 -18.021
155 "MD" 4.565 62.303 -17.953
156 "MD" 3.372 65.655 -17.113
157 "MD" 0.65 67.172 -17.254
158 "MD" -0.701 71.018 -18.677
159 "MD" -3.126 73.056 -17.815
160 "MD" -6.222 75.041 -17.223
161 "MD" -7.039 78.449 -16.25
162 "MD" -9.252 80.9 -15.713
163 "MD" -11.544 82.373 -13.993
164 "MD" -11.962 86.075 -13.252
165 "MD" -14.343 88.603 -11.915
166 "MD" -15.235 91.661 -11.056
167 "MD" -18.038 93.434 -9.409
-19 "MD" 8.971 95.624 42.503
-18 "MD" 7.481 93.091 40.969
-17 "MD" 6.436 90.48 38.583
-16 "MD" 5.205 87.959 36.336
-15 "MD" 1.79 84.945 35.743
-14 "MD" 0.978 82.37 33.888
-13 "MD" -1.066 80.031 32.35
-12 "MD" -2.137 77.089 31.372
-11 "MD" -3.18 74.946 28.949
-10 "MD" -5.196 72.541 28.212
-9 "MD" -6.048 69.355 27.113
-8 "MD" -9.445 66.936 26.435
-7 "MD" -10.711 63.981 26.271
-6 "MD" -11.631 60.913 25.067
-5 "MD" -13.961 58.278 25.612
-4 "MD" -14.378 55.547 24.372
-3 "MD" -15.382 51.867 23.981
-2 "MD" -17.799 49.034 24.052
-1 "MD" -20.119 46.88 23.178
0 "MD" -22.422 44.802 22.205
1 "MD" -25.473 42.549 20.946
2 "MD" -27.523 39.998 19.861
3 "MD" -28.508 36.742 20.054
4 "MD" -29.371 33.264 20.605
5 "MD" -30.59 30.858 20.06
6 "MD" -30.866 27.495 21.123
7 "MD" -32.088 24.225 22.68
8 "MD" -33.357 21.22 23.662
9 "MD" -35.757 18.7 23.979
10 "MD" -37.403 15.978 25.401
11 "MD" -37.444 12.881 24.476
12 "MD" -39.225 9.442 24.912
13 "MD" -39.65 6.217 24.148
14 "MD" -39.712 2.98 23.42
15 "MD" -39.731 -0.53 22.321
16 "MD" -39.076 -3.511 22.814
17 "MD" -39.252 -7.001 21.958
18 "MD" -39.853 -10.264 21.311
19 "MD" -39.987 -13.519 20.367
20 "MD" -38.766 -16.979 22.304
21 "MD" -38.362 -20.47 21.123
22 "MD" -37.11 -23.441 20.54
23 "MD" -34.737 -25.623 18.985
24 "MD" -32.043 -26.724 16.573
25 "MD" -29.211 -28.349 16.269
26 "MD" -27.454 -30.994 15.04
27 "MD" -25.204 -33.515 14.933
28 "MD" -21.848 -35.921 13.806
29 "MD" -20.424 -38.198 13.701
30 "MD" -16.995 -39.758 14.473
31 "MD" -13.74 -40.958 14.046
32 "MD" -11.116 -41.414 14.378
33 "MD" -7.752 -43.919 14.214
34 "MD" -4.029 -43.8 12.998
35 "MD" -0.839 -42.577 13.784
36 "MD" 2.117 -41.916 12.678
37 "MD" 5.853 -42.672 13.016
38 "MD" 8.95 -40.424 12.232
39 "MD" 12.196 -39.475 11.368
40 "MD" 15.387 -38.735 9.53
41 "MD" 18.22 -36.449 10.002
42 "MD" 21.173 -35.236 10.779
43 "MD" 23.841 -34.03 11.297
44 "MD" 26.546 -31.949 10.442
45 "MD" 28.882 -29.696 10.667
46 "MD" 31.365 -27.216 10.293
47 "MD" 33.083 -25.305 12.075
48 "MD" 36.9 -20.66 11.131
49 "MD" 38.353 -18.265 10.859
50 "MD" 38.289 -15.059 10.38
51 "MD" 38.951 -12.094 10.263
52 "MD" 40.808 -8.796 9.193
53 "MD" 42.185 -5.577 7.585
54 "MD" 42.684 -1.694 6.63
55 "MD" 41.514 0.945 7.424
56 "MD" 41.793 4.01 6.742
57 "MD" 41.124 7.536 6.198
58 "MD" 41.955 11.772 7.117
59 "MD" 40.57 14.475 6.484
60 "MD" 39.015 18.43 6.833
61 "MD" 37.322 21.326 5.476
62 "MD" 35.663 23.821 6.168
63 "MD" 33.669 26.906 5.952
64 "MD" 32.019 29.451 4.921
65 "MD" 29.011 31.414 4.023
66 "MD" 25.713 32.634 3.856
67 "MD" 22.243 33.431 4.228
68 "MD" 20.039 35.86 3.244
69 "MD" 16.372 36.095 1.832
70 "MD" 13.484 37.685 1.528
71 "MD" 9.758 38.615 1.715
72 "MD" 6.496 39.203 0.917
73 "MD" 3.524 40.032 0.652
74 "MD" -0.292 39.052 0.233
75 "MD" -3.498 40.592 -0.699
76 "MD" -6.485 39.681 -0.941
77 "MD" -10.371 38.942 -1.897
78 "MD" -13.688 39.096 -1.144
79 "MD" -16.591 37.927 -3.036
80 "MD" -19.4 36.782 -3.443
81 "MD" -22.536 34.934 -2.896
82 "MD" -25.572 32.86 -3.742
83 "MD" -28.47 31.265 -2.318
84 "MD" -31.35 29.074 -3.311
85 "MD" -32.753 26.663 -2.517
86 "MD" -35.15 24.6 -4.039
87 "MD" -37.077 20.9 -3.202
88 "MD" -38.996 17.365 -2.355
89 "MD" -40.866 14.052 -4.425
90 "MD" -41.928 10.426 -4.888
91 "MD" -41.958 7.377 -4.246
92 "MD" -43.088 3.941 -3.882
93 "MD" -44.369 -0.028 -3.549
94 "MD" -43.551 -2.776 -3.312
95 "MD" -42.112 -5.635 -5.785
96 "MD" -41.355 -8.887 -6.365
97 "MD" -39.613 -11.409 -6.91
98 "MD" -38.612 -14.983 -7.643
99 "MD" -37.515 -18.455 -6.603
100 "MD" -34.757 -20.816 -8.491
101 "MD" -33.472 -24.202 -9.089
102 "MD" -30.336 -26.216 -8.733
103 "MD" -28.219 -28.047 -9.738
104 "MD" -26.497 -30.904 -9.188
105 "MD" -23.631 -32.049 -10.423
106 "MD" -20.556 -32.983 -11.478
107 "MD" -18.537 -35.34 -12.614
108 "MD" -15.826 -37.166 -13.264
109 "MD" -12.974 -39.826 -12.841
110 "MD" -9.967 -41.114 -14.347
111 "MD" -7.297 -41.85 -13.379
112 "MD" -3.273 -42.48 -13.287
113 "MD" 0.07 -43.671 -13.542
114 "MD" 3.599 -43.563 -13.568
115 "MD" 6.172 -43.285 -14.568
116 "MD" 9.233 -42.07 -13.751
117 "MD" 12.957 -41.676 -15.131
118 "MD" 16.58 -39.554 -15.279
119 "MD" 19.833 -37.552 -15.064
120 "MD" 23.31 -36.864 -15.295
121 "MD" 26.424 -33.62 -15.744
122 "MD" 28.311 -31.568 -17.198
123 "MD" 30.809 -29.419 -15.926
124 "MD" 33.577 -27.647 -17.903
125 "MD" 36.848 -25.742 -19.788
126 "MD" 37.772 -22.894 -20.218
127 "MD" 38.011 -20.188 -22.079
128 "MD" 38.03 -16.303 -22.586
129 "MD" 38.144 -12.624 -22.122
130 "MD" 39.679 -9.473 -21.869
131 "MD" 39.565 -6.083 -23.315
132 "MD" 40.162 -2.692 -23.142
133 "MD" 39.888 0.943 -23.686
134 "MD" 40.7 4.046 -23.217
135 "MD" 38.965 7.245 -23.676
136 "MD" 37.777 10.306 -23.857
137 "MD" 37.57 13.955 -24.597
138 "MD" 35.526 16.357 -24.677
139 "MD" 34.388 19.361 -24.756
140 "MD" 32.821 22.568 -23.625
141 "MD" 32.723 25.522 -23.25
142 "MD" 30.188 28.309 -22.393
143 "MD" 30.163 31.448 -21.674
144 "MD" 28.897 34.357 -20.702
145 "MD" 27.257 37.361 -20.566
146 "MD" 25.878 39.968 -20.362
147 "MD" 23.55 42.548 -20.092
148 "MD" 22.286 45.736 -19.641
149 "MD" 19.298 48.061 -19.474
150 "MD" 17.649 51.014 -19.024
151 "MD" 14.554 52.967 -18.755
152 "MD" 13.206 55.633 -18.57
153 "MD" 11.456 58.544 -18.628
154 "MD" 9.476 60.937 -19.487
155 "MD" 8.446 63.87 -19.917
156 "MD" 6.763 66.941 -20.201
157 "MD" 3.607 67.906 -21.337
158 "MD" 1.793 70.181 -23.126
159 "MD" -2.201 71.082 -23.746
160 "MD" -4.731 72.851 -23.853
161 "MD" -6.985 74.716 -24.014
162 "MD" -10.847 75.465 -24.477
163 "MD" -13.833 77.792 -23.823
164 "MD" -16.652 79.371 -24.767
165 "MD" -18.836 80.749 -24.524
166 "MD" -22.279 82.375 -25.182
167 "MD" -25.081 84.434 -24.777
-19 "MD" 5.554 96.009 47.098
-18 "MD" 2.295 94.152 46
-17 "MD" 1.755 91.635 43.685
-16 "MD" 0.151 88.969 42.338
-15 "MD" -1.426 86.818 40
-14 "MD" -2.947 84.349 38.809
-13 "MD" -4.333 81.287 37.722
-12 "MD" -5.164 78.545 36.339
-11 "MD" -7.008 75.46 34.747
-10 "MD" -8.818 72.573 34.01
-9 "MD" -8.901 69.486 32.383
-8 "MD" -9.298 66.924 30.875
-7 "MD" -11.257 64.909 29.018
-6 "MD" -11.702 61.573 26.919
-5 "MD" -13.663 58.933 26.347
-4 "MD" -14.473 56.385 24.341
-3 "MD" -16.034 52.909 24.162
-2 "MD" -17.558 50.318 23.734
-1 "MD" -19.596 48.833 21.115
0 "MD" -21.63 46.13 20.993
1 "MD" -23.892 43.455 20.627
2 "MD" -25.51 40.908 20.142
3 "MD" -27.282 37.436 19.197
4 "MD" -28.149 34.498 20.014
5 "MD" -29.919 31.848 19.23
6 "MD" -30.772 29.124 19.89
7 "MD" -31.916 25.687 21.169
8 "MD" -33.602 22.448 23.284
9 "MD" -34.516 19.759 23.168
10 "MD" -35.929 16.832 24.14
11 "MD" -36.525 13.153 23.338
12 "MD" -38.919 10.635 23.453
13 "MD" -39.486 7.22 22.729
14 "MD" -39.715 3.583 23.474
15 "MD" -39.72 0.595 22.519
16 "MD" -39.306 -2.87 24.158
17 "MD" -38.55 -6.646 23.835
18 "MD" -38.297 -9.815 23.72
19 "MD" -37.932 -13.368 22.903
20 "MD" -37.188 -16.619 21.779
21 "MD" -36.471 -20.021 22.152
22 "MD" -35.152 -22.319 21.254
23 "MD" -33.841 -25.346 19.099
24 "MD" -32.152 -27.29 16.377
25 "MD" -29.206 -28.623 16.52
26 "MD" -26.716 -31.323 15.381
27 "MD" -24.5 -33.74 15.088
28 "MD" -21.625 -35.725 14.178
29 "MD" -19.06 -38.362 14.066
30 "MD" -15.906 -39.851 13.931
31 "MD" -12.819 -40.341 13.48
32 "MD" -9.929 -41.581 13.377
33 "MD" -6.39 -44.226 13.473
34 "MD" -3.494 -44.016 12.616
35 "MD" -0.098 -41.867 12.865
36 "MD" 3.238 -41.663 11.973
37 "MD" 6.4 -42.182 12.197
38 "MD" 8.777 -39.944 10.912
39 "MD" 12.452 -39.285 10.898
40 "MD" 15.475 -38.282 9.869
41 "MD" 18.681 -37.101 10.467
42 "MD" 21.273 -34.888 10.644
43 "MD" 24.074 -32.804 11.415
44 "MD" 27.336 -31.567 11.553
45 "MD" 29.178 -28.986 11.982
46 "MD" 31.069 -26.337 12.227
47 "MD" 33.497 -23.145 12.143
48 "MD" 36.889 -21.14 12.789
49 "MD" 37.624 -18.426 11.972
50 "MD" 38.303 -14.436 11.998
51 "MD" 39.962 -11.938 11.671
52 "MD" 40.755 -8.598 11.269
53 "MD" 41.78 -5.188 10.967
54 "MD" 42.657 -1.456 9.224
55 "MD" 42.011 0.963 8.183
56 "MD" 41.709 4.429 7.206
57 "MD" 41.042 7.684 6.697
58 "MD" 42.254 11.367 8.094
59 "MD" 40.585 14.228 7.507
60 "MD" 39.014 17.962 7.742
61 "MD" 37.456 20.778 6.174
62 "MD" 35.548 23.417 6.925
63 "MD" 33.96 26.681 7.016
64 "MD" 31.325 29.059 5.52
65 "MD" 29.062 30.244 5.275
66 "MD" 25.567 31.727 5.507
67 "MD" 22.868 33.606 3.036
68 "MD" 19.933 35.792 4.123
69 "MD" 17.058 35.695 1.873
70 "MD" 13.78 38.46 1.415
71 "MD" 9.88 38.228 1.642
72 "MD" 6.618 39.302 1.448
73 "MD" 3.356 39.236 0.082
74 "MD" -0.458 39.343 -0.789
75 "MD" -3.591 38.51 -0.938
76 "MD" -6.47 38.297 -2.318
77 "MD" -9.447 38.182 -2.718
78 "MD" -13.491 38.516 -2.44
79 "MD" -16.689 37.397 -4.354
80 "MD" -19.451 36.055 -4.327
81 "MD" -22.834 34.247 -5.324
82 "MD" -25.142 32.122 -4.374
83 "MD" -27.87 30.34 -4.315
84 "MD" -31.132 28.427 -5.67
85 "MD" -33.165 26.21 -4.938
86 "MD" -34.831 23.788 -4.569
87 "MD" -37.018 20.878 -5.024
88 "MD" -38.894 17.654 -4.531
89 "MD" -40.726 14.549 -5.974
90 "MD" -42.251 11.541 -6.897
91 "MD" -41.464 7.776 -6.314
92 "MD" -42.6 4.238 -7.24
93 "MD" -43.458 1.33 -6.101
94 "MD" -44.303 -1.839 -7.616
95 "MD" -44.743 -5.405 -8.42
96 "MD" -42.066 -8.089 -8.595
97 "MD" -40.409 -11.18 -8.807
98 "MD" -38.942 -14.518 -9.619
99 "MD" -38.193 -17.833 -8.42
100 "MD" -37.008 -20.769 -8.794
101 "MD" -34.389 -23.422 -9.192
102 "MD" -31.322 -24.634 -9.474
103 "MD" -29.391 -27.771 -9.899
104 "MD" -27.523 -31.143 -10.607
105 "MD" -24.254 -32.253 -10.739
106 "MD" -21.966 -35.21 -11.186
107 "MD" -18.719 -35.713 -12.273
108 "MD" -15.774 -37.342 -12.891
109 "MD" -12.912 -39.978 -12.251
110 "MD" -9.604 -40.923 -13.549
111 "MD" -6.649 -42.008 -13.607
112 "MD" -3.176 -42.716 -13.43
113 "MD" 0.223 -42.766 -13.286
114 "MD" 2.893 -43.143 -12.67
115 "MD" 6.306 -43.332 -13.62
116 "MD" 9.567 -42.683 -14.528
117 "MD" 12.805 -41.825 -14.744
118 "MD" 16.146 -39.96 -14.981
119 "MD" 19.651 -37.688 -14.818
120 "MD" 23.238 -37.462 -14.766
121 "MD" 25.705 -34.469 -14.946
122 "MD" 28.049 -32.464 -16.476
123 "MD" 29.838 -29.15 -15.391
124 "MD" 32.803 -27.707 -16.543
125 "MD" 35.459 -25.119 -18.218
126 "MD" 36.26 -22.202 -19.756
127 "MD" 37.542 -19.261 -21.102
128 "MD" 37.567 -16.375 -22.213
129 "MD" 37.796 -12.148 -21.99
130 "MD" 38.918 -9.381 -22.14
131 "MD" 39.202 -6.146 -23.7
132 "MD" 39.702 -2.419 -23.358
133 "MD" 39.595 0.656 -24.044
134 "MD" 40.983 4.545 -24.034
135 "MD" 40.068 7.469 -24.653
136 "MD" 40.151 11.029 -24.224
137 "MD" 38.865 14.397 -25.542
138 "MD" 36.39 16.787 -25.583
139 "MD" 35.187 19.474 -24.158
140 "MD" 32.812 21.897 -24.438
141 "MD" 32.827 25.652 -23.822
142 "MD" 30.431 27.678 -23.096
143 "MD" 30.047 31.075 -22.373
144 "MD" 29.18 34.325 -21.046
145 "MD" 26.652 37.273 -20.365
146 "MD" 26.169 40.526 -19.695
147 "MD" 23.835 42.954 -18.626
148 "MD" 22.522 46.109 -17.794
149 "MD" 19.91 48.006 -16.76
150 "MD" 18.323 50.577 -15.966
151 "MD" 16.43 53.017 -14.423
152 "MD" 13.871 55.101 -13.978
153 "MD" 12.208 57.845 -13.539
154 "MD" 11.151 61.676 -13.183
155 "MD" 8.575 63.957 -13.244
156 "MD" 7.589 67.186 -12.76
157 "MD" 5.771 70.626 -13.595
158 "MD" 4.376 73.458 -12.496
159 "MD" 3.592 76.381 -12.385
160 "MD" 2.66 79.849 -12.229
161 "MD" 1.742 82.629 -11.62
162 "MD" 0.538 85.63 -11.092
163 "MD" 0.419 89.619 -10.357
164 "MD" -0.583 92.378 -9.754
165 "MD" -2.902 95.724 -9.438
166 "MD" -3.737 98.387 -8.994
167 "MD" -5.35 101.413 -9.603
-19 "MD" -12.306 105.502 20.427
-18 "MD" -13.646 102.336 20.11
-17 "MD" -13.405 99.091 20.292
-16 "MD" -14.167 96.092 20.177
-15 "MD" -14.077 93.135 21.889
-14 "MD" -14.839 90.216 23.376
-13 "MD" -15.929 86.659 22.45
-12 "MD" -16.007 83.536 23.544
-11 "MD" -18.225 80.176 22.595
-10 "MD" -20.17 77.427 22.251
-9 "MD" -19.704 73.944 21.372
-8 "MD" -19.506 70.869 20.84
-7 "MD" -19.692 67.556 19.729
-6 "MD" -18.885 64.205 19.18
-5 "MD" -19.459 60.347 21.292
-4 "MD" -19.351 57.145 20.79
-3 "MD" -19.246 54.063 22.438
-2 "MD" -21.38 51.301 22.361
-1 "MD" -22.658 48.659 23.029
0 "MD" -24.635 46.287 22.007
1 "MD" -26.589 43.956 20.894
2 "MD" -28.39 40.627 19.479
3 "MD" -29.183 37.128 19.327
4 "MD" -29.96 33.998 20.022
5 "MD" -31.355 31.056 19.067
6 "MD" -32.586 27.792 20.601
7 "MD" -32.615 24.746 20.885
8 "MD" -33.099 21.625 22.071
9 "MD" -34.585 18.58 21.405
10 "MD" -36.01 15.61 22.811
11 "MD" -37.427 12.828 21.876
12 "MD" -38.849 9.534 21.43
13 "MD" -39.442 6.276 21.011
14 "MD" -39.387 2.877 22.205
15 "MD" -40.313 -0.402 21.929
16 "MD" -39.923 -3.684 21.878
17 "MD" -39.623 -7.046 22.561
18 "MD" -38.515 -10.106 21.942
19 "MD" -37.828 -13.8 21.33
20 "MD" -37.817 -17.191 20.842
21 "MD" -37.891 -20.971 19.932
22 "MD" -37.271 -24.281 20.217
23 "MD" -34.681 -25.793 18.628
24 "MD" -32.399 -27.839 16.224
25 "MD" -29.812 -29.704 16.066
26 "MD" -27.272 -31.684 14.674
27 "MD" -24.876 -34.04 14.125
28 "MD" -21.662 -35.662 13.327
29 "MD" -19.478 -38.032 13.153
30 "MD" -16.246 -39.947 13.362
31 "MD" -13.101 -41.248 13.575
32 "MD" -9.751 -42.858 14.03
33 "MD" -6.618 -42.969 13.111
34 "MD" -3.462 -41.886 12.035
35 "MD" 0.145 -42.182 11.197
36 "MD" 3.419 -41.443 11.429
37 "MD" 6.799 -41.879 12.307
38 "MD" 9.543 -40.203 10.899
39 "MD" 12.773 -38.979 10.821
40 "MD" 15.813 -37.883 10.223
41 "MD" 18.463 -35.993 11.143
42 "MD" 20.746 -33.466 10.404
43 "MD" 24.525 -32.796 10.751
44 "MD" 27.577 -31.053 11.163
45 "MD" 29.486 -28.464 11.337
46 "MD" 31.084 -26.081 10.799
47 "MD" 33.394 -23.277 11.042
48 "MD" 36.455 -20.911 10.966
49 "MD" 37.355 -18.133 9.896
50 "MD" 37.718 -14.859 9.951
51 "MD" 39.348 -11.886 9.647
52 "MD" 41.859 -8.891 9.598
53 "MD" 41.977 -5.639 8.55
54 "MD" 41.878 -2.019 6.683
55 "MD" 42.228 1.043 7.016
56 "MD" 41.649 4.36 6.824
57 "MD" 41.06 7.869 6.146
58 "MD" 42.115 11.608 7.166
59 "MD" 40.342 14.711 6.226
60 "MD" 39.241 18.287 6.732
61 "MD" 37.838 21.01 5.175
62 "MD" 35.811 23.737 6.599
63 "MD" 33.769 25.976 5.696
64 "MD" 31.468 29.432 5.297
65 "MD" 28.656 30.493 4.132
66 "MD" 25.749 32.444 3.432
67 "MD" 22.769 33.59 2.849
68 "MD" 19.957 35.848 2.153
69 "MD" 17.188 36.249 1.1
70 "MD" 13.162 38.207 1.233
71 "MD" 9.942 38.651 0.992
72 "MD" 7.037 38.797 0.036
73 "MD" 4.059 38.868 -0.193
74 "MD" 0.445 37.861 -1.342
75 "MD" -2.79 38.85 -2.838
76 "MD" -5.883 38.714 -3.744
77 "MD" -9.241 38.073 -2.714
78 "MD" -12.503 38.463 -2.486
79 "MD" -16.073 37.457 -3.574
80 "MD" -19.035 36.395 -3.834
81 "MD" -22.418 34.473 -4.039
82 "MD" -25.195 32.582 -3.376
83 "MD" -27.914 30.348 -3.948
84 "MD" -30.367 27.687 -3.282
85 "MD" -32.647 25.542 -4.256
86 "MD" -35.218 23.315 -4.555
87 "MD" -37.359 20.751 -3.825
88 "MD" -38.895 17.476 -4.148
89 "MD" -40.923 14.688 -5.269
90 "MD" -42.204 12.454 -6.081
91 "MD" -41.773 8.239 -5.553
92 "MD" -41.899 5.077 -7.175
93 "MD" -42.443 1.697 -5.882
94 "MD" -42.669 -1.522 -6.419
95 "MD" -41.716 -4.345 -8.973
96 "MD" -41.521 -8.066 -9.405
97 "MD" -40.14 -10.871 -8.578
98 "MD" -38.73 -14.467 -10.038
99 "MD" -38.082 -18.144 -9.131
100 "MD" -35.909 -21 -8.077
101 "MD" -34.085 -23.903 -8.285
102 "MD" -30.659 -25.466 -7.246
103 "MD" -28.981 -27.969 -8.321
104 "MD" -27.05 -31.49 -9.337
105 "MD" -24.351 -33.256 -10.486
106 "MD" -21.332 -34.792 -10.802
107 "MD" -18.871 -36.152 -12.003
108 "MD" -15.588 -37.202 -11.744
109 "MD" -12.872 -39.817 -11.574
110 "MD" -9.991 -41.195 -13.108
111 "MD" -6.387 -42.174 -13.062
112 "MD" -2.753 -42.002 -14.168
113 "MD" 0.524 -42.824 -13.085
114 "MD" 3.523 -42.989 -13.452
115 "MD" 6.727 -42.99 -14.03
116 "MD" 9.881 -43.189 -14.842
117 "MD" 13.112 -42.261 -14.758
118 "MD" 16.149 -40.169 -14.465
119 "MD" 19.149 -38.098 -15.406
120 "MD" 23.008 -38.008 -15.929
121 "MD" 25.222 -34.324 -16.588
122 "MD" 27.657 -32.727 -17.925
123 "MD" 30.04 -30.247 -16.988
124 "MD" 32.684 -28.604 -18.64
125 "MD" 35.502 -26.51 -20.14
126 "MD" 36.074 -22.984 -21.264
127 "MD" 37.084 -20.131 -21.712
128 "MD" 37.856 -16.429 -21.35
129 "MD" 37.443 -12.748 -22.122
130 "MD" 38.702 -9.646 -21.756
131 "MD" 38.853 -6.5 -23.316
132 "MD" 39.928 -3.215 -22.995
133 "MD" 39.582 0.085 -23.813
134 "MD" 40.126 3.547 -22.524
135 "MD" 38.884 6.465 -23.386
136 "MD" 39.214 9.908 -23.363
137 "MD" 37.372 12.74 -24.903
138 "MD" 35.579 15.815 -24.954
139 "MD" 35.02 18.706 -24.987
140 "MD" 32.83 21.422 -24.695
141 "MD" 33.226 24.82 -24.448
142 "MD" 31.036 27.619 -23.985
143 "MD" 30.106 30.569 -22.492
144 "MD" 29.399 33.895 -21.744
145 "MD" 28.688 36.956 -21.113
146 "MD" 27.273 40.358 -20.97
147 "MD" 24.521 42.604 -20.769
148 "MD" 22.141 44.897 -20.497
149 "MD" 19.319 46.723 -20.044
150 "MD" 16.883 48.712 -19.752
151 "MD" 14.979 51.611 -18.94
152 "MD" 12.733 54.178 -17.827
153 "MD" 10.748 57.376 -16.238
154 "MD" 8.378 59.411 -17.067
155 "MD" 6.225 61.595 -16.4
156 "MD" 4.869 64.799 -17.999
157 "MD" 2.767 67.857 -18.992
158 "MD" 0.794 70.213 -19.274
159 "MD" -1.276 72.428 -18.346
160 "MD" -5.269 73.615 -17.798
161 "MD" -7.04 75.954 -17.118
162 "MD" -10.45 77.743 -17.253
163 "MD" -12.108 80.245 -15.793
164 "MD" -13.155 83.401 -15.168
165 "MD" -13.678 86.68 -16.428
166 "MD" -14.766 89.522 -15.106
167 "MD" -16.681 93.522 -16.416
-19 "MD" -7.749 103.32 26.107
-18 "MD" -8.371 100.225 25.433
-17 "MD" -7.838 96.716 25.453
-16 "MD" -9.128 93.533 26.399
-15 "MD" -8.148 90.53 25.704
-14 "MD" -9.937 87.699 26.065
-13 "MD" -10.002 84.013 26.941
-12 "MD" -11.387 80.835 27.503
-11 "MD" -12.457 77.413 26.992
-10 "MD" -12.051 74.172 26.266
-9 "MD" -11.885 70.703 26.029
-8 "MD" -13.109 68.091 24.953
-7 "MD" -12.332 64.525 23.438
-6 "MD" -12.885 61.474 22.903
-5 "MD" -12.225 57.634 23.327
-4 "MD" -13.418 55.017 23.872
-3 "MD" -14.854 51.619 24.213
-2 "MD" -16.21 49.023 25.12
-1 "MD" -20.277 47.166 23.538
0 "MD" -22.779 44.848 23.544
1 "MD" -25.197 42.678 22.513
2 "MD" -26.999 39.885 21.144
3 "MD" -28.509 37.211 19.329
4 "MD" -29.156 33.822 20.519
5 "MD" -30.738 31.026 20.229
6 "MD" -31.301 27.848 21.926
7 "MD" -31.829 24.986 21.654
8 "MD" -33.252 21.168 23.173
9 "MD" -34.758 18.246 22.563
10 "MD" -36.785 15.201 22.656
11 "MD" -36.951 11.982 21.301
12 "MD" -37.742 9.044 21.454
13 "MD" -39.301 6.498 20.698
14 "MD" -39.386 2.639 21.708
15 "MD" -39.922 -0.224 20.184
16 "MD" -39.824 -3.596 20.907
17 "MD" -39.623 -7.295 21.516
18 "MD" -38.712 -10.678 22.017
19 "MD" -39.093 -13.907 22.234
20 "MD" -37.758 -16.799 22.774
21 "MD" -37.486 -20.215 20.799
22 "MD" -36.308 -23.445 19.847
23 "MD" -34.671 -25.298 18.927
24 "MD" -31.469 -27.095 16.579
25 "MD" -29.346 -29.574 17.036
26 "MD" -27.218 -31.976 16.598
27 "MD" -25.002 -34.176 16.185
28 "MD" -21.759 -36.993 14.919
29 "MD" -19.345 -38.633 13.88
30 "MD" -16.313 -39.71 14.245
31 "MD" -12.955 -40.791 13.236
32 "MD" -9.393 -41.32 13.925
33 "MD" -6.532 -43.009 13.795
34 "MD" -3.083 -43.393 12.285
35 "MD" 0.146 -41.898 12.662
36 "MD" 3.014 -41.83 12.085
37 "MD" 6.719 -42.032 11.622
38 "MD" 9.48 -40.168 10.386
39 "MD" 12.89 -39.296 10.282
40 "MD" 16.287 -38.453 8.956
41 "MD" 18.839 -36.563 10.139
42 "MD" 21.567 -34.927 10.334
43 "MD" 25.541 -34.383 11.38
44 "MD" 27.991 -31.972 11.402
45 "MD" 29.591 -28.582 11.356
46 "MD" 31 -26.047 12.007
47 "MD" 33.672 -23.253 11.483
48 "MD" 36.732 -20.617 11.583
49 "MD" 37.645 -18.147 10.514
50 "MD" 38.01 -14.607 10.605
51 "MD" 39.68 -11.831 10.52
52 "MD" 41.529 -8.761 9.952
53 "MD" 42.816 -4.576 8.743
54 "MD" 43.117 -1.701 7.555
55 "MD" 42.335 1.134 7.564
56 "MD" 41.676 4.699 7.04
57 "MD" 41.162 7.776 6.461
58 "MD" 42.177 12.143 7.182
59 "MD" 41.15 15.381 5.787
60 "MD" 39.58 18.367 6.726
61 "MD" 38.135 21.259 5.448
62 "MD" 35.501 23.554 6.796
63 "MD" 33.166 25.971 5.741
64 "MD" 32.065 29.514 5.405
65 "MD" 29.391 31.11 3.936
66 "MD" 25.633 33.521 2.87
67 "MD" 23.066 34.195 2.343
68 "MD" 20.876 36.668 1.629
69 "MD" 17.923 39.004 2.06
70 "MD" 14.08 38.669 1.681
71 "MD" 10.012 38.867 0.564
72 "MD" 6.763 39.804 0.771
73 "MD" 3.673 39.215 -0.547
74 "MD" 0.083 39.458 -0.208
75 "MD" -3.021 39.118 0.007
76 "MD" -6.212 39.391 -1.758
77 "MD" -9.591 38.446 -2.465
78 "MD" -13.297 38.904 -1.202
79 "MD" -16.291 38.587 -2.09
80 "MD" -19.316 35.675 -2.55
81 "MD" -22.944 34.109 -3.474
82 "MD" -24.942 32.186 -2.911
83 "MD" -27.45 29.51 -3.093
84 "MD" -29.964 27.577 -4.094
85 "MD" -33.332 26.488 -4.406
86 "MD" -36 23.763 -4.495
87 "MD" -37.62 20.282 -4.457
88 "MD" -39.437 16.948 -4.732
89 "MD" -40.414 14.205 -7.109
90 "MD" -42.136 11.596 -8.316
91 "MD" -41.908 7.896 -7.375
92 "MD" -42.284 4.951 -8.967
93 "MD" -42.763 1.953 -8.233
94 "MD" -43.692 -1.938 -9.424
95 "MD" -44.304 -5.574 -10.204
96 "MD" -43.216 -8.84 -11.046
97 "MD" -39.85 -11.36 -10.308
98 "MD" -38.893 -14.442 -10.905
99 "MD" -38.049 -18.082 -10.132
100 "MD" -35.704 -21.287 -9.103
101 "MD" -34.25 -23.822 -9.239
102 "MD" -31.311 -25.765 -8.731
103 "MD" -29.248 -28.313 -9.859
104 "MD" -26.536 -30.884 -9.764
105 "MD" -23.511 -31.808 -10.338
106 "MD" -20.773 -34.254 -11.105
107 "MD" -18.211 -35.557 -12.044
108 "MD" -15.161 -37.266 -11.959
109 "MD" -12.672 -39.29 -11.792
110 "MD" -9.501 -40.762 -13.352
111 "MD" -6.565 -42.171 -12.949
112 "MD" -2.75 -42.519 -12.638
113 "MD" 0.371 -43.743 -12.598
114 "MD" 3.412 -43.921 -12.524
115 "MD" 6.668 -43.465 -13.236
116 "MD" 9.969 -42.937 -13.724
117 "MD" 13.027 -40.997 -14.703
118 "MD" 16.08 -39.025 -15.163
119 "MD" 19.435 -38.094 -14.446
120 "MD" 22.683 -37.383 -14.77
121 "MD" 24.965 -33.527 -15.146
122 "MD" 27.107 -32.284 -17.868
123 "MD" 29.426 -29.609 -17.724
124 "MD" 32.774 -28.643 -20.026
125 "MD" 35.264 -26.864 -20.191
126 "MD" 36.443 -24.247 -21.324
127 "MD" 36.779 -20.662 -23.558
128 "MD" 38.067 -17.591 -23.53
129 "MD" 37.83 -12.787 -23.004
130 "MD" 39.352 -10.225 -22.751
131 "MD" 39.371 -7.051 -23.405
132 "MD" 40.034 -3.404 -23.098
133 "MD" 40.028 0.324 -23.883
134 "MD" 39.043 3.449 -25.063
135 "MD" 39.095 6.817 -24.351
136 "MD" 38.991 10.156 -24.337
137 "MD" 36.8 13.147 -25.786
138 "MD" 35.78 16.208 -26.664
139 "MD" 35.083 19.32 -25.197
140 "MD" 33.469 21.658 -24.676
141 "MD" 32.962 25.24 -24.27
142 "MD" 30.779 27.503 -23.629
143 "MD" 30.35 30.968 -22.427
144 "MD" 29.272 33.858 -21.886
145 "MD" 28.824 37.058 -20.979
146 "MD" 27.313 40.97 -21.598
147 "MD" 25.193 43.452 -20.654
148 "MD" 24.055 46.263 -19.676
149 "MD" 21.357 48.001 -19.099
150 "MD" 18.65 50.553 -18.216
151 "MD" 16.544 52.172 -17.552
152 "MD" 14.327 55.491 -17.275
153 "MD" 12.229 56.974 -15.69
154 "MD" 10.477 59.259 -15.965
155 "MD" 7.957 61.285 -16.495
156 "MD" 6.278 64.401 -16.098
157 "MD" 4.058 67.29 -17.372
158 "MD" 1.77 69.36 -16.039
159 "MD" 0.058 72.166 -16.823
160 "MD" -2.664 74.777 -15.798
161 "MD" -3.508 78.235 -15.055
162 "MD" -6.392 81.054 -14.815
163 "MD" -7.735 83.954 -15.548
164 "MD" -9.439 86.034 -13.784
165 "MD" -11.539 88.704 -14.398
166 "MD" -13.361 91.65 -13.499
167 "MD" -15.708 93.567 -12.436
-19 "MD" -10.323 103.218 4.802
-18 "MD" -11.016 99.776 4.688
-17 "MD" -10.908 96.945 5.337
-16 "MD" -9.737 94.526 7.456
-15 "MD" -9.803 91.324 7.561
-14 "MD" -9.612 88.552 8.835
-13 "MD" -9.102 85.388 10.794
-12 "MD" -10.9 82.644 12.793
-11 "MD" -12.835 79.571 14.003
-10 "MD" -13.568 76.862 15.074
-9 "MD" -13.594 73.426 15.584
-8 "MD" -13.608 70.413 16.174
-7 "MD" -13.752 67.047 16.356
-6 "MD" -14.303 63.502 16.121
-5 "MD" -15.517 60.374 17.579
-4 "MD" -17.37 57.822 18.677
-3 "MD" -16.853 53.992 19.605
-2 "MD" -17.644 50.904 21.127
-1 "MD" -20.644 48.831 20.262
0 "MD" -23.016 46.015 21.431
1 "MD" -25.366 43.682 21.052
2 "MD" -26.297 40.552 21.541
3 "MD" -27.742 36.995 20.37
4 "MD" -28.423 33.82 20.801
5 "MD" -30.279 31.019 19.788
6 "MD" -31.899 28.108 21.035
7 "MD" -32.233 24.994 21.249
8 "MD" -33.862 21.385 21.956
9 "MD" -34.81 18.414 21.367
10 "MD" -35.537 15.134 22.211
11 "MD" -37.336 12.072 21.175
12 "MD" -38.339 8.59 21.577
13 "MD" -39.762 5.896 20.845
14 "MD" -39.331 2.549 22.832
15 "MD" -39.829 -0.854 22.024
16 "MD" -39.616 -4.198 22.294
17 "MD" -39.562 -7.646 22.662
18 "MD" -38.556 -10.622 23.012
19 "MD" -38.276 -13.917 22.081
20 "MD" -37.691 -17.138 23.007
21 "MD" -38.042 -21.059 22.124
22 "MD" -36.837 -23.879 21.319
23 "MD" -35.308 -26.59 18.694
24 "MD" -33.414 -28.622 16.444
25 "MD" -30.205 -30.187 16.759
26 "MD" -27.493 -32.184 15.438
27 "MD" -25.263 -34.103 15.473
28 "MD" -22.465 -36.449 14.076
29 "MD" -19.875 -38.113 14.141
30 "MD" -17.199 -39.753 14.115
31 "MD" -14.148 -40.351 13.624
32 "MD" -10.413 -40.942 13.723
33 "MD" -7.238 -42.326 12.621
34 "MD" -3.643 -41.686 11.981
35 "MD" -0.349 -42.497 10.804
36 "MD" 2.881 -41.84 10.56
37 "MD" 6.745 -42.702 11.844
38 "MD" 9.447 -41.539 11.434
39 "MD" 12.279 -39.242 11.672
40 "MD" 15.709 -37.861 9.65
41 "MD" 18.09 -36.047 10.856
42 "MD" 21.43 -34.892 11.171
43 "MD" 24.757 -33.69 11.346
44 "MD" 27.435 -31.614 11.357
45 "MD" 28.99 -28.434 11.406
46 "MD" 31.117 -26.502 11.831
47 "MD" 33.153 -23.639 11.022
48 "MD" 36.325 -21.882 10.733
49 "MD" 37.312 -18.406 9.983
50 "MD" 38.097 -15.109 10.005
51 "MD" 40.575 -11.334 10.19
52 "MD" 41.791 -8.055 9.401
53 "MD" 43.412 -5.09 8.028
54 "MD" 43.554 -1.958 6.653
55 "MD" 42.745 1.367 7.21
56 "MD" 42.111 4.45 6.724
57 "MD" 41.702 7.722 5.437
58 "MD" 42.577 11.263 6.212
59 "MD" 41.65 14.699 5.285
60 "MD" 40.032 17.878 5.674
61 "MD" 38.036 20.474 3.959
62 "MD" 36.626 22.996 5.305
63 "MD" 34.01 25.896 4.462
64 "MD" 31.654 29.439 4.419
65 "MD" 29.395 30.752 3.762
66 "MD" 26.322 32.386 3.394
67 "MD" 23.032 33.29 3.003
68 "MD" 20.598 35.705 2.188
69 "MD" 17.384 35.576 0.774
70 "MD" 14.619 38.03 0.269
71 "MD" 11.334 38.201 0.832
72 "MD" 7.676 39.861 0.261
73 "MD" 4.216 41.017 -0.174
74 "MD" 0.57 40.072 -0.13
75 "MD" -2.458 40.815 -0.355
76 "MD" -6.807 39.23 -0.925
77 "MD" -10.362 38.546 -2.186
78 "MD" -13.749 39.073 -0.838
79 "MD" -16.798 38.724 -2.097
80 "MD" -19.698 36.135 -2.562
81 "MD" -22.901 34.324 -3.568
82 "MD" -25.864 32.793 -3.489
83 "MD" -28.91 31.266 -3.1
84 "MD" -30.064 27.537 -3.415
85 "MD" -33.359 26.01 -3.446
86 "MD" -35.645 23.774 -4.381
87 "MD" -37.83 21.351 -4.743
88 "MD" -39.112 17.523 -5.404
89 "MD" -41.508 14.973 -6.627
90 "MD" -42.192 12.121 -7.446
91 "MD" -42.291 8.4 -7.127
92 "MD" -42.457 4.729 -7.792
93 "MD" -43.983 0.709 -8.87
94 "MD" -44.629 -2.213 -9.006
95 "MD" -43.993 -5.965 -9.125
96 "MD" -42.33 -8.605 -10.214
97 "MD" -39.269 -11.054 -10.093
98 "MD" -38.435 -14.865 -10.717
99 "MD" -37.564 -17.818 -10.733
100 "MD" -35.09 -21.041 -10.846
101 "MD" -33.505 -23.647 -11.434
102 "MD" -30.701 -25.516 -10.154
103 "MD" -28.779 -27.535 -11.097
104 "MD" -26.782 -31.316 -10.137
105 "MD" -24.103 -31.966 -11.754
106 "MD" -21.676 -34.995 -12.362
107 "MD" -18.583 -35.715 -12.503
108 "MD" -15.425 -37.584 -11.868
109 "MD" -12.66 -38.821 -13.569
110 "MD" -10.018 -41.585 -13.51
111 "MD" -5.972 -41.502 -13.579
112 "MD" -2.695 -42.028 -12.995
113 "MD" 0.514 -42.183 -12.703
114 "MD" 3.4 -43.882 -12.264
115 "MD" 6.649 -43.23 -13.118
116 "MD" 9.443 -42.108 -14.144
117 "MD" 12.751 -41.253 -15.311
118 "MD" 16.017 -39.452 -15.244
119 "MD" 19.51 -37.859 -15.334
120 "MD" 22.334 -36.554 -14.457
121 "MD" 25.018 -33.666 -15.31
122 "MD" 27.74 -32.052 -17.373
123 "MD" 29.964 -29.762 -17.018
124 "MD" 32.499 -27.447 -18.413
125 "MD" 35.416 -25.812 -19.323
126 "MD" 35.996 -22.342 -20.889
127 "MD" 36.36 -19.473 -23.722
128 "MD" 37.436 -16.82 -24.157
129 "MD" 38.237 -13.249 -23.794
130 "MD" 39.335 -10.192 -23.481
131 "MD" 39.549 -7.06 -23.527
132 "MD" 40.587 -3.881 -23.151
133 "MD" 40.936 -0.763 -24.183
134 "MD" 41.458 3.003 -22.403
135 "MD" 40.836 6.247 -23.19
136 "MD" 41.032 9.666 -23.252
137 "MD" 38.474 12.6 -23.818
138 "MD" 36.543 15.212 -24.342
139 "MD" 35.2 17.545 -24.875
140 "MD" 32.576 20.473 -24.359
141 "MD" 31.923 23.676 -24.333
142 "MD" 31.628 26.925 -24.283
143 "MD" 30.392 29.942 -23.535
144 "MD" 30.278 32.971 -21.534
145 "MD" 28.616 35.854 -21.276
146 "MD" 27.739 39.458 -21.134
147 "MD" 25.684 41.872 -21.09
148 "MD" 24.004 44.778 -21.389
149 "MD" 21.156 47.326 -21.71
150 "MD" 19.373 50.36 -21.984
151 "MD" 18.315 54.003 -22.121
152 "MD" 15.659 55.406 -22.574
153 "MD" 15.113 58.954 -23.054
154 "MD" 13.055 61.474 -23.742
155 "MD" 10.941 64.085 -24.41
156 "MD" 8.926 66.741 -25.495
157 "MD" 7.389 69.456 -26.692
158 "MD" 5.208 71.64 -27.836
159 "MD" 2.798 73.642 -29.211
160 "MD" 0.354 76.31 -28.804
161 "MD" -1.632 78.34 -29.358
162 "MD" -2.6 81.97 -28.027
163 "MD" -4.631 84.619 -28.15
164 "MD" -6.354 87.324 -27.749
165 "MD" -7.687 90.02 -27.719
166 "MD" -8.871 92.802 -30.272
167 "MD" -9.838 95.927 -31.777
-19 "MD" -5.642 106.072 18.905
-18 "MD" -6.371 102.804 17.535
-17 "MD" -6.067 99.761 16.76
-16 "MD" -6.613 96.267 17.951
-15 "MD" -5.988 92.807 17.721
-14 "MD" -6.594 90.222 18.767
-13 "MD" -5.931 86.518 19.261
-12 "MD" -7.017 83.749 19.597
-11 "MD" -8.857 80.369 19.782
-10 "MD" -9.958 76.839 18.898
-9 "MD" -11.529 73.981 20.533
-8 "MD" -11.228 70.667 20.763
-7 "MD" -12.777 67.802 20.123
-6 "MD" -13.576 63.813 19.127
-5 "MD" -15.275 61.022 19.42
-4 "MD" -16.219 58.53 19.677
-3 "MD" -17.486 55.36 19.791
-2 "MD" -19.839 53.098 19.83
-1 "MD" -21.248 50.347 19.15
0 "MD" -23.632 47.114 19.544
1 "MD" -25.701 44.594 19.564
2 "MD" -27.241 41.765 19.767
3 "MD" -28.389 38.024 18.391
4 "MD" -29.158 34.973 19.592
5 "MD" -30.617 31.74 19.149
6 "MD" -32.464 28.766 21.074
7 "MD" -32.362 25.768 21.265
8 "MD" -33.042 22.461 23.078
9 "MD" -33.776 19.52 23.617
10 "MD" -35.662 16.433 23.388
11 "MD" -37.538 13.525 22.883
12 "MD" -36.851 9.964 22.077
13 "MD" -38.653 7.123 21.25
14 "MD" -38.624 4 22.684
15 "MD" -39.71 0.783 20.793
16 "MD" -39.654 -2.936 21.193
17 "MD" -40.834 -6.187 21.42
18 "MD" -39.356 -9.367 21.327
19 "MD" -39.628 -12.436 20.562
20 "MD" -38.541 -16.19 18.356
21 "MD" -38.192 -19.491 18.421
22 "MD" -37.657 -22.964 18.123
23 "MD" -35.773 -25.871 17.654
24 "MD" -33.131 -27.55 15.892
25 "MD" -30.628 -29.52 15.502
26 "MD" -27.814 -31.71 14.688
27 "MD" -25.503 -34.901 14.937
28 "MD" -22.286 -35.301 13.35
29 "MD" -19.803 -37.936 13.589
30 "MD" -16.835 -39.666 14.153
31 "MD" -13.536 -40.273 13.344
32 "MD" -9.481 -39.558 14.129
33 "MD" -6.544 -42.26 13.423
34 "MD" -3.478 -42.777 11.866
35 "MD" -0.436 -42.529 11.644
36 "MD" 3.243 -41.501 12.131
37 "MD" 6.708 -42.266 12.114
38 "MD" 9.394 -40.116 10.525
39 "MD" 12.781 -39.11 10.296
40 "MD" 16.692 -37.947 9.601
41 "MD" 18.807 -36.514 10.92
42 "MD" 21.716 -34.451 10.369
43 "MD" 25.55 -33.479 11
44 "MD" 27.597 -30.895 11.31
45 "MD" 29.862 -28.379 12.104
46 "MD" 31.535 -25.817 11.976
47 "MD" 34.007 -23.238 11.83
48 "MD" 36.924 -20.649 12.004
49 "MD" 38.188 -17.886 11.135
50 "MD" 38.28 -14.486 11.128
51 "MD" 39.752 -11.308 10.968
52 "MD" 41.784 -8.149 10.082
53 "MD" 43.724 -4.555 8.649
54 "MD" 43.832 -1.287 8.1
55 "MD" 42.042 2.022 7.991
56 "MD" 42.368 5.297 6.662
57 "MD" 41.733 8.477 6.755
58 "MD" 42.415 11.794 7.327
59 "MD" 40.771 15.13 7.019
60 "MD" 38.744 18.47 7.72
61 "MD" 37.566 21.09 6.798
62 "MD" 34.82 23.526 7.661
63 "MD" 33.487 26.488 7.164
64 "MD" 31.139 29.049 5.753
65 "MD" 28.928 30.314 4.711
66 "MD" 25.723 32.446 4.351
67 "MD" 22.703 34.106 3.147
68 "MD" 20.06 36.358 4.278
69 "MD" 16.539 36.128 2.607
70 "MD" 13.939 38.098 1.695
71 "MD" 10.194 38.57 1.816
72 "MD" 6.849 39.817 1.521
73 "MD" 4.031 39.663 0.165
74 "MD" 0.703 38.875 -0.568
75 "MD" -2.309 39.001 -1.413
76 "MD" -5.627 39.502 -3.02
77 "MD" -9.623 38.522 -2.375
78 "MD" -13.219 38.001 -3.297
79 "MD" -16.641 37.868 -3.98
80 "MD" -19.507 36.859 -3.98
81 "MD" -22.521 34.574 -3.459
82 "MD" -24.972 32.168 -4.08
83 "MD" -27.543 29.897 -4.047
84 "MD" -29.75 26.732 -4.38
85 "MD" -33.227 25.925 -4.92
86 "MD" -34.87 23.287 -4.742
87 "MD" -37.348 20.614 -4.765
88 "MD" -39.061 17.064 -4.668
89 "MD" -40.444 14.257 -6.093
90 "MD" -42.021 11.207 -7.167
91 "MD" -41.635 7.715 -6.248
92 "MD" -41.591 4.559 -7.878
93 "MD" -42.884 0.827 -7.367
94 "MD" -43.57 -2.342 -8.105
95 "MD" -42.851 -5.011 -10.337
96 "MD" -42.59 -8.539 -10.912
97 "MD" -39.637 -10.98 -11.07
98 "MD" -38.529 -14.419 -11.634
99 "MD" -37.821 -17.655 -11.693
100 "MD" -36.064 -21 -10.592
101 "MD" -34.036 -23.984 -11.028
102 "MD" -30.597 -26 -9.233
103 "MD" -28.749 -28.307 -10.859
104 "MD" -27.058 -31.389 -10.498
105 "MD" -24.234 -33.377 -11.988
106 "MD" -21.464 -35.454 -12.345
107 "MD" -18.833 -36.816 -12.152
108 "MD" -15.881 -38.724 -12.186
109 "MD" -12.971 -40.33 -12.176
110 "MD" -9.929 -41.889 -13.802
111 "MD" -6.513 -42.35 -13.599
112 "MD" -2.591 -42.806 -13.506
113 "MD" 0.661 -42.411 -13.268
114 "MD" 3.812 -42.841 -13.333
115 "MD" 6.869 -43.068 -13.261
116 "MD" 10.546 -41.844 -14.629
117 "MD" 13.795 -41.026 -15.516
118 "MD" 16.637 -38.943 -15.714
119 "MD" 19.841 -37.766 -16.045
120 "MD" 23.278 -37.624 -16.072
121 "MD" 25.475 -34.179 -16.45
122 "MD" 27.893 -32.053 -17.593
123 "MD" 30.401 -29.727 -16.896
124 "MD" 34.088 -28.661 -18.115
125 "MD" 36.945 -27.044 -18.131
126 "MD" 38.246 -24.361 -19.03
127 "MD" 38.213 -20.871 -21.083
128 "MD" 38.445 -17.371 -21.188
129 "MD" 38.814 -14.021 -21.868
130 "MD" 40.384 -11.189 -21.983
131 "MD" 39.94 -7.727 -22.605
132 "MD" 39.132 -4.311 -22.495
133 "MD" 39.3 -0.97 -22.938
134 "MD" 39.068 2.173 -23.992
135 "MD" 36.948 5.032 -25.107
136 "MD" 37.313 8.327 -25.792
137 "MD" 37.232 11.96 -27.033
138 "MD" 35.815 15.131 -27.325
139 "MD" 34.896 18.15 -26.785
140 "MD" 32.591 20.524 -25.185
141 "MD" 32.823 24.317 -23.98
142 "MD" 30.512 26.783 -23.163
143 "MD" 30.112 29.923 -22.943
144 "MD" 29.504 32.968 -21.463
145 "MD" 27.339 35.954 -22.135
146 "MD" 26.955 39.511 -22.264
147 "MD" 26.081 42.851 -21.866
148 "MD" 23.824 45.863 -20.088
149 "MD" 21.043 47.598 -20.651
150 "MD" 19.406 50.589 -20.994
151 "MD" 17.443 53.748 -20.488
152 "MD" 15.032 56.988 -19.807
153 "MD" 14.342 59.976 -20.329
154 "MD" 13.821 62.796 -22.736
155 "MD" 12.452 65.819 -23.34
156 "MD" 12.983 69.174 -23.928
157 "MD" 11.666 72.135 -24.011
158 "MD" 11.997 76.137 -24.746
159 "MD" 10.81 79.492 -24.761
160 "MD" 10.75 82.353 -23.966
161 "MD" 9.258 85.977 -24.803
162 "MD" 9.904 89.991 -23.494
163 "MD" 8.928 93.326 -22.817
164 "MD" 8.224 95.845 -21.965
165 "MD" 7.672 98.579 -20.407
166 "MD" 7.039 102.373 -20.688
167 "MD" 4.094 104.564 -20.199
-19 "MD" 1.176 101.485 37.033
-18 "MD" -1.076 97.913 35.557
-17 "MD" -1.699 94.975 34.152
-16 "MD" -4.305 92.229 34.179
-15 "MD" -5.325 89.027 31.883
-14 "MD" -8.453 87.059 31.141
-13 "MD" -9.286 83.677 30.663
-12 "MD" -12.185 80.966 30.519
-11 "MD" -14.221 78.345 30.283
-10 "MD" -14.478 75.522 29.02
-9 "MD" -15.442 72.842 26.782
-8 "MD" -16.536 69.894 25.125
-7 "MD" -16.521 67.655 23.008
-6 "MD" -16.677 64.282 21.804
-5 "MD" -16.022 60.526 21.888
-4 "MD" -16.674 57.321 21.971
-3 "MD" -17.385 53.722 22.203
-2 "MD" -19.322 51.172 22.403
-1 "MD" -20.811 48.715 20.764
0 "MD" -23.153 46.247 21.491
1 "MD" -25.279 43.662 20.987
2 "MD" -27.266 40.569 20.109
3 "MD" -27.483 36.857 20.767
4 "MD" -27.928 33.753 20.915
5 "MD" -29.313 30.958 20.202
6 "MD" -30.133 27.987 21.398
7 "MD" -31.197 24.436 22.87
8 "MD" -32.174 21.048 23.213
9 "MD" -33.507 18.12 22.564
10 "MD" -35.255 15.023 21.376
11 "MD" -36.887 12.287 21.418
12 "MD" -38.731 9.975 21.969
13 "MD" -39.687 5.993 20.841
14 "MD" -39.526 1.974 22.429
15 "MD" -40.252 -0.768 21.813
16 "MD" -40.058 -4.018 21.643
17 "MD" -40.338 -7.607 21.858
18 "MD" -39.337 -10.87 21.283
19 "MD" -38.99 -14.157 19.309
20 "MD" -37.951 -17.415 20.496
21 "MD" -36.251 -19.756 18.845
22 "MD" -36.21 -23.873 18.405
23 "MD" -34.604 -26.803 17.329
24 "MD" -32.82 -29.056 15.1
25 "MD" -29.921 -31.005 15.726
26 "MD" -26.736 -33.05 14.958
27 "MD" -24.21 -35.448 15.319
28 "MD" -21.502 -37.306 14.51
29 "MD" -18.707 -39.428 14.119
30 "MD" -15.742 -40.668 14.779
31 "MD" -12.179 -41.753 14.698
32 "MD" -8.817 -41.039 15.083
33 "MD" -5.699 -42.581 14.409
34 "MD" -2.656 -42.444 13.574
35 "MD" 0.674 -42.79 12.636
36 "MD" 4.089 -41.947 12.524
37 "MD" 7.48 -42.145 13.25
38 "MD" 10.564 -40.128 11.897
39 "MD" 13.616 -38.146 11.844
40 "MD" 16.575 -36.721 9.887
41 "MD" 19.546 -34.735 9.803
42 "MD" 22.369 -34.572 10.19
43 "MD" 26.353 -33.678 10.673
44 "MD" 28.72 -31.395 9.724
45 "MD" 30.361 -28.751 10.912
46 "MD" 33.035 -26.561 11.119
47 "MD" 34.105 -23.243 10.727
48 "MD" 36.805 -20.824 10.407
49 "MD" 38.181 -17.537 10.04
50 "MD" 38.659 -14.45 9.932
51 "MD" 40.05 -11.299 9.78
52 "MD" 41.596 -8.51 8.549
53 "MD" 43.04 -5.594 7.074
54 "MD" 43.604 -2.536 5.75
55 "MD" 43.403 1.132 5.748
56 "MD" 42.46 4.782 5.36
57 "MD" 42.197 7.863 5.048
58 "MD" 42.893 11.155 6.756
59 "MD" 41.337 14.343 5.822
60 "MD" 40.385 17.864 6.408
61 "MD" 38.835 20.585 4.989
62 "MD" 36.749 23.689 6.389
63 "MD" 34.835 26.759 6.3
64 "MD" 32.95 29.344 4.621
65 "MD" 30.263 30.745 3.101
66 "MD" 27.154 32.434 3.076
67 "MD" 24.404 33.306 1.521
68 "MD" 21.779 35.427 2.633
69 "MD" 17.931 35.54 1.161
70 "MD" 14.007 37.906 1.058
71 "MD" 10.042 38.686 1.17
72 "MD" 6.563 39.439 0.777
73 "MD" 3.337 40.241 -0.442
74 "MD" 0.22 39.808 -0.816
75 "MD" -2.922 39.163 -1.379
76 "MD" -6.117 39.374 -2.003
77 "MD" -9.406 38.206 -1.276
78 "MD" -13.025 38.258 -2.36
79 "MD" -16.836 37.596 -2.648
80 "MD" -19.732 36.228 -3.036
81 "MD" -22.594 34.315 -3.747
82 "MD" -25.524 33.356 -1.955
83 "MD" -28.367 31.474 -2.788
84 "MD" -30.363 28.594 -3.196
85 "MD" -32.922 26.41 -4.278
86 "MD" -34.49 23.738 -3.852
87 "MD" -36.675 21.141 -5.079
88 "MD" -38.826 17.522 -4.125
89 "MD" -40.415 14.825 -6.741
90 "MD" -41.996 12.32 -7.79
91 "MD" -41.145 8.92 -6.872
92 "MD" -41.489 5.457 -7.546
93 "MD" -42.854 1.977 -8.267
94 "MD" -43.118 -1.526 -7.846
95 "MD" -43.789 -4.859 -9.049
96 "MD" -41.91 -7.637 -9.715
97 "MD" -40.013 -10.7 -10.314
98 "MD" -38.611 -14.047 -10.999
99 "MD" -38.658 -17.179 -10.385
100 "MD" -35.883 -19.719 -11.363
101 "MD" -34.032 -23.173 -11.131
102 "MD" -31.524 -25.023 -11.581
103 "MD" -29.47 -27.858 -11.478
104 "MD" -26.716 -30.278 -10.631
105 "MD" -23.036 -31.014 -11.476
106 "MD" -21.204 -33.302 -11.544
107 "MD" -18.09 -34.751 -10.952
108 "MD" -15.501 -36.572 -12.169
109 "MD" -13.263 -39.717 -12.11
110 "MD" -9.853 -40.498 -13.292
111 "MD" -6.828 -41.883 -12.868
112 "MD" -3.249 -42.428 -12.685
113 "MD" 0.071 -44.308 -13.043
114 "MD" 3.391 -44.917 -12.636
115 "MD" 6.384 -44.22 -13.403
116 "MD" 9.808 -43.354 -13.843
117 "MD" 12.802 -42.335 -14.858
118 "MD" 16.023 -39.817 -14.88
119 "MD" 18.875 -38 -14.93
120 "MD" 21.841 -37.395 -15.025
121 "MD" 24.437 -34.393 -14.942
122 "MD" 27.33 -32.667 -17.401
123 "MD" 29.312 -29.973 -17.007
124 "MD" 32.863 -28.272 -17.038
125 "MD" 34.167 -25.389 -18.422
126 "MD" 36.469 -23.126 -19.487
127 "MD" 36.191 -19.854 -19.869
128 "MD" 37.175 -17.019 -22.364
129 "MD" 36.692 -13.295 -22.782
130 "MD" 38.454 -10.205 -22.643
131 "MD" 38.355 -7.351 -24.293
132 "MD" 39.112 -4.006 -24.195
133 "MD" 39.61 -0.256 -24.265
134 "MD" 39.708 2.857 -24.404
135 "MD" 38.579 5.363 -25.375
136 "MD" 38.402 8.207 -26.295
137 "MD" 37.868 12.025 -27.394
138 "MD" 35.665 15.078 -27.901
139 "MD" 34.655 18.1 -27.073
140 "MD" 33.267 21.165 -25.667
141 "MD" 32.568 24.292 -24.795
142 "MD" 30.879 27.148 -23.75
143 "MD" 30.286 30.079 -23.189
144 "MD" 29.475 33.593 -22.024
145 "MD" 27.688 36.895 -21.492
146 "MD" 28.093 40.201 -20.525
147 "MD" 26.609 42.796 -19.462
148 "MD" 24.818 45.378 -19.796
149 "MD" 22.465 48.136 -18.721
150 "MD" 21.43 51.147 -17.932
151 "MD" 20.637 53.912 -16.239
152 "MD" 17.734 56.658 -15.52
153 "MD" 17.077 59.864 -15.298
154 "MD" 15.936 62.668 -17.342
155 "MD" 15.549 65.996 -16.417
156 "MD" 14.763 69.363 -18.592
157 "MD" 12.886 72.051 -19.314
158 "MD" 11.458 74.534 -21.335
159 "MD" 9.149 76.773 -20.962
160 "MD" 5.793 79.249 -20.896
161 "MD" 4.739 82.104 -20.444
162 "MD" 2.212 84.274 -20.589
163 "MD" 0.559 87.101 -20.052
164 "MD" -1.372 89.779 -20.024
165 "MD" -2.553 92.257 -19.63
166 "MD" -4.369 94.719 -19.537
167 "MD" -6.918 97.465 -20.764
-19 "MD" -6.574 103.736 16.377
-18 "MD" -7.713 100.78 18.478
-17 "MD" -8.309 97.518 19.215
-16 "MD" -8.703 93.557 20.08
-15 "MD" -8.481 90.151 20.019
-14 "MD" -9.501 87.286 22.197
-13 "MD" -9.014 84.437 22.918
-12 "MD" -9.518 81.376 24.067
-11 "MD" -10.489 78.579 25.951
-10 "MD" -11.887 75.581 25.542
-9 "MD" -13.353 72.5 26.071
-8 "MD" -13.26 68.822 25.916
-7 "MD" -14.857 66.018 26.022
-6 "MD" -15.727 62.687 24.612
-5 "MD" -17.599 59.798 24.63
-4 "MD" -18.69 57.026 24.128
-3 "MD" -19.213 53.554 23.027
-2 "MD" -20.383 50.538 22.621
-1 "MD" -22.184 48.513 19.928
0 "MD" -24.079 45.64 19.305
1 "MD" -27.011 43.064 18.675
2 "MD" -28.377 39.892 18.632
3 "MD" -29.221 36.67 18.727
4 "MD" -30.372 33.657 19.248
5 "MD" -32.491 30.941 19.231
6 "MD" -32.805 27.639 19.325
7 "MD" -33.531 24.072 20.545
8 "MD" -34.627 21.243 20.434
9 "MD" -36.232 18.288 19.664
10 "MD" -36.993 15.419 20.647
11 "MD" -37.54 11.967 20.384
12 "MD" -39.358 9.158 20.867
13 "MD" -40.187 5.807 20.545
14 "MD" -40.148 2.068 21.963
15 "MD" -40.622 -1.266 21.211
16 "MD" -40.459 -4.052 21.562
17 "MD" -40.687 -7.674 21.586
18 "MD" -39.719 -10.855 21.061
19 "MD" -38.864 -14.137 19.664
20 "MD" -38.583 -17.694 20.577
21 "MD" -38.31 -20.963 19.89
22 "MD" -37.102 -23.609 18.967
23 "MD" -35.356 -26.264 17.539
24 "MD" -32.451 -27.684 15.836
25 "MD" -29.189 -30.19 16.305
26 "MD" -27.03 -32.704 15.822
27 "MD" -24.152 -34.604 14.645
28 "MD" -20.992 -36.186 13.9
29 "MD" -19.035 -39.01 13.146
30 "MD" -15.422 -40.354 13.55
31 "MD" -13.045 -41.412 15.173
32 "MD" -9.862 -41.478 15.225
33 "MD" -6.431 -43.157 14.264
34 "MD" -3.154 -42.312 13.665
35 "MD" 0.011 -42.736 12.479
36 "MD" 3.422 -42.098 11.821
37 "MD" 6.848 -42.28 12.84
38 "MD" 9.716 -40.035 11.643
39 "MD" 12.821 -39.003 11.09
40 "MD" 16.622 -37.433 9.747
41 "MD" 19.039 -36.121 9.43
42 "MD" 22.952 -35.609 11.533
43 "MD" 25.186 -33.761 11.852
44 "MD" 27.764 -31.394 11.906
45 "MD" 29.473 -28.455 11.967
46 "MD" 31.074 -25.937 11.934
47 "MD" 33.75 -23.74 12.44
48 "MD" 37.238 -21.268 12.125
49 "MD" 38.197 -18.45 10.974
50 "MD" 37.999 -15.023 10.734
51 "MD" 39.097 -12.33 9.706
52 "MD" 41.611 -9.056 9.367
53 "MD" 42.26 -5.305 8.361
54 "MD" 43.316 -2.195 7.325
55 "MD" 42.373 0.789 7.627
56 "MD" 42.14 4.243 6.371
57 "MD" 41.559 7.472 6.454
58 "MD" 42.416 11.306 8.173
59 "MD" 40.694 14.194 7.266
60 "MD" 39.539 17.766 7.646
61 "MD" 37.895 20.033 6.21
62 "MD" 36.1 23.29 6.134
63 "MD" 34.457 27.201 6.26
64 "MD" 32.303 29.496 5.709
65 "MD" 29.891 30.676 5.079
66 "MD" 26.496 31.931 4.777
67 "MD" 24.004 33.647 2.37
68 "MD" 20.999 35.66 3.762
69 "MD" 17.478 35.401 2.59
70 "MD" 15.086 37.757 2.182
71 "MD" 11.557 38.297 2.219
72 "MD" 8.646 39.852 1.628
73 "MD" 5.378 40.071 0.844
74 "MD" 1.314 39.828 0.79
75 "MD" -2.007 39.852 0.999
76 "MD" -5.002 39.45 -0.616
77 "MD" -8.153 38.855 -0.437
78 "MD" -11.627 38.261 -2.131
79 "MD" -15.153 37.986 -2.441
80 "MD" -18.155 36.58 -2.632
81 "MD" -21.844 34.164 -4.172
82 "MD" -24.488 33.022 -3.602
83 "MD" -27.088 29.797 -4.277
84 "MD" -28.938 26.784 -4.949
85 "MD" -31.875 25.503 -6.033
86 "MD" -34.384 23.532 -6.356
87 "MD" -36.517 20.42 -6.493
88 "MD" -38.215 17.015 -6.845
89 "MD" -40.151 14.921 -7.739
90 "MD" -41.614 11.668 -8.614
91 "MD" -41.111 8.119 -7.88
92 "MD" -42.476 5.323 -8.682
93 "MD" -42.24 1.366 -9.845
94 "MD" -44.011 -1.849 -9.581
95 "MD" -42.835 -4.822 -10.74
96 "MD" -41.401 -7.785 -12.711
97 "MD" -39.62 -11.033 -13.112
98 "MD" -38.447 -14.287 -12.078
99 "MD" -37.778 -18.108 -10.639
100 "MD" -35.452 -20.446 -11.309
101 "MD" -33.247 -23.878 -11.096
102 "MD" -30.524 -26.404 -12.284
103 "MD" -29.188 -28.878 -11.931
104 "MD" -27.056 -31.651 -11.158
105 "MD" -24.416 -33.011 -10.947
106 "MD" -21.731 -35.481 -11.433
107 "MD" -18.872 -36.321 -10.653
108 "MD" -15.798 -38.413 -10.873
109 "MD" -12.571 -40.871 -10.742
110 "MD" -9.389 -42.075 -12.386
111 "MD" -6.587 -43.072 -13.819
112 "MD" -2.941 -42.985 -12.995
113 "MD" 0.899 -44.09 -13.047
114 "MD" 3.809 -44.336 -12.552
115 "MD" 6.694 -43.211 -13.369
116 "MD" 10.081 -42.366 -14.244
117 "MD" 13.3 -40.85 -14.658
118 "MD" 16.388 -38.648 -15.075
119 "MD" 19.35 -36.851 -15.653
120 "MD" 23.6 -36.511 -15.976
121 "MD" 26.11 -33.927 -16.653
122 "MD" 27.965 -31.811 -17.284
123 "MD" 30.481 -29.134 -17.149
124 "MD" 33.852 -28.179 -18.453
125 "MD" 36.539 -26.578 -18.045
126 "MD" 37.596 -23.945 -19.264
127 "MD" 37.644 -20.666 -20.804
128 "MD" 38.017 -16.939 -22.116
129 "MD" 37.192 -13.039 -22.434
130 "MD" 38.907 -10.248 -22.367
131 "MD" 38.416 -7.415 -23.519
132 "MD" 38.73 -3.97 -23.835
133 "MD" 39.241 -0.649 -25.78
134 "MD" 39.427 2.974 -24.39
135 "MD" 38.595 7.011 -24.776
136 "MD" 39.377 10.1 -24.784
137 "MD" 37.433 13.204 -24.567
138 "MD" 35.963 15.983 -24.881
139 "MD" 35.271 18.928 -25.525
140 "MD" 33.004 21.797 -24.168
141 "MD" 33.539 25.155 -23.273
142 "MD" 31.921 27.891 -22.547
143 "MD" 31.008 30.576 -21.778
144 "MD" 30.773 33.697 -20.767
145 "MD" 28.902 36.584 -20.302
146 "MD" 29.998 39.855 -18.917
147 "MD" 28.179 42.63 -18.555
148 "MD" 26.796 45.555 -17.819
149 "MD" 24.528 48.374 -16.912
150 "MD" 23.296 51.28 -15.997
151 "MD" 22.367 54.18 -14.972
152 "MD" 20.718 57.097 -14.499
153 "MD" 19.292 60.167 -13.077
154 "MD" 17.673 62.78 -13.632
155 "MD" 16.713 65.669 -12.643
156 "MD" 15.923 69.426 -12.218
157 "MD" 13.882 71.041 -11.865
158 "MD" 11.417 74.515 -11.787
159 "MD" 9.308 76.658 -12.354
160 "MD" 7.217 79.129 -10.752
161 "MD" 6.179 81.925 -10.32
162 "MD" 3.168 83.678 -9.437
163 "MD" 2.491 87.314 -8.097
164 "MD" 0.732 90.084 -8.189
165 "MD" -0.902 92.7 -7.41
166 "MD" -1.34 96.584 -6.237
167 "MD" -4.473 99.311 -5.913
-19 "MD" -7.447 105.332 26.581
-18 "MD" -7.431 101.912 27.587
-17 "MD" -6.896 98.108 27.468
-16 "MD" -7.1 94.62 27.92
-15 "MD" -8.124 91.314 26.766
-14 "MD" -7.114 87.916 26.224
-13 "MD" -9.186 85.019 25.487
-12 "MD" -8.923 81.76 25.618
-11 "MD" -10.602 78.256 25.705
-10 "MD" -12.494 75.404 24.747
-9 "MD" -14.151 73.389 23.803
-8 "MD" -13.264 69.669 23.208
-7 "MD" -15.746 67.495 22.268
-6 "MD" -16.086 63.825 21.241
-5 "MD" -16.558 60.766 20.972
-4 "MD" -17.326 57.573 20.912
-3 "MD" -17.954 54.293 21.026
-2 "MD" -19.514 51.515 21.034
-1 "MD" -20.567 48.218 20.169
0 "MD" -23.126 45.26 19.661
1 "MD" -25.965 43.122 19.376
2 "MD" -27.119 40.171 19.052
3 "MD" -28.736 37.597 18.644
4 "MD" -29.731 34.691 19.443
5 "MD" -31.489 31.246 18.965
6 "MD" -33.095 28.728 20.032
7 "MD" -34.241 25.858 20.532
8 "MD" -34.244 22.577 21.541
9 "MD" -35.703 19.49 20.275
10 "MD" -36.443 16.409 21.597
11 "MD" -37.383 12.812 22.019
12 "MD" -38.533 10.22 21.621
13 "MD" -38.978 6.868 21.177
14 "MD" -39.728 3.77 22.79
15 "MD" -40.337 -0.033 21.408
16 "MD" -39.673 -3.031 21.148
17 "MD" -40.248 -6.603 21.434
18 "MD" -39.869 -10.116 21.864
19 "MD" -39.472 -13.185 21.452
20 "MD" -38.889 -16.157 21.432
21 "MD" -38.498 -19.639 22.064
22 "MD" -36.892 -23.092 20.953
23 "MD" -33.162 -25.139 20.682
24 "MD" -32.26 -27.763 17.392
25 "MD" -28.8 -29.658 17.268
26 "MD" -26.961 -32.008 16.564
27 "MD" -24.877 -34.343 16.458
28 "MD" -22.171 -36.411 15.204
29 "MD" -19.479 -38.469 15.597
30 "MD" -15.996 -40.157 14.92
31 "MD" -12.982 -41.786 14.885
32 "MD" -9.64 -42.446 15.61
33 "MD" -6.355 -43.82 14.931
34 "MD" -3.264 -42.767 13.826
35 "MD" 0.243 -43.284 13.244
36 "MD" 3.528 -41.748 12.932
37 "MD" 7.203 -41.994 13.466
38 "MD" 9.56 -39.776 11.934
39 "MD" 13.061 -38.767 11.911
40 "MD" 16.445 -38.1 10.604
41 "MD" 19.184 -36.505 11.234
42 "MD" 22.25 -35.249 11.723
43 "MD" 25.611 -33.726 12.084
44 "MD" 27.766 -31.576 11.495
45 "MD" 29.598 -28.794 12.298
46 "MD" 32.437 -26.565 12.51
47 "MD" 34.764 -23.788 11.941
48 "MD" 37.709 -21.433 12.103
49 "MD" 38.822 -18.289 11.306
50 "MD" 38.489 -14.32 10.763
51 "MD" 40.47 -11.521 10.943
52 "MD" 42.207 -8.752 10.331
53 "MD" 43.085 -5.308 9.009
54 "MD" 42.868 -1.881 8.505
55 "MD" 43.828 1.272 8.081
56 "MD" 42.063 4.999 7.592
57 "MD" 41.435 8.157 7.548
58 "MD" 41.831 11.654 8.033
59 "MD" 40.813 14.715 7.247
60 "MD" 38.599 18.938 7.69
61 "MD" 37.312 21.521 5.739
62 "MD" 35.234 23.991 7.649
63 "MD" 33.603 26.747 6.445
64 "MD" 32.031 29.722 5.411
65 "MD" 28.789 30.629 4.615
66 "MD" 26.174 32.031 4.199
67 "MD" 22.869 33.269 3.059
68 "MD" 20.844 35.296 4.087
69 "MD" 17.256 35.428 2.632
70 "MD" 15.04 37.718 1.892
71 "MD" 11.114 38.141 1.926
72 "MD" 7.86 39.995 1.814
73 "MD" 4.493 39.741 0.719
74 "MD" 0.824 39.607 0.193
75 "MD" -2.486 39.81 0.624
76 "MD" -5.608 39.235 -1.098
77 "MD" -8.842 38.441 -1.263
78 "MD" -12.044 38.386 -2.026
79 "MD" -15.664 37.938 -2.297
80 "MD" -18.701 36.723 -3.055
81 "MD" -21.739 34.56 -3.913
82 "MD" -24.898 32.105 -3.385
83 "MD" -27.589 29.616 -3.505
84 "MD" -29.313 26.75 -4.531
85 "MD" -31.785 25.377 -5.242
86 "MD" -34.588 23.852 -6.017
87 "MD" -37.272 20.766 -5.804
88 "MD" -38.744 17.492 -5.952
89 "MD" -40.665 14.255 -7.703
90 "MD" -41.798 11.765 -8.626
91 "MD" -41.478 8.031 -8.234
92 "MD" -42.818 4.56 -8.952
93 "MD" -42.101 1.452 -10.151
94 "MD" -43.992 -2.083 -10.026
95 "MD" -44.108 -5.931 -11.017
96 "MD" -41.799 -9.046 -11.235
97 "MD" -40.245 -11.89 -12.273
98 "MD" -38.422 -14.765 -12.634
99 "MD" -38.044 -17.867 -10.989
100 "MD" -36.077 -20.796 -11.129
101 "MD" -33.581 -23.632 -11.458
102 "MD" -30.747 -25.191 -10.308
103 "MD" -29.043 -28.207 -11.2
104 "MD" -26.753 -29.75 -10.975
105 "MD" -24.483 -32.665 -11.42
106 "MD" -22.018 -35.352 -10.982
107 "MD" -18.78 -37.199 -11.24
108 "MD" -16.168 -38.928 -9.574
109 "MD" -13.345 -40.204 -10.767
110 "MD" -9.84 -41.597 -12.392
111 "MD" -7.087 -42.096 -12.714
112 "MD" -3.706 -42.618 -13.162
113 "MD" -0.141 -44.155 -13.764
114 "MD" 3.264 -43.882 -13.226
115 "MD" 6.096 -43.203 -13.979
116 "MD" 9.261 -42.456 -14.291
117 "MD" 12.513 -41.835 -15.205
118 "MD" 16.1 -39.656 -15.43
119 "MD" 19.208 -37.748 -15.821
120 "MD" 22.756 -38.013 -16.206
121 "MD" 25.246 -34.482 -17.014
122 "MD" 27.504 -32.71 -18.408
123 "MD" 29.714 -29.815 -17.49
124 "MD" 33.249 -28.423 -18.056
125 "MD" 35.324 -26.124 -19.225
126 "MD" 36.771 -23.645 -19.926
127 "MD" 36.892 -20.049 -21.192
128 "MD" 36.295 -16.056 -22.687
129 "MD" 37.046 -12.642 -23.066
130 "MD" 37.605 -9.64 -23.724
131 "MD" 38.948 -7.065 -25.166
132 "MD" 37.968 -3.129 -25.091
133 "MD" 38.393 0.705 -25.122
134 "MD" 37.655 4.34 -25.939
135 "MD" 36.754 7.277 -26.37
136 "MD" 36.873 10.746 -25.969
137 "MD" 34.637 14.235 -26.928
138 "MD" 32.661 16.486 -26.878
139 "MD" 31.525 19.538 -27.253
140 "MD" 30.608 22.139 -25.94
141 "MD" 31.01 25.582 -24.612
142 "MD" 29.31 28.343 -23.465
143 "MD" 28.622 31.005 -22.29
144 "MD" 29.045 34.732 -21.52
145 "MD" 27.047 37.469 -20.865
146 "MD" 27.42 40.937 -19.636
147 "MD" 25.989 44.279 -19.548
148 "MD" 24.615 46.758 -18.576
149 "MD" 22.045 49.354 -17.812
150 "MD" 20.154 52.036 -16.703
151 "MD" 18.253 54.697 -15.095
152 "MD" 15.994 57.208 -15.022
153 "MD" 15.023 60.41 -13.835
154 "MD" 13.32 62.944 -13.492
155 "MD" 11.906 65.463 -13.98
156 "MD" 10.628 68.404 -13.266
157 "MD" 8.671 71.421 -13.668
158 "MD" 6.479 74.112 -13.012
159 "MD" 4.429 76.497 -13.39
160 "MD" 2.557 79.644 -12.943
161 "MD" 1.672 82.405 -12.613
162 "MD" -0.902 85.027 -12.16
163 "MD" -0.468 88.579 -10.985
164 "MD" 0.444 91.792 -10.282
165 "MD" -0.47 94.545 -10.429
166 "MD" -0.727 98.125 -10.3
167 "MD" -0.615 101.832 -9.922
-19 "MD" -9.946 106.743 13.77
-18 "MD" -12.445 103.706 12.989
-17 "MD" -13.287 100.798 12.216
-16 "MD" -14.507 97.656 13.375
-15 "MD" -15.793 94.242 11.97
-14 "MD" -17.272 91.399 12.272
-13 "MD" -17.502 88.358 12.758
-12 "MD" -17.795 84.552 12.792
-11 "MD" -18.712 81.508 12.657
-10 "MD" -18.796 78.003 12.681
-9 "MD" -19.523 75.183 13.471
-8 "MD" -18.78 71.818 13.771
-7 "MD" -20.305 68.655 13.311
-6 "MD" -19.721 65.099 13.721
-5 "MD" -20.544 61.705 15.327
-4 "MD" -19.716 58.187 15.054
-3 "MD" -21.318 55.596 17.45
-2 "MD" -21.607 51.987 19.165
-1 "MD" -23.257 49.021 18.876
0 "MD" -24.861 46.364 19.729
1 "MD" -26.885 43.908 19.394
2 "MD" -28.765 40.267 19.403
3 "MD" -29.923 36.984 19.687
4 "MD" -30.913 33.982 20.201
5 "MD" -32.55 31.453 19.764
6 "MD" -32.501 27.576 20.594
7 "MD" -33.932 24.951 21.22
8 "MD" -34.649 21.165 22.304
9 "MD" -36.062 18.123 20.538
10 "MD" -36.714 15.204 21.776
11 "MD" -36.915 11.967 20.81
12 "MD" -38.526 7.957 21.052
13 "MD" -39.571 5.316 20.231
14 "MD" -39.554 2.042 22.218
15 "MD" -40.578 -1.367 21.045
16 "MD" -40.281 -4.564 22.185
17 "MD" -40.252 -7.877 22.29
18 "MD" -38.729 -10.593 22.68
19 "MD" -38.694 -14.107 22.134
20 "MD" -37.464 -17.351 22.198
21 "MD" -36.952 -20.801 20.716
22 "MD" -36.186 -24.687 20.303
23 "MD" -33.623 -26.596 19.005
24 "MD" -31.286 -28.182 16.408
25 "MD" -28.746 -29.987 15.895
26 "MD" -26.904 -32.521 15.006
27 "MD" -24.921 -35.578 15.536
28 "MD" -21.241 -36.875 14.859
29 "MD" -19.014 -39.241 14.626
30 "MD" -15.618 -40.429 14.399
31 "MD" -13.324 -41.979 15.177
32 "MD" -9.311 -43.162 15.408
33 "MD" -6.342 -43.904 14.794
34 "MD" -3.13 -43.054 13.02
35 "MD" 0.135 -43.046 12.97
36 "MD" 3.146 -42.234 11.69
37 "MD" 6.659 -42.597 12.43
38 "MD" 9.714 -40.542 11.131
39 "MD" 12.778 -39.021 11.21
40 "MD" 16.197 -38.001 9.784
41 "MD" 19.222 -35.884 10.818
42 "MD" 21.558 -34.49 10.507
43 "MD" 24.737 -33.325 11.239
44 "MD" 27.438 -30.173 10.332
45 "MD" 29.551 -28.55 11.235
46 "MD" 31.801 -26.187 11.794
47 "MD" 34.165 -23.412 11.43
48 "MD" 36.632 -21.234 10.957
49 "MD" 38.699 -18.088 9.833
50 "MD" 38.207 -14.312 10.453
51 "MD" 40.122 -11.115 10.441
52 "MD" 41.228 -8.498 10.006
53 "MD" 43.036 -5.138 8.677
54 "MD" 42.915 -1.624 7.507
55 "MD" 42.233 1.068 6.726
56 "MD" 42.503 4.565 6.299
57 "MD" 41.209 7.887 6.116
58 "MD" 42.289 11.39 6.475
59 "MD" 40.519 14.699 5.544
60 "MD" 39.413 18.371 6.862
61 "MD" 37.693 20.894 6.459
62 "MD" 36.185 24.237 6.958
63 "MD" 34.371 27.282 7.168
64 "MD" 31.987 29.406 5.59
65 "MD" 29.412 31.213 4.316
66 "MD" 26.194 32.483 4.239
67 "MD" 23.986 33.923 2.36
68 "MD" 21.546 35.788 3.497
69 "MD" 17.623 36.038 1.892
70 "MD" 14.863 38.539 1.057
71 "MD" 11.506 38.826 1.344
72 "MD" 7.49 40.651 1.623
73 "MD" 4.093 41.623 0.779
74 "MD" 0.684 39.415 1.581
75 "MD" -2.642 39.879 0.97
76 "MD" -5.622 39.782 -0.439
77 "MD" -8.91 39.292 -0.211
78 "MD" -12.407 38.667 -0.683
79 "MD" -16.062 37.974 -1.033
80 "MD" -19.095 36.469 -1.713
81 "MD" -22.313 34.56 -3.27
82 "MD" -25.472 32.517 -2.591
83 "MD" -27.261 29.335 -2.931
84 "MD" -30.174 27.607 -4.203
85 "MD" -32.13 24.805 -5.257
86 "MD" -34.027 22.622 -5.664
87 "MD" -36.707 19.921 -6.161
88 "MD" -39.111 16.698 -5.826
89 "MD" -40.385 13.783 -8.045
90 "MD" -41.94 11.285 -9.02
91 "MD" -41.162 7.772 -8.274
92 "MD" -41.495 4.427 -10.076
93 "MD" -41.894 0.774 -9.967
94 "MD" -42.093 -2.259 -10.765
95 "MD" -42.687 -6.124 -11.115
96 "MD" -40.862 -8.988 -12.884
97 "MD" -39.246 -11.691 -12.672
98 "MD" -37.693 -15.308 -12.89
99 "MD" -37.389 -18.276 -11.579
100 "MD" -34.806 -20.876 -12.185
101 "MD" -32.847 -23.916 -12.354
102 "MD" -30.978 -26.077 -11.542
103 "MD" -29.097 -29.365 -11.371
104 "MD" -26.706 -31.768 -10.371
105 "MD" -24.451 -34.304 -10.555
106 "MD" -21.587 -36.34 -10.198
107 "MD" -18.313 -37.878 -10.365
108 "MD" -15.192 -39.199 -8.899
109 "MD" -12.278 -41.334 -9.714
110 "MD" -9.106 -42.958 -11.512
111 "MD" -5.483 -42.994 -12.361
112 "MD" -2.293 -42.962 -12.461
113 "MD" 1.514 -44.244 -12.8
114 "MD" 4.769 -44.28 -12.387
115 "MD" 7.925 -43.193 -13.276
116 "MD" 11.215 -42.348 -13.384
117 "MD" 13.999 -40.778 -14.886
118 "MD" 17.484 -38.701 -14.621
119 "MD" 20.067 -37.283 -15.49
120 "MD" 23.903 -36.781 -15.758
121 "MD" 25.806 -33.991 -16.032
122 "MD" 28.004 -31.894 -17.223
123 "MD" 30.103 -29.086 -16.837
124 "MD" 33.795 -28.219 -16.985
125 "MD" 36.613 -25.879 -17.722
126 "MD" 37.541 -22.553 -18.234
127 "MD" 38.83 -19.94 -19.638
128 "MD" 38.795 -16.667 -20.199
129 "MD" 37.983 -12.624 -20.959
130 "MD" 39.337 -9.635 -20.781
131 "MD" 38.566 -6.867 -22.758
132 "MD" 38.808 -3.512 -23.522
133 "MD" 39.151 -0.097 -24
134 "MD" 39.189 3.163 -24.693
135 "MD" 38.468 5.859 -24.425
136 "MD" 37.773 9.414 -24.615
137 "MD" 36.144 12.805 -26.018
138 "MD" 34.41 16.142 -26.768
139 "MD" 33.409 18.843 -26.261
140 "MD" 32.094 21.576 -24.831
141 "MD" 33.01 25.009 -23.658
142 "MD" 31.445 27.829 -22.601
143 "MD" 30.491 31.273 -21.019
144 "MD" 30.434 34.195 -19.584
145 "MD" 29.323 37.276 -20.298
146 "MD" 27.898 40.851 -19.726
147 "MD" 26.964 43.858 -19.484
148 "MD" 26.06 46.474 -18.828
149 "MD" 22.774 49.274 -18.787
150 "MD" 21.784 52.133 -17.673
151 "MD" 19.236 54.668 -17.181
152 "MD" 19.45 58.732 -16.505
153 "MD" 17.239 61.065 -15.324
154 "MD" 16.504 63.795 -16.385
155 "MD" 15.413 66.995 -15.722
156 "MD" 15.566 70.885 -16.738
157 "MD" 14.238 73.274 -18.197
158 "MD" 13.041 76.25 -19.387
159 "MD" 12.258 79.845 -20.317
160 "MD" 10.965 82.671 -21.865
161 "MD" 10.732 86.229 -22.237
162 "MD" 9.887 88.357 -24.596
163 "MD" 10.567 91.692 -25.253
164 "MD" 10.368 95.598 -25.161
165 "MD" 9.156 97.9 -27.573
166 "MD" 8.306 101.336 -27.865
167 "MD" 7.947 104.92 -29.697
-19 "MD" 6.868 99.934 17.612
-18 "MD" 4.852 96.862 17.188
-17 "MD" 4.036 93.19 16.683
-16 "MD" 2.349 90.167 18.107
-15 "MD" 1.627 87.135 17.026
-14 "MD" 0.961 84.312 17.956
-13 "MD" -1.092 81.485 19.533
-12 "MD" -2.085 78.552 20.749
-11 "MD" -3.586 75.607 21.583
-10 "MD" -4.483 72.75 21.65
-9 "MD" -5.415 69.661 21.62
-8 "MD" -6.6 65.917 22.112
-7 "MD" -8.709 63.036 22.857
-6 "MD" -9.892 60.396 22.77
-5 "MD" -11.864 57.858 22.801
-4 "MD" -12.727 54.086 22.426
-3 "MD" -15.609 52.007 22.389
-2 "MD" -17.177 49.385 22.549
-1 "MD" -18.848 46.701 22.657
0 "MD" -22.016 44.901 21.792
1 "MD" -24.209 42.328 21.209
2 "MD" -26.512 39.326 20.194
3 "MD" -28.348 36.562 20.667
4 "MD" -29.768 33.653 21.242
5 "MD" -31.307 31.028 20.496
6 "MD" -32.835 27.698 21.775
7 "MD" -33.85 24.811 22.563
8 "MD" -35.961 22.176 24.18
9 "MD" -38.209 18.602 24.089
10 "MD" -39.206 15.524 25.361
11 "MD" -39.608 11.633 24.581
12 "MD" -40.636 9.1 23.983
13 "MD" -41.622 5.733 23.302
14 "MD" -40.802 1.824 23.709
15 "MD" -41.358 -1.425 22.521
16 "MD" -40.993 -4.478 22.77
17 "MD" -40.504 -8.041 22.855
18 "MD" -39.388 -11.594 23.02
19 "MD" -38.907 -14.906 21.553
20 "MD" -37.516 -17.827 23.112
21 "MD" -36.911 -21.155 22.745
22 "MD" -35.795 -24.107 21.794
23 "MD" -33.523 -26.21 19.498
24 "MD" -32.211 -28.939 16.896
25 "MD" -28.84 -30.261 16.75
26 "MD" -26.889 -32.971 16.243
27 "MD" -24.667 -35.149 16.104
28 "MD" -21.281 -37.147 15.108
29 "MD" -19.449 -39.746 14.143
30 "MD" -15.44 -41.302 14.943
31 "MD" -12.114 -42.224 15.203
32 "MD" -8.835 -42.128 14.756
33 "MD" -5.868 -43.051 14.187
34 "MD" -3.449 -43.993 12.505
35 "MD" 0.024 -43.858 12.311
36 "MD" 4.013 -42.138 13.282
37 "MD" 7.303 -41.89 13.054
38 "MD" 10.306 -39.843 12.556
39 "MD" 12.689 -38.226 12.043
40 "MD" 15.893 -37.096 10.615
41 "MD" 18.951 -35.756 11.714
42 "MD" 21.743 -34.651 11.23
43 "MD" 25.122 -33.44 11.979
44 "MD" 27.776 -31.303 11.04
45 "MD" 29.854 -28.524 12.328
46 "MD" 32.095 -26.822 12.662
47 "MD" 34.074 -23.408 11.851
48 "MD" 37.127 -20.517 10.885
49 "MD" 38.122 -17.58 9.958
50 "MD" 38.159 -14.38 9.708
51 "MD" 40.118 -11.948 9.709
52 "MD" 41.519 -8.634 8.17
53 "MD" 43.154 -5.119 6.703
54 "MD" 43.12 -1.832 6.247
55 "MD" 42.271 1.096 5.576
56 "MD" 42.475 4.36 4.855
57 "MD" 41.288 7.429 4.812
58 "MD" 42.419 11.162 6.603
59 "MD" 40.774 14.177 5.751
60 "MD" 39.928 17.58 6.767
61 "MD" 38.351 21.082 4.898
62 "MD" 35.557 23.482 5.563
63 "MD" 33.337 26.69 5.054
64 "MD" 31.604 29.541 4.09
65 "MD" 29.559 30.893 2.796
66 "MD" 26.112 32.556 2.446
67 "MD" 23.467 33.938 0.549
68 "MD" 20.816 36.257 2.26
69 "MD" 17.24 35.981 1.214
70 "MD" 14.338 38.156 0.931
71 "MD" 11.024 38.905 0.447
72 "MD" 7.57 39.965 0.974
73 "MD" 4.383 41.047 1.14
74 "MD" 1.248 40.09 0.33
75 "MD" -2.909 39.704 -0.476
76 "MD" -5.759 39.378 0.062
77 "MD" -8.789 38.671 -0.851
78 "MD" -12.253 38.611 -0.615
79 "MD" -15.572 38.176 -1.656
80 "MD" -18.504 36.237 -2.397
81 "MD" -22.207 34.404 -3.192
82 "MD" -25.297 32.762 -2.241
83 "MD" -27.555 30.429 -2.957
84 "MD" -29.408 27.451 -3.588
85 "MD" -31.596 25.793 -4.991
86 "MD" -34.269 23.728 -4.998
87 "MD" -36.811 20.66 -4.704
88 "MD" -37.897 18.156 -5.884
89 "MD" -40.352 15.335 -6.777
90 "MD" -42.455 11.787 -7.264
91 "MD" -41.755 8.357 -6.749
92 "MD" -42.164 5.215 -6.409
93 "MD" -41.326 2.021 -8.662
94 "MD" -42.698 -1.555 -8.724
95 "MD" -41.796 -4.698 -9.697
96 "MD" -40.578 -8.297 -12.17
97 "MD" -39.663 -11.233 -12.834
98 "MD" -38.046 -14.272 -12.694
99 "MD" -37.786 -17.545 -11.212
100 "MD" -35.499 -20.201 -11.975
101 "MD" -33.335 -23.813 -11.816
102 "MD" -31.282 -25.61 -10.355
103 "MD" -29.471 -28.756 -10.967
104 "MD" -27.483 -30.727 -10.184
105 "MD" -24.292 -32.619 -10.936
106 "MD" -22.523 -35.613 -10.485
107 "MD" -19.402 -36.871 -9.971
108 "MD" -15.912 -38.143 -9.491
109 "MD" -13.358 -40.595 -9.624
110 "MD" -10.509 -42.513 -10.88
111 "MD" -7.251 -42.338 -11.529
112 "MD" -3.287 -42.924 -11.317
113 "MD" 0.319 -42.658 -11.867
114 "MD" 3.398 -42.962 -11.425
115 "MD" 6.691 -43.667 -12.211
116 "MD" 9.725 -42.3 -12.673
117 "MD" 13.071 -40.816 -14.008
118 "MD" 16.877 -39.888 -13.822
119 "MD" 19.676 -38.503 -15.141
120 "MD" 22.41 -38.634 -15.649
121 "MD" 25.505 -35.066 -16.143
122 "MD" 27.532 -32.854 -16.804
123 "MD" 29.593 -30.485 -17.087
124 "MD" 33.397 -29.112 -17.843
125 "MD" 36.068 -27.544 -17.462
126 "MD" 37.952 -25.077 -18.37
127 "MD" 37.908 -21.192 -19.636
128 "MD" 36.761 -16.726 -20.5
129 "MD" 37.304 -13.509 -20.938
130 "MD" 38.981 -10.675 -20.658
131 "MD" 38.203 -7.348 -21.808
132 "MD" 38.751 -3.958 -22.543
133 "MD" 38.677 -0.227 -22.163
134 "MD" 37.943 2.609 -23.238
135 "MD" 38.028 5.611 -22.72
136 "MD" 37.396 8.492 -24.372
137 "MD" 36.718 11.75 -26.039
138 "MD" 34.726 14.82 -26.915
139 "MD" 33.309 17.826 -26.613
140 "MD" 31.654 20.665 -25.731
141 "MD" 31.581 23.927 -24.92
142 "MD" 29.637 27.012 -24.45
143 "MD" 29.011 29.575 -23.121
144 "MD" 28.503 32.869 -22.634
145 "MD" 26.62 36.217 -23.354
146 "MD" 26.614 39.696 -22.367
147 "MD" 24.793 42.956 -21.672
148 "MD" 23.825 45.638 -22.01
149 "MD" 21.63 48.627 -22.092
150 "MD" 20.782 51.759 -21.568
151 "MD" 18.614 54.354 -21.438
152 "MD" 16.969 57.542 -22.211
153 "MD" 15.975 60.4 -21.888
154 "MD" 14.316 62.845 -23.643
155 "MD" 14.115 66.743 -22.756
156 "MD" 12.211 69.632 -24.395
157 "MD" 12.399 72.582 -24.486
158 "MD" 10.983 75.996 -24.86
159 "MD" 9.64 78.955 -25.961
160 "MD" 9.184 82.223 -25.971
161 "MD" 8.159 85.165 -26.453
162 "MD" 7.181 88.491 -25.732
163 "MD" 6.687 91.817 -25.544
164 "MD" 5.723 95.238 -26.044
165 "MD" 4.491 98.351 -23.917
166 "MD" 3.275 101.765 -24.389
167 "MD" 3.273 104.948 -22.767
-19 "MD" -1.331 101.778 31.706
-18 "MD" -3.12 98.75 30.823
-17 "MD" -3.306 95.678 29.704
-16 "MD" -4.684 92.25 30.855
-15 "MD" -6.056 89.386 30.226
-14 "MD" -6.531 85.966 29.754
-13 "MD" -8.804 82.897 29.149
-12 "MD" -8.996 79.187 29.379
-11 "MD" -10.67 76.5 29.644
-10 "MD" -11.405 73.989 27.955
-9 "MD" -12.389 70.962 25.915
-8 "MD" -12.191 67.556 25.095
-7 "MD" -13.427 65.462 22.737
-6 "MD" -13.289 62.298 22.826
-5 "MD" -12.537 58.473 23.044
-4 "MD" -13.584 55.16 22.49
-3 "MD" -14.252 51.853 22.364
-2 "MD" -16.096 49.1 22.137
-1 "MD" -18.014 46.981 21.882
0 "MD" -21.648 44.857 21.355
1 "MD" -24.522 42.718 20.015
2 "MD" -26.903 39.957 19.764
3 "MD" -28.463 36.516 19.978
4 "MD" -30.626 34.174 20.356
5 "MD" -31.878 31.204 19.663
6 "MD" -33.481 27.672 20.588
7 "MD" -33.945 25.377 20.314
8 "MD" -35.904 22.027 21.245
9 "MD" -37.314 18.889 20.628
10 "MD" -37.982 15.771 22.571
11 "MD" -37.882 12.575 21.643
12 "MD" -39.25 9.413 22.14
13 "MD" -39.627 6.496 22.095
14 "MD" -40.199 3.366 22.387
15 "MD" -40.445 -0.873 23.07
16 "MD" -40.068 -3.924 22.997
17 "MD" -40.337 -7.179 22.517
18 "MD" -38.959 -10.195 22.775
19 "MD" -38.909 -13.918 21.941
20 "MD" -37.553 -17.113 23.435
21 "MD" -36.571 -19.938 23.099
22 "MD" -35.485 -23.169 22.734
23 "MD" -33.427 -24.784 20.516
24 "MD" -30.228 -26.656 18.07
25 "MD" -28.4 -29.49 17.177
26 "MD" -27.171 -32.832 16.086
27 "MD" -24.976 -35.175 16.155
28 "MD" -22.31 -37.436 14.158
29 "MD" -19.717 -39.511 13.318
30 "MD" -15.989 -40.172 13.5
31 "MD" -12.759 -40.593 13.671
32 "MD" -9.597 -40.626 13.395
33 "MD" -6.089 -42.732 13.075
34 "MD" -3.115 -42.923 11.363
35 "MD" 0.143 -42.597 11.009
36 "MD" 3.217 -41.824 11.69
37 "MD" 7.14 -42.148 12.617
38 "MD" 9.695 -39.975 11.469
39 "MD" 13.055 -38.314 11.922
40 "MD" 16.512 -37.392 10.824
41 "MD" 19.831 -35.845 12.038
42 "MD" 22.64 -34.788 13.189
43 "MD" 25.548 -32.841 13.06
44 "MD" 27.817 -30.07 11.458
45 "MD" 29.736 -27.815 12.129
46 "MD" 31.963 -24.914 12.324
47 "MD" 34.237 -22.633 10.742
48 "MD" 37.193 -20.963 11.018
49 "MD" 38.192 -17.971 9.6
50 "MD" 38.804 -14.427 9.013
51 "MD" 40.206 -11.401 8.475
52 "MD" 42.658 -8.135 8.716
53 "MD" 43.858 -4.374 7.111
54 "MD" 43.863 -1.002 7.19
55 "MD" 43.255 1.902 6.672
56 "MD" 42.939 4.819 7.036
57 "MD" 41.628 8.311 6.753
58 "MD" 42.641 12.156 7.688
59 "MD" 40.925 15.375 6.752
60 "MD" 39.446 18.49 7.703
61 "MD" 37.503 20.898 6.268
62 "MD" 36.117 23.769 5.89
63 "MD" 34.557 27.634 5.612
64 "MD" 31.907 29.567 4.808
65 "MD" 29.576 31.319 3.426
66 "MD" 25.757 32.571 3.38
67 "MD" 23.343 33.377 2.05
68 "MD" 20.591 35.74 3.566
69 "MD" 17.393 35.721 1.678
70 "MD" 14.291 38.636 0.797
71 "MD" 10.261 38.024 1.342
72 "MD" 6.884 38.792 1.153
73 "MD" 3.42 39.227 -0.219
74 "MD" 0.079 38.869 -0.662
75 "MD" -2.837 38.789 -1.443
76 "MD" -5.843 39.552 -2.437
77 "MD" -9.602 39.154 -0.906
78 "MD" -12.927 38.337 -2.226
79 "MD" -16.468 37.329 -2.807
80 "MD" -19.86 36.764 -3.076
81 "MD" -22.399 34.674 -3.443
82 "MD" -25.467 32.717 -2.873
83 "MD" -28.439 31.315 -3.328
84 "MD" -29.912 28.038 -4.465
85 "MD" -33.063 26.385 -4.656
86 "MD" -34.583 23.967 -4.998
87 "MD" -36.58 21.516 -5.661
88 "MD" -38.5 18.075 -5.543
89 "MD" -40.499 14.628 -6.553
90 "MD" -41.64 12.13 -7.693
91 "MD" -41.191 8.37 -7.712
92 "MD" -41.28 4.677 -9.704
93 "MD" -42.866 1.518 -8.24
94 "MD" -42.171 -1.074 -9.635
95 "MD" -42.548 -4.585 -11.951
96 "MD" -41.231 -7.955 -11.904
97 "MD" -39.455 -11.968 -12.295
98 "MD" -37.978 -14.848 -12.025
99 "MD" -37.877 -17.944 -10.479
100 "MD" -36.061 -21.493 -11.051
101 "MD" -34.139 -24.455 -10.987
102 "MD" -31.058 -25.406 -8.994
103 "MD" -29.24 -28.415 -8.69
104 "MD" -26.123 -29.229 -9.768
105 "MD" -23.675 -31.785 -10.029
106 "MD" -21.362 -33.389 -10.361
107 "MD" -18.382 -35.341 -10.41
108 "MD" -15.711 -36.832 -11.578
109 "MD" -12.902 -39.722 -11.098
110 "MD" -9.73 -40.717 -13.211
111 "MD" -6.832 -41.978 -12.744
112 "MD" -3.051 -42.767 -12.462
113 "MD" -0.058 -42.981 -13.292
114 "MD" 3.112 -44.151 -13.178
115 "MD" 6.104 -44.952 -13.418
116 "MD" 9.916 -43.37 -13.878
117 "MD" 13.15 -41.711 -14.395
118 "MD" 15.669 -39.458 -14.051
119 "MD" 18.923 -37.983 -15.139
120 "MD" 22.757 -38.07 -15.322
121 "MD" 24.733 -34.758 -15.869
122 "MD" 27.043 -32.992 -17.296
123 "MD" 28.936 -30.313 -17.073
124 "MD" 32.171 -28.355 -17.984
125 "MD" 35.413 -26.476 -19.574
126 "MD" 37.182 -24.431 -20.616
127 "MD" 37.441 -20.249 -21.935
128 "MD" 37.404 -17.266 -20.932
129 "MD" 37.974 -13.109 -22.001
130 "MD" 39.661 -10.562 -21.134
131 "MD" 38.748 -7.213 -22.222
132 "MD" 39.072 -3.586 -23.136
133 "MD" 38.598 -0.153 -21.686
134 "MD" 37.614 3.414 -22.297
135 "MD" 37.49 6.261 -21.693
136 "MD" 36.532 9.194 -22.801
137 "MD" 34.779 12.502 -24.813
138 "MD" 33.239 15.496 -26.258
139 "MD" 32.631 18.635 -25.467
140 "MD" 31.627 21.522 -25.127
141 "MD" 31.665 24.908 -23.792
142 "MD" 29.891 27.425 -23.099
143 "MD" 30.106 30.208 -22.408
144 "MD" 29.261 33.025 -20.906
145 "MD" 27.29 36.489 -21.602
146 "MD" 27.111 39.87 -21.167
147 "MD" 25.768 42.479 -21.71
148 "MD" 23.788 44.975 -20.957
149 "MD" 21.18 47.844 -21.648
150 "MD" 19.943 50.526 -21.565
151 "MD" 18.848 53.311 -21.591
152 "MD" 18.625 57.17 -22.352
153 "MD" 16.167 59.279 -22.081
154 "MD" 14.993 62.718 -21.963
155 "MD" 13.117 65.085 -20.972
156 "MD" 11.995 68.409 -20.193
157 "MD" 8.932 70.164 -19.968
158 "MD" 6.812 72.113 -18.254
159 "MD" 4.422 74.691 -18.936
160 "MD" 2.943 77.652 -17.046
161 "MD" -0.466 79.464 -17.451
162 "MD" -2.302 82.3 -17.087
163 "MD" -4.713 84.045 -14.994
164 "MD" -7.033 86.459 -15.064
165 "MD" -10.357 88.001 -15.33
166 "MD" -11.842 90.731 -14.733
167 "MD" -14.897 93.513 -15.687
-19 "MD" -24.433 105.585 35.463
-18 "MD" -24.2 101.703 34.292
-17 "MD" -22.972 98.769 33.144
-16 "MD" -22.492 95.348 32.317
-15 "MD" -21.649 92.38 30.802
-14 "MD" -22.04 88.812 31.43
-13 "MD" -21.903 85.878 31.468
-12 "MD" -20.732 82.567 31.662
-11 "MD" -21.529 79.139 30.936
-10 "MD" -22.062 75.959 30.446
-9 "MD" -20.186 73.005 28.443
-8 "MD" -20.558 69.802 28.108
-7 "MD" -20.272 67.078 26.12
-6 "MD" -20.403 64.441 24.578
-5 "MD" -21.376 60.665 24.391
-4 "MD" -20.895 57.563 23.98
-3 "MD" -20.178 53.809 24.166
-2 "MD" -20.435 50.385 24.729
-1 "MD" -22.414 48.016 22.296
0 "MD" -23.597 44.852 23.045
1 "MD" -25.811 42.473 22.473
2 "MD" -27.164 39.294 21.49
3 "MD" -28.66 35.915 20.241
4 "MD" -29.521 32.502 20.257
5 "MD" -31.343 29.725 19.069
6 "MD" -33.258 27.004 20.317
7 "MD" -33.688 24.174 19.654
8 "MD" -35.467 21 20.479
9 "MD" -36.878 17.883 19.632
10 "MD" -37.626 14.53 20.84
11 "MD" -38.025 11.637 20.438
12 "MD" -38.607 8.236 20.426
13 "MD" -39.922 5.283 18.598
14 "MD" -38.958 2.044 20.476
15 "MD" -39.926 -1.251 19.659
16 "MD" -39.639 -4.521 20.783
17 "MD" -39.494 -7.44 21.523
18 "MD" -38.866 -10.696 23.089
19 "MD" -38.378 -13.573 21.976
20 "MD" -37.334 -16.832 23.444
21 "MD" -37.739 -21.133 22.499
22 "MD" -36.107 -23.533 22.666
23 "MD" -34.113 -25.462 20.563
24 "MD" -31.26 -27.566 18.2
25 "MD" -28.576 -29.733 17.694
26 "MD" -27.131 -32.357 17.081
27 "MD" -24.617 -34.892 17.424
28 "MD" -21.217 -36.75 16.456
29 "MD" -18.878 -38.918 15.661
30 "MD" -16.058 -39.551 16.081
31 "MD" -12.968 -41.146 14.93
32 "MD" -9.221 -41.819 14.534
33 "MD" -5.989 -43.29 14.723
34 "MD" -3.104 -42.923 13.862
35 "MD" 0.032 -43.937 12.092
36 "MD" 3.622 -42.379 11.452
37 "MD" 7.093 -42.451 11.704
38 "MD" 10.088 -40.972 11.552
39 "MD" 13.055 -39.365 9.771
40 "MD" 16.454 -38.283 9.323
41 "MD" 19.398 -36.074 10.254
42 "MD" 22.363 -34.995 10.296
43 "MD" 25.569 -33.672 10.937
44 "MD" 28.015 -31.132 10.433
45 "MD" 29.932 -29.048 11.849
46 "MD" 31.926 -26.084 12.081
47 "MD" 33.726 -23.454 11.472
48 "MD" 36.79 -21.281 11.522
49 "MD" 37.783 -18.784 10.728
50 "MD" 38.101 -14.965 10.741
51 "MD" 39.72 -11.83 10.568
52 "MD" 41.204 -8.766 9.985
53 "MD" 42.603 -5.466 8.15
54 "MD" 43.593 -1.965 6.758
55 "MD" 43.469 1.778 6.938
56 "MD" 42.209 5.076 7.049
57 "MD" 41.477 8.164 6.736
58 "MD" 42.313 11.399 8.218
59 "MD" 40.252 14.522 7.134
60 "MD" 38.845 17.855 7.811
61 "MD" 37.738 20.378 6.051
62 "MD" 35.987 23.208 6.928
63 "MD" 34.47 26.231 6.698
64 "MD" 32.029 28.928 5.374
65 "MD" 29.18 30.559 4.049
66 "MD" 26.17 31.985 3.722
67 "MD" 23.205 33.169 2.084
68 "MD" 21.04 35.701 3.788
69 "MD" 17.418 35.688 2.156
70 "MD" 14.785 37.693 1.418
71 "MD" 10.68 38.557 1.576
72 "MD" 7.776 38.984 1.198
73 "MD" 4.247 40.228 0.818
74 "MD" 1.137 39.192 -0.578
75 "MD" -2.1 39.063 -0.396
76 "MD" -4.702 39.557 -2.192
77 "MD" -8.357 38.717 -1.694
78 "MD" -11.54 38.441 -2.997
79 "MD" -15.789 38.054 -3.589
80 "MD" -18.989 36.951 -3.777
81 "MD" -22.241 35.23 -4.173
82 "MD" -25.335 32.781 -3.887
83 "MD" -27.875 30.531 -3.912
84 "MD" -30.11 27.778 -4.818
85 "MD" -32.738 26.025 -5.794
86 "MD" -34.518 23.621 -6.174
87 "MD" -36.606 20.718 -6.567
88 "MD" -38.401 17.609 -6.627
89 "MD" -41.19 15.058 -6.578
90 "MD" -41.717 12.223 -7.32
91 "MD" -41.273 8.653 -6.34
92 "MD" -42.279 4.871 -6.634
93 "MD" -41.713 1.758 -8.273
94 "MD" -42.008 -1.267 -7.746
95 "MD" -42.967 -4.668 -7.742
96 "MD" -41.833 -8.001 -8.402
97 "MD" -40.555 -11.395 -10.075
98 "MD" -38.352 -14.155 -10.194
99 "MD" -37.639 -17.281 -10.727
100 "MD" -37.426 -20.954 -11.036
101 "MD" -34.616 -23.041 -11.19
102 "MD" -31.852 -24.817 -11.49
103 "MD" -29.519 -27.514 -11.268
104 "MD" -26.862 -29.313 -10.542
105 "MD" -23.659 -31.978 -10.212
106 "MD" -21.135 -33.559 -10.359
107 "MD" -18.351 -35.363 -11.142
108 "MD" -15.775 -37.476 -11.353
109 "MD" -13.044 -40.93 -11.316
110 "MD" -9.734 -41.689 -13.002
111 "MD" -6.296 -42.218 -13.397
112 "MD" -2.957 -42.797 -13.399
113 "MD" 0.769 -44.181 -13.825
114 "MD" 4.159 -44.289 -13.158
115 "MD" 6.725 -43.71 -14.069
116 "MD" 10.07 -42.542 -14.834
117 "MD" 14.146 -40.478 -15.055
118 "MD" 16.827 -38.834 -15.35
119 "MD" 19.423 -37.196 -16.539
120 "MD" 23.037 -37.555 -16.62
121 "MD" 25.051 -34.379 -17.147
122 "MD" 27.142 -32.519 -17.882
123 "MD" 29.338 -29.588 -18.067
124 "MD" 33.02 -27.977 -19.878
125 "MD" 36.202 -26.687 -20.822
126 "MD" 37.857 -24.296 -21.943
127 "MD" 38.003 -20.962 -20.995
128 "MD" 38.701 -17.476 -21.218
129 "MD" 38.125 -14.017 -21.306
130 "MD" 38.997 -10.507 -21.368
131 "MD" 39.217 -7.421 -22.398
132 "MD" 38.443 -4.008 -22.558
133 "MD" 39.283 -0.573 -21.727
134 "MD" 39.126 3.158 -22.009
135 "MD" 39.413 5.734 -22.775
136 "MD" 38.8 9.005 -22.015
137 "MD" 37.469 12.157 -23.006
138 "MD" 35.517 14.945 -23.786
139 "MD" 34.092 17.769 -23.976
140 "MD" 33.155 21.121 -23.215
141 "MD" 33.063 24.475 -22.526
142 "MD" 30.524 27.661 -22.402
143 "MD" 29.478 30.779 -22.073
144 "MD" 29.129 33.95 -21.209
145 "MD" 27.416 37.338 -21.058
146 "MD" 27.107 40.463 -20.703
147 "MD" 26.503 42.982 -20.166
148 "MD" 24.891 46.353 -20.005
149 "MD" 22.669 49.422 -19.814
150 "MD" 21.386 52.335 -19.763
151 "MD" 21.326 55.833 -18.955
152 "MD" 18.919 58.008 -18.679
153 "MD" 18.016 61.245 -17.838
154 "MD" 16.196 64.105 -18.862
155 "MD" 14.56 66.643 -18.387
156 "MD" 13.23 69.367 -20.274
157 "MD" 11.232 71.538 -22.241
158 "MD" 8.122 73.454 -22.503
159 "MD" 6.976 75.914 -25.327
160 "MD" 5.526 78.944 -26.123
161 "MD" 3.287 80.229 -29.22
162 "MD" 1.731 83.122 -30.787
163 "MD" 0.686 85.39 -32.86
164 "MD" -0.391 87.243 -34.849
165 "MD" -1.819 89.613 -37.275
166 "MD" -2.595 92.048 -39.192
167 "MD" -4.821 94.014 -41.099
-19 "MD" -16.976 102.972 41.99
-18 "MD" -15.256 100.941 39.659
-17 "MD" -15.749 98.91 37.018
-16 "MD" -16.142 95.818 35.628
-15 "MD" -15.407 91.952 34.019
-14 "MD" -16.025 89.009 32.81
-13 "MD" -16.456 86.034 31.771
-12 "MD" -17.114 83.273 30.592
-11 "MD" -18.574 80.702 28.592
-10 "MD" -19.435 77.96 27.272
-9 "MD" -20.378 75.011 25.321
-8 "MD" -21.281 72.065 24.238
-7 "MD" -19.894 69.253 22.902
-6 "MD" -19.972 66.309 20.927
-5 "MD" -19.541 62.566 21.188
-4 "MD" -18.889 58.937 20.381
-3 "MD" -20.324 56.254 20.536
-2 "MD" -21.15 52.974 20.659
-1 "MD" -22.006 50.015 21
0 "MD" -24.066 46.493 21.381
1 "MD" -25.329 43.621 20.362
2 "MD" -26.189 40.342 20.587
3 "MD" -28.193 37.394 20.084
4 "MD" -28.901 34.194 20.8
5 "MD" -30.718 30.986 19.891
6 "MD" -32.344 28.134 21.134
7 "MD" -32.228 25.263 20.821
8 "MD" -33.294 22.224 21.997
9 "MD" -34.906 19.209 21.611
10 "MD" -36.427 15.759 23.108
11 "MD" -36.592 12.529 22.832
12 "MD" -38.482 9.528 23.809
13 "MD" -38.651 6.307 23.245
14 "MD" -38.737 2.601 23.169
15 "MD" -40.28 -0.753 23.181
16 "MD" -39.646 -4.312 23.303
17 "MD" -39.063 -7.725 23.418
18 "MD" -37.679 -10.651 24.776
19 "MD" -37.511 -13.959 23.639
20 "MD" -36.163 -17.219 24.427
21 "MD" -35.496 -20.367 22.739
22 "MD" -35.468 -24.081 22.138
23 "MD" -33.125 -26.047 20.203
24 "MD" -31.367 -28.04 17.669
25 "MD" -29.029 -29.724 16.758
26 "MD" -26.983 -32.533 15.898
27 "MD" -24.537 -35.207 16.01
28 "MD" -21.611 -36.744 15.127
29 "MD" -19.303 -38.704 14.119
30 "MD" -16.274 -40.155 14.159
31 "MD" -12.779 -40.459 13.49
32 "MD" -9.332 -41.188 14.561
33 "MD" -6.587 -42.522 14.285
34 "MD" -3.221 -43.215 13.6
35 "MD" 0.366 -43.06 12.681
36 "MD" 3.662 -41.884 12.408
37 "MD" 6.785 -42.166 12.532
38 "MD" 10.032 -41.091 11.958
39 "MD" 12.96 -38.955 11.125
40 "MD" 17.601 -38.045 10.12
41 "MD" 20.06 -36.067 11.295
42 "MD" 22.397 -34.334 11.754
43 "MD" 25.566 -32.945 12.891
44 "MD" 27.893 -30.586 12.098
45 "MD" 29.948 -27.86 11.804
46 "MD" 31.577 -25.023 12.046
47 "MD" 34.07 -22.094 11.266
48 "MD" 36.854 -20.675 11.102
49 "MD" 38.285 -17.833 9.655
50 "MD" 38.039 -14.311 9.564
51 "MD" 39.519 -11.72 8.921
52 "MD" 42.235 -8.618 8.191
53 "MD" 43.585 -5.613 6.563
54 "MD" 44.281 -2.423 6.307
55 "MD" 44.029 0.523 6.179
56 "MD" 42.022 4.19 6.537
57 "MD" 41.833 7.271 6.062
58 "MD" 42.544 11.507 6.593
59 "MD" 41.283 14.575 6.017
60 "MD" 39.68 17.607 6.228
61 "MD" 37.814 20.461 4.7
62 "MD" 35.752 23.143 4.51
63 "MD" 34.739 26.483 5.391
64 "MD" 32.772 28.261 3.679
65 "MD" 30.12 30.092 2.604
66 "MD" 26.96 31.215 3.737
67 "MD" 24.039 32.912 1.7
68 "MD" 21.383 35.69 2.65
69 "MD" 17.636 35.494 0.948
70 "MD" 15.442 38.087 0.033
71 "MD" 11.325 38.17 0.47
72 "MD" 7.875 39.622 0.155
73 "MD" 4.781 40.055 -0.447
74 "MD" 1.011 39.926 -0.78
75 "MD" -1.873 39.853 -0.465
76 "MD" -5.247 40.043 -1.117
77 "MD" -8.596 38.753 -1.573
78 "MD" -12.121 39.021 -1.25
79 "MD" -15.635 37.404 -3.007
80 "MD" -18.416 36.575 -3.522
81 "MD" -21.195 35.22 -3.661
82 "MD" -24.12 33.458 -3.322
83 "MD" -27.297 31.351 -3.498
84 "MD" -29.034 28.332 -3.577
85 "MD" -31.904 26.363 -4.528
86 "MD" -33.964 24.443 -4.698
87 "MD" -36.325 21.455 -5.185
88 "MD" -38.182 18.222 -5.676
89 "MD" -39.698 14.962 -6.684
90 "MD" -41.744 11.939 -7.871
91 "MD" -41.294 8.672 -7.125
92 "MD" -41.384 5.484 -8.532
93 "MD" -43.267 2.725 -9.442
94 "MD" -43.82 -0.647 -9.15
95 "MD" -42.345 -4.756 -9.427
96 "MD" -42.065 -8.216 -9.333
97 "MD" -40.708 -11.245 -9.622
98 "MD" -38.353 -14.052 -10.066
99 "MD" -36.851 -17.539 -10.055
100 "MD" -36.208 -20.892 -9.233
101 "MD" -33.33 -24.275 -9.916
102 "MD" -30.611 -25.747 -8.279
103 "MD" -28.241 -27.937 -9.714
104 "MD" -25.99 -30.147 -9.218
105 "MD" -23.347 -32.276 -9.258
106 "MD" -21.247 -34.763 -9.416
107 "MD" -18.296 -36.2 -9.202
108 "MD" -15.02 -37.652 -9.562
109 "MD" -12.154 -40.093 -9.959
110 "MD" -8.936 -40.642 -11.426
111 "MD" -6.666 -42.244 -12.584
112 "MD" -3.111 -42.736 -12.579
113 "MD" 0.923 -44.214 -12.561
114 "MD" 4.078 -44.549 -12.444
115 "MD" 6.986 -43.481 -13.393
116 "MD" 10.299 -42.983 -13.96
117 "MD" 13.44 -41.299 -14.78
118 "MD" 16.157 -39.103 -15.275
119 "MD" 19.303 -38.053 -15.031
120 "MD" 22.498 -36.98 -15.89
121 "MD" 24.661 -33.636 -15.504
122 "MD" 27.46 -31.901 -17.038
123 "MD" 29.221 -29.739 -17.365
124 "MD" 32.618 -27.913 -18.087
125 "MD" 35.699 -26.024 -19.831
126 "MD" 37.383 -23.73 -22.236
127 "MD" 37.081 -19.983 -21.766
128 "MD" 37.852 -16.882 -23.44
129 "MD" 38.209 -13.321 -23.358
130 "MD" 39.459 -10.19 -23.382
131 "MD" 39.265 -7.233 -24.299
132 "MD" 39.24 -3.739 -23.844
133 "MD" 39.722 -0.411 -23.466
134 "MD" 39.465 3.429 -23.444
135 "MD" 38.933 6.54 -23.913
136 "MD" 37.542 9.599 -24.084
137 "MD" 37.415 12.783 -25.402
138 "MD" 35.385 15.473 -25.933
139 "MD" 35.157 18.369 -26.648
140 "MD" 33.351 21.486 -25.271
141 "MD" 33.281 24.799 -24.31
142 "MD" 31.121 27.573 -23.36
143 "MD" 30.412 30.411 -22.673
144 "MD" 29.691 33.719 -21.797
145 "MD" 28.252 36.689 -21.329
146 "MD" 29.055 40.36 -20.504
147 "MD" 27.514 42.833 -19.529
148 "MD" 27.034 46.051 -19.138
149 "MD" 24.835 49.264 -18.196
150 "MD" 24.184 52.522 -16.966
151 "MD" 22.578 55.132 -15.53
152 "MD" 20.296 58.264 -15.106
153 "MD" 19.385 61.279 -14.73
154 "MD" 18.021 64.32 -14.897
155 "MD" 16.479 66.576 -16.244
156 "MD" 15.661 70.422 -16.769
157 "MD" 14.162 72.638 -17.834
158 "MD" 10.563 74.836 -18.26
159 "MD" 8.209 76.076 -19.674
160 "MD" 6.367 79.405 -20.573
161 "MD" 3.784 80.967 -21.022
162 "MD" 1.011 82.503 -21.784
163 "MD" -1.079 85.319 -22.327
164 "MD" -2.721 87.761 -23.564
165 "MD" -5.581 89.678 -25.629
166 "MD" -7.519 92.476 -26.09
167 "MD" -8.506 94.825 -28.602
-19 "MD" 1.315 99.889 40.6
-18 "MD" -0.833 96.778 39.879
-17 "MD" -2.011 93.732 37.83
-16 "MD" -3.216 91.142 37.448
-15 "MD" -4.046 88.622 35.017
-14 "MD" -4.844 85.749 33.233
-13 "MD" -7.339 83.783 31.838
-12 "MD" -7.381 80.133 30.038
-11 "MD" -8.21 76.752 29.153
-10 "MD" -8.307 73.768 27.691
-9 "MD" -9.213 70.795 27.046
-8 "MD" -9.983 67.893 26.478
-7 "MD" -10.313 64.205 25.045
-6 "MD" -11.241 61.011 24.695
-5 "MD" -12.112 58.174 21.93
-4 "MD" -13.55 55.547 22.215
-3 "MD" -14.065 51.897 21.705
-2 "MD" -17.117 49.569 21.269
-1 "MD" -20.069 47.869 20.816
0 "MD" -22.055 44.913 21.381
1 "MD" -24.634 42.376 20.271
2 "MD" -25.868 39.112 20.295
3 "MD" -28.062 36.612 19.452
4 "MD" -29.169 33.653 19.863
5 "MD" -31.175 31.037 19.132
6 "MD" -32.939 28.003 20.312
7 "MD" -33.985 24.979 20.38
8 "MD" -35.158 22.098 21.389
9 "MD" -36.012 19.154 20.697
10 "MD" -36.101 15.788 22.219
11 "MD" -37.682 12.38 21.391
12 "MD" -37.683 9.165 21.337
13 "MD" -39.321 5.975 21.257
14 "MD" -39.059 2.377 21.087
15 "MD" -39.909 -0.907 21.439
16 "MD" -39.111 -4.406 22.257
17 "MD" -39.055 -8.047 22.216
18 "MD" -38.194 -11.005 22.719
19 "MD" -38.195 -14.542 23.609
20 "MD" -37.441 -17.613 22.734
21 "MD" -37.097 -21.11 22.605
22 "MD" -36.541 -24.338 22.876
23 "MD" -34.399 -26.29 20.95
24 "MD" -31.412 -28.097 18.461
25 "MD" -29.268 -30.1 17.798
26 "MD" -27.112 -32.494 16.657
27 "MD" -25.202 -35.236 16.656
28 "MD" -21.877 -36.92 15.069
29 "MD" -19.483 -38.777 14.225
30 "MD" -16.008 -40.703 13.519
31 "MD" -12.38 -41.478 12.569
32 "MD" -9.446 -42.365 13.853
33 "MD" -6.267 -43.547 12.673
34 "MD" -2.697 -42.621 11.706
35 "MD" 0.588 -43.083 10.543
36 "MD" 4.045 -41.666 10.484
37 "MD" 7.299 -42.367 11.54
38 "MD" 10.051 -40.631 10.07
39 "MD" 13.283 -39.346 9.985
40 "MD" 16.869 -38.674 8.717
41 "MD" 18.971 -36.592 8.891
42 "MD" 22.544 -35.78 11.422
43 "MD" 24.818 -33.547 11.632
44 "MD" 27.497 -31.219 11.019
45 "MD" 29.865 -28.752 11.835
46 "MD" 31.356 -26.517 12.413
47 "MD" 33.715 -23.335 11.621
48 "MD" 37.284 -21.111 11.547
49 "MD" 37.99 -18.284 10.269
50 "MD" 37.411 -14.773 11.377
51 "MD" 39.341 -11.793 10.792
52 "MD" 41.852 -8.315 9.747
53 "MD" 42.015 -5.203 8.708
54 "MD" 43.026 -2.069 7.738
55 "MD" 41.946 0.514 7.041
56 "MD" 41.931 3.893 5.687
57 "MD" 41.206 7.087 5.683
58 "MD" 42.083 10.889 6.019
59 "MD" 40.382 14.057 5.68
60 "MD" 39.103 17.831 6.081
61 "MD" 37.57 20.584 4.162
62 "MD" 35.79 23.429 5.453
63 "MD" 33.362 25.476 4.444
64 "MD" 31.794 28.925 4.153
65 "MD" 29.364 31.061 2.919
66 "MD" 25.981 31.919 3.859
67 "MD" 23.381 33.539 1.077
68 "MD" 20.357 35.552 2.25
69 "MD" 17.045 35.654 1.083
70 "MD" 13.864 37.903 0.223
71 "MD" 10.476 38.52 0.813
72 "MD" 7.416 39.714 0.538
73 "MD" 4.171 40.341 -0.935
74 "MD" 0.764 39.515 -1.411
75 "MD" -2.418 40.82 -0.979
76 "MD" -5.677 40.381 -1.769
77 "MD" -9.544 38.584 -2.391
78 "MD" -12.904 38.849 -1.799
79 "MD" -16.346 38.042 -3.13
80 "MD" -19.145 35.742 -3.162
81 "MD" -22.253 34.312 -4.696
82 "MD" -25.279 32.806 -3.531
83 "MD" -27.86 30.517 -3.922
84 "MD" -29.638 28.068 -3.788
85 "MD" -32.043 26.106 -4.36
86 "MD" -34.822 23.816 -5.151
87 "MD" -36.976 20.979 -4.733
88 "MD" -39.093 18.002 -5.149
89 "MD" -41.644 14.758 -5.467
90 "MD" -42.181 11.824 -6.198
91 "MD" -42.112 7.604 -5.488
92 "MD" -42.226 4.408 -7.016
93 "MD" -43.164 1.63 -5.787
94 "MD" -43.962 -2.338 -6.016
95 "MD" -41.329 -5.434 -6.978
96 "MD" -41.456 -8.593 -7.552
97 "MD" -39.942 -11.663 -8.397
98 "MD" -37.642 -15.018 -8.947
99 "MD" -37.647 -18.472 -8.448
100 "MD" -36.926 -21.729 -8.964
101 "MD" -33.62 -24.771 -9.013
102 "MD" -29.903 -26.485 -10.972
103 "MD" -28.688 -29.331 -10.134
104 "MD" -26.167 -31.583 -9.819
105 "MD" -23.152 -33.619 -9.984
106 "MD" -20.485 -35.64 -9.537
107 "MD" -17.329 -36.066 -9.295
108 "MD" -13.886 -37.511 -10.171
109 "MD" -11.109 -40.142 -10.214
110 "MD" -7.763 -40.076 -12.143
111 "MD" -4.755 -41.763 -12.346
112 "MD" -1.727 -41.912 -12.958
113 "MD" 2.202 -43.763 -12.993
114 "MD" 5.523 -43.777 -13.349
115 "MD" 8.484 -42.944 -14.047
116 "MD" 11.461 -41.571 -14.602
117 "MD" 14.798 -40.765 -15.29
118 "MD" 17.46 -38.886 -14.775
119 "MD" 20.29 -37.293 -16.15
120 "MD" 23.868 -36.129 -16.252
121 "MD" 25.875 -33.084 -16.252
122 "MD" 28.17 -31.591 -18.156
123 "MD" 30.468 -29.173 -18.869
124 "MD" 31.983 -28.346 -22.966
125 "MD" 36.588 -26.473 -21.067
126 "MD" 38.152 -24.078 -22.157
127 "MD" 38.506 -19.95 -22.525
128 "MD" 38.906 -16.84 -24.335
129 "MD" 39.51 -13.868 -24.779
130 "MD" 39.612 -10.522 -24.721
131 "MD" 41.39 -7.23 -25.064
132 "MD" 40.146 -3.833 -25.214
133 "MD" 40.418 -0.428 -23.985
134 "MD" 40.874 2.878 -24.693
135 "MD" 40.268 6.045 -24.338
136 "MD" 40.597 9.259 -24.384
137 "MD" 39.439 12.632 -25.248
138 "MD" 37.157 15.315 -25.525
139 "MD" 35.931 18.41 -24.645
140 "MD" 33.592 20.926 -24.667
141 "MD" 33.425 24.51 -23.959
142 "MD" 30.92 27.348 -23.405
143 "MD" 30.831 30.378 -22.779
144 "MD" 30.377 33.458 -21.651
145 "MD" 28.081 36.313 -22.068
146 "MD" 28.369 40.06 -21.332
147 "MD" 26.357 42.334 -20.856
148 "MD" 25.351 45.971 -21.007
149 "MD" 23.065 48.82 -20.013
150 "MD" 21.518 51.389 -19.451
151 "MD" 20.187 54.343 -19.037
152 "MD" 19.125 57.441 -18.474
153 "MD" 18.27 60.149 -18.156
154 "MD" 17.686 63.91 -17.385
155 "MD" 16.336 66.581 -18.164
156 "MD" 15.878 70.759 -18.28
157 "MD" 14.112 73.068 -17.932
158 "MD" 13.721 76.679 -18.776
159 "MD" 11.069 79.092 -17.987
160 "MD" 8.306 81.699 -17.334
161 "MD" 6.932 83.903 -16.16
162 "MD" 5.191 86.731 -15.19
163 "MD" 3.482 89.708 -14.375
164 "MD" 2.434 92.328 -13.581
165 "MD" 0.773 95.179 -13.825
166 "MD" 0.919 98.104 -12.729
167 "MD" 0.322 101.856 -12.734
-19 "MD" 4.236 98.719 39.971
-18 "MD" 1.21 97.073 38.783
-17 "MD" 0.787 93.93 37.529
-16 "MD" -0.075 90.554 37.406
-15 "MD" -1.253 88.418 34.531
-14 "MD" -2.662 85.268 33.896
-13 "MD" -5.579 82.626 32.433
-12 "MD" -5.797 79.821 31.781
-11 "MD" -8.296 77.223 30.93
-10 "MD" -9.798 74.253 29.949
-9 "MD" -11.284 71.926 28.232
-8 "MD" -10.725 68.121 26.831
-7 "MD" -12.391 65.452 25.697
-6 "MD" -12.811 62.498 24.502
-5 "MD" -14.399 59.885 23.357
-4 "MD" -15.011 56.862 22.472
-3 "MD" -16.626 53.573 22.458
-2 "MD" -18.789 50.961 22.029
-1 "MD" -21.08 48.865 21.426
0 "MD" -23.321 46.102 22.382
1 "MD" -25.51 43.541 20.982
2 "MD" -27.037 40.34 20.864
3 "MD" -28.158 37.746 20.757
4 "MD" -28.737 34.105 21.105
5 "MD" -30.621 30.682 19.935
6 "MD" -32.825 27.636 21.571
7 "MD" -33.286 24.63 21.256
8 "MD" -33.828 20.696 22.504
9 "MD" -34.693 17.78 22.307
10 "MD" -35.55 14.756 23.377
11 "MD" -35.956 11.373 21.5
12 "MD" -38.165 8.351 21.052
13 "MD" -39.121 5.542 20.752
14 "MD" -39.106 2.092 21.126
15 "MD" -40.619 -1.492 20.698
16 "MD" -40.204 -4.883 21.218
17 "MD" -39.533 -7.993 21.455
18 "MD" -38.957 -11.179 22.518
19 "MD" -38.646 -13.885 21.974
20 "MD" -37.678 -18.062 23.055
21 "MD" -36.336 -20.903 21.917
22 "MD" -34.609 -23.304 19.93
23 "MD" -34.122 -25.931 17.825
24 "MD" -30.659 -27.625 17.331
25 "MD" -29.211 -30.411 15.624
26 "MD" -26.973 -32.611 16.39
27 "MD" -24.569 -34.941 15.321
28 "MD" -21.197 -36.055 14.47
29 "MD" -19.861 -38.883 13.583
30 "MD" -16.352 -40.341 13.937
31 "MD" -13.031 -41.512 13.97
32 "MD" -9.426 -42.309 14.489
33 "MD" -6.257 -43.289 12.966
34 "MD" -2.637 -42.841 12.616
35 "MD" 0.554 -43.293 11.324
36 "MD" 3.766 -42.702 11.259
37 "MD" 7.733 -43.147 12.741
38 "MD" 10.551 -42.084 11.886
39 "MD" 12.933 -39.345 11.264
40 "MD" 16.611 -37.951 10.154
41 "MD" 19.046 -35.481 10.649
42 "MD" 21.539 -33.433 10.469
43 "MD" 24.112 -31.468 10.48
44 "MD" 27.182 -29.868 10.248
45 "MD" 28.698 -27.515 10.445
46 "MD" 32.398 -24.733 9.216
47 "MD" 34.211 -22.134 9.945
48 "MD" 35.458 -19.388 9.605
49 "MD" 37.334 -17.514 9.803
50 "MD" 38.216 -13.819 10.167
51 "MD" 39.731 -10.425 10.049
52 "MD" 41.73 -7.758 8.969
53 "MD" 42.735 -4.483 7.272
54 "MD" 43.053 -1.849 6.033
55 "MD" 42.779 1.647 5.83
56 "MD" 42.605 4.47 4.514
57 "MD" 41.526 7.911 4.342
58 "MD" 42.295 11.584 4.501
59 "MD" 41.032 14.229 3.798
60 "MD" 40.064 18.047 4.091
61 "MD" 37.766 20.728 3.192
62 "MD" 36.184 23.506 3.002
63 "MD" 34.606 26.432 3.456
64 "MD" 31.474 28.427 2.992
65 "MD" 29.017 30.982 2.021
66 "MD" 25.597 32.113 3.179
67 "MD" 22.614 33.785 1.118
68 "MD" 19.864 35.881 2.123
69 "MD" 16.868 35.946 0.153
70 "MD" 14.399 38.111 0.283
71 "MD" 10.471 38.933 -0.786
72 "MD" 7.227 39.836 -0.859
73 "MD" 4.247 39.634 -1.875
74 "MD" 0.964 40.413 -2.558
75 "MD" -3.841 40.107 -0.605
76 "MD" -6.742 40.404 -1.871
77 "MD" -10.01 38.931 -1.772
78 "MD" -13.475 38.524 -1.557
79 "MD" -17.169 38.617 -2.16
80 "MD" -19.88 35.749 -2.404
81 "MD" -22.671 34.241 -3.888
82 "MD" -25.688 32.861 -2.467
83 "MD" -28.66 31.033 -2.589
84 "MD" -30.254 27.873 -3.034
85 "MD" -32.797 26.017 -3.401
86 "MD" -34.973 23.833 -4.15
87 "MD" -37.053 20.533 -4.651
88 "MD" -38.508 17.212 -4.578
89 "MD" -41.597 14.553 -4.9
90 "MD" -41.834 12 -5.973
91 "MD" -41.257 8.126 -4.96
92 "MD" -41.791 5.09 -6.742
93 "MD" -42.92 1.78 -5.875
94 "MD" -42.3 -1.776 -7.534
95 "MD" -42.809 -5.264 -8.271
96 "MD" -41.006 -8.102 -9.495
97 "MD" -39.734 -11.543 -10.328
98 "MD" -38.045 -14.793 -10.631
99 "MD" -36.931 -17.967 -10.614
100 "MD" -36.868 -21.057 -11.061
101 "MD" -33.99 -23.323 -10.033
102 "MD" -32.097 -26.08 -10.976
103 "MD" -29.545 -29.168 -10.414
104 "MD" -26.515 -30.465 -9.514
105 "MD" -23.979 -32.35 -10.675
106 "MD" -21.521 -34.379 -10.065
107 "MD" -18.145 -34.868 -9.214
108 "MD" -15.251 -36.806 -9.767
109 "MD" -12.538 -40.174 -9.572
110 "MD" -9.222 -40.756 -10.953
111 "MD" -6.471 -42.081 -11.641
112 "MD" -3.268 -42.396 -12.019
113 "MD" 0.31 -43.911 -11.983
114 "MD" 3.372 -44.075 -11.532
115 "MD" 6.295 -43.345 -12.611
116 "MD" 9.266 -42.325 -12.708
117 "MD" 13.267 -41.664 -14.376
118 "MD" 16.814 -39.552 -15.24
119 "MD" 19.873 -38.493 -15.116
120 "MD" 22.78 -38.312 -16.457
121 "MD" 25.057 -35.016 -17.697
122 "MD" 27.328 -32.382 -20.033
123 "MD" 29.586 -29.649 -19.784
124 "MD" 32.979 -28.376 -20.911
125 "MD" 35.733 -26.77 -21.719
126 "MD" 36.479 -23.486 -22.546
127 "MD" 36.39 -20.855 -25.436
128 "MD" 37.245 -17.68 -25.426
129 "MD" 38.585 -14.293 -25.487
130 "MD" 39.014 -10.647 -24.759
131 "MD" 39.169 -7.733 -25.819
132 "MD" 38.349 -4.944 -24.769
133 "MD" 39.225 -0.851 -24.336
134 "MD" 39.083 2.506 -24.006
135 "MD" 36.898 5.621 -24.798
136 "MD" 37.084 8.52 -25.241
137 "MD" 36.974 12.042 -26.593
138 "MD" 35.391 14.881 -26.101
139 "MD" 34.593 17.962 -25.496
140 "MD" 32.627 20.95 -25.301
141 "MD" 33.252 24.373 -24.237
142 "MD" 31.009 27.252 -23.25
143 "MD" 30.362 30.163 -22.221
144 "MD" 29.922 33.156 -21.604
145 "MD" 27.527 35.978 -22.748
146 "MD" 27.862 39.155 -22.106
147 "MD" 25.808 42.404 -22.918
148 "MD" 24.277 44.883 -22.533
149 "MD" 21.976 48.019 -22.514
150 "MD" 20.37 50.699 -22.584
151 "MD" 18.13 53.082 -22.31
152 "MD" 17.835 56.366 -21.885
153 "MD" 17.471 60.444 -21.808
154 "MD" 16.42 62.714 -21.1
155 "MD" 15.89 66.168 -20.335
156 "MD" 15.4 69.348 -19.904
157 "MD" 13.56 72.337 -21.057
158 "MD" 11.509 75.448 -20.569
159 "MD" 9.954 77.591 -22.029
160 "MD" 8.786 81.069 -21.189
161 "MD" 6.927 83.421 -21.674
162 "MD" 6.465 86.571 -21.921
163 "MD" 4.709 89.201 -20.994
164 "MD" 4.564 92.957 -21.159
165 "MD" 3.095 96.029 -21.716
166 "MD" 2.365 98.773 -22.27
167 "MD" 1.349 101.957 -21.683
-19 "MD" 5.327 99.531 37.049
-18 "MD" 3.963 96.552 35.303
-17 "MD" 2.903 93.567 34.836
-16 "MD" 0.743 89.992 35.439
-15 "MD" -0.064 87.302 33.648
-14 "MD" -1.885 84.415 33.712
-13 "MD" -3.124 81.082 34.082
-12 "MD" -4.653 77.59 34.153
-11 "MD" -7.102 74.782 34.037
-10 "MD" -9.125 72.754 33.22
-9 "MD" -9.677 69.604 31.848
-8 "MD" -11.265 67.048 30.621
-7 "MD" -13.263 63.367 29.43
-6 "MD" -13.969 60.35 28.143
-5 "MD" -15.501 58.121 26.509
-4 "MD" -16.912 55.45 25.261
-3 "MD" -18.089 52.416 24.045
-2 "MD" -19.91 49.392 24.267
-1 "MD" -21.944 47.039 22.208
0 "MD" -24.037 44.65 22.563
1 "MD" -26.4 42.518 21.696
2 "MD" -27.356 39.024 21.487
3 "MD" -28.778 36.518 20.197
4 "MD" -30.161 33.179 20.322
5 "MD" -31.66 30.163 18.913
6 "MD" -33.573 27.282 20.523
7 "MD" -34.152 24.031 20.124
8 "MD" -35.4 20.959 20.952
9 "MD" -36.836 17.79 21.273
10 "MD" -38.093 14.69 22.147
11 "MD" -38.381 11.367 21.625
12 "MD" -40.431 7.547 21.617
13 "MD" -40.708 4.558 21.287
14 "MD" -40.64 1.126 22.92
15 "MD" -40.437 -1.796 22.556
16 "MD" -39.741 -5.355 22.384
17 "MD" -39.573 -8.643 22.659
18 "MD" -39.631 -11.766 22.553
19 "MD" -39.103 -15.156 23.163
20 "MD" -37.785 -18.024 22.396
21 "MD" -36.997 -21.462 23.003
22 "MD" -35.995 -24.149 21.579
23 "MD" -34.203 -26.484 19.303
24 "MD" -31.868 -28.028 16.76
25 "MD" -29.48 -30.111 15.971
26 "MD" -27.458 -32.653 15.31
27 "MD" -24.526 -34.55 13.856
28 "MD" -21.693 -36.461 13.66
29 "MD" -19.486 -38.773 13.211
30 "MD" -16.118 -40.169 12.861
31 "MD" -13.442 -41.845 13.8
32 "MD" -9.678 -41.946 14.251
33 "MD" -6.358 -43.138 13.706
34 "MD" -2.904 -42.355 13.489
35 "MD" 0.801 -43.816 11.867
36 "MD" 4.062 -42.222 12.257
37 "MD" 7.375 -41.929 12.146
38 "MD" 10.087 -40.82 12.346
39 "MD" 13.257 -38.826 11.362
40 "MD" 17.181 -37.358 10.001
41 "MD" 20.018 -35.546 10.362
42 "MD" 22.503 -33.828 10.705
43 "MD" 25.893 -32.96 11.778
44 "MD" 28.481 -30.078 11.61
45 "MD" 30.002 -27.738 11.226
46 "MD" 32.958 -25.495 10.816
47 "MD" 34.751 -22.291 11.031
48 "MD" 36.845 -19.525 11.127
49 "MD" 38.281 -16.969 11.148
50 "MD" 38.981 -13.683 10.985
51 "MD" 40.513 -10.856 10.757
52 "MD" 42.686 -7.457 10.155
53 "MD" 43.708 -4.18 9.084
54 "MD" 43.697 -1.358 9.137
55 "MD" 42.452 1.54 8.129
56 "MD" 42.309 5.096 6.943
57 "MD" 41.585 8.629 6.181
58 "MD" 42.168 11.876 6.405
59 "MD" 40.787 15.219 5.297
60 "MD" 40.284 18.453 3.637
61 "MD" 37.332 20.945 4.274
62 "MD" 35.833 23.253 4.152
63 "MD" 34.042 26.373 3.197
64 "MD" 32.149 29.04 3.212
65 "MD" 29.362 30.76 2.707
66 "MD" 26.045 32.052 3.839
67 "MD" 22.849 33.675 1.707
68 "MD" 20.242 35.944 2.669
69 "MD" 16.523 35.807 0.779
70 "MD" 13.877 37.857 -0.034
71 "MD" 10.433 38.003 0.477
72 "MD" 6.592 39.003 0.198
73 "MD" 3.527 40.634 -0.186
74 "MD" 0.478 40.702 0.575
75 "MD" -2.798 40.389 -0.302
76 "MD" -6.398 40.612 -0.928
77 "MD" -10.168 38.686 -0.89
78 "MD" -13.391 38.376 -0.553
79 "MD" -17.129 38.337 -1.309
80 "MD" -20.24 35.706 -2.327
81 "MD" -23.155 34.214 -3.503
82 "MD" -25.507 32.264 -3.018
83 "MD" -28.242 29.692 -3.001
84 "MD" -31.087 27.711 -4.279
85 "MD" -33.355 26.242 -5.255
86 "MD" -35.596 23.814 -5.734
87 "MD" -36.869 20.524 -5.693
88 "MD" -39.337 17.384 -5.176
89 "MD" -40.614 14.44 -7.636
90 "MD" -42.181 11.191 -8.406
91 "MD" -41.362 8.246 -7.721
92 "MD" -41.512 4.44 -9.039
93 "MD" -42.808 1.658 -7.747
94 "MD" -42.708 -1.681 -8.751
95 "MD" -43.237 -5.659 -9.381
96 "MD" -41.248 -8.367 -9.495
97 "MD" -40.205 -12.078 -10.594
98 "MD" -38.609 -14.848 -10.125
99 "MD" -37.97 -17.818 -9.263
100 "MD" -35.716 -20.652 -10.204
101 "MD" -33.463 -23.453 -9.602
102 "MD" -30.442 -25.803 -10.677
103 "MD" -28.326 -27.924 -10.783
104 "MD" -26.39 -30.529 -10.007
105 "MD" -23.642 -32.422 -11.137
106 "MD" -21.053 -34.92 -10.496
107 "MD" -17.985 -35.669 -9.518
108 "MD" -14.902 -37.963 -9.642
109 "MD" -12.005 -40.24 -9.186
110 "MD" -8.816 -40.685 -10.959
111 "MD" -5.863 -42.382 -12.007
112 "MD" -2.387 -42.944 -11.958
113 "MD" 1.177 -44.23 -11.982
114 "MD" 4.252 -44.502 -12.482
115 "MD" 7.592 -43.41 -13.101
116 "MD" 10.386 -42.948 -13.132
117 "MD" 13.463 -40.492 -13.691
118 "MD" 16.699 -39.444 -13.631
119 "MD" 19.528 -37.938 -15.203
120 "MD" 23.516 -38.038 -16.115
121 "MD" 25.233 -34.413 -16.702
122 "MD" 28.051 -32.906 -18.804
123 "MD" 30.138 -30.434 -17.182
124 "MD" 33.07 -28.283 -18.968
125 "MD" 36.055 -26.378 -20.645
126 "MD" 36.955 -23.865 -21.222
127 "MD" 37.93 -20.339 -22.657
128 "MD" 38.863 -17.428 -23.717
129 "MD" 39.187 -13.848 -23.119
130 "MD" 38.713 -10.651 -22.922
131 "MD" 40.278 -7.11 -23.522
132 "MD" 38.65 -4.274 -23.542
133 "MD" 40.087 -0.872 -23.663
134 "MD" 39.828 2.475 -24.189
135 "MD" 40.416 5.913 -22.736
136 "MD" 39.128 8.963 -23.367
137 "MD" 38.283 12.369 -24.479
138 "MD" 36.67 14.759 -25.122
139 "MD" 35.088 17.39 -24.821
140 "MD" 32.814 20.573 -24.357
141 "MD" 33.07 23.777 -24.004
142 "MD" 31.25 26.583 -23.026
143 "MD" 30.84 29.916 -21.929
144 "MD" 29.794 32.923 -21.789
145 "MD" 28.044 36.105 -21.78
146 "MD" 28.103 39.295 -20.812
147 "MD" 25.378 41.821 -21.391
148 "MD" 23.635 44.562 -22.298
149 "MD" 21.227 47.228 -22.054
150 "MD" 20.318 50.25 -21.069
151 "MD" 18.197 52.83 -21.16
152 "MD" 15.621 54.538 -21.463
153 "MD" 13.966 57.737 -20.574
154 "MD" 12.008 60.172 -22.51
155 "MD" 10.011 62.672 -21.876
156 "MD" 8.291 65.891 -22.099
157 "MD" 6.247 68.367 -23.397
158 "MD" 3.68 70.255 -23.099
159 "MD" 2.044 72.898 -24.878
160 "MD" -0.194 75.575 -25.065
161 "MD" -2.353 77.763 -26.412
162 "MD" -3.817 80.506 -27.225
163 "MD" -6.613 82.486 -27.199
164 "MD" -7.962 85.12 -27.623
165 "MD" -10.417 87.218 -27.087
166 "MD" -13.282 89.141 -28.059
167 "MD" -15.19 91.855 -27.425
-19 "MD" 11.525 91.504 42.271
-18 "MD" 7.463 90.323 42.182
-17 "MD" 5.287 88.331 40.5
-16 "MD" 3.961 85.748 39.721
-15 "MD" 2.059 83.027 38.951
-14 "MD" 1.559 79.65 38.244
-13 "MD" -0.973 77.282 36.418
-12 "MD" -1.847 73.866 35.527
-11 "MD" -4.147 71.537 34.745
-10 "MD" -5.853 69.711 32.427
-9 "MD" -8.634 67.772 31.022
-8 "MD" -9.026 64.899 29.576
-7 "MD" -11.821 63.553 27.507
-6 "MD" -12.591 60.801 25.466
-5 "MD" -14.052 57.424 25.501
-4 "MD" -14.183 54.41 23.694
-3 "MD" -15.982 51.627 23.687
-2 "MD" -19.149 49.147 23.934
-1 "MD" -20.837 47.1 21.979
0 "MD" -23.011 44.192 22.569
1 "MD" -25.064 41.897 21.419
2 "MD" -27.428 39.626 20.614
3 "MD" -28.783 35.923 20.713
4 "MD" -29.569 32.927 21.424
5 "MD" -31.382 30.424 20.174
6 "MD" -33.067 27.501 21.21
7 "MD" -33.396 24.678 20.511
8 "MD" -34.516 21.258 21.335
9 "MD" -36.375 18.499 20.311
10 "MD" -37.333 15.354 21.58
11 "MD" -37.772 11.788 20.635
12 "MD" -39.912 8.676 21.102
13 "MD" -40.105 5.465 20.986
14 "MD" -40.088 2.099 21.864
15 "MD" -39.791 -1.252 22.041
16 "MD" -39.592 -4.517 21.367
17 "MD" -39.986 -7.731 20.954
18 "MD" -39.185 -10.546 21.319
19 "MD" -39.051 -14.071 19.596
20 "MD" -39.076 -17.352 20.251
21 "MD" -37.771 -19.995 18.242
22 "MD" -36.879 -23.819 18.08
23 "MD" -35.365 -26.816 16.03
24 "MD" -32.809 -28.39 15.039
25 "MD" -29.801 -30.375 14.33
26 "MD" -27.831 -32.806 14.649
27 "MD" -25.551 -35.775 14.692
28 "MD" -22.08 -37.271 13.86
29 "MD" -19.722 -39.648 14.069
30 "MD" -16.042 -40.569 14.038
31 "MD" -13.449 -42.14 14.207
32 "MD" -9.694 -42.18 14.391
33 "MD" -6.84 -43.318 13.333
34 "MD" -3.662 -43.246 12.534
35 "MD" -0.166 -43.431 12.059
36 "MD" 3.767 -42.12 11.846
37 "MD" 7.071 -41.781 12.146
38 "MD" 9.58 -40.867 13.251
39 "MD" 12.324 -39.098 12.059
40 "MD" 16.616 -37.099 10.921
41 "MD" 19.102 -34.91 11.697
42 "MD" 21.654 -34.15 12.404
43 "MD" 24.815 -32.75 13.014
44 "MD" 27.423 -30.868 12.567
45 "MD" 29.131 -28.088 13.079
46 "MD" 31.803 -25.658 12.284
47 "MD" 33.723 -22.687 12.498
48 "MD" 36.086 -19.88 12.156
49 "MD" 37.651 -17.239 11.911
50 "MD" 37.837 -13.982 11.74
51 "MD" 39.277 -11.041 10.375
52 "MD" 40.136 -7.631 10.117
53 "MD" 42.189 -4.239 10.552
54 "MD" 42.065 -1.689 8.426
55 "MD" 42.411 1.376 6.339
56 "MD" 42.391 4.559 6.217
57 "MD" 41.344 7.914 5.6
58 "MD" 41.843 11.666 5.74
59 "MD" 40.688 15.094 3.789
60 "MD" 39.562 18.691 2.947
61 "MD" 36.99 20.698 3.539
62 "MD" 34.865 23.564 2.972
63 "MD" 32.697 25.72 2.679
64 "MD" 31.393 29.243 2.018
65 "MD" 29.038 31.044 1.147
66 "MD" 26.203 32.761 2.232
67 "MD" 23.059 33.804 0.29
68 "MD" 20.137 36.603 1.78
69 "MD" 16.761 36.318 0.309
70 "MD" 13.956 38.293 -0.002
71 "MD" 10.597 39.42 -0.776
72 "MD" 7.557 40.776 0.442
73 "MD" 4.523 41.114 0.123
74 "MD" 0.847 41.271 -0.74
75 "MD" -2.727 40.632 -0.587
76 "MD" -5.55 39.007 0.206
77 "MD" -9.366 38.461 -0.721
78 "MD" -13.057 38.813 -0.425
79 "MD" -16.483 38.065 -2.328
80 "MD" -19.433 36.862 -2.571
81 "MD" -22.338 34.931 -1.622
82 "MD" -25.007 32.829 -2.744
83 "MD" -27.609 31.145 -2.316
84 "MD" -29.402 28.193 -2.624
85 "MD" -31.884 26.299 -3.985
86 "MD" -34.713 24.483 -4.28
87 "MD" -37.004 20.737 -4.544
88 "MD" -39.271 17.276 -4.525
89 "MD" -40.402 14.238 -7.022
90 "MD" -41.713 11.969 -8.14
91 "MD" -41.25 8.655 -6.97
92 "MD" -41.589 5.873 -8.702
93 "MD" -42.853 2.248 -8.272
94 "MD" -41.829 -0.51 -9.74
95 "MD" -41.103 -4.327 -12.353
96 "MD" -41.362 -7.529 -13.038
97 "MD" -39.694 -10.585 -13.936
98 "MD" -37.625 -14.091 -13.832
99 "MD" -37.355 -16.999 -13.343
100 "MD" -36.099 -20.397 -14.197
101 "MD" -34.099 -22.783 -13.532
102 "MD" -30.971 -24.662 -13.028
103 "MD" -28.712 -27.885 -12.548
104 "MD" -27.037 -30.412 -11.652
105 "MD" -23.816 -31.779 -12.64
106 "MD" -21.037 -33.873 -12.413
107 "MD" -17.723 -34.709 -11.521
108 "MD" -14.676 -36.375 -12.456
109 "MD" -12.167 -39.239 -12.542
110 "MD" -9.143 -40.168 -13.922
111 "MD" -6.567 -41.523 -13.379
112 "MD" -2.865 -42.202 -12.543
113 "MD" 0.852 -44.341 -12.813
114 "MD" 4.307 -43.754 -13.074
115 "MD" 7.349 -43.031 -13.284
116 "MD" 10.773 -41.826 -13.228
117 "MD" 13.631 -41.114 -13.851
118 "MD" 16.559 -38.932 -14.409
119 "MD" 20.05 -37.107 -15.128
120 "MD" 23.22 -37.62 -15.193
121 "MD" 26.029 -34.954 -15.218
122 "MD" 27.798 -32.358 -15.901
123 "MD" 30.337 -29.652 -15.313
124 "MD" 33.6 -27.806 -16.099
125 "MD" 36.311 -26.453 -17.895
126 "MD" 37.84 -24.077 -18.811
127 "MD" 37.571 -20.465 -20.53
128 "MD" 37.585 -17.313 -21.894
129 "MD" 37.926 -13.933 -22.011
130 "MD" 38.843 -10.358 -22.562
131 "MD" 39.096 -7.196 -23.691
132 "MD" 38.552 -4.46 -24.434
133 "MD" 39.263 -0.59 -24.572
134 "MD" 38.451 2.74 -25.44
135 "MD" 37.904 5.238 -26.366
136 "MD" 39.039 8.438 -26.732
137 "MD" 37.938 12.02 -26.514
138 "MD" 35.994 14.803 -26.323
139 "MD" 34.638 17.776 -25.726
140 "MD" 32.39 20.947 -25.655
141 "MD" 32.351 23.716 -25.027
142 "MD" 29.927 26.366 -23.976
143 "MD" 29.41 29.793 -23.478
144 "MD" 28.992 32.599 -22.561
145 "MD" 26.625 35.342 -23.101
146 "MD" 26.748 38.767 -23.205
147 "MD" 24.895 41.52 -23.04
148 "MD" 22.122 44.044 -23.341
149 "MD" 19.662 46.221 -22.135
150 "MD" 18.167 49.302 -21.567
151 "MD" 17.435 52.601 -20.717
152 "MD" 14.723 54.9 -19.979
153 "MD" 13.01 57.961 -18.537
154 "MD" 10.75 60.719 -19.521
155 "MD" 9.028 63.268 -18.147
156 "MD" 7.044 65.757 -19.578
157 "MD" 3.968 67.117 -20.56
158 "MD" 2.128 69.805 -21.829
159 "MD" -0.907 71.61 -21.495
160 "MD" -2.896 73.835 -20.161
161 "MD" -5.782 75.597 -20.487
162 "MD" -8.3 78.024 -19.248
163 "MD" -10.734 80.047 -18.857
164 "MD" -12.437 83.606 -18.902
165 "MD" -14.728 85.157 -19.584
166 "MD" -16.207 88.348 -19.251
167 "MD" -18.942 89.759 -20.257
-19 "MD" 22.482 82.507 35.181
-18 "MD" 20.117 80.672 34.824
-17 "MD" 17.757 78.419 33.26
-16 "MD" 15.535 75.992 33.012
-15 "MD" 13.724 73.797 31.544
-14 "MD" 10.795 72.58 31.396
-13 "MD" 8.852 69.778 30.859
-12 "MD" 5.086 68.268 31.274
-11 "MD" 2.543 66.237 31
-10 "MD" -0.434 64.139 29.383
-9 "MD" -3.347 63.18 28.638
-8 "MD" -5.537 60.466 28.796
-7 "MD" -8.373 59.087 27.623
-6 "MD" -10.366 56.129 26.527
-5 "MD" -13.05 54.399 26.04
-4 "MD" -14.557 52.157 25.401
-3 "MD" -16.686 49.448 24.304
-2 "MD" -18.976 47.07 24.203
-1 "MD" -21.153 45.167 22.103
0 "MD" -23.365 42.616 22.453
1 "MD" -25.975 40.511 20.999
2 "MD" -28.276 38.097 19.833
3 "MD" -29.616 34.846 20.028
4 "MD" -30.751 31.867 20.214
5 "MD" -31.865 29.561 18.291
6 "MD" -34.313 26.82 19.73
7 "MD" -34.935 23.831 18.821
8 "MD" -36.721 20.506 19.352
9 "MD" -38.094 17.243 18.82
10 "MD" -38.669 14.266 19.58
11 "MD" -38.81 10.738 18.561
12 "MD" -39.244 7.408 18.66
13 "MD" -39.73 3.941 17.337
14 "MD" -39.035 0.809 18.738
15 "MD" -39.797 -2.805 19.251
16 "MD" -39.021 -5.522 20.644
17 "MD" -39.169 -8.718 21.687
18 "MD" -38.849 -11.659 23.234
19 "MD" -38.527 -14.973 23.341
20 "MD" -38.365 -18.149 23.151
21 "MD" -37.978 -21.272 23.661
22 "MD" -36.028 -23.995 21.929
23 "MD" -34.092 -25.364 18.024
24 "MD" -32.785 -27.77 15.269
25 "MD" -30.018 -28.819 14.592
26 "MD" -27.846 -31.372 13.798
27 "MD" -25.962 -34.096 14.265
28 "MD" -22.265 -36.739 13.666
29 "MD" -20.207 -38.979 14.009
30 "MD" -16.562 -40.098 14
31 "MD" -14.165 -41.607 14.836
32 "MD" -9.826 -41.439 15.57
33 "MD" -6.548 -42.522 14.068
34 "MD" -3.678 -43.28 12.647
35 "MD" -0.05 -42.45 12.855
36 "MD" 3.103 -41.452 12.515
37 "MD" 5.957 -42.543 12.993
38 "MD" 9.712 -40.955 11.629
39 "MD" 12.693 -39.665 10.921
40 "MD" 16.117 -38.278 9.843
41 "MD" 18.85 -36.764 10.844
42 "MD" 21.654 -34.643 10.17
43 "MD" 25.506 -33.565 10.56
44 "MD" 28.363 -31.752 10.647
45 "MD" 29.129 -29.05 12.066
46 "MD" 31.193 -26.421 11.065
47 "MD" 33.667 -23.194 11.139
48 "MD" 35.044 -20.209 10.417
49 "MD" 36.981 -17.699 9.141
50 "MD" 37.836 -14.742 8.457
51 "MD" 39.67 -11.862 8.835
52 "MD" 41.712 -8.63 8.384
53 "MD" 43.582 -5.534 6.93
54 "MD" 43.857 -2.584 6.147
55 "MD" 43.216 0.941 6.238
56 "MD" 42.281 3.787 6.136
57 "MD" 42.072 6.982 5.437
58 "MD" 42.524 10.425 5.816
59 "MD" 41.82 13.813 5.305
60 "MD" 39.732 16.793 5.502
61 "MD" 37.126 20.038 3.974
62 "MD" 35.499 23.007 5.027
63 "MD" 32.475 25.14 3.956
64 "MD" 31.712 28.109 4.413
65 "MD" 29.353 30.266 3.129
66 "MD" 25.682 31.267 4.731
67 "MD" 22.833 33.139 2.962
68 "MD" 20.343 36.114 3.791
69 "MD" 17.275 35.967 2.21
70 "MD" 14.383 38.494 1.162
71 "MD" 10.408 38.757 1.818
72 "MD" 6.948 39.88 1.058
73 "MD" 3.738 40.221 0.717
74 "MD" 0.384 40.017 0.707
75 "MD" -3.157 40.153 -0.101
76 "MD" -6.19 39.019 -1.204
77 "MD" -8.974 38.113 -1.663
78 "MD" -12.402 37.811 -2.434
79 "MD" -16.085 38.423 -2.56
80 "MD" -18.526 36.204 -3.08
81 "MD" -21.765 34.137 -4.558
82 "MD" -24.878 32.94 -3.263
83 "MD" -27.238 30.229 -3.733
84 "MD" -28.918 27.082 -4.241
85 "MD" -32.744 25.686 -5.325
86 "MD" -34.957 23.371 -5.403
87 "MD" -36.829 20.905 -5.487
88 "MD" -38.468 17.837 -5.343
89 "MD" -40.202 14.492 -6.752
90 "MD" -41.462 11.554 -8.701
91 "MD" -41.061 7.896 -8.034
92 "MD" -41.203 4.904 -8.492
93 "MD" -42.379 1.59 -10.244
94 "MD" -43.194 -1.423 -10.503
95 "MD" -42.731 -4.259 -12.506
96 "MD" -41.949 -7.821 -13.08
97 "MD" -39.922 -10.761 -13.735
98 "MD" -38.519 -13.96 -13.659
99 "MD" -37.307 -16.975 -13.58
100 "MD" -35.856 -20.291 -12.703
101 "MD" -34.156 -23.264 -13.464
102 "MD" -31.591 -25.164 -11.671
103 "MD" -29.762 -28.262 -12.832
104 "MD" -27.849 -31.555 -12.903
105 "MD" -24.81 -33.14 -12.82
106 "MD" -22.044 -35.746 -12.102
107 "MD" -18.324 -36.952 -12.273
108 "MD" -15.531 -38.909 -11.557
109 "MD" -12.911 -39.42 -12.221
110 "MD" -9.032 -40.67 -11.497
111 "MD" -6.623 -42.527 -12.755
112 "MD" -3.293 -42.901 -12.392
113 "MD" 0.28 -44.211 -11.962
114 "MD" 3.416 -44.788 -11.157
115 "MD" 6.605 -43.157 -12.263
116 "MD" 9.976 -42.646 -13.121
117 "MD" 13.686 -41.404 -13.652
118 "MD" 16.535 -40.008 -12.514
119 "MD" 19.86 -38.724 -12.21
120 "MD" 21.586 -35.89 -13.762
121 "MD" 24.939 -34.325 -15.448
122 "MD" 26.993 -32.497 -16.367
123 "MD" 29.502 -29.466 -16.305
124 "MD" 32.051 -27.228 -17.976
125 "MD" 33.666 -25.065 -19.988
126 "MD" 35.827 -23.135 -22.144
127 "MD" 35.87 -19.948 -21.672
128 "MD" 36.997 -16.805 -22.795
129 "MD" 37.772 -13.295 -22.763
130 "MD" 38.354 -10.003 -23.357
131 "MD" 38.613 -7.105 -23.366
132 "MD" 38.093 -3.927 -23.951
133 "MD" 38.405 -0.037 -24.35
134 "MD" 37.143 3.534 -24.926
135 "MD" 36.542 6.46 -25.719
136 "MD" 37.314 9.667 -26.467
137 "MD" 36.072 12.944 -27.4
138 "MD" 34.34 16.23 -28.043
139 "MD" 34.25 19.69 -26.756
140 "MD" 31.925 21.714 -24.624
141 "MD" 32.434 25.001 -23.731
142 "MD" 30.318 27.926 -22.843
143 "MD" 30.117 30.903 -21.665
144 "MD" 29.406 33.701 -20.459
145 "MD" 27.34 36.576 -20.544
146 "MD" 27.594 40.127 -19.529
147 "MD" 25.901 42.865 -19.847
148 "MD" 24.148 45.904 -20.038
149 "MD" 21.659 49.64 -19.356
150 "MD" 20.377 52.441 -18.612
151 "MD" 18.317 54.385 -18.501
152 "MD" 17.234 57.991 -16.85
153 "MD" 16.966 61.11 -15.683
154 "MD" 17.791 64.491 -15.146
155 "MD" 16.78 67.694 -16.618
156 "MD" 16.061 70.917 -15.958
157 "MD" 14.714 73.057 -16.74
158 "MD" 14.569 76.653 -17.967
159 "MD" 13.05 79.191 -18.215
160 "MD" 9.531 82.711 -18.304
161 "MD" 8.691 85.473 -18.267
162 "MD" 7.691 88.301 -17.741
163 "MD" 5.059 90.536 -17.466
164 "MD" 4.059 94.467 -16.932
165 "MD" 1.346 96.703 -16.889
166 "MD" -0.45 99.39 -16.946
167 "MD" -3.428 102.313 -15.396
-19 "MD" 20.24 87.385 30.974
-18 "MD" 17.281 86.008 31.6
-17 "MD" 15.606 82.575 31.03
-16 "MD" 13.319 79.688 31.758
-15 "MD" 10.919 77.416 31.15
-14 "MD" 8.279 76.02 31.428
-13 "MD" 7.602 72.565 30.357
-12 "MD" 4.41 70.844 30.285
-11 "MD" 1.683 69.226 30.126
-10 "MD" -1.336 67.166 28.119
-9 "MD" -3.186 64.613 27.964
-8 "MD" -6.511 63.265 27.98
-7 "MD" -8.907 60.538 25.784
-6 "MD" -11.044 57.773 24.496
-5 "MD" -13.747 56.278 24.062
-4 "MD" -15.874 54.818 23.368
-3 "MD" -17.898 51.984 22.231
-2 "MD" -20.365 49.268 21.935
-1 "MD" -21.889 47.393 20.118
0 "MD" -24.426 45.017 20.557
1 "MD" -26.721 42.66 19.21
2 "MD" -29.152 40.305 18.762
3 "MD" -29.946 36.897 18.986
4 "MD" -30.613 33.855 19.48
5 "MD" -32.154 30.501 17.815
6 "MD" -34.752 27.569 19.819
7 "MD" -34.799 24.488 19.528
8 "MD" -35.881 21.291 20.77
9 "MD" -37.299 18.262 19.848
10 "MD" -38.078 15.268 21.148
11 "MD" -38.654 11.761 20.93
12 "MD" -40.277 9.079 21.989
13 "MD" -40.198 5.323 21.538
14 "MD" -39.445 2.252 22.976
15 "MD" -39.682 -0.9 21.575
16 "MD" -39.379 -3.876 22.47
17 "MD" -39.434 -7.21 23.111
18 "MD" -39.091 -10.399 23.843
19 "MD" -38.827 -13.693 23.53
20 "MD" -38.357 -17.337 21.799
21 "MD" -37.346 -20.121 21.647
22 "MD" -36.795 -23.552 21.057
23 "MD" -34.742 -25.332 18.928
24 "MD" -31.156 -27.115 16.308
25 "MD" -28.763 -29.212 15.547
26 "MD" -27.312 -32.051 16.524
27 "MD" -24.436 -34.303 15.77
28 "MD" -21.558 -36.823 15.77
29 "MD" -18.872 -38.296 15.742
30 "MD" -15.943 -39.818 14.415
31 "MD" -12.856 -40.944 14.421
32 "MD" -10.052 -41.952 14.327
33 "MD" -6.542 -43.512 13.754
34 "MD" -3.257 -43.664 13.134
35 "MD" -0.036 -43.628 12.276
36 "MD" 3.369 -41.989 11.941
37 "MD" 6.703 -41.895 11.118
38 "MD" 9.555 -41.214 11.209
39 "MD" 13.157 -39.489 11.001
40 "MD" 16.586 -38.079 9.789
41 "MD" 18.89 -35.872 10.569
42 "MD" 22.309 -34.719 9.725
43 "MD" 25.614 -33.251 10.729
44 "MD" 28.093 -30.801 10.129
45 "MD" 29.682 -28.306 9.548
46 "MD" 32.247 -26.084 9.408
47 "MD" 33.722 -23.061 9.973
48 "MD" 35.943 -20.634 10.293
49 "MD" 37.305 -17.779 9.627
50 "MD" 38.167 -14.314 9.84
51 "MD" 39.563 -11.797 9.056
52 "MD" 41.816 -8.99 8.518
53 "MD" 43.582 -5.729 8.93
54 "MD" 42.956 -2.476 7.922
55 "MD" 42.5 0.626 6.958
56 "MD" 42.19 4.032 6.175
57 "MD" 41.732 6.827 5.208
58 "MD" 42.462 10.284 5.858
59 "MD" 41.524 13.975 4.791
60 "MD" 39.68 17.081 5.178
61 "MD" 37.397 19.964 3.592
62 "MD" 34.929 22.656 4.616
63 "MD" 33.79 25.986 4.804
64 "MD" 30.993 27.517 4.466
65 "MD" 29.296 30.327 3.87
66 "MD" 25.983 31.725 4.324
67 "MD" 22.55 33.492 2.576
68 "MD" 19.916 35.854 4.039
69 "MD" 16.32 36.156 2.562
70 "MD" 13.442 37.741 2.36
71 "MD" 10.018 38.187 2.847
72 "MD" 6.192 39.903 2.463
73 "MD" 2.889 39.745 1.933
74 "MD" -0.214 39.257 1.053
75 "MD" -3.037 38.895 1.156
76 "MD" -6.437 38.794 0.071
77 "MD" -9.658 37.92 -0.845
78 "MD" -13.304 38.088 -0.125
79 "MD" -16.752 37.277 -2.096
80 "MD" -19.737 36.165 -3.306
81 "MD" -22.554 34.497 -4.745
82 "MD" -25.292 32.598 -3.685
83 "MD" -28.062 30.168 -4.174
84 "MD" -30.344 27.971 -4.811
85 "MD" -32.93 27.121 -5.47
86 "MD" -34.6 24.614 -6.329
87 "MD" -36.842 21.053 -5.815
88 "MD" -38.645 17.907 -5.655
89 "MD" -40.173 15.301 -7.742
90 "MD" -41.155 12.481 -8.91
91 "MD" -41.735 8.522 -8.616
92 "MD" -42.117 5.647 -9.658
93 "MD" -42.949 2.644 -8.78
94 "MD" -43.648 -0.882 -8.968
95 "MD" -43.222 -3.968 -10.285
96 "MD" -41.313 -7.604 -11.223
97 "MD" -39.483 -10.919 -12.219
98 "MD" -38.335 -13.864 -12.618
99 "MD" -38.208 -16.891 -11.588
100 "MD" -35.885 -20.083 -12.193
101 "MD" -34.71 -23.151 -13.16
102 "MD" -31.21 -25.652 -11.904
103 "MD" -28.906 -28.065 -12.839
104 "MD" -27.558 -31.191 -12.061
105 "MD" -24.705 -32.918 -13.321
106 "MD" -22.068 -35.245 -12.509
107 "MD" -18.958 -36.93 -12.971
108 "MD" -15.778 -38.875 -11.261
109 "MD" -12.883 -39.818 -12.391
110 "MD" -9.403 -40.567 -12.138
111 "MD" -6.059 -42.338 -13.711
112 "MD" -2.814 -42.512 -12.817
113 "MD" 0.673 -43.823 -12.23
114 "MD" 3.725 -43.134 -13.323
115 "MD" 6.682 -42.462 -14.279
116 "MD" 9.963 -42.353 -14.62
117 "MD" 13.548 -41.416 -15.703
118 "MD" 16.677 -39.763 -15.08
119 "MD" 19.943 -38.547 -14.636
120 "MD" 23.651 -36.602 -17.448
121 "MD" 25.78 -34.322 -17.825
122 "MD" 28.107 -32.209 -17.577
123 "MD" 30.159 -30.109 -16.881
124 "MD" 33.08 -28.79 -19.179
125 "MD" 35.784 -26.988 -20.255
126 "MD" 36.465 -24.339 -21.626
127 "MD" 36.553 -20.575 -23.845
128 "MD" 37.45 -17.49 -24.008
129 "MD" 38.506 -14.253 -24.157
130 "MD" 39.368 -10.952 -24.138
131 "MD" 40.053 -7.616 -25.144
132 "MD" 38.607 -4.413 -25.052
133 "MD" 39.074 -0.841 -24.818
134 "MD" 38.826 2.382 -24.508
135 "MD" 38.485 5.897 -24.704
136 "MD" 38.104 8.577 -23.813
137 "MD" 37.129 12.276 -24.77
138 "MD" 35.384 14.865 -24.74
139 "MD" 33.89 17.628 -24.31
140 "MD" 32.344 20.599 -23.969
141 "MD" 32.33 24.151 -23.277
142 "MD" 30.146 27.037 -22.208
143 "MD" 28.948 29.99 -22.077
144 "MD" 28.438 33.393 -20.841
145 "MD" 26.703 36.118 -20.812
146 "MD" 26.073 39.64 -20.126
147 "MD" 24.656 42.275 -19.984
148 "MD" 23.277 45.025 -20.024
149 "MD" 20.555 47.85 -19.388
150 "MD" 19.428 50.651 -19.08
151 "MD" 19.079 53.872 -18.79
152 "MD" 16.511 56.479 -18.316
153 "MD" 15.218 59.208 -17.724
154 "MD" 13.442 62.206 -18.151
155 "MD" 12.146 65.218 -18.073
156 "MD" 10.702 68.117 -16.601
157 "MD" 9.047 70.648 -16.172
158 "MD" 8.079 74.19 -16.094
159 "MD" 5.395 77.158 -15.683
160 "MD" 4.924 80.855 -14.066
161 "MD" 2.316 83.167 -13.791
162 "MD" 1.223 86.248 -12.063
163 "MD" -0.076 88.811 -12.005
164 "MD" -0.938 92.37 -11.067
165 "MD" -3.127 94.609 -12.159
166 "MD" -4.409 98.186 -11.116
167 "MD" -5.355 100.995 -10.593
-19 "MD" 19.542 87.783 39.498
-18 "MD" 16.233 86.055 39.121
-17 "MD" 13.567 83.571 38.29
-16 "MD" 10.921 81.672 38.131
-15 "MD" 8.745 79.669 36.367
-14 "MD" 6.052 78.22 35.484
-13 "MD" 3.836 76.411 33.968
-12 "MD" 1.704 73.709 32.832
-11 "MD" -1.459 71.728 31.19
-10 "MD" -3.395 69.429 29.786
-9 "MD" -4.403 67.568 27.649
-8 "MD" -5.994 64.292 26.757
-7 "MD" -8.256 62.792 24.691
-6 "MD" -9.435 59.855 24.08
-5 "MD" -11.521 57.077 23.459
-4 "MD" -13.572 54.462 23.353
-3 "MD" -15.657 51.278 23.248
-2 "MD" -18.539 49.005 23.764
-1 "MD" -20.751 46.921 21.879
0 "MD" -22.874 44.665 22.64
1 "MD" -25.48 42.178 20.778
2 "MD" -27.756 40.13 21.001
3 "MD" -29.572 37.375 18.905
4 "MD" -31.081 34.289 20.026
5 "MD" -33.184 31.823 19.387
6 "MD" -35.239 29.17 20.244
7 "MD" -35.829 25.761 19.681
8 "MD" -37.523 22.561 20.226
9 "MD" -38.401 19.348 19.611
10 "MD" -39.627 16.63 21.058
11 "MD" -39.905 13.207 21.256
12 "MD" -40.69 10.064 21.98
13 "MD" -41.539 6.564 21.438
14 "MD" -40.957 3.348 22.824
15 "MD" -40.523 0.115 21.886
16 "MD" -39.458 -3.112 22.449
17 "MD" -38.722 -6.405 22.988
18 "MD" -38.847 -9.624 23.768
19 "MD" -37.984 -12.906 22.72
20 "MD" -36.381 -15.806 24.4
21 "MD" -36.096 -19.575 23.392
22 "MD" -35.236 -22.524 22.52
23 "MD" -33.181 -24.812 20.128
24 "MD" -31.414 -27.746 17.347
25 "MD" -28.309 -29.669 17.198
26 "MD" -26.597 -31.951 17.313
27 "MD" -24.255 -34.682 16.628
28 "MD" -21.136 -37.57 16.282
29 "MD" -18.508 -39.332 16.23
30 "MD" -15.14 -40.622 15.502
31 "MD" -11.662 -41.506 15.426
32 "MD" -9.133 -41.994 16.06
33 "MD" -5.898 -43.138 15.689
34 "MD" -2.448 -43.002 14.137
35 "MD" 1.008 -42.858 13.343
36 "MD" 4.08 -42.002 12.794
37 "MD" 7.21 -42.146 13.94
38 "MD" 10.053 -39.957 12.584
39 "MD" 13.277 -38.629 12.431
40 "MD" 16.599 -37.243 12.2
41 "MD" 18.795 -35.698 13.921
42 "MD" 21.553 -34.115 13.185
43 "MD" 24.272 -32.527 13.227
44 "MD" 27.188 -31.049 13.248
45 "MD" 28.986 -27.867 13.105
46 "MD" 31.782 -25.821 12.347
47 "MD" 33.902 -22.839 12.28
48 "MD" 36.366 -20.837 12.12
49 "MD" 38.207 -18.038 11.799
50 "MD" 38.878 -14.442 11.247
51 "MD" 40.776 -11.271 10.959
52 "MD" 42.241 -8.177 11.289
53 "MD" 42.121 -5.111 9.834
54 "MD" 42.111 -1.952 8.724
55 "MD" 42.467 1.034 7.786
56 "MD" 42.764 4.548 7.533
57 "MD" 41.794 7.896 7.132
58 "MD" 42.237 11.508 7.523
59 "MD" 41.172 14.926 6.387
60 "MD" 38.987 17.213 6.453
61 "MD" 37.121 20.203 5.374
62 "MD" 35.403 23.113 5.627
63 "MD" 33.461 25.697 4.493
64 "MD" 31.853 28.664 4.743
65 "MD" 29.044 30.584 3.122
66 "MD" 25.385 31.921 2.975
67 "MD" 22.667 33.344 2.154
68 "MD" 20.183 35.935 4.274
69 "MD" 16.887 35.641 3.066
70 "MD" 14.005 37.564 2.747
71 "MD" 9.634 38.176 2.903
72 "MD" 6.395 39.017 2.211
73 "MD" 3.372 40.665 2.575
74 "MD" 0.088 40.826 2.158
75 "MD" -3.359 39.759 1.816
76 "MD" -6.29 38.451 0.826
77 "MD" -9.482 38.456 0.035
78 "MD" -13.031 38.824 0.017
79 "MD" -16.183 38.093 -2.149
80 "MD" -18.848 36.222 -2.257
81 "MD" -21.553 35.017 -4.006
82 "MD" -24.629 33.361 -3.364
83 "MD" -27.049 30.922 -4.25
84 "MD" -29.603 28.388 -4.323
85 "MD" -31.982 26.457 -5.202
86 "MD" -34.698 24.954 -6.882
87 "MD" -36.432 21.304 -7.339
88 "MD" -38.087 18.012 -7.506
89 "MD" -39.698 15.048 -9.026
90 "MD" -41.415 12.672 -10.132
91 "MD" -41.16 8.195 -9.337
92 "MD" -41.648 5.189 -10.767
93 "MD" -43.217 2.094 -9.016
94 "MD" -43.176 -1.322 -9.363
95 "MD" -43.451 -4.658 -10.064
96 "MD" -42.523 -7.69 -11.221
97 "MD" -40.078 -10.477 -11.631
98 "MD" -38.729 -13.901 -11.646
99 "MD" -37.934 -17.786 -11.584
100 "MD" -35.542 -20.026 -12.481
101 "MD" -33.985 -23.534 -12.748
102 "MD" -31.376 -25.299 -11.574
103 "MD" -29.241 -28.311 -12.244
104 "MD" -25.475 -29.63 -12.325
105 "MD" -23.495 -32.605 -11.542
106 "MD" -20.417 -35.113 -11.815
107 "MD" -16.9 -36.385 -12.962
108 "MD" -14.074 -38.035 -13.052
109 "MD" -11.948 -40.662 -11.69
110 "MD" -8.25 -41.661 -11.522
111 "MD" -5.132 -42.934 -12.738
112 "MD" -1.806 -42.951 -11.93
113 "MD" 1.742 -43.145 -12.119
114 "MD" 5.458 -43.373 -12.562
115 "MD" 7.533 -43.065 -13.828
116 "MD" 11.166 -42.998 -14.814
117 "MD" 14.059 -41.408 -14.762
118 "MD" 17.449 -39.847 -15.097
119 "MD" 20.138 -38.323 -14.552
120 "MD" 23.275 -37.277 -14.921
121 "MD" 26.283 -35.123 -16.04
122 "MD" 28.296 -32.246 -15.827
123 "MD" 30.712 -30.212 -14.892
124 "MD" 33.411 -27.727 -16.008
125 "MD" 35.939 -25.777 -17.838
126 "MD" 37.345 -23.843 -18.458
127 "MD" 36.603 -20.388 -21.183
128 "MD" 37.781 -17.356 -22.919
129 "MD" 38.324 -14.277 -22.399
130 "MD" 39.974 -11.408 -21.856
131 "MD" 39.665 -8 -22.379
132 "MD" 39.349 -4.718 -22.285
133 "MD" 39.877 -1.466 -22.992
134 "MD" 39.811 1.777 -22.587
135 "MD" 38.792 5.008 -22.622
136 "MD" 38.958 7.974 -23.637
137 "MD" 37.146 11.579 -25.275
138 "MD" 35.947 14.78 -25.687
139 "MD" 34.842 17.751 -24.621
140 "MD" 33.065 21.11 -23.999
141 "MD" 33.447 24.567 -23.184
142 "MD" 31.205 27.132 -22.954
143 "MD" 29.702 30.152 -22.199
144 "MD" 29.124 33.353 -21.758
145 "MD" 28.056 36.177 -21.605
146 "MD" 28.096 39.81 -20.748
147 "MD" 26.145 42.366 -20.166
148 "MD" 24.755 45.402 -20.04
149 "MD" 22.496 48.444 -18.885
150 "MD" 20.769 51.552 -18.955
151 "MD" 19.073 54.183 -18.577
152 "MD" 17.058 56.756 -19.279
153 "MD" 15.351 59.968 -19.317
154 "MD" 13.396 61.871 -19.793
155 "MD" 11.327 64.425 -18.512
156 "MD" 9.665 67.281 -17.98
157 "MD" 7.77 71.045 -18.234
158 "MD" 6.201 74.411 -17.245
159 "MD" 5.137 77.008 -17.739
160 "MD" 4.775 80.436 -16.455
161 "MD" 4.088 83.197 -16.342
162 "MD" 3.174 86.548 -16.199
163 "MD" 2.309 89.594 -15.282
164 "MD" 1.339 93.152 -14.6
165 "MD" -0.913 95.794 -13.829
166 "MD" -0.773 98.991 -11.508
167 "MD" -2.645 100.93 -9.877
-19 "MD" 14.056 95.329 21.305
-18 "MD" 11.43 93.794 19.985
-17 "MD" 9.634 91.304 19.509
-16 "MD" 7.388 88.888 18.465
-15 "MD" 6.146 85.604 20.2
-14 "MD" 5.001 82.228 19.353
-13 "MD" 2.249 80.341 19.871
-12 "MD" 2.225 76.982 20.441
-11 "MD" 0.555 74.083 21.115
-10 "MD" -1.569 71.428 21.194
-9 "MD" -2.118 68.052 20.799
-8 "MD" -4.152 65.188 20.88
-7 "MD" -5.913 62.563 21.386
-6 "MD" -7.394 59.521 20.658
-5 "MD" -10.248 57.394 20.345
-4 "MD" -12.611 55.427 20.473
-3 "MD" -13.41 51.93 19.652
-2 "MD" -16.051 49.476 20.266
-1 "MD" -18.69 47.757 18.359
0 "MD" -21.077 45.676 19.683
1 "MD" -24.084 43.383 19.29
2 "MD" -27.22 40.787 19.147
3 "MD" -28.842 37.454 18.484
4 "MD" -29.797 34.444 19.933
5 "MD" -31.349 31.884 20.095
6 "MD" -32.962 29.425 22.213
7 "MD" -33.594 26.015 22.03
8 "MD" -34.76 22.649 23.111
9 "MD" -35.26 19.58 23.205
10 "MD" -36.739 16.778 24.067
11 "MD" -37.437 13.674 24.384
12 "MD" -37.916 10.282 23.635
13 "MD" -39.456 7.061 23.99
14 "MD" -39.763 3.248 24.044
15 "MD" -39.515 0.038 24.994
16 "MD" -39.29 -3.994 25.158
17 "MD" -38.732 -6.842 25.296
18 "MD" -38.581 -10.039 25.038
19 "MD" -39.12 -13.526 23.854
20 "MD" -37.708 -16.917 24.589
21 "MD" -36.491 -20.273 24.938
22 "MD" -35.239 -23.453 23.715
23 "MD" -33.03 -25.168 20.833
24 "MD" -30.296 -26.881 18.677
25 "MD" -29.6 -29.311 16.96
26 "MD" -27.491 -32.011 17.214
27 "MD" -24.664 -34.923 16.365
28 "MD" -22.452 -37.544 15.703
29 "MD" -19.459 -39.575 16.685
30 "MD" -16.11 -40.466 16.027
31 "MD" -13.136 -41.723 16.88
32 "MD" -8.983 -41.789 16.88
33 "MD" -6.036 -42.828 16.177
34 "MD" -2.774 -42.001 14.966
35 "MD" 0.841 -42.314 13.265
36 "MD" 3.619 -41.573 12.468
37 "MD" 6.744 -41.593 12.51
38 "MD" 9.843 -41.536 12.799
39 "MD" 12.838 -39.198 11.693
40 "MD" 16.169 -37.748 10.4
41 "MD" 19.25 -36.406 11.028
42 "MD" 21.788 -34.977 11.422
43 "MD" 25.609 -34.453 12.598
44 "MD" 27.806 -31.417 11.055
45 "MD" 30.494 -29.007 11.535
46 "MD" 32.177 -26.795 12.093
47 "MD" 34.264 -23.919 12.372
48 "MD" 35.842 -20.858 11.929
49 "MD" 37.498 -18.245 11.446
50 "MD" 38.224 -14.743 11.029
51 "MD" 40.181 -11.662 10.523
52 "MD" 42.346 -8.325 9.867
53 "MD" 43.15 -5.408 8.88
54 "MD" 43.902 -1.968 7.271
55 "MD" 43.412 1.023 7.159
56 "MD" 41.831 5.116 6.167
57 "MD" 42.066 8.061 5.473
58 "MD" 42.788 11.584 6.339
59 "MD" 41.53 14.779 5.158
60 "MD" 40.106 17.765 5.52
61 "MD" 38.277 20.418 4.42
62 "MD" 36.044 23.716 5.175
63 "MD" 34.639 27.154 5.847
64 "MD" 32.265 29.112 4.967
65 "MD" 29.906 30.684 3.761
66 "MD" 25.802 31.4 3.97
67 "MD" 23.408 32.984 2.716
68 "MD" 20.803 35.464 3.056
69 "MD" 17.473 36.309 2.049
70 "MD" 14.17 37.773 2.933
71 "MD" 10.312 38.183 2.769
72 "MD" 6.729 39.894 2.7
73 "MD" 3.939 39.5 1.107
74 "MD" 0.502 39.689 1.11
75 "MD" -2.154 38.987 0.312
76 "MD" -5.555 39.541 -0.573
77 "MD" -8.942 38.999 -1.148
78 "MD" -13.138 38.36 -1.493
79 "MD" -16.34 38.004 -2.967
80 "MD" -19.389 36.249 -3.218
81 "MD" -22.273 34.12 -5.166
82 "MD" -25.408 32.32 -4.005
83 "MD" -28.075 30.529 -4.166
84 "MD" -29.751 27.524 -4.928
85 "MD" -31.741 25.676 -5.846
86 "MD" -34.767 23.859 -6.826
87 "MD" -37.069 20.53 -7.039
88 "MD" -38.578 17.462 -6.091
89 "MD" -40.987 14.106 -7.409
90 "MD" -42.189 10.505 -7.879
91 "MD" -41.902 7.261 -7.045
92 "MD" -42.143 3.867 -7.835
93 "MD" -43.395 0.517 -6.682
94 "MD" -42.884 -2.724 -7.967
95 "MD" -41.503 -5.812 -10.288
96 "MD" -41.436 -8.999 -10.91
97 "MD" -39.559 -11.808 -10.736
98 "MD" -38.082 -15.666 -11.429
99 "MD" -37.954 -18.833 -10.831
100 "MD" -35.104 -21.508 -11.97
101 "MD" -33.219 -24.319 -12.009
102 "MD" -31.222 -26.033 -10.583
103 "MD" -29.382 -28.77 -11.35
104 "MD" -26.175 -30.348 -11.307
105 "MD" -24.015 -32.88 -10.34
106 "MD" -20.82 -34.012 -10.664
107 "MD" -18.751 -36.245 -11.583
108 "MD" -14.774 -37.976 -11.075
109 "MD" -11.842 -39.988 -11.864
110 "MD" -8.739 -40.1 -12.944
111 "MD" -6.207 -41.723 -13.67
112 "MD" -2.547 -42.524 -13.901
113 "MD" 1.367 -43.204 -13.995
114 "MD" 4.581 -42.579 -14.76
115 "MD" 7.836 -42.785 -15.294
116 "MD" 11.417 -43.371 -15.929
117 "MD" 14.244 -41.401 -15.278
118 "MD" 17.157 -39.32 -15.76
119 "MD" 20.048 -37.6 -15.816
120 "MD" 23.412 -37.658 -15.612
121 "MD" 26.039 -34.497 -15.853
122 "MD" 28.638 -31.78 -17.375
123 "MD" 30.419 -29.189 -16.308
124 "MD" 33.651 -26.941 -17.619
125 "MD" 36.107 -25.244 -19.265
126 "MD" 37.17 -22.218 -21.315
127 "MD" 38.17 -19.096 -22.069
128 "MD" 39.549 -16.276 -22.81
129 "MD" 38.902 -12.604 -22.242
130 "MD" 39.363 -9.319 -21.598
131 "MD" 39.946 -5.926 -21.95
132 "MD" 38.74 -3.053 -21.665
133 "MD" 39.327 0.199 -22.664
134 "MD" 39.202 3.404 -22.837
135 "MD" 38.363 6.352 -23.477
136 "MD" 38.918 9.25 -23.921
137 "MD" 37.884 13.113 -25.439
138 "MD" 36.83 16.281 -27.307
139 "MD" 36.3 19.477 -26.435
140 "MD" 35.146 22.373 -25.234
141 "MD" 34.776 25.688 -24.104
142 "MD" 31.952 28.522 -23.121
143 "MD" 30.914 31.687 -22.345
144 "MD" 30.864 35.009 -22.117
145 "MD" 29.091 38.101 -22.335
146 "MD" 30.074 41.131 -20.754
147 "MD" 28.475 43.79 -20.407
148 "MD" 26.712 46.259 -19.503
149 "MD" 23.693 49.014 -18.495
150 "MD" 21.965 51.624 -18.444
151 "MD" 19.84 53.444 -18.112
152 "MD" 19.127 57.414 -17.622
153 "MD" 16.568 59.143 -16.51
154 "MD" 15.15 61.943 -16.861
155 "MD" 13.656 64.624 -14.785
156 "MD" 12.058 67.982 -15.161
157 "MD" 9.293 69.506 -15.94
158 "MD" 7.318 71.755 -16.338
159 "MD" 5.273 74.38 -15.869
160 "MD" 4.111 77.805 -16.368
161 "MD" 3.408 81.961 -16.589
162 "MD" 0.383 83.786 -18.045
163 "MD" -2.109 86.783 -18.405
164 "MD" -3.889 88.826 -19.633
165 "MD" -6.608 90.371 -19.1
166 "MD" -9.517 92.015 -20.952
167 "MD" -12.002 94.584 -20.749
-19 "MD" 11.815 96.04 32.169
-18 "MD" 9.399 93.299 31.695
-17 "MD" 7.991 90.351 29.727
-16 "MD" 5.599 87.388 29.717
-15 "MD" 4.471 84.952 27.196
-14 "MD" 1.886 83.103 26.296
-13 "MD" 0.627 80.403 25.822
-12 "MD" -2.038 78.372 25.418
-11 "MD" -5.317 76.329 24.069
-10 "MD" -8.38 74.457 23.154
-9 "MD" -9.061 71.423 21.559
-8 "MD" -12.729 69.58 20.899
-7 "MD" -14.455 66.844 19.916
-6 "MD" -14.548 63.432 20.609
-5 "MD" -15.721 59.579 21.42
-4 "MD" -16.374 56.348 21.705
-3 "MD" -17.097 53.448 21.615
-2 "MD" -18.593 50.542 22.329
-1 "MD" -21.314 47.949 20.701
0 "MD" -23.08 45.667 22.523
1 "MD" -25.272 42.472 21.592
2 "MD" -27.36 39.919 20.844
3 "MD" -29.06 36.424 19.485
4 "MD" -30.116 33.608 20.817
5 "MD" -32.758 31.26 19.888
6 "MD" -34.963 28.425 20.905
7 "MD" -35.555 25.499 20.417
8 "MD" -36.806 21.779 21.041
9 "MD" -38.483 18.812 21.259
10 "MD" -39.291 15.668 22.364
11 "MD" -39.267 12.163 21.756
12 "MD" -40.874 8.895 22.356
13 "MD" -41.191 5.742 21.987
14 "MD" -40.765 2.253 23.568
15 "MD" -41.149 -0.847 23.402
16 "MD" -40.145 -4.277 23.354
17 "MD" -40.374 -7.8 23.276
18 "MD" -39.256 -10.965 24.248
19 "MD" -38.481 -14.095 23.93
20 "MD" -37.582 -17.161 23.113
21 "MD" -36.631 -20.507 23.233
22 "MD" -35.414 -23.878 22.917
23 "MD" -34.078 -26.159 20.894
24 "MD" -31.742 -28.236 18.662
25 "MD" -29.301 -30.115 17.63
26 "MD" -26.724 -32.55 17.117
27 "MD" -24.687 -35.043 16.224
28 "MD" -21.941 -36.89 15.915
29 "MD" -19.505 -38.864 15.642
30 "MD" -16.205 -40.214 14.793
31 "MD" -13.552 -41.761 15.367
32 "MD" -10.088 -41.924 15.495
33 "MD" -6.581 -43.045 14.59
34 "MD" -3.254 -43.415 13.072
35 "MD" 0.229 -42.534 12.899
36 "MD" 3.63 -42.116 12.472
37 "MD" 7.014 -42.621 13.53
38 "MD" 10.448 -41.279 12.189
39 "MD" 13.091 -39.169 11.191
40 "MD" 17.094 -38.177 11.112
41 "MD" 19.798 -36.359 11.451
42 "MD" 22.43 -35.282 11.761
43 "MD" 25.995 -33.851 12.61
44 "MD" 28.416 -31.508 12.348
45 "MD" 29.528 -28.102 13.11
46 "MD" 31.487 -25.734 12.731
47 "MD" 33.623 -22.329 11.886
48 "MD" 36.484 -20.313 11.7
49 "MD" 37.763 -17.613 11.232
50 "MD" 38.625 -14.205 11.433
51 "MD" 39.308 -11.032 11.556
52 "MD" 40.95 -8.451 11.082
53 "MD" 42.544 -4.841 9.889
54 "MD" 43.154 -1.496 9.241
55 "MD" 43.503 1.697 7.384
56 "MD" 41.888 4.433 7.19
57 "MD" 41.709 8.107 6.854
58 "MD" 42.184 12.05 7.796
59 "MD" 40.907 14.971 6.512
60 "MD" 39.794 18.541 7.012
61 "MD" 38.184 21.16 6.21
62 "MD" 36.591 24.036 7.014
63 "MD" 35.05 27.121 6.848
64 "MD" 31.787 29.43 6.037
65 "MD" 29.018 30.865 5.168
66 "MD" 25.548 31.993 5.24
67 "MD" 23.249 33.833 2.763
68 "MD" 20.46 36.278 3.439
69 "MD" 16.529 36.073 1.576
70 "MD" 13.682 38.049 1.114
71 "MD" 9.921 38.733 0.314
72 "MD" 6.31 40.199 0.908
73 "MD" 3.172 41.013 0.795
74 "MD" -0.214 40.291 0.65
75 "MD" -3.219 39.842 -0.449
76 "MD" -6.46 40.022 -0.918
77 "MD" -9.914 38.328 -0.885
78 "MD" -12.938 38.324 -2.011
79 "MD" -16.323 37.25 -2.378
80 "MD" -19.235 36.112 -2.751
81 "MD" -22.043 34.403 -3.31
82 "MD" -24.735 32.022 -3.598
83 "MD" -27.4 30.168 -3.816
84 "MD" -29.565 27.973 -4.549
85 "MD" -33.175 26.286 -4.949
86 "MD" -34.44 23.381 -5.09
87 "MD" -36.877 20.441 -5.462
88 "MD" -38.552 17.102 -5.691
89 "MD" -40.843 14.711 -7.308
90 "MD" -41.362 11.379 -7.783
91 "MD" -41.106 7.961 -7.483
92 "MD" -41.864 5.172 -8.637
93 "MD" -42.842 1.719 -8.092
94 "MD" -43.336 -1.686 -8.413
95 "MD" -43.257 -4.831 -9.893
96 "MD" -42.761 -7.95 -10.106
97 "MD" -40.658 -11.488 -11.249
98 "MD" -38.175 -14.208 -10.445
99 "MD" -37.702 -17.375 -9.829
100 "MD" -35.788 -19.901 -11.206
101 "MD" -34.001 -22.963 -11.613
102 "MD" -31.212 -24.781 -10.978
103 "MD" -29.658 -28.59 -11.304
104 "MD" -26.737 -30.352 -11.694
105 "MD" -24.468 -32.44 -11.683
106 "MD" -22.379 -35.068 -12.298
107 "MD" -19.39 -35.607 -12.991
108 "MD" -15.479 -37.018 -12.999
109 "MD" -12.746 -39.755 -13.629
110 "MD" -9.25 -40.223 -13.919
111 "MD" -6.457 -41.938 -14.482
112 "MD" -3.336 -42.832 -14.235
113 "MD" 0.725 -44.675 -13.899
114 "MD" 3.853 -43.537 -13.456
115 "MD" 6.686 -42.872 -14.732
116 "MD" 9.951 -42.968 -15.773
117 "MD" 13.288 -40.68 -16.603
118 "MD" 16.408 -39.249 -17.15
119 "MD" 19.269 -38.142 -16.112
120 "MD" 22.825 -38.158 -16.764
121 "MD" 25.056 -34.873 -16.662
122 "MD" 27.643 -32.57 -17.668
123 "MD" 29.559 -29.818 -17.24
124 "MD" 32.471 -27.427 -18.125
125 "MD" 35.659 -26.118 -20.027
126 "MD" 37.567 -23.824 -21.022
127 "MD" 37.833 -20.367 -20.478
128 "MD" 38.886 -17.151 -21.585
129 "MD" 38.302 -13.529 -21.168
130 "MD" 39.129 -10.195 -21.039
131 "MD" 38.668 -6.792 -21.411
132 "MD" 38.671 -3.494 -21.77
133 "MD" 39.313 0.272 -23.341
134 "MD" 39.893 3.744 -21.949
135 "MD" 39.546 6.918 -22.65
136 "MD" 39.561 9.991 -22.946
137 "MD" 39.893 13.547 -23.282
138 "MD" 38.445 16.697 -23.599
139 "MD" 37.415 19.41 -24.031
140 "MD" 35.445 23.022 -22.83
141 "MD" 34.887 26.185 -21.995
142 "MD" 32.07 28.685 -22.069
143 "MD" 30.821 31.437 -22.129
144 "MD" 30.21 34.591 -21.47
145 "MD" 28.358 37.077 -21.851
146 "MD" 28.094 40.21 -21.006
147 "MD" 26.538 43.649 -20.903
148 "MD" 25.64 46.858 -21.145
149 "MD" 24.222 49.79 -20.82
150 "MD" 22.818 52.698 -20.784
151 "MD" 22.108 55.951 -20.666
152 "MD" 21.449 59.071 -20.249
153 "MD" 19.974 61.964 -19.021
154 "MD" 20.046 65.256 -19.331
155 "MD" 18.303 68.365 -18.637
156 "MD" 17.885 71.856 -18.726
157 "MD" 16.043 74.924 -18.748
158 "MD" 13.64 77.238 -18.405
159 "MD" 12.402 80.119 -19.169
160 "MD" 12.188 83.722 -18.146
161 "MD" 11.878 87.354 -18.96
162 "MD" 9.966 89.998 -18.854
163 "MD" 10.285 93.656 -17.475
164 "MD" 10.361 97.487 -17.209
165 "MD" 9.627 100.231 -17.109
166 "MD" 8.869 103.679 -16.074
167 "MD" 7.532 106.637 -17.612
-19 "MD" 17.108 95.691 18.034
-18 "MD" 15.111 92.575 18.213
-17 "MD" 13.814 89.201 16.804
-16 "MD" 12.094 86.605 17.811
-15 "MD" 9.571 84.154 16.176
-14 "MD" 7.29 81.709 16.32
-13 "MD" 5.558 79.174 16.298
-12 "MD" 3.483 75.878 15.761
-11 "MD" 0.819 73.722 16.378
-10 "MD" -1.614 70.868 16.151
-9 "MD" -4.273 68.839 17.287
-8 "MD" -5.106 65.417 17.831
-7 "MD" -8.558 64.05 18.187
-6 "MD" -9.84 61.433 18.223
-5 "MD" -13.046 59.568 18.722
-4 "MD" -15.288 57.05 19.361
-3 "MD" -17.185 53.511 20.444
-2 "MD" -18.49 50.811 21.554
-1 "MD" -20.995 48.888 19.439
0 "MD" -22.808 46.248 20.627
1 "MD" -25.017 43.673 20.511
2 "MD" -26.995 41.022 20.358
3 "MD" -28.691 37.737 19.505
4 "MD" -29.974 34.653 20.476
5 "MD" -32.507 32.299 19.868
6 "MD" -34.82 29.785 21.353
7 "MD" -35.481 26.372 21.091
8 "MD" -36.717 22.435 22.056
9 "MD" -37.661 18.929 21.447
10 "MD" -38.219 16.102 23.094
11 "MD" -38.678 12.23 22.683
12 "MD" -39.086 9.926 21.86
13 "MD" -39.925 6.555 22.126
14 "MD" -39.212 2.984 23.239
15 "MD" -40.206 -0.111 21.965
16 "MD" -40.195 -3.668 22.365
17 "MD" -39.942 -7.648 22.546
18 "MD" -38.823 -10.366 22.935
19 "MD" -38.877 -13.862 22.239
20 "MD" -37.566 -16.209 23.163
21 "MD" -38.263 -20.372 22.33
22 "MD" -36.762 -23.841 22.406
23 "MD" -34.718 -25.925 21.105
24 "MD" -32.271 -27.847 18.416
25 "MD" -29.36 -29.477 18.477
26 "MD" -27.54 -32.179 18.056
27 "MD" -24.935 -34.479 17.138
28 "MD" -22.351 -37.264 16.131
29 "MD" -19.686 -39.071 16.401
30 "MD" -15.859 -40.425 15.276
31 "MD" -12.685 -41.659 15.973
32 "MD" -9.732 -41.479 15.485
33 "MD" -6.467 -43.099 15.127
34 "MD" -3.334 -42.15 13.912
35 "MD" 0.354 -42.92 12.853
36 "MD" 3.501 -42.11 12.913
37 "MD" 7.111 -42.448 13.399
38 "MD" 10.054 -40.643 12.671
39 "MD" 13.576 -38.754 11.133
40 "MD" 16.705 -38.083 11.552
41 "MD" 19.023 -35.618 11.381
42 "MD" 22.017 -34.483 11.304
43 "MD" 25.081 -33.393 12.5
44 "MD" 27.759 -31.59 11.842
45 "MD" 29.589 -28.519 12.372
46 "MD" 31.264 -25.579 11.95
47 "MD" 33.457 -23.469 13.21
48 "MD" 35.285 -20.134 12.225
49 "MD" 36.975 -17.368 11.579
50 "MD" 38.139 -14.021 11.596
51 "MD" 38.474 -10.623 11.851
52 "MD" 40.277 -7.547 10.743
53 "MD" 41.939 -4.268 9.537
54 "MD" 42.139 -1.454 8.685
55 "MD" 41.344 1.664 7.749
56 "MD" 41.748 4.377 6.48
57 "MD" 41.371 7.555 6.223
58 "MD" 42.065 11.594 6.732
59 "MD" 40.611 14.557 6.01
60 "MD" 39.285 18.107 6.507
61 "MD" 37.665 20.681 5.309
62 "MD" 35.787 23.647 6.125
63 "MD" 32.908 25.709 5.306
64 "MD" 31.258 28.559 4.977
65 "MD" 28.838 30.535 3.488
66 "MD" 25.941 32.532 3.253
67 "MD" 23.064 33.64 3.234
68 "MD" 20.649 35.628 4.106
69 "MD" 17.407 35.738 2.132
70 "MD" 13.958 37.852 1.621
71 "MD" 10.377 38.338 1.332
72 "MD" 7.185 39.35 1.701
73 "MD" 4.052 39.105 0.971
74 "MD" 0.515 39.436 -0.444
75 "MD" -2.602 39.207 -0.767
76 "MD" -6.197 39.251 -1.72
77 "MD" -9.484 38.495 -2.155
78 "MD" -13.206 38.914 -1.388
79 "MD" -16.288 37.094 -2.212
80 "MD" -19.53 36.685 -2.729
81 "MD" -22.501 34.619 -4.139
82 "MD" -25.19 32.301 -3.456
83 "MD" -27.948 30.797 -3.753
84 "MD" -30.079 28.163 -4.432
85 "MD" -32.397 26.64 -4.932
86 "MD" -34.999 24.847 -6.163
87 "MD" -36.579 20.934 -5.891
88 "MD" -38.44 18.102 -5.25
89 "MD" -39.882 15.331 -7.287
90 "MD" -41.679 11.943 -8.068
91 "MD" -41.416 8.232 -7.224
92 "MD" -41.135 5.152 -8.335
93 "MD" -42.439 1.643 -6.632
94 "MD" -42.699 -1.333 -7.255
95 "MD" -42.416 -5.405 -8.924
96 "MD" -42.001 -8.913 -9.633
97 "MD" -40.077 -11.621 -10.04
98 "MD" -38.032 -14.456 -10.858
99 "MD" -36.997 -17.834 -11.029
100 "MD" -35.63 -21.178 -11.067
101 "MD" -33.527 -24.174 -11.269
102 "MD" -29.912 -26.035 -9.95
103 "MD" -28.264 -28.857 -10.502
104 "MD" -25.282 -30.075 -11.264
105 "MD" -23.075 -33.023 -11.123
106 "MD" -20.986 -34.92 -11.427
107 "MD" -18.112 -36.085 -11.658
108 "MD" -14.476 -37.593 -12.757
109 "MD" -11.634 -40.689 -12.568
110 "MD" -8.262 -41.043 -13.471
111 "MD" -5.124 -42.134 -13.783
112 "MD" -2.253 -42.631 -13.238
113 "MD" 1.381 -44.378 -13.685
114 "MD" 4.666 -44.678 -13.849
115 "MD" 7.399 -43.569 -14.957
116 "MD" 10.774 -43.974 -16.111
117 "MD" 14.393 -42.354 -15.607
118 "MD" 17.456 -40.902 -13.924
119 "MD" 19.914 -38.135 -15.132
120 "MD" 23.609 -37.522 -15.387
121 "MD" 24.824 -34.162 -15.548
122 "MD" 27.264 -32.01 -17.212
123 "MD" 28.863 -29.224 -15.782
124 "MD" 32.108 -27.157 -17.602
125 "MD" 34.438 -25.115 -19.553
126 "MD" 35.484 -22.796 -20.706
127 "MD" 36.467 -19.63 -20.897
128 "MD" 37.747 -16.831 -22.254
129 "MD" 36.823 -12.875 -22.857
130 "MD" 38.356 -9.945 -22.787
131 "MD" 38.335 -7.136 -23.035
132 "MD" 38.311 -3.824 -23.945
133 "MD" 39.414 -0.194 -24.322
134 "MD" 38.997 2.861 -25.328
135 "MD" 39.326 7.194 -24.721
136 "MD" 37.742 10.112 -24.151
137 "MD" 38.499 13.076 -24.968
138 "MD" 36.482 15.628 -24.264
139 "MD" 34.367 18.182 -24.879
140 "MD" 32.359 21.565 -23.706
141 "MD" 32.272 24.909 -23.401
142 "MD" 29.45 27.893 -23.234
143 "MD" 27.398 30.527 -23.352
144 "MD" 26.534 33.733 -23.923
145 "MD" 25.178 36.794 -22.747
146 "MD" 24.194 40.016 -23.539
147 "MD" 22.674 43.03 -23.921
148 "MD" 21.802 45.814 -23.361
149 "MD" 19.769 48.802 -23.609
150 "MD" 18.897 51.814 -23.073
151 "MD" 18.355 54.865 -22.953
152 "MD" 15.85 57.271 -22.589
153 "MD" 15.304 60.782 -21.92
154 "MD" 13.76 64.151 -22.575
155 "MD" 11.353 66.278 -22.219
156 "MD" 10.457 69.381 -22.304
157 "MD" 9.737 72.473 -22.993
158 "MD" 7.461 75.04 -23.394
159 "MD" 5.26 77.814 -23.083
160 "MD" 4.457 80.976 -22.888
161 "MD" 3.592 84.413 -21.694
162 "MD" 0.617 86.654 -21.208
163 "MD" -0.814 90.045 -19.894
164 "MD" -1.765 93.354 -20.111
165 "MD" -2.74 95.829 -19.599
166 "MD" -4.169 98.725 -20.277
167 "MD" -5.606 102.471 -22.012
-19 "MD" 8.064 98.824 19.796
-18 "MD" 5.743 96.161 21.586
-17 "MD" 3.194 93.607 22.679
-16 "MD" 1.637 90.33 24.651
-15 "MD" -0.579 88.08 23.97
-14 "MD" -2.173 85.719 24.307
-13 "MD" -3.732 82.384 24.072
-12 "MD" -5.663 79.661 25.795
-11 "MD" -7.787 76.989 25.623
-10 "MD" -9.947 74.75 25.003
-9 "MD" -11.453 71.79 24.647
-8 "MD" -12.809 69.563 23.22
-7 "MD" -14.827 66.748 21.821
-6 "MD" -14.884 63.397 20.866
-5 "MD" -15.863 59.801 19.765
-4 "MD" -17.174 57.288 20.151
-3 "MD" -17.621 53.707 19.462
-2 "MD" -19.176 50.515 21.086
-1 "MD" -21.743 48.712 19.342
0 "MD" -23.278 46.161 21.08
1 "MD" -24.804 42.709 20.995
2 "MD" -26.434 39.801 20.974
3 "MD" -28.46 36.355 19.915
4 "MD" -29.545 33.333 21.093
5 "MD" -32.2 31.31 20.095
6 "MD" -34.346 28.774 21.658
7 "MD" -34.955 25.195 20.959
8 "MD" -36.309 22.187 21.605
9 "MD" -38.157 19.012 20.941
10 "MD" -38.996 15.734 22.434
11 "MD" -38.872 12.11 21.713
12 "MD" -39.795 8.961 22.405
13 "MD" -41.216 5.777 21.873
14 "MD" -40.505 2.506 22.734
15 "MD" -41.113 -0.477 21.734
16 "MD" -40.258 -4.033 22.41
17 "MD" -39.679 -7.291 23.077
18 "MD" -38.715 -10.774 23.66
19 "MD" -38.342 -14.227 24.042
20 "MD" -37.851 -17.506 23.165
21 "MD" -36.606 -21.465 23.17
22 "MD" -35.485 -24.609 21.806
23 "MD" -32.621 -26.693 19.684
24 "MD" -31.949 -28.388 17.421
25 "MD" -28.916 -29.62 17.376
26 "MD" -26.808 -32.073 15.282
27 "MD" -24.489 -34.567 14.919
28 "MD" -21.621 -37.319 14.287
29 "MD" -18.972 -39.385 15.127
30 "MD" -16.264 -40.867 14.237
31 "MD" -13.063 -41.73 14.246
32 "MD" -9.742 -42.383 14.848
33 "MD" -6.383 -43.495 13.322
34 "MD" -3.456 -43.734 11.933
35 "MD" 0.117 -43.592 12.288
36 "MD" 4.071 -42.866 12.424
37 "MD" 7.239 -42.49 13.515
38 "MD" 10.337 -41.412 13.464
39 "MD" 13.059 -39.016 13.038
40 "MD" 16.351 -37.647 11.929
41 "MD" 18.868 -35.661 12.54
42 "MD" 21.478 -34.722 12.883
43 "MD" 24.545 -33.137 12.62
44 "MD" 27.335 -30.826 11.707
45 "MD" 28.987 -27.648 12.924
46 "MD" 31.166 -25.69 12.593
47 "MD" 33.677 -22.897 12.224
48 "MD" 36.201 -20.186 12.219
49 "MD" 37.053 -17.478 11.989
50 "MD" 38.176 -13.964 12.097
51 "MD" 39.101 -10.348 12
52 "MD" 40.95 -7.454 12.072
53 "MD" 42.422 -4.465 10.678
54 "MD" 42.247 -1.461 9.354
55 "MD" 42.679 1.299 8.121
56 "MD" 41.808 4.968 6.444
57 "MD" 41.359 8.305 6.602
58 "MD" 42.274 11.793 6.534
59 "MD" 40.689 14.554 5.732
60 "MD" 39.159 18.433 5.613
61 "MD" 37.904 20.741 3.995
62 "MD" 35.935 24.042 4.485
63 "MD" 33.571 26.383 3.766
64 "MD" 32.517 29.834 4.139
65 "MD" 29.105 31.041 3.67
66 "MD" 25.941 32.646 3.083
67 "MD" 22.282 33.675 1.706
68 "MD" 19.606 36.132 2.317
69 "MD" 16.011 35.731 1.254
70 "MD" 13.038 37.238 1.1
71 "MD" 9.566 38.115 0.329
72 "MD" 6.321 38.678 0.661
73 "MD" 2.704 40.396 1.033
74 "MD" -0.471 39.33 1.195
75 "MD" -3.62 40.048 0.706
76 "MD" -6.78 39.352 0.18
77 "MD" -10.206 38.617 -0.279
78 "MD" -13.881 39.061 -0.063
79 "MD" -17.11 38.083 -1.598
80 "MD" -19.867 35.989 -1.748
81 "MD" -22.659 34.563 -3.384
82 "MD" -25.86 32.619 -2.776
83 "MD" -27.89 30.399 -3.15
84 "MD" -30.056 27.685 -3.72
85 "MD" -32.295 25.968 -5.104
86 "MD" -34.425 23.732 -5.665
87 "MD" -36.438 20.58 -6.064
88 "MD" -38.512 17.401 -5.245
89 "MD" -39.909 14.362 -7.012
90 "MD" -41.628 11.473 -7.695
91 "MD" -41.503 7.843 -6.807
92 "MD" -42.304 4.693 -8.391
93 "MD" -43.052 1.308 -7.685
94 "MD" -43.133 -1.64 -8.593
95 "MD" -43.846 -4.685 -9.757
96 "MD" -42.398 -7.709 -10.129
97 "MD" -40.215 -11.134 -11.88
98 "MD" -38.464 -14.122 -11.556
99 "MD" -37.698 -16.782 -11.39
100 "MD" -35.157 -20.688 -11.212
101 "MD" -33.774 -23.43 -12.286
102 "MD" -31.493 -25.359 -10.753
103 "MD" -29.602 -28.423 -11.007
104 "MD" -26.551 -29.78 -11.472
105 "MD" -24.922 -33.526 -10.853
106 "MD" -21.772 -35.211 -11.339
107 "MD" -18.663 -36.538 -11.484
108 "MD" -15.124 -37.574 -12.034
109 "MD" -12.031 -39.637 -12.083
110 "MD" -9.307 -39.886 -13.266
111 "MD" -6.566 -41.603 -13.417
112 "MD" -3.186 -42.164 -13.18
113 "MD" 0.79 -43.884 -13.814
114 "MD" 4.367 -44.069 -13.907
115 "MD" 7.039 -42.788 -14.976
116 "MD" 10.807 -43.306 -15.493
117 "MD" 14.073 -41.295 -15.306
118 "MD" 17.199 -40.028 -14.116
119 "MD" 19.435 -38.489 -14.589
120 "MD" 22.028 -36.238 -14.507
121 "MD" 24.637 -33.749 -14.873
122 "MD" 27.659 -32.042 -16.485
123 "MD" 29.732 -30.147 -15.527
124 "MD" 32.547 -28.407 -17.274
125 "MD" 34.842 -26.11 -18.666
126 "MD" 36.72 -23.73 -20.347
127 "MD" 37.173 -20.373 -19.358
128 "MD" 38.389 -17.154 -20.207
129 "MD" 37.873 -13.249 -20.166
130 "MD" 38.707 -10.323 -20.523
131 "MD" 38.292 -7.583 -21.332
132 "MD" 38.402 -4.572 -22.059
133 "MD" 39.189 -0.741 -22.71
134 "MD" 39.227 2.666 -23.046
135 "MD" 37.77 5.888 -23.765
136 "MD" 38.385 9.368 -23.733
137 "MD" 37.387 13.032 -24.184
138 "MD" 35.439 15.58 -24.477
139 "MD" 34.758 18.867 -24.786
140 "MD" 33.309 22.493 -23.475
141 "MD" 33.131 25.933 -22.891
142 "MD" 30.153 28.578 -23.14
143 "MD" 28.153 31.811 -23.051
144 "MD" 26.999 35.048 -22.932
145 "MD" 25.288 37.54 -22.844
146 "MD" 25.784 41.009 -22.525
147 "MD" 23.668 43.442 -22.151
148 "MD" 22.924 46.696 -22.05
149 "MD" 20.342 49.826 -21.123
150 "MD" 18.581 52.521 -20.686
151 "MD" 17.469 56.212 -20.803
152 "MD" 14.651 58.099 -20.67
153 "MD" 13.578 60.91 -20.608
154 "MD" 11.523 63.633 -21.397
155 "MD" 9.972 66.063 -21.723
156 "MD" 8.464 69.642 -21.405
157 "MD" 5.594 71.834 -22.592
158 "MD" 4.419 74.909 -22.769
159 "MD" 1.63 77.028 -22.222
160 "MD" -0.129 79.643 -21.537
161 "MD" -2.167 82.218 -22.263
162 "MD" -5.431 84.741 -22.161
163 "MD" -6.683 87.956 -21.102
164 "MD" -8.345 90.644 -21.256
165 "MD" -10.344 93.016 -20.145
166 "MD" -12.127 96.785 -21.705
167 "MD" -14.594 99.793 -21.764
-19 "MD" 14.222 93.506 25.566
-18 "MD" 12.418 91.632 27.035
-17 "MD" 9.673 89.031 27.931
-16 "MD" 7.453 86.847 29.968
-15 "MD" 5.204 84.611 28.462
-14 "MD" 3.175 81.53 29.984
-13 "MD" 0.404 79.163 29.948
-12 "MD" -0.755 76.023 31.198
-11 "MD" -2.802 73.604 30.554
-10 "MD" -5.14 70.764 30.131
-9 "MD" -6.994 68.673 28.081
-8 "MD" -7.995 65.802 26.558
-7 "MD" -10.511 64.038 25.322
-6 "MD" -11.902 61.424 24.084
-5 "MD" -14.159 59.014 23.989
-4 "MD" -15.574 55.97 23.508
-3 "MD" -16.754 53.004 22.634
-2 "MD" -18.447 49.962 22.773
-1 "MD" -20.905 47.795 20.694
0 "MD" -22.072 45.394 22.187
1 "MD" -24.449 42.553 21.414
2 "MD" -26.242 39.445 20.896
3 "MD" -28.477 36.411 19.75
4 "MD" -29.727 33.642 20.969
5 "MD" -32.642 31.329 20.346
6 "MD" -34.528 28.121 21.938
7 "MD" -35.497 25.049 21.527
8 "MD" -36.416 21.86 22.776
9 "MD" -37.204 18.41 22.324
10 "MD" -38.195 15.179 23.306
11 "MD" -38.364 12.48 22.05
12 "MD" -39.658 9.195 23.132
13 "MD" -40.268 5.695 21.851
14 "MD" -39.305 2.484 22.776
15 "MD" -40.675 -0.507 21.674
16 "MD" -40.092 -3.599 22.046
17 "MD" -39.451 -7.054 22.497
18 "MD" -39.373 -10.037 22.224
19 "MD" -38.877 -13.652 22.232
20 "MD" -38.206 -17.04 21.693
21 "MD" -37.575 -20.389 21.819
22 "MD" -36.658 -23.725 21.826
23 "MD" -34.004 -25.469 19.47
24 "MD" -32.125 -27.369 16.727
25 "MD" -29.675 -29.429 16.504
26 "MD" -27.592 -31.933 15.969
27 "MD" -24.806 -34.041 14.996
28 "MD" -21.993 -35.852 14.506
29 "MD" -20.005 -38.609 14.013
30 "MD" -16.64 -39.911 14.488
31 "MD" -13.044 -40.608 13.959
32 "MD" -9.502 -41.066 14.396
33 "MD" -6.377 -42.508 13.057
34 "MD" -3.265 -42.101 11.98
35 "MD" 0.027 -42.816 11.333
36 "MD" 3.686 -41.926 11.617
37 "MD" 6.616 -41.526 11.345
38 "MD" 9.764 -40.677 12.039
39 "MD" 12.82 -38.833 11.281
40 "MD" 16.646 -37.982 9.424
41 "MD" 19.041 -36.331 9.929
42 "MD" 22.752 -36.086 12.043
43 "MD" 25.831 -33.739 12.131
44 "MD" 27.63 -31.011 11.8
45 "MD" 29.615 -28.381 12.181
46 "MD" 31.802 -26.279 11.78
47 "MD" 34.405 -23.322 11.343
48 "MD" 36.559 -20.238 11.48
49 "MD" 38.171 -17.154 10.989
50 "MD" 38.558 -13.466 10.883
51 "MD" 40.537 -10.761 10.906
52 "MD" 42.554 -7.597 10.257
53 "MD" 43.205 -4.351 9.171
54 "MD" 42.114 -1.188 8.281
55 "MD" 42.616 1.936 7.617
56 "MD" 42.65 5.086 6.203
57 "MD" 41.52 8.402 6.191
58 "MD" 41.569 12.236 6.349
59 "MD" 40.284 14.863 5.604
60 "MD" 38.643 18.575 6.087
61 "MD" 37.562 21.088 5.102
62 "MD" 35.569 24.163 6.495
63 "MD" 33.095 26.058 5.906
64 "MD" 31.185 29.002 5.858
65 "MD" 28.374 30.28 4.125
66 "MD" 25.343 31.848 3.818
67 "MD" 22.354 33.323 4.633
68 "MD" 20.012 36.153 3.528
69 "MD" 16.586 35.846 2.223
70 "MD" 13.71 38.07 1.995
71 "MD" 9.797 38.869 2.563
72 "MD" 6.776 39.78 2.28
73 "MD" 3.357 39.87 1.532
74 "MD" 0.104 38.536 1.367
75 "MD" -2.704 39.42 0.581
76 "MD" -6.323 39.299 -0.085
77 "MD" -9.764 38.719 -0.751
78 "MD" -12.903 39.185 0.018
79 "MD" -16.498 38.789 -0.988
80 "MD" -19.113 35.878 -1.552
81 "MD" -22.533 34.359 -2.964
82 "MD" -25.492 33.106 -2.79
83 "MD" -27.778 30.947 -3.086
84 "MD" -29.923 29.139 -3.755
85 "MD" -33.497 27.726 -4.01
86 "MD" -35.313 24.291 -4.398
87 "MD" -36.864 20.728 -4.656
88 "MD" -38.931 17.585 -4.081
89 "MD" -39.574 14.412 -5.78
90 "MD" -41.453 11.616 -7.377
91 "MD" -41.395 8.147 -6.864
92 "MD" -41.829 5.244 -8.449
93 "MD" -43.135 1.582 -7.289
94 "MD" -43.399 -1.495 -8.704
95 "MD" -43.321 -4.391 -9.762
96 "MD" -41.273 -7.775 -11.06
97 "MD" -40.075 -10.78 -12.081
98 "MD" -38.102 -14.325 -12.348
99 "MD" -37.13 -17.691 -12.299
100 "MD" -35.625 -21.33 -11.74
101 "MD" -33.461 -23.998 -12.158
102 "MD" -30.537 -25.747 -10.491
103 "MD" -28.589 -28.309 -11.154
104 "MD" -25.423 -29.879 -12.215
105 "MD" -23.64 -32.794 -12.365
106 "MD" -20.845 -34.444 -12.867
107 "MD" -18.455 -36.928 -13.749
108 "MD" -15.435 -39.18 -12.8
109 "MD" -12.195 -40.251 -12.122
110 "MD" -8.414 -41.207 -11.865
111 "MD" -5.911 -42.506 -12.8
112 "MD" -2.744 -42.548 -12.161
113 "MD" 1.291 -43.744 -11.986
114 "MD" 4.89 -42.952 -12.816
115 "MD" 7.888 -43.846 -12.879
116 "MD" 11.411 -43.562 -13.546
117 "MD" 14.584 -41.173 -13.323
118 "MD" 17.634 -39.627 -12.639
119 "MD" 20.972 -38.233 -12.442
120 "MD" 23.597 -36.044 -14.608
121 "MD" 26.532 -33.775 -15.817
122 "MD" 28.321 -31.409 -16.829
123 "MD" 30.322 -29.083 -16.534
124 "MD" 33.893 -27.927 -17.651
125 "MD" 37.063 -26.331 -19.35
126 "MD" 38.64 -23.757 -20.517
127 "MD" 38.857 -20.311 -19.955
128 "MD" 39.94 -17.874 -21.271
129 "MD" 39.134 -13.387 -21.942
130 "MD" 39.63 -10.14 -21.587
131 "MD" 39.202 -7.672 -23.8
132 "MD" 39.799 -4.351 -24.358
133 "MD" 39.932 -0.678 -24.427
134 "MD" 39.521 2.627 -24.628
135 "MD" 38.459 5.802 -24.076
136 "MD" 39.462 9.146 -23.935
137 "MD" 37.442 12.152 -24.496
138 "MD" 35.134 14.768 -24.285
139 "MD" 33.722 17.573 -24.648
140 "MD" 32.312 20.687 -23.683
141 "MD" 32.43 24.377 -23.45
142 "MD" 30.075 27.194 -22.983
143 "MD" 28.232 30.376 -22.646
144 "MD" 27.626 33.392 -22.857
145 "MD" 25.043 36.594 -22.8
146 "MD" 24.978 39.565 -22.605
147 "MD" 22.926 42.261 -23.664
148 "MD" 20.9 45.112 -24.068
149 "MD" 18.562 48.172 -24.396
150 "MD" 18.122 51.138 -23.256
151 "MD" 16.98 53.879 -22.823
152 "MD" 13.844 55.766 -22.57
153 "MD" 12.658 58.676 -22.059
154 "MD" 12.164 62.655 -21.889
155 "MD" 10.811 65.446 -22.052
156 "MD" 10.024 68.502 -21.942
157 "MD" 8.969 72.208 -21.47
158 "MD" 7.714 75.205 -20.299
159 "MD" 6.22 78.197 -20.484
160 "MD" 5.387 81.643 -19.579
161 "MD" 4.695 84.556 -19.144
162 "MD" 5.335 87.951 -17.227
163 "MD" 3.81 90.996 -16.675
164 "MD" 4.531 94.414 -16.424
165 "MD" 3.405 97.569 -16.502
166 "MD" 3.512 100.968 -17.821
167 "MD" 2.888 104.38 -18.945
-19 "MD" 2.958 101.949 14.212
-18 "MD" 0.53 100.175 15.676
-17 "MD" -2.137 97.48 16.253
-16 "MD" -3.956 94.568 16.203
-15 "MD" -6.009 91.211 17.753
-14 "MD" -6.918 88.088 17.896
-13 "MD" -9.328 86.456 18.013
-12 "MD" -10.267 83.405 18.275
-11 "MD" -11.977 80.331 18.961
-10 "MD" -13.818 77.359 19.724
-9 "MD" -14.459 74.16 19.309
-8 "MD" -15.235 71.129 20.413
-7 "MD" -16.722 68.075 20.373
-6 "MD" -16.779 64.472 19.88
-5 "MD" -17.723 60.875 20.717
-4 "MD" -18.347 57.209 19.96
-3 "MD" -20.386 54.493 21.208
-2 "MD" -20.197 51.779 21.71
-1 "MD" -22.34 48.614 20.212
0 "MD" -23.901 45.882 21.597
1 "MD" -25.84 43.289 20.424
2 "MD" -27.507 40.128 19.331
3 "MD" -29.486 37.759 17.804
4 "MD" -30.398 34.386 19.626
5 "MD" -33.145 31.844 18.865
6 "MD" -34.822 28.716 19.988
7 "MD" -35.466 25.501 19.159
8 "MD" -36.473 21.812 20.191
9 "MD" -36.952 19.064 20.282
10 "MD" -38.091 15.859 20.722
11 "MD" -39.085 12.835 20.891
12 "MD" -38.539 9.386 21.163
13 "MD" -39.698 6.434 20.774
14 "MD" -39.466 3.252 22.157
15 "MD" -40.282 -0.614 21.239
16 "MD" -39.886 -3.569 22.389
17 "MD" -40.112 -7.134 22.665
18 "MD" -39.487 -9.951 23.026
19 "MD" -38.956 -13.259 23.406
20 "MD" -37.833 -16.31 21.971
21 "MD" -37.206 -19.928 22.888
22 "MD" -36.683 -23.613 21.995
23 "MD" -34.811 -25.77 20.275
24 "MD" -32.506 -27.413 17.36
25 "MD" -29.551 -29.324 16.156
26 "MD" -28.174 -32.464 16.131
27 "MD" -24.934 -34.496 14.783
28 "MD" -22.104 -36.615 15.086
29 "MD" -19.999 -39.004 14.293
30 "MD" -16.95 -40.203 15.009
31 "MD" -13.342 -41.147 14.288
32 "MD" -10.066 -41.972 14.635
33 "MD" -6.908 -43.407 14.097
34 "MD" -3.52 -42.107 13.22
35 "MD" -0.221 -42.984 11.557
36 "MD" 3.2 -42.474 12.131
37 "MD" 6.027 -42.26 12.645
38 "MD" 8.88 -40.874 11.748
39 "MD" 12.019 -39.786 11.272
40 "MD" 16.047 -37.687 9.946
41 "MD" 18.847 -36.405 11.24
42 "MD" 20.843 -34.619 10.02
43 "MD" 24.968 -33.34 10.222
44 "MD" 27.334 -31.694 9.592
45 "MD" 29.887 -29.116 10.394
46 "MD" 32.074 -26.928 9.967
47 "MD" 34.223 -24.11 10.768
48 "MD" 36.984 -21.056 10.286
49 "MD" 38.03 -17.724 10.053
50 "MD" 38.433 -14.429 10.02
51 "MD" 40.269 -11.688 9.791
52 "MD" 41.358 -8.331 9.211
53 "MD" 41.969 -4.774 7.363
54 "MD" 43.61 -1.843 5.821
55 "MD" 42.774 1.485 5.66
56 "MD" 42.322 4.676 6.235
57 "MD" 42.059 7.922 6.241
58 "MD" 42.391 11.438 6.486
59 "MD" 41.004 14.34 5.934
60 "MD" 39.241 18.546 6.125
61 "MD" 37.914 21.023 5.189
62 "MD" 36.151 23.877 5.964
63 "MD" 34.858 26.84 5.635
64 "MD" 31.922 29.013 5.364
65 "MD" 28.992 30.977 4.48
66 "MD" 25.843 32.008 4.557
67 "MD" 22.826 33.765 3.072
68 "MD" 19.768 36.207 5.258
69 "MD" 16.308 36.062 3.618
70 "MD" 13.469 38.085 3.525
71 "MD" 10.043 38.27 2.818
72 "MD" 7.243 38.868 2.641
73 "MD" 3.341 39.225 1.638
74 "MD" -0.11 39.713 1.323
75 "MD" -3.217 39.88 0.384
76 "MD" -6.226 39.294 -1.174
77 "MD" -9.602 38.397 -1.095
78 "MD" -13.001 38.786 -0.604
79 "MD" -16.342 38.049 -2.512
80 "MD" -19.242 36.553 -3.11
81 "MD" -22.615 34.539 -3.85
82 "MD" -25.347 32.806 -4.049
83 "MD" -27.453 30.322 -4.348
84 "MD" -29.864 29.077 -6.217
85 "MD" -32.656 27.227 -5.896
86 "MD" -35.202 23.857 -6.171
87 "MD" -36.867 20.003 -6.621
88 "MD" -38.341 17.028 -6.685
89 "MD" -40.076 15.109 -7.008
90 "MD" -41.156 11.324 -8.09
91 "MD" -40.96 8.099 -7.344
92 "MD" -41.133 4.339 -9.255
93 "MD" -42.775 1.207 -7.256
94 "MD" -42.385 -2.289 -8.076
95 "MD" -42.305 -5.728 -8.936
96 "MD" -41.327 -8.68 -9.996
97 "MD" -39.643 -11.23 -11.011
98 "MD" -37.741 -14.709 -11.353
99 "MD" -37.194 -18.013 -11.62
100 "MD" -36.079 -22.045 -10.438
101 "MD" -33.643 -24.37 -11.74
102 "MD" -31.158 -26.178 -9.456
103 "MD" -30.024 -29.089 -10.352
104 "MD" -26.348 -30.097 -11.147
105 "MD" -23.825 -32.74 -10.816
106 "MD" -21.596 -35.418 -11.431
107 "MD" -18.719 -37.195 -11.593
108 "MD" -15.447 -39.088 -11.81
109 "MD" -12.962 -40.426 -12.748
110 "MD" -9.941 -42.809 -13.609
111 "MD" -6.093 -42.003 -13.589
112 "MD" -2.849 -42.78 -13.504
113 "MD" 0.756 -43.801 -13.61
114 "MD" 3.939 -44.014 -13.432
115 "MD" 6.423 -42.842 -13.942
116 "MD" 9.91 -43.232 -15.35
117 "MD" 12.885 -41.295 -15.941
118 "MD" 15.883 -39.489 -15.237
119 "MD" 19.369 -38.883 -14.359
120 "MD" 21.558 -35.981 -16.115
121 "MD" 24.718 -34.111 -17.318
122 "MD" 26.353 -31.826 -17.882
123 "MD" 28.885 -29.694 -17.717
124 "MD" 31.994 -28.672 -19.521
125 "MD" 34.726 -26.999 -21.448
126 "MD" 36.187 -24.369 -23.167
127 "MD" 37.28 -20.897 -23.571
128 "MD" 38.507 -18.071 -23.873
129 "MD" 37.91 -14.285 -23.293
130 "MD" 38.908 -10.881 -23.273
131 "MD" 38.946 -8.017 -23.186
132 "MD" 38.953 -4.459 -22.775
133 "MD" 39.663 -0.974 -22.856
134 "MD" 39.137 2.644 -23.26
135 "MD" 37.855 5.504 -23.119
136 "MD" 37.595 9.205 -22.724
137 "MD" 35.921 12.775 -23.766
138 "MD" 34.421 15.452 -23.781
139 "MD" 33.368 18.813 -24.518
140 "MD" 32.403 21.858 -23.908
141 "MD" 32.664 25.237 -23.347
142 "MD" 30.573 27.854 -21.99
143 "MD" 28.984 30.438 -20.808
144 "MD" 28.355 33.517 -21.62
145 "MD" 27.472 36.986 -21.831
146 "MD" 26.953 40.26 -23.171
147 "MD" 24.226 43.4 -23.461
148 "MD" 23.161 45.899 -23.751
149 "MD" 19.823 47.892 -23.571
150 "MD" 17.615 50.312 -23.735
151 "MD" 15.148 51.903 -24.141
152 "MD" 13.012 54.792 -24.87
153 "MD" 11.088 57.913 -25
154 "MD" 8.859 60.046 -25.571
155 "MD" 5.801 62.036 -26.855
156 "MD" 5.152 65.785 -26.292
157 "MD" 3 68.192 -27.471
158 "MD" 1.699 71.299 -27.534
159 "MD" 0.073 74.061 -28.413
160 "MD" -2.123 77.038 -27.974
161 "MD" -3.926 79.545 -28.358
162 "MD" -5.457 82.679 -27.362
163 "MD" -5.649 86.046 -25.89
164 "MD" -6.062 89.627 -24.847
165 "MD" -7.116 92.12 -25.992
166 "MD" -7.703 95.262 -25.548
167 "MD" -10.849 97.117 -27.896
-19 "MD" 3.816 100.301 32.047
-18 "MD" 2.342 97.315 31.995
-17 "MD" 1.502 93.858 30.678
-16 "MD" 0.479 89.953 30.374
-15 "MD" 0.202 86.647 30.518
-14 "MD" -0.64 83.779 29.503
-13 "MD" -2.151 81.171 29.502
-12 "MD" -2.365 77.668 29.507
-11 "MD" -4.418 75.231 28.288
-10 "MD" -6.145 72.53 28.103
-9 "MD" -6.482 69.258 27.092
-8 "MD" -8.546 66.493 26.791
-7 "MD" -10.973 64.11 25.999
-6 "MD" -11.875 60.942 25.673
-5 "MD" -12.654 57.518 25.282
-4 "MD" -14.825 55.239 24.461
-3 "MD" -15.962 52.152 24.605
-2 "MD" -18.623 50.442 23.848
-1 "MD" -20.523 48.278 22.499
0 "MD" -22.345 45.498 24.074
1 "MD" -24.049 42.019 22.381
2 "MD" -26.542 39.267 21.254
3 "MD" -28.663 36.393 19.758
4 "MD" -29.324 33.82 20.934
5 "MD" -31.893 31.363 20.119
6 "MD" -34.444 29.213 21.175
7 "MD" -35.093 25.638 20.649
8 "MD" -36.625 22.5 21.177
9 "MD" -37.593 19.279 20.94
10 "MD" -38.552 16.385 20.794
11 "MD" -40.234 13.735 20.921
12 "MD" -41.543 9.991 21.506
13 "MD" -41.335 6.83 21.066
14 "MD" -41.623 3.234 22.085
15 "MD" -41.331 -0.555 22.061
16 "MD" -40.637 -3.397 22.678
17 "MD" -40.083 -6.516 23.116
18 "MD" -39.897 -10.046 23.769
19 "MD" -38.768 -13.615 24.192
20 "MD" -37.607 -16.581 22.802
21 "MD" -36.505 -19.805 22.624
22 "MD" -35.678 -22.809 22.179
23 "MD" -34.129 -25.284 20.157
24 "MD" -32.017 -26.994 17.573
25 "MD" -29.269 -29.102 17.295
26 "MD" -27.35 -31.952 17.053
27 "MD" -25.263 -34.088 15.96
28 "MD" -22.779 -36.961 16.626
29 "MD" -20.366 -39.711 17.399
30 "MD" -15.989 -41.224 16.471
31 "MD" -12.615 -42.004 15.739
32 "MD" -9.627 -42.787 16.676
33 "MD" -6.425 -44.288 15.999
34 "MD" -3.176 -43.408 15.135
35 "MD" 0.017 -43.656 13.573
36 "MD" 3.223 -42.579 13.7
37 "MD" 6.936 -42.575 13.698
38 "MD" 9.859 -41.846 12.178
39 "MD" 12.878 -39.656 10.862
40 "MD" 16.372 -38.218 9.883
41 "MD" 19.616 -36.348 10.199
42 "MD" 22.17 -35.433 9.614
43 "MD" 25.397 -34.632 10.748
44 "MD" 27.996 -32.498 10.992
45 "MD" 29.843 -29.712 11.695
46 "MD" 31.52 -26.592 11.537
47 "MD" 33.58 -23.711 11.011
48 "MD" 36.62 -21.666 10.48
49 "MD" 37.023 -18.438 9.694
50 "MD" 37.643 -14.923 9.819
51 "MD" 38.879 -12.08 9.308
52 "MD" 40.788 -9.298 8.298
53 "MD" 42.416 -5.981 6.774
54 "MD" 41.728 -2.782 6.042
55 "MD" 41.637 0.244 5.883
56 "MD" 42.048 3.621 5.692
57 "MD" 41.737 7.792 4.939
58 "MD" 42.622 11.646 5.524
59 "MD" 40.443 14.401 4.494
60 "MD" 39.501 17.887 5.064
61 "MD" 37.444 20.489 4.507
62 "MD" 35.486 22.928 5.173
63 "MD" 32.988 25.042 4.294
64 "MD" 31.414 28.216 4.456
65 "MD" 28.857 30.14 3.317
66 "MD" 25.426 31.849 3.913
67 "MD" 22.86 33.522 1.686
68 "MD" 20.796 36.379 3.879
69 "MD" 17.27 36.638 2.451
70 "MD" 13.827 38.38 2.223
71 "MD" 10.176 38.63 1.81
72 "MD" 6.745 40.077 1.367
73 "MD" 3.023 39.573 0.661
74 "MD" 0.091 40.412 0.827
75 "MD" -2.799 38.762 0.117
76 "MD" -6.034 39.407 -0.54
77 "MD" -9.606 38.423 -1.358
78 "MD" -13.474 38.736 -0.765
79 "MD" -16.786 38.378 -2.254
80 "MD" -19.207 35.968 -2.659
81 "MD" -22.464 34.612 -3.567
82 "MD" -25.067 32.305 -3.489
83 "MD" -28.128 30.914 -3.613
84 "MD" -30.221 28.322 -4.631
85 "MD" -33.862 27.429 -4.801
86 "MD" -35.221 24.276 -4.927
87 "MD" -36.608 20.811 -4.78
88 "MD" -38.449 18.158 -4.224
89 "MD" -40.601 14.403 -5.834
90 "MD" -41.135 11.384 -6.189
91 "MD" -41.448 8.159 -7.431
92 "MD" -41.659 4.917 -9.069
93 "MD" -43.089 1.831 -7.779
94 "MD" -42.712 -0.866 -9.125
95 "MD" -43.124 -4.48 -10.614
96 "MD" -42.147 -7.181 -10.773
97 "MD" -39.811 -10.292 -12.431
98 "MD" -38.247 -13.184 -13.643
99 "MD" -36.993 -17.559 -10.991
100 "MD" -34.472 -20.687 -9.835
101 "MD" -33.068 -23.565 -10.213
102 "MD" -30.729 -25.483 -11.319
103 "MD" -29.249 -29.174 -11.008
104 "MD" -26.091 -31.008 -11.44
105 "MD" -24.487 -34.171 -10.696
106 "MD" -21.07 -36.405 -11.043
107 "MD" -18.195 -37.735 -11.38
108 "MD" -14.879 -38.849 -11.06
109 "MD" -11.688 -40.286 -12.042
110 "MD" -8.878 -42.543 -12.392
111 "MD" -5.394 -42.049 -12.286
112 "MD" -2.036 -42.485 -12.347
113 "MD" 1.519 -43.755 -12.145
114 "MD" 5.093 -44.308 -12.273
115 "MD" 7.375 -42.842 -13.705
116 "MD" 10.842 -42.674 -14.449
117 "MD" 13.76 -40.235 -13.992
118 "MD" 16.8 -39.391 -15.037
119 "MD" 19.94 -38.073 -14.679
120 "MD" 23.111 -36.668 -16.08
121 "MD" 25.021 -34.117 -16.808
122 "MD" 27.242 -32.271 -18.443
123 "MD" 29.266 -29.423 -18.082
124 "MD" 31.754 -27.346 -19.859
125 "MD" 33.654 -25.234 -22.392
126 "MD" 35.14 -22.72 -23.786
127 "MD" 36.017 -19.349 -24.731
128 "MD" 36.506 -15.997 -26.484
129 "MD" 37.775 -13.151 -25.569
130 "MD" 38.96 -9.489 -25.115
131 "MD" 39.725 -6.241 -24.878
132 "MD" 39.469 -3.125 -23.91
133 "MD" 39.725 0.012 -24.231
134 "MD" 40.017 3.224 -23.763
135 "MD" 40.806 6.666 -23.051
136 "MD" 39.293 9.544 -23.238
137 "MD" 38.18 12.811 -23.72
138 "MD" 36.51 15.505 -23.516
139 "MD" 34.841 18.534 -24.065
140 "MD" 33.108 21.654 -22.463
141 "MD" 32.963 25.052 -22.012
142 "MD" 30.965 27.529 -21.548
143 "MD" 29.558 30.333 -20.125
144 "MD" 28.989 33.509 -21.114
145 "MD" 27.938 36.474 -20.904
146 "MD" 27.558 40.118 -21.87
147 "MD" 25.658 42.674 -23.403
148 "MD" 23.538 45.315 -23.953
149 "MD" 21.473 48.69 -23.944
150 "MD" 20.571 51.539 -23.516
151 "MD" 18.146 53.355 -25.049
152 "MD" 16.194 56.081 -25.989
153 "MD" 14.76 59.213 -26.196
154 "MD" 12.356 61.86 -27.515
155 "MD" 10.968 64.177 -26.632
156 "MD" 10.295 67.588 -25.951
157 "MD" 7.472 70.368 -26.563
158 "MD" 5.564 73.037 -25.559
159 "MD" 3.539 74.951 -24.718
160 "MD" 0.623 76.126 -22.535
161 "MD" -0.124 78.675 -20.448
162 "MD" -3.111 81.377 -18.475
163 "MD" -4.285 83.262 -17.31
164 "MD" -5.405 85.862 -15.592
165 "MD" -7.716 87.854 -14.041
166 "MD" -10.081 91.364 -13.773
167 "MD" -13.525 93.188 -13.38
-19 "MD" -11.858 106.746 27.617
-18 "MD" -13.791 103.468 26.503
-17 "MD" -13.74 100.115 26.427
-16 "MD" -15.167 96.846 26.223
-15 "MD" -16.095 93.688 25.026
-14 "MD" -16.121 89.9 25.747
-13 "MD" -16.581 87.158 24.026
-12 "MD" -16.23 83.682 23.997
-11 "MD" -17.734 80.519 23.502
-10 "MD" -18.985 77.125 22.638
-9 "MD" -18.056 74.145 21.964
-8 "MD" -17.942 70.301 21.464
-7 "MD" -18.702 67.104 20.278
-6 "MD" -17.957 63.65 19.367
-5 "MD" -18.655 60.594 20.171
-4 "MD" -17.555 57.495 19.864
-3 "MD" -17.864 53.399 19.857
-2 "MD" -19.581 50.697 21.007
-1 "MD" -21.343 48.29 19.943
0 "MD" -22.604 45.465 21.338
1 "MD" -25.312 42.673 20.773
2 "MD" -26.537 40 20.558
3 "MD" -28.543 36.897 18.603
4 "MD" -30.092 33.691 19.632
5 "MD" -32.469 31.552 18.664
6 "MD" -34.43 29.035 19.761
7 "MD" -35.392 25.945 19.1
8 "MD" -37.071 22.749 20.111
9 "MD" -38.273 19.597 19.827
10 "MD" -38.533 16.342 21.739
11 "MD" -37.939 12.907 20.565
12 "MD" -39.279 9.501 21.328
13 "MD" -39.943 5.854 20.86
14 "MD" -39.921 2.366 22.237
15 "MD" -41.316 -0.628 22.294
16 "MD" -40.667 -3.519 21.859
17 "MD" -39.996 -6.965 22.983
18 "MD" -39.421 -10.547 24.348
19 "MD" -39.359 -13.808 23.574
20 "MD" -37.414 -17.333 24.722
21 "MD" -35.906 -20.198 23.175
22 "MD" -34.36 -23.383 22.142
23 "MD" -32.94 -25.623 20.251
24 "MD" -30.926 -27.418 17.589
25 "MD" -28.794 -29.873 17.017
26 "MD" -27.177 -32.43 16.302
27 "MD" -24.083 -34.487 15.327
28 "MD" -21.773 -36.467 15.331
29 "MD" -19.993 -39.057 15.566
30 "MD" -16.562 -40.486 14.698
31 "MD" -13.121 -41.941 15.434
32 "MD" -9.352 -41.514 15.405
33 "MD" -6.187 -42.768 14.89
34 "MD" -2.806 -43.543 13.145
35 "MD" 0.413 -43.254 11.915
36 "MD" 3.565 -41.806 11.626
37 "MD" 6.981 -41.344 12.173
38 "MD" 9.792 -40.091 12.533
39 "MD" 12.532 -37.98 12.446
40 "MD" 15.918 -36.601 10.825
41 "MD" 18.658 -35.628 11.428
42 "MD" 22.403 -34.974 11.416
43 "MD" 25.272 -33.406 11.411
44 "MD" 28.672 -31.888 11.991
45 "MD" 29.784 -28.94 13.374
46 "MD" 32.752 -26.419 11.658
47 "MD" 34.267 -23.683 11.917
48 "MD" 37.345 -21.095 11.298
49 "MD" 38.335 -18.052 9.773
50 "MD" 38.916 -15.133 8.674
51 "MD" 40.455 -12.307 9.024
52 "MD" 42.969 -9.042 8.978
53 "MD" 45.326 -5.626 7.688
54 "MD" 44.719 -2.492 7.847
55 "MD" 43.533 1.221 8.102
56 "MD" 42.003 4.368 7.097
57 "MD" 42.072 7.654 5.914
58 "MD" 42.669 10.787 5.668
59 "MD" 41.511 13.649 4.899
60 "MD" 39.943 17.278 4.657
61 "MD" 38.606 20.095 3.204
62 "MD" 36.154 22.635 4.011
63 "MD" 33.315 24.341 3.027
64 "MD" 32.152 28.184 3.542
65 "MD" 29.411 30.844 2.86
66 "MD" 26.325 31.775 3.66
67 "MD" 23.278 33.723 1.817
68 "MD" 20.601 36.33 3.389
69 "MD" 17.404 36.474 1.981
70 "MD" 14.261 38.295 1.807
71 "MD" 10.323 38.01 0.993
72 "MD" 7.445 39.305 1.06
73 "MD" 3.342 38.77 0.203
74 "MD" -0.181 39.114 0.196
75 "MD" -3.277 39.19 -0.575
76 "MD" -6.488 39.33 -1.392
77 "MD" -9.793 38.198 -1.566
78 "MD" -13.367 38.471 -1.253
79 "MD" -16.533 38.005 -1.914
80 "MD" -19.087 35.26 -2.574
81 "MD" -22.178 33.857 -4.429
82 "MD" -24.896 32.301 -4.083
83 "MD" -27.388 30.163 -4.536
84 "MD" -30.269 28.283 -5.835
85 "MD" -32.365 26.333 -5.945
86 "MD" -34.361 23.193 -5.16
87 "MD" -36.661 20.579 -5.928
88 "MD" -38.366 17.138 -6.15
89 "MD" -40.056 13.726 -5.981
90 "MD" -41.336 10.996 -6.514
91 "MD" -41.654 7.805 -6.29
92 "MD" -42.048 4.687 -7.223
93 "MD" -42.495 0.931 -7.037
94 "MD" -42.799 -2 -9.001
95 "MD" -43.294 -5.176 -10.547
96 "MD" -42.324 -7.753 -12.044
97 "MD" -40.39 -10.615 -12.675
98 "MD" -38.286 -13.543 -12.392
99 "MD" -36.945 -17.062 -12.277
100 "MD" -34.682 -20.646 -11.46
101 "MD" -33.059 -24.042 -11.457
102 "MD" -30.494 -25.747 -10.984
103 "MD" -28.561 -28.812 -11.332
104 "MD" -26.142 -30.839 -11.679
105 "MD" -24.174 -33.84 -12.141
106 "MD" -21.401 -35.67 -12.771
107 "MD" -17.804 -36.869 -13.852
108 "MD" -15.247 -38.762 -12.893
109 "MD" -11.731 -39.621 -14.081
110 "MD" -9.088 -42.105 -14.131
111 "MD" -5.73 -41.428 -14.422
112 "MD" -2.381 -42.664 -14.355
113 "MD" 1.514 -43.828 -14.184
114 "MD" 4.782 -43.302 -14.539
115 "MD" 7.733 -42.51 -15.028
116 "MD" 11.267 -42.554 -15.13
117 "MD" 13.854 -40.585 -14.706
118 "MD" 17.038 -39.276 -15.361
119 "MD" 20.261 -38.989 -14.582
120 "MD" 23.49 -37.154 -15.77
121 "MD" 24.816 -33.63 -16.383
122 "MD" 27.376 -31.32 -17.858
123 "MD" 29.353 -29.379 -17.382
124 "MD" 33.068 -28.1 -18.977
125 "MD" 35.812 -26.43 -21.172
126 "MD" 37.543 -24.305 -21.703
127 "MD" 37.9 -21.083 -22.917
128 "MD" 38.759 -17.845 -24.031
129 "MD" 38.487 -13.421 -23.664
130 "MD" 39.838 -10.904 -22.464
131 "MD" 39.581 -6.943 -23.159
132 "MD" 39.669 -3.523 -23.057
133 "MD" 39.742 -0.282 -21.715
134 "MD" 39.155 3.089 -22.206
135 "MD" 39.059 6.203 -21.343
136 "MD" 38.512 9.522 -22.846
137 "MD" 36.976 12.398 -23.56
138 "MD" 36.316 15.435 -24.224
139 "MD" 36.344 18.938 -23.974
140 "MD" 34.795 21.623 -22.705
141 "MD" 34.532 25.594 -22.282
142 "MD" 32.266 27.691 -22.104
143 "MD" 30.867 30.744 -20.779
144 "MD" 29.573 34.039 -22.476
145 "MD" 29.124 37.029 -21.444
146 "MD" 29.03 41.071 -22.657
147 "MD" 28.19 44.663 -23.312
148 "MD" 26.065 47.083 -22.105
149 "MD" 24.285 49.873 -21.692
150 "MD" 24.718 53.389 -20.438
151 "MD" 23.68 55.719 -18.85
152 "MD" 22.785 59.231 -17.325
153 "MD" 20.759 60.86 -14.334
154 "MD" 20.269 64.532 -13.097
155 "MD" 18.554 66.793 -11.065
156 "MD" 16.368 69.441 -10.449
157 "MD" 15.265 72.016 -9.605
158 "MD" 13.237 73.997 -7.112
159 "MD" 11.696 77.498 -6.9
160 "MD" 9.879 80.182 -5.528
161 "MD" 9.098 83.038 -3.816
162 "MD" 6.482 84.986 -3.022
163 "MD" 5.314 87.77 -0.686
164 "MD" 4.84 90.917 -0.157
165 "MD" 3.961 94.082 -0.34
166 "MD" 3.801 97.531 1.474
167 "MD" 2.577 100.644 1.909
-19 "MD" -5.317 106.612 22.83
-18 "MD" -6.943 104.011 22.348
-17 "MD" -8.649 101.398 21.031
-16 "MD" -9.222 97.87 21.405
-15 "MD" -8.949 94.375 20.378
-14 "MD" -11.412 91.373 20.524
-13 "MD" -11.58 88.26 20.628
-12 "MD" -12.945 85.041 21.828
-11 "MD" -15.235 82.125 21.958
-10 "MD" -16.055 79.026 21.426
-9 "MD" -16.16 75.44 21.365
-8 "MD" -18.358 73.277 21.484
-7 "MD" -17.936 69.053 20.572
-6 "MD" -17.904 65.96 19.636
-5 "MD" -17.585 61.681 19.363
-4 "MD" -19.639 58.936 18.905
-3 "MD" -20.546 56.07 20.395
-2 "MD" -22.098 52.339 22.317
-1 "MD" -22.952 49.258 21.517
0 "MD" -23.769 46.307 22.459
1 "MD" -25.098 42.814 21.999
2 "MD" -26.858 39.893 21.572
3 "MD" -28.566 36.751 20.328
4 "MD" -30.016 34.021 20.961
5 "MD" -32.264 31.505 20.438
6 "MD" -33.972 28.765 22.715
7 "MD" -34.278 25.043 22.408
8 "MD" -35.319 22.139 23.766
9 "MD" -35.98 18.538 24.013
10 "MD" -36.563 15.237 24.141
11 "MD" -37.086 12.343 23.426
12 "MD" -38.949 9.458 24.17
13 "MD" -39.533 6.062 23.331
14 "MD" -39.14 2.848 25.024
15 "MD" -40.399 -0.468 24.492
16 "MD" -39.656 -3.974 24.927
17 "MD" -39.825 -7.608 24.764
18 "MD" -38.534 -10.671 25.593
19 "MD" -38.311 -13.834 24.327
20 "MD" -37.522 -16.905 24.078
21 "MD" -35.817 -19.63 22.313
22 "MD" -35.11 -22.75 22.64
23 "MD" -33.771 -25.16 19.786
24 "MD" -31.809 -27.29 17.497
25 "MD" -29.276 -30.17 16.714
26 "MD" -26.953 -32.202 17.594
27 "MD" -24.749 -34.663 16.426
28 "MD" -22.558 -36.938 16.417
29 "MD" -20.893 -39.173 15.006
30 "MD" -17.575 -40.127 15.353
31 "MD" -13.776 -40.632 14.217
32 "MD" -10.159 -42.111 15.133
33 "MD" -7.584 -43.15 13.957
34 "MD" -3.956 -43.829 12.271
35 "MD" -0.133 -42.868 11.467
36 "MD" 2.696 -41.938 11.13
37 "MD" 5.951 -42.491 12.54
38 "MD" 9.236 -41.399 11.539
[truncated: 5,078,675 more chars]
