# Supplementary material for: Histone variant H2A.Z modulates nucleosome dynamics to promote DNA accessibility
Source: Nat Commun. 2023 Feb 11;14:769. doi: 10.1038/s41467-023-36465-5 (PMC9918499; doi:10.1038/s41467-023-36465-5)
Supplement: Supplementary file 4 — Source Data [file 41467_2023_36465_MOESM4_ESM.zip › data/canonical_H2A_nucleosome_gaping_distance_1.txt]

1 201 24.396
2 202 23.0319
3 203 25.1527
4 204 26.4311
5 205 25.0771
6 206 25.7636
7 207 25.6355
8 208 23.6875
9 209 24.6726
10 210 23.1501
11 211 23.5127
12 212 23.1928
13 213 23.3432
14 214 23.2472
15 215 23.557
16 216 23.5399
17 217 24.6449
18 218 24.3055
19 219 23.1165
20 220 24.8419
21 221 23.9286
22 222 22.5676
23 223 23.1607
24 224 24.2946
25 225 23.9388
26 226 21.9948
27 227 22.0931
28 228 23.0685
29 229 22.1194
30 230 23.3402
31 231 21.9829
32 232 22.84
33 233 23.2582
34 234 22.0975
35 235 23.7823
36 236 22.3733
37 237 23.3793
38 238 23.5454
39 239 22.5211
40 240 22.7706
41 241 22.8355
42 242 22.6853
43 243 23.006
44 244 24.0979
45 245 23.7515
46 246 21.8435
47 247 21.7177
48 248 22.0345
49 249 21.5252
50 250 23.7695
51 251 23.1732
52 252 24.0656
53 253 24.3551
54 254 24.5757
55 255 24.2685
56 256 24.0868
57 257 23.268
58 258 24.0728
59 259 23.9043
60 260 24.298
61 261 23.4689
62 262 23.2699
63 263 23.2009
64 264 24.0693
65 265 22.458
66 266 23.1408
67 267 23.9816
68 268 24.4152
69 269 22.8649
70 270 23.0543
71 271 23.4276
72 272 23.1722
73 273 23.8702
74 274 23.2577
75 275 24.7188
76 276 23.1418
77 277 22.41
78 278 21.774
79 279 22.8835
80 280 22.9619
81 281 22.4901
82 282 22.133
83 283 23.0571
84 284 23.384
85 285 24.6746
86 286 23.401
87 287 23.3254
88 288 23.36
89 289 23.5383
90 290 23.6264
91 291 23.4609
92 292 23.553
93 293 22.889
94 294 23.2333
95 295 23.5359
96 296 23.4747
97 297 24.608
98 298 23.5208
99 299 24.3979
100 300 24.7208
101 301 25.2821
102 302 24.7345
103 303 23.5232
104 304 24.4726
105 305 24.8409
106 306 24.7993
107 307 23.7789
108 308 24.6104
109 309 24.9114
110 310 22.8794
111 311 23.3936
112 312 23.8323
113 313 23.3918
114 314 23.8967
115 315 24.442
116 316 23.0732
117 317 21.8898
118 318 22.3348
119 319 24.0532
120 320 23.6406
121 321 22.6418
122 322 22.9323
123 323 23.5099
124 324 24.6125
125 325 25.6353
126 326 26.4932
127 327 25.1662
128 328 24.1138
129 329 22.9046
130 330 23.1219
131 331 24.4996
132 332 24.2547
133 333 23.8754
134 334 26.181
135 335 24.2725
136 336 24.748
137 337 23.9298
138 338 22.5106
139 339 22.6326
140 340 24.3543
141 341 23.4165
142 342 24.2317
143 343 24.6578
144 344 24.4592
145 345 23.7705
146 346 26.002
147 347 25.2548
148 348 25.1412
149 349 24.9291
150 350 25.6014
151 351 24.443
152 352 23.7345
153 353 23.7775
154 354 22.6664
155 355 23.5977
156 356 24.3046
157 357 24.3609
158 358 24.0337
159 359 24.4086
160 360 23.8275
161 361 23.8717
162 362 24.205
163 363 26.911
164 364 24.8418
165 365 24.2167
166 366 23.5403
167 367 24.3744
168 368 24.4405
169 369 23.6514
170 370 23.7699
171 371 24.1106
172 372 23.5816
173 373 22.6513
174 374 22.4432
175 375 23.7274
176 376 23.4087
177 377 22.8178
178 378 23.6678
179 379 25.0466
180 380 23.8244
181 381 25.8607
182 382 24.387
183 383 25.5313
184 384 25.5336
185 385 23.8097
186 386 24.7014
187 387 23.8493
188 388 24.4935
189 389 25.5498
190 390 25.3301
191 391 24.3208
192 392 24.4277
193 393 23.1994
194 394 24.0505
195 395 25.2785
196 396 24.0281
197 397 24.2312
198 398 22.5458
199 399 21.9766
200 400 21.7223
201 401 22.5114
202 402 23.4
203 403 22.8214
204 404 23.2573
205 405 23.1264
206 406 24.3015
207 407 25.773
208 408 24.1031
209 409 23.8051
210 410 24.684
211 411 24.9034
212 412 25.3342
213 413 22.2825
214 414 23.651
215 415 23.6859
216 416 23.2539
217 417 23.4422
218 418 24.4541
219 419 24.4875
220 420 24.4507
221 421 24.9806
222 422 24.9953
223 423 24.1213
224 424 23.6531
225 425 24.9386
226 426 23.9787
227 427 23.1406
228 428 24.2385
229 429 22.861
230 430 22.9589
231 431 23.1854
232 432 22.2506
233 433 23.2345
234 434 23.0134
235 435 23.7726
236 436 23.5632
237 437 23.5377
238 438 23.4122
239 439 24.1376
240 440 22.4354
241 441 23.3663
242 442 25.3196
243 443 23.5594
244 444 22.9604
245 445 22.91
246 446 23.5929
247 447 21.9559
248 448 23.4122
249 449 23.2627
250 450 22.569
251 451 23.8716
252 452 23.8187
253 453 23.2755
254 454 23.2623
255 455 23.3145
256 456 22.6271
257 457 21.7067
258 458 23.4061
259 459 24.1063
260 460 22.9501
261 461 22.2069
262 462 22.145
263 463 22.5219
264 464 23.0251
265 465 24.0074
266 466 23.477
267 467 22.957
268 468 23.7946
269 469 23.4043
270 470 22.7195
271 471 22.3076
272 472 23.2362
273 473 22.1
274 474 21.5793
275 475 22.726
276 476 24.1278
277 477 22.2827
278 478 21.7196
279 479 22.0166
280 480 22.5601
281 481 23.3035
282 482 24.4949
283 483 23.039
284 484 23.2266
285 485 23.0119
286 486 22.6333
287 487 21.9274
288 488 21.6156
289 489 21.3485
290 490 23.3119
291 491 22.6036
292 492 21.6006
293 493 21.5067
294 494 23.0336
295 495 22.7054
296 496 21.9879
297 497 22.2682
298 498 22.6376
299 499 22.7018
300 500 21.8949
301 501 21.7528
302 502 23.025
303 503 22.6872
304 504 24.158
305 505 22.6605
306 506 22.7757
307 507 23.6487
308 508 23.2538
309 509 21.594
310 510 22.1361
311 511 21.716
312 512 24.2946
313 513 23.23
314 514 22.9067
315 515 22.5911
316 516 22.1038
317 517 22.1371
318 518 22.4922
319 519 22.8413
320 520 21.7487
321 521 23.6377
322 522 21.4615
323 523 21.7124
324 524 21.6653
325 525 22.4143
326 526 23.6043
327 527 24.4963
328 528 24.2127
329 529 23.5213
330 530 23.7721
331 531 24.6816
332 532 25.623
333 533 23.6823
334 534 23.2455
335 535 22.6364
336 536 24.5723
337 537 24.1734
338 538 24.674
339 539 24.5719
340 540 25.0529
341 541 23.8409
342 542 22.7605
343 543 23.2386
344 544 23.7865
345 545 23.982
346 546 23.1144
347 547 22.7174
348 548 21.9337
349 549 22.2125
350 550 22.0097
351 551 22.625
352 552 22.638
353 553 23.4598
354 554 21.1502
355 555 21.2584
356 556 22.1905
357 557 22.7467
358 558 24.3976
359 559 24.275
360 560 24.8033
361 561 23.6484
362 562 23.4095
363 563 22.8134
364 564 22.6372
365 565 21.466
366 566 22.9846
367 567 22.0792
368 568 23.5909
369 569 23.853
370 570 23.0029
371 571 23.8655
372 572 24.1543
373 573 24.3381
374 574 23.4701
375 575 24.4298
376 576 23.8553
377 577 22.5104
378 578 22.1708
379 579 22.4998
380 580 22.705
381 581 22.681
382 582 21.9091
383 583 22.0487
384 584 22.2
385 585 22.772
386 586 22.4103
387 587 22.3454
388 588 22.7165
389 589 23.1006
390 590 22.0298
391 591 21.9779
392 592 21.1045
393 593 21.9393
394 594 22.5743
395 595 23.8556
396 596 24.3152
397 597 24.813
398 598 25.9193
399 599 25.3203
400 600 23.6355
401 601 24.0326
402 602 24.9483
403 603 24.2974
404 604 24.5612
405 605 24.093
406 606 27.2247
407 607 25.664
408 608 25.0992
409 609 26.6052
410 610 25.0767
411 611 25.3741
412 612 24.7791
413 613 23.4777
414 614 24.4782
415 615 23.8118
416 616 24.1741
417 617 23.7857
418 618 24.3856
419 619 24.3133
420 620 23.7505
421 621 24.3708
422 622 24.3775
423 623 24.8428
424 624 24.3152
425 625 25.4354
426 626 26.3968
427 627 24.6481
428 628 23.0155
429 629 25.0087
430 630 23.457
431 631 24.6032
432 632 22.2988
433 633 24.4111
434 634 23.0068
435 635 24.7401
436 636 25.3957
437 637 23.7434
438 638 22.836
439 639 22.1457
440 640 23.0673
441 641 25.5164
442 642 24.7474
443 643 24.3265
444 644 25.9239
445 645 24.6128
446 646 24.7657
447 647 24.08
448 648 22.3534
449 649 23.5394
450 650 24.2477
451 651 25.8074
452 652 24.4262
453 653 23.6392
454 654 24.0605
455 655 23.5615
456 656 24.0925
457 657 22.6596
458 658 22.0148
459 659 21.489
460 660 24.5496
461 661 23.818
462 662 22.059
463 663 22.0496
464 664 22.7082
465 665 23.7942
466 666 22.6324
467 667 22.4122
468 668 23.2092
469 669 23.6191
470 670 23.4718
471 671 23.2046
472 672 22.838
473 673 24.3092
474 674 24.7356
475 675 25.2107
476 676 23.306
477 677 23.9936
478 678 22.3849
479 679 21.7995
480 680 24.1364
481 681 23.526
482 682 24.5397
483 683 25.0135
484 684 22.4313
485 685 23.5793
486 686 22.6322
487 687 23.6235
488 688 23.0747
489 689 23.5539
490 690 23.6145
491 691 22.6299
492 692 23.9342
493 693 24.3425
494 694 25.5307
495 695 24.7272
496 696 24.3438
497 697 24.115
498 698 23.4435
499 699 25.1065
500 700 24.3532
501 701 25.3078
502 702 24.3351
503 703 24.1712
504 704 24.983
505 705 25.967
506 706 25.2175
507 707 24.9956
508 708 22.6025
509 709 22.8309
510 710 23.9068
511 711 24.3835
512 712 25.3525
513 713 24.9816
514 714 26.117
515 715 25.6531
516 716 25.8217
517 717 24.037
518 718 24.0035
519 719 23.233
520 720 24.9266
521 721 23.6881
522 722 24.8969
523 723 23.507
524 724 23.8236
525 725 23.2657
526 726 23.188
527 727 23.6802
528 728 24.2705
529 729 23.1949
530 730 24.1463
531 731 23.7066
532 732 23.2022
533 733 23.4596
534 734 22.5728
535 735 24.7481
536 736 23.9991
537 737 23.9847
538 738 23.4309
539 739 24.0164
540 740 24.3349
541 741 25.8808
542 742 22.4196
543 743 23.2843
544 744 24.6638
545 745 24.6623
546 746 23.1338
547 747 24.6277
548 748 23.6089
549 749 23.2419
550 750 24.2014
551 751 24.9037
552 752 24.6454
553 753 25.2612
554 754 25.3047
555 755 25.5611
556 756 24.4282
557 757 25.4605
558 758 25.0868
559 759 24.1888
560 760 24.7014
561 761 23.3668
562 762 24.2065
563 763 23.8775
564 764 25.0886
565 765 23.1357
566 766 26.0677
567 767 24.044
568 768 24.4398
569 769 23.7904
570 770 23.9691
571 771 23.4802
572 772 23.4544
573 773 25.0523
574 774 24.2643
575 775 24.2749
576 776 23.4611
577 777 22.6743
578 778 23.3811
579 779 24.5072
580 780 24.0453
581 781 24.1884
582 782 24.1556
583 783 25.0104
584 784 24.5358
585 785 25.469
586 786 24.0983
587 787 24.3348
588 788 24.136
589 789 23.4938
590 790 23.0687
591 791 24.2623
592 792 24.0561
593 793 23.6309
594 794 24.4605
595 795 22.9364
596 796 22.5304
597 797 23.2628
598 798 22.4983
599 799 22.8825
600 800 21.7381
601 801 22.4873
602 802 22.1847
603 803 23.2398
604 804 22.4875
605 805 23.0196
606 806 22.7718
607 807 23.3392
608 808 23.0977
609 809 23.4192
610 810 24.9151
611 811 24.2974
612 812 24.6935
613 813 23.2309
614 814 26.0546
615 815 25.1972
616 816 23.0231
617 817 23.8061
618 818 23.0262
619 819 23.1621
620 820 24.269
621 821 25.6167
622 822 23.8362
623 823 22.5896
624 824 23.6806
625 825 24.7754
626 826 24.4852
627 827 24.5045
628 828 23.8573
629 829 25.8936
630 830 25.3943
631 831 23.7876
632 832 26.0285
633 833 25.0575
634 834 24.9482
635 835 23.9567
636 836 23.4659
637 837 23.431
638 838 22.7441
639 839 24.6908
640 840 23.2972
641 841 22.4407
642 842 22.738
643 843 21.836
644 844 23.4911
645 845 23.5598
646 846 23.6269
647 847 23.777
648 848 22.8299
649 849 25.0302
650 850 24.3887
651 851 25.889
652 852 23.7135
653 853 23.2757
654 854 24.0812
655 855 23.4843
656 856 22.8108
657 857 22.4004
658 858 22.3712
659 859 23.6079
660 860 22.3704
661 861 23.4749
662 862 24.8198
663 863 23.9011
664 864 24.7485
665 865 24.7519
666 866 22.5715
667 867 23.7219
668 868 24.6681
669 869 23.0825
670 870 22.8365
671 871 24.429
672 872 22.4785
673 873 23.4458
674 874 23.4106
675 875 23.3217
676 876 22.7702
677 877 22.5162
678 878 23.5271
679 879 24.2327
680 880 24.0922
681 881 24.943
682 882 22.2069
683 883 22.7799
684 884 24.3931
685 885 24.5099
686 886 23.687
687 887 24.3057
688 888 23.7634
689 889 23.8172
690 890 23.1587
691 891 22.9622
692 892 23.1318
693 893 22.8324
694 894 24.3304
695 895 23.6305
696 896 24.5672
697 897 23.3516
698 898 24.0961
699 899 22.6643
700 900 23.285
701 901 23.7483
702 902 23.152
703 903 25.6068
704 904 25.2806
705 905 24.5025
706 906 22.4044
707 907 22.4291
708 908 23.6517
709 909 23.3235
710 910 22.7851
711 911 22.5667
712 912 23.5958
713 913 23.4646
714 914 25.6361
715 915 23.5849
716 916 23.8208
717 917 24.2755
718 918 24.8692
719 919 23.7447
720 920 23.9429
721 921 25.5086
722 922 24.0583
723 923 24.3373
724 924 22.1697
725 925 24.2168
726 926 25.5005
727 927 24.3501
728 928 23.9861
729 929 25.3412
730 930 24.3461
731 931 26.2759
732 932 25.6031
733 933 25.677
734 934 24.9564
735 935 25.2991
736 936 24.6245
737 937 23.2752
738 938 23.3552
739 939 23.0121
740 940 22.7876
741 941 23.8433
742 942 25.1405
743 943 23.0852
744 944 24.6483
745 945 24.1012
746 946 23.2489
747 947 23.6769
748 948 24.8037
749 949 24.115
750 950 22.8887
751 951 24.193
752 952 24.2313
753 953 23.8977
754 954 24.2655
755 955 22.9006
756 956 25.0947
757 957 24.4211
758 958 23.2256
759 959 24.207
760 960 24.7545
761 961 24.2632
762 962 23.7547
763 963 22.7587
764 964 23.0807
765 965 21.9621
766 966 21.6406
767 967 22.6559
768 968 21.3691
769 969 21.0123
770 970 22.3913
771 971 22.1498
772 972 22.9328
773 973 24.2595
774 974 25.2731
775 975 23.72
776 976 23.7232
777 977 24.1212
778 978 23.5817
779 979 24.0007
780 980 22.0459
781 981 22.2509
782 982 21.3716
783 983 23.2849
784 984 23.4295
785 985 23.4812
786 986 21.8464
787 987 23.4971
788 988 25.1007
789 989 23.989
790 990 22.7071
791 991 23.8785
792 992 24.133
793 993 23.5488
794 994 23.1769
795 995 23.5651
796 996 23.556
797 997 24.5155
798 998 22.1461
799 999 21.9145
800 1000 21.9884
801 1001 22.055
802 1002 21.9827
803 1003 22.2035
804 1004 21.8938
805 1005 21.1552
806 1006 23.3521
807 1007 22.5429
808 1008 21.667
809 1009 24.2611
810 1010 24.3628
811 1011 22.7467
812 1012 22.3507
813 1013 22.3152
814 1014 22.2238
815 1015 22.2179
816 1016 22.0869
817 1017 22.6168
818 1018 23.5342
819 1019 22.147
820 1020 22.633
821 1021 23.8529
822 1022 22.3887
823 1023 22.8412
824 1024 24.1651
825 1025 23.3902
826 1026 22.9316
827 1027 21.5997
828 1028 23.209
829 1029 23.8217
830 1030 22.2726
831 1031 22.3066
832 1032 22.9146
833 1033 23.0367
834 1034 21.9515
835 1035 22.5759
836 1036 23.2774
837 1037 22.0928
838 1038 22.8639
839 1039 23.6324
840 1040 22.8054
841 1041 24.1522
842 1042 22.8534
843 1043 22.9399
844 1044 24.6796
845 1045 24.9535
846 1046 23.8117
847 1047 22.4832
848 1048 23.7088
849 1049 24.1855
850 1050 23.0455
851 1051 23.1285
852 1052 25.1524
853 1053 24.3812
854 1054 23.4705
855 1055 24.0286
856 1056 25.4272
857 1057 25.4685
858 1058 24.9642
859 1059 25.8103
860 1060 23.8451
861 1061 24.0362
862 1062 24.179
863 1063 24.6923
864 1064 23.7042
865 1065 23.9645
866 1066 24.9461
867 1067 25.607
868 1068 24.9405
869 1069 27.2805
870 1070 26.4823
871 1071 25.2943
872 1072 24.5495
873 1073 24.1864
874 1074 23.5431
875 1075 24.1056
876 1076 24.0506
877 1077 23.0741
878 1078 25.0307
879 1079 23.2117
880 1080 23.8622
881 1081 23.4694
882 1082 23.6246
883 1083 23.7794
884 1084 23.949
885 1085 26.2342
886 1086 23.2934
887 1087 23.6485
888 1088 23.876
889 1089 22.8016
890 1090 22.9884
891 1091 24.4394
892 1092 23.0637
893 1093 23.0548
894 1094 22.2745
895 1095 23.4447
896 1096 22.8288
897 1097 22.5416
898 1098 22.2831
899 1099 23.9456
900 1100 23.7673
901 1101 24.6965
902 1102 24.1762
903 1103 23.5285
904 1104 23.2678
905 1105 24.1294
906 1106 23.2191
907 1107 25.1909
908 1108 25.0638
909 1109 24.6564
910 1110 22.9984
911 1111 25.3075
912 1112 24.7356
913 1113 24.2024
914 1114 24.0586
915 1115 23.3757
916 1116 23.3372
917 1117 23.2842
918 1118 23.2646
919 1119 22.0906
920 1120 22.6228
921 1121 24.2012
922 1122 23.4308
923 1123 23.6888
924 1124 24.2361
925 1125 23.1998
926 1126 22.1713
927 1127 22.6378
928 1128 23.63
929 1129 22.0653
930 1130 23.1046
931 1131 22.4045
932 1132 24.3403
933 1133 25.1879
934 1134 23.086
935 1135 24.1322
936 1136 23.908
937 1137 24.6821
938 1138 24.223
939 1139 25.3202
940 1140 23.748
941 1141 23.7115
942 1142 25.2016
943 1143 23.6523
944 1144 23.7335
945 1145 22.9666
946 1146 23.3388
947 1147 22.7859
948 1148 23.5871
949 1149 24.0157
950 1150 25.0327
951 1151 22.3347
952 1152 22.976
953 1153 23.084
954 1154 23.7209
955 1155 23.0269
956 1156 22.4673
957 1157 22.0389
958 1158 22.6163
959 1159 22.9131
960 1160 23.5619
961 1161 23.0314
962 1162 24.0746
963 1163 22.4088
964 1164 24.9552
965 1165 24.0207
966 1166 23.8628
967 1167 23.4842
968 1168 23.1423
969 1169 23.8971
970 1170 24.8157
971 1171 24.1567
972 1172 22.1547
973 1173 22.6242
974 1174 21.9986
975 1175 23.1092
976 1176 22.3242
977 1177 23.3345
978 1178 24.2871
979 1179 23.4536
980 1180 22.2812
981 1181 22.0362
982 1182 23.3983
983 1183 22.4539
984 1184 22.461
985 1185 21.8561
986 1186 21.8918
987 1187 22.999
988 1188 23.345
989 1189 23.0934
990 1190 22.7712
991 1191 24.4101
992 1192 22.772
993 1193 22.4583
994 1194 22.5686
995 1195 22.7
996 1196 22.9342
997 1197 23.2814
998 1198 23.2627
999 1199 23.4412
1000 1200 22.5981
1001 1201 21.6936
1002 1202 23.0301
1003 1203 23.1481
1004 1204 22.6863
1005 1205 22.4542
1006 1206 22.8263
1007 1207 24.0804
1008 1208 24.3354
1009 1209 24.0028
1010 1210 23.3906
1011 1211 23.2691
1012 1212 23.876
1013 1213 23.3302
1014 1214 23.6699
1015 1215 23.5055
1016 1216 22.8941
1017 1217 23.0596
1018 1218 24.0239
1019 1219 21.5741
1020 1220 22.9988
1021 1221 23.699
1022 1222 23.3077
1023 1223 24.5748
1024 1224 23.7417
1025 1225 23.5709
1026 1226 23.6081
1027 1227 24.0232
1028 1228 22.6602
1029 1229 23.3659
1030 1230 23.2411
1031 1231 22.2479
1032 1232 22.7604
1033 1233 23.7403
1034 1234 22.8605
1035 1235 24.0599
1036 1236 23.0894
1037 1237 25.1662
1038 1238 25.1147
1039 1239 26.7579
1040 1240 24.0363
1041 1241 23.1891
1042 1242 23.6015
1043 1243 24.7229
1044 1244 24.513
1045 1245 23.8559
1046 1246 23.7868
1047 1247 23.1331
1048 1248 23.4595
1049 1249 21.2946
1050 1250 23.6061
1051 1251 24.2348
1052 1252 23.5589
1053 1253 23.6946
1054 1254 24.0706
1055 1255 23.4909
1056 1256 25.9615
1057 1257 25.7332
1058 1258 24.826
1059 1259 25.8536
1060 1260 26.0472
1061 1261 26.0405
1062 1262 24.4937
1063 1263 24.3749
1064 1264 24.44
1065 1265 24.1949
1066 1266 25.2467
1067 1267 24.2558
1068 1268 24.077
1069 1269 24.7899
1070 1270 24.2013
1071 1271 22.9594
1072 1272 24.2464
1073 1273 23.7158
1074 1274 24.6165
1075 1275 23.3969
1076 1276 22.6097
1077 1277 23.4333
1078 1278 23.1887
1079 1279 23.6701
1080 1280 23.8948
1081 1281 25.9116
1082 1282 25.6883
1083 1283 25.2347
1084 1284 25.1295
1085 1285 27.0565
1086 1286 26.3316
1087 1287 26.6242
1088 1288 25.6693
1089 1289 25.5311
1090 1290 24.8633
1091 1291 27.1189
1092 1292 27.4223
1093 1293 25.9207
1094 1294 25.4124
1095 1295 26.3282
1096 1296 25.842
1097 1297 26.1455
1098 1298 27.4108
1099 1299 27.7281
1100 1300 25.3942
1101 1301 25.9397
1102 1302 24.7005
1103 1303 25.5733
1104 1304 24.3754
1105 1305 24.2309
1106 1306 24.2996
1107 1307 22.8858
1108 1308 24.1847
1109 1309 23.0108
1110 1310 24.1682
1111 1311 23.4564
1112 1312 21.8877
1113 1313 21.8226
1114 1314 22.5126
1115 1315 22.9621
1116 1316 22.6565
1117 1317 23.5321
1118 1318 22.8493
1119 1319 23.4133
1120 1320 25.0036
1121 1321 22.7212
1122 1322 24.1595
1123 1323 23.9566
1124 1324 24.7098
1125 1325 24.1435
1126 1326 23.1416
1127 1327 25.2719
1128 1328 23.1999
1129 1329 22.9456
1130 1330 21.7038
1131 1331 21.1695
1132 1332 22.5288
1133 1333 23.1835
1134 1334 22.6112
1135 1335 22.3778
1136 1336 22.2089
1137 1337 22.2158
1138 1338 21.6209
1139 1339 24.4147
1140 1340 24.6707
1141 1341 25.2281
1142 1342 24.8796
1143 1343 24.9117
1144 1344 25.2003
1145 1345 24.0086
1146 1346 23.3728
1147 1347 23.8185
1148 1348 23.8753
1149 1349 23.5012
1150 1350 24.8234
1151 1351 24.3849
1152 1352 24.2522
1153 1353 25.6783
1154 1354 24.5802
1155 1355 24.4457
1156 1356 23.5545
1157 1357 23.4422
1158 1358 25.162
1159 1359 24.0651
1160 1360 23.673
1161 1361 24.4932
1162 1362 25.5248
1163 1363 25.5256
1164 1364 23.2821
1165 1365 22.922
1166 1366 22.9833
1167 1367 24.523
1168 1368 24.8458
1169 1369 23.0592
1170 1370 23.7794
1171 1371 24.4051
1172 1372 23.1989
1173 1373 21.3032
1174 1374 24.4447
1175 1375 24.647
1176 1376 24.6739
1177 1377 24.7354
1178 1378 25.1052
1179 1379 23.8375
1180 1380 25.4303
1181 1381 25.8883
1182 1382 25.1445
1183 1383 23.2296
1184 1384 22.1038
1185 1385 23.2802
1186 1386 23.7056
1187 1387 22.8648
1188 1388 22.6326
1189 1389 23.5048
1190 1390 23.4064
1191 1391 23.1747
1192 1392 23.8322
1193 1393 24.0117
1194 1394 24.232
1195 1395 24.688
1196 1396 24.8989
1197 1397 25.0219
1198 1398 23.5852
1199 1399 25.1401
1200 1400 26.3763
1201 1401 25.6634
1202 1402 24.22
1203 1403 22.9939
1204 1404 22.7845
1205 1405 24.9768
1206 1406 23.6364
1207 1407 23.4091
1208 1408 22.8254
1209 1409 24.8644
1210 1410 25.9182
1211 1411 23.795
1212 1412 24.8647
1213 1413 25.326
1214 1414 24.6351
1215 1415 22.9939
1216 1416 23.573
1217 1417 24.49
1218 1418 24.9017
1219 1419 25.2864
1220 1420 24.2996
1221 1421 23.6846
1222 1422 23.8247
1223 1423 22.4556
1224 1424 23.9839
1225 1425 23.4348
1226 1426 23.3113
1227 1427 24.333
1228 1428 23.4786
1229 1429 22.7456
1230 1430 24.1927
1231 1431 22.2941
1232 1432 23.9555
1233 1433 26.0074
1234 1434 24.9604
1235 1435 24.8262
1236 1436 25.154
1237 1437 24.4114
1238 1438 23.0721
1239 1439 26.1089
1240 1440 24.1845
1241 1441 25.5168
1242 1442 25.8099
1243 1443 23.6548
1244 1444 25.4873
1245 1445 25.0342
1246 1446 23.599
1247 1447 26.2101
1248 1448 24.1253
1249 1449 26.0248
1250 1450 24.4802
1251 1451 26.2079
1252 1452 26.6392
1253 1453 24.5919
1254 1454 25.7094
1255 1455 24.637
1256 1456 24.7483
1257 1457 25.8012
1258 1458 26.3074
1259 1459 25.6746
1260 1460 25.5054
1261 1461 24.3598
1262 1462 24.0576
1263 1463 24.3832
1264 1464 23.6905
1265 1465 23.6477
1266 1466 22.3651
1267 1467 22.6079
1268 1468 22.7338
1269 1469 23.236
1270 1470 23.2158
1271 1471 22.4686
1272 1472 22.25
1273 1473 23.4285
1274 1474 23.041
1275 1475 24.8794
1276 1476 24.8366
1277 1477 24.4091
1278 1478 24.7046
1279 1479 24.6036
1280 1480 24.7262
1281 1481 23.5104
1282 1482 21.8571
1283 1483 24.3357
1284 1484 23.2753
1285 1485 25.3721
1286 1486 25.2242
1287 1487 26.5863
1288 1488 24.4876
1289 1489 26.0834
1290 1490 23.3699
1291 1491 24.9812
1292 1492 24.5997
1293 1493 24.7574
1294 1494 25.1113
1295 1495 23.4522
1296 1496 24.4741
1297 1497 22.9757
1298 1498 22.2596
1299 1499 22.5639
1300 1500 22.7893
1301 1501 22.9842
1302 1502 23.7044
1303 1503 23.429
1304 1504 23.2821
1305 1505 23.6006
1306 1506 23.5409
1307 1507 23.9644
1308 1508 23.8572
1309 1509 24.5945
1310 1510 24.9619
1311 1511 24.3331
1312 1512 24.6513
1313 1513 25.2571
1314 1514 25.3133
1315 1515 25.6218
1316 1516 23.5299
1317 1517 23.4593
1318 1518 24.4141
1319 1519 23.9401
1320 1520 23.6933
1321 1521 24.418
1322 1522 23.8415
1323 1523 24.4228
1324 1524 24.9903
1325 1525 24.4893
1326 1526 22.5627
1327 1527 24.4476
1328 1528 25.0334
1329 1529 24.2951
1330 1530 24.6856
1331 1531 24.2741
1332 1532 23.6032
1333 1533 23.2959
1334 1534 23.223
1335 1535 24.9408
1336 1536 23.168
1337 1537 24.6108
1338 1538 25.8061
1339 1539 25.167
1340 1540 26.3815
1341 1541 26.1331
1342 1542 23.9963
1343 1543 24.4568
1344 1544 25.1318
1345 1545 25.1744
1346 1546 22.7525
1347 1547 24.9952
1348 1548 25.1038
1349 1549 27.4045
1350 1550 26.5306
1351 1551 26.7001
1352 1552 25.2693
1353 1553 26.9594
1354 1554 25.4717
1355 1555 27.3275
1356 1556 26.4687
1357 1557 27.3149
1358 1558 24.9026
1359 1559 27.6473
1360 1560 26.2297
1361 1561 26.3253
1362 1562 27.3253
1363 1563 26.3099
1364 1564 24.8312
1365 1565 23.0396
1366 1566 25.5161
1367 1567 26.2344
1368 1568 25.4479
1369 1569 25.3358
1370 1570 26.3594
1371 1571 25.3325
1372 1572 25.2522
1373 1573 23.3801
1374 1574 22.3672
1375 1575 24.1741
1376 1576 23.8505
1377 1577 24.0694
1378 1578 24.0774
1379 1579 24.8625
1380 1580 23.9088
1381 1581 24.7369
1382 1582 24.9455
1383 1583 25.0279
1384 1584 23.7904
1385 1585 24.6643
1386 1586 26.1662
1387 1587 26.1961
1388 1588 25.8138
1389 1589 25.5029
1390 1590 25.1875
1391 1591 24.7856
1392 1592 25.0733
1393 1593 25.03
1394 1594 23.5051
1395 1595 24.3777
1396 1596 25.1796
1397 1597 24.8846
1398 1598 25.1321
1399 1599 24.6577
1400 1600 25.2029
1401 1601 27.187
1402 1602 24.3086
1403 1603 25.1535
1404 1604 25.2358
1405 1605 23.4687
1406 1606 24.3378
1407 1607 23.9701
1408 1608 24.2291
1409 1609 27.3715
1410 1610 25.8907
1411 1611 25.2425
1412 1612 25.6672
1413 1613 26.5627
1414 1614 26.8514
1415 1615 26.7293
1416 1616 26.3515
1417 1617 25.7855
1418 1618 25.2077
1419 1619 25.7905
1420 1620 25.7275
1421 1621 25.3961
1422 1622 26.4265
1423 1623 27.0913
1424 1624 24.2103
1425 1625 25.1009
1426 1626 24.929
1427 1627 24.0501
1428 1628 26.526
1429 1629 25.3779
1430 1630 23.8751
1431 1631 24.8441
1432 1632 27.0523
1433 1633 23.656
1434 1634 24.3368
1435 1635 24.6392
1436 1636 23.7339
1437 1637 23.285
1438 1638 22.8548
1439 1639 24.1098
1440 1640 25.6837
1441 1641 25.7975
1442 1642 25.8732
1443 1643 24.667
1444 1644 25.6986
1445 1645 26.1967
1446 1646 24.8727
1447 1647 25.8405
1448 1648 25.2911
1449 1649 24.863
1450 1650 24.6159
1451 1651 23.6424
1452 1652 23.2754
1453 1653 23.0778
1454 1654 22.9416
1455 1655 23.1619
1456 1656 23.4251
1457 1657 22.8848
1458 1658 23.4224
1459 1659 24.0488
1460 1660 22.7528
1461 1661 23.6703
1462 1662 24.0771
1463 1663 23.1902
1464 1664 23.4421
1465 1665 24.6126
1466 1666 25.9635
1467 1667 25.7095
1468 1668 25.3515
1469 1669 26.076
1470 1670 25.482
1471 1671 25.5137
1472 1672 25.2597
1473 1673 25.0012
1474 1674 24.8218
1475 1675 24.4466
1476 1676 24.6358
1477 1677 26.6962
1478 1678 25.256
1479 1679 25.259
1480 1680 24.2638
1481 1681 24.14
1482 1682 25.6314
1483 1683 25.3716
1484 1684 26.1499
1485 1685 25.8489
1486 1686 26.0813
1487 1687 27.1658
1488 1688 26.2775
1489 1689 26.8494
1490 1690 27.1465
1491 1691 25.6758
1492 1692 25.7174
1493 1693 24.6583
1494 1694 26.1042
1495 1695 24.6992
1496 1696 24.7621
1497 1697 26.7643
1498 1698 26.7574
1499 1699 25.387
1500 1700 25.5283
1501 1701 25.9705
1502 1702 25.9368
1503 1703 25.5875
1504 1704 24.2238
1505 1705 23.4889
1506 1706 22.8609
1507 1707 24.1822
1508 1708 24.1669
1509 1709 24.8756
1510 1710 23.0559
1511 1711 22.4629
1512 1712 22.6391
1513 1713 25.4647
1514 1714 25.5955
1515 1715 23.6981
1516 1716 25.4972
1517 1717 23.4174
1518 1718 23.5094
1519 1719 24.1926
1520 1720 24.3931
1521 1721 24.1036
1522 1722 23.7217
1523 1723 24.7676
1524 1724 22.9441
1525 1725 23.6773
1526 1726 25.227
1527 1727 22.9572
1528 1728 21.9182
1529 1729 24.2159
1530 1730 23.8563
1531 1731 24.9225
1532 1732 24.6967
1533 1733 26.3465
1534 1734 25.1796
1535 1735 24.8322
1536 1736 25.287
1537 1737 25.8136
1538 1738 23.8639
1539 1739 23.3288
1540 1740 23.9588
1541 1741 24.4487
1542 1742 23.296
1543 1743 23.2102
1544 1744 23.6215
1545 1745 23.6968
1546 1746 23.6131
1547 1747 23.824
1548 1748 24.4211
1549 1749 25.2673
1550 1750 26.465
1551 1751 26.0844
1552 1752 26.2653
1553 1753 23.4433
1554 1754 22.8557
1555 1755 23.4211
1556 1756 24.7967
1557 1757 24.3681
1558 1758 24.5461
1559 1759 23.6552
1560 1760 23.7256
1561 1761 21.8651
1562 1762 22.1397
1563 1763 22.5053
1564 1764 22.6901
1565 1765 22.3546
1566 1766 22.2868
1567 1767 21.4966
1568 1768 22.2841
1569 1769 22.5541
1570 1770 23.6075
1571 1771 22.9586
1572 1772 23.2701
1573 1773 21.8771
1574 1774 22.3825
1575 1775 22.9741
1576 1776 22.6371
1577 1777 22.5178
1578 1778 21.8608
1579 1779 22.1371
1580 1780 21.7776
1581 1781 22.9013
1582 1782 22.5447
1583 1783 22.8003
1584 1784 22.3174
1585 1785 22.4415
1586 1786 23.021
1587 1787 22.5616
1588 1788 22.7711
1589 1789 25.7061
1590 1790 23.8939
1591 1791 23.1979
1592 1792 24.3039
1593 1793 23.6788
1594 1794 24.3127
1595 1795 23.522
1596 1796 23.9896
1597 1797 23.7247
1598 1798 23.5461
1599 1799 23.074
1600 1800 23.2118
1601 1801 25.0805
1602 1802 24.7936
1603 1803 22.9527
1604 1804 23.7178
1605 1805 22.2023
1606 1806 23.038
1607 1807 23.8008
1608 1808 23.5429
1609 1809 23.6846
1610 1810 23.9504
1611 1811 21.9626
1612 1812 22.647
1613 1813 22.1547
1614 1814 22.646
1615 1815 23.2069
1616 1816 23.441
1617 1817 24.3315
1618 1818 23.3962
1619 1819 22.9554
1620 1820 23.8849
1621 1821 23.6556
1622 1822 23.5682
1623 1823 23.4838
1624 1824 22.6915
1625 1825 23.3737
1626 1826 23.5844
1627 1827 23.1928
1628 1828 23.0734
1629 1829 23.2548
1630 1830 22.4908
1631 1831 22.7728
1632 1832 22.3202
1633 1833 21.6018
1634 1834 23.2483
1635 1835 22.4125
1636 1836 22.0449
1637 1837 22.7811
1638 1838 22.9052
1639 1839 22.0624
1640 1840 22.3527
1641 1841 21.3726
1642 1842 22.8339
1643 1843 23.9245
1644 1844 22.5598
1645 1845 22.5776
1646 1846 24.4936
1647 1847 22.5081
1648 1848 22.8009
1649 1849 22.6974
1650 1850 22.8321
1651 1851 23.2066
1652 1852 22.8263
1653 1853 24.1591
1654 1854 23.4257
1655 1855 23.7954
1656 1856 22.8657
1657 1857 23.542
1658 1858 22.7311
1659 1859 21.7821
1660 1860 21.2727
1661 1861 22.505
1662 1862 23.1545
1663 1863 22.0365
1664 1864 21.9547
1665 1865 22.5801
1666 1866 22.2115
1667 1867 21.8416
1668 1868 21.5656
1669 1869 21.5333
1670 1870 21.8081
1671 1871 22.6051
1672 1872 21.9476
1673 1873 22.6175
1674 1874 22.5742
1675 1875 22.4954
1676 1876 23.3678
1677 1877 24.0518
1678 1878 23.4457
1679 1879 22.5837
1680 1880 23.7247
1681 1881 22.9604
1682 1882 22.3772
1683 1883 22.245
1684 1884 23.1522
1685 1885 22.1035
1686 1886 22.8948
1687 1887 22.5353
1688 1888 23.3414
1689 1889 22.5593
1690 1890 21.8815
1691 1891 22.1803
1692 1892 22.2993
1693 1893 21.6353
1694 1894 22.8752
1695 1895 22.9323
1696 1896 22.5823
1697 1897 22.5713
1698 1898 23.4824
1699 1899 22.0051
1700 1900 23.1724
1701 1901 24.8841
1702 1902 22.1879
1703 1903 21.6997
1704 1904 21.4298
1705 1905 23.5236
1706 1906 22.3711
1707 1907 23.4174
1708 1908 21.9345
1709 1909 22.4093
1710 1910 22.4706
1711 1911 21.1452
1712 1912 21.9101
1713 1913 21.5528
1714 1914 21.8908
1715 1915 21.331
1716 1916 21.491
1717 1917 21.4128
1718 1918 22.0908
1719 1919 22.0594
1720 1920 22.1466
1721 1921 23.8699
1722 1922 21.2039
1723 1923 21.9591
1724 1924 20.9553
1725 1925 21.1224
1726 1926 21.2711
1727 1927 21.2136
1728 1928 20.91
1729 1929 21.0191
1730 1930 21.2774
1731 1931 21.1029
1732 1932 21.5223
1733 1933 20.9003
1734 1934 21.6041
1735 1935 21.4064
1736 1936 21.5765
1737 1937 21.5935
1738 1938 21.4901
1739 1939 22.0931
1740 1940 22.2465
1741 1941 22.5999
1742 1942 23.0332
1743 1943 23.8025
1744 1944 23.2533
1745 1945 24.2212
1746 1946 22.726
1747 1947 24.2529
1748 1948 23.7804
1749 1949 24.2156
1750 1950 23.5674
1751 1951 22.5949
1752 1952 22.5196
1753 1953 22.567
1754 1954 21.8865
1755 1955 22.2524
1756 1956 22.9464
1757 1957 23.0845
1758 1958 22.945
1759 1959 23.1209
1760 1960 22.9503
1761 1961 23.5096
1762 1962 23.2309
1763 1963 22.4069
1764 1964 22.5316
1765 1965 23.9624
1766 1966 24.1987
1767 1967 25.223
1768 1968 24.3318
1769 1969 23.969
1770 1970 22.5523
1771 1971 24.73
1772 1972 23.451
1773 1973 24.9952
1774 1974 25.7218
1775 1975 24.4381
1776 1976 24.8089
1777 1977 24.1953
1778 1978 24.2998
1779 1979 24.5351
1780 1980 25.5542
1781 1981 24.3229
1782 1982 24.2593
1783 1983 23.7568
1784 1984 25.3617
1785 1985 23.1015
1786 1986 23.8145
1787 1987 24.8534
1788 1988 24.4594
1789 1989 24.6829
1790 1990 22.5461
1791 1991 22.7615
1792 1992 24.1361
1793 1993 23.436
1794 1994 23.68
1795 1995 25.1818
1796 1996 22.9512
1797 1997 23.7328
1798 1998 23.6803
1799 1999 24.3921
1800 2000 26.2824
1801 2001 24.4993
1802 2002 24.1813
1803 2003 24.7785
1804 2004 24.0742
1805 2005 25.3514
1806 2006 23.8235
1807 2007 24.3229
1808 2008 24.5047
1809 2009 23.2653
1810 2010 23.0434
1811 2011 24.1008
1812 2012 24.6606
1813 2013 24.6437
1814 2014 23.845
1815 2015 24.1497
1816 2016 25.5163
1817 2017 23.834
1818 2018 23.7213
1819 2019 22.8747
1820 2020 23.7169
1821 2021 23.5061
1822 2022 23.0554
1823 2023 25.129
1824 2024 24.5264
1825 2025 23.9623
1826 2026 25.7799
1827 2027 26.0141
1828 2028 24.1518
1829 2029 23.1011
1830 2030 26.2644
1831 2031 25.4367
1832 2032 27.334
1833 2033 25.7178
1834 2034 24.779
1835 2035 25.8474
1836 2036 25.2246
1837 2037 26.5879
1838 2038 25.7756
1839 2039 23.465
1840 2040 24.631
1841 2041 23.5503
1842 2042 23.4922
1843 2043 23.2187
1844 2044 24.2685
1845 2045 23.5372
1846 2046 23.0016
1847 2047 24.5073
1848 2048 25.6492
1849 2049 24.5627
1850 2050 24.8087
1851 2051 23.4117
1852 2052 23.4963
1853 2053 23.641
1854 2054 23.4532
1855 2055 25.1315
1856 2056 25.1814
1857 2057 24.0323
1858 2058 25.0424
1859 2059 26.3768
1860 2060 24.8016
1861 2061 24.7321
1862 2062 25.065
1863 2063 23.697
1864 2064 23.8766
1865 2065 24.9003
1866 2066 24.0021
1867 2067 22.76
1868 2068 22.404
1869 2069 22.7337
1870 2070 22.5158
1871 2071 22.8735
1872 2072 22.9773
1873 2073 23.5079
1874 2074 24.89
1875 2075 23.4541
1876 2076 21.5114
1877 2077 21.6034
1878 2078 22.62
1879 2079 22.1213
1880 2080 21.8001
1881 2081 21.4197
1882 2082 22.9764
1883 2083 22.1549
1884 2084 22.8491
1885 2085 23.1347
1886 2086 23.0923
1887 2087 24.553
1888 2088 24.5483
1889 2089 24.49
1890 2090 23.4756
1891 2091 25.06
1892 2092 25.169
1893 2093 22.9029
1894 2094 23.1674
1895 2095 23.1909
1896 2096 24.2671
1897 2097 22.7918
1898 2098 22.4418
1899 2099 23.8523
1900 2100 23.2702
1901 2101 23.1772
1902 2102 24.0358
1903 2103 23.5435
1904 2104 24.3333
1905 2105 23.7775
1906 2106 24.9794
1907 2107 23.2139
1908 2108 23.9381
1909 2109 24.8573
1910 2110 22.2256
1911 2111 23.1996
1912 2112 22.7675
1913 2113 23.8978
1914 2114 23.6123
1915 2115 24.2754
1916 2116 23.6592
1917 2117 23.4439
1918 2118 23.3978
1919 2119 23.8008
1920 2120 24.2266
1921 2121 24.4091
1922 2122 23.5028
1923 2123 23.1007
1924 2124 22.3415
1925 2125 22.6546
1926 2126 23.6169
1927 2127 23.8104
1928 2128 24.3308
1929 2129 23.1376
1930 2130 23.7076
1931 2131 23.075
1932 2132 21.8914
1933 2133 23.4682
1934 2134 23.0775
1935 2135 23.3688
1936 2136 23.2776
1937 2137 24.8072
1938 2138 24.4101
1939 2139 25.8823
1940 2140 24.9763
1941 2141 24.7629
1942 2142 24.7351
1943 2143 26.2328
1944 2144 23.558
1945 2145 24.3616
1946 2146 23.7077
1947 2147 24.968
1948 2148 25.2411
1949 2149 23.3617
1950 2150 24.8821
1951 2151 24.9122
1952 2152 24.7039
1953 2153 23.2995
1954 2154 25.818
1955 2155 25.3594
1956 2156 25.112
1957 2157 23.9433
1958 2158 23.3436
1959 2159 23.625
1960 2160 23.3177
1961 2161 23.159
1962 2162 24.0004
1963 2163 23.2138
1964 2164 23.4904
1965 2165 24.1471
1966 2166 24.9321
1967 2167 24.3617
1968 2168 24.2826
1969 2169 24.3793
1970 2170 24.9119
1971 2171 25.9696
1972 2172 24.637
1973 2173 24.6607
1974 2174 23.6033
1975 2175 23.0173
1976 2176 23.4066
1977 2177 24.3313
1978 2178 22.8575
1979 2179 23.4459
1980 2180 25.5593
1981 2181 24.9442
1982 2182 24.4031
1983 2183 25.1636
1984 2184 25.3145
1985 2185 24.2748
1986 2186 24.9584
1987 2187 24.564
1988 2188 23.2202
1989 2189 23.501
1990 2190 22.4917
1991 2191 23.6782
1992 2192 23.0643
1993 2193 22.8609
1994 2194 24.5638
1995 2195 25.3589
1996 2196 25.8231
1997 2197 27.425
1998 2198 27.7951
1999 2199 25.7056
2000 2200 25.4901
2001 2201 26.855
2002 2202 25.7103
2003 2203 25.2916
2004 2204 23.9677
2005 2205 23.7084
2006 2206 25.3728
2007 2207 26.5936
2008 2208 25.3866
2009 2209 23.1597
2010 2210 25.7725
2011 2211 23.9308
2012 2212 26.0042
2013 2213 25.0958
2014 2214 24.6099
2015 2215 24.254
2016 2216 24.4029
2017 2217 26.3054
2018 2218 25.0467
2019 2219 25.0134
2020 2220 26.2154
2021 2221 25.8216
2022 2222 23.9392
2023 2223 23.1998
2024 2224 25.6171
2025 2225 22.6478
2026 2226 25.7629
2027 2227 26.6774
2028 2228 26.1924
2029 2229 27.2071
2030 2230 25.3673
2031 2231 25.1216
2032 2232 23.837
2033 2233 27.4644
2034 2234 25.9493
2035 2235 27.5201
2036 2236 26.9841
2037 2237 26.2148
2038 2238 25.7917
2039 2239 26.0182
2040 2240 25.7296
2041 2241 25.3236
2042 2242 25.7062
2043 2243 24.3936
2044 2244 23.9531
2045 2245 25.4591
2046 2246 25.9735
2047 2247 23.8942
2048 2248 25.3603
2049 2249 25.0394
2050 2250 25.0706
2051 2251 23.5461
2052 2252 24.1127
2053 2253 24.5743
2054 2254 23.3769
2055 2255 25.6735
2056 2256 25.6445
2057 2257 24.0321
2058 2258 25.2506
2059 2259 24.6211
2060 2260 25.4584
2061 2261 26.751
2062 2262 24.2585
2063 2263 22.9578
2064 2264 25.4069
2065 2265 24.6371
2066 2266 22.4685
2067 2267 23.3083
2068 2268 24.3956
2069 2269 23.5949
2070 2270 24.84
2071 2271 23.8636
2072 2272 24.9979
2073 2273 24.713
2074 2274 24.6603
2075 2275 22.7214
2076 2276 22.3691
2077 2277 21.8295
2078 2278 23.3159
2079 2279 24.0413
2080 2280 26.8979
2081 2281 27.2884
2082 2282 27.4894
2083 2283 27.0112
2084 2284 24.2057
2085 2285 24.3676
2086 2286 24.6488
2087 2287 23.2861
2088 2288 23.5858
2089 2289 23.4205
2090 2290 23.0832
2091 2291 22.2213
2092 2292 23.0871
2093 2293 22.7132
2094 2294 24.037
2095 2295 25.7141
2096 2296 24.9837
2097 2297 24.5769
2098 2298 23.1452
2099 2299 24.75
2100 2300 24.7415
2101 2301 24.1895
2102 2302 24.7044
2103 2303 23.6841
2104 2304 23.1692
2105 2305 23.2496
2106 2306 25.0189
2107 2307 25.8762
2108 2308 26.6009
2109 2309 24.9647
2110 2310 25.376
2111 2311 23.9098
2112 2312 24.0146
2113 2313 24.1296
2114 2314 25.4783
2115 2315 26.5526
2116 2316 26.0206
2117 2317 24.2527
2118 2318 22.6778
2119 2319 23.779
2120 2320 22.8445
2121 2321 24.585
2122 2322 24.5394
2123 2323 25.4954
2124 2324 25.0928
2125 2325 23.2015
2126 2326 23.321
2127 2327 23.6008
2128 2328 23.4956
2129 2329 22.8187
2130 2330 23.4583
2131 2331 23.4781
2132 2332 23.2368
2133 2333 24.0584
2134 2334 24.4404
2135 2335 25.0795
2136 2336 24.937
2137 2337 25.6485
2138 2338 23.521
2139 2339 23.5893
2140 2340 23.0487
2141 2341 24.3131
2142 2342 22.7747
2143 2343 22.3581
2144 2344 23.4435
2145 2345 24.772
2146 2346 23.6165
2147 2347 22.7952
2148 2348 23.2576
2149 2349 21.9164
2150 2350 23.4355
2151 2351 22.5314
2152 2352 21.9206
2153 2353 21.907
2154 2354 21.716
2155 2355 22.5322
2156 2356 22.1294
2157 2357 22.6759
2158 2358 23.2237
2159 2359 23.6823
2160 2360 22.7982
2161 2361 22.6713
2162 2362 25.1207
2163 2363 24.3455
2164 2364 24.5141
2165 2365 24.9494
2166 2366 24.0068
2167 2367 25.2541
2168 2368 24.4768
2169 2369 25.537
2170 2370 24.3323
2171 2371 24.0209
2172 2372 23.7401
2173 2373 22.6725
2174 2374 23.5436
2175 2375 24.5873
2176 2376 21.7892
2177 2377 24.7183
2178 2378 25.627
2179 2379 24.5357
2180 2380 23.2515
2181 2381 22.4318
2182 2382 21.6737
2183 2383 25.008
2184 2384 25.735
2185 2385 25.3145
2186 2386 25.9534
2187 2387 26.0048
2188 2388 24.9293
2189 2389 25.0708
2190 2390 24.7384
2191 2391 26.5106
2192 2392 27.1816
2193 2393 27.2421
2194 2394 23.5607
2195 2395 25.1523
2196 2396 26.0069
2197 2397 26.8515
2198 2398 26.4058
2199 2399 27.0348
2200 2400 27.3399
2201 2401 28.2558
2202 2402 25.6365
2203 2403 27.848
2204 2404 26.2198
2205 2405 24.9553
2206 2406 25.0733
2207 2407 24.7921
2208 2408 26.9336
2209 2409 27.3874
2210 2410 26.063
2211 2411 23.9354
2212 2412 23.4071
2213 2413 24.4583
2214 2414 26.3109
2215 2415 25.5801
2216 2416 25.0897
2217 2417 25.9514
2218 2418 23.7289
2219 2419 24.5052
2220 2420 24.7351
2221 2421 25.2684
2222 2422 26.2418
2223 2423 24.2601
2224 2424 24.3864
2225 2425 23.5819
2226 2426 23.4776
2227 2427 25.3482
2228 2428 24.5986
2229 2429 22.9512
2230 2430 22.9063
2231 2431 21.8194
2232 2432 23.3938
2233 2433 23.1912
2234 2434 23.7105
2235 2435 24.6173
2236 2436 24.2604
2237 2437 25.7296
2238 2438 24.2714
2239 2439 23.0778
2240 2440 22.5927
2241 2441 22.4633
2242 2442 23.3439
2243 2443 24.577
2244 2444 22.8652
2245 2445 22.7732
2246 2446 23.9364
2247 2447 24.2325
2248 2448 23.5677
2249 2449 25.5729
2250 2450 25.5457
2251 2451 24.2773
2252 2452 25.6079
2253 2453 24.0384
2254 2454 23.756
2255 2455 23.3395
2256 2456 23.5878
2257 2457 24.6085
2258 2458 22.935
2259 2459 24.8572
2260 2460 25.7019
2261 2461 23.6353
2262 2462 22.3764
2263 2463 24.8376
2264 2464 24.1636
2265 2465 25.7031
2266 2466 24.209
2267 2467 23.6681
2268 2468 23.6178
2269 2469 24.2752
2270 2470 24.5851
2271 2471 25.2883
2272 2472 25.7136
2273 2473 24.7369
2274 2474 22.8593
2275 2475 23.6826
2276 2476 23.9242
2277 2477 22.9425
2278 2478 23.2732
2279 2479 24.7548
2280 2480 24.1861
2281 2481 25.4822
2282 2482 23.8279
2283 2483 24.8248
2284 2484 25.0573
2285 2485 22.3944
2286 2486 23.1443
2287 2487 22.4315
2288 2488 25.0359
2289 2489 23.4845
2290 2490 24.4854
2291 2491 23.0336
2292 2492 23.4799
2293 2493 23.1077
2294 2494 23.1738
2295 2495 23.8211
2296 2496 24.9236
2297 2497 25.6814
2298 2498 23.5795
2299 2499 24.5644
2300 2500 23.0417
2301 2501 23.4025
2302 2502 23.4651
2303 2503 22.2578
2304 2504 23.0955
2305 2505 24.392
2306 2506 25.0598
2307 2507 24.5461
2308 2508 25.6997
2309 2509 24.388
2310 2510 24.3571
2311 2511 23.9817
2312 2512 23.9147
2313 2513 23.462
2314 2514 24.5312
2315 2515 24.075
2316 2516 22.1976
2317 2517 24.8933
2318 2518 24.9874
2319 2519 24.5828
2320 2520 23.1858
2321 2521 25.3579
2322 2522 25.431
2323 2523 23.3869
2324 2524 24.0319
2325 2525 23.1933
2326 2526 22.4738
2327 2527 24.4396
2328 2528 25.0619
2329 2529 24.8532
2330 2530 24.6503
2331 2531 25.4919
2332 2532 26.8439
2333 2533 25.3436
2334 2534 23.9337
2335 2535 23.7837
2336 2536 23.6527
2337 2537 24.8968
2338 2538 24.3896
2339 2539 24.2435
2340 2540 23.943
2341 2541 24.7948
2342 2542 23.8264
2343 2543 25.6762
2344 2544 22.4283
2345 2545 24.1099
2346 2546 24.9212
2347 2547 25.8552
2348 2548 23.2865
2349 2549 24.1831
2350 2550 23.8773
2351 2551 23.5709
2352 2552 23.9134
2353 2553 24.0068
2354 2554 23.4701
2355 2555 23.8813
2356 2556 23.8678
2357 2557 25.0489
2358 2558 24.0571
2359 2559 23.1997
2360 2560 24.5769
2361 2561 23.7312
2362 2562 24.243
2363 2563 22.6242
2364 2564 23.7843
2365 2565 23.9158
2366 2566 22.6623
2367 2567 23.7546
2368 2568 24.0642
2369 2569 23.1834
2370 2570 22.8428
2371 2571 23.6538
2372 2572 24.4508
2373 2573 24.6055
2374 2574 22.899
2375 2575 22.675
2376 2576 22.3559
2377 2577 23.4267
2378 2578 23.0176
2379 2579 22.1034
2380 2580 22.363
2381 2581 23.7757
2382 2582 25.34
2383 2583 25.3
2384 2584 23.5119
2385 2585 24.3983
2386 2586 27.0436
2387 2587 25.585
2388 2588 25.8063
2389 2589 24.7166
2390 2590 25.3308
2391 2591 24.6118
2392 2592 23.2632
2393 2593 26.1452
2394 2594 23.8499
2395 2595 23.6833
2396 2596 24.6931
2397 2597 25.3915
2398 2598 24.3418
2399 2599 22.8275
2400 2600 24.0167
2401 2601 24.2067
2402 2602 23.3065
2403 2603 23.7186
2404 2604 23.5691
2405 2605 22.7198
2406 2606 20.885
2407 2607 21.8948
2408 2608 21.4218
2409 2609 21.3612
2410 2610 21.1918
2411 2611 21.8974
2412 2612 22.4941
2413 2613 22.3692
2414 2614 22.1988
2415 2615 22.1888
2416 2616 22.4885
2417 2617 21.9203
2418 2618 22.6351
2419 2619 23.3311
2420 2620 24.8523
2421 2621 23.5818
2422 2622 23.3906
2423 2623 23.3591
2424 2624 22.3917
2425 2625 23.0663
2426 2626 23.6962
2427 2627 22.1627
2428 2628 24.8618
2429 2629 26.2843
2430 2630 25.0022
2431 2631 25.3745
2432 2632 23.8072
2433 2633 25.2055
2434 2634 25.7663
2435 2635 24.869
2436 2636 23.6984
2437 2637 25.1779
2438 2638 25.0609
2439 2639 28.2278
2440 2640 28.7626
2441 2641 26.8707
2442 2642 25.3654
2443 2643 26.0791
2444 2644 25.3653
2445 2645 25.2137
2446 2646 23.9344
2447 2647 24.2267
2448 2648 24.0561
2449 2649 23.7821
2450 2650 24.2783
2451 2651 23.2453
2452 2652 23.3843
2453 2653 23.9315
2454 2654 24.4006
2455 2655 24.8812
2456 2656 25.5313
2457 2657 23.7526
2458 2658 24.2067
2459 2659 23.8032
2460 2660 24.1426
2461 2661 24.211
2462 2662 23.8261
2463 2663 25.9184
2464 2664 25.1034
2465 2665 23.7434
2466 2666 24.9315
2467 2667 25.6168
2468 2668 25.6526
2469 2669 25.8323
2470 2670 24.9868
2471 2671 24.0778
2472 2672 23.7199
2473 2673 22.7725
2474 2674 25.8457
2475 2675 23.8559
2476 2676 24.9431
2477 2677 23.9976
2478 2678 24.1744
2479 2679 24.3021
2480 2680 23.8042
2481 2681 25.8213
2482 2682 24.8233
2483 2683 23.7846
2484 2684 24.3025
2485 2685 25.216
2486 2686 24.3497
2487 2687 25.2779
2488 2688 25.3594
2489 2689 24.397
2490 2690 24.1747
2491 2691 24.2101
2492 2692 25.7798
2493 2693 24.7563
2494 2694 28.1495
2495 2695 25.5615
2496 2696 23.7852
2497 2697 24.4947
2498 2698 23.9018
2499 2699 24.2354
2500 2700 25.175
2501 2701 24.7638
2502 2702 24.4355
2503 2703 24.0554
2504 2704 23.2282
2505 2705 23.8304
2506 2706 24.2938
2507 2707 24.2911
2508 2708 24.1992
2509 2709 23.016
2510 2710 24.5302
2511 2711 22.7211
2512 2712 22.6547
2513 2713 23.8665
2514 2714 24.8465
2515 2715 25.0009
2516 2716 24.2016
2517 2717 24.6139
2518 2718 25.0498
2519 2719 23.5748
2520 2720 25.0079
2521 2721 25.6434
2522 2722 26.0264
2523 2723 25.4442
2524 2724 24.2093
2525 2725 24.1291
2526 2726 23.611
2527 2727 23.9148
2528 2728 22.6802
2529 2729 22.9616
2530 2730 22.6554
2531 2731 23.926
2532 2732 24.834
2533 2733 24.801
2534 2734 24.798
2535 2735 24.6863
2536 2736 23.8629
2537 2737 25.2715
2538 2738 25.2709
2539 2739 25.1679
2540 2740 25.3575
2541 2741 24.5566
2542 2742 24.323
2543 2743 24.4007
2544 2744 24.0588
2545 2745 23.5168
2546 2746 24.3484
2547 2747 25.9241
2548 2748 26.3322
2549 2749 24.8871
2550 2750 24.0172
2551 2751 25.3291
2552 2752 24.4414
2553 2753 25.773
2554 2754 24.6814
2555 2755 23.9426
2556 2756 24.4765
2557 2757 24.3796
2558 2758 24.0058
2559 2759 25.5744
2560 2760 24.9402
2561 2761 24.4028
2562 2762 25.0074
2563 2763 25.8288
2564 2764 24.5882
2565 2765 24.5227
2566 2766 26.2471
2567 2767 24.1736
2568 2768 23.3706
2569 2769 23.8876
2570 2770 22.9015
2571 2771 23.9248
2572 2772 24.0232
2573 2773 24.6214
2574 2774 23.3588
2575 2775 23.9776
2576 2776 24.8682
2577 2777 24.9037
2578 2778 23.2951
2579 2779 23.2562
2580 2780 23.5976
2581 2781 23.9291
2582 2782 24.0333
2583 2783 23.3307
2584 2784 23.0729
2585 2785 24.37
2586 2786 28.4065
2587 2787 24.8557
2588 2788 24.3853
2589 2789 24.6869
2590 2790 24.3901
2591 2791 24.4989
2592 2792 24.9692
2593 2793 24.7773
2594 2794 23.9232
2595 2795 23.255
2596 2796 22.6067
2597 2797 24.5276
2598 2798 24.606
2599 2799 24.6139
2600 2800 25.3641
2601 2801 24.9417
2602 2802 25.2103
2603 2803 27.982
2604 2804 27.147
2605 2805 26.5624
2606 2806 26.5273
2607 2807 27.3815
2608 2808 26.7427
2609 2809 26.4147
2610 2810 25.3168
2611 2811 24.4089
2612 2812 23.9262
2613 2813 26.4801
2614 2814 25.9697
2615 2815 27.273
2616 2816 27.2034
2617 2817 26.9681
2618 2818 26.8364
2619 2819 26.2629
2620 2820 23.9501
2621 2821 25.4491
2622 2822 27.1621
2623 2823 26.6405
2624 2824 25.5149
2625 2825 26.1677
2626 2826 25.2218
2627 2827 26.1977
2628 2828 25.1105
2629 2829 27.2546
2630 2830 26.3425
2631 2831 25.0427
2632 2832 27.356
2633 2833 27.0546
2634 2834 27.4091
2635 2835 26.5276
2636 2836 27.1155
2637 2837 27.7571
2638 2838 27.5764
2639 2839 26.9588
2640 2840 27.7364
2641 2841 28.6629
2642 2842 27.559
2643 2843 26.816
2644 2844 26.6587
2645 2845 25.3433
2646 2846 26.8835
2647 2847 25.4293
2648 2848 24.6979
2649 2849 25.5516
2650 2850 26.9625
2651 2851 29.1019
2652 2852 30.0925
2653 2853 26.5595
2654 2854 24.4442
2655 2855 26.3545
2656 2856 25.8111
2657 2857 27.8268
2658 2858 26.5643
2659 2859 26.6987
2660 2860 25.8213
2661 2861 26.7475
2662 2862 26.3402
2663 2863 24.3092
2664 2864 25.156
2665 2865 25.6675
2666 2866 26.5121
2667 2867 26.9967
2668 2868 26.245
2669 2869 26.2033
2670 2870 24.724
2671 2871 24.3143
2672 2872 25.6491
2673 2873 25.7057
2674 2874 24.8451
2675 2875 24.447
2676 2876 26.4563
2677 2877 26.3852
2678 2878 25.2359
2679 2879 24.0881
2680 2880 23.6884
2681 2881 25.8259
2682 2882 26.9882
2683 2883 26.8901
2684 2884 25.0799
2685 2885 26.2721
2686 2886 25.6835
2687 2887 24.6394
2688 2888 25.5257
2689 2889 25.5469
2690 2890 24.1878
2691 2891 24.469
2692 2892 25.039
2693 2893 24.4959
2694 2894 26.0782
2695 2895 25.7898
2696 2896 25.8991
2697 2897 23.9422
2698 2898 23.3875
2699 2899 24.7358
2700 2900 25.2576
2701 2901 24.9466
2702 2902 25.0671
2703 2903 25.6531
2704 2904 23.8979
2705 2905 25.5289
2706 2906 23.8508
2707 2907 24.5125
2708 2908 25.7111
2709 2909 24.8726
2710 2910 25.2282
2711 2911 24.7607
2712 2912 24.8373
2713 2913 24.9231
2714 2914 24.1913
2715 2915 23.2608
2716 2916 24.6201
2717 2917 23.3226
2718 2918 24.7862
2719 2919 24.749
2720 2920 24.6139
2721 2921 25.5106
2722 2922 25.8898
2723 2923 26.2601
2724 2924 24.5745
2725 2925 23.4253
2726 2926 23.8216
2727 2927 23.9967
2728 2928 24.3451
2729 2929 24.1684
2730 2930 24.694
2731 2931 25.8798
2732 2932 25.9641
2733 2933 25.5162
2734 2934 27.3105
2735 2935 24.6528
2736 2936 25.4906
2737 2937 24.8307
2738 2938 24.3538
2739 2939 24.7677
2740 2940 24.9432
2741 2941 24.835
2742 2942 25.184
2743 2943 24.789
2744 2944 24.361
2745 2945 24.8963
2746 2946 23.7378
2747 2947 24.3689
2748 2948 26.2793
2749 2949 24.8675
2750 2950 25.5508
2751 2951 26.3332
2752 2952 25.5887
2753 2953 25.3653
2754 2954 25.6714
2755 2955 25.9434
2756 2956 26.0504
2757 2957 25.295
2758 2958 24.1261
2759 2959 24.1156
2760 2960 24.488
2761 2961 24.6915
2762 2962 23.7334
2763 2963 24.96
2764 2964 24.63
2765 2965 24.6111
2766 2966 25.2644
2767 2967 24.7153
2768 2968 24.5831
2769 2969 24.1925
2770 2970 24.2981
2771 2971 22.5356
2772 2972 22.9001
2773 2973 22.8159
2774 2974 22.3528
2775 2975 23.1989
2776 2976 22.4829
2777 2977 23.0665
2778 2978 24.5384
2779 2979 24.9372
2780 2980 23.9654
2781 2981 24.9889
2782 2982 24.6118
2783 2983 23.1248
2784 2984 24.9055
2785 2985 23.3372
2786 2986 23.864
2787 2987 24.1431
2788 2988 24.1262
2789 2989 25.9546
2790 2990 25.0104
2791 2991 24.0746
2792 2992 24.01
2793 2993 27.4564
2794 2994 24.4346
2795 2995 24.415
2796 2996 24.4523
2797 2997 23.7651
2798 2998 25.117
2799 2999 22.9558
2800 3000 23.4163
2801 3001 22.6646
2802 3002 22.06
2803 3003 22.3851
2804 3004 25.448
2805 3005 24.3894
2806 3006 25.0739
2807 3007 23.6575
2808 3008 23.1842
2809 3009 23.5323
2810 3010 23.5355
2811 3011 24.0322
2812 3012 25.0602
2813 3013 24.9274
2814 3014 24.5619
2815 3015 24.8339
2816 3016 23.0602
2817 3017 23.3726
2818 3018 23.3454
2819 3019 23.4419
2820 3020 22.7741
2821 3021 23.8925
2822 3022 24.22
2823 3023 23.9814
2824 3024 23.8023
2825 3025 23.8102
2826 3026 24.6209
2827 3027 23.996
2828 3028 24.3923
2829 3029 24.7048
2830 3030 24.2665
2831 3031 24.3044
2832 3032 25.3922
2833 3033 23.7371
2834 3034 25.2661
2835 3035 25.7975
2836 3036 24.8224
2837 3037 25.0987
2838 3038 24.6387
2839 3039 24.4905
2840 3040 23.0332
2841 3041 22.7189
2842 3042 23.6682
2843 3043 23.4128
2844 3044 23.0663
2845 3045 23.6124
2846 3046 24.3944
2847 3047 24.3264
2848 3048 24.1232
2849 3049 23.9359
2850 3050 24.1242
2851 3051 23.9911
2852 3052 23.573
2853 3053 23.6711
2854 3054 23.1424
2855 3055 24.4534
2856 3056 24.0951
2857 3057 24.2674
2858 3058 24.5921
2859 3059 25.0898
2860 3060 24.561
2861 3061 24.7566
2862 3062 23.3544
2863 3063 24.6638
2864 3064 22.8137
2865 3065 24.0008
2866 3066 25.6191
2867 3067 26.4297
2868 3068 26.3698
2869 3069 26.0258
2870 3070 25.1233
2871 3071 24.1086
2872 3072 25.5225
2873 3073 24.4798
2874 3074 22.969
2875 3075 25.7891
2876 3076 25.2794
2877 3077 25.8707
2878 3078 26.5451
2879 3079 25.847
2880 3080 25.1133
2881 3081 25.0048
2882 3082 25.0712
2883 3083 23.9778
2884 3084 24.6369
2885 3085 24.7
2886 3086 25.8089
2887 3087 24.8274
2888 3088 26.596
2889 3089 25.4528
2890 3090 26.1291
2891 3091 27.3026
2892 3092 26.2034
2893 3093 25.7647
2894 3094 25.975
2895 3095 26.8031
2896 3096 26.3648
2897 3097 25.6933
2898 3098 25.4698
2899 3099 25.507
2900 3100 25.514
2901 3101 24.8144
2902 3102 26.3578
2903 3103 25.8426
2904 3104 23.6553
2905 3105 22.8524
2906 3106 22.9623
2907 3107 25.1058
2908 3108 24.4957
2909 3109 23.6682
2910 3110 24.7938
2911 3111 24.147
2912 3112 25.3527
2913 3113 26.0729
2914 3114 24.5128
2915 3115 23.8196
2916 3116 23.9939
2917 3117 23.9381
2918 3118 23.0348
2919 3119 24.8948
2920 3120 24.9827
2921 3121 25.346
2922 3122 24.8454
2923 3123 24.7621
2924 3124 27.1573
2925 3125 26.7466
2926 3126 25.2334
2927 3127 25.5142
2928 3128 25.7242
2929 3129 26.3059
2930 3130 25.7662
2931 3131 27.277
2932 3132 26.8316
2933 3133 26.9268
2934 3134 24.9785
2935 3135 23.222
2936 3136 25.5284
2937 3137 24.6876
2938 3138 24.694
2939 3139 24.1103
2940 3140 25.1777
2941 3141 26.2407
2942 3142 27.4724
2943 3143 26.8946
2944 3144 26.9343
2945 3145 23.4624
2946 3146 22.5682
2947 3147 22.0193
2948 3148 22.8054
2949 3149 23.5708
2950 3150 23.6021
2951 3151 23.2767
2952 3152 24.1858
2953 3153 22.9195
2954 3154 23.1117
2955 3155 24.358
2956 3156 25.7915
2957 3157 24.0749
2958 3158 24.3438
2959 3159 24.4291
2960 3160 23.8758
2961 3161 24.7341
2962 3162 23.0542
2963 3163 22.526
2964 3164 23.6011
2965 3165 22.7137
2966 3166 23.6326
2967 3167 23.8562
2968 3168 23.5373
2969 3169 23.3331
2970 3170 23.5634
2971 3171 24.6479
2972 3172 25.5338
2973 3173 26.0577
2974 3174 24.8705
2975 3175 24.5078
2976 3176 26.0518
2977 3177 24.943
2978 3178 27.2943
2979 3179 25.6195
2980 3180 25.448
2981 3181 25.2787
2982 3182 26.2481
2983 3183 26.5187
2984 3184 25.7285
2985 3185 26.1135
2986 3186 25.9541
2987 3187 25.4063
2988 3188 25.8381
2989 3189 27.2587
2990 3190 25.6024
2991 3191 26.6687
2992 3192 27.3607
2993 3193 26.4264
2994 3194 24.4331
2995 3195 23.3491
2996 3196 24.4989
2997 3197 24.007
2998 3198 25.2517
2999 3199 24.4926
3000 3200 25.1308
3001 3201 24.4736
3002 3202 24.3852
3003 3203 24.3128
3004 3204 24.0138
3005 3205 24.9422
3006 3206 24.58
3007 3207 23.0737
3008 3208 23.0219
3009 3209 22.9078
3010 3210 23.7454
3011 3211 23.3907
3012 3212 23.4487
3013 3213 24.0583
3014 3214 27.1596
3015 3215 26.9853
3016 3216 25.0737
3017 3217 27.9963
3018 3218 27.812
3019 3219 27.6559
3020 3220 27.2491
3021 3221 27.0679
3022 3222 25.7451
3023 3223 25.2507
3024 3224 25.3037
3025 3225 23.1901
3026 3226 24.3854
3027 3227 24.6623
3028 3228 25.3712
3029 3229 24.0386
3030 3230 25.1266
3031 3231 25.0474
3032 3232 26.2134
3033 3233 25.2063
3034 3234 25.897
3035 3235 26.2888
3036 3236 27.6879
3037 3237 25.6714
3038 3238 26.8972
3039 3239 26.272
3040 3240 23.9427
3041 3241 23.6265
3042 3242 25.2217
3043 3243 23.5196
3044 3244 23.6942
3045 3245 23.0322
3046 3246 23.658
3047 3247 25.2259
3048 3248 25.2406
3049 3249 22.3161
3050 3250 24.9936
3051 3251 25.7977
3052 3252 23.4618
3053 3253 23.6195
3054 3254 23.9039
3055 3255 23.3956
3056 3256 23.1172
3057 3257 24.1847
3058 3258 24.0099
3059 3259 26.8483
3060 3260 27.1498
3061 3261 28.4725
3062 3262 29.1543
3063 3263 28.2765
3064 3264 28.7341
3065 3265 27.9615
3066 3266 27.5321
3067 3267 26.8834
3068 3268 27.0529
3069 3269 27.9402
3070 3270 28.6243
3071 3271 27.5248
3072 3272 26.8897
3073 3273 26.4523
3074 3274 26.8848
3075 3275 26.4908
3076 3276 25.566
3077 3277 26.523
3078 3278 27.0778
3079 3279 26.862
3080 3280 24.3846
3081 3281 26.2553
3082 3282 26.0407
3083 3283 26.2999
3084 3284 25.5381
3085 3285 26.8757
3086 3286 26.6562
3087 3287 26.9694
3088 3288 27.6456
3089 3289 25.205
3090 3290 24.174
3091 3291 22.2044
3092 3292 22.225
3093 3293 23.524
3094 3294 24.1669
3095 3295 25.3932
3096 3296 25.7739
3097 3297 25.3117
3098 3298 26.0851
3099 3299 25.8511
3100 3300 26.3368
3101 3301 26.3251
3102 3302 23.8204
3103 3303 25.1807
3104 3304 23.4053
3105 3305 23.194
3106 3306 22.9894
3107 3307 22.2269
3108 3308 22.8413
3109 3309 22.5538
3110 3310 23.1329
3111 3311 22.2123
3112 3312 23.3602
3113 3313 22.9263
3114 3314 21.8184
3115 3315 23.2166
3116 3316 23.551
3117 3317 22.511
3118 3318 22.3986
3119 3319 21.7388
3120 3320 21.8635
3121 3321 21.6074
3122 3322 23.5688
3123 3323 24.1771
3124 3324 24.264
3125 3325 23.6061
3126 3326 24.1324
3127 3327 22.8655
3128 3328 21.7127
3129 3329 22.1976
3130 3330 23.7667
3131 3331 24.3935
3132 3332 25.49
3133 3333 23.949
3134 3334 24.1844
3135 3335 22.9367
3136 3336 23.4308
3137 3337 22.046
3138 3338 22.1914
3139 3339 22.9398
3140 3340 23.4548
3141 3341 22.4974
3142 3342 22.5949
3143 3343 22.4813
3144 3344 22.1065
3145 3345 22.8086
3146 3346 21.9388
3147 3347 21.845
3148 3348 21.9873
3149 3349 22.0548
3150 3350 21.9199
3151 3351 22.0386
3152 3352 21.459
3153 3353 21.6977
3154 3354 22.1414
3155 3355 22.397
3156 3356 23.6737
3157 3357 22.9251
3158 3358 22.8421
3159 3359 22.6266
3160 3360 22.5773
3161 3361 23.7798
3162 3362 22.8716
3163 3363 25.0275
3164 3364 22.5028
3165 3365 22.5569
3166 3366 23.0593
3167 3367 22.5493
3168 3368 22.8646
3169 3369 23.8859
3170 3370 22.7532
3171 3371 23.339
3172 3372 24.7285
3173 3373 24.1673
3174 3374 25.1506
3175 3375 24.7741
3176 3376 22.062
3177 3377 22.3602
3178 3378 22.4951
3179 3379 22.8139
3180 3380 23.1649
3181 3381 23.5911
3182 3382 23.2208
3183 3383 23.7514
3184 3384 23.0655
3185 3385 24.4283
3186 3386 23.3166
3187 3387 22.7857
3188 3388 23.1431
3189 3389 22.6466
3190 3390 24.6291
3191 3391 24.1079
3192 3392 22.8364
3193 3393 23.3498
3194 3394 23.6907
3195 3395 22.9958
3196 3396 23.3538
3197 3397 22.7524
3198 3398 21.9878
3199 3399 22.8478
3200 3400 22.0027
3201 3401 23.2254
3202 3402 23.8153
3203 3403 24.0331
3204 3404 23.6634
3205 3405 24.2307
3206 3406 22.6279
3207 3407 21.7634
3208 3408 21.8447
3209 3409 21.6424
3210 3410 22.5706
3211 3411 21.5812
3212 3412 21.6322
3213 3413 21.9808
3214 3414 22.3159
3215 3415 22.2051
3216 3416 22.1104
3217 3417 21.2623
3218 3418 21.5472
3219 3419 21.1349
3220 3420 22.3968
3221 3421 22.9095
3222 3422 22.4347
3223 3423 22.9968
3224 3424 22.3091
3225 3425 22.9061
3226 3426 22.6662
3227 3427 22.847
3228 3428 22.7711
3229 3429 22.9192
3230 3430 22.7637
3231 3431 22.0994
3232 3432 22.1523
3233 3433 22.5906
3234 3434 22.6665
3235 3435 22.4345
3236 3436 23.2025
3237 3437 22.2886
3238 3438 22.3944
3239 3439 22.1692
3240 3440 25.41
3241 3441 23.2457
3242 3442 23.6175
3243 3443 23.0533
3244 3444 23.5427
3245 3445 22.2306
3246 3446 22.4594
3247 3447 22.7105
3248 3448 22.8859
3249 3449 23.0334
3250 3450 23.6078
3251 3451 22.8888
3252 3452 22.9058
3253 3453 23.5114
3254 3454 22.8229
3255 3455 22.375
3256 3456 23.1707
3257 3457 23.2912
3258 3458 22.7667
3259 3459 22.0959
3260 3460 21.8872
3261 3461 22.13
3262 3462 22.7776
3263 3463 22.2611
3264 3464 22.2028
3265 3465 22.1812
3266 3466 22.4842
3267 3467 21.3771
3268 3468 21.8117
3269 3469 22.232
3270 3470 22.2603
3271 3471 22.6901
3272 3472 21.832
3273 3473 21.5146
3274 3474 21.9583
3275 3475 22.4565
3276 3476 22.428
3277 3477 21.6791
3278 3478 21.7534
3279 3479 22.2296
3280 3480 21.8353
3281 3481 22.1363
3282 3482 22.213
3283 3483 21.9272
3284 3484 22.1833
3285 3485 22.2735
3286 3486 23.1012
3287 3487 22.1888
3288 3488 22.1617
3289 3489 22.1136
3290 3490 22.6241
3291 3491 22.129
3292 3492 21.3595
3293 3493 21.9799
3294 3494 22.0965
3295 3495 22.934
3296 3496 22.7624
3297 3497 22.9212
3298 3498 22.1556
3299 3499 22.7576
3300 3500 22.7612
3301 3501 21.8775
3302 3502 21.462
3303 3503 21.3848
3304 3504 21.5048
3305 3505 21.6875
3306 3506 21.3997
3307 3507 21.413
3308 3508 21.2767
3309 3509 21.7561
3310 3510 21.3057
3311 3511 21.0895
3312 3512 21.2884
3313 3513 21.3517
3314 3514 21.6417
3315 3515 21.6185
3316 3516 21.3326
3317 3517 21.6373
3318 3518 22.0007
3319 3519 21.7139
3320 3520 21.8051
3321 3521 22.2477
3322 3522 23.3505
3323 3523 23.2638
3324 3524 23.7058
3325 3525 23.6461
3326 3526 23.6649
3327 3527 23.0596
3328 3528 23.3347
3329 3529 23.4338
3330 3530 23.5623
3331 3531 23.4845
3332 3532 22.0361
3333 3533 22.4552
3334 3534 22.2194
3335 3535 21.756
3336 3536 21.6857
3337 3537 21.583
3338 3538 21.4362
3339 3539 21.9517
3340 3540 21.5655
3341 3541 21.4271
3342 3542 20.7072
3343 3543 21.6611
3344 3544 21.5942
3345 3545 21.8587
3346 3546 22.0535
3347 3547 22.2152
3348 3548 21.8476
3349 3549 22.2213
3350 3550 21.581
3351 3551 22.1613
3352 3552 20.8379
3353 3553 20.7173
3354 3554 20.7154
3355 3555 21.1123
3356 3556 21.8418
3357 3557 20.9621
3358 3558 20.7989
3359 3559 20.4846
3360 3560 20.8624
3361 3561 20.8055
3362 3562 20.8973
3363 3563 21.1492
3364 3564 21.0959
3365 3565 21.2738
3366 3566 21.8339
3367 3567 21.9855
3368 3568 21.5747
3369 3569 22.198
3370 3570 21.4871
3371 3571 21.9177
3372 3572 22.2309
3373 3573 21.4869
3374 3574 21.9542
3375 3575 21.1378
3376 3576 22.3762
3377 3577 21.5327
3378 3578 22.842
3379 3579 21.4589
3380 3580 21.7405
3381 3581 21.7526
3382 3582 20.8683
3383 3583 21.2535
3384 3584 21.8774
3385 3585 21.5389
3386 3586 21.7847
3387 3587 21.8764
3388 3588 21.7538
3389 3589 22.8232
3390 3590 22.3441
3391 3591 22.8897
3392 3592 24.1239
3393 3593 23.2368
3394 3594 23.8445
3395 3595 22.2058
3396 3596 22.4421
3397 3597 23.1717
3398 3598 23.0531
3399 3599 22.3486
3400 3600 22.4939
3401 3601 23.0071
3402 3602 23.3458
3403 3603 23.3274
3404 3604 23.1228
3405 3605 23.7622
3406 3606 22.7538
3407 3607 22.8858
3408 3608 22.3928
3409 3609 22.0771
3410 3610 21.1092
3411 3611 22.1016
3412 3612 21.4896
3413 3613 22.3016
3414 3614 21.8311
3415 3615 21.3347
3416 3616 21.2639
3417 3617 20.7902
3418 3618 20.42
3419 3619 21.2074
3420 3620 21.1481
3421 3621 20.7719
3422 3622 21.6427
3423 3623 21.2844
3424 3624 21.065
3425 3625 20.9916
3426 3626 21.3517
3427 3627 20.9527
3428 3628 21.6601
3429 3629 21.9346
3430 3630 22.0931
3431 3631 23.0845
3432 3632 22.4354
3433 3633 22.8858
3434 3634 22.5586
3435 3635 22.5018
3436 3636 23.677
3437 3637 22.7585
3438 3638 22.3008
3439 3639 22.7054
3440 3640 23.0097
3441 3641 21.7351
3442 3642 21.7666
3443 3643 22.7165
3444 3644 21.6852
3445 3645 22.5932
3446 3646 22.4775
3447 3647 21.8983
3448 3648 22.6979
3449 3649 22.3031
3450 3650 22.4934
3451 3651 24.0473
3452 3652 24.2342
3453 3653 23.4001
3454 3654 22.8633
3455 3655 23.7075
3456 3656 22.9873
3457 3657 22.7921
3458 3658 22.3511
3459 3659 23.666
3460 3660 22.8806
3461 3661 22.7418
3462 3662 23.6426
3463 3663 23.6314
3464 3664 21.6218
3465 3665 24.2091
3466 3666 22.4874
3467 3667 22.1865
3468 3668 22.3103
3469 3669 23.1132
3470 3670 22.8796
3471 3671 21.1758
3472 3672 22.8066
3473 3673 22.7866
3474 3674 22.0921
3475 3675 22.8977
3476 3676 21.9016
3477 3677 22.2587
3478 3678 22.8282
3479 3679 23.9715
3480 3680 23.6099
3481 3681 23.1093
3482 3682 22.9192
3483 3683 23.6196
3484 3684 22.6447
3485 3685 22.7469
3486 3686 22.4415
3487 3687 22.5882
3488 3688 23.1566
3489 3689 21.7894
3490 3690 22.3823
3491 3691 22.5958
3492 3692 23.4083
3493 3693 22.2642
3494 3694 22.7729
3495 3695 22.1521
3496 3696 21.4831
3497 3697 21.3057
3498 3698 21.4279
3499 3699 22.1933
3500 3700 22.362
3501 3701 21.9808
3502 3702 23.0875
3503 3703 24.8919
3504 3704 25.0024
3505 3705 23.869
3506 3706 24.3159
3507 3707 24.1045
3508 3708 23.2288
3509 3709 24.5191
3510 3710 24.0646
3511 3711 25.4671
3512 3712 24.6017
3513 3713 24.4059
3514 3714 24.2031
3515 3715 24.8089
3516 3716 23.5057
3517 3717 25.6354
3518 3718 23.8991
3519 3719 24.8088
3520 3720 24.4687
3521 3721 24.1448
3522 3722 23.9105
3523 3723 24.4966
3524 3724 24.0901
3525 3725 24.0784
3526 3726 25.586
3527 3727 24.3427
3528 3728 23.8243
3529 3729 24.5658
3530 3730 24.2295
3531 3731 24.453
3532 3732 23.5453
3533 3733 22.4735
3534 3734 23.3747
3535 3735 22.327
3536 3736 23.396
3537 3737 23.1168
3538 3738 21.4955
3539 3739 25.0259
3540 3740 22.812
3541 3741 22.4497
3542 3742 22.5752
3543 3743 23.4736
3544 3744 23.7935
3545 3745 25.1194
3546 3746 22.7089
3547 3747 23.6941
3548 3748 24.0517
3549 3749 23.9684
3550 3750 24.8277
3551 3751 24.7525
3552 3752 23.8311
3553 3753 27.1313
3554 3754 25.7301
3555 3755 25.0907
3556 3756 24.1824
3557 3757 25.9255
3558 3758 25.029
3559 3759 24.8445
3560 3760 24.1564
3561 3761 23.7529
3562 3762 24.663
3563 3763 23.3277
3564 3764 23.6702
3565 3765 22.9091
3566 3766 22.0345
3567 3767 22.417
3568 3768 21.783
3569 3769 20.9382
3570 3770 21.3658
3571 3771 20.8366
3572 3772 22.0541
3573 3773 21.8736
3574 3774 22.5127
3575 3775 23.7311
3576 3776 25.2255
3577 3777 24.1622
3578 3778 23.1068
3579 3779 23.4343
3580 3780 24.1205
3581 3781 23.6831
3582 3782 24.9136
3583 3783 24.1174
3584 3784 25.4972
3585 3785 23.6792
3586 3786 22.5813
3587 3787 23.6134
3588 3788 24.4347
3589 3789 25.6657
3590 3790 23.2725
3591 3791 23.6668
3592 3792 22.5107
3593 3793 23.9293
3594 3794 24.1578
3595 3795 24.5773
3596 3796 23.9178
3597 3797 24.8359
3598 3798 24.4394
3599 3799 23.6716
3600 3800 24.9744
3601 3801 23.731
3602 3802 25.3625
3603 3803 24.7221
3604 3804 23.3547
3605 3805 26.0571
3606 3806 23.9994
3607 3807 24.7919
3608 3808 23.8432
3609 3809 26.9508
3610 3810 25.4852
3611 3811 26.7607
3612 3812 26.0578
3613 3813 25.4936
3614 3814 25.231
3615 3815 25.9642
3616 3816 24.1422
3617 3817 25.2969
3618 3818 23.7704
3619 3819 24.4781
3620 3820 23.6705
3621 3821 23.6338
3622 3822 25.2672
3623 3823 23.997
3624 3824 23.5833
3625 3825 23.7207
3626 3826 24.7446
3627 3827 25.6501
3628 3828 25.5402
3629 3829 23.8481
3630 3830 23.0524
3631 3831 22.9434
3632 3832 23.103
3633 3833 23.6886
3634 3834 23.4115
3635 3835 24.4874
3636 3836 24.0503
3637 3837 24.2319
3638 3838 25.9856
3639 3839 23.6617
3640 3840 25.7725
3641 3841 24.6044
3642 3842 26.8433
3643 3843 25.5984
3644 3844 25.5529
3645 3845 24.8222
3646 3846 26.7035
3647 3847 25.4788
3648 3848 27.1965
3649 3849 27.8367
3650 3850 24.82
3651 3851 24.5045
3652 3852 24.2564
3653 3853 25.3778
3654 3854 24.887
3655 3855 24.5148
3656 3856 25.0414
3657 3857 24.7788
3658 3858 25.681
3659 3859 24.6376
3660 3860 24.3619
3661 3861 25.1261
3662 3862 25.9042
3663 3863 25.1794
3664 3864 24.568
3665 3865 24.614
3666 3866 25.4935
3667 3867 25.7035
3668 3868 22.887
3669 3869 25.9549
3670 3870 25.4626
3671 3871 24.858
3672 3872 24.3542
3673 3873 24.0341
3674 3874 24.7837
3675 3875 24.8567
3676 3876 24.7562
3677 3877 24.0894
3678 3878 23.7999
3679 3879 23.9794
3680 3880 24.4683
3681 3881 24.6119
3682 3882 24.237
3683 3883 26.6528
3684 3884 24.6492
3685 3885 24.5689
3686 3886 25.6522
3687 3887 24.6974
3688 3888 25.0049
3689 3889 25.3666
3690 3890 25.4975
3691 3891 25.0148
3692 3892 25.6658
3693 3893 23.9541
3694 3894 23.7347
3695 3895 25.1579
3696 3896 24.1357
3697 3897 24.3745
3698 3898 25.6121
3699 3899 25.8036
3700 3900 27.7208
3701 3901 26.6559
3702 3902 24.5965
3703 3903 25.6576
3704 3904 28.8826
3705 3905 25.7893
3706 3906 26.0506
3707 3907 25.6982
3708 3908 26.37
3709 3909 25.5545
3710 3910 25.7387
3711 3911 24.0236
3712 3912 23.1261
3713 3913 25.1034
3714 3914 23.4679
3715 3915 24.4865
3716 3916 24.5889
3717 3917 23.7769
3718 3918 23.9492
3719 3919 23.5153
3720 3920 22.5163
3721 3921 24.852
3722 3922 25.2307
3723 3923 23.5254
3724 3924 24.0138
3725 3925 25.8657
3726 3926 26.738
3727 3927 25.3883
3728 3928 26.4769
3729 3929 26.2845
3730 3930 25.4691
3731 3931 26.9907
3732 3932 27.3383
3733 3933 26.3693
3734 3934 25.8024
3735 3935 23.7304
3736 3936 24.4562
3737 3937 23.2265
3738 3938 24.6632
3739 3939 25.7414
3740 3940 23.4756
3741 3941 24.0999
3742 3942 23.2797
3743 3943 23.2774
3744 3944 23.1256
3745 3945 22.6078
3746 3946 23.6128
3747 3947 23.2726
3748 3948 24.0514
3749 3949 23.2328
3750 3950 23.4643
3751 3951 24.7106
3752 3952 23.7941
3753 3953 26.3694
3754 3954 24.881
3755 3955 24.7106
3756 3956 25.6875
3757 3957 24.3665
3758 3958 25.7107
3759 3959 27.0099
3760 3960 26.0187
3761 3961 27.6521
3762 3962 25.1465
3763 3963 26.5292
3764 3964 25.8859
3765 3965 26.6368
3766 3966 27.2979
3767 3967 26.7157
3768 3968 25.128
3769 3969 26.0302
3770 3970 25.1733
3771 3971 26.3936
3772 3972 26.3319
3773 3973 25.2638
3774 3974 25.8397
3775 3975 25.8701
3776 3976 26.4087
3777 3977 24.453
3778 3978 25.1717
3779 3979 25.8764
3780 3980 25.2618
3781 3981 26.0166
3782 3982 24.7942
3783 3983 25.1016
3784 3984 24.7799
3785 3985 25.1574
3786 3986 24.474
3787 3987 23.5449
3788 3988 23.3902
3789 3989 23.1956
3790 3990 23.0916
3791 3991 22.925
3792 3992 22.5766
3793 3993 23.2611
3794 3994 22.9545
3795 3995 24.0771
3796 3996 23.2206
3797 3997 23.6079
3798 3998 23.4037
3799 3999 24.1129
3800 4000 23.1797
3801 4001 24.6457
3802 4002 23.9157
3803 4003 24.237
3804 4004 23.558
3805 4005 24.0486
3806 4006 23.7389
3807 4007 24.2595
3808 4008 25.0758
3809 4009 24.4257
3810 4010 23.7701
3811 4011 24.1884
3812 4012 24.2337
3813 4013 23.521
3814 4014 23.5698
3815 4015 23.3651
3816 4016 23.8398
3817 4017 23.6364
3818 4018 24.5347
3819 4019 25.2566
3820 4020 24.2816
3821 4021 25.1112
3822 4022 25.4797
3823 4023 26.7835
3824 4024 25.813
3825 4025 26.6152
3826 4026 26.3544
3827 4027 25.7595
3828 4028 25.7519
3829 4029 25.3696
3830 4030 26.6458
3831 4031 26.6851
3832 4032 25.7932
3833 4033 26.3209
3834 4034 26.7424
3835 4035 26.2675
3836 4036 25.9312
3837 4037 26.3458
3838 4038 27.097
3839 4039 27.0293
3840 4040 26.0658
3841 4041 26.8743
3842 4042 27.1296
3843 4043 26.5218
3844 4044 26.1356
3845 4045 26.7915
3846 4046 25.7295
3847 4047 26.7718
3848 4048 25.5756
3849 4049 23.0119
3850 4050 26.3775
3851 4051 26.8741
3852 4052 25.9604
3853 4053 26.3959
3854 4054 25.9488
3855 4055 25.6746
3856 4056 25.7245
3857 4057 26.0013
3858 4058 26.3538
3859 4059 26.1347
3860 4060 26.1251
3861 4061 26.0409
3862 4062 26.7118
3863 4063 26.55
3864 4064 26.1826
3865 4065 26.2023
3866 4066 26.135
3867 4067 26.3867
3868 4068 25.3405
3869 4069 27.5568
3870 4070 27.5284
3871 4071 27.0615
3872 4072 24.6843
3873 4073 26.9358
3874 4074 26.5413
3875 4075 28.1895
3876 4076 26.8343
3877 4077 26.6026
3878 4078 25.7796
3879 4079 27.0863
3880 4080 26.8328
3881 4081 26.2773
3882 4082 25.9037
3883 4083 24.9611
3884 4084 25.0043
3885 4085 25.2817
3886 4086 24.1584
3887 4087 25.823
3888 4088 25.1346
3889 4089 27.3503
3890 4090 25.247
3891 4091 27.3671
3892 4092 27.3569
3893 4093 27.4252
3894 4094 28.4113
3895 4095 27.8574
3896 4096 26.3617
3897 4097 26.7333
3898 4098 26.9164
3899 4099 27.5144
3900 4100 27.2098
3901 4101 28.02
3902 4102 28.3045
3903 4103 27.0334
3904 4104 27.6268
3905 4105 27.5175
3906 4106 27.4145
3907 4107 26.5374
3908 4108 26.8502
3909 4109 27.087
3910 4110 27.2388
3911 4111 27.4188
3912 4112 26.9805
3913 4113 25.5167
3914 4114 26.7758
3915 4115 26.2908
3916 4116 25.9078
3917 4117 25.6941
3918 4118 26.9566
3919 4119 26.7547
3920 4120 25.8379
3921 4121 26.724
3922 4122 26.4242
3923 4123 27.7813
3924 4124 26.6793
3925 4125 26.489
3926 4126 25.9681
3927 4127 26.3441
3928 4128 27.2799
3929 4129 26.9852
3930 4130 26.7864
3931 4131 27.1213
3932 4132 27.3825
3933 4133 26.5768
3934 4134 26.288
3935 4135 27.1671
3936 4136 25.9859
3937 4137 26.4313
3938 4138 26.6886
3939 4139 25.7409
3940 4140 27.1807
3941 4141 26.5817
3942 4142 25.9524
3943 4143 26.7327
3944 4144 25.1563
3945 4145 24.8352
3946 4146 27.4715
3947 4147 26.5607
3948 4148 27.0461
3949 4149 25.4548
3950 4150 26.4552
3951 4151 25.8047
3952 4152 27.3677
3953 4153 25.6876
3954 4154 26.8032
3955 4155 27.0124
3956 4156 26.8081
3957 4157 25.964
3958 4158 28.1665
3959 4159 28.2652
3960 4160 26.3753
3961 4161 26.6794
3962 4162 27.5619
3963 4163 27.8147
3964 4164 26.9031
3965 4165 26.0937
3966 4166 27.4506
3967 4167 27.6757
3968 4168 26.986
3969 4169 26.3704
3970 4170 26.9712
3971 4171 26.4019
3972 4172 25.231
3973 4173 25.7661
3974 4174 25.5941
3975 4175 25.8593
3976 4176 26.7305
3977 4177 26.3913
3978 4178 25.9036
3979 4179 26.9311
3980 4180 25.2847
3981 4181 27.3311
3982 4182 26.5664
3983 4183 27.4517
3984 4184 26.0021
3985 4185 25.9598
3986 4186 26.1339
3987 4187 26.4049
3988 4188 25.3805
3989 4189 26.1992
3990 4190 26.2902
3991 4191 28.8056
3992 4192 27.4742
3993 4193 27.0318
3994 4194 26.7439
3995 4195 26.1945
3996 4196 26.7302
3997 4197 27.5421
3998 4198 26.5852
3999 4199 26.9566
4000 4200 26.71
4001 4201 26.8837
4002 4202 26.6374
4003 4203 26.6121
4004 4204 26.4441
4005 4205 26.7772
4006 4206 25.8941
4007 4207 25.6033
4008 4208 26.7492
4009 4209 25.6959
4010 4210 25.4163
4011 4211 25.7515
4012 4212 25.479
4013 4213 25.3653
4014 4214 25.5399
4015 4215 27.0733
4016 4216 25.6977
4017 4217 26.0466
4018 4218 26.2415
4019 4219 26.2365
4020 4220 26.6218
4021 4221 24.8055
4022 4222 26.9475
4023 4223 25.0925
4024 4224 26.7624
4025 4225 26.1894
4026 4226 25.1685
4027 4227 25.9033
4028 4228 24.3272
4029 4229 24.4663
4030 4230 22.7609
4031 4231 23.4227
4032 4232 24.12
4033 4233 23.7529
4034 4234 23.8763
4035 4235 23.3538
4036 4236 23.8784
4037 4237 23.9585
4038 4238 25.6725
4039 4239 25.1783
4040 4240 27.1522
4041 4241 26.9799
4042 4242 26.872
4043 4243 26.4416
4044 4244 26.6031
4045 4245 26.9487
4046 4246 25.9677
4047 4247 25.7925
4048 4248 27.2063
4049 4249 26.7185
4050 4250 26.1149
4051 4251 26.1633
4052 4252 27.144
4053 4253 26.0126
4054 4254 26.673
4055 4255 27.7135
4056 4256 26.6328
4057 4257 26.1186
4058 4258 26.6716
4059 4259 24.328
4060 4260 25.4893
4061 4261 26.6064
4062 4262 27.0721
4063 4263 26.2035
4064 4264 26.5935
4065 4265 26.0654
4066 4266 26.8402
4067 4267 27.7289
4068 4268 26.0843
4069 4269 27.4395
4070 4270 26.1331
4071 4271 25.996
4072 4272 27.0754
4073 4273 27.2261
4074 4274 26.5717
4075 4275 25.8239
4076 4276 27.3095
4077 4277 26.3567
4078 4278 26.0978
4079 4279 26.9497
4080 4280 27.2831
4081 4281 26.7007
4082 4282 26.0237
4083 4283 25.2634
4084 4284 24.8028
4085 4285 25.8012
4086 4286 25.4048
4087 4287 25.7162
4088 4288 25.1127
4089 4289 25.4554
4090 4290 24.5171
4091 4291 26.4583
4092 4292 25.4924
4093 4293 24.9294
4094 4294 25.7688
4095 4295 26.1593
4096 4296 26.5489
4097 4297 28.3973
4098 4298 26.8782
4099 4299 26.5379
4100 4300 24.7877
4101 4301 22.7075
4102 4302 25.8331
4103 4303 23.9902
4104 4304 25.139
4105 4305 24.966
4106 4306 25.5005
4107 4307 24.1848
4108 4308 26.0492
4109 4309 24.489
4110 4310 24.5721
4111 4311 24.2778
4112 4312 26.1355
4113 4313 25.4842
4114 4314 22.953
4115 4315 23.47
4116 4316 24.986
4117 4317 25.6222
4118 4318 24.3732
4119 4319 24.6724
4120 4320 23.2999
4121 4321 23.1197
4122 4322 24.0336
4123 4323 23.6632
4124 4324 23.92
4125 4325 25.1015
4126 4326 24.1904
4127 4327 24.7883
4128 4328 23.8282
4129 4329 24.7716
4130 4330 26.2073
4131 4331 27.3486
4132 4332 25.2882
4133 4333 25.1355
4134 4334 26.4777
4135 4335 24.0389
4136 4336 25.1187
4137 4337 23.3374
4138 4338 24.0086
4139 4339 25.3186
4140 4340 26.7329
4141 4341 25.5741
4142 4342 25.2926
4143 4343 25.1624
4144 4344 25.1494
4145 4345 26.3964
4146 4346 27.6396
4147 4347 25.9749
4148 4348 28.0124
4149 4349 28.2291
4150 4350 26.2514
4151 4351 28.3403
4152 4352 26.226
4153 4353 25.9754
4154 4354 26.0114
4155 4355 24.9175
4156 4356 26.5918
4157 4357 25.635
4158 4358 26.4377
4159 4359 27.522
4160 4360 25.8636
4161 4361 28.2125
4162 4362 27.3238
4163 4363 27.6046
4164 4364 27.9194
4165 4365 27.3761
4166 4366 26.4675
4167 4367 25.5912
4168 4368 24.9946
4169 4369 26.3864
4170 4370 27.6676
4171 4371 26.1524
4172 4372 24.4769
4173 4373 26.0485
4174 4374 25.8863
4175 4375 26.7326
4176 4376 26.2748
4177 4377 25.8181
4178 4378 26.1727
4179 4379 25.0475
4180 4380 24.704
4181 4381 24.5374
4182 4382 25.4245
4183 4383 26.5828
4184 4384 26.6848
4185 4385 26.5271
4186 4386 25.4441
4187 4387 24.323
4188 4388 24.816
4189 4389 24.7153
4190 4390 24.774
4191 4391 25.281
4192 4392 25.3585
4193 4393 25.5848
4194 4394 24.6831
4195 4395 23.7749
4196 4396 25.3703
4197 4397 25.2019
4198 4398 24.5035
4199 4399 25.2672
4200 4400 25.4623
4201 4401 26.0881
4202 4402 24.9503
4203 4403 25.2925
4204 4404 25.4677
4205 4405 25.1228
4206 4406 25.7812
4207 4407 25.1861
4208 4408 25.1523
4209 4409 24.7673
4210 4410 25.3184
4211 4411 25.3302
4212 4412 24.7212
4213 4413 26.1106
4214 4414 27.1137
4215 4415 25.1995
4216 4416 25.5891
4217 4417 25.0758
4218 4418 24.8801
4219 4419 25.0421
4220 4420 25.3011
4221 4421 25.5053
4222 4422 25.2667
4223 4423 25.4737
4224 4424 24.472
4225 4425 24.5881
4226 4426 24.8224
4227 4427 24.5555
4228 4428 25.5675
4229 4429 24.9692
4230 4430 25.5148
4231 4431 24.7066
4232 4432 25.4292
4233 4433 25.1223
4234 4434 24.9553
4235 4435 26.4382
4236 4436 26.2864
4237 4437 25.5152
4238 4438 27.6107
4239 4439 27.1527
4240 4440 24.1138
4241 4441 23.6323
4242 4442 25.1203
4243 4443 25.4178
4244 4444 26.5911
4245 4445 27.5007
4246 4446 25.913
4247 4447 23.5444
4248 4448 23.697
4249 4449 24.9208
4250 4450 24.311
4251 4451 23.7522
4252 4452 24.2325
4253 4453 25.1726
4254 4454 23.6872
4255 4455 23.3413
4256 4456 25.1954
4257 4457 24.9476
4258 4458 24.472
4259 4459 26.2053
4260 4460 24.8845
4261 4461 24.8343
4262 4462 25.6354
4263 4463 25.541
4264 4464 24.9586
4265 4465 25.1105
4266 4466 25.0811
4267 4467 24.9616
4268 4468 24.4558
4269 4469 25.5548
4270 4470 24.7263
4271 4471 24.1196
4272 4472 24.264
4273 4473 26.162
4274 4474 25.5757
4275 4475 26.0695
4276 4476 25.7628
4277 4477 26.2169
4278 4478 24.8258
4279 4479 28.0863
4280 4480 27.2949
4281 4481 25.7372
4282 4482 26.0964
4283 4483 25.7782
4284 4484 26.7145
4285 4485 25.8481
4286 4486 27.924
4287 4487 25.7454
4288 4488 26.0021
4289 4489 26.8576
4290 4490 24.6416
4291 4491 24.6604
4292 4492 25.5308
4293 4493 24.4359
4294 4494 25.8621
4295 4495 24.9578
4296 4496 25.0505
4297 4497 25.6199
4298 4498 23.7316
4299 4499 26.3299
4300 4500 24.1229
4301 4501 24.6092
4302 4502 26.6177
4303 4503 27.5282
4304 4504 25.318
4305 4505 26.1588
4306 4506 25.0926
4307 4507 23.9022
4308 4508 23.3664
4309 4509 24.1483
4310 4510 25.0525
4311 4511 26.5873
4312 4512 24.3075
4313 4513 25.6531
4314 4514 24.425
4315 4515 23.4805
4316 4516 23.7985
4317 4517 24.1673
4318 4518 24.8982
4319 4519 24.1682
4320 4520 25.0297
4321 4521 28.1965
4322 4522 24.7223
4323 4523 26.3132
4324 4524 27.0903
4325 4525 24.5172
4326 4526 23.2256
4327 4527 25.4305
4328 4528 25.4737
4329 4529 26.5016
4330 4530 23.9587
4331 4531 25.2055
4332 4532 25.786
4333 4533 25.299
4334 4534 26.5086
4335 4535 26.0915
4336 4536 27.1535
4337 4537 24.266
4338 4538 22.9807
4339 4539 23.3944
4340 4540 25.3457
4341 4541 24.3119
4342 4542 26.9328
4343 4543 24.1611
4344 4544 23.3003
4345 4545 23.9823
4346 4546 23.2546
4347 4547 23.6464
4348 4548 24.7144
4349 4549 23.4471
4350 4550 24.6388
4351 4551 23.5796
4352 4552 23.735
4353 4553 24.0361
4354 4554 23.2155
4355 4555 24.0615
4356 4556 24.202
4357 4557 23.9373
4358 4558 24.3778
4359 4559 23.2801
4360 4560 23.2527
4361 4561 23.4785
4362 4562 24.2329
4363 4563 24.2086
4364 4564 24.6878
4365 4565 23.828
4366 4566 24.1183
4367 4567 24.8346
4368 4568 24.9387
4369 4569 26.0131
4370 4570 25.2776
4371 4571 26.3374
4372 4572 27.0134
4373 4573 26.438
4374 4574 26.0729
4375 4575 24.9176
4376 4576 26.191
4377 4577 25.5151
4378 4578 25.3429
4379 4579 25.4262
4380 4580 25.4762
4381 4581 25.6964
4382 4582 26.2129
4383 4583 25.5791
4384 4584 26.1537
4385 4585 24.8721
4386 4586 25.5144
4387 4587 26.8135
4388 4588 27.1718
4389 4589 26.5082
4390 4590 25.7463
4391 4591 25.2162
4392 4592 24.4061
4393 4593 23.861
4394 4594 23.7515
4395 4595 23.7238
4396 4596 24.7799
4397 4597 25.4726
4398 4598 25.103
4399 4599 25.8422
4400 4600 26.3848
4401 4601 26.5683
4402 4602 25.7582
4403 4603 25.3095
4404 4604 25.1321
4405 4605 24.2989
4406 4606 24.4519
4407 4607 23.2431
4408 4608 22.999
4409 4609 23.4974
4410 4610 24.0527
4411 4611 23.5807
4412 4612 24.1876
4413 4613 23.3874
4414 4614 23.8676
4415 4615 24.0695
4416 4616 23.0149
4417 4617 23.5061
4418 4618 23.3632
4419 4619 22.3207
4420 4620 23.8144
4421 4621 24.3985
4422 4622 24.2937
4423 4623 25.4664
4424 4624 25.6796
4425 4625 23.7802
4426 4626 24.3176
4427 4627 23.4488
4428 4628 24.4205
4429 4629 23.4544
4430 4630 23.6074
4431 4631 24.1532
4432 4632 25.0048
4433 4633 24.3879
4434 4634 24.6903
4435 4635 25.7567
4436 4636 25.4139
4437 4637 25.6944
4438 4638 26.1817
4439 4639 25.4669
4440 4640 24.7084
4441 4641 24.7741
4442 4642 23.6313
4443 4643 23.6202
4444 4644 24.2939
4445 4645 24.2056
4446 4646 25.2916
4447 4647 26.3022
4448 4648 26.8379
4449 4649 26.1338
4450 4650 26.2792
4451 4651 25.4771
4452 4652 25.7783
4453 4653 26.728
4454 4654 26.0674
4455 4655 25.4691
4456 4656 27.1366
4457 4657 27.3075
4458 4658 25.2816
4459 4659 26.1286
4460 4660 26.151
4461 4661 25.7682
4462 4662 27.1065
4463 4663 26.8224
4464 4664 26.0275
4465 4665 24.7761
4466 4666 26.5582
4467 4667 27.8138
4468 4668 25.2169
4469 4669 25.8775
4470 4670 24.9977
4471 4671 27.3406
4472 4672 24.3708
4473 4673 23.8602
4474 4674 23.5577
4475 4675 24.8953
4476 4676 25.6263
4477 4677 25.8491
4478 4678 25.5497
4479 4679 25.9119
4480 4680 27.6064
4481 4681 28.59
4482 4682 28.0047
4483 4683 26.604
4484 4684 27.1798
4485 4685 28.4204
4486 4686 25.2645
4487 4687 23.5028
4488 4688 24.1157
4489 4689 26.7947
4490 4690 26.2163
4491 4691 26.1351
4492 4692 29.0312
4493 4693 27.037
4494 4694 26.4343
4495 4695 26.227
4496 4696 28.0271
4497 4697 27.8497
4498 4698 26.939
4499 4699 27.3135
4500 4700 24.4496
4501 4701 24.5931
4502 4702 28.3364
4503 4703 27.2806
4504 4704 29.0896
4505 4705 28.5541
4506 4706 27.3259
4507 4707 26.3506
4508 4708 26.0274
4509 4709 27.7231
4510 4710 27.3098
4511 4711 27.1154
4512 4712 25.3262
4513 4713 27.3133
4514 4714 26.791
4515 4715 25.9387
4516 4716 26.8794
4517 4717 27.7355
4518 4718 26.1053
4519 4719 25.0958
4520 4720 25.0534
4521 4721 25.0544
4522 4722 26.294
4523 4723 25.7158
4524 4724 26.6597
4525 4725 25.3717
4526 4726 23.9497
4527 4727 24.3605
4528 4728 25.8929
4529 4729 27.3133
4530 4730 26.7293
4531 4731 27.5618
4532 4732 28.7272
4533 4733 28.1849
4534 4734 29.0796
4535 4735 28.0978
4536 4736 28.1622
4537 4737 27.9419
4538 4738 26.7869
4539 4739 30.5238
4540 4740 28.4451
4541 4741 28.2301
4542 4742 28.6622
4543 4743 26.3146
4544 4744 26.1025
4545 4745 26.7687
4546 4746 26.5726
4547 4747 26.8661
4548 4748 25.5558
4549 4749 27.6364
4550 4750 25.6883
4551 4751 27.1305
4552 4752 27.3942
4553 4753 27.8048
4554 4754 26.2204
4555 4755 27.6648
4556 4756 26.7862
4557 4757 26.3241
4558 4758 24.7573
4559 4759 24.012
4560 4760 24.0347
4561 4761 24.1672
4562 4762 24.5307
4563 4763 24.5673
4564 4764 27.4204
4565 4765 26.4323
4566 4766 24.8001
4567 4767 25.3604
4568 4768 25.1779
4569 4769 24.7339
4570 4770 25.067
4571 4771 24.9717
4572 4772 25.5111
4573 4773 27.2394
4574 4774 27.9173
4575 4775 26.9247
4576 4776 26.4161
4577 4777 24.2156
4578 4778 24.7119
4579 4779 24.1493
4580 4780 24.5281
4581 4781 25.105
4582 4782 24.2773
4583 4783 23.6203
4584 4784 26.043
4585 4785 27.3709
4586 4786 26.0178
4587 4787 24.4144
4588 4788 26.5147
4589 4789 25.1028
4590 4790 27.5275
4591 4791 26.5964
4592 4792 26.1381
4593 4793 25.3671
4594 4794 26.3291
4595 4795 26.3741
4596 4796 26.8506
4597 4797 28.4855
4598 4798 26.6869
4599 4799 27.2175
4600 4800 25.6061
4601 4801 26.3649
4602 4802 25.6163
4603 4803 25.5454
4604 4804 26.8957
4605 4805 26.9041
4606 4806 27.9943
4607 4807 27.1988
4608 4808 27.875
4609 4809 27.9585
4610 4810 30.2142
4611 4811 27.4404
4612 4812 27.0541
4613 4813 26.0799
4614 4814 27.2023
4615 4815 25.8866
4616 4816 26.0448
4617 4817 24.6167
4618 4818 26.4087
4619 4819 26.8682
4620 4820 26.521
4621 4821 28.0774
4622 4822 26.5622
4623 4823 28.2318
4624 4824 26.652
4625 4825 28.6783
4626 4826 27.3897
4627 4827 26.1727
4628 4828 27.9206
4629 4829 25.3571
4630 4830 26.4932
4631 4831 26.3266
4632 4832 28.1363
4633 4833 28.143
4634 4834 26.451
4635 4835 26.5927
4636 4836 26.9494
4637 4837 25.577
4638 4838 25.2243
4639 4839 24.4995
4640 4840 26.7734
4641 4841 25.8278
4642 4842 25.6974
4643 4843 27.0868
4644 4844 26.9334
4645 4845 28.3211
4646 4846 26.5873
4647 4847 26.0204
4648 4848 28.8883
4649 4849 26.6066
4650 4850 26.5158
4651 4851 28.1346
4652 4852 26.7815
4653 4853 25.5152
4654 4854 26.5758
4655 4855 28.8497
4656 4856 26.4206
4657 4857 25.1559
4658 4858 26.9352
4659 4859 26.1591
4660 4860 26.6627
4661 4861 28.4874
4662 4862 25.0592
4663 4863 26.2581
4664 4864 27.7957
4665 4865 28.0375
4666 4866 26.964
4667 4867 26.5106
4668 4868 28.3929
4669 4869 26.3961
4670 4870 28.822
4671 4871 29.7637
4672 4872 30.7887
4673 4873 28.9848
4674 4874 27.4527
4675 4875 27.7901
4676 4876 28.1814
4677 4877 26.409
4678 4878 27.9456
4679 4879 29.5356
4680 4880 27.5789
4681 4881 29.5451
4682 4882 27.535
4683 4883 28.536
4684 4884 25.8869
4685 4885 29.5772
4686 4886 26.2892
4687 4887 24.0268
4688 4888 25.3307
4689 4889 25.6836
4690 4890 27.3629
4691 4891 26.9714
4692 4892 28.4268
4693 4893 27.5241
4694 4894 28.3801
4695 4895 26.6372
4696 4896 26.3433
4697 4897 24.8455
4698 4898 26.2027
4699 4899 25.6736
4700 4900 24.9291
4701 4901 24.4172
4702 4902 27.6129
4703 4903 27.8908
4704 4904 27.4586
4705 4905 26.7462
4706 4906 26.0841
4707 4907 26.6676
4708 4908 26.661
4709 4909 25.9798
4710 4910 26.8693
4711 4911 26.7217
4712 4912 25.4549
4713 4913 27.6471
4714 4914 25.734
4715 4915 26.7118
4716 4916 26.7502
4717 4917 28.212
4718 4918 25.7025
4719 4919 25.703
4720 4920 25.8867
4721 4921 27.9037
4722 4922 24.3805
4723 4923 27.5613
4724 4924 27.4
4725 4925 27.8506
4726 4926 27.506
4727 4927 27.4716
4728 4928 25.7249
4729 4929 27.3755
4730 4930 26.1293
4731 4931 26.727
4732 4932 24.6114
4733 4933 25.5247
4734 4934 24.6424
4735 4935 25.9569
4736 4936 25.484
4737 4937 25.5778
4738 4938 23.7158
4739 4939 23.2742
4740 4940 23.2978
4741 4941 25.0038
4742 4942 23.9672
4743 4943 24.1901
4744 4944 24.6345
4745 4945 25.7487
4746 4946 24.5165
4747 4947 25.5249
4748 4948 26.3029
4749 4949 24.2049
4750 4950 25.0315
4751 4951 25.1562
4752 4952 25.8525
4753 4953 25.3926
4754 4954 24.4243
4755 4955 26.4825
4756 4956 24.0417
4757 4957 25.0635
4758 4958 25.446
4759 4959 26.1275
4760 4960 26.281
4761 4961 25.1753
4762 4962 27.4145
4763 4963 26.8892
4764 4964 26.4891
4765 4965 25.8355
4766 4966 24.9232
4767 4967 25.1088
4768 4968 24.69
4769 4969 25.7598
4770 4970 25.424
4771 4971 26.0809
4772 4972 27.3055
4773 4973 25.6342
4774 4974 25.3091
4775 4975 26.3019
4776 4976 26.667
4777 4977 25.1494
4778 4978 26.0413
4779 4979 26.0033
4780 4980 25.5714
4781 4981 25.865
4782 4982 25.4271
4783 4983 26.6401
4784 4984 27.166
4785 4985 25.5707
4786 4986 26.2068
4787 4987 23.0779
4788 4988 25.9603
4789 4989 27.767
4790 4990 24.2214
4791 4991 23.7535
4792 4992 26.4689
4793 4993 27.1638
4794 4994 24.2941
4795 4995 23.0571
4796 4996 24.3773
4797 4997 25.2248
4798 4998 26.8091
4799 4999 25.2442
4800 5000 25.6632
4801 5001 25.4248
4802 5002 25.6802
4803 5003 25.6845
4804 5004 25.3334
4805 5005 25.6409
4806 5006 28.4502
4807 5007 26.3795
4808 5008 25.5454
4809 5009 26.635
4810 5010 25.9393
4811 5011 27.5685
4812 5012 27.4567
4813 5013 27.1012
4814 5014 26.2853
4815 5015 26.135
4816 5016 24.4941
4817 5017 26.298
4818 5018 28.2617
4819 5019 26.226
4820 5020 26.9854
4821 5021 27.2535
4822 5022 25.9
4823 5023 25.936
4824 5024 25.9932
4825 5025 26.4907
4826 5026 25.9645
4827 5027 26.6034
4828 5028 26.0366
4829 5029 26.4919
4830 5030 26.7268
4831 5031 27.3009
4832 5032 26.7521
4833 5033 27.5775
4834 5034 26.2819
4835 5035 25.9358
4836 5036 25.5634
4837 5037 25.9472
4838 5038 25.2973
4839 5039 25.1754
4840 5040 25.7555
4841 5041 26.3794
4842 5042 27.2013
4843 5043 28.1834
4844 5044 28.2347
4845 5045 27.5372
4846 5046 26.2803
4847 5047 26.4991
4848 5048 26.6363
4849 5049 27.372
4850 5050 28.1441
4851 5051 27.308
4852 5052 27.6617
4853 5053 26.4552
4854 5054 25.5612
4855 5055 25.7551
4856 5056 25.4485
4857 5057 25.5886
4858 5058 26.6753
4859 5059 26.7521
4860 5060 27.0706
4861 5061 25.2425
4862 5062 25.5264
4863 5063 26.5714
4864 5064 27.0491
4865 5065 26.3985
4866 5066 26.5494
4867 5067 26.2546
4868 5068 26.9567
4869 5069 28.5979
4870 5070 27.4076
4871 5071 27.1774
4872 5072 26.2183
4873 5073 27.2516
4874 5074 25.7132
4875 5075 26.3851
4876 5076 26.6432
4877 5077 26.5129
4878 5078 24.8084
4879 5079 24.7791
4880 5080 26.9904
4881 5081 28.1217
4882 5082 26.3237
4883 5083 25.6927
4884 5084 25.3801
4885 5085 26.3002
4886 5086 28.5854
4887 5087 26.5211
4888 5088 27.5905
4889 5089 25.8267
4890 5090 26.3514
4891 5091 25.8882
4892 5092 26.8177
4893 5093 26.9104
4894 5094 29.3106
4895 5095 28.991
4896 5096 27.4827
4897 5097 28.0787
4898 5098 28.1237
4899 5099 27.9226
4900 5100 28.4089
4901 5101 27.8681
4902 5102 28.0759
4903 5103 28.0954
4904 5104 28.0191
4905 5105 28.763
4906 5106 28.2067
4907 5107 26.6766
4908 5108 27.3463
4909 5109 29.265
4910 5110 28.3455
4911 5111 30.2274
4912 5112 26.9889
4913 5113 27.1875
4914 5114 28.3211
4915 5115 26.005
4916 5116 28.7163
4917 5117 28.3195
4918 5118 29.2363
4919 5119 25.6895
4920 5120 26.9229
4921 5121 26.3252
4922 5122 27.4766
4923 5123 29.6451
4924 5124 28.7692
4925 5125 28.7506
4926 5126 29.4585
4927 5127 29.3724
4928 5128 30.1123
4929 5129 29.8229
4930 5130 27.7674
4931 5131 29.7317
4932 5132 27.9072
4933 5133 26.9394
4934 5134 26.815
4935 5135 26.9722
4936 5136 28.1518
4937 5137 28.104
4938 5138 25.9453
4939 5139 27.0162
4940 5140 26.5246
4941 5141 27.3574
4942 5142 25.5861
4943 5143 25.8173
4944 5144 26.0536
4945 5145 27.7003
4946 5146 27.6313
4947 5147 26.6013
4948 5148 25.8464
4949 5149 26.7185
4950 5150 28.6327
4951 5151 28.2706
4952 5152 27.0857
4953 5153 27.7294
4954 5154 26.8681
4955 5155 26.0961
4956 5156 25.7474
4957 5157 27.5312
4958 5158 27.1638
4959 5159 28.4854
4960 5160 31.8533
4961 5161 31.2022
4962 5162 29.6192
4963 5163 28.7861
4964 5164 31.4681
4965 5165 31.7923
4966 5166 31.6044
4967 5167 30.2255
4968 5168 28.1471
4969 5169 30.0735
4970 5170 27.0506
4971 5171 28.779
4972 5172 27.9363
4973 5173 27.7336
4974 5174 27.9817
4975 5175 28.0722
4976 5176 27.188
4977 5177 25.4187
4978 5178 28.247
4979 5179 26.4064
4980 5180 26.4769
4981 5181 26.1758
4982 5182 26.5628
4983 5183 26.8396
4984 5184 26.8046
4985 5185 26.1868
4986 5186 27.6521
4987 5187 29.5416
4988 5188 28.4365
4989 5189 28.7915
4990 5190 27.5604
4991 5191 27.9857
4992 5192 29.1897
4993 5193 27.6523
4994 5194 27.7228
4995 5195 29.7265
4996 5196 28.5247
4997 5197 29.1534
4998 5198 30.0853
4999 5199 28.6987
5000 5200 28.5046
5001 5201 29.7129
5002 5202 28.5256
5003 5203 26.2074
5004 5204 27.4828
5005 5205 27.3999
5006 5206 27.8898
5007 5207 26.6859
5008 5208 29.4413
5009 5209 26.7814
5010 5210 28.0307
5011 5211 28.5203
5012 5212 28.2226
5013 5213 30.2384
5014 5214 27.5705
5015 5215 28.6443
5016 5216 28.943
5017 5217 30.0864
5018 5218 27.7153
5019 5219 28.3911
5020 5220 27.3531
5021 5221 27.1009
5022 5222 28.2023
5023 5223 27.131
5024 5224 26.7801
5025 5225 26.2312
5026 5226 26.575
5027 5227 28.4674
5028 5228 25.5981
5029 5229 26.1912
5030 5230 26.132
5031 5231 25.9965
5032 5232 26.2056
5033 5233 24.6717
5034 5234 26.4784
5035 5235 27.3974
5036 5236 25.3858
5037 5237 25.6056
5038 5238 24.874
5039 5239 25.5195
5040 5240 25.2811
5041 5241 26.389
5042 5242 27.7521
5043 5243 28.007
5044 5244 25.905
5045 5245 25.2568
5046 5246 26.7754
5047 5247 26.2017
5048 5248 26.5631
5049 5249 27.0486
5050 5250 27.1094
5051 5251 25.9452
5052 5252 26.7136
5053 5253 26.8062
5054 5254 26.9552
5055 5255 28.8752
5056 5256 27.3215
5057 5257 26.1489
5058 5258 27.3977
5059 5259 27.8434
5060 5260 27.6155
5061 5261 27.3032
5062 5262 26.5732
5063 5263 24.4949
5064 5264 25.1177
5065 5265 26.4857
5066 5266 25.5521
5067 5267 26.5047
5068 5268 28.0205
5069 5269 27.3275
5070 5270 26.9368
5071 5271 26.0153
5072 5272 26.9432
5073 5273 26.717
5074 5274 27.2271
5075 5275 28.2503
5076 5276 27.407
5077 5277 26.4255
5078 5278 27.6861
5079 5279 30.5487
5080 5280 26.5087
5081 5281 28.1033
5082 5282 27.2178
5083 5283 27.0898
5084 5284 26.6434
5085 5285 25.4266
5086 5286 27.8548
5087 5287 29.8437
5088 5288 26.9184
5089 5289 26.9036
5090 5290 25.8265
5091 5291 26.8032
5092 5292 26.0733
5093 5293 24.881
5094 5294 27.7618
5095 5295 26.9071
5096 5296 28.5494
5097 5297 27.384
5098 5298 25.1613
5099 5299 24.457
5100 5300 25.6081
5101 5301 24.9245
5102 5302 26.5504
5103 5303 24.7805
5104 5304 26.289
5105 5305 25.8476
5106 5306 25.0036
5107 5307 26.2046
5108 5308 26.2825
5109 5309 27.4365
5110 5310 25.1358
5111 5311 26.4395
5112 5312 26.0254
5113 5313 26.0259
5114 5314 26.2443
5115 5315 25.6135
5116 5316 25.704
5117 5317 26.7572
5118 5318 26.5302
5119 5319 27.5961
5120 5320 26.0735
5121 5321 26.2928
5122 5322 25.6319
5123 5323 25.8096
5124 5324 26.1321
5125 5325 26.0115
5126 5326 27.0359
5127 5327 26.6764
5128 5328 28.2299
5129 5329 28.0506
5130 5330 27.5292
5131 5331 28.1726
5132 5332 26.0825
5133 5333 26.2664
5134 5334 26.1789
5135 5335 27.6595
5136 5336 27.1207
5137 5337 25.8527
5138 5338 27.3984
5139 5339 26.0188
5140 5340 25.6857
5141 5341 25.6109
5142 5342 25.5313
5143 5343 25.5202
5144 5344 26.4522
5145 5345 26.7635
5146 5346 26.2819
5147 5347 26.0272
5148 5348 25.2364
5149 5349 25.9444
5150 5350 26.8021
5151 5351 26.8759
5152 5352 26.545
5153 5353 27.5163
5154 5354 26.6212
5155 5355 26.4951
5156 5356 26.627
5157 5357 26.4681
5158 5358 26.9589
5159 5359 27.5622
5160 5360 26.2391
5161 5361 27.5546
5162 5362 23.2002
5163 5363 25.2604
5164 5364 24.5627
5165 5365 28.0674
5166 5366 25.9465
5167 5367 26.0846
5168 5368 26.2978
5169 5369 27.7177
5170 5370 25.3831
5171 5371 26.4941
5172 5372 25.5845
5173 5373 26.2595
5174 5374 27.1363
5175 5375 26.0854
5176 5376 26.4558
5177 5377 26.8164
5178 5378 26.698
5179 5379 25.6284
5180 5380 24.6658
5181 5381 25.0149
5182 5382 24.8871
5183 5383 24.9933
5184 5384 26.0583
5185 5385 23.8095
5186 5386 25.8035
5187 5387 23.9663
5188 5388 24.6761
5189 5389 25.0735
5190 5390 25.6028
5191 5391 23.792
5192 5392 25.3399
5193 5393 24.8519
5194 5394 24.5263
5195 5395 24.6633
5196 5396 24.0111
5197 5397 24.154
5198 5398 23.9715
5199 5399 25.7173
5200 5400 25.0981
5201 5401 25.0142
5202 5402 26.0415
5203 5403 27.974
5204 5404 27.2002
5205 5405 26.5066
5206 5406 25.6642
5207 5407 27.2776
5208 5408 28.5003
5209 5409 28.4935
5210 5410 28.3297
5211 5411 28.3443
5212 5412 26.3245
5213 5413 26.4862
5214 5414 28.0886
5215 5415 28.3421
5216 5416 25.1932
5217 5417 28.5204
5218 5418 29.1839
5219 5419 28.7933
5220 5420 28.4305
5221 5421 29.1013
5222 5422 29.2777
5223 5423 28.6376
5224 5424 29.6504
5225 5425 30.6387
5226 5426 31.6828
5227 5427 31.1495
5228 5428 28.0138
5229 5429 27.9108
5230 5430 26.3582
5231 5431 27.5368
5232 5432 28.6237
5233 5433 29.0057
5234 5434 28.95
5235 5435 29.234
5236 5436 29.0138
5237 5437 27.9989
5238 5438 26.9969
5239 5439 26.1176
5240 5440 26.357
5241 5441 25.6327
5242 5442 26.3008
5243 5443 25.6044
5244 5444 25.993
5245 5445 26.6113
5246 5446 26.1608
5247 5447 27.2026
5248 5448 25.384
5249 5449 25.3765
5250 5450 24.5412
5251 5451 24.2201
5252 5452 24.1518
5253 5453 25.3919
5254 5454 27.1941
5255 5455 26.9173
5256 5456 25.9913
5257 5457 27.0587
5258 5458 26.8063
5259 5459 26.9695
5260 5460 27.5408
5261 5461 27.3999
5262 5462 28.9217
5263 5463 26.2894
5264 5464 27.1092
5265 5465 28.4609
5266 5466 25.5754
5267 5467 27.0403
5268 5468 28.4825
5269 5469 26.7399
5270 5470 26.5144
5271 5471 27.1078
5272 5472 26.5292
5273 5473 26.8528
5274 5474 28.4594
5275 5475 27.2601
5276 5476 28.6698
5277 5477 27.8664
5278 5478 27.4488
5279 5479 26.7913
5280 5480 27.5249
5281 5481 27.0454
5282 5482 27.2434
5283 5483 26.8108
5284 5484 28.0994
5285 5485 28.4671
5286 5486 25.2088
5287 5487 26.3514
5288 5488 25.2889
5289 5489 25.5135
5290 5490 27.093
5291 5491 26.3947
5292 5492 25.9501
5293 5493 25.7952
5294 5494 25.858
5295 5495 24.9473
5296 5496 26.8814
5297 5497 27.5713
5298 5498 28.47
5299 5499 27.4504
5300 5500 27.4149
5301 5501 27.1292
5302 5502 28.336
5303 5503 28.6443
5304 5504 30.7261
5305 5505 27.2406
5306 5506 27.9621
5307 5507 27.0698
5308 5508 27.8108
5309 5509 29.302
5310 5510 27.0375
5311 5511 29.7151
5312 5512 26.1374
5313 5513 26.2142
5314 5514 28.651
5315 5515 27.5486
5316 5516 28.8193
5317 5517 28.4924
5318 5518 27.5799
5319 5519 25.436
5320 5520 27.3989
5321 5521 27.6902
5322 5522 28.342
5323 5523 28.6524
5324 5524 26.9348
5325 5525 26.4855
5326 5526 27.7377
5327 5527 26.5384
5328 5528 27.6277
5329 5529 27.9277
5330 5530 25.783
5331 5531 27.6961
5332 5532 28.0827
5333 5533 27.8374
5334 5534 28.33
5335 5535 29.1393
5336 5536 28.3962
5337 5537 26.7837
5338 5538 29.5845
5339 5539 28.2795
5340 5540 28.3667
5341 5541 26.6415
5342 5542 28.0087
5343 5543 28.7806
5344 5544 30.4158
5345 5545 29.2613
5346 5546 27.99
5347 5547 30.2656
5348 5548 27.2448
5349 5549 27.9853
5350 5550 28.1625
5351 5551 28.0008
5352 5552 28.3625
5353 5553 29.234
5354 5554 28.9945
5355 5555 28.5789
5356 5556 28.2592
5357 5557 30.0996
5358 5558 26.7855
5359 5559 27.4348
5360 5560 28.9866
5361 5561 28.1213
5362 5562 26.2255
5363 5563 25.9879
5364 5564 26.562
5365 5565 28.2263
5366 5566 29.0674
5367 5567 29.3261
5368 5568 29.0416
5369 5569 30.3916
5370 5570 27.7773
5371 5571 29.8852
5372 5572 28.8666
5373 5573 28.8456
5374 5574 28.703
5375 5575 28.3257
5376 5576 27.5794
5377 5577 26.2261
5378 5578 27.0936
5379 5579 25.0529
5380 5580 25.564
5381 5581 24.8711
5382 5582 26.3576
5383 5583 27.9447
5384 5584 29.3751
5385 5585 26.4202
5386 5586 27.2427
5387 5587 29.1241
5388 5588 29.2191
5389 5589 26.8066
5390 5590 27.4097
5391 5591 28.0792
5392 5592 26.3786
5393 5593 26.88
5394 5594 28.0179
5395 5595 27.0997
5396 5596 25.7654
5397 5597 25.3666
5398 5598 24.727
5399 5599 26.8997
5400 5600 26.3173
5401 5601 26.2439
5402 5602 27.6304
5403 5603 27.067
5404 5604 25.9227
5405 5605 26.5775
5406 5606 25.7765
5407 5607 26.4024
5408 5608 27.273
5409 5609 26.0126
5410 5610 25.6238
5411 5611 25.6994
5412 5612 25.0831
5413 5613 27.0336
5414 5614 27.5834
5415 5615 24.2285
5416 5616 26.1325
5417 5617 26.3785
5418 5618 25.466
5419 5619 26.7333
5420 5620 27.2274
5421 5621 26.6811
5422 5622 28.2444
5423 5623 27.8368
5424 5624 28.9382
5425 5625 27.6778
5426 5626 28.6038
5427 5627 29.3479
5428 5628 26.79
5429 5629 27.3609
5430 5630 28.6327
5431 5631 26.8938
5432 5632 26.8306
5433 5633 27.8715
5434 5634 28.3864
5435 5635 27.734
5436 5636 28.9376
5437 5637 29.296
5438 5638 27.6293
5439 5639 28.4387
5440 5640 29.1481
5441 5641 27.8697
5442 5642 28.8005
5443 5643 28.6583
5444 5644 29.6665
5445 5645 28.9082
5446 5646 28.974
5447 5647 29.1137
5448 5648 26.7869
5449 5649 25.7019
5450 5650 26.4816
5451 5651 24.3637
5452 5652 28.0623
5453 5653 28.6621
5454 5654 27.695
5455 5655 27.8923
5456 5656 25.8809
5457 5657 29.188
5458 5658 29.0317
5459 5659 25.6742
5460 5660 26.8399
5461 5661 26.3965
5462 5662 27.8465
5463 5663 27.2696
5464 5664 25.9075
5465 5665 26.1591
5466 5666 27.9258
5467 5667 28.6669
5468 5668 27.9251
5469 5669 28.5865
5470 5670 26.9087
5471 5671 24.1634
5472 5672 25.2884
5473 5673 25.0849
5474 5674 26.044
5475 5675 26.5078
5476 5676 27.5146
5477 5677 25.4769
5478 5678 28.2022
5479 5679 26.8399
5480 5680 25.8469
5481 5681 25.201
5482 5682 27.1858
5483 5683 27.1615
5484 5684 27.207
5485 5685 29.3996
5486 5686 27.334
5487 5687 27.254
5488 5688 27.008
5489 5689 27.039
5490 5690 25.2407
5491 5691 25.2669
5492 5692 26.7413
5493 5693 26.0934
5494 5694 26.7124
5495 5695 26.6739
5496 5696 25.7025
5497 5697 25.6574
5498 5698 25.7341
5499 5699 25.0387
5500 5700 25.4816
5501 5701 25.1365
5502 5702 26.3697
5503 5703 27.0617
5504 5704 25.4257
5505 5705 26.0717
5506 5706 29.6491
5507 5707 29.0589
5508 5708 27.2248
5509 5709 28.1293
5510 5710 28.131
5511 5711 24.8165
5512 5712 26.4852
5513 5713 27.9009
5514 5714 28.4835
5515 5715 27.369
5516 5716 27.9049
5517 5717 28.5043
5518 5718 27.7054
5519 5719 27.6367
5520 5720 28.4345
5521 5721 28.0502
5522 5722 31.2819
5523 5723 28.555
5524 5724 27.4612
5525 5725 26.5751
5526 5726 28.0218
5527 5727 27.7588
5528 5728 26.4352
5529 5729 27.5239
5530 5730 26.9785
5531 5731 27.299
5532 5732 30.5818
5533 5733 32.0449
5534 5734 32.6668
5535 5735 33.1042
5536 5736 33.0676
5537 5737 32.2304
5538 5738 29.6555
5539 5739 28.1774
5540 5740 28.6167
5541 5741 26.0358
5542 5742 27.6388
5543 5743 28.1613
5544 5744 26.0323
5545 5745 25.317
5546 5746 27.11
5547 5747 26.2834
5548 5748 26.3111
5549 5749 28.5845
5550 5750 28.7365
5551 5751 29.0326
5552 5752 29.4815
5553 5753 28.5416
5554 5754 29.7216
5555 5755 30.2233
5556 5756 28.0287
5557 5757 28.6959
5558 5758 29.7603
5559 5759 29.0393
5560 5760 29.9482
5561 5761 29.1869
5562 5762 26.6601
5563 5763 27.0524
5564 5764 30.5986
5565 5765 28.1144
5566 5766 29.7338
5567 5767 29.4784
5568 5768 29.4008
5569 5769 26.1719
5570 5770 29.1162
5571 5771 30.7193
5572 5772 28.2684
5573 5773 27.9677
5574 5774 29.6153
5575 5775 28.1644
5576 5776 28.8441
5577 5777 28.252
5578 5778 27.7609
5579 5779 28.0571
5580 5780 29.0159
5581 5781 26.1073
5582 5782 28.2357
5583 5783 27.947
5584 5784 25.8199
5585 5785 28.1447
5586 5786 26.7666
5587 5787 27.5225
5588 5788 25.9046
5589 5789 28.7009
5590 5790 31.3456
5591 5791 31.2895
5592 5792 29.3034
5593 5793 27.9992
5594 5794 28.8
5595 5795 28.4611
5596 5796 27.1871
5597 5797 29.5777
5598 5798 30.0963
5599 5799 28.6202
5600 5800 28.3378
5601 5801 25.4529
5602 5802 26.5106
5603 5803 28.2559
5604 5804 28.5159
5605 5805 26.8719
5606 5806 27.0898
5607 5807 27.6517
5608 5808 26.9467
5609 5809 28.2025
5610 5810 29.375
5611 5811 27.6474
5612 5812 30.6466
5613 5813 31.7731
5614 5814 29.2034
5615 5815 28.6312
5616 5816 27.9431
5617 5817 27.1779
5618 5818 27.0157
5619 5819 27.5418
5620 5820 28.7551
5621 5821 25.9204
5622 5822 27.68
5623 5823 27.1331
5624 5824 29.1917
5625 5825 27.7573
5626 5826 26.0134
5627 5827 28.8722
5628 5828 28.7154
5629 5829 28.5546
5630 5830 27.5601
5631 5831 27.1995
5632 5832 27.5466
5633 5833 28.3719
5634 5834 29.215
5635 5835 29.6617
5636 5836 26.7682
5637 5837 28.1166
5638 5838 27.8267
5639 5839 29.5561
5640 5840 29.8595
5641 5841 29.3506
5642 5842 31.5524
5643 5843 29.1882
5644 5844 27.4079
5645 5845 30.244
5646 5846 29.6702
5647 5847 28.3692
5648 5848 28.611
5649 5849 31.3673
5650 5850 28.0368
5651 5851 28.3674
5652 5852 27.7312
5653 5853 27.333
5654 5854 29.5336
5655 5855 30.9985
5656 5856 28.8922
5657 5857 30.344
5658 5858 30.7209
5659 5859 28.833
5660 5860 27.7527
5661 5861 27.3081
5662 5862 27.6421
5663 5863 26.7275
5664 5864 26.9736
5665 5865 27.2935
5666 5866 26.3045
5667 5867 27.2473
5668 5868 27.0034
5669 5869 28.2334
5670 5870 27.6789
5671 5871 28.0053
5672 5872 28.8498
5673 5873 28.496
5674 5874 27.3728
5675 5875 28.7264
5676 5876 30.5346
5677 5877 28.2869
5678 5878 28.1321
5679 5879 29.417
5680 5880 29.1458
5681 5881 28.8685
5682 5882 29.1585
5683 5883 26.4291
5684 5884 28.3385
5685 5885 26.6727
5686 5886 28.25
5687 5887 26.892
5688 5888 26.776
5689 5889 28.5454
5690 5890 27.4098
5691 5891 25.7202
5692 5892 25.4693
5693 5893 24.7901
5694 5894 26.5235
5695 5895 26.4512
5696 5896 27.9888
5697 5897 27.1585
5698 5898 28.6479
5699 5899 27.4395
5700 5900 28.5744
5701 5901 28.3974
5702 5902 27.9888
5703 5903 28.9034
5704 5904 27.6671
5705 5905 27.2912
5706 5906 26.7227
5707 5907 25.1623
5708 5908 25.6764
5709 5909 25.6021
5710 5910 24.7461
5711 5911 25.717
5712 5912 26.7037
5713 5913 27.1933
5714 5914 26.4967
5715 5915 28.1981
5716 5916 26.0985
5717 5917 27.714
5718 5918 25.4332
5719 5919 26.7125
5720 5920 25.4235
5721 5921 26.2301
5722 5922 28.7979
5723 5923 28.6867
5724 5924 26.9012
5725 5925 28.585
5726 5926 26.5568
5727 5927 28.9009
5728 5928 27.0751
5729 5929 28.3652
5730 5930 27.9458
5731 5931 28.5647
5732 5932 28.1182
5733 5933 28.796
5734 5934 25.7786
5735 5935 26.7436
5736 5936 28.3114
5737 5937 26.2135
5738 5938 26.6523
5739 5939 28.2759
5740 5940 28.4216
5741 5941 28.5918
5742 5942 28.7029
5743 5943 27.0772
5744 5944 27.2034
5745 5945 25.508
5746 5946 26.8422
5747 5947 28.905
5748 5948 28.903
5749 5949 29.2425
5750 5950 29.2628
5751 5951 27.0647
5752 5952 26.9494
5753 5953 26.2789
5754 5954 24.9854
5755 5955 24.3747
5756 5956 25.6755
5757 5957 26.4097
5758 5958 24.984
5759 5959 24.3839
5760 5960 25.1501
5761 5961 27.2309
5762 5962 26.2661
5763 5963 27.6742
5764 5964 26.8049
5765 5965 28.3547
5766 5966 26.5118
5767 5967 27.1701
5768 5968 28.7604
5769 5969 27.6424
5770 5970 28.1897
5771 5971 27.1195
5772 5972 28.1606
5773 5973 26.7996
5774 5974 27.4133
5775 5975 27.1057
5776 5976 27.615
5777 5977 29.798
5778 5978 29.4182
5779 5979 28.8293
5780 5980 28.9589
5781 5981 28.1149
5782 5982 29.1536
5783 5983 27.4704
5784 5984 27.188
5785 5985 25.9329
5786 5986 28.1858
5787 5987 28.141
5788 5988 27.9713
5789 5989 27.6321
5790 5990 30.2475
5791 5991 28.8013
5792 5992 29.3371
5793 5993 27.3607
5794 5994 30.4511
5795 5995 29.7576
5796 5996 29.3069
5797 5997 30.1095
5798 5998 28.0403
5799 5999 29.2524
5800 6000 30.654
5801 6001 29.7124
5802 6002 28.0074
5803 6003 29.0383
5804 6004 29.0065
5805 6005 29.9473
5806 6006 28.8601
5807 6007 29.4642
5808 6008 28.8491
5809 6009 29.8109
5810 6010 28.8809
5811 6011 28.0645
5812 6012 25.9643
5813 6013 27.723
5814 6014 28.0728
5815 6015 29.566
5816 6016 29.2026
5817 6017 28.0222
5818 6018 28.0237
5819 6019 30.1199
5820 6020 26.7711
5821 6021 28.0449
5822 6022 28.9726
5823 6023 28.1692
5824 6024 27.0667
5825 6025 27.4291
5826 6026 27.1852
5827 6027 28.1816
5828 6028 28.7411
5829 6029 27.7626
5830 6030 31.8006
5831 6031 29.7515
5832 6032 30.6041
5833 6033 28.763
5834 6034 28.3798
5835 6035 26.0093
5836 6036 28.8408
5837 6037 26.8675
5838 6038 30.0849
5839 6039 30.027
5840 6040 27.3431
5841 6041 28.8689
5842 6042 29.4659
5843 6043 26.7281
5844 6044 28.41
5845 6045 30.4044
5846 6046 29.1939
5847 6047 26.528
5848 6048 27.1092
5849 6049 27.9559
5850 6050 27.9127
5851 6051 26.97
5852 6052 26.7388
5853 6053 25.1412
5854 6054 26.7965
5855 6055 27.1114
5856 6056 27.3008
5857 6057 28.4427
5858 6058 26.3099
5859 6059 28.3458
5860 6060 27.1611
5861 6061 27.0782
5862 6062 26.0105
5863 6063 26.9227
5864 6064 28.6213
5865 6065 26.3679
5866 6066 28.2428
5867 6067 26.4743
5868 6068 27.8748
5869 6069 28.234
5870 6070 28.0688
5871 6071 27.0745
5872 6072 28.0422
5873 6073 27.3118
5874 6074 27.4419
5875 6075 26.2191
5876 6076 26.6011
5877 6077 27.8821
5878 6078 27.4436
5879 6079 27.7679
5880 6080 28.4203
5881 6081 26.1416
5882 6082 28.074
5883 6083 26.581
5884 6084 26.3486
5885 6085 24.0076
5886 6086 25.5676
5887 6087 23.764
5888 6088 26.3945
5889 6089 25.7621
5890 6090 27.8693
5891 6091 28.2734
5892 6092 25.2484
5893 6093 27.2381
5894 6094 26.7593
5895 6095 27.526
5896 6096 26.8465
5897 6097 26.3434
5898 6098 25.6114
5899 6099 27.3878
5900 6100 27.1631
5901 6101 28.8629
5902 6102 29.5514
5903 6103 26.6832
5904 6104 27.7959
5905 6105 28.946
5906 6106 28.5413
5907 6107 27.1942
5908 6108 29.7171
5909 6109 26.7539
5910 6110 27.6846
5911 6111 28.8654
5912 6112 28.4683
5913 6113 25.6486
5914 6114 30.0244
5915 6115 30.0184
5916 6116 31.0765
5917 6117 29.9663
5918 6118 29.2033
5919 6119 28.7785
5920 6120 31.354
5921 6121 29.7552
5922 6122 29.4755
5923 6123 29.6891
5924 6124 29.136
5925 6125 26.9143
5926 6126 27.1606
5927 6127 27.6484
5928 6128 27.1538
5929 6129 25.2757
5930 6130 25.8378
5931 6131 25.3549
5932 6132 27.4616
5933 6133 26.8601
5934 6134 28.442
5935 6135 28.9241
5936 6136 30.2707
5937 6137 30.135
5938 6138 29.5093
5939 6139 28.3378
5940 6140 29.1832
5941 6141 30.184
5942 6142 31.0653
5943 6143 30.8539
5944 6144 29.0838
5945 6145 27.3321
5946 6146 27.4357
5947 6147 27.8454
5948 6148 29.3484
5949 6149 27.9992
5950 6150 28.6217
5951 6151 29.7634
5952 6152 28.9172
5953 6153 28.6742
5954 6154 28.0523
5955 6155 26.9629
5956 6156 26.7751
5957 6157 26.3824
5958 6158 26.6167
5959 6159 27.5464
5960 6160 29.7243
5961 6161 27.7836
5962 6162 26.7765
5963 6163 27.3728
5964 6164 30.2087
5965 6165 26.4999
5966 6166 27.4692
5967 6167 27.1037
5968 6168 26.4129
5969 6169 28.1416
5970 6170 28.1597
5971 6171 27.4577
5972 6172 27.4356
5973 6173 29.0711
5974 6174 27.6145
5975 6175 30.0624
5976 6176 28.8627
5977 6177 26.6613
5978 6178 26.8532
5979 6179 26.064
5980 6180 26.9366
5981 6181 28.11
5982 6182 25.9853
5983 6183 24.535
5984 6184 25.5208
5985 6185 25.6672
5986 6186 26.1282
5987 6187 25.8055
5988 6188 26.163
5989 6189 26.7228
5990 6190 26.6335
5991 6191 26.2471
5992 6192 27.3047
5993 6193 25.7987
5994 6194 28.1841
5995 6195 26.8082
5996 6196 27.35
5997 6197 28.7966
5998 6198 27.5243
5999 6199 25.2825
6000 6200 26.7908
6001 6201 27.2921
6002 6202 29.4971
6003 6203 28.6419
6004 6204 28.4308
6005 6205 28.4643
6006 6206 28.4408
6007 6207 28.1324
6008 6208 28.8659
6009 6209 29.4572
6010 6210 29.4422
6011 6211 28.3743
6012 6212 27.6552
6013 6213 26.7932
6014 6214 26.801
6015 6215 26.1314
6016 6216 26.555
6017 6217 26.1411
6018 6218 26.2053
6019 6219 26.873
6020 6220 25.9227
6021 6221 26.2229
6022 6222 27.6917
6023 6223 26.6613
6024 6224 26.3015
6025 6225 27.0055
6026 6226 27.6588
6027 6227 27.8784
6028 6228 27.5459
6029 6229 26.9274
6030 6230 28.7744
6031 6231 28.3607
6032 6232 27.693
6033 6233 28.9661
6034 6234 28.672
6035 6235 29.0727
6036 6236 26.825
6037 6237 27.6002
6038 6238 26.1967
6039 6239 27.6493
6040 6240 27.5058
6041 6241 27.24
6042 6242 27.7363
6043 6243 28.37
6044 6244 29.0144
6045 6245 27.7683
6046 6246 28.9008
6047 6247 27.4345
6048 6248 28.8731
6049 6249 28.2021
6050 6250 26.6214
6051 6251 28.244
6052 6252 26.6762
6053 6253 28.0614
6054 6254 27.5242
6055 6255 27.9562
6056 6256 27.6083
6057 6257 27.1298
6058 6258 27.117
6059 6259 28.9113
6060 6260 27.8404
6061 6261 28.6326
6062 6262 27.9996
6063 6263 27.8035
6064 6264 28.2187
6065 6265 28.6137
6066 6266 27.7614
6067 6267 28.6878
6068 6268 27.1984
6069 6269 27.8081
6070 6270 28.355
6071 6271 28.0536
6072 6272 27.232
6073 6273 27.1298
6074 6274 26.2428
6075 6275 25.9507
6076 6276 26.7358
6077 6277 27.9567
6078 6278 27.6827
6079 6279 28.3686
6080 6280 28.3513
6081 6281 27.9936
6082 6282 28.8931
6083 6283 26.3886
6084 6284 28.4781
6085 6285 30.0634
6086 6286 28.4375
6087 6287 27.4024
6088 6288 26.9973
6089 6289 26.6422
6090 6290 25.9078
6091 6291 27.3747
6092 6292 25.905
6093 6293 28.6966
6094 6294 26.1261
6095 6295 27.3756
6096 6296 26.3236
6097 6297 27.7725
6098 6298 25.9766
6099 6299 27.4227
6100 6300 28.5952
6101 6301 25.863
6102 6302 28.0819
6103 6303 26.7918
6104 6304 26.6739
6105 6305 26.5603
6106 6306 26.2285
6107 6307 26.1614
6108 6308 26.6184
6109 6309 28.632
6110 6310 27.7464
6111 6311 28.4504
6112 6312 26.5621
6113 6313 27.1322
6114 6314 27.8142
6115 6315 27.5979
6116 6316 25.7512
6117 6317 27.1409
6118 6318 27.4818
6119 6319 28.0868
6120 6320 26.8076
6121 6321 25.8209
6122 6322 27.6081
6123 6323 27.2161
6124 6324 28.0176
6125 6325 29.9115
6126 6326 27.636
6127 6327 29.3811
6128 6328 30.5803
6129 6329 27.9657
6130 6330 28.3151
6131 6331 28.2373
6132 6332 27.9214
6133 6333 28.2846
6134 6334 28.0456
6135 6335 26.9194
6136 6336 28.6535
6137 6337 28.9083
6138 6338 28.2451
6139 6339 27.9457
6140 6340 27.7037
6141 6341 28.6861
6142 6342 28.343
6143 6343 28.9177
6144 6344 28.5777
6145 6345 27.1052
6146 6346 26.9783
6147 6347 28.0023
6148 6348 27.6617
6149 6349 27.044
6150 6350 27.2942
6151 6351 26.7053
6152 6352 25.9817
6153 6353 28.2387
6154 6354 30.4493
6155 6355 28.0072
6156 6356 27.2982
6157 6357 29.3188
6158 6358 29.6606
6159 6359 27.5723
6160 6360 27.7139
6161 6361 28.62
6162 6362 28.9123
6163 6363 26.7537
6164 6364 28.4634
6165 6365 28.1705
6166 6366 28.9362
6167 6367 28.8854
6168 6368 27.9683
6169 6369 30.3108
6170 6370 28.9025
6171 6371 28.9171
6172 6372 30.8179
6173 6373 28.678
6174 6374 28.8821
6175 6375 27.5136
6176 6376 27.9211
6177 6377 29.2698
6178 6378 27.7522
6179 6379 27.5811
6180 6380 30.728
6181 6381 31.034
6182 6382 29.6919
6183 6383 31.4959
6184 6384 30.5389
6185 6385 28.8954
6186 6386 30.53
6187 6387 28.1119
6188 6388 29.7305
6189 6389 28.4172
6190 6390 28.8579
6191 6391 30.3307
6192 6392 30.3625
6193 6393 28.5721
6194 6394 28.4943
6195 6395 28.8901
6196 6396 28.2361
6197 6397 28.2487
6198 6398 29.4731
6199 6399 31.0284
6200 6400 27.8775
6201 6401 28.3114
6202 6402 28.0462
6203 6403 28.4826
6204 6404 29.5328
6205 6405 28.5145
6206 6406 27.7705
6207 6407 28.6275
6208 6408 27.7156
6209 6409 27.9996
6210 6410 26.9751
6211 6411 28.0111
6212 6412 27.4993
6213 6413 28.7414
6214 6414 27.5467
6215 6415 25.3565
6216 6416 27.8382
6217 6417 26.9552
6218 6418 27.9573
6219 6419 23.8461
6220 6420 24.7684
6221 6421 28.0758
6222 6422 26.6367
6223 6423 27.3835
6224 6424 26.6993
6225 6425 28.3324
6226 6426 27.0843
6227 6427 27.357
6228 6428 26.8518
6229 6429 23.9719
6230 6430 24.7135
6231 6431 26.0403
6232 6432 27.1614
6233 6433 25.745
6234 6434 27.4241
6235 6435 28.8923
6236 6436 28.2326
6237 6437 28.7947
6238 6438 29.4181
6239 6439 27.4756
6240 6440 27.1097
6241 6441 27.4109
6242 6442 28.5711
6243 6443 26.8459
6244 6444 28.5309
6245 6445 27.9408
6246 6446 28.908
6247 6447 28.2549
6248 6448 28.6567
6249 6449 31.3506
6250 6450 29.6716
6251 6451 30.2682
6252 6452 28.9521
6253 6453 29.9826
6254 6454 28.213
6255 6455 27.5509
6256 6456 27.6482
6257 6457 26.4904
6258 6458 28.5789
6259 6459 28.2132
6260 6460 29.8663
6261 6461 30.9629
6262 6462 29.3109
6263 6463 31.1479
6264 6464 30.6648
6265 6465 29.3146
6266 6466 28.9397
6267 6467 28.6621
6268 6468 27.4693
6269 6469 26.8401
6270 6470 27.1933
6271 6471 29.1868
6272 6472 28.359
6273 6473 27.4814
6274 6474 28.5448
6275 6475 29.7477
6276 6476 30.0288
6277 6477 31.1535
6278 6478 30.4878
6279 6479 33.111
6280 6480 33.9244
6281 6481 29.2835
6282 6482 29.9206
6283 6483 29.6157
6284 6484 27.248
6285 6485 28.986
6286 6486 29.3386
6287 6487 28.7924
6288 6488 27.0879
6289 6489 28.2591
6290 6490 28.4041
6291 6491 27.6714
6292 6492 29.0294
6293 6493 28.7763
6294 6494 30.1433
6295 6495 29.7733
6296 6496 29.7341
6297 6497 28.2401
6298 6498 27.9575
6299 6499 25.7373
6300 6500 26.6145
6301 6501 27.4625
6302 6502 26.8374
6303 6503 27.0898
6304 6504 28.5302
6305 6505 28.0562
6306 6506 27.1136
6307 6507 25.5473
6308 6508 27.1566
6309 6509 27.8679
6310 6510 27.7416
6311 6511 26.8426
6312 6512 24.7539
6313 6513 26.8597
6314 6514 26.9975
6315 6515 27.9992
6316 6516 27.3604
6317 6517 25.6324
6318 6518 26.3513
6319 6519 26.5041
6320 6520 26.9832
6321 6521 26.4743
6322 6522 27.5879
6323 6523 27.6797
6324 6524 26.2557
6325 6525 25.9266
6326 6526 27.7038
6327 6527 28.3995
6328 6528 28.7341
6329 6529 29.0759
6330 6530 28.8095
6331 6531 30.2108
6332 6532 29.3892
6333 6533 31.8652
6334 6534 30.3482
6335 6535 30.0946
6336 6536 31.9073
6337 6537 30.8864
6338 6538 29.7466
6339 6539 29.4325
6340 6540 29.2626
6341 6541 32.1959
6342 6542 29.2101
6343 6543 28.3677
6344 6544 28.8297
6345 6545 28.9269
6346 6546 30.0528
6347 6547 29.7824
6348 6548 28.3092
6349 6549 29.4399
6350 6550 28.0938
6351 6551 28.9622
6352 6552 27.9483
6353 6553 28.9416
6354 6554 28.4875
6355 6555 29.8127
6356 6556 29.5678
6357 6557 29.4501
6358 6558 29.3484
6359 6559 32.0984
6360 6560 29.5048
6361 6561 29.7417
6362 6562 27.7757
6363 6563 29.1456
6364 6564 28.6941
6365 6565 29.5605
6366 6566 29.6475
6367 6567 30.0699
6368 6568 32.6637
6369 6569 32.0024
6370 6570 31.7146
6371 6571 29.2743
6372 6572 28.6049
6373 6573 29.7402
6374 6574 30.3209
6375 6575 29.5155
6376 6576 29.2362
6377 6577 27.3277
6378 6578 28.2921
6379 6579 30.6623
6380 6580 28.4905
6381 6581 29.3545
6382 6582 28.4891
6383 6583 28.9967
6384 6584 27.7342
6385 6585 27.4524
6386 6586 29.6631
6387 6587 26.7724
6388 6588 28.5557
6389 6589 26.6829
6390 6590 27.2308
6391 6591 26.5478
6392 6592 26.2684
6393 6593 26.5023
6394 6594 26.673
6395 6595 27.2367
6396 6596 28.3265
6397 6597 26.4216
6398 6598 28.0697
6399 6599 28.0252
6400 6600 30.249
6401 6601 28.1249
6402 6602 25.1735
6403 6603 29.6761
6404 6604 28.9664
6405 6605 28.2422
6406 6606 27.9398
6407 6607 29.9727
6408 6608 29.5284
6409 6609 28.509
6410 6610 27.973
6411 6611 27.5596
6412 6612 27.9168
6413 6613 27.5542
6414 6614 29.2917
6415 6615 29.2945
6416 6616 29.6414
6417 6617 30.874
6418 6618 28.0572
6419 6619 28.6061
6420 6620 30.7866
6421 6621 30.3583
6422 6622 28.8313
6423 6623 29.4196
6424 6624 29.1624
6425 6625 29.8773
6426 6626 27.3524
6427 6627 28.4845
6428 6628 31.4228
6429 6629 29.5633
6430 6630 26.7357
6431 6631 27.6615
6432 6632 27.4462
6433 6633 27.166
6434 6634 26.8331
6435 6635 26.3968
6436 6636 28.6781
6437 6637 27.0261
6438 6638 29.2783
6439 6639 29.4939
6440 6640 30.2004
6441 6641 28.4605
6442 6642 28.2907
6443 6643 26.4334
6444 6644 29.0061
6445 6645 28.2613
6446 6646 27.1397
6447 6647 26.2978
6448 6648 24.8624
6449 6649 30.5135
6450 6650 30.9438
6451 6651 29.6958
6452 6652 29.2278
6453 6653 29.1113
6454 6654 28.3291
6455 6655 27.5774
6456 6656 26.3962
6457 6657 28.5908
6458 6658 27.1727
6459 6659 26.244
6460 6660 26.8214
6461 6661 29.3331
6462 6662 28.9357
6463 6663 27.4173
6464 6664 27.0572
6465 6665 28.2677
6466 6666 30.7732
6467 6667 29.0738
6468 6668 28.6544
6469 6669 28.6519
6470 6670 28.8581
6471 6671 28.1385
6472 6672 26.7346
6473 6673 26.7843
6474 6674 28.0219
6475 6675 30.8286
6476 6676 27.319
6477 6677 27.8755
6478 6678 29.243
6479 6679 28.7623
6480 6680 28.473
6481 6681 26.5095
6482 6682 27.8331
6483 6683 29.7086
6484 6684 28.3314
6485 6685 27.8222
6486 6686 29.0382
6487 6687 27.1091
6488 6688 27.7226
6489 6689 28.8624
6490 6690 29.3788
6491 6691 28.6784
6492 6692 28.6212
6493 6693 30.3517
6494 6694 28.5481
6495 6695 29.5389
6496 6696 27.81
6497 6697 30.2269
6498 6698 29.3543
6499 6699 28.034
6500 6700 27.2053
6501 6701 26.7258
6502 6702 28.1119
6503 6703 27.0051
6504 6704 27.5802
6505 6705 27.7032
6506 6706 27.9332
6507 6707 28.7801
6508 6708 29.1386
6509 6709 28.4266
6510 6710 28.6403
6511 6711 27.3815
6512 6712 27.8463
6513 6713 29.4673
6514 6714 28.6304
6515 6715 25.7932
6516 6716 27.6395
6517 6717 26.7396
6518 6718 27.7508
6519 6719 29.2539
6520 6720 28.151
6521 6721 26.2906
6522 6722 26.6905
6523 6723 26.6655
6524 6724 27.025
6525 6725 29.2541
6526 6726 29.5195
6527 6727 29.5282
6528 6728 29.8441
6529 6729 28.0921
6530 6730 27.7884
6531 6731 30.2241
6532 6732 28.8852
6533 6733 29.2244
6534 6734 29.2546
6535 6735 27.4871
6536 6736 28.4476
6537 6737 29.8721
6538 6738 29.3932
6539 6739 29.407
6540 6740 30.5869
6541 6741 27.1754
6542 6742 26.808
6543 6743 29.1568
6544 6744 29.7423
6545 6745 28.3372
6546 6746 29.7935
6547 6747 28.4792
6548 6748 30.1205
6549 6749 28.6097
6550 6750 30.655
6551 6751 30.3581
6552 6752 30.2643
6553 6753 27.983
6554 6754 28.7438
6555 6755 27.8067
6556 6756 28.6626
6557 6757 29.8882
6558 6758 27.9341
6559 6759 29.5202
6560 6760 28.501
6561 6761 29.1006
6562 6762 27.5962
6563 6763 28.3906
6564 6764 29.0258
6565 6765 27.0318
6566 6766 28.8433
6567 6767 28.9158
6568 6768 27.4549
6569 6769 27.2006
6570 6770 27.463
6571 6771 26.4818
6572 6772 26.1498
6573 6773 26.1449
6574 6774 26.5039
6575 6775 26.8268
6576 6776 26.6826
6577 6777 26.4289
6578 6778 24.2808
6579 6779 25.741
6580 6780 24.9932
6581 6781 23.3264
6582 6782 23.5082
6583 6783 25.2039
6584 6784 26.053
6585 6785 27.3404
6586 6786 28.9275
6587 6787 27.4327
6588 6788 26.8506
6589 6789 29.1527
6590 6790 28.058
6591 6791 29.1415
6592 6792 28.0365
6593 6793 28.874
6594 6794 29.0851
6595 6795 27.4221
6596 6796 29.4118
6597 6797 31.1041
6598 6798 28.9767
6599 6799 26.9387
6600 6800 28.2152
6601 6801 29.6648
6602 6802 30.0198
6603 6803 30.631
6604 6804 27.7401
6605 6805 26.4345
6606 6806 28.3758
6607 6807 27.8022
6608 6808 28.146
6609 6809 27.12
6610 6810 26.6806
6611 6811 27.5853
6612 6812 28.1843
6613 6813 26.4415
6614 6814 26.6893
6615 6815 25.9636
6616 6816 25.4606
6617 6817 24.3592
6618 6818 24.2687
6619 6819 24.6068
6620 6820 24.1211
6621 6821 25.983
6622 6822 25.8884
6623 6823 28.2196
6624 6824 28.1987
6625 6825 25.8208
6626 6826 26.5153
6627 6827 26.0282
6628 6828 27.7035
6629 6829 27.5411
6630 6830 27.4104
6631 6831 26.8112
6632 6832 28.2444
6633 6833 28.2863
6634 6834 27.1812
6635 6835 29.3369
6636 6836 28.847
6637 6837 28.3633
6638 6838 28.7654
6639 6839 28.6187
6640 6840 27.7949
6641 6841 27.0614
6642 6842 27.5675
6643 6843 27.0488
6644 6844 29.0343
6645 6845 28.1193
6646 6846 26.8537
6647 6847 27.5927
6648 6848 29.0514
6649 6849 28.4193
6650 6850 27.7271
6651 6851 27.5712
6652 6852 26.8529
6653 6853 28.2125
6654 6854 28.9082
6655 6855 25.9211
6656 6856 26.3194
6657 6857 27.6987
6658 6858 26.4627
6659 6859 27.3239
6660 6860 27.3913
6661 6861 24.3446
6662 6862 26.9215
6663 6863 27.5098
6664 6864 27.0365
6665 6865 27.5478
6666 6866 28.4054
6667 6867 29.0644
6668 6868 29.0781
6669 6869 26.4194
6670 6870 27.3409
6671 6871 24.8761
6672 6872 26.9307
6673 6873 26.5487
6674 6874 26.1741
6675 6875 27.0941
6676 6876 27.9401
6677 6877 28.4993
6678 6878 27.3944
6679 6879 26.9005
6680 6880 28.1018
6681 6881 28.7127
6682 6882 28.5575
6683 6883 28.0548
6684 6884 28.2569
6685 6885 30.1047
6686 6886 28.5809
6687 6887 26.2342
6688 6888 26.9258
6689 6889 27.3812
6690 6890 27.0633
6691 6891 26.9893
6692 6892 26.4617
6693 6893 26.4061
6694 6894 25.5549
6695 6895 26.0725
6696 6896 28.1188
6697 6897 25.637
6698 6898 28.0878
6699 6899 28.3185
6700 6900 26.9569
6701 6901 27.0937
6702 6902 27.9272
6703 6903 29.072
6704 6904 29.1594
6705 6905 27.6562
6706 6906 26.7182
6707 6907 27.1063
6708 6908 26.6175
6709 6909 27.3698
6710 6910 26.6893
6711 6911 27.8588
6712 6912 28.8707
6713 6913 30.7633
6714 6914 30.2793
6715 6915 29.2853
6716 6916 29.7244
6717 6917 30.0646
6718 6918 31.2191
6719 6919 30.8466
6720 6920 28.9478
6721 6921 28.9447
6722 6922 31.063
6723 6923 30.744
6724 6924 29.5797
6725 6925 28.9059
6726 6926 28.4277
6727 6927 30.9197
6728 6928 31.308
6729 6929 29.6103
6730 6930 28.4186
6731 6931 31.9193
6732 6932 32.2063
6733 6933 31.8667
6734 6934 30.5013
6735 6935 30.2307
6736 6936 29.4357
6737 6937 29.3671
6738 6938 28.4335
6739 6939 28.4627
6740 6940 29.2411
6741 6941 26.4408
6742 6942 26.949
6743 6943 30.5433
6744 6944 27.8507
6745 6945 27.9788
6746 6946 28.5856
6747 6947 26.1026
6748 6948 25.4691
6749 6949 27.6162
6750 6950 27.5168
6751 6951 27.9316
6752 6952 26.8374
6753 6953 28.0026
6754 6954 26.4844
6755 6955 28.0688
6756 6956 30.4822
6757 6957 30.7268
6758 6958 31.0821
6759 6959 30.6246
6760 6960 30.8796
6761 6961 30.7222
6762 6962 30.648
6763 6963 31.5484
6764 6964 28.2044
6765 6965 29.2942
6766 6966 29.3434
6767 6967 29.883
6768 6968 28.3029
6769 6969 28.7309
6770 6970 30.4966
6771 6971 29.062
6772 6972 28.8811
6773 6973 28.9591
6774 6974 28.6149
6775 6975 28.5714
6776 6976 27.3007
6777 6977 27.6614
6778 6978 26.438
6779 6979 26.7324
6780 6980 28.0766
6781 6981 29.3233
6782 6982 30.0595
6783 6983 28.3846
6784 6984 31.6836
6785 6985 29.0809
6786 6986 28.7378
6787 6987 29.2757
6788 6988 29.8456
6789 6989 28.3334
6790 6990 28.2575
6791 6991 29.1771
6792 6992 30.7815
6793 6993 28.5336
6794 6994 30.3716
6795 6995 30.7456
6796 6996 31.7084
6797 6997 27.7805
6798 6998 29.7107
6799 6999 31.1929
6800 7000 29.5364
6801 7001 27.5268
