# Supplementary material for: Histone variant H2A.Z modulates nucleosome dynamics to promote DNA accessibility
Source: Nat Commun. 2023 Feb 11;14:769. doi: 10.1038/s41467-023-36465-5 (PMC9918499; doi:10.1038/s41467-023-36465-5)
Supplement: Supplementary file 4 — Source Data [file 41467_2023_36465_MOESM4_ESM.zip › data/canonical_H2A_nucleosome_gaping_distance_2.txt]

1 201 26.1509
2 202 24.4415
3 203 24.6862
4 204 22.2481
5 205 21.7668
6 206 22.6508
7 207 23.818
8 208 23.1153
9 209 23.9244
10 210 24.7716
11 211 24.4584
12 212 21.5006
13 213 23.9945
14 214 23.7319
15 215 22.2996
16 216 24.15
17 217 22.8029
18 218 24.1715
19 219 22.0343
20 220 22.9932
21 221 22.6409
22 222 22.9279
23 223 21.4541
24 224 22.3016
25 225 20.1282
26 226 20.41
27 227 21.0959
28 228 22.0926
29 229 22.1718
30 230 23.4441
31 231 23.554
32 232 23.1384
33 233 22.0804
34 234 23.449
35 235 22.4114
36 236 22.4268
37 237 21.2913
38 238 22.6509
39 239 22.5938
40 240 20.8575
41 241 22.551
42 242 23.1249
43 243 24.6012
44 244 22.9571
45 245 23.9094
46 246 23.3519
47 247 22.2054
48 248 20.8302
49 249 22.1438
50 250 23.2282
51 251 22.7391
52 252 20.831
53 253 23.192
54 254 23.4835
55 255 21.3963
56 256 22.1525
57 257 22.495
58 258 23.2331
59 259 24.2721
60 260 22.0721
61 261 22.6232
62 262 20.0024
63 263 20.7839
64 264 21.0668
65 265 20.4468
66 266 22.0916
67 267 21.993
68 268 21.7507
69 269 20.2428
70 270 20.6745
71 271 20.1466
72 272 20.0501
73 273 20.8188
74 274 21.8166
75 275 22.6673
76 276 22.4677
77 277 23.9625
78 278 23.2183
79 279 24.2375
80 280 22.6489
81 281 21.8166
82 282 22.7815
83 283 22.7905
84 284 22.6775
85 285 23.9346
86 286 23.0366
87 287 23.6837
88 288 21.898
89 289 22.6938
90 290 23.4995
91 291 23.1279
92 292 22.4881
93 293 23.375
94 294 24.1604
95 295 24.4521
96 296 24.0521
97 297 25.6073
98 298 24.4413
99 299 24.951
100 300 23.9161
101 301 23.5874
102 302 23.8493
103 303 21.9917
104 304 23.4072
105 305 23.5148
106 306 23.939
107 307 24.3819
108 308 23.0275
109 309 22.9225
110 310 23.5699
111 311 22.2908
112 312 24.1937
113 313 23.3699
114 314 21.5546
115 315 23.5431
116 316 23.0193
117 317 24.745
118 318 23.5857
119 319 24.2761
120 320 22.7743
121 321 20.8269
122 322 23.096
123 323 21.4829
124 324 23.6222
125 325 22.7151
126 326 23.5441
127 327 23.2199
128 328 24.0573
129 329 22.5437
130 330 23.1097
131 331 22.7872
132 332 23.5096
133 333 22.4876
134 334 24.2388
135 335 22.8103
136 336 23.109
137 337 22.808
138 338 21.8132
139 339 23.3193
140 340 21.0048
141 341 22.1007
142 342 20.2184
143 343 23.2457
144 344 22.7238
145 345 24.5087
146 346 22.8134
147 347 22.4377
148 348 22.4712
149 349 21.6655
150 350 23.5991
151 351 23.6086
152 352 24.2396
153 353 23.7078
154 354 23.889
155 355 23.8784
156 356 24.3463
157 357 24.4778
158 358 23.0917
159 359 22.3444
160 360 24.102
161 361 23.7616
162 362 22.5068
163 363 21.6625
164 364 23.3611
165 365 24.1098
166 366 22.788
167 367 22.9141
168 368 22.6947
169 369 22.7245
170 370 23.2362
171 371 24.0745
172 372 23.2523
173 373 24.0161
174 374 24.6375
175 375 24.6788
176 376 22.157
177 377 22.9311
178 378 23.4465
179 379 23.0094
180 380 22.7117
181 381 24.4549
182 382 23.9673
183 383 23.4495
184 384 24.3545
185 385 23.8349
186 386 23.0625
187 387 23.9028
188 388 22.7778
189 389 24.6821
190 390 24.0975
191 391 25.3513
192 392 23.8579
193 393 22.7406
194 394 24.9259
195 395 22.908
196 396 24.261
197 397 23.8283
198 398 22.2556
199 399 22.4966
200 400 22.7131
201 401 22.5956
202 402 23.1721
203 403 24.6317
204 404 25.8406
205 405 25.3694
206 406 23.7841
207 407 24.2789
208 408 24.2774
209 409 23.5596
210 410 24.189
211 411 24.488
212 412 27.4204
213 413 25.5599
214 414 25.0222
215 415 26.1784
216 416 26.2185
217 417 24.6168
218 418 24.6037
219 419 26.4148
220 420 24.1516
221 421 22.9266
222 422 25.1289
223 423 26.0927
224 424 24.4205
225 425 23.2219
226 426 23.6032
227 427 23.3248
228 428 24.6204
229 429 24.164
230 430 23.7677
231 431 24.7197
232 432 24.2921
233 433 24.4682
234 434 24.8176
235 435 23.1409
236 436 24.3114
237 437 25.2956
238 438 23.551
239 439 23.3193
240 440 25.2127
241 441 24.7806
242 442 24.1372
243 443 23.7921
244 444 24.8446
245 445 22.9905
246 446 22.7276
247 447 25.231
248 448 22.4673
249 449 23.182
250 450 23.5849
251 451 23.9625
252 452 23.7962
253 453 22.8991
254 454 25.5757
255 455 24.7737
256 456 26.4157
257 457 25.5053
258 458 23.9493
259 459 23.8809
260 460 23.1024
261 461 24.0772
262 462 23.5484
263 463 23.7131
264 464 24.1013
265 465 24.5736
266 466 23.4678
267 467 25.761
268 468 23.4177
269 469 25.3284
270 470 24.018
271 471 24.576
272 472 24.3013
273 473 24.1018
274 474 24.5937
275 475 23.2424
276 476 22.4857
277 477 22.4282
278 478 23.7204
279 479 23.201
280 480 21.3065
281 481 22.883
282 482 22.6402
283 483 22.8085
284 484 21.0372
285 485 23.5001
286 486 24.9553
287 487 23.963
288 488 23.9399
289 489 23.1831
290 490 22.2712
291 491 23.8145
292 492 25.2552
293 493 25.3965
294 494 23.9248
295 495 24.2932
296 496 24.015
297 497 24.1402
298 498 23.3426
299 499 24.4152
300 500 24.7275
301 501 23.1502
302 502 23.9574
303 503 23.4748
304 504 22.245
305 505 24.0082
306 506 23.5197
307 507 24.0235
308 508 25.7447
309 509 25.5415
310 510 23.9439
311 511 23.9875
312 512 24.3756
313 513 22.9064
314 514 21.1888
315 515 21.1062
316 516 24.996
317 517 23.8477
318 518 24.8287
319 519 22.5477
320 520 23.9875
321 521 25.8346
322 522 23.7847
323 523 25.7411
324 524 24.6706
325 525 23.7256
326 526 24.2566
327 527 23.9074
328 528 23.4094
329 529 22.7898
330 530 22.7974
331 531 24.834
332 532 23.6911
333 533 24.0648
334 534 23.7625
335 535 25.0778
336 536 24.6305
337 537 23.5284
338 538 23.3368
339 539 23.1885
340 540 22.5981
341 541 21.8186
342 542 21.344
343 543 22.5257
344 544 23.4836
345 545 22.931
346 546 22.978
347 547 22.9065
348 548 23.2794
349 549 23.1019
350 550 23.8075
351 551 22.328
352 552 21.6897
353 553 21.048
354 554 20.8675
355 555 21.045
356 556 21.7872
357 557 22.5635
358 558 20.3209
359 559 20.7456
360 560 20.8198
361 561 19.8022
362 562 21.1469
363 563 22.1289
364 564 22.8125
365 565 23.4772
366 566 23.436
367 567 23.3579
368 568 23.376
369 569 23.9894
370 570 23.4963
371 571 24.0958
372 572 22.3768
373 573 23.5232
374 574 25.0269
375 575 23.6923
376 576 24.393
377 577 23.3395
378 578 23.8506
379 579 24.0046
380 580 23.2121
381 581 23.8237
382 582 22.2835
383 583 22.3551
384 584 22.8917
385 585 23.0061
386 586 23.3592
387 587 23.1246
388 588 22.8679
389 589 21.2584
390 590 23.1099
391 591 22.9667
392 592 22.7908
393 593 22.9087
394 594 22.1975
395 595 22.7116
396 596 21.299
397 597 21.5771
398 598 21.3676
399 599 21.8803
400 600 21.8373
401 601 22.2003
402 602 23.184
403 603 22.4114
404 604 23.1972
405 605 24.1587
406 606 23.0387
407 607 24.8343
408 608 22.1968
409 609 23.9147
410 610 21.0472
411 611 21.5431
412 612 23.0192
413 613 24.3266
414 614 25.1565
415 615 24.3921
416 616 24.4489
417 617 23.0793
418 618 24.8202
419 619 23.2248
420 620 21.5447
421 621 22.0608
422 622 22.5185
423 623 21.9512
424 624 20.8724
425 625 21.7727
426 626 21.3978
427 627 21.7743
428 628 21.8152
429 629 22.0155
430 630 20.7371
431 631 21.4196
432 632 22.7426
433 633 23.61
434 634 23.5627
435 635 24.3344
436 636 24.4607
437 637 24.1146
438 638 23.0688
439 639 21.1965
440 640 21.9549
441 641 23.4051
442 642 23.8139
443 643 22.0186
444 644 21.1378
445 645 21.4754
446 646 23.6188
447 647 24.7655
448 648 23.416
449 649 23.0797
450 650 22.0366
451 651 23.5055
452 652 24.7482
453 653 24.2151
454 654 23.6693
455 655 23.9736
456 656 22.6884
457 657 23.4053
458 658 25.8795
459 659 23.4349
460 660 22.7221
461 661 24.7304
462 662 24.58
463 663 23.2945
464 664 23.9016
465 665 24.1722
466 666 22.8834
467 667 23.1074
468 668 24.4147
469 669 22.9932
470 670 23.9967
471 671 26.0234
472 672 24.0796
473 673 24.2
474 674 24.927
475 675 24.5546
476 676 24.013
477 677 23.1942
478 678 21.9677
479 679 23.6467
480 680 24.261
481 681 25.0207
482 682 24.8918
483 683 23.432
484 684 25.6427
485 685 26.8566
486 686 27.0817
487 687 27.9997
488 688 26.006
489 689 24.8763
490 690 25.9349
491 691 24.8511
492 692 24.6121
493 693 22.6837
494 694 23.6476
495 695 21.9738
496 696 20.9065
497 697 22.4954
498 698 25.069
499 699 23.3774
500 700 24.7993
501 701 26.8471
502 702 25.9194
503 703 25.7168
504 704 24.1352
505 705 26.6398
506 706 26.6015
507 707 25.77
508 708 25.9176
509 709 27.0411
510 710 23.5858
511 711 23.4576
512 712 22.993
513 713 23.177
514 714 23.8509
515 715 23.7786
516 716 23.098
517 717 23.6444
518 718 23.7851
519 719 26.3793
520 720 24.0167
521 721 26.5032
522 722 25.5578
523 723 23.3103
524 724 23.1366
525 725 20.3034
526 726 25.2736
527 727 27.4145
528 728 22.9123
529 729 24.3882
530 730 25.2732
531 731 25.738
532 732 24.6178
533 733 26.073
534 734 26.0642
535 735 25.8238
536 736 26.2469
537 737 26.1177
538 738 24.0804
539 739 23.5472
540 740 25.9028
541 741 24.9653
542 742 27.7952
543 743 26.1769
544 744 25.0978
545 745 26.8921
546 746 25.7398
547 747 26.1069
548 748 24.9682
549 749 22.9038
550 750 27.6608
551 751 24.8427
552 752 26.2611
553 753 26.0397
554 754 26.4684
555 755 27.2931
556 756 25.6987
557 757 25.2437
558 758 26.0795
559 759 24.1989
560 760 25.4148
561 761 25.141
562 762 27.2534
563 763 26.4629
564 764 27.6921
565 765 26.5473
566 766 25.4578
567 767 25.5549
568 768 26.4801
569 769 28.7085
570 770 27.4372
571 771 27.6902
572 772 25.6747
573 773 23.8472
574 774 26.9802
575 775 26.3273
576 776 27.8327
577 777 27.3253
578 778 28.7177
579 779 25.7576
580 780 24.4655
581 781 26.0704
582 782 24.6584
583 783 22.5591
584 784 23.3508
585 785 25.6316
586 786 24.9913
587 787 24.0659
588 788 24.2046
589 789 23.8553
590 790 24.0621
591 791 26.3792
592 792 25.5069
593 793 25.3576
594 794 26.4408
595 795 24.9104
596 796 26.9163
597 797 25.9803
598 798 26.1849
599 799 27.3234
600 800 27.6116
601 801 28.6765
602 802 26.2316
603 803 27.999
604 804 28.5418
605 805 28.8431
606 806 29.5308
607 807 30.8927
608 808 31.2858
609 809 30.2508
610 810 30.4377
611 811 31.5694
612 812 27.479
613 813 29.3533
614 814 28.8163
615 815 30.5317
616 816 30.9282
617 817 29.6823
618 818 30.107
619 819 29.7086
620 820 29.5262
621 821 30.3148
622 822 28.9923
623 823 28.542
624 824 26.5842
625 825 26.3297
626 826 27.0798
627 827 26.4478
628 828 27.1605
629 829 28.2566
630 830 27.2615
631 831 27.4933
632 832 28.0076
633 833 28.7906
634 834 26.7591
635 835 28.7852
636 836 27.8802
637 837 28.5088
638 838 27.7159
639 839 29.2673
640 840 29.6965
641 841 31.2789
642 842 30.9481
643 843 30.1749
644 844 27.9869
645 845 27.1416
646 846 27.1287
647 847 26.6011
648 848 29.1876
649 849 26.9171
650 850 29.3977
651 851 27.7085
652 852 26.4254
653 853 26.8277
654 854 27.1096
655 855 26.6501
656 856 26.2533
657 857 26.2411
658 858 25.9366
659 859 26.5997
660 860 25.0344
661 861 26.2498
662 862 25.5946
663 863 25.15
664 864 25.4404
665 865 26.1277
666 866 26.0621
667 867 27.6688
668 868 24.0879
669 869 25.0885
670 870 23.6826
671 871 23.3949
672 872 24.8701
673 873 22.9994
674 874 22.548
675 875 22.9533
676 876 21.1379
677 877 22.2286
678 878 24.6995
679 879 25.2316
680 880 23.3148
681 881 25.1421
682 882 25.6335
683 883 23.2467
684 884 22.7707
685 885 23.517
686 886 23.9021
687 887 23.8333
688 888 26.3672
689 889 25.5302
690 890 24.7324
691 891 22.3918
692 892 21.8255
693 893 23.5991
694 894 21.0272
695 895 23.6063
696 896 22.3131
697 897 24.4167
698 898 24.8007
699 899 23.8249
700 900 21.886
701 901 22.8243
702 902 22.1671
703 903 22.2448
704 904 22.8785
705 905 23.1567
706 906 24.3769
707 907 22.4526
708 908 22.321
709 909 24.4272
710 910 22.5084
711 911 22.6283
712 912 24.0084
713 913 21.8897
714 914 23.7998
715 915 22.2975
716 916 23.2905
717 917 21.7285
718 918 23.6716
719 919 23.6334
720 920 22.9444
721 921 22.4774
722 922 22.0491
723 923 20.0458
724 924 22.3367
725 925 20.5019
726 926 20.3891
727 927 19.6496
728 928 20.1249
729 929 20.0801
730 930 20.3833
731 931 20.5849
732 932 20.1351
733 933 20.6493
734 934 21.8884
735 935 20.4378
736 936 21.4795
737 937 22.7005
738 938 23.7725
739 939 22.2016
740 940 24.3237
741 941 24.164
742 942 21.7876
743 943 23.9578
744 944 21.8325
745 945 23.0195
746 946 21.9809
747 947 20.8352
748 948 22.2665
749 949 22.3823
750 950 20.1374
751 951 21.7598
752 952 21.7291
753 953 21.6796
754 954 20.988
755 955 21.0849
756 956 21.2991
757 957 21.3062
758 958 20.9572
759 959 20.1344
760 960 20.0606
761 961 20.2442
762 962 18.9063
763 963 20.922
764 964 20.8932
765 965 21.21
766 966 20.1864
767 967 19.8869
768 968 21.218
769 969 18.9669
770 970 19.6447
771 971 21.0836
772 972 20.8808
773 973 20.6178
774 974 19.5753
775 975 20.4548
776 976 20.943
777 977 22.0522
778 978 21.9693
779 979 21.0244
780 980 21.0606
781 981 21.3743
782 982 22.6535
783 983 22.2664
784 984 21.8501
785 985 22.2902
786 986 21.1664
787 987 21.2361
788 988 19.889
789 989 21.4641
790 990 20.4085
791 991 22.1405
792 992 19.8998
793 993 21.9852
794 994 20.5219
795 995 19.7704
796 996 22.0897
797 997 21.5414
798 998 22.9454
799 999 23.1095
800 1000 22.3313
801 1001 21.2574
802 1002 22.5157
803 1003 20.2108
804 1004 21.6169
805 1005 23.6775
806 1006 23.0196
807 1007 22.9054
808 1008 21.6835
809 1009 22.7877
810 1010 22.7537
811 1011 22.2633
812 1012 21.8563
813 1013 22.8269
814 1014 22.2625
815 1015 23.4881
816 1016 23.308
817 1017 20.5755
818 1018 22.2074
819 1019 20.6591
820 1020 20.4271
821 1021 21.5029
822 1022 23.5542
823 1023 22.4229
824 1024 22.871
825 1025 24.2063
826 1026 24.0357
827 1027 21.9519
828 1028 23.511
829 1029 23.173
830 1030 23.1472
831 1031 21.4346
832 1032 25.1247
833 1033 23.5629
834 1034 25.3043
835 1035 24.5563
836 1036 23.4816
837 1037 23.6734
838 1038 23.4953
839 1039 23.6011
840 1040 23.7601
841 1041 23.4088
842 1042 25.5265
843 1043 24.2559
844 1044 22.5553
845 1045 22.395
846 1046 23.7356
847 1047 22.6221
848 1048 20.191
849 1049 21.9829
850 1050 23.1211
851 1051 21.6445
852 1052 22.0256
853 1053 21.9356
854 1054 21.7879
855 1055 19.8443
856 1056 22.982
857 1057 22.3978
858 1058 20.5218
859 1059 22.9091
860 1060 23.7268
861 1061 23.3388
862 1062 22.4256
863 1063 22.2213
864 1064 23.0875
865 1065 22.9447
866 1066 24.5978
867 1067 23.9396
868 1068 25.7828
869 1069 24.9838
870 1070 24.0867
871 1071 23.2472
872 1072 21.9873
873 1073 22.2281
874 1074 25.0783
875 1075 21.7699
876 1076 24.1294
877 1077 25.3295
878 1078 24.0672
879 1079 25.3715
880 1080 24.0168
881 1081 24.6227
882 1082 23.9191
883 1083 25.0313
884 1084 26.1667
885 1085 23.0965
886 1086 23.6872
887 1087 23.5844
888 1088 26.4152
889 1089 25.789
890 1090 25.0903
891 1091 24.9875
892 1092 23.3863
893 1093 24.0852
894 1094 26.3987
895 1095 24.5887
896 1096 24.3089
897 1097 24.4769
898 1098 24.8949
899 1099 24.8788
900 1100 25.258
901 1101 25.626
902 1102 24.662
903 1103 24.2219
904 1104 24.1868
905 1105 24.1256
906 1106 24.7598
907 1107 25.6614
908 1108 24.7915
909 1109 25.8087
910 1110 24.4995
911 1111 24.8583
912 1112 26.1248
913 1113 25.6489
914 1114 26.0686
915 1115 25.2047
916 1116 26.1108
917 1117 26.3882
918 1118 23.9823
919 1119 27.0458
920 1120 24.1954
921 1121 26.9073
922 1122 25.3716
923 1123 25.3436
924 1124 27.5771
925 1125 26.516
926 1126 27.9788
927 1127 28.0965
928 1128 28.1922
929 1129 26.8848
930 1130 25.1625
931 1131 25.9662
932 1132 25.3962
933 1133 25.4129
934 1134 24.4903
935 1135 27.3927
936 1136 24.5248
937 1137 25.3116
938 1138 23.9067
939 1139 23.8025
940 1140 25.736
941 1141 24.237
942 1142 24.333
943 1143 22.9982
944 1144 24.7546
945 1145 24.4833
946 1146 24.3039
947 1147 24.2589
948 1148 23.7582
949 1149 24.1476
950 1150 24.901
951 1151 24.2494
952 1152 24.0325
953 1153 23.9089
954 1154 23.7595
955 1155 24.2686
956 1156 25.9773
957 1157 25.2066
958 1158 24.0019
959 1159 23.1531
960 1160 25.0913
961 1161 24.3084
962 1162 24.3272
963 1163 22.6575
964 1164 23.2828
965 1165 24.0584
966 1166 24.6407
967 1167 23.9793
968 1168 21.4762
969 1169 23.9693
970 1170 23.8763
971 1171 26.472
972 1172 26.1715
973 1173 26.1629
974 1174 24.0386
975 1175 23.9451
976 1176 22.8793
977 1177 23.888
978 1178 23.8277
979 1179 24.0418
980 1180 22.1709
981 1181 24.6146
982 1182 26.3296
983 1183 25.5704
984 1184 23.5822
985 1185 25.6022
986 1186 23.5473
987 1187 24.1096
988 1188 24.1716
989 1189 24.4451
990 1190 25.5984
991 1191 26.6517
992 1192 25.3154
993 1193 26.5934
994 1194 25.9676
995 1195 25.6679
996 1196 25.6869
997 1197 24.9127
998 1198 25.6807
999 1199 26.2284
1000 1200 25.2529
1001 1201 23.7628
1002 1202 23.6482
1003 1203 24.7837
1004 1204 24.4705
1005 1205 24.5109
1006 1206 23.1121
1007 1207 23.6333
1008 1208 26.1516
1009 1209 25.3622
1010 1210 24.6291
1011 1211 25.0584
1012 1212 25.3518
1013 1213 24.4766
1014 1214 23.8081
1015 1215 24.4129
1016 1216 24.8203
1017 1217 27.0258
1018 1218 26.0146
1019 1219 28.9785
1020 1220 25.0153
1021 1221 27.0502
1022 1222 26.2144
1023 1223 24.9932
1024 1224 25.2585
1025 1225 25.0737
1026 1226 25.2285
1027 1227 23.6726
1028 1228 22.268
1029 1229 23.8747
1030 1230 25.3058
1031 1231 23.1398
1032 1232 23.838
1033 1233 24.5824
1034 1234 23.5739
1035 1235 24.3519
1036 1236 24.9123
1037 1237 23.1436
1038 1238 24.172
1039 1239 25.003
1040 1240 24.3167
1041 1241 23.949
1042 1242 22.6465
1043 1243 23.0992
1044 1244 22.7854
1045 1245 23.1907
1046 1246 22.5426
1047 1247 22.9422
1048 1248 24.6268
1049 1249 22.4886
1050 1250 23.9239
1051 1251 23.2538
1052 1252 24.3326
1053 1253 24.1884
1054 1254 23.7244
1055 1255 24.546
1056 1256 23.8862
1057 1257 24.171
1058 1258 25.9926
1059 1259 23.3065
1060 1260 24.712
1061 1261 24.7032
1062 1262 23.21
1063 1263 23.2683
1064 1264 22.5164
1065 1265 22.2155
1066 1266 22.9427
1067 1267 22.3262
1068 1268 21.2559
1069 1269 22.9627
1070 1270 21.3703
1071 1271 23.0465
1072 1272 21.7375
1073 1273 22.5153
1074 1274 21.7819
1075 1275 21.3499
1076 1276 23.5378
1077 1277 23.6494
1078 1278 22.9633
1079 1279 21.8933
1080 1280 22.2795
1081 1281 23.7899
1082 1282 24.7184
1083 1283 22.5356
1084 1284 23.1561
1085 1285 23.2699
1086 1286 23.316
1087 1287 22.6176
1088 1288 23.9953
1089 1289 23.1777
1090 1290 24.9258
1091 1291 22.8814
1092 1292 22.162
1093 1293 20.648
1094 1294 23.155
1095 1295 22.4707
1096 1296 24.3554
1097 1297 23.6569
1098 1298 21.5474
1099 1299 23.9585
1100 1300 24.614
1101 1301 24.228
1102 1302 23.8289
1103 1303 23.6728
1104 1304 24.4853
1105 1305 23.0907
1106 1306 24.84
1107 1307 21.8484
1108 1308 24.2402
1109 1309 25.3761
1110 1310 25.4095
1111 1311 25.0901
1112 1312 23.6031
1113 1313 25.0995
1114 1314 24.7162
1115 1315 23.5287
1116 1316 24.3673
1117 1317 24.1885
1118 1318 23.9851
1119 1319 24.5065
1120 1320 24.1126
1121 1321 24.7021
1122 1322 25.5576
1123 1323 25.2177
1124 1324 24.8478
1125 1325 24.7831
1126 1326 24.9787
1127 1327 24.2979
1128 1328 25.2606
1129 1329 26.2375
1130 1330 25.7387
1131 1331 25.1733
1132 1332 24.5174
1133 1333 23.7603
1134 1334 24.8013
1135 1335 23.0444
1136 1336 23.194
1137 1337 24.0357
1138 1338 23.753
1139 1339 23.9171
1140 1340 23.8264
1141 1341 21.783
1142 1342 22.3309
1143 1343 25.8762
1144 1344 25.642
1145 1345 24.3625
1146 1346 24.8229
1147 1347 24.573
1148 1348 27.4674
1149 1349 25.2803
1150 1350 26.6849
1151 1351 26.1967
1152 1352 25.0273
1153 1353 24.942
1154 1354 23.723
1155 1355 22.8612
1156 1356 24.8535
1157 1357 25.2836
1158 1358 25.9968
1159 1359 25.3983
1160 1360 25.0728
1161 1361 25.9635
1162 1362 26.0449
1163 1363 25.1969
1164 1364 26.6234
1165 1365 25.1742
1166 1366 26.4051
1167 1367 26.1973
1168 1368 28.1531
1169 1369 27.1759
1170 1370 26.5626
1171 1371 27.0519
1172 1372 27.0763
1173 1373 26.3486
1174 1374 26.351
1175 1375 25.8464
1176 1376 25.7418
1177 1377 25.3369
1178 1378 26.4967
1179 1379 27.3383
1180 1380 24.8557
1181 1381 25.8191
1182 1382 27.0721
1183 1383 27.9077
1184 1384 26.2993
1185 1385 28.6431
1186 1386 26.3328
1187 1387 26.9403
1188 1388 27.7223
1189 1389 26.0661
1190 1390 25.6431
1191 1391 25.9449
1192 1392 27.8387
1193 1393 26.6836
1194 1394 26.8025
1195 1395 24.9463
1196 1396 26.738
1197 1397 25.8023
1198 1398 24.8883
1199 1399 25.5531
1200 1400 24.5176
1201 1401 26.1781
1202 1402 25.0431
1203 1403 26.0963
1204 1404 25.8967
1205 1405 27.0168
1206 1406 24.6257
1207 1407 23.9704
1208 1408 23.9775
1209 1409 25.3471
1210 1410 24.4496
1211 1411 24.8099
1212 1412 25.1721
1213 1413 25.3052
1214 1414 26.093
1215 1415 24.2812
1216 1416 26.6727
1217 1417 29.6361
1218 1418 26.1333
1219 1419 28.3391
1220 1420 26.7901
1221 1421 26.6927
1222 1422 26.0662
1223 1423 26.7827
1224 1424 27.4335
1225 1425 27.4461
1226 1426 28.0842
1227 1427 27.4282
1228 1428 28.012
1229 1429 27.2719
1230 1430 29.5994
1231 1431 29.9816
1232 1432 28.2544
1233 1433 28.0207
1234 1434 27.9718
1235 1435 27.082
1236 1436 27.716
1237 1437 26.511
1238 1438 25.801
1239 1439 26.5961
1240 1440 26.4244
1241 1441 27.4026
1242 1442 28.585
1243 1443 25.9949
1244 1444 26.9935
1245 1445 26.0523
1246 1446 26.2613
1247 1447 27.2089
1248 1448 27.9713
1249 1449 27.3503
1250 1450 27.1795
1251 1451 26.2236
1252 1452 28.6198
1253 1453 27.9181
1254 1454 26.1725
1255 1455 28.0236
1256 1456 27.7239
1257 1457 27.3294
1258 1458 26.9717
1259 1459 29.0975
1260 1460 29.6448
1261 1461 27.9131
1262 1462 27.3511
1263 1463 27.5573
1264 1464 27.4867
1265 1465 27.9917
1266 1466 26.1619
1267 1467 28.9383
1268 1468 26.942
1269 1469 27.1181
1270 1470 29.0544
1271 1471 31.0189
1272 1472 29.1392
1273 1473 28.5799
1274 1474 28.5727
1275 1475 25.6553
1276 1476 26.2422
1277 1477 27.2542
1278 1478 27.3334
1279 1479 27.1415
1280 1480 28.5917
1281 1481 29.6686
1282 1482 25.9465
1283 1483 28.2843
1284 1484 26.3463
1285 1485 26.8785
1286 1486 27.293
1287 1487 28.4329
1288 1488 27.0685
1289 1489 27.1385
1290 1490 26.597
1291 1491 27.5525
1292 1492 29.1195
1293 1493 28.3745
1294 1494 27.2918
1295 1495 25.9017
1296 1496 27.0435
1297 1497 28.2895
1298 1498 27.9537
1299 1499 28.0029
1300 1500 28.4661
1301 1501 27.1053
1302 1502 27.2302
1303 1503 24.9273
1304 1504 26.4773
1305 1505 27.7849
1306 1506 27.9044
1307 1507 26.8818
1308 1508 28.2438
1309 1509 26.2627
1310 1510 26.8294
1311 1511 25.7229
1312 1512 25.449
1313 1513 25.7389
1314 1514 27.4849
1315 1515 27.7963
1316 1516 27.0728
1317 1517 26.5172
1318 1518 27.0189
1319 1519 26.8488
1320 1520 28.5512
1321 1521 28.951
1322 1522 28.4705
1323 1523 27.8087
1324 1524 27.4909
1325 1525 26.842
1326 1526 26.8972
1327 1527 28.4126
1328 1528 27.4351
1329 1529 26.3961
1330 1530 26.5738
1331 1531 27.5955
1332 1532 27.4955
1333 1533 24.7447
1334 1534 27.8009
1335 1535 26.2194
1336 1536 26.347
1337 1537 26.742
1338 1538 26.0367
1339 1539 26.8973
1340 1540 26.5795
1341 1541 25.6876
1342 1542 26.0185
1343 1543 27.223
1344 1544 27.5261
1345 1545 26.6353
1346 1546 25.9974
1347 1547 27.8478
1348 1548 24.703
1349 1549 27.1337
1350 1550 25.7709
1351 1551 24.3009
1352 1552 25.5454
1353 1553 28.1627
1354 1554 28.2494
1355 1555 29.402
1356 1556 29.5979
1357 1557 28.8847
1358 1558 26.9197
1359 1559 27.5923
1360 1560 27.4074
1361 1561 28.622
1362 1562 26.9721
1363 1563 26.3686
1364 1564 26.8782
1365 1565 27.3574
1366 1566 25.6196
1367 1567 25.9799
1368 1568 25.687
1369 1569 27.6336
1370 1570 26.6628
1371 1571 26.746
1372 1572 26.0986
1373 1573 26.9881
1374 1574 25.2898
1375 1575 26.7801
1376 1576 27.2073
1377 1577 27.1166
1378 1578 27.1788
1379 1579 27.1673
1380 1580 27.9827
1381 1581 25.8709
1382 1582 28.4587
1383 1583 28.0017
1384 1584 27.3654
1385 1585 29.2581
1386 1586 28.3948
1387 1587 29.1733
1388 1588 25.3076
1389 1589 28.3296
1390 1590 25.313
1391 1591 25.5131
1392 1592 25.7072
1393 1593 27.4475
1394 1594 30.0905
1395 1595 30.1757
1396 1596 29.0623
1397 1597 28.9347
1398 1598 27.9655
1399 1599 25.3112
1400 1600 28.0232
1401 1601 26.4865
1402 1602 27.7433
1403 1603 27.1223
1404 1604 28.0859
1405 1605 26.0799
1406 1606 27.3616
1407 1607 27.4129
1408 1608 25.615
1409 1609 27.0519
1410 1610 26.0683
1411 1611 27.17
1412 1612 24.8435
1413 1613 27.4547
1414 1614 25.8842
1415 1615 26.748
1416 1616 27.1955
1417 1617 26.2783
1418 1618 25.0701
1419 1619 26.7927
1420 1620 25.803
1421 1621 26.1587
1422 1622 25.5973
1423 1623 26.9684
1424 1624 26.8393
1425 1625 26.9879
1426 1626 26.948
1427 1627 27.5628
1428 1628 28.1247
1429 1629 27.4759
1430 1630 25.7714
1431 1631 26.3399
1432 1632 27.2007
1433 1633 27.2784
1434 1634 28.7256
1435 1635 26.976
1436 1636 27.9173
1437 1637 27.8364
1438 1638 28.9251
1439 1639 26.358
1440 1640 26.827
1441 1641 27.0583
1442 1642 26.99
1443 1643 26.5567
1444 1644 28.3215
1445 1645 28.7115
1446 1646 27.4948
1447 1647 27.5018
1448 1648 28.4107
1449 1649 28.5602
1450 1650 27.4148
1451 1651 26.9287
1452 1652 27.6776
1453 1653 25.5078
1454 1654 26.3521
1455 1655 24.9739
1456 1656 24.7196
1457 1657 24.814
1458 1658 27.1904
1459 1659 27.4395
1460 1660 27.8233
1461 1661 26.6552
1462 1662 26.4571
1463 1663 25.898
1464 1664 24.9285
1465 1665 24.4867
1466 1666 26.7433
1467 1667 26.3259
1468 1668 23.959
1469 1669 24.5206
1470 1670 25.3825
1471 1671 23.3818
1472 1672 22.7338
1473 1673 24.0797
1474 1674 23.4492
1475 1675 23.6435
1476 1676 26.0549
1477 1677 26.3436
1478 1678 24.9033
1479 1679 26.9131
1480 1680 27.0749
1481 1681 25.4896
1482 1682 24.1176
1483 1683 26.4531
1484 1684 27.2685
1485 1685 26.8405
1486 1686 26.0019
1487 1687 25.2631
1488 1688 24.9882
1489 1689 25.7163
1490 1690 27.1098
1491 1691 26.3951
1492 1692 26.7684
1493 1693 25.9992
1494 1694 27.7696
1495 1695 27.884
1496 1696 26.5669
1497 1697 25.3868
1498 1698 26.4256
1499 1699 26.2817
1500 1700 27.0366
1501 1701 26.5867
1502 1702 26.7368
1503 1703 27.8281
1504 1704 25.4488
1505 1705 25.7667
1506 1706 25.6959
1507 1707 25.4084
1508 1708 25.739
1509 1709 25.5215
1510 1710 24.4967
1511 1711 26.0747
1512 1712 26.3066
1513 1713 25.7031
1514 1714 25.4306
1515 1715 25.2104
1516 1716 26.1043
1517 1717 25.7921
1518 1718 26.3151
1519 1719 26.0057
1520 1720 24.6657
1521 1721 24.5503
1522 1722 25.4821
1523 1723 25.1721
1524 1724 24.61
1525 1725 24.8377
1526 1726 24.3019
1527 1727 23.6434
1528 1728 25.6972
1529 1729 27.7089
1530 1730 25.4866
1531 1731 24.8413
1532 1732 26.6801
1533 1733 26.9912
1534 1734 25.0908
1535 1735 25.2196
1536 1736 26.0442
1537 1737 26.3102
1538 1738 24.3459
1539 1739 25.9017
1540 1740 25.6351
1541 1741 26.332
1542 1742 26.2857
1543 1743 25.4512
1544 1744 27.5828
1545 1745 26.3013
1546 1746 26.3146
1547 1747 28.0443
1548 1748 26.097
1549 1749 26.2827
1550 1750 25.0373
1551 1751 25.4082
1552 1752 26.6355
1553 1753 25.2545
1554 1754 25.0988
1555 1755 27.9625
1556 1756 28.2409
1557 1757 27.0197
1558 1758 28.6612
1559 1759 27.7904
1560 1760 26.2948
1561 1761 27.7823
1562 1762 25.5818
1563 1763 27.0547
1564 1764 25.8597
1565 1765 26.2607
1566 1766 27.6009
1567 1767 27.6299
1568 1768 26.0006
1569 1769 25.9299
1570 1770 26.29
1571 1771 25.6948
1572 1772 25.7063
1573 1773 26.8205
1574 1774 28.2358
1575 1775 25.3685
1576 1776 25.7634
1577 1777 25.522
1578 1778 25.9192
1579 1779 26.8748
1580 1780 25.9482
1581 1781 25.2711
1582 1782 26.051
1583 1783 25.2212
1584 1784 25.4797
1585 1785 24.5473
1586 1786 25.4901
1587 1787 25.0244
1588 1788 26.1547
1589 1789 25.0675
1590 1790 23.0744
1591 1791 25.3328
1592 1792 24.5292
1593 1793 25.4412
1594 1794 21.7
1595 1795 22.5392
1596 1796 25.549
1597 1797 24.2394
1598 1798 24.919
1599 1799 24.2963
1600 1800 25.7825
1601 1801 24.6467
1602 1802 24.8949
1603 1803 24.4352
1604 1804 21.8144
1605 1805 22.4893
1606 1806 23.6967
1607 1807 24.7169
1608 1808 23.428
1609 1809 24.9559
1610 1810 26.292
1611 1811 25.6917
1612 1812 26.2032
1613 1813 26.7705
1614 1814 25.0028
1615 1815 24.6698
1616 1816 24.9439
1617 1817 25.9997
1618 1818 24.4298
1619 1819 25.9631
1620 1820 25.4261
1621 1821 26.3063
1622 1822 25.7119
1623 1823 26.0776
1624 1824 28.5291
1625 1825 27.0012
1626 1826 27.5441
1627 1827 26.3464
1628 1828 27.2841
1629 1829 25.6739
1630 1830 25.0713
1631 1831 25.1599
1632 1832 24.1062
1633 1833 26.0068
1634 1834 25.674
1635 1835 27.1783
1636 1836 28.1762
1637 1837 26.6729
1638 1838 28.3446
1639 1839 27.9049
1640 1840 26.6762
1641 1841 26.3351
1642 1842 26.0825
1643 1843 24.9971
1644 1844 24.4245
1645 1845 24.7459
1646 1846 26.56
1647 1847 25.8067
1648 1848 25.0081
1649 1849 25.9757
1650 1850 27.0704
1651 1851 27.3262
1652 1852 28.3496
1653 1853 27.7439
1654 1854 30.131
1655 1855 30.8712
1656 1856 26.648
1657 1857 27.2278
1658 1858 26.9503
1659 1859 24.7957
1660 1860 26.3772
1661 1861 26.6981
1662 1862 26.2011
1663 1863 24.65
1664 1864 25.7158
1665 1865 25.8477
1666 1866 25.181
1667 1867 26.4168
1668 1868 26.1865
1669 1869 27.4304
1670 1870 27.0937
1671 1871 27.0581
1672 1872 25.6985
1673 1873 25.4413
1674 1874 23.421
1675 1875 24.2192
1676 1876 24.9908
1677 1877 24.422
1678 1878 24.6517
1679 1879 25.9625
1680 1880 25.5312
1681 1881 24.6733
1682 1882 23.2481
1683 1883 24.7125
1684 1884 25.3598
1685 1885 25.2449
1686 1886 24.4268
1687 1887 22.526
1688 1888 24.4423
1689 1889 24.5677
1690 1890 25.4793
1691 1891 24.8979
1692 1892 21.926
1693 1893 22.5409
1694 1894 22.6716
1695 1895 23.0814
1696 1896 22.6461
1697 1897 23.5986
1698 1898 23.6772
1699 1899 22.4591
1700 1900 22.1776
1701 1901 22.5694
1702 1902 23.1361
1703 1903 23.4087
1704 1904 23.6872
1705 1905 23.4701
1706 1906 24.6117
1707 1907 23.9424
1708 1908 25.9595
1709 1909 24.7237
1710 1910 24.5171
1711 1911 25.9938
1712 1912 25.1621
1713 1913 24.2335
1714 1914 23.9777
1715 1915 23.8393
1716 1916 26.229
1717 1917 23.7965
1718 1918 23.1102
1719 1919 23.4866
1720 1920 23.5658
1721 1921 24.483
1722 1922 24.2628
1723 1923 23.0626
1724 1924 23.9837
1725 1925 22.8871
1726 1926 23.5946
1727 1927 22.7685
1728 1928 23.5778
1729 1929 23.2078
1730 1930 24.2874
1731 1931 24.0879
1732 1932 23.992
1733 1933 23.9092
1734 1934 26.1495
1735 1935 24.0366
1736 1936 24.2296
1737 1937 22.628
1738 1938 23.7439
1739 1939 23.3761
1740 1940 24.0819
1741 1941 24.1528
1742 1942 24.4969
1743 1943 26.61
1744 1944 26.0713
1745 1945 25.8368
1746 1946 23.8488
1747 1947 23.3035
1748 1948 24.2284
1749 1949 24.7015
1750 1950 24.0453
1751 1951 23.8177
1752 1952 22.263
1753 1953 23.0487
1754 1954 24.9795
1755 1955 23.2103
1756 1956 23.9141
1757 1957 23.2092
1758 1958 23.6227
1759 1959 22.5941
1760 1960 22.3646
1761 1961 24.1655
1762 1962 21.8106
1763 1963 23.2634
1764 1964 21.7377
1765 1965 22.184
1766 1966 21.6276
1767 1967 21.4
1768 1968 21.5905
1769 1969 21.7296
1770 1970 22.1888
1771 1971 23.0766
1772 1972 21.5248
1773 1973 22.8674
1774 1974 22.8312
1775 1975 24.6429
1776 1976 22.9124
1777 1977 20.508
1778 1978 24.1761
1779 1979 23.598
1780 1980 23.008
1781 1981 22.7617
1782 1982 24.4177
1783 1983 24.0558
1784 1984 23.2253
1785 1985 22.7887
1786 1986 22.4518
1787 1987 22.7429
1788 1988 22.4475
1789 1989 23.863
1790 1990 23.8652
1791 1991 24.1478
1792 1992 25.152
1793 1993 22.8572
1794 1994 23.3045
1795 1995 25.0808
1796 1996 24.7319
1797 1997 23.4879
1798 1998 23.9672
1799 1999 23.7576
1800 2000 24.34
1801 2001 22.2831
1802 2002 23.2054
1803 2003 25.5991
1804 2004 24.0843
1805 2005 21.7807
1806 2006 22.5349
1807 2007 22.3595
1808 2008 22.1312
1809 2009 21.8601
1810 2010 21.5046
1811 2011 23.3631
1812 2012 22.0172
1813 2013 23.852
1814 2014 24.0277
1815 2015 24.6033
1816 2016 23.1858
1817 2017 23.0475
1818 2018 21.5344
1819 2019 23.6303
1820 2020 23.0235
1821 2021 22.1098
1822 2022 21.424
1823 2023 20.2546
1824 2024 24.8583
1825 2025 25.2088
1826 2026 24.1922
1827 2027 23.8109
1828 2028 23.716
1829 2029 23.0788
1830 2030 22.4664
1831 2031 21.5041
1832 2032 23.292
1833 2033 22.1367
1834 2034 21.3801
1835 2035 21.8505
1836 2036 23.8967
1837 2037 23.573
1838 2038 22.336
1839 2039 22.0426
1840 2040 23.0288
1841 2041 25.0699
1842 2042 23.6855
1843 2043 23.3438
1844 2044 23.3417
1845 2045 23.5097
1846 2046 22.9235
1847 2047 21.7798
1848 2048 21.8203
1849 2049 22.8285
1850 2050 25.115
1851 2051 22.2559
1852 2052 22.7093
1853 2053 23.8233
1854 2054 23.4317
1855 2055 23.196
1856 2056 21.5964
1857 2057 22.6747
1858 2058 24.2026
1859 2059 23.0807
1860 2060 22.6658
1861 2061 23.6565
1862 2062 22.0849
1863 2063 22.5847
1864 2064 23.5132
1865 2065 23.9339
1866 2066 23.3634
1867 2067 23.3168
1868 2068 24.7265
1869 2069 23.2572
1870 2070 24.0644
1871 2071 22.6559
1872 2072 24.6249
1873 2073 23.9139
1874 2074 22.8384
1875 2075 22.1632
1876 2076 21.7726
1877 2077 22.9018
1878 2078 22.0001
1879 2079 22.4687
1880 2080 22.5689
1881 2081 22.7563
1882 2082 23.4462
1883 2083 23.7382
1884 2084 23.1582
1885 2085 23.3323
1886 2086 22.3068
1887 2087 22.6854
1888 2088 24.006
1889 2089 23.3242
1890 2090 21.0129
1891 2091 22.517
1892 2092 21.7839
1893 2093 22.6076
1894 2094 23.8321
1895 2095 22.9337
1896 2096 21.418
1897 2097 21.7439
1898 2098 21.7235
1899 2099 22.0164
1900 2100 23.8323
1901 2101 23.3481
1902 2102 23.355
1903 2103 23.6049
1904 2104 22.2191
1905 2105 21.9789
1906 2106 23.9054
1907 2107 22.8464
1908 2108 23.1147
1909 2109 23.1386
1910 2110 21.7406
1911 2111 22.5003
1912 2112 23.627
1913 2113 23.2482
1914 2114 23.2591
1915 2115 24.1923
1916 2116 21.494
1917 2117 21.2034
1918 2118 23.0612
1919 2119 23.5243
1920 2120 22.413
1921 2121 23.5648
1922 2122 22.5253
1923 2123 23.8235
1924 2124 22.6285
1925 2125 24.2462
1926 2126 24.0114
1927 2127 23.9372
1928 2128 22.1329
1929 2129 22.7346
1930 2130 21.9934
1931 2131 22.6704
1932 2132 23.6397
1933 2133 22.0942
1934 2134 23.3486
1935 2135 22.5426
1936 2136 23.0168
1937 2137 21.8269
1938 2138 22.4552
1939 2139 22.9576
1940 2140 21.3805
1941 2141 22.8133
1942 2142 22.8706
1943 2143 21.7151
1944 2144 21.514
1945 2145 21.7216
1946 2146 20.9455
1947 2147 20.6829
1948 2148 20.679
1949 2149 20.9629
1950 2150 21.2183
1951 2151 21.1043
1952 2152 20.9036
1953 2153 19.2046
1954 2154 20.3595
1955 2155 19.7681
1956 2156 18.4498
1957 2157 18.5935
1958 2158 19.9347
1959 2159 20.6063
1960 2160 21.6246
1961 2161 22.8799
1962 2162 21.6976
1963 2163 21.2372
1964 2164 23.058
1965 2165 22.1922
1966 2166 23.0491
1967 2167 22.1751
1968 2168 22.8376
1969 2169 23.0045
1970 2170 21.6892
1971 2171 23.2629
1972 2172 24.6014
1973 2173 22.9188
1974 2174 21.3068
1975 2175 22.3165
1976 2176 23.463
1977 2177 23.7438
1978 2178 24.2273
1979 2179 21.9407
1980 2180 20.9081
1981 2181 22.4435
1982 2182 21.9898
1983 2183 22.2618
1984 2184 21.4502
1985 2185 21.1027
1986 2186 21.8183
1987 2187 22.2921
1988 2188 20.9136
1989 2189 21.1096
1990 2190 20.5356
1991 2191 20.1378
1992 2192 19.2666
1993 2193 19.1951
1994 2194 19.4625
1995 2195 19.0783
1996 2196 20.551
1997 2197 20.4761
1998 2198 22.3199
1999 2199 22.3035
2000 2200 20.4227
2001 2201 20.972
2002 2202 20.5867
2003 2203 21.9118
2004 2204 21.7833
2005 2205 21.68
2006 2206 21.206
2007 2207 22.3396
2008 2208 22.3727
2009 2209 21.4986
2010 2210 23.2037
2011 2211 22.8162
2012 2212 22.4336
2013 2213 22.7517
2014 2214 22.6356
2015 2215 21.984
2016 2216 21.4039
2017 2217 21.8042
2018 2218 21.3939
2019 2219 22.9644
2020 2220 22.2406
2021 2221 21.2396
2022 2222 21.8242
2023 2223 22.9779
2024 2224 22.478
2025 2225 21.9304
2026 2226 22.4614
2027 2227 21.8762
2028 2228 22.9837
2029 2229 23.5505
2030 2230 21.1171
2031 2231 21.4415
2032 2232 22.5652
2033 2233 21.5583
2034 2234 22.2598
2035 2235 22.3148
2036 2236 19.8327
2037 2237 21.9321
2038 2238 22.4113
2039 2239 22.0258
2040 2240 22.4422
2041 2241 23.1409
2042 2242 23.6778
2043 2243 23.689
2044 2244 21.523
2045 2245 22.2737
2046 2246 20.2657
2047 2247 21.9395
2048 2248 21.6284
2049 2249 21.3232
2050 2250 22.0727
2051 2251 22.7619
2052 2252 23.2174
2053 2253 22.3173
2054 2254 21.915
2055 2255 22.8936
2056 2256 23.3913
2057 2257 23.2649
2058 2258 22.8553
2059 2259 23.0199
2060 2260 24.5253
2061 2261 23.2839
2062 2262 21.3721
2063 2263 21.9355
2064 2264 22.3065
2065 2265 22.0475
2066 2266 21.9873
2067 2267 21.5575
2068 2268 21.5122
2069 2269 20.8188
2070 2270 21.2404
2071 2271 22.9074
2072 2272 20.8856
2073 2273 22.8822
2074 2274 23.0701
2075 2275 21.9609
2076 2276 22.0723
2077 2277 22.7514
2078 2278 23.684
2079 2279 23.7552
2080 2280 22.5306
2081 2281 21.7665
2082 2282 22.0826
2083 2283 21.6844
2084 2284 22.2973
2085 2285 21.7429
2086 2286 22.6956
2087 2287 23.52
2088 2288 25.0618
2089 2289 24.6675
2090 2290 23.8578
2091 2291 24.2154
2092 2292 24.4927
2093 2293 25.4332
2094 2294 25.1297
2095 2295 23.5828
2096 2296 23.5803
2097 2297 25.306
2098 2298 25.0461
2099 2299 24.0976
2100 2300 23.5487
2101 2301 23.1591
2102 2302 25.1892
2103 2303 25.5056
2104 2304 24.1225
2105 2305 23.1517
2106 2306 26.0036
2107 2307 26.2374
2108 2308 25.9607
2109 2309 24.8484
2110 2310 24.628
2111 2311 23.9803
2112 2312 23.9244
2113 2313 23.1638
2114 2314 23.1876
2115 2315 23.8217
2116 2316 21.5404
2117 2317 21.9545
2118 2318 24.8826
2119 2319 22.6891
2120 2320 22.7934
2121 2321 23.2877
2122 2322 21.2649
2123 2323 20.7488
2124 2324 22.498
2125 2325 22.417
2126 2326 22.755
2127 2327 21.8636
2128 2328 22.8128
2129 2329 21.576
2130 2330 22.8667
2131 2331 24.8328
2132 2332 25.0321
2133 2333 25.3216
2134 2334 24.9489
2135 2335 25.1566
2136 2336 25.0283
2137 2337 24.9679
2138 2338 25.7015
2139 2339 22.9772
2140 2340 23.865
2141 2341 23.9051
2142 2342 24.3447
2143 2343 23.0574
2144 2344 23.4061
2145 2345 24.8445
2146 2346 23.6759
2147 2347 23.5285
2148 2348 23.592
2149 2349 23.3116
2150 2350 23.2761
2151 2351 22.241
2152 2352 22.5348
2153 2353 21.5381
2154 2354 21.778
2155 2355 22.8731
2156 2356 23.8887
2157 2357 24.4885
2158 2358 23.124
2159 2359 25.8116
2160 2360 23.6912
2161 2361 23.4118
2162 2362 23.8499
2163 2363 24.3142
2164 2364 23.0823
2165 2365 23.0205
2166 2366 23.7696
2167 2367 25.0767
2168 2368 23.2454
2169 2369 24.7427
2170 2370 25.0474
2171 2371 25.8318
2172 2372 22.6318
2173 2373 24.2044
2174 2374 25.4118
2175 2375 24.0623
2176 2376 23.5464
2177 2377 24.4922
2178 2378 24.2437
2179 2379 25.5619
2180 2380 25.1252
2181 2381 24.6044
2182 2382 23.2545
2183 2383 23.7116
2184 2384 24.0334
2185 2385 23.8733
2186 2386 23.1012
2187 2387 24.1407
2188 2388 23.105
2189 2389 22.6996
2190 2390 23.1243
2191 2391 23.9784
2192 2392 24.5007
2193 2393 23.5388
2194 2394 24.6563
2195 2395 23.615
2196 2396 22.7365
2197 2397 22.8804
2198 2398 22.4084
2199 2399 24.1456
2200 2400 22.1164
2201 2401 24.1048
2202 2402 24.0475
2203 2403 25.3909
2204 2404 24.6609
2205 2405 24.1856
2206 2406 23.6564
2207 2407 24.5457
2208 2408 24.4723
2209 2409 23.6838
2210 2410 24.1786
2211 2411 25.1608
2212 2412 25.348
2213 2413 23.5594
2214 2414 23.9134
2215 2415 24.7538
2216 2416 23.644
2217 2417 24.1839
2218 2418 25.1529
2219 2419 25.7082
2220 2420 24.7344
2221 2421 23.2186
2222 2422 24.2597
2223 2423 24.232
2224 2424 25.1912
2225 2425 25.1057
2226 2426 24.6788
2227 2427 23.8438
2228 2428 24.1529
2229 2429 22.8148
2230 2430 23.7356
2231 2431 23.1013
2232 2432 21.6055
2233 2433 22.5077
2234 2434 22.0866
2235 2435 21.5024
2236 2436 22.5139
2237 2437 23.3442
2238 2438 23.5809
2239 2439 23.3726
2240 2440 23.0233
2241 2441 24.0358
2242 2442 24.6316
2243 2443 23.6909
2244 2444 24.5265
2245 2445 24.4379
2246 2446 23.0796
2247 2447 22.9765
2248 2448 24.1776
2249 2449 22.5312
2250 2450 22.9275
2251 2451 23.9055
2252 2452 23.6864
2253 2453 24.5244
2254 2454 24.4589
2255 2455 24.2837
2256 2456 22.4931
2257 2457 25.1217
2258 2458 24.189
2259 2459 23.7627
2260 2460 24.439
2261 2461 24.9401
2262 2462 25.4491
2263 2463 26.3752
2264 2464 24.6307
2265 2465 22.0686
2266 2466 22.9135
2267 2467 23.1266
2268 2468 25.3673
2269 2469 24.6066
2270 2470 23.1515
2271 2471 22.6886
2272 2472 23.4961
2273 2473 24.7245
2274 2474 24.3017
2275 2475 25.1246
2276 2476 24.2571
2277 2477 22.8999
2278 2478 22.7089
2279 2479 23.7621
2280 2480 25.9442
2281 2481 25.7652
2282 2482 25.0716
2283 2483 24.2379
2284 2484 24.3701
2285 2485 24.9986
2286 2486 23.4295
2287 2487 23.1071
2288 2488 22.3643
2289 2489 22.8465
2290 2490 22.3091
2291 2491 21.3858
2292 2492 21.5346
2293 2493 21.393
2294 2494 21.2781
2295 2495 21.9939
2296 2496 20.5136
2297 2497 20.913
2298 2498 21.3586
2299 2499 21.5627
2300 2500 21.0042
2301 2501 23.9474
2302 2502 21.9254
2303 2503 22.4119
2304 2504 22.7038
2305 2505 22.4753
2306 2506 22.1666
2307 2507 24.1569
2308 2508 25.5402
2309 2509 23.6527
2310 2510 24.8245
2311 2511 22.3721
2312 2512 22.9294
2313 2513 25.2533
2314 2514 25.8087
2315 2515 24.8389
2316 2516 22.9159
2317 2517 24.382
2318 2518 24.2753
2319 2519 23.6955
2320 2520 23.5927
2321 2521 22.2094
2322 2522 23.8996
2323 2523 23.6897
2324 2524 24.6305
2325 2525 22.678
2326 2526 23.7792
2327 2527 25.1323
2328 2528 24.6009
2329 2529 24.2546
2330 2530 23.8842
2331 2531 24.1417
2332 2532 23.6308
2333 2533 23.9859
2334 2534 25.077
2335 2535 22.8164
2336 2536 23.7568
2337 2537 23.2938
2338 2538 23.9114
2339 2539 24.3007
2340 2540 23.84
2341 2541 23.7543
2342 2542 24.7405
2343 2543 25.5154
2344 2544 23.6775
2345 2545 25.0041
2346 2546 25.0529
2347 2547 24.2975
2348 2548 24.5266
2349 2549 24.9895
2350 2550 23.1578
2351 2551 22.9726
2352 2552 24.5696
2353 2553 23.8908
2354 2554 25.3357
2355 2555 25.8599
2356 2556 25.568
2357 2557 26.9548
2358 2558 24.7257
2359 2559 24.9859
2360 2560 24.4798
2361 2561 23.0174
2362 2562 25.1753
2363 2563 24.2442
2364 2564 25.2135
2365 2565 23.5748
2366 2566 23.3376
2367 2567 21.5122
2368 2568 24.036
2369 2569 23.0368
2370 2570 24.4978
2371 2571 23.7289
2372 2572 22.6243
2373 2573 25.7748
2374 2574 25.5192
2375 2575 25.6942
2376 2576 24.1331
2377 2577 24.1306
2378 2578 24.0349
2379 2579 24.9676
2380 2580 24.4319
2381 2581 25.4947
2382 2582 25.243
2383 2583 25.3803
2384 2584 23.6463
2385 2585 23.5058
2386 2586 24.4145
2387 2587 24.5701
2388 2588 24.1885
2389 2589 24.2938
2390 2590 25.3894
2391 2591 25.2841
2392 2592 24.5916
2393 2593 25.0404
2394 2594 24.5979
2395 2595 27.1632
2396 2596 23.881
2397 2597 22.7841
2398 2598 25.0064
2399 2599 26.0834
2400 2600 25.7529
2401 2601 23.9919
2402 2602 23.429
2403 2603 23.6841
2404 2604 24.2581
2405 2605 24.0588
2406 2606 25.6373
2407 2607 26.7708
2408 2608 27.5394
2409 2609 27.0203
2410 2610 24.5972
2411 2611 25.9004
2412 2612 24.7113
2413 2613 25.7977
2414 2614 27.4606
2415 2615 25.373
2416 2616 25.306
2417 2617 25.6092
2418 2618 25.6929
2419 2619 25.0302
2420 2620 25.296
2421 2621 24.3535
2422 2622 26.738
2423 2623 25.3095
2424 2624 25.766
2425 2625 24.826
2426 2626 25.0491
2427 2627 22.9752
2428 2628 24.8722
2429 2629 24.0379
2430 2630 24.2745
2431 2631 23.3664
2432 2632 23.662
2433 2633 23.9701
2434 2634 26.052
2435 2635 25.0662
2436 2636 24.7124
2437 2637 25.0362
2438 2638 24.3718
2439 2639 24.7726
2440 2640 26.8117
2441 2641 25.0664
2442 2642 24.3944
2443 2643 24.4552
2444 2644 24.4604
2445 2645 24.1274
2446 2646 23.4716
2447 2647 25.562
2448 2648 25.0281
2449 2649 24.9167
2450 2650 24.9817
2451 2651 24.4742
2452 2652 26.0129
2453 2653 24.0376
2454 2654 24.6859
2455 2655 24.8252
2456 2656 25.1941
2457 2657 25.3894
2458 2658 22.7529
2459 2659 23.421
2460 2660 23.4586
2461 2661 24.734
2462 2662 23.7363
2463 2663 23.4645
2464 2664 22.9081
2465 2665 23.8168
2466 2666 24.9788
2467 2667 23.9429
2468 2668 24.3063
2469 2669 23.7927
2470 2670 23.145
2471 2671 22.6856
2472 2672 24.0688
2473 2673 21.7864
2474 2674 22.2421
2475 2675 23.045
2476 2676 24.1368
2477 2677 25.3264
2478 2678 24.2072
2479 2679 22.8786
2480 2680 23.4828
2481 2681 25.24
2482 2682 23.2889
2483 2683 24.3042
2484 2684 22.286
2485 2685 25.5342
2486 2686 24.6017
2487 2687 25.0306
2488 2688 24.831
2489 2689 25.302
2490 2690 26.8466
2491 2691 26.6499
2492 2692 25.8389
2493 2693 26.3019
2494 2694 25.1831
2495 2695 22.0618
2496 2696 23.9125
2497 2697 23.0955
2498 2698 23.3929
2499 2699 25.2237
2500 2700 25.0486
2501 2701 23.9105
2502 2702 23.4052
2503 2703 22.5524
2504 2704 23.7287
2505 2705 24.1859
2506 2706 24.064
2507 2707 25.4134
2508 2708 24.2399
2509 2709 22.3303
2510 2710 22.7945
2511 2711 24.3065
2512 2712 22.1949
2513 2713 23.3462
2514 2714 24.2191
2515 2715 24.9653
2516 2716 23.0809
2517 2717 24.2008
2518 2718 23.7477
2519 2719 23.989
2520 2720 23.6021
2521 2721 22.6964
2522 2722 21.1943
2523 2723 23.1587
2524 2724 24.5719
2525 2725 24.5908
2526 2726 23.7087
2527 2727 23.548
2528 2728 23.3643
2529 2729 24.2625
2530 2730 23.5516
2531 2731 24.2125
2532 2732 23.4859
2533 2733 23.5984
2534 2734 22.9565
2535 2735 23.4586
2536 2736 24.2073
2537 2737 24.8276
2538 2738 24.3324
2539 2739 24.0996
2540 2740 23.8435
2541 2741 22.9768
2542 2742 22.3572
2543 2743 23.2619
2544 2744 24.3549
2545 2745 23.9987
2546 2746 25.0742
2547 2747 26.9474
2548 2748 24.2975
2549 2749 26.8009
2550 2750 25.5363
2551 2751 26.6836
2552 2752 25.9274
2553 2753 26.0548
2554 2754 25.2702
2555 2755 26.8127
2556 2756 25.1625
2557 2757 25.4388
2558 2758 24.6003
2559 2759 25.7584
2560 2760 24.7362
2561 2761 24.5871
2562 2762 24.368
2563 2763 25.5623
2564 2764 25.0636
2565 2765 25.5811
2566 2766 24.4841
2567 2767 25.2667
2568 2768 26.8012
2569 2769 24.7499
2570 2770 25.692
2571 2771 25.4281
2572 2772 24.4993
2573 2773 23.6323
2574 2774 28.5324
2575 2775 24.9343
2576 2776 29.3201
2577 2777 25.7916
2578 2778 27.7123
2579 2779 27.2582
2580 2780 26.629
2581 2781 26.8836
2582 2782 25.3712
2583 2783 24.9631
2584 2784 25.6732
2585 2785 25.587
2586 2786 28.7705
2587 2787 27.4961
2588 2788 26.0674
2589 2789 25.9835
2590 2790 25.9423
2591 2791 25.8379
2592 2792 26.5518
2593 2793 24.7896
2594 2794 26.178
2595 2795 25.5434
2596 2796 27.0582
2597 2797 24.0238
2598 2798 22.7946
2599 2799 23.9003
2600 2800 25.4312
2601 2801 24.9051
2602 2802 23.7601
2603 2803 26.3909
2604 2804 24.6014
2605 2805 26.4075
2606 2806 26.539
2607 2807 25.4406
2608 2808 26.0635
2609 2809 23.0529
2610 2810 23.7187
2611 2811 22.9865
2612 2812 25.0847
2613 2813 23.8792
2614 2814 25.4733
2615 2815 23.6937
2616 2816 25.2318
2617 2817 24.2157
2618 2818 21.552
2619 2819 22.3624
2620 2820 24.6492
2621 2821 24.7102
2622 2822 24.9761
2623 2823 24.4511
2624 2824 23.329
2625 2825 27.4697
2626 2826 25.6388
2627 2827 25.999
2628 2828 26.7455
2629 2829 24.9156
2630 2830 25.1283
2631 2831 27.0504
2632 2832 25.6467
2633 2833 25.1811
2634 2834 26.2069
2635 2835 25.1663
2636 2836 26.2367
2637 2837 27.7738
2638 2838 26.2189
2639 2839 26.2435
2640 2840 26.4965
2641 2841 27.4365
2642 2842 27.1196
2643 2843 27.4481
2644 2844 27.7209
2645 2845 29.0991
2646 2846 27.111
2647 2847 26.1243
2648 2848 25.3736
2649 2849 25.8192
2650 2850 25.5679
2651 2851 25.6521
2652 2852 27.5906
2653 2853 25.863
2654 2854 25.4291
2655 2855 25.0504
2656 2856 25.4396
2657 2857 24.9802
2658 2858 23.3768
2659 2859 24.4627
2660 2860 23.6768
2661 2861 24.0405
2662 2862 22.3029
2663 2863 23.2615
2664 2864 22.3851
2665 2865 24.6124
2666 2866 24.5765
2667 2867 24.8228
2668 2868 23.0084
2669 2869 23.4463
2670 2870 23.5033
2671 2871 25.8506
2672 2872 26.8987
2673 2873 27.5795
2674 2874 26.8107
2675 2875 25.9484
2676 2876 24.2848
2677 2877 24.6344
2678 2878 24.1618
2679 2879 26.6798
2680 2880 26.0811
2681 2881 27.4023
2682 2882 26.6959
2683 2883 25.0104
2684 2884 24.5939
2685 2885 26.5484
2686 2886 26.9593
2687 2887 24.8731
2688 2888 23.0085
2689 2889 24.8966
2690 2890 22.1059
2691 2891 23.8982
2692 2892 26.856
2693 2893 25.7852
2694 2894 26.943
2695 2895 25.1801
2696 2896 24.5647
2697 2897 24.5374
2698 2898 25.8218
2699 2899 23.0814
2700 2900 24.0028
2701 2901 24.1033
2702 2902 23.4144
2703 2903 24.941
2704 2904 25.0864
2705 2905 24.6026
2706 2906 25.3632
2707 2907 25.0505
2708 2908 24.4276
2709 2909 25.7448
2710 2910 25.8804
2711 2911 24.6033
2712 2912 24.7103
2713 2913 24.3351
2714 2914 24.6042
2715 2915 24.8825
2716 2916 23.3989
2717 2917 22.7131
2718 2918 24.0229
2719 2919 21.953
2720 2920 22.3065
2721 2921 22.4494
2722 2922 23.278
2723 2923 23.7344
2724 2924 23.6469
2725 2925 24.9825
2726 2926 23.4391
2727 2927 24.0712
2728 2928 22.8228
2729 2929 23.5137
2730 2930 22.9693
2731 2931 24.4225
2732 2932 24.8666
2733 2933 22.647
2734 2934 23.9234
2735 2935 24.3623
2736 2936 25.3713
2737 2937 25.3521
2738 2938 24.2841
2739 2939 24.8534
2740 2940 24.5262
2741 2941 26.1358
2742 2942 21.847
2743 2943 24.3554
2744 2944 25.2217
2745 2945 24.0131
2746 2946 24.223
2747 2947 27.8733
2748 2948 25.8631
2749 2949 24.4366
2750 2950 23.7911
2751 2951 20.9241
2752 2952 23.3002
2753 2953 22.6251
2754 2954 22.6669
2755 2955 23.4703
2756 2956 24.2247
2757 2957 24.0723
2758 2958 23.5683
2759 2959 25.3528
2760 2960 25.0726
2761 2961 25.2476
2762 2962 26.0331
2763 2963 25.4277
2764 2964 25.6691
2765 2965 25.4247
2766 2966 25.0931
2767 2967 26.0321
2768 2968 24.6516
2769 2969 25.1393
2770 2970 23.8331
2771 2971 24.5106
2772 2972 24.5492
2773 2973 24.2059
2774 2974 24.5212
2775 2975 24.2261
2776 2976 25.6846
2777 2977 24.739
2778 2978 23.6172
2779 2979 24.7966
2780 2980 22.546
2781 2981 24.6107
2782 2982 22.8936
2783 2983 24.5103
2784 2984 23.4645
2785 2985 24.9861
2786 2986 23.592
2787 2987 25.7612
2788 2988 25.361
2789 2989 24.2156
2790 2990 24.1515
2791 2991 24.4429
2792 2992 26.593
2793 2993 24.8466
2794 2994 25.1398
2795 2995 21.4675
2796 2996 21.0845
2797 2997 21.4867
2798 2998 23.0359
2799 2999 22.155
2800 3000 23.0695
2801 3001 25.4149
2802 3002 24.1616
2803 3003 24.6703
2804 3004 21.652
2805 3005 22.7618
2806 3006 22.7365
2807 3007 22.6318
2808 3008 21.4266
2809 3009 22.4656
2810 3010 24.1572
2811 3011 22.6184
2812 3012 25.8623
2813 3013 23.7573
2814 3014 23.159
2815 3015 22.729
2816 3016 21.1479
2817 3017 21.7113
2818 3018 21.5112
2819 3019 22.0441
2820 3020 22.2025
2821 3021 22.6719
2822 3022 24.4194
2823 3023 22.7127
2824 3024 23.0446
2825 3025 22.6031
2826 3026 22.616
2827 3027 21.9387
2828 3028 20.5043
2829 3029 20.0257
2830 3030 21.4528
2831 3031 23.3096
2832 3032 23.2339
2833 3033 24.9776
2834 3034 22.7014
2835 3035 22.9753
2836 3036 23.2248
2837 3037 23.0792
2838 3038 23.4122
2839 3039 23.9838
2840 3040 23.7997
2841 3041 23.961
2842 3042 25.806
2843 3043 25.148
2844 3044 24.6885
2845 3045 25.3347
2846 3046 25.645
2847 3047 26.1694
2848 3048 27.4385
2849 3049 26.4181
2850 3050 24.7449
2851 3051 23.436
2852 3052 25.1459
2853 3053 24.8738
2854 3054 25.222
2855 3055 26.6124
2856 3056 27.1015
2857 3057 26.2852
2858 3058 24.5694
2859 3059 26.5407
2860 3060 26.3679
2861 3061 27.5535
2862 3062 26.7094
2863 3063 26.5954
2864 3064 27.6478
2865 3065 27.3055
2866 3066 27.4327
2867 3067 26.6884
2868 3068 25.6922
2869 3069 27.5614
2870 3070 27.6217
2871 3071 25.0439
2872 3072 24.8977
2873 3073 25.0844
2874 3074 25.3228
2875 3075 27.2958
2876 3076 27.06
2877 3077 27.198
2878 3078 25.2398
2879 3079 27.2023
2880 3080 27.0553
2881 3081 26.5818
2882 3082 27.1396
2883 3083 27.3328
2884 3084 27.4529
2885 3085 26.2208
2886 3086 28.0785
2887 3087 26.022
2888 3088 26.5155
2889 3089 25.438
2890 3090 23.3729
2891 3091 24.6747
2892 3092 22.8465
2893 3093 23.6853
2894 3094 24.8076
2895 3095 24.9311
2896 3096 26.0785
2897 3097 25.3402
2898 3098 22.4448
2899 3099 23.4566
2900 3100 23.117
2901 3101 22.8188
2902 3102 23.0169
2903 3103 23.1558
2904 3104 23.8553
2905 3105 23.9926
2906 3106 23.854
2907 3107 24.2717
2908 3108 24.4286
2909 3109 26.4385
2910 3110 25.7588
2911 3111 23.9164
2912 3112 22.7539
2913 3113 23.2386
2914 3114 24.0562
2915 3115 24.6661
2916 3116 23.1541
2917 3117 22.6847
2918 3118 22.9439
2919 3119 23.9822
2920 3120 24.664
2921 3121 25.1691
2922 3122 25.3739
2923 3123 26.0214
2924 3124 25.1883
2925 3125 25.6584
2926 3126 24.9234
2927 3127 25.9903
2928 3128 24.9186
2929 3129 28.7376
2930 3130 27.4674
2931 3131 24.7584
2932 3132 27.9282
2933 3133 26.0191
2934 3134 27.0798
2935 3135 25.4726
2936 3136 26.5382
2937 3137 26.7011
2938 3138 26.0961
2939 3139 24.645
2940 3140 24.8312
2941 3141 25.109
2942 3142 25.5554
2943 3143 23.9838
2944 3144 24.5448
2945 3145 25.8719
2946 3146 23.4643
2947 3147 23.5669
2948 3148 24.6898
2949 3149 25.7976
2950 3150 23.4167
2951 3151 23.7637
2952 3152 23.1629
2953 3153 23.199
2954 3154 24.7939
2955 3155 23.6228
2956 3156 22.7992
2957 3157 21.2793
2958 3158 23.1529
2959 3159 22.0319
2960 3160 25.4056
2961 3161 23.2947
2962 3162 24.112
2963 3163 22.1781
2964 3164 22.5957
2965 3165 22.7204
2966 3166 22.7655
2967 3167 23.931
2968 3168 22.7432
2969 3169 23.2726
2970 3170 23.7324
2971 3171 24.5433
2972 3172 24.86
2973 3173 25.463
2974 3174 24.8749
2975 3175 24.8573
2976 3176 23.5366
2977 3177 21.7869
2978 3178 24.3048
2979 3179 24.8529
2980 3180 23.7066
2981 3181 23.8449
2982 3182 25.3834
2983 3183 24.6056
2984 3184 23.7544
2985 3185 25.582
2986 3186 26.1049
2987 3187 24.0707
2988 3188 26.4266
2989 3189 24.3878
2990 3190 26.8769
2991 3191 26.5277
2992 3192 26.9603
2993 3193 24.1108
2994 3194 25.8766
2995 3195 27.0879
2996 3196 24.4224
2997 3197 26.368
2998 3198 25.06
2999 3199 25.466
3000 3200 26.0904
3001 3201 26.0148
3002 3202 24.1669
3003 3203 24.6177
3004 3204 24.9255
3005 3205 23.8584
3006 3206 26.6314
3007 3207 26.0312
3008 3208 24.0453
3009 3209 25.6752
3010 3210 24.3021
3011 3211 24.5569
3012 3212 23.0707
3013 3213 23.8032
3014 3214 24.9807
3015 3215 21.4168
3016 3216 20.7096
3017 3217 21.3231
3018 3218 23.6537
3019 3219 24.1055
3020 3220 24.7783
3021 3221 22.6064
3022 3222 22.1862
3023 3223 23.5428
3024 3224 22.9745
3025 3225 22.8054
3026 3226 22.5646
3027 3227 23.3039
3028 3228 22.1935
3029 3229 23.9655
3030 3230 23.2904
3031 3231 25.3189
3032 3232 25.5023
3033 3233 24.976
3034 3234 23.8521
3035 3235 22.4789
3036 3236 22.1492
3037 3237 19.4851
3038 3238 21.7561
3039 3239 21.5348
3040 3240 21.3746
3041 3241 22.0356
3042 3242 21.9686
3043 3243 21.757
3044 3244 22.7838
3045 3245 21.7492
3046 3246 24.2277
3047 3247 24.7566
3048 3248 23.4595
3049 3249 24.2989
3050 3250 26.3269
3051 3251 22.0489
3052 3252 21.5771
3053 3253 23.2525
3054 3254 24.4804
3055 3255 21.9815
3056 3256 24.4665
3057 3257 24.1414
3058 3258 23.7521
3059 3259 23.2322
3060 3260 24.9186
3061 3261 24.0731
3062 3262 24.401
3063 3263 25.7237
3064 3264 24.8259
3065 3265 25.9082
3066 3266 27.1017
3067 3267 26.0049
3068 3268 24.5322
3069 3269 26.685
3070 3270 25.6341
3071 3271 26.8557
3072 3272 26.1813
3073 3273 25.0869
3074 3274 24.9183
3075 3275 23.737
3076 3276 26.3353
3077 3277 25.6595
3078 3278 24.5482
3079 3279 24.4329
3080 3280 24.6803
3081 3281 24.5172
3082 3282 25.9948
3083 3283 23.579
3084 3284 23.2224
3085 3285 25.5546
3086 3286 25.4347
3087 3287 25.4951
3088 3288 24.3772
3089 3289 26.4491
3090 3290 24.1694
3091 3291 25.0314
3092 3292 23.455
3093 3293 24.2851
3094 3294 26.2304
3095 3295 23.9511
3096 3296 25.2822
3097 3297 26.0397
3098 3298 23.2087
3099 3299 25.0899
3100 3300 26.0552
3101 3301 26.4937
3102 3302 24.8399
3103 3303 22.3254
3104 3304 24.5912
3105 3305 23.4213
3106 3306 24.8372
3107 3307 25.3553
3108 3308 24.7698
3109 3309 25.94
3110 3310 24.2359
3111 3311 25.8365
3112 3312 24.923
3113 3313 27.4677
3114 3314 25.7733
3115 3315 24.5542
3116 3316 25.6147
3117 3317 23.3802
3118 3318 24.2785
3119 3319 22.4195
3120 3320 25.0415
3121 3321 22.8191
3122 3322 25.6055
3123 3323 24.4598
3124 3324 25.4441
3125 3325 24.3768
3126 3326 24.9443
3127 3327 25.2091
3128 3328 25.2533
3129 3329 24.2772
3130 3330 24.8699
3131 3331 22.7708
3132 3332 22.9393
3133 3333 25.0145
3134 3334 22.8584
3135 3335 24.1384
3136 3336 24.6168
3137 3337 22.3306
3138 3338 22.0185
3139 3339 22.9171
3140 3340 23.3912
3141 3341 23.2086
3142 3342 21.0088
3143 3343 22.9968
3144 3344 22.9027
3145 3345 22.7401
3146 3346 23.5275
3147 3347 24.0468
3148 3348 24.5395
3149 3349 24.7674
3150 3350 24.1752
3151 3351 25.7285
3152 3352 24.7849
3153 3353 25.3662
3154 3354 23.984
3155 3355 24.7076
3156 3356 23.0266
3157 3357 25.0639
3158 3358 24.8673
3159 3359 22.744
3160 3360 24.5336
3161 3361 24.8294
3162 3362 23.8402
3163 3363 26.4237
3164 3364 24.0528
3165 3365 24.2455
3166 3366 24.6742
3167 3367 24.9279
3168 3368 23.8775
3169 3369 25.2963
3170 3370 24.4833
3171 3371 25.4676
3172 3372 24.338
3173 3373 22.7051
3174 3374 23.6607
3175 3375 24.6817
3176 3376 22.2645
3177 3377 24.6701
3178 3378 26.723
3179 3379 25.0809
3180 3380 22.8402
3181 3381 23.042
3182 3382 23.5965
3183 3383 22.1512
3184 3384 21.8751
3185 3385 23.6571
3186 3386 24.8763
3187 3387 24.3643
3188 3388 21.8244
3189 3389 21.4911
3190 3390 21.9413
3191 3391 23.6699
3192 3392 23.8174
3193 3393 23.2012
3194 3394 24.2275
3195 3395 21.632
3196 3396 24.4232
3197 3397 24.831
3198 3398 23.0338
3199 3399 23.413
3200 3400 24.751
3201 3401 24.0044
3202 3402 23.7168
3203 3403 24.0266
3204 3404 24.6357
3205 3405 22.8473
3206 3406 21.7713
3207 3407 23.7461
3208 3408 24.1575
3209 3409 21.9326
3210 3410 21.1165
3211 3411 22.0629
3212 3412 22.6904
3213 3413 21.5725
3214 3414 20.9331
3215 3415 23.5479
3216 3416 23.4784
3217 3417 23.3928
3218 3418 21.9073
3219 3419 22.4048
3220 3420 23.8065
3221 3421 24.8142
3222 3422 26.4745
3223 3423 23.8544
3224 3424 23.9393
3225 3425 22.7185
3226 3426 23.1301
3227 3427 23.522
3228 3428 24.1705
3229 3429 22.9372
3230 3430 23.2469
3231 3431 23.2945
3232 3432 21.9593
3233 3433 22.6226
3234 3434 22.5618
3235 3435 21.2752
3236 3436 23.0158
3237 3437 23.975
3238 3438 24.2265
3239 3439 24.5517
3240 3440 24.8551
3241 3441 25.4235
3242 3442 24.4105
3243 3443 24.9249
3244 3444 23.6612
3245 3445 22.5178
3246 3446 24.658
3247 3447 23.6111
3248 3448 23.4704
3249 3449 21.5245
3250 3450 21.708
3251 3451 21.9929
3252 3452 23.4036
3253 3453 24.1176
3254 3454 23.11
3255 3455 21.7004
3256 3456 22.9708
3257 3457 20.3062
3258 3458 21.9696
3259 3459 20.8037
3260 3460 23.592
3261 3461 22.5093
3262 3462 22.2111
3263 3463 22.1574
3264 3464 23.4635
3265 3465 23.381
3266 3466 22.3836
3267 3467 25.3357
3268 3468 22.6828
3269 3469 22.6728
3270 3470 23.804
3271 3471 22.9332
3272 3472 22.9308
3273 3473 21.6782
3274 3474 23.0411
3275 3475 23.3261
3276 3476 21.4545
3277 3477 21.9843
3278 3478 22.867
3279 3479 23.1182
3280 3480 22.6134
3281 3481 22.8317
3282 3482 24.5965
3283 3483 23.3796
3284 3484 21.9109
3285 3485 19.5925
3286 3486 20.637
3287 3487 20.7796
3288 3488 20.0002
3289 3489 21.3533
3290 3490 21.6862
3291 3491 20.7687
3292 3492 19.8067
3293 3493 22.2167
3294 3494 22.6279
3295 3495 23.7018
3296 3496 23.4417
3297 3497 25.5541
3298 3498 24.2195
3299 3499 24.0021
3300 3500 24.4691
3301 3501 24.2096
3302 3502 24.0453
3303 3503 25.1984
3304 3504 23.8902
3305 3505 24.686
3306 3506 22.9429
3307 3507 22.4701
3308 3508 23.4334
3309 3509 24.0131
3310 3510 24.8589
3311 3511 24.7173
3312 3512 23.0873
3313 3513 25.1152
3314 3514 23.8394
3315 3515 23.5776
3316 3516 23.4019
3317 3517 23.4479
3318 3518 23.4292
3319 3519 22.3952
3320 3520 24.3589
3321 3521 22.0976
3322 3522 22.6865
3323 3523 20.6561
3324 3524 21.7826
3325 3525 24.2505
3326 3526 24.1392
3327 3527 24.8903
3328 3528 24.2904
3329 3529 23.9395
3330 3530 24.1826
3331 3531 24.968
3332 3532 24.8014
3333 3533 23.9799
3334 3534 23.3769
3335 3535 23.5103
3336 3536 22.8588
3337 3537 22.2871
3338 3538 22.9403
3339 3539 25.4307
3340 3540 24.246
3341 3541 22.7639
3342 3542 23.2438
3343 3543 22.6981
3344 3544 22.2445
3345 3545 22.299
3346 3546 24.3036
3347 3547 23.3171
3348 3548 21.3544
3349 3549 22.4965
3350 3550 21.3003
3351 3551 22.1277
3352 3552 22.1142
3353 3553 22.3924
3354 3554 22.9676
3355 3555 23.2584
3356 3556 23.0366
3357 3557 22.7322
3358 3558 22.8453
3359 3559 24.8513
3360 3560 23.9239
3361 3561 22.4795
3362 3562 24.0937
3363 3563 23.427
3364 3564 23.3675
3365 3565 22.006
3366 3566 22.9878
3367 3567 25.2104
3368 3568 24.2211
3369 3569 24.7774
3370 3570 26.3774
3371 3571 23.8521
3372 3572 23.8066
3373 3573 26.6296
3374 3574 23.7467
3375 3575 26.2791
3376 3576 22.9502
3377 3577 25.0497
3378 3578 24.7108
3379 3579 24.6126
3380 3580 23.634
3381 3581 23.8285
3382 3582 23.6072
3383 3583 25.0827
3384 3584 26.6233
3385 3585 26.8122
3386 3586 24.5977
3387 3587 25.3681
3388 3588 24.1103
3389 3589 24.4257
3390 3590 25.2739
3391 3591 24.211
3392 3592 22.8094
3393 3593 22.2697
3394 3594 21.2522
3395 3595 21.865
3396 3596 22.7215
3397 3597 22.5204
3398 3598 23.3435
3399 3599 23.7381
3400 3600 23.4582
3401 3601 23.7482
3402 3602 23.0367
3403 3603 24.3552
3404 3604 23.0325
3405 3605 25.1126
3406 3606 24.2418
3407 3607 23.0108
3408 3608 23.9655
3409 3609 24.0551
3410 3610 24.1085
3411 3611 23.2026
3412 3612 24.0528
3413 3613 24.2256
3414 3614 23.6767
3415 3615 23.6631
3416 3616 22.3667
3417 3617 24.0756
3418 3618 23.2152
3419 3619 23.4309
3420 3620 25.0196
3421 3621 24.4913
3422 3622 24.2839
3423 3623 25.3049
3424 3624 24.199
3425 3625 25.2226
3426 3626 23.9446
3427 3627 23.4993
3428 3628 23.6758
3429 3629 24.5388
3430 3630 24.2192
3431 3631 22.3573
3432 3632 23.8707
3433 3633 22.6865
3434 3634 24.2824
3435 3635 22.6055
3436 3636 21.6917
3437 3637 23.3447
3438 3638 22.4166
3439 3639 22.9192
3440 3640 23.8003
3441 3641 21.0667
3442 3642 22.6366
3443 3643 25.2958
3444 3644 24.316
3445 3645 21.0753
3446 3646 22.9666
3447 3647 24.1263
3448 3648 25.1778
3449 3649 22.0898
3450 3650 22.0354
3451 3651 23.4735
3452 3652 22.3038
3453 3653 22.9612
3454 3654 22.6614
3455 3655 21.7037
3456 3656 22.8613
3457 3657 22.2397
3458 3658 22.6753
3459 3659 23.6663
3460 3660 24.3181
3461 3661 23.6096
3462 3662 23.537
3463 3663 23.5575
3464 3664 24.4205
3465 3665 23.5962
3466 3666 20.9326
3467 3667 21.8336
3468 3668 22.513
3469 3669 23.9218
3470 3670 24.0282
3471 3671 22.8717
3472 3672 23.1455
3473 3673 21.993
3474 3674 22.8477
3475 3675 22.4358
3476 3676 21.0937
3477 3677 21.6618
3478 3678 22.0243
3479 3679 21.704
3480 3680 22.0701
3481 3681 21.8524
3482 3682 22.6465
3483 3683 23.2754
3484 3684 23.9706
3485 3685 24.5029
3486 3686 22.6358
3487 3687 22.6256
3488 3688 23.4398
3489 3689 21.3074
3490 3690 22.3282
3491 3691 20.8793
3492 3692 22.0379
3493 3693 23.5171
3494 3694 22.5202
3495 3695 20.9937
3496 3696 21.3932
3497 3697 22.7721
3498 3698 23.9531
3499 3699 23.8252
3500 3700 22.4016
3501 3701 21.3849
3502 3702 23.485
3503 3703 21.0934
3504 3704 22.1917
3505 3705 24.5681
3506 3706 21.4476
3507 3707 21.0435
3508 3708 22.2472
3509 3709 22.7272
3510 3710 22.3071
3511 3711 21.9799
3512 3712 21.3605
3513 3713 22.4513
3514 3714 23.0726
3515 3715 21.5917
3516 3716 24.254
3517 3717 25.3422
3518 3718 22.9012
3519 3719 23.8139
3520 3720 22.9842
3521 3721 24.1301
3522 3722 23.8601
3523 3723 22.5393
3524 3724 21.2952
3525 3725 22.4433
3526 3726 22.4802
3527 3727 24.1749
3528 3728 23.4483
3529 3729 24.5488
3530 3730 22.4962
3531 3731 21.6437
3532 3732 24.397
3533 3733 23.516
3534 3734 21.2311
3535 3735 22.159
3536 3736 21.2253
3537 3737 22.8084
3538 3738 22.5833
3539 3739 22.6486
3540 3740 23.3618
3541 3741 22.763
3542 3742 21.9111
3543 3743 22.786
3544 3744 22.8065
3545 3745 23.5073
3546 3746 22.9333
3547 3747 22.8395
3548 3748 20.3163
3549 3749 22.8371
3550 3750 20.3872
3551 3751 20.2058
3552 3752 20.9353
3553 3753 23.4373
3554 3754 24.2732
3555 3755 21.0271
3556 3756 22.0376
3557 3757 21.7633
3558 3758 22.4121
3559 3759 22.4643
3560 3760 21.574
3561 3761 21.9264
3562 3762 20.1305
3563 3763 20.5099
3564 3764 19.7162
3565 3765 20.8685
3566 3766 21.5341
3567 3767 22.6842
3568 3768 23.0843
3569 3769 22.1338
3570 3770 22.6865
3571 3771 21.8421
3572 3772 22.7859
3573 3773 22.0925
3574 3774 21.3438
3575 3775 23.0506
3576 3776 22.92
3577 3777 23.251
3578 3778 22.0713
3579 3779 21.803
3580 3780 25.3371
3581 3781 23.2834
3582 3782 24.2819
3583 3783 24.4947
3584 3784 24.1847
3585 3785 24.4455
3586 3786 23.3436
3587 3787 22.8701
3588 3788 22.8851
3589 3789 24.3249
3590 3790 22.3257
3591 3791 22.901
3592 3792 22.5161
3593 3793 22.0308
3594 3794 20.9998
3595 3795 21.5182
3596 3796 22.4342
3597 3797 23.014
3598 3798 23.3361
3599 3799 21.9609
3600 3800 22.07
3601 3801 22.1923
3602 3802 22.8196
3603 3803 24.1161
3604 3804 21.5852
3605 3805 21.5003
3606 3806 23.2757
3607 3807 22.3658
3608 3808 21.927
3609 3809 23.6441
3610 3810 22.1382
3611 3811 23.6349
3612 3812 23.8089
3613 3813 23.9834
3614 3814 22.3581
3615 3815 24.0767
3616 3816 22.2767
3617 3817 24.6845
3618 3818 22.9031
3619 3819 22.5102
3620 3820 22.4618
3621 3821 20.9696
3622 3822 23.0037
3623 3823 21.6245
3624 3824 23.0066
3625 3825 23.8043
3626 3826 23.0066
3627 3827 24.275
3628 3828 23.3183
3629 3829 24.5742
3630 3830 22.9925
3631 3831 23.5387
3632 3832 22.4619
3633 3833 21.1687
3634 3834 21.4277
3635 3835 22.6006
3636 3836 21.258
3637 3837 24.0765
3638 3838 24.0177
3639 3839 24.7558
3640 3840 24.7548
3641 3841 24.8921
3642 3842 24.9305
3643 3843 24.2844
3644 3844 25.929
3645 3845 24.701
3646 3846 23.5969
3647 3847 25.1623
3648 3848 22.7057
3649 3849 24.3905
3650 3850 23.2964
3651 3851 22.9142
3652 3852 23.2943
3653 3853 22.735
3654 3854 22.9014
3655 3855 25.4353
3656 3856 22.229
3657 3857 21.9925
3658 3858 23.8684
3659 3859 24.6096
3660 3860 25.4198
3661 3861 24.3775
3662 3862 25.4138
3663 3863 24.3084
3664 3864 25.651
3665 3865 26.5004
3666 3866 24.5553
3667 3867 23.6339
3668 3868 24.2486
3669 3869 22.6841
3670 3870 25.6981
3671 3871 25.4238
3672 3872 24.2525
3673 3873 24.2149
3674 3874 21.817
3675 3875 24.0125
3676 3876 22.7565
3677 3877 23.7344
3678 3878 23.3132
3679 3879 24.8847
3680 3880 22.1136
3681 3881 23.0734
3682 3882 23.028
3683 3883 25.9715
3684 3884 27.1574
3685 3885 24.3043
3686 3886 24.0277
3687 3887 23.1472
3688 3888 24.5819
3689 3889 22.5516
3690 3890 22.1526
3691 3891 24.2109
3692 3892 23.4317
3693 3893 22.3821
3694 3894 22.5697
3695 3895 21.8804
3696 3896 22.7185
3697 3897 21.9763
3698 3898 24.3097
3699 3899 23.2435
3700 3900 23.4293
3701 3901 24.7055
3702 3902 25.9881
3703 3903 25.5825
3704 3904 24.1777
3705 3905 23.8953
3706 3906 27.547
3707 3907 25.7318
3708 3908 26.9093
3709 3909 24.0525
3710 3910 25.9731
3711 3911 26.3527
3712 3912 25.2878
3713 3913 25.7048
3714 3914 23.8463
3715 3915 23.7176
3716 3916 23.2934
3717 3917 24.0599
3718 3918 22.2677
3719 3919 22.949
3720 3920 23.015
3721 3921 23.1499
3722 3922 24.0206
3723 3923 22.8261
3724 3924 23.4474
3725 3925 22.6425
3726 3926 22.7821
3727 3927 24.4383
3728 3928 26.0347
3729 3929 23.4829
3730 3930 24.0577
3731 3931 25.4339
3732 3932 24.1457
3733 3933 23.9958
3734 3934 25.822
3735 3935 27.3074
3736 3936 26.4085
3737 3937 25.6462
3738 3938 26.6485
3739 3939 25.3721
3740 3940 24.9315
3741 3941 26.4383
3742 3942 26.1065
3743 3943 26.0966
3744 3944 25.4649
3745 3945 25.1406
3746 3946 25.0858
3747 3947 24.7338
3748 3948 25.4139
3749 3949 25.0501
3750 3950 23.9293
3751 3951 24.8174
3752 3952 23.233
3753 3953 23.9817
3754 3954 22.6784
3755 3955 23.157
3756 3956 23.6682
3757 3957 22.6384
3758 3958 24.8986
3759 3959 24.252
3760 3960 23.396
3761 3961 21.7523
3762 3962 22.587
3763 3963 23.8023
3764 3964 22.6853
3765 3965 24.6834
3766 3966 23.2504
3767 3967 23.5157
3768 3968 24.6945
3769 3969 24.2977
3770 3970 23.8734
3771 3971 22.2544
3772 3972 23.6451
3773 3973 24.5399
3774 3974 24.6955
3775 3975 23.5485
3776 3976 23.8668
3777 3977 23.2044
3778 3978 22.8824
3779 3979 23.199
3780 3980 22.2662
3781 3981 22.7432
3782 3982 23.2603
3783 3983 24.2067
3784 3984 21.9795
3785 3985 23.4446
3786 3986 24.8769
3787 3987 23.1148
3788 3988 21.9622
3789 3989 22.275
3790 3990 23.2261
3791 3991 23.3096
3792 3992 21.369
3793 3993 22.2984
3794 3994 23.0377
3795 3995 24.5411
3796 3996 24.2307
3797 3997 22.8028
3798 3998 23.5719
3799 3999 22.5187
3800 4000 23.5883
3801 4001 23.3234
3802 4002 23.1752
3803 4003 22.8
3804 4004 23.5555
3805 4005 24.1571
3806 4006 24.1011
3807 4007 22.9916
3808 4008 21.969
3809 4009 23.8607
3810 4010 23.8218
3811 4011 22.3929
3812 4012 22.3792
3813 4013 22.6052
3814 4014 23.4545
3815 4015 23.963
3816 4016 23.4531
3817 4017 24.7741
3818 4018 24.3395
3819 4019 21.8556
3820 4020 22.8198
3821 4021 24.2117
3822 4022 21.8675
3823 4023 22.2318
3824 4024 20.7316
3825 4025 22.8098
3826 4026 23.4752
3827 4027 22.4173
3828 4028 24.54
3829 4029 24.4609
3830 4030 24.6214
3831 4031 24.1329
3832 4032 23.9142
3833 4033 22.6453
3834 4034 21.6181
3835 4035 22.5865
3836 4036 23.5874
3837 4037 22.6036
3838 4038 23.3219
3839 4039 22.7143
3840 4040 23.0596
3841 4041 24.5031
3842 4042 23.3748
3843 4043 24.2997
3844 4044 24.5066
3845 4045 24.3856
3846 4046 22.2883
3847 4047 24.1642
3848 4048 23.7088
3849 4049 23.5542
3850 4050 23.1362
3851 4051 22.7842
3852 4052 23.3232
3853 4053 22.0723
3854 4054 23.5297
3855 4055 22.4269
3856 4056 24.9637
3857 4057 25.647
3858 4058 24.0829
3859 4059 24.0458
3860 4060 23.4182
3861 4061 23.7056
3862 4062 24.7475
3863 4063 24.6379
3864 4064 24.9657
3865 4065 25.7365
3866 4066 25.3213
3867 4067 23.6024
3868 4068 25.8507
3869 4069 22.9136
3870 4070 23.6917
3871 4071 24.8196
3872 4072 23.2349
3873 4073 23.0206
3874 4074 22.8828
3875 4075 23.9221
3876 4076 23.6793
3877 4077 23.3796
3878 4078 23.7056
3879 4079 24.5315
3880 4080 25.4864
3881 4081 24.3191
3882 4082 23.122
3883 4083 23.9268
3884 4084 23.7669
3885 4085 25.7765
3886 4086 24.6767
3887 4087 25.3612
3888 4088 24.5023
3889 4089 23.961
3890 4090 24.3581
3891 4091 23.2005
3892 4092 22.9826
3893 4093 23.3299
3894 4094 23.4706
3895 4095 22.8847
3896 4096 24.2541
3897 4097 21.9055
3898 4098 22.9454
3899 4099 23.3832
3900 4100 25.6133
3901 4101 22.224
3902 4102 22.0785
3903 4103 25.3281
3904 4104 25.0269
3905 4105 24.7093
3906 4106 23.8252
3907 4107 24.2974
3908 4108 23.986
3909 4109 23.6633
3910 4110 23.3076
3911 4111 23.8982
3912 4112 23.6409
3913 4113 24.2908
3914 4114 23.9092
3915 4115 23.4617
3916 4116 23.0506
3917 4117 22.8627
3918 4118 23.7856
3919 4119 26.322
3920 4120 23.9457
3921 4121 23.2881
3922 4122 22.9247
3923 4123 21.9054
3924 4124 21.804
3925 4125 22.7054
3926 4126 23.4961
3927 4127 20.9731
3928 4128 21.9659
3929 4129 23.8652
3930 4130 23.4442
3931 4131 22.56
3932 4132 22.7359
3933 4133 24.8556
3934 4134 22.0597
3935 4135 23.2433
3936 4136 23.1622
3937 4137 23.9187
3938 4138 23.2161
3939 4139 23.957
3940 4140 23.3351
3941 4141 22.9669
3942 4142 22.093
3943 4143 21.0159
3944 4144 21.6903
3945 4145 23.1479
3946 4146 22.6673
3947 4147 22.4567
3948 4148 23.2317
3949 4149 22.2388
3950 4150 22.3424
3951 4151 23.983
3952 4152 24.1219
3953 4153 23.4914
3954 4154 23.5226
3955 4155 24.3167
3956 4156 24.6001
3957 4157 22.7391
3958 4158 22.725
3959 4159 23.4018
3960 4160 24.0714
3961 4161 23.706
3962 4162 23.331
3963 4163 23.8034
3964 4164 23.6694
3965 4165 23.8025
3966 4166 23.6932
3967 4167 23.96
3968 4168 23.4092
3969 4169 24.7908
3970 4170 24.0191
3971 4171 24.6081
3972 4172 23.7294
3973 4173 22.9989
3974 4174 23.282
3975 4175 24.3795
3976 4176 23.3134
3977 4177 23.6627
3978 4178 23.7451
3979 4179 24.7322
3980 4180 23.5291
3981 4181 24.2244
3982 4182 24.5543
3983 4183 23.5512
3984 4184 22.4965
3985 4185 22.4757
3986 4186 23.7941
3987 4187 22.5616
3988 4188 22.0984
3989 4189 21.9712
3990 4190 21.4516
3991 4191 23.9945
3992 4192 22.5294
3993 4193 23.4911
3994 4194 24.3883
3995 4195 24.6378
3996 4196 24.1045
3997 4197 24.3379
3998 4198 21.2083
3999 4199 23.4955
4000 4200 23.0537
4001 4201 23.0972
4002 4202 23.1881
4003 4203 21.3087
4004 4204 21.2632
4005 4205 22.5283
4006 4206 22.5507
4007 4207 22.4998
4008 4208 21.9924
4009 4209 20.8597
4010 4210 21.4185
4011 4211 22.7778
4012 4212 21.012
4013 4213 23.1403
4014 4214 24.3035
4015 4215 24.0383
4016 4216 23.8664
4017 4217 24.2446
4018 4218 23.8195
4019 4219 21.5769
4020 4220 23.1852
4021 4221 23.014
4022 4222 24.1503
4023 4223 23.958
4024 4224 25.2331
4025 4225 26.025
4026 4226 25.5048
4027 4227 23.0791
4028 4228 24.6476
4029 4229 23.6106
4030 4230 24.2395
4031 4231 25.6317
4032 4232 24.5256
4033 4233 23.8451
4034 4234 22.9982
4035 4235 24.1655
4036 4236 24.5502
4037 4237 22.923
4038 4238 23.3744
4039 4239 23.5707
4040 4240 24.819
4041 4241 21.0948
4042 4242 23.384
4043 4243 24.5002
4044 4244 24.7902
4045 4245 24.5339
4046 4246 23.9863
4047 4247 23.2834
4048 4248 24.2881
4049 4249 24.8136
4050 4250 23.7668
4051 4251 26.6407
4052 4252 24.5486
4053 4253 24.1539
4054 4254 23.391
4055 4255 22.4218
4056 4256 22.1083
4057 4257 24.8419
4058 4258 24.6024
4059 4259 24.1282
4060 4260 25.6518
4061 4261 22.4651
4062 4262 23.2309
4063 4263 22.1165
4064 4264 21.9598
4065 4265 21.7147
4066 4266 21.0066
4067 4267 21.0269
4068 4268 22.3365
4069 4269 22.3298
4070 4270 21.6537
4071 4271 21.1877
4072 4272 19.8077
4073 4273 20.7957
4074 4274 22.0135
4075 4275 22.143
4076 4276 21.4837
4077 4277 22.7961
4078 4278 21.7761
4079 4279 22.0599
4080 4280 21.5126
4081 4281 21.9974
4082 4282 23.025
4083 4283 21.647
4084 4284 20.2002
4085 4285 20.1736
4086 4286 20.4663
4087 4287 20.111
4088 4288 20.6813
4089 4289 20.4774
4090 4290 21.591
4091 4291 20.0343
4092 4292 20.1082
4093 4293 21.1065
4094 4294 21.062
4095 4295 20.9714
4096 4296 21.5084
4097 4297 21.0346
4098 4298 22.5648
4099 4299 21.1715
4100 4300 21.6221
4101 4301 20.8147
4102 4302 19.9245
4103 4303 21.8328
4104 4304 20.0955
4105 4305 20.9912
4106 4306 20.5438
4107 4307 20.9257
4108 4308 21.7364
4109 4309 21.9678
4110 4310 21.5874
4111 4311 21.881
4112 4312 22.7868
4113 4313 24.0665
4114 4314 24.3133
4115 4315 23.3504
4116 4316 22.9022
4117 4317 21.8322
4118 4318 23.2359
4119 4319 23.829
4120 4320 23.6937
4121 4321 24.8617
4122 4322 23.7819
4123 4323 24.6216
4124 4324 24.1674
4125 4325 24.7626
4126 4326 24.8949
4127 4327 24.4016
4128 4328 23.5307
4129 4329 23.5887
4130 4330 23.6799
4131 4331 24.0172
4132 4332 24.1686
4133 4333 24.4675
4134 4334 25.5862
4135 4335 22.5608
4136 4336 23.0597
4137 4337 23.3472
4138 4338 22.6941
4139 4339 24.238
4140 4340 23.6183
4141 4341 23.2772
4142 4342 21.1509
4143 4343 21.1505
4144 4344 25.0557
4145 4345 22.8399
4146 4346 23.8027
4147 4347 22.6787
4148 4348 24.0889
4149 4349 22.6972
4150 4350 23.9608
4151 4351 22.561
4152 4352 22.2707
4153 4353 23.4731
4154 4354 24.6286
4155 4355 23.4949
4156 4356 24.2475
4157 4357 23.0709
4158 4358 24.2102
4159 4359 23.898
4160 4360 24.273
4161 4361 25.471
4162 4362 25.1305
4163 4363 25.0986
4164 4364 24.2031
4165 4365 23.775
4166 4366 24.5639
4167 4367 24.7096
4168 4368 24.8719
4169 4369 25.4346
4170 4370 25.0726
4171 4371 24.0706
4172 4372 24.0682
4173 4373 23.8845
4174 4374 23.5924
4175 4375 24.1003
4176 4376 24.3681
4177 4377 25.2829
4178 4378 23.6884
4179 4379 24.269
4180 4380 23.6803
4181 4381 22.8541
4182 4382 25.8694
4183 4383 25.5987
4184 4384 24.9732
4185 4385 26.696
4186 4386 25.7356
4187 4387 25.2079
4188 4388 26.4461
4189 4389 25.5372
4190 4390 25.4427
4191 4391 26.3396
4192 4392 26.3298
4193 4393 26.4349
4194 4394 27.1988
4195 4395 26.9068
4196 4396 26.2321
4197 4397 24.9721
4198 4398 25.1103
4199 4399 26.2521
4200 4400 25.2577
4201 4401 25.9045
4202 4402 25.5632
4203 4403 22.1194
4204 4404 22.7723
4205 4405 23.9051
4206 4406 24.826
4207 4407 24.0687
4208 4408 21.7904
4209 4409 22.8183
4210 4410 21.5999
4211 4411 24.6878
4212 4412 24.8141
4213 4413 24.5835
4214 4414 24.6162
4215 4415 25.2089
4216 4416 24.287
4217 4417 25.2792
4218 4418 24.4613
4219 4419 24.9914
4220 4420 24.3003
4221 4421 24.3675
4222 4422 22.5613
4223 4423 22.5464
4224 4424 22.3731
4225 4425 23.2425
4226 4426 22.6341
4227 4427 22.8042
4228 4428 21.8137
4229 4429 21.5066
4230 4430 21.8638
4231 4431 19.9785
4232 4432 21.1969
4233 4433 22.8294
4234 4434 23.8804
4235 4435 22.9151
4236 4436 22.6985
4237 4437 23.0105
4238 4438 24.3936
4239 4439 23.5742
4240 4440 23.9878
4241 4441 22.5204
4242 4442 24.1749
4243 4443 22.7923
4244 4444 23.7971
4245 4445 24.246
4246 4446 26.8765
4247 4447 26.7893
4248 4448 25.1209
4249 4449 23.9026
4250 4450 26.6943
4251 4451 27.3067
4252 4452 28.0448
4253 4453 24.8123
4254 4454 24.169
4255 4455 25.6233
4256 4456 26.9444
4257 4457 26.2254
4258 4458 26.2792
4259 4459 26.8016
4260 4460 25.4242
4261 4461 25.6055
4262 4462 23.9881
4263 4463 24.0243
4264 4464 25.7313
4265 4465 24.1688
4266 4466 26.2772
4267 4467 24.0001
4268 4468 23.9454
4269 4469 24.3938
4270 4470 24.2614
4271 4471 24.6209
4272 4472 23.3681
4273 4473 25.2967
4274 4474 23.4234
4275 4475 23.0645
4276 4476 23.4623
4277 4477 23.9476
4278 4478 24.6083
4279 4479 25.4678
4280 4480 24.8116
4281 4481 24.7533
4282 4482 24.1036
4283 4483 24.5544
4284 4484 23.5616
4285 4485 23.0535
4286 4486 23.6951
4287 4487 24.0886
4288 4488 24.1817
4289 4489 24.7571
4290 4490 24.7647
4291 4491 22.4595
4292 4492 22.7935
4293 4493 23.9786
4294 4494 24.4628
4295 4495 24.3001
4296 4496 24.3991
4297 4497 24.7077
4298 4498 24.307
4299 4499 24.5259
4300 4500 24.8136
4301 4501 23.34
4302 4502 22.0672
4303 4503 24.2879
4304 4504 23.7004
4305 4505 23.1926
4306 4506 23.0617
4307 4507 23.1646
4308 4508 22.5653
4309 4509 22.5082
4310 4510 22.9312
4311 4511 23.6932
4312 4512 23.3716
4313 4513 23.9028
4314 4514 22.7675
4315 4515 25.2102
4316 4516 24.7759
4317 4517 22.2912
4318 4518 23.7177
4319 4519 25.8246
4320 4520 23.5829
4321 4521 24.3634
4322 4522 23.9703
4323 4523 24.2398
4324 4524 23.5963
4325 4525 23.7864
4326 4526 22.9545
4327 4527 23.4347
4328 4528 24.2708
4329 4529 22.4833
4330 4530 22.6534
4331 4531 23.6636
4332 4532 23.5471
4333 4533 24.8962
4334 4534 25.9444
4335 4535 22.2595
4336 4536 23.3127
4337 4537 24.7508
4338 4538 23.9866
4339 4539 24.2425
4340 4540 23.3446
4341 4541 24.6546
4342 4542 24.5551
4343 4543 24.4289
4344 4544 24.8921
4345 4545 24.3612
4346 4546 23.0726
4347 4547 23.3282
4348 4548 24.6338
4349 4549 23.5396
4350 4550 23.1532
4351 4551 23.4983
4352 4552 23.5349
4353 4553 23.4995
4354 4554 23.0888
4355 4555 23.8919
4356 4556 23.8506
4357 4557 23.2954
4358 4558 24.1826
4359 4559 23.0024
4360 4560 23.7134
4361 4561 22.5891
4362 4562 23.1272
4363 4563 22.836
4364 4564 23.7051
4365 4565 22.1835
4366 4566 24.6506
4367 4567 23.71
4368 4568 24.7129
4369 4569 23.2037
4370 4570 22.5302
4371 4571 23.0253
4372 4572 23.3601
4373 4573 23.6735
4374 4574 24.1275
4375 4575 25.7864
4376 4576 22.9094
4377 4577 21.3503
4378 4578 24.3986
4379 4579 23.8242
4380 4580 23.6366
4381 4581 23.6694
4382 4582 22.7
4383 4583 24.4141
4384 4584 24.9339
4385 4585 23.8326
4386 4586 24.1544
4387 4587 24.4036
4388 4588 23.714
4389 4589 24.2832
4390 4590 23.2314
4391 4591 25.7784
4392 4592 26.7992
4393 4593 22.8757
4394 4594 25.6042
4395 4595 24.2116
4396 4596 24.0862
4397 4597 24.2206
4398 4598 25.2309
4399 4599 25.7061
4400 4600 25.3147
4401 4601 24.4156
4402 4602 24.8644
4403 4603 24.0559
4404 4604 23.7563
4405 4605 25.0924
4406 4606 24.1364
4407 4607 23.7619
4408 4608 23.7623
4409 4609 25.7364
4410 4610 25.1796
4411 4611 25.4599
4412 4612 23.9901
4413 4613 26.5457
4414 4614 25.574
4415 4615 23.3446
4416 4616 24.5058
4417 4617 25.9329
4418 4618 25.8136
4419 4619 25.5956
4420 4620 24.7513
4421 4621 26.2082
4422 4622 25.4753
4423 4623 23.6393
4424 4624 26.4821
4425 4625 25.6587
4426 4626 25.2143
4427 4627 25.4212
4428 4628 25.3818
4429 4629 23.9843
4430 4630 24.3953
4431 4631 23.8783
4432 4632 22.9098
4433 4633 21.6564
4434 4634 23.1417
4435 4635 23.6784
4436 4636 24.5291
4437 4637 23.1648
4438 4638 25.2346
4439 4639 25.2918
4440 4640 23.676
4441 4641 23.676
4442 4642 23.5408
4443 4643 25.1907
4444 4644 23.8943
4445 4645 24.2141
4446 4646 23.4471
4447 4647 25.129
4448 4648 24.7929
4449 4649 24.3397
4450 4650 25.6463
4451 4651 23.2096
4452 4652 23.6527
4453 4653 23.1807
4454 4654 23.9148
4455 4655 24.4276
4456 4656 24.7538
4457 4657 24.4833
4458 4658 22.8126
4459 4659 23.2447
4460 4660 22.8232
4461 4661 25.0206
4462 4662 24.9295
4463 4663 23.8372
4464 4664 23.8118
4465 4665 25.4169
4466 4666 26.8085
4467 4667 26.3106
4468 4668 27.5532
4469 4669 25.1369
4470 4670 24.4557
4471 4671 24.3609
4472 4672 25.9635
4473 4673 26.527
4474 4674 23.6254
4475 4675 25.1015
4476 4676 24.5669
4477 4677 24.7386
4478 4678 26.0369
4479 4679 25.0836
4480 4680 25.6999
4481 4681 26.3232
4482 4682 24.1885
4483 4683 24.1337
4484 4684 24.6964
4485 4685 23.2148
4486 4686 23.9784
4487 4687 21.3007
4488 4688 20.7907
4489 4689 22.4872
4490 4690 22.3509
4491 4691 22.9658
4492 4692 24.0494
4493 4693 23.352
4494 4694 24.6517
4495 4695 22.2506
4496 4696 23.4147
4497 4697 23.4497
4498 4698 23.4383
4499 4699 23.5819
4500 4700 22.9095
4501 4701 24.7815
4502 4702 23.5627
4503 4703 22.9893
4504 4704 21.7538
4505 4705 22.6799
4506 4706 23.5268
4507 4707 24.0689
4508 4708 22.4631
4509 4709 22.6124
4510 4710 24.7563
4511 4711 25.1193
4512 4712 22.5428
4513 4713 24.2303
4514 4714 23.9233
4515 4715 24.5035
4516 4716 22.6682
4517 4717 24.8345
4518 4718 24.2832
4519 4719 25.2648
4520 4720 22.6565
4521 4721 21.3884
4522 4722 22.9883
4523 4723 25.8416
4524 4724 25.6432
4525 4725 24.166
4526 4726 25.2779
4527 4727 23.9093
4528 4728 24.692
4529 4729 25.392
4530 4730 24.6725
4531 4731 25.1272
4532 4732 23.9149
4533 4733 23.0689
4534 4734 25.8833
4535 4735 25.1535
4536 4736 24.8177
4537 4737 26.0177
4538 4738 22.6784
4539 4739 25.4024
4540 4740 25.3511
4541 4741 24.164
4542 4742 22.8345
4543 4743 24.2715
4544 4744 23.066
4545 4745 23.8741
4546 4746 25.0473
4547 4747 22.3259
4548 4748 23.7676
4549 4749 22.4758
4550 4750 23.5834
4551 4751 23.7362
4552 4752 23.3439
4553 4753 22.2652
4554 4754 22.3707
4555 4755 23.0973
4556 4756 23.3586
4557 4757 22.2258
4558 4758 23.0122
4559 4759 23.9028
4560 4760 22.7954
4561 4761 21.9244
4562 4762 22.1447
4563 4763 22.0299
4564 4764 22.7868
4565 4765 23.4344
4566 4766 23.6505
4567 4767 21.8004
4568 4768 23.341
4569 4769 24.1862
4570 4770 21.7377
4571 4771 21.635
4572 4772 22.1953
4573 4773 23.5816
4574 4774 22.8183
4575 4775 23.5003
4576 4776 21.824
4577 4777 22.9819
4578 4778 24.0773
4579 4779 23.2513
4580 4780 23.2384
4581 4781 22.7444
4582 4782 22.5231
4583 4783 20.2562
4584 4784 19.6228
4585 4785 20.2684
4586 4786 20.5089
4587 4787 20.1535
4588 4788 20.8572
4589 4789 22.9062
4590 4790 22.5942
4591 4791 23.0375
4592 4792 22.5717
4593 4793 23.199
4594 4794 22.3528
4595 4795 21.0958
4596 4796 22.3512
4597 4797 22.5659
4598 4798 24.6523
4599 4799 23.1905
4600 4800 23.6776
4601 4801 22.8773
4602 4802 22.4736
4603 4803 21.4795
4604 4804 23.4975
4605 4805 24.3496
4606 4806 23.8191
4607 4807 22.3164
4608 4808 22.5883
4609 4809 22.4524
4610 4810 23.1735
4611 4811 23.1422
4612 4812 21.609
4613 4813 22.7636
4614 4814 23.5474
4615 4815 22.8288
4616 4816 22.8481
4617 4817 23.3158
4618 4818 23.2312
4619 4819 24.5578
4620 4820 23.7363
4621 4821 23.1896
4622 4822 22.9374
4623 4823 23.4113
4624 4824 23.8411
4625 4825 24.0617
4626 4826 24.6735
4627 4827 23.0867
4628 4828 24.6602
4629 4829 23.2703
4630 4830 23.4499
4631 4831 22.8376
4632 4832 21.8868
4633 4833 22.768
4634 4834 23.2975
4635 4835 21.7466
4636 4836 21.9414
4637 4837 24.2362
4638 4838 24.1387
4639 4839 22.511
4640 4840 22.6002
4641 4841 22.6973
4642 4842 22.1792
4643 4843 23.641
4644 4844 24.1472
4645 4845 23.0856
4646 4846 23.9487
4647 4847 23.7249
4648 4848 22.7801
4649 4849 23.7794
4650 4850 23.4418
4651 4851 23.0052
4652 4852 22.4981
4653 4853 22.4805
4654 4854 21.3721
4655 4855 22.4382
4656 4856 20.9117
4657 4857 22.4965
4658 4858 22.5791
4659 4859 21.9834
4660 4860 23.1524
4661 4861 22.024
4662 4862 23.8843
4663 4863 22.5359
4664 4864 21.4731
4665 4865 22.7555
4666 4866 24.3342
4667 4867 24.6255
4668 4868 22.9235
4669 4869 24.3274
4670 4870 23.4606
4671 4871 22.78
4672 4872 23.4457
4673 4873 22.7453
4674 4874 23.9797
4675 4875 23.6481
4676 4876 22.8869
4677 4877 23.5682
4678 4878 21.5228
4679 4879 22.4903
4680 4880 22.5833
4681 4881 23.7639
4682 4882 25.1996
4683 4883 23.9505
4684 4884 24.6499
4685 4885 22.737
4686 4886 22.5768
4687 4887 24.0744
4688 4888 24.2251
4689 4889 24.266
4690 4890 23.4136
4691 4891 24.4553
4692 4892 25.408
4693 4893 23.5204
4694 4894 24.1947
4695 4895 23.5012
4696 4896 24.6051
4697 4897 24.7533
4698 4898 25.5603
4699 4899 25.4235
4700 4900 24.8393
4701 4901 24.0167
4702 4902 24.543
4703 4903 22.4809
4704 4904 24.6055
4705 4905 24.0647
4706 4906 23.8749
4707 4907 23.6497
4708 4908 22.7307
4709 4909 23.2967
4710 4910 24.0633
4711 4911 24.8505
4712 4912 24.5969
4713 4913 24.5659
4714 4914 22.6043
4715 4915 23.7479
4716 4916 23.729
4717 4917 23.7545
4718 4918 23.9781
4719 4919 25.2572
4720 4920 24.4001
4721 4921 25.1897
4722 4922 26.2425
4723 4923 24.6313
4724 4924 25.2247
4725 4925 23.8844
4726 4926 26.16
4727 4927 24.1349
4728 4928 24.0475
4729 4929 24.9623
4730 4930 21.7747
4731 4931 23.0617
4732 4932 20.9799
4733 4933 21.5575
4734 4934 21.2865
4735 4935 22.5009
4736 4936 23.0953
4737 4937 22.8688
4738 4938 22.9167
4739 4939 21.7517
4740 4940 20.9505
4741 4941 21.7123
4742 4942 21.2217
4743 4943 22.4025
4744 4944 22.4037
4745 4945 22.5603
4746 4946 20.9281
4747 4947 22.3332
4748 4948 21.8848
4749 4949 22.863
4750 4950 23.3276
4751 4951 24.4495
4752 4952 24.0315
4753 4953 24.3066
4754 4954 23.1094
4755 4955 25.3011
4756 4956 23.9244
4757 4957 24.0648
4758 4958 23.2173
4759 4959 22.5195
4760 4960 24.7046
4761 4961 23.3819
4762 4962 23.3989
4763 4963 21.963
4764 4964 24.4689
4765 4965 24.3204
4766 4966 26.0001
4767 4967 26.4952
4768 4968 26.1089
4769 4969 27.183
4770 4970 26.2321
4771 4971 25.3959
4772 4972 25.9542
4773 4973 25.6942
4774 4974 25.232
4775 4975 26.7803
4776 4976 24.9765
4777 4977 25.0888
4778 4978 24.0351
4779 4979 25.0648
4780 4980 24.9144
4781 4981 24.9268
4782 4982 24.1264
4783 4983 25.3232
4784 4984 24.1178
4785 4985 22.5994
4786 4986 24.2204
4787 4987 24.7835
4788 4988 25.9841
4789 4989 24.7161
4790 4990 22.7202
4791 4991 23.3575
4792 4992 23.544
4793 4993 26.1186
4794 4994 25.4671
4795 4995 22.2369
4796 4996 23.7064
4797 4997 22.5477
4798 4998 26.0738
4799 4999 25.3118
4800 5000 22.7187
4801 5001 24.6414
4802 5002 24.8563
4803 5003 25.3833
4804 5004 25.7974
4805 5005 23.9683
4806 5006 23.9905
4807 5007 22.9225
4808 5008 25.0822
4809 5009 24.1045
4810 5010 24.9885
4811 5011 24.0381
4812 5012 23.9286
4813 5013 24.7395
4814 5014 24.845
4815 5015 24.6648
4816 5016 23.2498
4817 5017 23.6495
4818 5018 25.0793
4819 5019 23.6999
4820 5020 24.5991
4821 5021 24.5175
4822 5022 24.7891
4823 5023 26.5604
4824 5024 24.7927
4825 5025 25.3539
4826 5026 24.9986
4827 5027 25.1406
4828 5028 25.5125
4829 5029 25.6537
4830 5030 25.4724
4831 5031 24.861
4832 5032 24.6085
4833 5033 24.6677
4834 5034 23.5721
4835 5035 25.2777
4836 5036 24.3581
4837 5037 22.3044
4838 5038 23.8774
4839 5039 22.9848
4840 5040 23.8112
4841 5041 24.76
4842 5042 23.8483
4843 5043 24.3867
4844 5044 24.9536
4845 5045 23.8349
4846 5046 27.0018
4847 5047 25.7328
4848 5048 24.9033
4849 5049 24.5007
4850 5050 23.4913
4851 5051 23.7875
4852 5052 22.7863
4853 5053 23.5546
4854 5054 23.4981
4855 5055 23.4427
4856 5056 23.9342
4857 5057 24.3286
4858 5058 25.7041
4859 5059 23.5473
4860 5060 24.5132
4861 5061 25.41
4862 5062 21.533
4863 5063 24.4288
4864 5064 24.2582
4865 5065 24.9445
4866 5066 23.3273
4867 5067 25.63
4868 5068 26.8016
4869 5069 23.548
4870 5070 23.3669
4871 5071 24.3545
4872 5072 24.1279
4873 5073 24.3955
4874 5074 23.644
4875 5075 23.2876
4876 5076 22.0348
4877 5077 24.5858
4878 5078 25.12
4879 5079 25.1657
4880 5080 25.2459
4881 5081 27.4217
4882 5082 26.7097
4883 5083 26.8925
4884 5084 25.3701
4885 5085 24.5889
4886 5086 25.3504
4887 5087 25.4544
4888 5088 23.4214
4889 5089 24.2404
4890 5090 23.5111
4891 5091 25.0501
4892 5092 25.0864
4893 5093 25.248
4894 5094 25.9343
4895 5095 24.9283
4896 5096 25.1218
4897 5097 24.9396
4898 5098 24.5237
4899 5099 24.5341
4900 5100 25.1174
4901 5101 23.7715
4902 5102 25.1566
4903 5103 24.9596
4904 5104 24.5607
4905 5105 24.5681
4906 5106 25.0154
4907 5107 25.0788
4908 5108 26.6494
4909 5109 25.9969
4910 5110 25.6569
4911 5111 24.8767
4912 5112 26.1389
4913 5113 24.9427
4914 5114 24.0596
4915 5115 24.7354
4916 5116 25.2
4917 5117 23.6502
4918 5118 21.3528
4919 5119 22.3216
4920 5120 21.8675
4921 5121 24.6268
4922 5122 24.9241
4923 5123 24.2362
4924 5124 23.0735
4925 5125 22.8322
4926 5126 23.7472
4927 5127 22.0735
4928 5128 22.4866
4929 5129 24.4543
4930 5130 23.5592
4931 5131 25.2687
4932 5132 24.9124
4933 5133 23.9075
4934 5134 24.6766
4935 5135 23.9302
4936 5136 23.6292
4937 5137 23.6484
4938 5138 22.837
4939 5139 23.2545
4940 5140 24.4185
4941 5141 25.0324
4942 5142 25.8124
4943 5143 24.7588
4944 5144 24.3418
4945 5145 24.1907
4946 5146 22.4816
4947 5147 22.9055
4948 5148 25.1661
4949 5149 23.141
4950 5150 22.4748
4951 5151 22.0518
4952 5152 23.0398
4953 5153 23.4926
4954 5154 22.6354
4955 5155 22.9017
4956 5156 22.8144
4957 5157 22.753
4958 5158 23.1594
4959 5159 22.4871
4960 5160 23.3028
4961 5161 24.3968
4962 5162 23.6187
4963 5163 22.2397
4964 5164 22.3415
4965 5165 23.0772
4966 5166 24.9181
4967 5167 24.5559
4968 5168 24.8361
4969 5169 22.4692
4970 5170 22.3155
4971 5171 24.3432
4972 5172 23.8293
4973 5173 24.7103
4974 5174 23.419
4975 5175 24.8606
4976 5176 25.0964
4977 5177 24.48
4978 5178 25.6388
4979 5179 25.3314
4980 5180 23.4853
4981 5181 24.1324
4982 5182 24.262
4983 5183 23.9568
4984 5184 24.2565
4985 5185 22.5108
4986 5186 24.4699
4987 5187 23.3215
4988 5188 23.4538
4989 5189 23.7865
4990 5190 23.3323
4991 5191 25.5622
4992 5192 24.8515
4993 5193 23.9571
4994 5194 22.9886
4995 5195 22.5948
4996 5196 25.63
4997 5197 24.113
4998 5198 23.5981
4999 5199 26.6197
5000 5200 25.0329
5001 5201 25.9275
5002 5202 24.2225
5003 5203 23.9814
5004 5204 22.3868
5005 5205 22.8637
5006 5206 22.8194
5007 5207 24.1386
5008 5208 24.1902
5009 5209 24.3731
5010 5210 23.964
5011 5211 25.131
5012 5212 25.4611
5013 5213 25.0631
5014 5214 25.2192
5015 5215 23.4208
5016 5216 23.8619
5017 5217 25.4212
5018 5218 24.1369
5019 5219 25.7228
5020 5220 26.2713
5021 5221 25.643
5022 5222 23.7876
5023 5223 25.2441
5024 5224 25.1091
5025 5225 23.9991
5026 5226 24.0342
5027 5227 22.9287
5028 5228 23.0507
5029 5229 24.2225
5030 5230 22.2757
5031 5231 25.1708
5032 5232 25.9473
5033 5233 24.6299
5034 5234 23.6991
5035 5235 22.3365
5036 5236 24.1743
5037 5237 24.088
5038 5238 23.7924
5039 5239 24.0055
5040 5240 23.4925
5041 5241 24.1793
5042 5242 23.97
5043 5243 23.0922
5044 5244 22.7107
5045 5245 24.2315
5046 5246 24.0601
5047 5247 23.7599
5048 5248 23.4391
5049 5249 23.9801
5050 5250 25.3696
5051 5251 24.5118
5052 5252 23.2141
5053 5253 24.4312
5054 5254 24.877
5055 5255 26.5044
5056 5256 25.668
5057 5257 25.8213
5058 5258 25.4769
5059 5259 23.3561
5060 5260 24.1973
5061 5261 24.5189
5062 5262 24.8855
5063 5263 23.7848
5064 5264 25.1496
5065 5265 24.4051
5066 5266 26.0353
5067 5267 24.9588
5068 5268 25.144
5069 5269 23.6271
5070 5270 26.3204
5071 5271 26.4931
5072 5272 27.1837
5073 5273 26.3443
5074 5274 24.2763
5075 5275 23.4082
5076 5276 24.3558
5077 5277 25.0764
5078 5278 25.2137
5079 5279 24.4437
5080 5280 24.7604
5081 5281 26.29
5082 5282 24.3852
5083 5283 24.7766
5084 5284 27.5215
5085 5285 25.1683
5086 5286 26.6921
5087 5287 26.0275
5088 5288 25.0502
5089 5289 25.3021
5090 5290 25.4801
5091 5291 25.3424
5092 5292 24.7895
5093 5293 25.753
5094 5294 24.5446
5095 5295 25.5913
5096 5296 25.6116
5097 5297 24.2824
5098 5298 24.5054
5099 5299 24.5754
5100 5300 24.5839
5101 5301 24.4906
5102 5302 23.6539
5103 5303 24.7936
5104 5304 24.7276
5105 5305 24.8931
5106 5306 23.8941
5107 5307 23.1609
5108 5308 24.2585
5109 5309 23.0245
5110 5310 24.8446
5111 5311 26.166
5112 5312 27.1052
5113 5313 26.3014
5114 5314 24.192
5115 5315 24.0268
5116 5316 23.3246
5117 5317 24.9645
5118 5318 26.7653
5119 5319 27.6639
5120 5320 26.066
5121 5321 26.558
5122 5322 26.5779
5123 5323 26.2979
5124 5324 23.2852
5125 5325 24.9429
5126 5326 25.1854
5127 5327 24.3625
5128 5328 26.2371
5129 5329 25.869
5130 5330 25.8748
5131 5331 25.5562
5132 5332 25.9313
5133 5333 25.2354
5134 5334 24.5302
5135 5335 25.993
5136 5336 27.3307
5137 5337 28.0573
5138 5338 27.1086
5139 5339 26.1016
5140 5340 23.6791
5141 5341 25.7363
5142 5342 26.1848
5143 5343 25.9404
5144 5344 26.1758
5145 5345 26.2116
5146 5346 24.8592
5147 5347 25.2673
5148 5348 24.1589
5149 5349 25.0944
5150 5350 25.6925
5151 5351 26.4609
5152 5352 26.3649
5153 5353 26.3547
5154 5354 25.3567
5155 5355 25.8994
5156 5356 26.7485
5157 5357 26.4105
5158 5358 25.1075
5159 5359 25.654
5160 5360 23.837
5161 5361 24.5674
5162 5362 24.2735
5163 5363 23.3627
5164 5364 24.7709
5165 5365 27.4431
5166 5366 24.1095
5167 5367 24.184
5168 5368 23.4532
5169 5369 23.9185
5170 5370 23.1692
5171 5371 22.7871
5172 5372 24.3664
5173 5373 24.2551
5174 5374 21.9405
5175 5375 23.7971
5176 5376 24.0258
5177 5377 23.5326
5178 5378 22.3832
5179 5379 23.3603
5180 5380 23.638
5181 5381 23.4648
5182 5382 24.1411
5183 5383 23.7326
5184 5384 23.5463
5185 5385 23.716
5186 5386 24.5686
5187 5387 24.3919
5188 5388 25.8191
5189 5389 23.9493
5190 5390 26.4185
5191 5391 25.3882
5192 5392 25.0791
5193 5393 23.3438
5194 5394 23.7522
5195 5395 23.4017
5196 5396 23.4173
5197 5397 23.4752
5198 5398 25.0822
5199 5399 24.9414
5200 5400 23.1394
5201 5401 26.7931
5202 5402 24.477
5203 5403 24.1623
5204 5404 26.0011
5205 5405 25.3465
5206 5406 24.8097
5207 5407 25.8135
5208 5408 22.0504
5209 5409 22.5431
5210 5410 23.6469
5211 5411 23.6612
5212 5412 24.5179
5213 5413 24.9519
5214 5414 24.6286
5215 5415 24.9643
5216 5416 26.895
5217 5417 25.5957
5218 5418 24.1886
5219 5419 22.9322
5220 5420 23.965
5221 5421 24.2816
5222 5422 24.7591
5223 5423 25.7865
5224 5424 23.315
5225 5425 24.0684
5226 5426 25.7841
5227 5427 25.1472
5228 5428 25.1664
5229 5429 25.3853
5230 5430 27.1931
5231 5431 25.8083
5232 5432 25.4657
5233 5433 26.2021
5234 5434 25.2736
5235 5435 25.1831
5236 5436 24.339
5237 5437 24.6608
5238 5438 28.2894
5239 5439 25.5755
5240 5440 24.7553
5241 5441 24.1429
5242 5442 24.1865
5243 5443 24.6666
5244 5444 25.1525
5245 5445 24.1024
5246 5446 25.9379
5247 5447 24.7443
5248 5448 23.8697
5249 5449 26.7289
5250 5450 23.8143
5251 5451 24.2531
5252 5452 25.2136
5253 5453 24.9712
5254 5454 24.5195
5255 5455 26.3276
5256 5456 25.4835
5257 5457 26.0064
5258 5458 25.4696
5259 5459 25.7187
5260 5460 25.7751
5261 5461 25.1879
5262 5462 27.5699
5263 5463 29.1774
5264 5464 26.3462
5265 5465 25.1366
5266 5466 24.6962
5267 5467 23.9443
5268 5468 24.7569
5269 5469 24.1693
5270 5470 25.0277
5271 5471 23.1189
5272 5472 23.3562
5273 5473 24.5377
5274 5474 24.3634
5275 5475 24.5044
5276 5476 22.5861
5277 5477 22.8683
5278 5478 26.5263
5279 5479 26.777
5280 5480 25.7721
5281 5481 24.2872
5282 5482 26.9633
5283 5483 25.8632
5284 5484 25.9693
5285 5485 25.904
5286 5486 26.085
5287 5487 24.7074
5288 5488 25.3057
5289 5489 23.8912
5290 5490 24.1384
5291 5491 25.1877
5292 5492 26.117
5293 5493 25.0174
5294 5494 25.7502
5295 5495 23.8572
5296 5496 23.9776
5297 5497 23.6566
5298 5498 25.0012
5299 5499 24.7109
5300 5500 24.8516
5301 5501 24.6303
5302 5502 24.9948
5303 5503 26.1044
5304 5504 23.5627
5305 5505 23.6668
5306 5506 26.5264
5307 5507 24.9466
5308 5508 23.9679
5309 5509 24.6122
5310 5510 26.0447
5311 5511 26.0407
5312 5512 27.7278
5313 5513 27.0608
5314 5514 28.1713
5315 5515 26.8219
5316 5516 27.2247
5317 5517 26.4089
5318 5518 28.5143
5319 5519 27.3408
5320 5520 27.9152
5321 5521 25.779
5322 5522 25.5294
5323 5523 26.5524
5324 5524 26.3972
5325 5525 26.2949
5326 5526 26.4021
5327 5527 25.9815
5328 5528 26.9477
5329 5529 25.7333
5330 5530 26.1363
5331 5531 26.1126
5332 5532 27.8541
5333 5533 27.0964
5334 5534 27.1887
5335 5535 26.7198
5336 5536 26.3792
5337 5537 26.3257
5338 5538 27.9356
5339 5539 26.9702
5340 5540 27.9768
5341 5541 27.3943
5342 5542 26.5144
5343 5543 25.9218
5344 5544 26.863
5345 5545 25.5474
5346 5546 24.9065
5347 5547 24.7773
5348 5548 25.7976
5349 5549 25.3307
5350 5550 24.3465
5351 5551 23.0576
5352 5552 25.5034
5353 5553 26.1163
5354 5554 25.336
5355 5555 24.78
5356 5556 25.9051
5357 5557 23.9872
5358 5558 24.6914
5359 5559 27.306
5360 5560 24.068
5361 5561 24.4573
5362 5562 24.9227
5363 5563 25.6151
5364 5564 27.105
5365 5565 24.2767
5366 5566 25.0945
5367 5567 26.4203
5368 5568 25.8828
5369 5569 23.6097
5370 5570 23.5094
5371 5571 23.9463
5372 5572 24.9203
5373 5573 24.5928
5374 5574 26.2461
5375 5575 22.0472
5376 5576 25.101
5377 5577 23.6104
5378 5578 26.5867
5379 5579 26.4839
5380 5580 26.1306
5381 5581 24.4563
5382 5582 24.9274
5383 5583 25.4086
5384 5584 24.7138
5385 5585 25.6783
5386 5586 25.2192
5387 5587 24.8479
5388 5588 22.3705
5389 5589 22.0085
5390 5590 24.9046
5391 5591 24.4609
5392 5592 21.6817
5393 5593 22.3124
5394 5594 21.8673
5395 5595 23.7557
5396 5596 23.335
5397 5597 23.9116
5398 5598 24.0002
5399 5599 24.3959
5400 5600 24.7372
5401 5601 23.1454
5402 5602 23.6649
5403 5603 23.6996
5404 5604 22.5
5405 5605 24.2605
5406 5606 24.1892
5407 5607 23.947
5408 5608 23.4301
5409 5609 23.9116
5410 5610 26.7715
5411 5611 23.7707
5412 5612 23.9592
5413 5613 23.612
5414 5614 24.179
5415 5615 23.936
5416 5616 24.2819
5417 5617 23.3578
5418 5618 23.0751
5419 5619 23.1975
5420 5620 24.6756
5421 5621 23.9033
5422 5622 25.2262
5423 5623 26.3704
5424 5624 24.1924
5425 5625 24.9427
5426 5626 23.5541
5427 5627 26.8219
5428 5628 24.8863
5429 5629 23.4943
5430 5630 24.6053
5431 5631 24.7144
5432 5632 24.908
5433 5633 25.2164
5434 5634 23.6526
5435 5635 21.885
5436 5636 22.5409
5437 5637 26.1225
5438 5638 23.8399
5439 5639 25.0497
5440 5640 26.4194
5441 5641 25.8229
5442 5642 24.2277
5443 5643 24.5743
5444 5644 26.7962
5445 5645 21.9446
5446 5646 25.4224
5447 5647 23.9826
5448 5648 24.5482
5449 5649 25.2631
5450 5650 24.4449
5451 5651 25.3036
5452 5652 25.777
5453 5653 23.9604
5454 5654 26.0477
5455 5655 26.4241
5456 5656 23.228
5457 5657 23.9981
5458 5658 24.0873
5459 5659 23.4279
5460 5660 22.6769
5461 5661 24.3045
5462 5662 23.4461
5463 5663 24.291
5464 5664 24.4789
5465 5665 24.6707
5466 5666 24.2588
5467 5667 25.4615
5468 5668 22.2914
5469 5669 23.164
5470 5670 23.6777
5471 5671 23.397
5472 5672 24.5245
5473 5673 23.0995
5474 5674 24.1995
5475 5675 25.2473
5476 5676 24.4889
5477 5677 23.1827
5478 5678 23.9666
5479 5679 23.7109
5480 5680 21.8606
5481 5681 23.075
5482 5682 25.8235
5483 5683 24.509
5484 5684 25.417
5485 5685 26.2323
5486 5686 23.8194
5487 5687 23.8703
5488 5688 21.8811
5489 5689 23.1541
5490 5690 23.1046
5491 5691 22.8215
5492 5692 23.2528
5493 5693 24.2616
5494 5694 23.8565
5495 5695 24.8685
5496 5696 24.1393
5497 5697 23.4035
5498 5698 25.3718
5499 5699 24.8899
5500 5700 25.0589
5501 5701 25.3597
5502 5702 23.4376
5503 5703 24.3436
5504 5704 22.6476
5505 5705 24.6388
5506 5706 24.7029
5507 5707 23.3901
5508 5708 25.5203
5509 5709 24.3759
5510 5710 22.2852
5511 5711 22.438
5512 5712 23.6447
5513 5713 23.7391
5514 5714 21.7393
5515 5715 20.6968
5516 5716 20.9203
5517 5717 21.0803
5518 5718 22.4299
5519 5719 22.1262
5520 5720 22.2479
5521 5721 23.7937
5522 5722 22.6353
5523 5723 24.519
5524 5724 23.1219
5525 5725 25.6004
5526 5726 24.6351
5527 5727 25.7084
5528 5728 22.716
5529 5729 23.616
5530 5730 22.0625
5531 5731 22.3942
5532 5732 22.2932
5533 5733 23.3691
5534 5734 23.5112
5535 5735 24.2153
5536 5736 23.1037
5537 5737 25.0108
5538 5738 23.6548
5539 5739 23.6358
5540 5740 23.1326
5541 5741 21.6885
5542 5742 21.2149
5543 5743 21.066
5544 5744 22.1391
5545 5745 21.4097
5546 5746 23.5025
5547 5747 21.9042
5548 5748 22.7895
5549 5749 23.4959
5550 5750 22.1031
5551 5751 22.782
5552 5752 22.4315
5553 5753 22.384
5554 5754 22.6804
5555 5755 21.0083
5556 5756 22.695
5557 5757 22.3423
5558 5758 22.4624
5559 5759 22.1177
5560 5760 22.1263
5561 5761 22.0771
5562 5762 21.4266
5563 5763 22.1107
5564 5764 21.7328
5565 5765 21.0447
5566 5766 21.7583
5567 5767 22.9125
5568 5768 22.5551
5569 5769 22.2182
5570 5770 21.9238
5571 5771 23.4673
5572 5772 22.9265
5573 5773 22.8549
5574 5774 22.4669
5575 5775 22.6636
5576 5776 22.9969
5577 5777 23.0955
5578 5778 22.9264
5579 5779 22.7279
5580 5780 22.369
5581 5781 22.1425
5582 5782 22.5235
5583 5783 21.9463
5584 5784 20.997
5585 5785 21.3598
5586 5786 22.7473
5587 5787 21.7771
5588 5788 24.0636
5589 5789 23.8449
5590 5790 23.3773
5591 5791 24.5809
5592 5792 24.8966
5593 5793 25.2956
5594 5794 23.3798
5595 5795 24.1084
5596 5796 26.5138
5597 5797 25.9381
5598 5798 25.0198
5599 5799 24.7954
5600 5800 26.0524
5601 5801 25.8615
5602 5802 22.4694
5603 5803 24.15
5604 5804 24.6589
5605 5805 24.6194
5606 5806 23.7397
5607 5807 25.4452
5608 5808 25.9653
5609 5809 24.1017
5610 5810 25.4227
5611 5811 24.8553
5612 5812 24.8881
5613 5813 27.3504
5614 5814 28.0624
5615 5815 24.2223
5616 5816 25.9262
5617 5817 23.5774
5618 5818 24.381
5619 5819 24.9772
5620 5820 26.4621
5621 5821 23.8168
5622 5822 25.3373
5623 5823 25.2789
5624 5824 26.1921
5625 5825 26.1757
5626 5826 26.4549
5627 5827 24.5916
5628 5828 27.148
5629 5829 24.7999
5630 5830 27.0767
5631 5831 26.6664
5632 5832 25.711
5633 5833 24.1333
5634 5834 23.7506
5635 5835 26.8389
5636 5836 25.1413
5637 5837 24.1008
5638 5838 24.5741
5639 5839 24.6677
5640 5840 26.2402
5641 5841 24.2691
5642 5842 25.2267
5643 5843 28.0382
5644 5844 26.1251
5645 5845 25.7063
5646 5846 26.7919
5647 5847 25.7712
5648 5848 25.989
5649 5849 26.224
5650 5850 24.9221
5651 5851 24.1887
5652 5852 25.0521
5653 5853 24.6382
5654 5854 26.0127
5655 5855 25.4153
5656 5856 24.2813
5657 5857 25.2602
5658 5858 26.5885
5659 5859 23.9737
5660 5860 24.4317
5661 5861 25.5955
5662 5862 25.3815
5663 5863 25.0205
5664 5864 23.9833
5665 5865 26.2204
5666 5866 25.581
5667 5867 27.617
5668 5868 25.4091
5669 5869 24.1157
5670 5870 24.2207
5671 5871 25.5126
5672 5872 25.4352
5673 5873 24.4089
5674 5874 25.1124
5675 5875 25.9475
5676 5876 24.4901
5677 5877 25.0316
5678 5878 25.2988
5679 5879 25.4814
5680 5880 25.0388
5681 5881 25.3331
5682 5882 24.9198
5683 5883 25.5426
5684 5884 25.1071
5685 5885 24.8176
5686 5886 23.8301
5687 5887 25.5903
5688 5888 25.7911
5689 5889 25.9167
5690 5890 26.8441
5691 5891 26.6543
5692 5892 25.4291
5693 5893 25.0129
5694 5894 25.6563
5695 5895 26.576
5696 5896 25.2482
5697 5897 26.3069
5698 5898 24.7803
5699 5899 24.1845
5700 5900 25.9122
5701 5901 26.8186
5702 5902 25.5559
5703 5903 26.1911
5704 5904 23.9791
5705 5905 23.8991
5706 5906 25.0815
5707 5907 25.4301
5708 5908 25.8751
5709 5909 24.2676
5710 5910 25.6589
5711 5911 25.7364
5712 5912 24.4482
5713 5913 25.2864
5714 5914 26.3456
5715 5915 23.7237
5716 5916 24.8496
5717 5917 25.7384
5718 5918 25.418
5719 5919 23.6167
5720 5920 24.1296
5721 5921 24.8598
5722 5922 26.3698
5723 5923 24.0677
5724 5924 24.9749
5725 5925 25.9863
5726 5926 27.1571
5727 5927 27.1489
5728 5928 27.3892
5729 5929 26.4065
5730 5930 26.0467
5731 5931 24.7516
5732 5932 25.2516
5733 5933 24.6687
5734 5934 26.9665
5735 5935 28.9206
5736 5936 26.3902
5737 5937 27.894
5738 5938 26.4558
5739 5939 25.0085
5740 5940 26.4167
5741 5941 24.7254
5742 5942 25.804
5743 5943 26.0724
5744 5944 25.8454
5745 5945 25.316
5746 5946 26.3357
5747 5947 27.0842
5748 5948 23.4875
5749 5949 24.5289
5750 5950 26.2705
5751 5951 23.7564
5752 5952 25.9631
5753 5953 24.8091
5754 5954 26.427
5755 5955 24.3334
5756 5956 25.1465
5757 5957 26.318
5758 5958 26.6962
5759 5959 26.2302
5760 5960 26.0362
5761 5961 24.7397
5762 5962 24.8551
5763 5963 23.5781
5764 5964 25.4999
5765 5965 24.8775
5766 5966 23.737
5767 5967 25.941
5768 5968 23.2053
5769 5969 24.1667
5770 5970 24.1012
5771 5971 24.5125
5772 5972 25.5654
5773 5973 25.2811
5774 5974 26.9342
5775 5975 28.0414
5776 5976 26.5603
5777 5977 23.893
5778 5978 25.4608
5779 5979 26.5466
5780 5980 25.4337
5781 5981 25.279
5782 5982 25.1964
5783 5983 24.3463
5784 5984 25.1191
5785 5985 22.9222
5786 5986 23.6452
5787 5987 22.6892
5788 5988 21.7826
5789 5989 22.8703
5790 5990 23.5824
5791 5991 22.3723
5792 5992 23.0861
5793 5993 23.4189
5794 5994 23.9997
5795 5995 24.8225
5796 5996 24.9583
5797 5997 24.3052
5798 5998 23.6505
5799 5999 23.6401
5800 6000 22.497
5801 6001 23.9011
5802 6002 24.4681
5803 6003 23.0783
5804 6004 23.7327
5805 6005 24.7165
5806 6006 21.7833
5807 6007 21.8801
5808 6008 21.3435
5809 6009 21.4282
5810 6010 22.9912
5811 6011 22.297
5812 6012 24.0514
5813 6013 24.9162
5814 6014 26.7505
5815 6015 24.2571
5816 6016 25.094
5817 6017 25.1248
5818 6018 25.8573
5819 6019 25.6251
5820 6020 25.4041
5821 6021 25.3566
5822 6022 25.6982
5823 6023 24.1433
5824 6024 24.3208
5825 6025 23.8122
5826 6026 24.7143
5827 6027 24.4524
5828 6028 24.1735
5829 6029 23.9936
5830 6030 25.7098
5831 6031 25.4871
5832 6032 23.8119
5833 6033 24.5325
5834 6034 23.9135
5835 6035 23.2615
5836 6036 25.3874
5837 6037 23.693
5838 6038 23.5644
5839 6039 24.5359
5840 6040 24.5001
5841 6041 25.4115
5842 6042 25.3823
5843 6043 23.8422
5844 6044 24.5835
5845 6045 23.0056
5846 6046 21.6595
5847 6047 23.4165
5848 6048 22.262
5849 6049 24.2799
5850 6050 23.3201
5851 6051 22.7834
5852 6052 22.7543
5853 6053 24.7341
5854 6054 24.771
5855 6055 23.5703
5856 6056 23.7009
5857 6057 24.1313
5858 6058 24.6332
5859 6059 23.4006
5860 6060 23.7382
5861 6061 24.1888
5862 6062 24.1264
5863 6063 24.49
5864 6064 24.0554
5865 6065 23.513
5866 6066 22.1383
5867 6067 22.3897
5868 6068 24.4841
5869 6069 23.3199
5870 6070 23.0511
5871 6071 22.9695
5872 6072 24.0092
5873 6073 24.735
5874 6074 23.7599
5875 6075 22.964
5876 6076 24.1706
5877 6077 22.9903
5878 6078 21.6784
5879 6079 22.0896
5880 6080 21.4152
5881 6081 24.0559
5882 6082 21.0646
5883 6083 21.5792
5884 6084 22.8582
5885 6085 22.5027
5886 6086 23.0975
5887 6087 22.8144
5888 6088 23.4851
5889 6089 23.7947
5890 6090 22.6676
5891 6091 24.396
5892 6092 23.5605
5893 6093 22.9365
5894 6094 23.5558
5895 6095 23.56
5896 6096 23.0859
5897 6097 23.8626
5898 6098 23.1087
5899 6099 24.2957
5900 6100 22.683
5901 6101 23.9194
5902 6102 23.6459
5903 6103 24.4692
5904 6104 23.3259
5905 6105 23.698
5906 6106 23.0175
5907 6107 22.0604
5908 6108 22.5998
5909 6109 22.6691
5910 6110 23.4638
5911 6111 22.8294
5912 6112 21.6881
5913 6113 23.1897
5914 6114 24.0283
5915 6115 23.9493
5916 6116 23.9462
5917 6117 25.0765
5918 6118 23.7297
5919 6119 23.7514
5920 6120 24.9457
5921 6121 24.4126
5922 6122 23.1986
5923 6123 24.3105
5924 6124 23.7444
5925 6125 23.521
5926 6126 23.4021
5927 6127 23.9532
5928 6128 23.3961
5929 6129 22.9557
5930 6130 25.5945
5931 6131 26.4574
5932 6132 25.6117
5933 6133 27.2843
5934 6134 26.2679
5935 6135 26.5882
5936 6136 26.2641
5937 6137 27.7118
5938 6138 25.8974
5939 6139 25.3386
5940 6140 23.0936
5941 6141 25.0175
5942 6142 23.8811
5943 6143 21.9822
5944 6144 24.2532
5945 6145 24.1647
5946 6146 23.0085
5947 6147 23.1021
5948 6148 22.8227
5949 6149 23.4743
5950 6150 23.9566
5951 6151 22.3474
5952 6152 22.5094
5953 6153 23.3374
5954 6154 23.3162
5955 6155 23.4925
5956 6156 23.0669
5957 6157 21.4672
5958 6158 23.4394
5959 6159 24.2339
5960 6160 22.8815
5961 6161 21.4096
5962 6162 22.8319
5963 6163 22.3739
5964 6164 21.0683
5965 6165 22.0869
5966 6166 21.6288
5967 6167 23.0233
5968 6168 22.4565
5969 6169 22.1399
5970 6170 23.4849
5971 6171 23.8228
5972 6172 23.1557
5973 6173 23.0694
5974 6174 24.4617
5975 6175 22.1962
5976 6176 23.1597
5977 6177 23.0332
5978 6178 22.5942
5979 6179 21.8324
5980 6180 23.1974
5981 6181 22.1916
5982 6182 22.321
5983 6183 21.0751
5984 6184 21.4842
5985 6185 20.8565
5986 6186 21.5577
5987 6187 21.6637
5988 6188 20.8847
5989 6189 21.4328
5990 6190 21.5073
5991 6191 21.0499
5992 6192 21.4015
5993 6193 20.7278
5994 6194 22.7132
5995 6195 23.292
5996 6196 22.5582
5997 6197 21.0496
5998 6198 20.6923
5999 6199 23.2275
6000 6200 23.0888
6001 6201 23.9398
6002 6202 23.1787
6003 6203 22.756
6004 6204 22.2262
6005 6205 22.2164
6006 6206 22.2354
6007 6207 23.1216
6008 6208 24.4859
6009 6209 25.3075
6010 6210 23.522
6011 6211 24.3219
6012 6212 23.9374
6013 6213 22.5992
6014 6214 24.4743
6015 6215 22.9856
6016 6216 22.3977
6017 6217 23.4417
6018 6218 22.5108
6019 6219 21.8455
6020 6220 22.7943
6021 6221 22.7986
6022 6222 23.2168
6023 6223 22.2021
6024 6224 23.0302
6025 6225 23.8908
6026 6226 23.5847
6027 6227 25.6133
6028 6228 25.5285
6029 6229 24.4076
6030 6230 24.1022
6031 6231 24.9558
6032 6232 23.5748
6033 6233 23.2746
6034 6234 26.2747
6035 6235 24.7188
6036 6236 24.047
6037 6237 25.927
6038 6238 24.6687
6039 6239 22.9801
6040 6240 23.3942
6041 6241 24.9395
6042 6242 23.6442
6043 6243 23.3864
6044 6244 22.1243
6045 6245 22.5981
6046 6246 22.0966
6047 6247 23.9887
6048 6248 23.6691
6049 6249 23.6919
6050 6250 24.0779
6051 6251 23.5078
6052 6252 24.6757
6053 6253 24.6339
6054 6254 23.5703
6055 6255 23.3507
6056 6256 23.4531
6057 6257 23.6556
6058 6258 23.678
6059 6259 22.9306
6060 6260 24.6259
6061 6261 26.468
6062 6262 24.5209
6063 6263 22.9176
6064 6264 23.0044
6065 6265 22.9436
6066 6266 22.4689
6067 6267 22.4804
6068 6268 24.2009
6069 6269 24.4734
6070 6270 24.5954
6071 6271 25.0706
6072 6272 25.4259
6073 6273 25.4834
6074 6274 26.9213
6075 6275 26.0581
6076 6276 25.356
6077 6277 28.7549
6078 6278 28.5729
6079 6279 26.9449
6080 6280 26.836
6081 6281 25.5009
6082 6282 26.23
6083 6283 28.533
6084 6284 27.3986
6085 6285 28.5832
6086 6286 26.86
6087 6287 27.035
6088 6288 25.8956
6089 6289 27.2277
6090 6290 25.9791
6091 6291 26.4128
6092 6292 25
6093 6293 25.2646
6094 6294 26.716
6095 6295 26.4835
6096 6296 26.9617
6097 6297 26.0428
6098 6298 26.2814
6099 6299 26.0806
6100 6300 26.2963
6101 6301 26.8975
6102 6302 27.1714
6103 6303 28.4332
6104 6304 27.3623
6105 6305 25.5643
6106 6306 25.2369
6107 6307 24.8861
6108 6308 26.1107
6109 6309 25.2249
6110 6310 25.4205
6111 6311 26.4491
6112 6312 24.5036
6113 6313 24.6115
6114 6314 24.9911
6115 6315 25.3044
6116 6316 25.5007
6117 6317 26.3041
6118 6318 24.8706
6119 6319 25.4953
6120 6320 25.1715
6121 6321 24.5366
6122 6322 22.3575
6123 6323 23.312
6124 6324 23.7756
6125 6325 21.6356
6126 6326 21.2516
6127 6327 22.6723
6128 6328 23.1737
6129 6329 23.3827
6130 6330 25.215
6131 6331 22.9718
6132 6332 23.5614
6133 6333 22.5523
6134 6334 22.6233
6135 6335 23.8272
6136 6336 23.7639
6137 6337 21.5043
6138 6338 23.1539
6139 6339 22.2883
6140 6340 22.5142
6141 6341 22.5504
6142 6342 21.5655
6143 6343 22.4663
6144 6344 22.257
6145 6345 26.4114
6146 6346 25.0262
6147 6347 25.1409
6148 6348 25.6523
6149 6349 27.4752
6150 6350 23.9652
6151 6351 24.9245
6152 6352 24.1301
6153 6353 22.8894
6154 6354 22.4483
6155 6355 23.2208
6156 6356 21.1041
6157 6357 20.7132
6158 6358 22.796
6159 6359 22.2162
6160 6360 22.9437
6161 6361 23.8392
6162 6362 22.9646
6163 6363 22.7807
6164 6364 23.742
6165 6365 23.7851
6166 6366 23.3866
6167 6367 23.6622
6168 6368 22.84
6169 6369 23.9971
6170 6370 23.5255
6171 6371 24.8804
6172 6372 23.9951
6173 6373 23.5964
6174 6374 23.5289
6175 6375 24.2555
6176 6376 23.445
6177 6377 23.5753
6178 6378 24.1195
6179 6379 22.1455
6180 6380 22.5901
6181 6381 21.2424
6182 6382 24.865
6183 6383 24.3584
6184 6384 24.6849
6185 6385 23.2534
6186 6386 24.0176
6187 6387 24.5987
6188 6388 24.6423
6189 6389 23.8456
6190 6390 24.7644
6191 6391 21.994
6192 6392 23.9909
6193 6393 22.7011
6194 6394 22.6425
6195 6395 23.6127
6196 6396 23.2925
6197 6397 24.7835
6198 6398 24.1531
6199 6399 23.5954
6200 6400 23.3757
6201 6401 23.8201
6202 6402 22.6329
6203 6403 22.2118
6204 6404 21.939
6205 6405 21.1691
6206 6406 20.9028
6207 6407 21.9758
6208 6408 22.2681
6209 6409 22.7628
6210 6410 24.7444
6211 6411 23.3443
6212 6412 22.6678
6213 6413 23.7998
6214 6414 23.4307
6215 6415 24.5322
6216 6416 24.4306
6217 6417 22.395
6218 6418 24.0776
6219 6419 23.3949
6220 6420 23.0872
6221 6421 22.7801
6222 6422 24.8981
6223 6423 23.5038
6224 6424 22.8385
6225 6425 22.5007
6226 6426 23.5783
6227 6427 21.6751
6228 6428 23.1333
6229 6429 22.0488
6230 6430 24.4944
6231 6431 23.3891
6232 6432 26.3572
6233 6433 26.4588
6234 6434 27.6928
6235 6435 27.0047
6236 6436 26.5133
6237 6437 25.9304
6238 6438 26.3126
6239 6439 25.9711
6240 6440 25.0083
6241 6441 25.297
6242 6442 25.5908
6243 6443 25.805
6244 6444 26.862
6245 6445 26.4783
6246 6446 25.7839
6247 6447 26.1031
6248 6448 26.5187
6249 6449 27.289
6250 6450 24.5262
6251 6451 25.2369
6252 6452 25.3653
6253 6453 26.6715
6254 6454 24.642
6255 6455 25.7435
6256 6456 24.6294
6257 6457 26.2596
6258 6458 23.37
6259 6459 26.3997
6260 6460 24.9729
6261 6461 25.4622
6262 6462 25.5134
6263 6463 25.5071
6264 6464 25.2203
6265 6465 25.9929
6266 6466 25.7972
6267 6467 27.0051
6268 6468 26.822
6269 6469 26.9851
6270 6470 25.6833
6271 6471 25.3778
6272 6472 24.7485
6273 6473 24.0699
6274 6474 27.3459
6275 6475 26.6948
6276 6476 25.2518
6277 6477 26.6459
6278 6478 26.1667
6279 6479 25.2531
6280 6480 25.8816
6281 6481 25.0104
6282 6482 26.3663
6283 6483 27.0864
6284 6484 25.2337
6285 6485 26.2862
6286 6486 25.9146
6287 6487 26.323
6288 6488 25.7056
6289 6489 26.2273
6290 6490 26.5502
6291 6491 27.603
6292 6492 25.8469
6293 6493 28.6186
6294 6494 28.234
6295 6495 25.2632
6296 6496 26.1927
6297 6497 26.1787
6298 6498 28.5
6299 6499 26.4309
6300 6500 26.9556
6301 6501 26.0369
6302 6502 27.5044
6303 6503 28.1672
6304 6504 26.7826
6305 6505 26.2643
6306 6506 27.3896
6307 6507 28.4374
6308 6508 27.2767
6309 6509 27.0601
6310 6510 25.2352
6311 6511 25.4883
6312 6512 26.9223
6313 6513 24.9505
6314 6514 24.1155
6315 6515 23.1362
6316 6516 23.222
6317 6517 22.8932
6318 6518 24.5123
6319 6519 24.2572
6320 6520 24.1815
6321 6521 23.3738
6322 6522 23.7896
6323 6523 23.0494
6324 6524 23.9117
6325 6525 24.3854
6326 6526 23.0703
6327 6527 22.8365
6328 6528 24.0293
6329 6529 22.1344
6330 6530 23.2596
6331 6531 22.8428
6332 6532 23.3145
6333 6533 24.5151
6334 6534 25.3329
6335 6535 25.202
6336 6536 25.4953
6337 6537 24.9025
6338 6538 26.3073
6339 6539 26.1588
6340 6540 26.7357
6341 6541 26.5357
6342 6542 28.131
6343 6543 25.1223
6344 6544 27.6296
6345 6545 23.2998
6346 6546 25.4717
6347 6547 25.2795
6348 6548 26.1617
6349 6549 27.7861
6350 6550 28.219
6351 6551 27.0259
6352 6552 27.2242
6353 6553 24.0407
6354 6554 24.4501
6355 6555 23.7846
6356 6556 23.5657
6357 6557 24.0382
6358 6558 27.9737
6359 6559 25.889
6360 6560 25.9492
6361 6561 26.953
6362 6562 25.8482
6363 6563 24.0423
6364 6564 24.951
6365 6565 28.4165
6366 6566 24.7259
6367 6567 25.832
6368 6568 25.6156
6369 6569 25.4784
6370 6570 26.9617
6371 6571 26.0632
6372 6572 22.9907
6373 6573 22.7062
6374 6574 23.171
6375 6575 23.1794
6376 6576 23.0187
6377 6577 23.386
6378 6578 21.5526
6379 6579 21.7469
6380 6580 22.4409
6381 6581 21.2195
6382 6582 20.9839
6383 6583 22.2169
6384 6584 21.0041
6385 6585 23.2421
6386 6586 24.5369
6387 6587 24.3104
6388 6588 21.2191
6389 6589 22.7896
6390 6590 23.5022
6391 6591 20.7649
6392 6592 22.5401
6393 6593 22.5298
6394 6594 23.3797
6395 6595 21.2371
6396 6596 21.9392
6397 6597 20.1733
6398 6598 20.3538
6399 6599 20.4796
6400 6600 20.7774
6401 6601 21.2521
6402 6602 20.5695
6403 6603 21.4802
6404 6604 21.3842
6405 6605 21.2525
6406 6606 20.6409
6407 6607 20.4975
6408 6608 18.6502
6409 6609 20.1252
6410 6610 20.6126
6411 6611 22.1048
6412 6612 21.8745
6413 6613 20.9137
6414 6614 21.4657
6415 6615 21.1027
6416 6616 20.0629
6417 6617 19.8226
6418 6618 21.1004
6419 6619 21.1251
6420 6620 22.1389
6421 6621 22.0667
6422 6622 21.8116
6423 6623 21.2728
6424 6624 19.8684
6425 6625 20.3587
6426 6626 23.2504
6427 6627 22.2486
6428 6628 23.4803
6429 6629 22.7989
6430 6630 23.1248
6431 6631 23.4443
6432 6632 24.8058
6433 6633 24.5133
6434 6634 22.911
6435 6635 23.0965
6436 6636 23.6892
6437 6637 24.7196
6438 6638 23.3244
6439 6639 23.9716
6440 6640 25.5713
6441 6641 23.0666
6442 6642 22.3336
6443 6643 22.8098
6444 6644 19.7043
6445 6645 22.5553
6446 6646 22.0789
6447 6647 21.8988
6448 6648 23.4226
6449 6649 22.9618
6450 6650 24.3015
6451 6651 24.2661
6452 6652 24.9644
6453 6653 24.3426
6454 6654 22.9337
6455 6655 23.2818
6456 6656 20.5607
6457 6657 22.2846
6458 6658 20.7261
6459 6659 23.384
6460 6660 23.7884
6461 6661 23.4488
6462 6662 21.2606
6463 6663 22.4445
6464 6664 24.357
6465 6665 23.2596
6466 6666 23.0913
6467 6667 24.1323
6468 6668 23.6247
6469 6669 23.3826
6470 6670 22.5223
6471 6671 22.8258
6472 6672 24.2099
6473 6673 23.8823
6474 6674 23.2711
6475 6675 25.9431
6476 6676 25.1937
6477 6677 26.2988
6478 6678 27.5806
6479 6679 27.3076
6480 6680 27.4314
6481 6681 27.4629
6482 6682 26.5265
6483 6683 26.8683
6484 6684 26.3876
6485 6685 26.1643
6486 6686 29.7745
6487 6687 29.2478
6488 6688 28.1234
6489 6689 29.2445
6490 6690 27.8956
6491 6691 29.5518
6492 6692 26.2766
6493 6693 26.9483
6494 6694 29.4092
6495 6695 27.5492
6496 6696 28.1473
6497 6697 27.0417
6498 6698 26.3325
6499 6699 27.0179
6500 6700 26.801
6501 6701 26.083
6502 6702 28.9307
6503 6703 27.7936
6504 6704 28.5078
6505 6705 30.2494
6506 6706 29.4747
6507 6707 28.014
6508 6708 29.2872
6509 6709 28.4397
6510 6710 29.4362
6511 6711 28.4013
6512 6712 29.8383
6513 6713 28.6852
6514 6714 27.9978
6515 6715 26.8933
6516 6716 27.6193
6517 6717 27.3839
6518 6718 26.8306
6519 6719 29.7131
6520 6720 27.8573
6521 6721 28.9309
6522 6722 28.8926
6523 6723 28.2016
6524 6724 28.3025
6525 6725 30.0109
6526 6726 28.34
6527 6727 30.3872
6528 6728 31.4283
6529 6729 31.5555
6530 6730 28.3241
6531 6731 27.966
6532 6732 30.2586
6533 6733 28.901
6534 6734 28.8949
6535 6735 28.0063
6536 6736 31.7262
6537 6737 30.762
6538 6738 28.1779
6539 6739 30.3211
6540 6740 30.4312
6541 6741 29.3212
6542 6742 26.899
6543 6743 27.2224
6544 6744 26.8309
6545 6745 27.8877
6546 6746 29.8044
6547 6747 27.9748
6548 6748 29.109
6549 6749 27.6557
6550 6750 29.3066
6551 6751 26.7901
6552 6752 28.5471
6553 6753 28.7962
6554 6754 27.453
6555 6755 26.7213
6556 6756 28.8366
6557 6757 29.4931
6558 6758 26.934
6559 6759 25.8307
6560 6760 27.8504
6561 6761 26.901
6562 6762 26.0468
6563 6763 26.0747
6564 6764 26.7499
6565 6765 24.9752
6566 6766 26.9153
6567 6767 28.5808
6568 6768 27.5633
6569 6769 27.3624
6570 6770 26.055
6571 6771 26.0077
6572 6772 26.3528
6573 6773 26.7464
6574 6774 27.3512
6575 6775 26.9877
6576 6776 28.3384
6577 6777 28.6444
6578 6778 28.4173
6579 6779 26.4007
6580 6780 29.6342
6581 6781 28.2074
6582 6782 26.3189
6583 6783 25.7594
6584 6784 27.7654
6585 6785 27.3065
6586 6786 27.3964
6587 6787 26.3162
6588 6788 25.1413
6589 6789 26.4215
6590 6790 26.7533
6591 6791 24.0834
6592 6792 25.3866
6593 6793 25.8219
6594 6794 25.3937
6595 6795 26.9864
6596 6796 27.6682
6597 6797 26.4748
6598 6798 26.35
6599 6799 26.1013
6600 6800 25.754
6601 6801 25.6527
6602 6802 25.5975
6603 6803 24.974
6604 6804 26.8292
6605 6805 24.6757
6606 6806 25.1232
6607 6807 25.9406
6608 6808 26.415
6609 6809 26.6436
6610 6810 26.1431
6611 6811 23.9518
6612 6812 24.6663
6613 6813 25.7552
6614 6814 25.7899
6615 6815 26.3569
6616 6816 25.9227
6617 6817 26.8269
6618 6818 26.5595
6619 6819 25.4659
6620 6820 24.2216
6621 6821 25.5565
6622 6822 26.561
6623 6823 27.0744
6624 6824 27.1667
6625 6825 29.3797
6626 6826 27.6071
6627 6827 25.5387
6628 6828 27.799
6629 6829 28.1862
6630 6830 25.6131
6631 6831 28.4527
6632 6832 29.2008
6633 6833 28.3018
6634 6834 28.8592
6635 6835 27.9473
6636 6836 28.7484
6637 6837 29.8143
6638 6838 30.2868
6639 6839 29.4842
6640 6840 28.0002
6641 6841 27.4628
6642 6842 27.6792
6643 6843 29.5103
6644 6844 29.2242
6645 6845 28.0548
6646 6846 26.0774
6647 6847 28.4275
6648 6848 28.026
6649 6849 27.7895
6650 6850 28.1737
6651 6851 27.6598
6652 6852 27.1701
6653 6853 29.0283
6654 6854 28.3342
6655 6855 28.6285
6656 6856 29.1503
6657 6857 26.7968
6658 6858 28.4867
6659 6859 27.4105
6660 6860 27.1396
6661 6861 29.2176
6662 6862 26.6178
6663 6863 28.9272
6664 6864 26.695
6665 6865 27.6101
6666 6866 28.627
6667 6867 28.4684
6668 6868 27.7259
6669 6869 28.7963
6670 6870 27.7243
6671 6871 27.0504
6672 6872 28.114
6673 6873 26.4206
6674 6874 29.2763
6675 6875 27.7594
6676 6876 27.6498
6677 6877 29.1474
6678 6878 28.1912
6679 6879 28.0997
6680 6880 27.1796
6681 6881 28.668
6682 6882 28.5068
6683 6883 27.4885
6684 6884 27.4645
6685 6885 28.9902
6686 6886 29.171
6687 6887 25.8302
6688 6888 28.244
6689 6889 27.5524
6690 6890 25.6837
6691 6891 26.456
6692 6892 25.9588
6693 6893 27.0701
6694 6894 27.8385
6695 6895 28.0703
6696 6896 28.8532
6697 6897 26.2391
6698 6898 26.1797
6699 6899 26.9263
6700 6900 25.0416
6701 6901 27.0288
6702 6902 28.3012
6703 6903 30.8643
6704 6904 28.5965
6705 6905 27.8007
6706 6906 27.6742
6707 6907 27.3159
6708 6908 27.1114
6709 6909 29.1559
6710 6910 27.3875
6711 6911 28.3681
6712 6912 28.5701
6713 6913 28.6472
6714 6914 30.0659
6715 6915 30.503
6716 6916 29.1885
6717 6917 30.3622
6718 6918 30.4754
6719 6919 31.0721
6720 6920 28.1764
6721 6921 27.2052
6722 6922 29.7387
6723 6923 30.9113
6724 6924 30.5715
6725 6925 32.5277
6726 6926 30.6449
6727 6927 30.0262
6728 6928 28.8797
6729 6929 28.6613
6730 6930 27.8484
6731 6931 28.8582
6732 6932 27.0554
6733 6933 28.9304
6734 6934 27.2953
6735 6935 30.902
6736 6936 26.3089
6737 6937 27.1844
6738 6938 28.4239
6739 6939 29.6122
6740 6940 27.0025
6741 6941 27.3091
6742 6942 26.3841
6743 6943 29.795
6744 6944 30.3596
6745 6945 27.6838
6746 6946 27.4074
6747 6947 26.9234
6748 6948 26.6895
6749 6949 28.9878
6750 6950 25.9042
6751 6951 27.6378
6752 6952 27.8052
6753 6953 25.8855
6754 6954 26.135
6755 6955 26.6894
6756 6956 27.3137
6757 6957 27.2574
6758 6958 27.0718
6759 6959 28.3877
6760 6960 24.5173
6761 6961 26.2167
6762 6962 27.5759
6763 6963 27.3864
6764 6964 25.9698
6765 6965 28.0501
6766 6966 27.0149
6767 6967 27.4133
6768 6968 28.6921
6769 6969 27.3149
6770 6970 26.4007
6771 6971 27.3797
6772 6972 25.0614
6773 6973 26.3954
6774 6974 27.1101
6775 6975 27.2159
6776 6976 27.4984
6777 6977 26.9535
6778 6978 24.9827
6779 6979 27.3922
6780 6980 27.2159
6781 6981 27.5442
6782 6982 27.6248
6783 6983 26.9207
6784 6984 26.3679
6785 6985 26.5591
6786 6986 27.5078
6787 6987 25.7559
6788 6988 27.0037
6789 6989 27.627
6790 6990 26.3941
6791 6991 26.3532
6792 6992 23.7971
6793 6993 26.3629
6794 6994 25.4983
6795 6995 26.4115
6796 6996 28.0407
6797 6997 26.662
6798 6998 24.7702
6799 6999 26.3791
6800 7000 24.6412
6801 7001 29.9784
