# Supplementary material for: Histone variant H2A.Z modulates nucleosome dynamics to promote DNA accessibility
Source: Nat Commun. 2023 Feb 11;14:769. doi: 10.1038/s41467-023-36465-5 (PMC9918499; doi:10.1038/s41467-023-36465-5)
Supplement: Supplementary file 4 — Source Data [file 41467_2023_36465_MOESM4_ESM.zip › data/canonical_H2A_nucleosome_gaping_distance_3.txt]

1 201 22.4754
2 202 24.2677
3 203 21.7047
4 204 22.627
5 205 23.156
6 206 23.4047
7 207 22.5768
8 208 23.0365
9 209 22.361
10 210 22.6255
11 211 23.5216
12 212 23.8534
13 213 25.1104
14 214 24.4233
15 215 26.4839
16 216 25.2654
17 217 25.9707
18 218 25.265
19 219 23.3504
20 220 22.403
21 221 25.0398
22 222 23.8572
23 223 24.241
24 224 21.5304
25 225 23.1749
26 226 23.3643
27 227 25.0011
28 228 24.2213
29 229 23.0015
30 230 22.4731
31 231 22.2093
32 232 22.5324
33 233 22.9439
34 234 22.3453
35 235 22.6543
36 236 24.6063
37 237 22.9315
38 238 23.8112
39 239 25.5025
40 240 24.7173
41 241 25.045
42 242 22.941
43 243 23.5185
44 244 23.4461
45 245 23.8622
46 246 25.4532
47 247 26.1469
48 248 23.6227
49 249 23.9368
50 250 23.7367
51 251 23.0086
52 252 22.6937
53 253 24.1021
54 254 23.7807
55 255 23.4237
56 256 24.116
57 257 23.5875
58 258 23.3836
59 259 22.7781
60 260 22.651
61 261 24.2498
62 262 23.5855
63 263 21.9999
64 264 24.1472
65 265 24.7232
66 266 23.5448
67 267 24.8155
68 268 24.2402
69 269 23.8907
70 270 24.0626
71 271 24.8744
72 272 25.0135
73 273 24.9713
74 274 25.58
75 275 24.3533
76 276 25.393
77 277 23.8633
78 278 25.4259
79 279 22.3321
80 280 23.2286
81 281 22.2736
82 282 21.3957
83 283 20.9921
84 284 22.3189
85 285 23.3103
86 286 24.5198
87 287 24.7748
88 288 21.6813
89 289 23.6361
90 290 22.7703
91 291 24.5046
92 292 24.4473
93 293 23.6935
94 294 23.263
95 295 21.7767
96 296 22.6537
97 297 22.865
98 298 21.4277
99 299 21.4674
100 300 22.6535
101 301 24.6633
102 302 22.7406
103 303 21.8225
104 304 22.6816
105 305 21.8648
106 306 21.6727
107 307 23.2917
108 308 21.8859
109 309 22.8937
110 310 22.1834
111 311 21.7256
112 312 22.8883
113 313 22.2308
114 314 23.2455
115 315 22.7055
116 316 23.2477
117 317 22.8621
118 318 23.2086
119 319 22.2245
120 320 23.5397
121 321 23.896
122 322 24.7394
123 323 24.5673
124 324 22.3517
125 325 23.6983
126 326 22.6764
127 327 21.7469
128 328 23.1312
129 329 23.2407
130 330 24.1756
131 331 23.9272
132 332 23.5486
133 333 25.3516
134 334 23.9175
135 335 23.1558
136 336 23.6308
137 337 24.2012
138 338 21.8775
139 339 22.5445
140 340 23.855
141 341 25.0511
142 342 24.1448
143 343 25.316
144 344 24.831
145 345 25.1718
146 346 25.9792
147 347 22.5259
148 348 24.5282
149 349 25.0876
150 350 24.5966
151 351 22.7583
152 352 25.4668
153 353 23.1617
154 354 24.7102
155 355 25.9218
156 356 20.719
157 357 24.0218
158 358 24.6414
159 359 23.907
160 360 24.2655
161 361 22.9068
162 362 21.3411
163 363 24.7427
164 364 22.2515
165 365 25.2234
166 366 23.8376
167 367 23.7207
168 368 23.8487
169 369 23.5146
170 370 23.8189
171 371 23.6628
172 372 25.236
173 373 24.1067
174 374 22.8127
175 375 23.8922
176 376 23.1803
177 377 22.7523
178 378 22.5563
179 379 22.1826
180 380 22.4103
181 381 24.3036
182 382 21.9283
183 383 24.198
184 384 22.3419
185 385 20.73
186 386 21.0532
187 387 19.6383
188 388 20.5228
189 389 21.3259
190 390 20.4921
191 391 23.1625
192 392 22.5839
193 393 23.0423
194 394 22.7598
195 395 23.6339
196 396 22.838
197 397 24.5585
198 398 24.5764
199 399 24.1493
200 400 22.2742
201 401 24.0664
202 402 24.1143
203 403 25.7209
204 404 25.9595
205 405 24.7778
206 406 23.9977
207 407 25.0328
208 408 22.2112
209 409 22.0374
210 410 23.2828
211 411 23.9214
212 412 23.825
213 413 24.3172
214 414 23.0567
215 415 24.6483
216 416 22.082
217 417 24.4253
218 418 24.8296
219 419 25.8567
220 420 24.19
221 421 24.4106
222 422 25.0613
223 423 24.4535
224 424 24.3471
225 425 24.1704
226 426 21.9619
227 427 23.9442
228 428 22.55
229 429 22.3976
230 430 24.1865
231 431 23.9152
232 432 24.1451
233 433 21.8421
234 434 21.9297
235 435 23.2003
236 436 22.719
237 437 23.688
238 438 22.146
239 439 23.3223
240 440 22.634
241 441 23.0378
242 442 24.7442
243 443 23.3415
244 444 23.1552
245 445 23.7522
246 446 22.9924
247 447 22.8189
248 448 21.8013
249 449 23.227
250 450 24.484
251 451 22.4494
252 452 24.3671
253 453 24.4629
254 454 26.1757
255 455 25.1067
256 456 22.4608
257 457 22.3277
258 458 24.7463
259 459 24.3462
260 460 22.9143
261 461 23.2698
262 462 22.7766
263 463 22.9682
264 464 23.3428
265 465 23.1934
266 466 22.76
267 467 22.6388
268 468 23.4294
269 469 23.3341
270 470 23.4599
271 471 22.5899
272 472 23.5268
273 473 23.0351
274 474 23.8942
275 475 21.3778
276 476 22.7364
277 477 23.8021
278 478 24.8512
279 479 23.5983
280 480 22.5232
281 481 24.2908
282 482 25.1234
283 483 23.9714
284 484 23.7939
285 485 23.3762
286 486 23.5883
287 487 24.3045
288 488 22.4762
289 489 22.5762
290 490 23.1918
291 491 23.4591
292 492 23.3283
293 493 22.3584
294 494 21.9879
295 495 23.1176
296 496 24.6071
297 497 22.6389
298 498 23.9806
299 499 24.1876
300 500 24.5261
301 501 23.7788
302 502 23.1688
303 503 26.1604
304 504 23.46
305 505 23.3256
306 506 26.0144
307 507 25.9182
308 508 25.3071
309 509 25.8877
310 510 25.2515
311 511 24.3425
312 512 21.7679
313 513 23.1574
314 514 24.6071
315 515 23.4231
316 516 23.3009
317 517 24.1117
318 518 24.8259
319 519 25.4331
320 520 25.4186
321 521 23.4158
322 522 25.4067
323 523 25.8135
324 524 25.7684
325 525 27.0131
326 526 25.4941
327 527 24.4056
328 528 23.266
329 529 24.6106
330 530 24.1049
331 531 24.7986
332 532 25.3909
333 533 25.859
334 534 24.9386
335 535 23.3482
336 536 24.647
337 537 24.7817
338 538 24.7915
339 539 26.4847
340 540 25.2291
341 541 24.821
342 542 24.8361
343 543 24.3585
344 544 26.7407
345 545 25.6018
346 546 25.5357
347 547 24.3799
348 548 24.1978
349 549 25.7162
350 550 24.756
351 551 25.4349
352 552 23.448
353 553 24.584
354 554 23.3475
355 555 22.4366
356 556 24.5795
357 557 25.1578
358 558 23.4157
359 559 24.0176
360 560 21.3658
361 561 22.8686
362 562 24.5279
363 563 26.6432
364 564 26.5862
365 565 25.5141
366 566 24.1485
367 567 24.5161
368 568 24.0288
369 569 25.25
370 570 22.4734
371 571 24.2643
372 572 22.3183
373 573 22.0059
374 574 22.6411
375 575 22.5496
376 576 23.1318
377 577 22.9368
378 578 21.6551
379 579 22.8781
380 580 23.4579
381 581 21.6674
382 582 22.2702
383 583 21.8465
384 584 22.8361
385 585 23.952
386 586 23.0635
387 587 22.7944
388 588 24.1152
389 589 22.5847
390 590 23.0042
391 591 23.7977
392 592 23.4931
393 593 24.0171
394 594 24.0248
395 595 22.8669
396 596 22.2817
397 597 23.7464
398 598 24.2338
399 599 24.0962
400 600 23.1677
401 601 24.8115
402 602 22.1535
403 603 23.2249
404 604 24.9225
405 605 23.4208
406 606 23.8489
407 607 23.4494
408 608 23.8888
409 609 23.578
410 610 25.3232
411 611 23.9855
412 612 23.3228
413 613 22.245
414 614 23.5182
415 615 22.8724
416 616 23.0327
417 617 24.6279
418 618 23.3907
419 619 25.2343
420 620 23.988
421 621 24.5007
422 622 22.4034
423 623 23.4308
424 624 23.1182
425 625 23.2375
426 626 23.6202
427 627 23.7735
428 628 23.1066
429 629 22.0401
430 630 23.2158
431 631 23.529
432 632 23.5575
433 633 23.8876
434 634 23.9924
435 635 24.2031
436 636 23.5863
437 637 23.9976
438 638 22.7888
439 639 23.2216
440 640 22.7822
441 641 21.0474
442 642 22.579
443 643 22.5322
444 644 21.6428
445 645 20.3807
446 646 22.5974
447 647 24.115
448 648 22.655
449 649 22.7834
450 650 22.2066
451 651 23.9538
452 652 24.0791
453 653 25.6086
454 654 23.6783
455 655 23.9734
456 656 23.1544
457 657 22.6941
458 658 21.7085
459 659 22.7881
460 660 23.2022
461 661 22.3012
462 662 22.9945
463 663 24.0148
464 664 23.8272
465 665 21.2324
466 666 22.7568
467 667 22.3709
468 668 23.3297
469 669 24.5587
470 670 24.4022
471 671 23.252
472 672 21.7809
473 673 24.3381
474 674 21.5329
475 675 23.1383
476 676 21.7089
477 677 21.7468
478 678 20.2207
479 679 20.6516
480 680 21.2378
481 681 21.0072
482 682 23.138
483 683 21.5904
484 684 21.8964
485 685 24.2697
486 686 23.4795
487 687 27.0351
488 688 23.6037
489 689 23.1913
490 690 22.9353
491 691 20.9927
492 692 23.9544
493 693 22.8037
494 694 20.723
495 695 22.3499
496 696 24.7236
497 697 21.2262
498 698 23.6881
499 699 22.4007
500 700 22.3312
501 701 22.3346
502 702 24.0995
503 703 21.6115
504 704 24.5572
505 705 25.2125
506 706 23.4452
507 707 24.3185
508 708 25.3664
509 709 23.6939
510 710 23.4524
511 711 24.0141
512 712 24.5977
513 713 22.6103
514 714 23.4147
515 715 24.234
516 716 24.0276
517 717 25.2062
518 718 23.7626
519 719 24.2737
520 720 23.9445
521 721 23.4422
522 722 23.6358
523 723 24.5234
524 724 26.0539
525 725 25.3887
526 726 23.6115
527 727 23.9397
528 728 22.2923
529 729 23.2059
530 730 23.5188
531 731 23.65
532 732 24.4054
533 733 23.1447
534 734 23.7111
535 735 25.9281
536 736 26.5155
537 737 25.5181
538 738 24.773
539 739 25.3216
540 740 23.6097
541 741 27.4199
542 742 24.8828
543 743 25.0941
544 744 25.2451
545 745 24.9853
546 746 25.0897
547 747 24.2369
548 748 26.1756
549 749 24.7821
550 750 25.5194
551 751 28.0146
552 752 26.1692
553 753 23.7447
554 754 25.044
555 755 23.7068
556 756 23.8304
557 757 25.0977
558 758 24.246
559 759 25.3292
560 760 23.697
561 761 22.7678
562 762 22.9395
563 763 22.1205
564 764 20.8154
565 765 21.874
566 766 21.9586
567 767 21.1027
568 768 22.4817
569 769 22.3474
570 770 21.2292
571 771 20.2746
572 772 22.5388
573 773 22.68
574 774 22.5544
575 775 20.9534
576 776 22.4974
577 777 20.0723
578 778 20.5585
579 779 22.5458
580 780 20.9986
581 781 21.5225
582 782 20.3912
583 783 21.3348
584 784 22.0101
585 785 22.3842
586 786 24.0225
587 787 21.1165
588 788 20.4266
589 789 20.6509
590 790 19.5074
591 791 20.7581
592 792 20.845
593 793 21.7141
594 794 22.467
595 795 22.4627
596 796 21.6027
597 797 19.9996
598 798 20.6709
599 799 19.756
600 800 20.2086
601 801 20.5541
602 802 21.6876
603 803 20.6354
604 804 20.4865
605 805 20.7904
606 806 22.1299
607 807 22.2946
608 808 20.596
609 809 21.9129
610 810 23.5458
611 811 22.4116
612 812 23.1477
613 813 23.394
614 814 21.5079
615 815 22.073
616 816 21.0516
617 817 21.4388
618 818 22.7955
619 819 23.7309
620 820 24.1517
621 821 24.1775
622 822 23.3455
623 823 22.9773
624 824 22.8148
625 825 21.755
626 826 21.946
627 827 21.2648
628 828 22.6017
629 829 23.5911
630 830 22.3123
631 831 20.7015
632 832 19.9158
633 833 21.9394
634 834 22.0008
635 835 21.5612
636 836 22.635
637 837 23.5744
638 838 22.433
639 839 23.5802
640 840 23.1518
641 841 23.6372
642 842 22.7467
643 843 22.6779
644 844 23.0028
645 845 22.9309
646 846 23.5347
647 847 21.9172
648 848 23.2446
649 849 23.6792
650 850 22.5122
651 851 21.5249
652 852 20.3388
653 853 20.0906
654 854 20.009
655 855 21.1821
656 856 21.7064
657 857 21.3378
658 858 23.5222
659 859 21.5394
660 860 21.8929
661 861 23.0019
662 862 23.2083
663 863 23.8934
664 864 23.5515
665 865 22.5693
666 866 21.1795
667 867 23.4663
668 868 21.8666
669 869 22.266
670 870 23.1618
671 871 22.6744
672 872 21.9066
673 873 21.4834
674 874 20.7002
675 875 22.8931
676 876 20.9675
677 877 21.0694
678 878 21.0513
679 879 20.7
680 880 19.9193
681 881 22.8884
682 882 23.0975
683 883 22.9156
684 884 22.5755
685 885 24.4062
686 886 22.6834
687 887 21.7365
688 888 21.7183
689 889 21.5275
690 890 21.2235
691 891 21.5322
692 892 22.4338
693 893 23.2293
694 894 22.3961
695 895 21.5716
696 896 22.0656
697 897 22.6283
698 898 21.7665
699 899 23.1088
700 900 21.4074
701 901 20.854
702 902 20.4151
703 903 20.7825
704 904 20.6461
705 905 21.3403
706 906 21.1846
707 907 21.1526
708 908 20.5893
709 909 22.245
710 910 21.8522
711 911 22.8703
712 912 21.3013
713 913 20.593
714 914 20.506
715 915 22.7581
716 916 21.8984
717 917 21.0223
718 918 21.2749
719 919 21.6966
720 920 21.0365
721 921 21.033
722 922 21.2222
723 923 21.5858
724 924 21.9348
725 925 21.4771
726 926 21.5292
727 927 20.9238
728 928 21.632
729 929 21.5516
730 930 20.7487
731 931 20.4012
732 932 22.0131
733 933 22.4771
734 934 21.4481
735 935 22.8185
736 936 20.6803
737 937 21.9548
738 938 21.9501
739 939 22.4487
740 940 21.96
741 941 20.9504
742 942 20.6451
743 943 20.4041
744 944 21.0812
745 945 20.5053
746 946 20.9684
747 947 22.1444
748 948 20.7677
749 949 20.5838
750 950 19.8103
751 951 23.7141
752 952 20.9197
753 953 20.787
754 954 21.6343
755 955 20.991
756 956 20.4531
757 957 21.3793
758 958 20.885
759 959 20.1652
760 960 20.4339
761 961 21.1501
762 962 20.5127
763 963 22.7099
764 964 21.043
765 965 21.5121
766 966 21.1971
767 967 20.8483
768 968 20.7365
769 969 22.1216
770 970 21.7723
771 971 21.409
772 972 21.0276
773 973 19.7411
774 974 21.032
775 975 22.3718
776 976 21.9369
777 977 22.498
778 978 22.976
779 979 24.0208
780 980 20.8768
781 981 22.8215
782 982 23.2122
783 983 22.3112
784 984 22.9916
785 985 22.2478
786 986 22.6086
787 987 21.859
788 988 21.7693
789 989 22.4547
790 990 22.7617
791 991 21.0957
792 992 21.8345
793 993 22.7876
794 994 22.2747
795 995 22.8452
796 996 24.5214
797 997 21.8984
798 998 21.9619
799 999 21.9681
800 1000 21.3051
801 1001 22.2236
802 1002 22.3345
803 1003 21.3233
804 1004 22.2109
805 1005 23.8645
806 1006 23.4952
807 1007 22.1752
808 1008 24.6564
809 1009 23.5599
810 1010 24.5462
811 1011 22.7026
812 1012 23.0824
813 1013 22.2122
814 1014 21.2397
815 1015 22.2084
816 1016 22.516
817 1017 22.7585
818 1018 22.3119
819 1019 21.8521
820 1020 24.372
821 1021 22.9499
822 1022 22.4511
823 1023 24.5075
824 1024 23.1777
825 1025 23.4837
826 1026 22.102
827 1027 20.9464
828 1028 22.5135
829 1029 22.3549
830 1030 22.6355
831 1031 21.0154
832 1032 22.6687
833 1033 22.1015
834 1034 21.9898
835 1035 23.7622
836 1036 20.3106
837 1037 20.9953
838 1038 22.0781
839 1039 21.1758
840 1040 21.8908
841 1041 23.0538
842 1042 23.6365
843 1043 24.6766
844 1044 22.9653
845 1045 23.4551
846 1046 25.0856
847 1047 23.9416
848 1048 25.885
849 1049 21.8774
850 1050 22.1097
851 1051 21.8203
852 1052 22.1313
853 1053 21.7492
854 1054 20.4308
855 1055 21.4921
856 1056 21.2457
857 1057 22.0803
858 1058 23.2169
859 1059 25.3916
860 1060 22.3554
861 1061 23.3273
862 1062 23.8837
863 1063 22.7512
864 1064 21.16
865 1065 20.2427
866 1066 21.6289
867 1067 22.1611
868 1068 22.0801
869 1069 21.4519
870 1070 22.5714
871 1071 21.8254
872 1072 22.6865
873 1073 21.5905
874 1074 21.3632
875 1075 21.0959
876 1076 21.1257
877 1077 19.814
878 1078 22.6702
879 1079 22.6425
880 1080 23.7751
881 1081 23.4831
882 1082 24.5128
883 1083 22.0536
884 1084 22
885 1085 22.8087
886 1086 22.8909
887 1087 22.8178
888 1088 22.9893
889 1089 23.2158
890 1090 23.4383
891 1091 23.4401
892 1092 22.7333
893 1093 22.8212
894 1094 21.9857
895 1095 22.5104
896 1096 22.0957
897 1097 21.7306
898 1098 22.9941
899 1099 21.54
900 1100 21.3521
901 1101 23.0423
902 1102 21.7788
903 1103 23.1857
904 1104 23.2391
905 1105 23.5971
906 1106 23.5492
907 1107 22.9873
908 1108 24.4833
909 1109 22.1966
910 1110 25.1691
911 1111 23.6524
912 1112 23.567
913 1113 23.0748
914 1114 22.7924
915 1115 21.997
916 1116 23.5699
917 1117 22.8395
918 1118 21.9209
919 1119 21.2073
920 1120 23.2729
921 1121 22.803
922 1122 23.3055
923 1123 22.204
924 1124 21.703
925 1125 22.4728
926 1126 21.8726
927 1127 21.75
928 1128 21.4224
929 1129 21.9247
930 1130 20.6522
931 1131 20.2826
932 1132 21.8208
933 1133 22.2965
934 1134 19.6241
935 1135 19.5176
936 1136 19.8914
937 1137 19.8486
938 1138 19.0675
939 1139 21.5517
940 1140 20.6435
941 1141 19.6331
942 1142 21.8742
943 1143 20.2221
944 1144 19.2341
945 1145 20.21
946 1146 20.6076
947 1147 20.7252
948 1148 19.9671
949 1149 20.2626
950 1150 19.5109
951 1151 20.3779
952 1152 19.3035
953 1153 19.5368
954 1154 20.2534
955 1155 22.6365
956 1156 21.4675
957 1157 21.7709
958 1158 20.7933
959 1159 20.2027
960 1160 20.3733
961 1161 21.5473
962 1162 22.1695
963 1163 19.9662
964 1164 20.0406
965 1165 19.213
966 1166 19.273
967 1167 18.283
968 1168 18.7873
969 1169 19.207
970 1170 19.4913
971 1171 18.4831
972 1172 19.6586
973 1173 19.4427
974 1174 19.1284
975 1175 20.1911
976 1176 20.4638
977 1177 20.5971
978 1178 20.3702
979 1179 21.2357
980 1180 20.6169
981 1181 20.836
982 1182 22.1857
983 1183 21.1768
984 1184 21.344
985 1185 19.8072
986 1186 20.0754
987 1187 20.4307
988 1188 19.9187
989 1189 21.0689
990 1190 20.0356
991 1191 19.5668
992 1192 20.4711
993 1193 20.7008
994 1194 20.8275
995 1195 21.2659
996 1196 20.4892
997 1197 19.7955
998 1198 20.3192
999 1199 20.3779
1000 1200 20.4928
1001 1201 20.3698
1002 1202 19.6669
1003 1203 21.0166
1004 1204 20.5615
1005 1205 19.9875
1006 1206 21.3057
1007 1207 21.763
1008 1208 21.6526
1009 1209 20.0372
1010 1210 21.6576
1011 1211 20.9617
1012 1212 21.9517
1013 1213 20.1512
1014 1214 21.5232
1015 1215 21.3871
1016 1216 21.4342
1017 1217 20.8096
1018 1218 21.2527
1019 1219 20.3013
1020 1220 20.1745
1021 1221 20.6772
1022 1222 19.5201
1023 1223 19.5585
1024 1224 20.7758
1025 1225 22.0802
1026 1226 20.6358
1027 1227 20.8763
1028 1228 21.5599
1029 1229 20.5637
1030 1230 20.1753
1031 1231 21.0544
1032 1232 20.9675
1033 1233 20.144
1034 1234 20.0971
1035 1235 20.2584
1036 1236 22.2894
1037 1237 21.1015
1038 1238 20.141
1039 1239 20.5499
1040 1240 20.0217
1041 1241 19.6443
1042 1242 20.495
1043 1243 19.7531
1044 1244 20.198
1045 1245 19.1949
1046 1246 20.5634
1047 1247 21.1949
1048 1248 21.7163
1049 1249 21.5678
1050 1250 20.3296
1051 1251 21.9796
1052 1252 23.5127
1053 1253 22.6995
1054 1254 21.6144
1055 1255 22.193
1056 1256 21.8846
1057 1257 22.1914
1058 1258 21.9246
1059 1259 21.6847
1060 1260 22.4671
1061 1261 20.6706
1062 1262 22.236
1063 1263 21.5988
1064 1264 20.629
1065 1265 21.3918
1066 1266 21.7782
1067 1267 22.0729
1068 1268 20.9824
1069 1269 20.6451
1070 1270 20.6946
1071 1271 20.7831
1072 1272 21.4834
1073 1273 20.9467
1074 1274 19.8541
1075 1275 22.1188
1076 1276 20.2344
1077 1277 21.5094
1078 1278 20.9412
1079 1279 21.0948
1080 1280 21.7496
1081 1281 23.7537
1082 1282 21.8544
1083 1283 20.8457
1084 1284 20.751
1085 1285 21.6916
1086 1286 20.9287
1087 1287 20.9195
1088 1288 22.3455
1089 1289 22.0155
1090 1290 24.9414
1091 1291 23.2185
1092 1292 21.9937
1093 1293 23.4964
1094 1294 23.4515
1095 1295 23.131
1096 1296 23.3101
1097 1297 22.5422
1098 1298 24.1312
1099 1299 24.6103
1100 1300 23.3194
1101 1301 22.5874
1102 1302 23.1691
1103 1303 23.65
1104 1304 22.3633
1105 1305 24.3213
1106 1306 22.1366
1107 1307 23.1287
1108 1308 24.1056
1109 1309 23.2708
1110 1310 23.36
1111 1311 23.9529
1112 1312 24.9277
1113 1313 23.8801
1114 1314 23.9889
1115 1315 22.4296
1116 1316 24.6763
1117 1317 23.84
1118 1318 23.1336
1119 1319 23.8136
1120 1320 22.7678
1121 1321 23.4011
1122 1322 23.1552
1123 1323 22.6283
1124 1324 22.883
1125 1325 24.0409
1126 1326 22.9001
1127 1327 23.7715
1128 1328 23.6486
1129 1329 21.6494
1130 1330 23.8535
1131 1331 24.0626
1132 1332 22.9475
1133 1333 24.4141
1134 1334 23.4078
1135 1335 23.5217
1136 1336 23.5235
1137 1337 24.0541
1138 1338 23.5789
1139 1339 23.0915
1140 1340 23.5906
1141 1341 23.1345
1142 1342 24.5028
1143 1343 24.1718
1144 1344 23.4724
1145 1345 23.6724
1146 1346 22.3335
1147 1347 22.936
1148 1348 25.305
1149 1349 24.9148
1150 1350 23.5661
1151 1351 24.8505
1152 1352 24.949
1153 1353 24.6773
1154 1354 24.4525
1155 1355 25.3989
1156 1356 24.7361
1157 1357 23.887
1158 1358 24.3804
1159 1359 24.5911
1160 1360 25.0999
1161 1361 23.931
1162 1362 24.6456
1163 1363 22.7698
1164 1364 21.967
1165 1365 23.3316
1166 1366 23.5643
1167 1367 23.837
1168 1368 23.852
1169 1369 23.9795
1170 1370 23.8435
1171 1371 22.6165
1172 1372 23.6577
1173 1373 23.2493
1174 1374 25.646
1175 1375 23.1174
1176 1376 24.0106
1177 1377 24.8331
1178 1378 23.4387
1179 1379 25.0353
1180 1380 24.2087
1181 1381 24.0426
1182 1382 23.0108
1183 1383 23.1438
1184 1384 23.6738
1185 1385 24.0704
1186 1386 24.1456
1187 1387 23.2371
1188 1388 23.1033
1189 1389 23.932
1190 1390 24.3015
1191 1391 23.2341
1192 1392 24.4538
1193 1393 24.169
1194 1394 22.2762
1195 1395 23.1839
1196 1396 23.916
1197 1397 23.6715
1198 1398 23.604
1199 1399 23.2842
1200 1400 24.2686
1201 1401 23.1546
1202 1402 24.0431
1203 1403 23.4457
1204 1404 25.8092
1205 1405 23.3204
1206 1406 24.2523
1207 1407 24.1438
1208 1408 23.6213
1209 1409 24.1501
1210 1410 23.8635
1211 1411 23.6846
1212 1412 23.6222
1213 1413 22.5886
1214 1414 22.2543
1215 1415 22.778
1216 1416 22.1968
1217 1417 22.2318
1218 1418 23.6404
1219 1419 22.9167
1220 1420 23.188
1221 1421 23.3865
1222 1422 23.9023
1223 1423 23.3695
1224 1424 22.4943
1225 1425 21.8381
1226 1426 22.6858
1227 1427 23.5104
1228 1428 22.3242
1229 1429 22.8947
1230 1430 22.6397
1231 1431 23.7614
1232 1432 23.964
1233 1433 24.0496
1234 1434 23.4739
1235 1435 22.4956
1236 1436 23.4179
1237 1437 22.4574
1238 1438 22.8164
1239 1439 23.1534
1240 1440 23.8424
1241 1441 23.432
1242 1442 23.3399
1243 1443 22.9148
1244 1444 22.8681
1245 1445 23.8276
1246 1446 23.7565
1247 1447 23.5617
1248 1448 23.2331
1249 1449 23.3705
1250 1450 22.2905
1251 1451 24.232
1252 1452 23.7743
1253 1453 23.7429
1254 1454 22.901
1255 1455 23.8705
1256 1456 22.4802
1257 1457 23.8958
1258 1458 23.5183
1259 1459 25.4265
1260 1460 24.3099
1261 1461 25.4384
1262 1462 23.0209
1263 1463 24.5544
1264 1464 23.7847
1265 1465 22.6369
1266 1466 23.7606
1267 1467 23.2968
1268 1468 22.6284
1269 1469 23.2819
1270 1470 24.792
1271 1471 22.5468
1272 1472 23.6089
1273 1473 24.1009
1274 1474 24.0511
1275 1475 24.1582
1276 1476 24.9674
1277 1477 23.9885
1278 1478 23.5028
1279 1479 23.5173
1280 1480 22.9555
1281 1481 23.1714
1282 1482 23.2841
1283 1483 23.4307
1284 1484 24.5065
1285 1485 24.1512
1286 1486 24.2221
1287 1487 23.903
1288 1488 24.0304
1289 1489 24.6677
1290 1490 22.7222
1291 1491 22.8238
1292 1492 23.8017
1293 1493 23.1343
1294 1494 23.6708
1295 1495 23.3941
1296 1496 23.6328
1297 1497 23.8628
1298 1498 23.4325
1299 1499 23.1396
1300 1500 24.9173
1301 1501 26.3367
1302 1502 24.1041
1303 1503 23.3792
1304 1504 24.9907
1305 1505 25.0932
1306 1506 24.8095
1307 1507 22.9427
1308 1508 25.872
1309 1509 24.1185
1310 1510 23.7353
1311 1511 23.4746
1312 1512 21.9133
1313 1513 24.0019
1314 1514 25.3787
1315 1515 22.3869
1316 1516 21.4676
1317 1517 23.7709
1318 1518 22.0804
1319 1519 22.7776
1320 1520 23.7188
1321 1521 22.027
1322 1522 22.9198
1323 1523 22.6227
1324 1524 23.1945
1325 1525 22.7713
1326 1526 24.3491
1327 1527 24.2711
1328 1528 23.2508
1329 1529 24.4998
1330 1530 23.5204
1331 1531 23.3431
1332 1532 23.3212
1333 1533 24.2087
1334 1534 24.5259
1335 1535 24.3055
1336 1536 23.3943
1337 1537 23.2983
1338 1538 23.0603
1339 1539 23.248
1340 1540 23.6425
1341 1541 23.8062
1342 1542 23.469
1343 1543 25.0105
1344 1544 23.1109
1345 1545 24.0321
1346 1546 23.061
1347 1547 24.3797
1348 1548 23.4072
1349 1549 24.4302
1350 1550 23.2437
1351 1551 23.323
1352 1552 23.2497
1353 1553 23.8308
1354 1554 25.4703
1355 1555 25.346
1356 1556 22.503
1357 1557 22.321
1358 1558 25.3213
1359 1559 23.0618
1360 1560 22.9308
1361 1561 23.0681
1362 1562 22.2183
1363 1563 22.8417
1364 1564 22.9634
1365 1565 24.762
1366 1566 24.7488
1367 1567 23.8166
1368 1568 24.5573
1369 1569 23.8116
1370 1570 23.6181
1371 1571 23.4775
1372 1572 23.0077
1373 1573 21.9044
1374 1574 22.6752
1375 1575 24.1015
1376 1576 23.6748
1377 1577 24.0555
1378 1578 24.01
1379 1579 24.0291
1380 1580 23.9016
1381 1581 22.716
1382 1582 23.7807
1383 1583 23.1791
1384 1584 23.5771
1385 1585 24.1994
1386 1586 24.9182
1387 1587 24.1059
1388 1588 24.9917
1389 1589 24.0989
1390 1590 23.7223
1391 1591 25.0363
1392 1592 24.7031
1393 1593 23.9306
1394 1594 22.552
1395 1595 22.918
1396 1596 24.3168
1397 1597 23.5251
1398 1598 24.8892
1399 1599 24.7533
1400 1600 22.8844
1401 1601 24.1519
1402 1602 23.7977
1403 1603 23.1876
1404 1604 24.0213
1405 1605 23.8633
1406 1606 23.4292
1407 1607 22.8914
1408 1608 22.7905
1409 1609 23.0904
1410 1610 24.3341
1411 1611 23.2874
1412 1612 24.3462
1413 1613 24.0056
1414 1614 24.2423
1415 1615 24.8242
1416 1616 26.1035
1417 1617 24.1384
1418 1618 22.9245
1419 1619 23.2266
1420 1620 22.442
1421 1621 23.6429
1422 1622 22.7227
1423 1623 23.1002
1424 1624 23.4756
1425 1625 23.2777
1426 1626 23.586
1427 1627 23.0318
1428 1628 23.4398
1429 1629 23.1098
1430 1630 23.818
1431 1631 22.2231
1432 1632 21.4581
1433 1633 22.2817
1434 1634 23.7692
1435 1635 21.9797
1436 1636 22.679
1437 1637 21.8163
1438 1638 22.9478
1439 1639 20.5047
1440 1640 21.191
1441 1641 22.0746
1442 1642 22.836
1443 1643 22.4582
1444 1644 21.556
1445 1645 22.5758
1446 1646 22.1426
1447 1647 22.7103
1448 1648 21.9479
1449 1649 23.9362
1450 1650 21.347
1451 1651 23.3677
1452 1652 23.3017
1453 1653 21.6627
1454 1654 23.3672
1455 1655 22.161
1456 1656 22.2739
1457 1657 22.8655
1458 1658 21.0063
1459 1659 21.7698
1460 1660 22.249
1461 1661 22.4391
1462 1662 22.6008
1463 1663 22.4407
1464 1664 21.2678
1465 1665 21.4483
1466 1666 22.9716
1467 1667 21.968
1468 1668 21.9912
1469 1669 21.3578
1470 1670 21.596
1471 1671 22.7433
1472 1672 22.9024
1473 1673 23.5904
1474 1674 22.0389
1475 1675 21.2496
1476 1676 21.9312
1477 1677 23.6082
1478 1678 22.7126
1479 1679 22.3946
1480 1680 22.3909
1481 1681 21.8987
1482 1682 21.5585
1483 1683 21.4341
1484 1684 21.9953
1485 1685 21.6741
1486 1686 22.0136
1487 1687 20.564
1488 1688 21.5716
1489 1689 22.0218
1490 1690 21.6083
1491 1691 21.3548
1492 1692 21.7745
1493 1693 22.0416
1494 1694 21.6372
1495 1695 22.3337
1496 1696 22.2134
1497 1697 22.8656
1498 1698 22.0918
1499 1699 22.4417
1500 1700 22.0642
1501 1701 22.4084
1502 1702 21.1945
1503 1703 23.3127
1504 1704 23.84
1505 1705 23.3319
1506 1706 22.482
1507 1707 22.8227
1508 1708 22.5552
1509 1709 23.2713
1510 1710 21.6276
1511 1711 20.8351
1512 1712 21.7133
1513 1713 21.2689
1514 1714 20.9777
1515 1715 22.1044
1516 1716 22.0988
1517 1717 22.4987
1518 1718 21.7027
1519 1719 21.6211
1520 1720 22.2794
1521 1721 21.296
1522 1722 21.1038
1523 1723 20.9987
1524 1724 20.9969
1525 1725 21.2572
1526 1726 21.8485
1527 1727 21.8583
1528 1728 21.4203
1529 1729 20.6728
1530 1730 21.1183
1531 1731 21.4771
1532 1732 23.164
1533 1733 21.7149
1534 1734 21.1076
1535 1735 21.3258
1536 1736 20.9397
1537 1737 20.867
1538 1738 22.6838
1539 1739 21.8036
1540 1740 22.7754
1541 1741 22.1143
1542 1742 21.7004
1543 1743 23.493
1544 1744 23.7961
1545 1745 21.9695
1546 1746 21.9676
1547 1747 23.0076
1548 1748 23.3054
1549 1749 24.7998
1550 1750 22.6397
1551 1751 22.8554
1552 1752 23.3709
1553 1753 21.5055
1554 1754 24.7074
1555 1755 23.5936
1556 1756 24.9906
1557 1757 24.6028
1558 1758 23.5555
1559 1759 22.6116
1560 1760 22.6558
1561 1761 24.8857
1562 1762 23.1132
1563 1763 23.9925
1564 1764 24.8869
1565 1765 24.7874
1566 1766 24.0135
1567 1767 22.6817
1568 1768 22.9258
1569 1769 23.6668
1570 1770 23.7043
1571 1771 22.8478
1572 1772 23.8886
1573 1773 24.1808
1574 1774 23.5929
1575 1775 24.1692
1576 1776 23.6724
1577 1777 23.9039
1578 1778 24.3351
1579 1779 23.9476
1580 1780 23.5805
1581 1781 23.5375
1582 1782 24.2365
1583 1783 24.3929
1584 1784 24.016
1585 1785 24.9092
1586 1786 24.1526
1587 1787 23.5332
1588 1788 21.9914
1589 1789 22.3166
1590 1790 25.1338
1591 1791 24.6015
1592 1792 23.7877
1593 1793 22.1543
1594 1794 24.1666
1595 1795 22.838
1596 1796 22.8347
1597 1797 23.3032
1598 1798 24.866
1599 1799 25.0348
1600 1800 23.6321
1601 1801 24.418
1602 1802 24.221
1603 1803 23.8341
1604 1804 24.4608
1605 1805 24.998
1606 1806 24.341
1607 1807 23.163
1608 1808 23.2138
1609 1809 25.9781
1610 1810 22.5402
1611 1811 24.8853
1612 1812 24.3191
1613 1813 23.2694
1614 1814 23.3613
1615 1815 22.3958
1616 1816 23.3124
1617 1817 23.245
1618 1818 24.2625
1619 1819 23.3382
1620 1820 23.8072
1621 1821 23.374
1622 1822 24.9316
1623 1823 23.3122
1624 1824 23.8989
1625 1825 23.168
1626 1826 23.7483
1627 1827 24.2454
1628 1828 25.1596
1629 1829 24.3668
1630 1830 23.6143
1631 1831 23.8097
1632 1832 22.5081
1633 1833 22.3666
1634 1834 22.8677
1635 1835 21.5891
1636 1836 21.9632
1637 1837 21.9125
1638 1838 23.1912
1639 1839 23.23
1640 1840 22.5242
1641 1841 22.5501
1642 1842 24.9673
1643 1843 23.8824
1644 1844 24.1143
1645 1845 20.9275
1646 1846 21.0635
1647 1847 23.5675
1648 1848 21.7108
1649 1849 21.9369
1650 1850 20.8943
1651 1851 22.4266
1652 1852 21.1635
1653 1853 20.6365
1654 1854 21.2515
1655 1855 22.0462
1656 1856 22.1408
1657 1857 21.5016
1658 1858 22.2914
1659 1859 22.591
1660 1860 20.8275
1661 1861 22.5163
1662 1862 23.2823
1663 1863 22.4068
1664 1864 22.8879
1665 1865 21.4085
1666 1866 21.8971
1667 1867 21.8375
1668 1868 22.9923
1669 1869 22.0234
1670 1870 22.7015
1671 1871 22.7964
1672 1872 23.4187
1673 1873 23.8048
1674 1874 22.5574
1675 1875 22.8265
1676 1876 21.9196
1677 1877 23.3688
1678 1878 22.3621
1679 1879 22.4153
1680 1880 22.9212
1681 1881 24.1518
1682 1882 22.8647
1683 1883 22.5472
1684 1884 22.1209
1685 1885 22.6493
1686 1886 21.2079
1687 1887 20.8938
1688 1888 22.527
1689 1889 21.849
1690 1890 23.4833
1691 1891 21.5004
1692 1892 23.3109
1693 1893 21.4206
1694 1894 21.8751
1695 1895 23.1215
1696 1896 21.1347
1697 1897 21.3593
1698 1898 22.6721
1699 1899 22.8558
1700 1900 22.1848
1701 1901 22.9964
1702 1902 22.8605
1703 1903 21.6076
1704 1904 23.2332
1705 1905 23.464
1706 1906 23.5951
1707 1907 24.3114
1708 1908 23.9394
1709 1909 23.1738
1710 1910 24.2309
1711 1911 23.6706
1712 1912 23.8881
1713 1913 22.1026
1714 1914 23.2485
1715 1915 22.7009
1716 1916 23.3482
1717 1917 23.8649
1718 1918 22.8487
1719 1919 22.5733
1720 1920 21.3522
1721 1921 22.4732
1722 1922 22.4606
1723 1923 21.0921
1724 1924 22.351
1725 1925 22.7221
1726 1926 22.6082
1727 1927 24.9394
1728 1928 22.5668
1729 1929 24.1283
1730 1930 21.792
1731 1931 23.1488
1732 1932 23.1849
1733 1933 24.1726
1734 1934 23.7234
1735 1935 22.6838
1736 1936 22.1811
1737 1937 22.6704
1738 1938 23.5174
1739 1939 21.8856
1740 1940 22.0923
1741 1941 21.9946
1742 1942 21.666
1743 1943 21.3077
1744 1944 22.7888
1745 1945 22.1785
1746 1946 22.0287
1747 1947 21.3038
1748 1948 20.883
1749 1949 20.5154
1750 1950 20.6197
1751 1951 20.9584
1752 1952 21.5562
1753 1953 23.2338
1754 1954 22.7146
1755 1955 22.0099
1756 1956 22.7543
1757 1957 22.2939
1758 1958 22.4933
1759 1959 22.9701
1760 1960 23.7962
1761 1961 24.1892
1762 1962 24.3056
1763 1963 21.916
1764 1964 22.5534
1765 1965 21.6145
1766 1966 22.2369
1767 1967 22.2711
1768 1968 23.0842
1769 1969 23.2984
1770 1970 22.809
1771 1971 21.9138
1772 1972 20.9368
1773 1973 21.6975
1774 1974 21.8318
1775 1975 22.806
1776 1976 23.2332
1777 1977 21.3282
1778 1978 20.6482
1779 1979 23.252
1780 1980 22.4442
1781 1981 22.5785
1782 1982 20.1687
1783 1983 22.1685
1784 1984 21.0537
1785 1985 21.7577
1786 1986 21.7591
1787 1987 22.6364
1788 1988 22.6556
1789 1989 21.944
1790 1990 21.6118
1791 1991 20.9135
1792 1992 24.309
1793 1993 23.8874
1794 1994 23.6188
1795 1995 22.6584
1796 1996 23.1584
1797 1997 23.7409
1798 1998 23.8159
1799 1999 24.5831
1800 2000 23.1953
1801 2001 23.0258
1802 2002 24.3814
1803 2003 23.2055
1804 2004 22.052
1805 2005 24.3366
1806 2006 23.2404
1807 2007 23.3631
1808 2008 23.0633
1809 2009 25.0105
1810 2010 24.8755
1811 2011 22.5901
1812 2012 24.7275
1813 2013 24.7649
1814 2014 25.87
1815 2015 25.5197
1816 2016 23.6561
1817 2017 24.8444
1818 2018 23.7963
1819 2019 28.2111
1820 2020 25.7298
1821 2021 25.188
1822 2022 26.1336
1823 2023 24.6289
1824 2024 24.7188
1825 2025 26.7667
1826 2026 23.5696
1827 2027 27.9496
1828 2028 25.1327
1829 2029 25.3692
1830 2030 24.2147
1831 2031 25.6635
1832 2032 24.8898
1833 2033 24.0826
1834 2034 23.9527
1835 2035 23.168
1836 2036 24.279
1837 2037 25.8591
1838 2038 23.8083
1839 2039 24.5091
1840 2040 25.3515
1841 2041 25.0444
1842 2042 24.8801
1843 2043 26.2338
1844 2044 26.2572
1845 2045 25.2251
1846 2046 26.8805
1847 2047 28.2102
1848 2048 25.9534
1849 2049 25.3454
1850 2050 24.9206
1851 2051 24.6138
1852 2052 24.2447
1853 2053 22.7781
1854 2054 23.1376
1855 2055 23.6314
1856 2056 24.0051
1857 2057 23.9904
1858 2058 26.1678
1859 2059 23.025
1860 2060 22.8886
1861 2061 22.8256
1862 2062 23.1537
1863 2063 24.8762
1864 2064 25.2491
1865 2065 23.4412
1866 2066 25.2948
1867 2067 23.322
1868 2068 24.1474
1869 2069 23.8302
1870 2070 22.9799
1871 2071 23.2468
1872 2072 24.2861
1873 2073 21.9761
1874 2074 24.2404
1875 2075 23.5547
1876 2076 24.2725
1877 2077 24.0762
1878 2078 22.8698
1879 2079 24.1408
1880 2080 23.4448
1881 2081 23.7757
1882 2082 24.2379
1883 2083 24.8663
1884 2084 25.4779
1885 2085 24.4715
1886 2086 24.868
1887 2087 24.0521
1888 2088 23.3411
1889 2089 24.996
1890 2090 24.457
1891 2091 23.7959
1892 2092 23.8366
1893 2093 24.6062
1894 2094 24.4158
1895 2095 24.7236
1896 2096 24.1536
1897 2097 23.352
1898 2098 25.1502
1899 2099 25.3679
1900 2100 25.8303
1901 2101 23.8883
1902 2102 26.1156
1903 2103 25.685
1904 2104 25.7209
1905 2105 26.7584
1906 2106 26.5546
1907 2107 23.9198
1908 2108 24.5352
1909 2109 23.9292
1910 2110 23.5002
1911 2111 23.4683
1912 2112 23.6345
1913 2113 25.0589
1914 2114 25.2769
1915 2115 25.5878
1916 2116 23.6396
1917 2117 24.4401
1918 2118 24.0809
1919 2119 23.0665
1920 2120 23.7544
1921 2121 22.7533
1922 2122 23.4564
1923 2123 23.4451
1924 2124 22.6715
1925 2125 23.3324
1926 2126 24.6975
1927 2127 23.0966
1928 2128 23.5572
1929 2129 23.6345
1930 2130 25.9369
1931 2131 23.7679
1932 2132 23.2071
1933 2133 21.2862
1934 2134 21.3154
1935 2135 22.2205
1936 2136 24.5558
1937 2137 23.9971
1938 2138 23.2025
1939 2139 24.1114
1940 2140 24.7571
1941 2141 26.0288
1942 2142 26.8942
1943 2143 25.475
1944 2144 25.7512
1945 2145 25.8388
1946 2146 22.9076
1947 2147 25.0942
1948 2148 24.3267
1949 2149 23.5067
1950 2150 25.1311
1951 2151 25.8592
1952 2152 24.2118
1953 2153 24.1449
1954 2154 22.8216
1955 2155 23.1404
1956 2156 24.8452
1957 2157 24.1179
1958 2158 23.4822
1959 2159 23.5225
1960 2160 23.2959
1961 2161 23.7949
1962 2162 23.4039
1963 2163 24.9822
1964 2164 23.8823
1965 2165 24.2106
1966 2166 26.0055
1967 2167 25.8443
1968 2168 25.3387
1969 2169 25.1231
1970 2170 25.8377
1971 2171 26.6281
1972 2172 25.0036
1973 2173 22.3555
1974 2174 24.3928
1975 2175 23.6378
1976 2176 24.0286
1977 2177 27.0678
1978 2178 23.2227
1979 2179 23.3084
1980 2180 23.7471
1981 2181 23.8185
1982 2182 24.0883
1983 2183 23.4314
1984 2184 23.1182
1985 2185 22.64
1986 2186 23.4667
1987 2187 25.5266
1988 2188 24.2898
1989 2189 22.0643
1990 2190 22.4267
1991 2191 24.5334
1992 2192 23.8166
1993 2193 23.7593
1994 2194 21.5659
1995 2195 22.5821
1996 2196 23.8681
1997 2197 23.3302
1998 2198 22.7839
1999 2199 24.1055
2000 2200 22.4425
2001 2201 22.3869
2002 2202 24.1464
2003 2203 24.065
2004 2204 22.6899
2005 2205 23.8149
2006 2206 23.8324
2007 2207 24.1525
2008 2208 25.0009
2009 2209 25.4851
2010 2210 24.2482
2011 2211 24.2069
2012 2212 25.4756
2013 2213 25.8018
2014 2214 24.0573
2015 2215 24.1116
2016 2216 23.2378
2017 2217 23.3222
2018 2218 24.0351
2019 2219 23.7953
2020 2220 24.1261
2021 2221 24.9793
2022 2222 25.0025
2023 2223 24.2667
2024 2224 25.2532
2025 2225 27.0134
2026 2226 25.522
2027 2227 25.4368
2028 2228 26.5647
2029 2229 25.1278
2030 2230 25.6718
2031 2231 24.3901
2032 2232 24.5263
2033 2233 25.0106
2034 2234 25.7192
2035 2235 23.9195
2036 2236 24.2297
2037 2237 25.6186
2038 2238 25.8967
2039 2239 24.3292
2040 2240 26.7206
2041 2241 25.1979
2042 2242 24.2482
2043 2243 27.241
2044 2244 26.1978
2045 2245 24.3218
2046 2246 26.0479
2047 2247 26.9104
2048 2248 22.7338
2049 2249 22.9592
2050 2250 24.6897
2051 2251 24.823
2052 2252 24.9999
2053 2253 24.3125
2054 2254 25.7501
2055 2255 26.8612
2056 2256 26.2836
2057 2257 26.1524
2058 2258 24.6503
2059 2259 24.6618
2060 2260 24.9031
2061 2261 27.2792
2062 2262 25.3405
2063 2263 25.6423
2064 2264 26.0996
2065 2265 25.6316
2066 2266 24.278
2067 2267 23.7233
2068 2268 22.9742
2069 2269 23.5236
2070 2270 22.6396
2071 2271 23.482
2072 2272 24.0295
2073 2273 22.8316
2074 2274 23.5548
2075 2275 22.9999
2076 2276 26.9653
2077 2277 25.1407
2078 2278 24.6736
2079 2279 24.8642
2080 2280 23.65
2081 2281 23.6067
2082 2282 24.0513
2083 2283 24.0598
2084 2284 26.6855
2085 2285 22.9233
2086 2286 24.6178
2087 2287 24.096
2088 2288 24.0473
2089 2289 23.8101
2090 2290 23.3926
2091 2291 23.5682
2092 2292 23.1318
2093 2293 23.6023
2094 2294 23.4023
2095 2295 23.6816
2096 2296 23.2669
2097 2297 23.194
2098 2298 24.5728
2099 2299 23.3987
2100 2300 24.3726
2101 2301 24.4031
2102 2302 23.7521
2103 2303 22.9776
2104 2304 23.3401
2105 2305 23.226
2106 2306 23.427
2107 2307 24.1903
2108 2308 23.7185
2109 2309 22.6527
2110 2310 23.7583
2111 2311 23.3862
2112 2312 22.5073
2113 2313 22.7629
2114 2314 24.2378
2115 2315 23.3076
2116 2316 22.7254
2117 2317 22.9895
2118 2318 22.7801
2119 2319 23.2472
2120 2320 23.8883
2121 2321 23.436
2122 2322 24.7343
2123 2323 24.253
2124 2324 23.0981
2125 2325 24.4333
2126 2326 25.3802
2127 2327 23.314
2128 2328 22.3315
2129 2329 23.3594
2130 2330 23.725
2131 2331 23.4611
2132 2332 22.7139
2133 2333 22.7991
2134 2334 25.1508
2135 2335 25.0198
2136 2336 24.8821
2137 2337 23.5592
2138 2338 25.0315
2139 2339 26.1993
2140 2340 25.2866
2141 2341 25.2998
2142 2342 24.6729
2143 2343 24.6308
2144 2344 23.8594
2145 2345 23.5174
2146 2346 25.6259
2147 2347 25.9697
2148 2348 26.6333
2149 2349 25.2566
2150 2350 24.2626
2151 2351 24.8168
2152 2352 24.967
2153 2353 24.3286
2154 2354 24.1568
2155 2355 24.8728
2156 2356 25.9979
2157 2357 26.3188
2158 2358 23.3343
2159 2359 23.3677
2160 2360 25.174
2161 2361 23.976
2162 2362 24.8324
2163 2363 24.8186
2164 2364 24.9057
2165 2365 25.4781
2166 2366 25.8091
2167 2367 24.8046
2168 2368 24.1218
2169 2369 23.0893
2170 2370 24.0409
2171 2371 25.1003
2172 2372 23.3151
2173 2373 23.4112
2174 2374 24.0682
2175 2375 23.7144
2176 2376 24.9984
2177 2377 23.9883
2178 2378 22.7688
2179 2379 24.3936
2180 2380 24.5186
2181 2381 23.9116
2182 2382 23.3784
2183 2383 22.5818
2184 2384 24.7632
2185 2385 24.6252
2186 2386 25.1435
2187 2387 23.8367
2188 2388 24.9728
2189 2389 25.2087
2190 2390 27.1246
2191 2391 26.6674
2192 2392 25.5175
2193 2393 26.7298
2194 2394 27.7428
2195 2395 28.7764
2196 2396 27.1041
2197 2397 26.5507
2198 2398 26.8548
2199 2399 26.4039
2200 2400 28.1218
2201 2401 27.1154
2202 2402 28.3843
2203 2403 27.3646
2204 2404 28.4435
2205 2405 27.4936
2206 2406 25.1021
2207 2407 27.4966
2208 2408 28.8933
2209 2409 26.5389
2210 2410 27.3147
2211 2411 25.2181
2212 2412 26.5187
2213 2413 26.1495
2214 2414 25.7664
2215 2415 24.858
2216 2416 28.5172
2217 2417 27.5947
2218 2418 27.2788
2219 2419 26.6794
2220 2420 27.8064
2221 2421 25.9898
2222 2422 26.27
2223 2423 25.8302
2224 2424 26.9863
2225 2425 25.7636
2226 2426 24.0807
2227 2427 26.2362
2228 2428 24.6689
2229 2429 25.4949
2230 2430 25.1691
2231 2431 25.1923
2232 2432 24.7156
2233 2433 23.2133
2234 2434 24.0992
2235 2435 24.4384
2236 2436 23.7626
2237 2437 21.8793
2238 2438 23.4607
2239 2439 22.5235
2240 2440 23.7681
2241 2441 23.3328
2242 2442 24.0614
2243 2443 22.6956
2244 2444 22.5684
2245 2445 24.5573
2246 2446 23.5288
2247 2447 23.3625
2248 2448 23.4474
2249 2449 22.6493
2250 2450 25.119
2251 2451 25.0171
2252 2452 27.6179
2253 2453 25.8681
2254 2454 24.8632
2255 2455 26.2716
2256 2456 27.2442
2257 2457 26.6189
2258 2458 23.6058
2259 2459 23.0571
2260 2460 22.0607
2261 2461 21.5158
2262 2462 25.4013
2263 2463 23.0652
2264 2464 24.0744
2265 2465 22.4657
2266 2466 23.5873
2267 2467 23.251
2268 2468 24.2565
2269 2469 24.4967
2270 2470 24.3618
2271 2471 24.2216
2272 2472 25.6747
2273 2473 24.2462
2274 2474 24.7719
2275 2475 25.1036
2276 2476 24.2195
2277 2477 24.5374
2278 2478 24.2783
2279 2479 23.7474
2280 2480 25.3639
2281 2481 25.3445
2282 2482 27.9213
2283 2483 25.8837
2284 2484 24.7076
2285 2485 24.4849
2286 2486 24.4344
2287 2487 26.338
2288 2488 24.3266
2289 2489 25.092
2290 2490 23.4715
2291 2491 23.9195
2292 2492 23.6935
2293 2493 25.0709
2294 2494 24.7468
2295 2495 25.2746
2296 2496 25.3452
2297 2497 25.5331
2298 2498 24.7749
2299 2499 24.8137
2300 2500 26.1
2301 2501 25.7898
2302 2502 23.8239
2303 2503 24.9645
2304 2504 23.4738
2305 2505 23.6109
2306 2506 23.4178
2307 2507 23.0077
2308 2508 23.625
2309 2509 24.488
2310 2510 23.8313
2311 2511 23.7448
2312 2512 23.6815
2313 2513 24.7827
2314 2514 24.924
2315 2515 23.6129
2316 2516 23.2805
2317 2517 24.2216
2318 2518 24.0283
2319 2519 23.2814
2320 2520 23.5819
2321 2521 25.0229
2322 2522 24.4593
2323 2523 23.5178
2324 2524 23.9792
2325 2525 21.605
2326 2526 22.2109
2327 2527 21.9059
2328 2528 23.7826
2329 2529 22.3369
2330 2530 25.1962
2331 2531 24.0438
2332 2532 25.3133
2333 2533 24.037
2334 2534 24.7898
2335 2535 24.1657
2336 2536 23.8835
2337 2537 25.2498
2338 2538 21.3004
2339 2539 21.6641
2340 2540 21.8483
2341 2541 23.5754
2342 2542 23.5413
2343 2543 25.9465
2344 2544 26.4794
2345 2545 25.7502
2346 2546 22.9135
2347 2547 23.421
2348 2548 25.5765
2349 2549 24.2877
2350 2550 23.5632
2351 2551 23.3236
2352 2552 23.8121
2353 2553 23.1345
2354 2554 24.4773
2355 2555 23.1573
2356 2556 24.1357
2357 2557 24.2237
2358 2558 23.3443
2359 2559 24.0463
2360 2560 24.5991
2361 2561 24.431
2362 2562 24.6031
2363 2563 25.2804
2364 2564 24.0555
2365 2565 23.5246
2366 2566 24.3036
2367 2567 25.012
2368 2568 24.0672
2369 2569 22.7546
2370 2570 23.558
2371 2571 24.8733
2372 2572 26.4198
2373 2573 25.0322
2374 2574 26.8396
2375 2575 26.2992
2376 2576 25.3017
2377 2577 25.3978
2378 2578 24.4775
2379 2579 24.2637
2380 2580 23.8941
2381 2581 23.6112
2382 2582 23.7739
2383 2583 24.3536
2384 2584 26.5677
2385 2585 25.2892
2386 2586 25.7219
2387 2587 26.4682
2388 2588 25.7625
2389 2589 26.3694
2390 2590 23.5852
2391 2591 24.7843
2392 2592 24.0773
2393 2593 24.2073
2394 2594 23.7384
2395 2595 23.7457
2396 2596 23.712
2397 2597 23.7317
2398 2598 24.869
2399 2599 25.4076
2400 2600 24.5301
2401 2601 24.3361
2402 2602 25.1349
2403 2603 23.3517
2404 2604 24.849
2405 2605 22.811
2406 2606 23.7533
2407 2607 24.0493
2408 2608 24.1021
2409 2609 24.2701
2410 2610 24.9399
2411 2611 25.5416
2412 2612 23.3288
2413 2613 23.2041
2414 2614 25.2135
2415 2615 25.3389
2416 2616 22.4168
2417 2617 22.8038
2418 2618 21.2661
2419 2619 21.666
2420 2620 22.6599
2421 2621 23.877
2422 2622 24.9651
2423 2623 23.8009
2424 2624 24.5589
2425 2625 24.7883
2426 2626 23.5834
2427 2627 22.8029
2428 2628 23.8349
2429 2629 24.3775
2430 2630 24.0909
2431 2631 25.5781
2432 2632 23.6382
2433 2633 22.9318
2434 2634 22.0421
2435 2635 21.2324
2436 2636 22.5373
2437 2637 22.1253
2438 2638 23.1123
2439 2639 23.1618
2440 2640 21.6784
2441 2641 24.3838
2442 2642 23.7789
2443 2643 23.5221
2444 2644 22.2749
2445 2645 23.2833
2446 2646 23.8784
2447 2647 22.919
2448 2648 23.733
2449 2649 22.4789
2450 2650 22.6328
2451 2651 24.5299
2452 2652 23.5802
2453 2653 23.4144
2454 2654 22.5166
2455 2655 22.1899
2456 2656 22.4278
2457 2657 21.9204
2458 2658 23.3107
2459 2659 25.1656
2460 2660 25.4184
2461 2661 24.1982
2462 2662 25.5106
2463 2663 25.1128
2464 2664 23.6112
2465 2665 24.6416
2466 2666 24.5895
2467 2667 26.289
2468 2668 24.4989
2469 2669 23.4726
2470 2670 23.1011
2471 2671 24.7942
2472 2672 24.6636
2473 2673 23.4964
2474 2674 23.3612
2475 2675 22.2006
2476 2676 23.8984
2477 2677 23.1382
2478 2678 22.6465
2479 2679 22.4531
2480 2680 23.3811
2481 2681 23.84
2482 2682 23.1852
2483 2683 22.1504
2484 2684 21.5313
2485 2685 24.2572
2486 2686 23.6341
2487 2687 23.5942
2488 2688 23.7241
2489 2689 22.6849
2490 2690 22.7692
2491 2691 22.2658
2492 2692 23.4012
2493 2693 24.0037
2494 2694 24.6345
2495 2695 23.7
2496 2696 23.9967
2497 2697 24.9812
2498 2698 25.3153
2499 2699 23.9942
2500 2700 24.2952
2501 2701 24.2677
2502 2702 23.4833
2503 2703 25.8041
2504 2704 22.7255
2505 2705 22.5467
2506 2706 22.7411
2507 2707 24.7143
2508 2708 24.1143
2509 2709 24.1899
2510 2710 23.8508
2511 2711 22.716
2512 2712 23.7581
2513 2713 23.5401
2514 2714 23.3079
2515 2715 23.944
2516 2716 25.5595
2517 2717 24.235
2518 2718 23.7753
2519 2719 23.0949
2520 2720 23.1916
2521 2721 22.9949
2522 2722 25.7103
2523 2723 23.8454
2524 2724 23.939
2525 2725 23.1205
2526 2726 24.0621
2527 2727 24.2445
2528 2728 24.5659
2529 2729 23.7129
2530 2730 24.3952
2531 2731 24.768
2532 2732 23.9707
2533 2733 25.9608
2534 2734 26.3871
2535 2735 25.5809
2536 2736 25.7012
2537 2737 23.8399
2538 2738 26.2673
2539 2739 23.9213
2540 2740 24.6978
2541 2741 24.7761
2542 2742 24.1279
2543 2743 23.6408
2544 2744 23.9651
2545 2745 23.5676
2546 2746 25.0365
2547 2747 24.374
2548 2748 24.9303
2549 2749 23.662
2550 2750 23.9082
2551 2751 22.0673
2552 2752 22.7026
2553 2753 24.2981
2554 2754 23.8015
2555 2755 23.3211
2556 2756 25.7805
2557 2757 23.3977
2558 2758 24.8705
2559 2759 25.0374
2560 2760 23.661
2561 2761 24.2296
2562 2762 24.7145
2563 2763 24.6194
2564 2764 25.0754
2565 2765 25.5859
2566 2766 24.6227
2567 2767 22.5095
2568 2768 24.032
2569 2769 23.2666
2570 2770 24.4834
2571 2771 24.8393
2572 2772 25.8443
2573 2773 24.3329
2574 2774 23.3113
2575 2775 25.7459
2576 2776 24.1599
2577 2777 24.0209
2578 2778 23.0274
2579 2779 25.0561
2580 2780 24.0452
2581 2781 23.3205
2582 2782 23.3887
2583 2783 24.5497
2584 2784 23.349
2585 2785 23.5698
2586 2786 23.7911
2587 2787 24.5931
2588 2788 24.8473
2589 2789 25.1294
2590 2790 26.2016
2591 2791 24.3722
2592 2792 24.7159
2593 2793 25.2025
2594 2794 23.7358
2595 2795 22.5622
2596 2796 22.542
2597 2797 23.7405
2598 2798 23.6809
2599 2799 24.0439
2600 2800 23.6277
2601 2801 24.0264
2602 2802 24.7725
2603 2803 24.0925
2604 2804 23.741
2605 2805 24.813
2606 2806 24.7912
2607 2807 23.7419
2608 2808 24.2865
2609 2809 23.8403
2610 2810 23.3126
2611 2811 23.5658
2612 2812 25.5322
2613 2813 23.8024
2614 2814 23.6491
2615 2815 25.6567
2616 2816 25.0911
2617 2817 23.2007
2618 2818 22.6383
2619 2819 22.8622
2620 2820 24.4898
2621 2821 23.7822
2622 2822 23.5354
2623 2823 23.7153
2624 2824 21.984
2625 2825 24.2218
2626 2826 24.7164
2627 2827 24.3631
2628 2828 23.3199
2629 2829 22.2356
2630 2830 21.5939
2631 2831 23.0476
2632 2832 23.607
2633 2833 24.208
2634 2834 25.1339
2635 2835 25.079
2636 2836 24.7321
2637 2837 24.6302
2638 2838 25.1577
2639 2839 23.5697
2640 2840 24.1141
2641 2841 24.4675
2642 2842 25.3942
2643 2843 23.7139
2644 2844 22.3264
2645 2845 24.0086
2646 2846 24.3817
2647 2847 23.264
2648 2848 22.462
2649 2849 23.6954
2650 2850 23.8677
2651 2851 23.6142
2652 2852 23.5432
2653 2853 22.6757
2654 2854 21.7427
2655 2855 23.2175
2656 2856 22.3702
2657 2857 22.3966
2658 2858 22.7195
2659 2859 22.1751
2660 2860 22.9576
2661 2861 22.9655
2662 2862 23.2648
2663 2863 23.3048
2664 2864 22.212
2665 2865 21.425
2666 2866 22.1028
2667 2867 22.2321
2668 2868 23.444
2669 2869 22.2686
2670 2870 24.7715
2671 2871 22.8111
2672 2872 24.2079
2673 2873 23.5838
2674 2874 24.8726
2675 2875 23.8548
2676 2876 22.729
2677 2877 22.9081
2678 2878 21.8515
2679 2879 23.0437
2680 2880 23.0318
2681 2881 22.034
2682 2882 23.3422
2683 2883 23.4594
2684 2884 22.2262
2685 2885 22.7366
2686 2886 23.4135
2687 2887 23.3968
2688 2888 22.7649
2689 2889 23.4505
2690 2890 23.2239
2691 2891 23.523
2692 2892 21.9989
2693 2893 22.9701
2694 2894 22.6464
2695 2895 22.4531
2696 2896 23.3195
2697 2897 24.0188
2698 2898 21.6506
2699 2899 22.4686
2700 2900 22.1815
2701 2901 22.6153
2702 2902 23.5672
2703 2903 23.2325
2704 2904 23.036
2705 2905 22.1774
2706 2906 23.125
2707 2907 24.1692
2708 2908 22.0819
2709 2909 23.1489
2710 2910 23.2051
2711 2911 22.9858
2712 2912 22.6128
2713 2913 22.8593
2714 2914 21.7308
2715 2915 22.1514
2716 2916 22.8747
2717 2917 21.594
2718 2918 22.0846
2719 2919 21.9369
2720 2920 22.9822
2721 2921 22.2429
2722 2922 22.4563
2723 2923 21.2997
2724 2924 22.0448
2725 2925 21.0252
2726 2926 22.8722
2727 2927 22.5064
2728 2928 21.967
2729 2929 23.8316
2730 2930 23.071
2731 2931 21.3856
2732 2932 22.6266
2733 2933 22.7386
2734 2934 22.5339
2735 2935 22.8806
2736 2936 22.7503
2737 2937 23.1487
2738 2938 22.6007
2739 2939 21.0148
2740 2940 20.9551
2741 2941 20.8918
2742 2942 22.2496
2743 2943 23.0917
2744 2944 21.9514
2745 2945 23.2372
2746 2946 22.2459
2747 2947 22.9076
2748 2948 21.9782
2749 2949 22.6274
2750 2950 21.4756
2751 2951 22.8518
2752 2952 23.1363
2753 2953 22.994
2754 2954 23.3714
2755 2955 23.6802
2756 2956 23.1974
2757 2957 22.7613
2758 2958 22.212
2759 2959 23.2695
2760 2960 22.0228
2761 2961 22.4239
2762 2962 23.9899
2763 2963 24.0779
2764 2964 24.249
2765 2965 25.2995
2766 2966 23.3856
2767 2967 24.4534
2768 2968 23.4988
2769 2969 23.8766
2770 2970 23.4953
2771 2971 23.8428
2772 2972 23.9612
2773 2973 23.2393
2774 2974 22.7871
2775 2975 21.5213
2776 2976 22.8838
2777 2977 23.7896
2778 2978 23.6749
2779 2979 22.9279
2780 2980 22.292
2781 2981 23.484
2782 2982 23.1369
2783 2983 23.7414
2784 2984 24.0395
2785 2985 24.2308
2786 2986 22.1642
2787 2987 22.4621
2788 2988 23.3468
2789 2989 22.3782
2790 2990 22.7473
2791 2991 22.8564
2792 2992 23.3382
2793 2993 23.0768
2794 2994 21.6358
2795 2995 23.3358
2796 2996 22.105
2797 2997 23.5757
2798 2998 23.7444
2799 2999 23.1553
2800 3000 23.3067
2801 3001 22.7974
2802 3002 20.6675
2803 3003 21.2453
2804 3004 20.5425
2805 3005 21.6895
2806 3006 21.4593
2807 3007 22.8707
2808 3008 23.7872
2809 3009 22.2303
2810 3010 22.4225
2811 3011 23.9361
2812 3012 23.8937
2813 3013 22.9619
2814 3014 24.4052
2815 3015 22.7421
2816 3016 22.3144
2817 3017 23.0691
2818 3018 23.4891
2819 3019 22.8631
2820 3020 24.1172
2821 3021 23.8209
2822 3022 22.9601
2823 3023 22.2997
2824 3024 23.4762
2825 3025 22.5375
2826 3026 22.7314
2827 3027 24.6257
2828 3028 23.8698
2829 3029 22.4228
2830 3030 22.8024
2831 3031 23.1811
2832 3032 22.4776
2833 3033 22.0575
2834 3034 21.0286
2835 3035 22.3202
2836 3036 23.5713
2837 3037 22.1223
2838 3038 23.4229
2839 3039 23.251
2840 3040 23.3832
2841 3041 23.0886
2842 3042 23.388
2843 3043 22.9613
2844 3044 23.8868
2845 3045 23.6973
2846 3046 24.4056
2847 3047 22.2549
2848 3048 23.3056
2849 3049 23.3286
2850 3050 21.8808
2851 3051 23.5503
2852 3052 22.375
2853 3053 24.0232
2854 3054 23.0818
2855 3055 23.3659
2856 3056 22.1459
2857 3057 22.6021
2858 3058 23.4708
2859 3059 23.7174
2860 3060 23.1403
2861 3061 22.6752
2862 3062 22.0143
2863 3063 23.1916
2864 3064 22.3921
2865 3065 23.2993
2866 3066 22.7237
2867 3067 23.4502
2868 3068 24.5729
2869 3069 22.0668
2870 3070 21.9155
2871 3071 22.8125
2872 3072 24.2034
2873 3073 23.0715
2874 3074 22.9193
2875 3075 22.663
2876 3076 22.7599
2877 3077 23.7048
2878 3078 23.6892
2879 3079 23.105
2880 3080 23.3367
2881 3081 23.9989
2882 3082 24.2152
2883 3083 24.2013
2884 3084 22.6783
2885 3085 22.0519
2886 3086 22.5598
2887 3087 22.2311
2888 3088 21.9042
2889 3089 22.1997
2890 3090 23.658
2891 3091 22.9188
2892 3092 21.1659
2893 3093 22.8022
2894 3094 22.2694
2895 3095 22.7586
2896 3096 22.6128
2897 3097 22.9113
2898 3098 23.7864
2899 3099 25.5601
2900 3100 25.0242
2901 3101 24.9293
2902 3102 24.5391
2903 3103 24.9411
2904 3104 24.8747
2905 3105 24.2383
2906 3106 24.36
2907 3107 23.8238
2908 3108 23.8475
2909 3109 24.1486
2910 3110 23.6208
2911 3111 22.8988
2912 3112 22.047
2913 3113 22.8194
2914 3114 23.7456
2915 3115 22.2325
2916 3116 23.671
2917 3117 24.4031
2918 3118 23.7506
2919 3119 22.9076
2920 3120 23.4722
2921 3121 22.1579
2922 3122 23.0946
2923 3123 22.4584
2924 3124 23.5477
2925 3125 24.0998
2926 3126 23.5562
2927 3127 24.5393
2928 3128 24.9039
2929 3129 23.1118
2930 3130 24.8208
2931 3131 22.3629
2932 3132 22.0251
2933 3133 23.0849
2934 3134 25.2059
2935 3135 23.4767
2936 3136 23.956
2937 3137 22.0083
2938 3138 21.8823
2939 3139 23.6592
2940 3140 22.5146
2941 3141 22.9725
2942 3142 23.4587
2943 3143 24.5185
2944 3144 22.9108
2945 3145 22.8333
2946 3146 24.323
2947 3147 22.755
2948 3148 22.6005
2949 3149 24.6197
2950 3150 22.298
2951 3151 23.9019
2952 3152 26.1139
2953 3153 24.5568
2954 3154 24.1324
2955 3155 23.7968
2956 3156 24.0677
2957 3157 25.3199
2958 3158 25.9145
2959 3159 23.8202
2960 3160 24.7516
2961 3161 23.6988
2962 3162 25.2012
2963 3163 23.9469
2964 3164 25.0599
2965 3165 23.466
2966 3166 24.7663
2967 3167 24.6954
2968 3168 24.0524
2969 3169 25.3822
2970 3170 23.9177
2971 3171 25.2849
2972 3172 23.9578
2973 3173 24.527
2974 3174 23.4773
2975 3175 25.2219
2976 3176 25.426
2977 3177 25.2907
2978 3178 23.115
2979 3179 25.2388
2980 3180 24.4134
2981 3181 23.8734
2982 3182 23.9743
2983 3183 22.3227
2984 3184 24.3613
2985 3185 23.9629
2986 3186 21.0866
2987 3187 22.8058
2988 3188 23.8916
2989 3189 22.8877
2990 3190 22.6831
2991 3191 22.8449
2992 3192 23.291
2993 3193 23.2579
2994 3194 22.7599
2995 3195 23.3134
2996 3196 22.0211
2997 3197 24.74
2998 3198 24.969
2999 3199 24.6121
3000 3200 23.303
3001 3201 24.3388
3002 3202 22.8925
3003 3203 22.4612
3004 3204 23.0377
3005 3205 23.552
3006 3206 24.2409
3007 3207 23.5658
3008 3208 23.3624
3009 3209 22.1246
3010 3210 21.9229
3011 3211 21.9678
3012 3212 22.623
3013 3213 21.1413
3014 3214 21.8803
3015 3215 23.626
3016 3216 24.6006
3017 3217 24.1203
3018 3218 26.9661
3019 3219 25.1194
3020 3220 24.3991
3021 3221 24.4927
3022 3222 26.4309
3023 3223 25.3773
3024 3224 24.7026
3025 3225 24.1348
3026 3226 23.4547
3027 3227 24.0377
3028 3228 23.4528
3029 3229 24.9756
3030 3230 25.4627
3031 3231 25.6623
3032 3232 26.2736
3033 3233 26.8837
3034 3234 26.857
3035 3235 25.218
3036 3236 26.3598
3037 3237 26.1513
3038 3238 24.9643
3039 3239 25.5351
3040 3240 26.7653
3041 3241 28.4359
3042 3242 23.8494
3043 3243 25.5063
3044 3244 23.6888
3045 3245 23.6747
3046 3246 23.7189
3047 3247 22.9481
3048 3248 23.1938
3049 3249 22.1321
3050 3250 22.0928
3051 3251 23.844
3052 3252 21.945
3053 3253 24.1003
3054 3254 21.0467
3055 3255 21.4667
3056 3256 23.5187
3057 3257 23.7133
3058 3258 24.7201
3059 3259 24.1423
3060 3260 23.1043
3061 3261 23.1876
3062 3262 23.1836
3063 3263 23.2142
3064 3264 23.1077
3065 3265 21.6968
3066 3266 22.8764
3067 3267 22.2905
3068 3268 22.1364
3069 3269 22.9159
3070 3270 23.2692
3071 3271 23.8142
3072 3272 22.9335
3073 3273 23.373
3074 3274 22.2263
3075 3275 24.1234
3076 3276 23.5074
3077 3277 23.9114
3078 3278 22.1977
3079 3279 24.0417
3080 3280 23.1751
3081 3281 23.4302
3082 3282 22.7226
3083 3283 24.2792
3084 3284 23.1404
3085 3285 20.5333
3086 3286 21.9437
3087 3287 19.9733
3088 3288 20.799
3089 3289 21.3472
3090 3290 20.7816
3091 3291 20.0352
3092 3292 21.4279
3093 3293 22.4471
3094 3294 22.3905
3095 3295 21.619
3096 3296 22.6626
3097 3297 22.6549
3098 3298 21.2848
3099 3299 22.2603
3100 3300 22.8449
3101 3301 23.1949
3102 3302 22.9177
3103 3303 23.2963
3104 3304 25.2341
3105 3305 23.9284
3106 3306 23.454
3107 3307 22.3835
3108 3308 23.0313
3109 3309 21.282
3110 3310 24.4878
3111 3311 21.9182
3112 3312 24.9495
3113 3313 23.4359
3114 3314 23.1603
3115 3315 23.3868
3116 3316 21.9839
3117 3317 21.5887
3118 3318 22.1338
3119 3319 21.4429
3120 3320 22.4848
3121 3321 22.3314
3122 3322 22.3994
3123 3323 22.167
3124 3324 24.7869
3125 3325 23.7858
3126 3326 24.3945
3127 3327 22.9602
3128 3328 23.5456
3129 3329 23.8498
3130 3330 23.3365
3131 3331 24.7631
3132 3332 25.0511
3133 3333 24.9638
3134 3334 26.6106
3135 3335 25.9756
3136 3336 23.3501
3137 3337 22.7058
3138 3338 22.7247
3139 3339 23.9941
3140 3340 24.6499
3141 3341 23.2429
3142 3342 24.5079
3143 3343 23.7747
3144 3344 24.1876
3145 3345 24.479
3146 3346 25.037
3147 3347 22.4663
3148 3348 23.8212
3149 3349 25.2208
3150 3350 23.7469
3151 3351 25.1382
3152 3352 24.3292
3153 3353 22.5807
3154 3354 22.0314
3155 3355 21.9518
3156 3356 22.3343
3157 3357 21.7455
3158 3358 22.4768
3159 3359 23.2668
3160 3360 23.3659
3161 3361 22.0684
3162 3362 21.7005
3163 3363 21.7894
3164 3364 22.4624
3165 3365 22.4152
3166 3366 21.0267
3167 3367 22.1426
3168 3368 22.0425
3169 3369 23.7776
3170 3370 22.863
3171 3371 22.3035
3172 3372 22.9841
3173 3373 23.328
3174 3374 21.7312
3175 3375 22.3218
3176 3376 23.0882
3177 3377 21.3592
3178 3378 23.9832
3179 3379 22.3535
3180 3380 22.5658
3181 3381 22.7146
3182 3382 23.7218
3183 3383 24.0428
3184 3384 22.6465
3185 3385 22.7762
3186 3386 22.6371
3187 3387 24.7686
3188 3388 24.2834
3189 3389 24.8929
3190 3390 25.1172
3191 3391 25.4088
3192 3392 26.2422
3193 3393 24.5065
3194 3394 24.6151
3195 3395 24.2132
3196 3396 24.8348
3197 3397 23.6709
3198 3398 23.0248
3199 3399 23.1069
3200 3400 23.6104
3201 3401 23.7456
3202 3402 22.731
3203 3403 23.4177
3204 3404 23.0202
3205 3405 22.4988
3206 3406 24.7535
3207 3407 24.049
3208 3408 23.727
3209 3409 22.7071
3210 3410 24.2505
3211 3411 24.2312
3212 3412 22.9407
3213 3413 24.0609
3214 3414 24.2378
3215 3415 25.0578
3216 3416 24.8973
3217 3417 23.18
3218 3418 24.9179
3219 3419 22.6282
3220 3420 23.0452
3221 3421 23.6784
3222 3422 24.3789
3223 3423 22.9998
3224 3424 25.5241
3225 3425 25.6733
3226 3426 24.9045
3227 3427 24.4006
3228 3428 24.8467
3229 3429 25.6905
3230 3430 24.5971
3231 3431 24.911
3232 3432 25.8184
3233 3433 25.0757
3234 3434 24.0435
3235 3435 23.9664
3236 3436 26.2462
3237 3437 25.7329
3238 3438 24.4791
3239 3439 25.0991
3240 3440 24.4586
3241 3441 24.0725
3242 3442 24.4024
3243 3443 24.8944
3244 3444 24.9105
3245 3445 24.1048
3246 3446 24.198
3247 3447 25.1447
3248 3448 23.9413
3249 3449 23.5837
3250 3450 23.6789
3251 3451 23.5301
3252 3452 25.131
3253 3453 25.3393
3254 3454 24.4475
3255 3455 24.1519
3256 3456 23.6365
3257 3457 23.757
3258 3458 22.6081
3259 3459 21.1677
3260 3460 21.0921
3261 3461 23.5077
3262 3462 23.2295
3263 3463 24.4887
3264 3464 25.3061
3265 3465 24.8743
3266 3466 23.6595
3267 3467 24.1852
3268 3468 21.7246
3269 3469 24.2751
3270 3470 23.8087
3271 3471 23.0713
3272 3472 23.4153
3273 3473 23.9953
3274 3474 23.6025
3275 3475 24.5113
3276 3476 22.552
3277 3477 23.8739
3278 3478 23.6623
3279 3479 23.1199
3280 3480 22.8119
3281 3481 22.3712
3282 3482 24.2568
3283 3483 21.3617
3284 3484 22.4144
3285 3485 23.337
3286 3486 22.1375
3287 3487 22.6666
3288 3488 21.7999
3289 3489 22.3941
3290 3490 21.7399
3291 3491 21.5848
3292 3492 22.8727
3293 3493 24.1397
3294 3494 23.7718
3295 3495 23.4038
3296 3496 24.0806
3297 3497 25.3306
3298 3498 22.2289
3299 3499 23.7332
3300 3500 23.0392
3301 3501 23.4465
3302 3502 23.9818
3303 3503 22.8408
3304 3504 23.1693
3305 3505 24.5971
3306 3506 23.5167
3307 3507 22.7533
3308 3508 24.6908
3309 3509 23.6343
3310 3510 23.0544
3311 3511 22.4046
3312 3512 23.5786
3313 3513 23.4477
3314 3514 22.8766
3315 3515 22.057
3316 3516 22.6244
3317 3517 22.775
3318 3518 22.1139
3319 3519 22.3605
3320 3520 21.8998
3321 3521 22.8867
3322 3522 23.7753
3323 3523 22.825
3324 3524 22.6729
3325 3525 22.5553
3326 3526 23.4418
3327 3527 21.5138
3328 3528 22.4913
3329 3529 20.7228
3330 3530 21.047
3331 3531 20.3242
3332 3532 22.3977
3333 3533 21.3305
3334 3534 23.0153
3335 3535 23.3427
3336 3536 22.5889
3337 3537 22.778
3338 3538 23.296
3339 3539 21.4812
3340 3540 22.8992
3341 3541 21.8695
3342 3542 21.1555
3343 3543 21.928
3344 3544 22.8131
3345 3545 22.9274
3346 3546 20.9923
3347 3547 19.8504
3348 3548 21.3941
3349 3549 21.6716
3350 3550 21.3266
3351 3551 24.543
3352 3552 23.991
3353 3553 24.4559
3354 3554 24.3959
3355 3555 24.7291
3356 3556 25.7049
3357 3557 23.1793
3358 3558 24.8918
3359 3559 21.8554
3360 3560 23.0486
3361 3561 20.2669
3362 3562 22.493
3363 3563 21.7409
3364 3564 22.1285
3365 3565 22.723
3366 3566 21.3389
3367 3567 23.3578
3368 3568 22.996
3369 3569 23.4365
3370 3570 23.0731
3371 3571 23.504
3372 3572 24.3493
3373 3573 22.6104
3374 3574 22.1698
3375 3575 24.026
3376 3576 22.8154
3377 3577 21.7257
3378 3578 24.1329
3379 3579 23.0384
3380 3580 24.8378
3381 3581 24.4222
3382 3582 25.4678
3383 3583 24.5226
3384 3584 22.3908
3385 3585 24.4132
3386 3586 23.5915
3387 3587 25.3214
3388 3588 23.7435
3389 3589 24.9376
3390 3590 23.6454
3391 3591 24.6372
3392 3592 21.9576
3393 3593 23.9359
3394 3594 23.878
3395 3595 23.8007
3396 3596 23.2378
3397 3597 23.2011
3398 3598 22.3363
3399 3599 23.7317
3400 3600 22.4012
3401 3601 23.1438
3402 3602 24.0686
3403 3603 23.1584
3404 3604 23.2621
3405 3605 22.8378
3406 3606 21.8577
3407 3607 23.6185
3408 3608 23.6402
3409 3609 25.1212
3410 3610 22.9203
3411 3611 22.516
3412 3612 21.8376
3413 3613 25.0428
3414 3614 23.9638
3415 3615 24.7233
3416 3616 23.3113
3417 3617 23.1079
3418 3618 23.7604
3419 3619 25.2518
3420 3620 25.3896
3421 3621 23.2645
3422 3622 23.5411
3423 3623 25.0122
3424 3624 25.2815
3425 3625 24.0866
3426 3626 23.9287
3427 3627 24.8592
3428 3628 23.6459
3429 3629 22.7892
3430 3630 24.0747
3431 3631 24.4721
3432 3632 24.6206
3433 3633 23.335
3434 3634 24.0841
3435 3635 22.2968
3436 3636 23.0135
3437 3637 22.7304
3438 3638 23.6066
3439 3639 22.9443
3440 3640 23.4601
3441 3641 23.0898
3442 3642 23.4428
3443 3643 24.2315
3444 3644 23.1843
3445 3645 22.9606
3446 3646 24.6939
3447 3647 23.0247
3448 3648 23.1545
3449 3649 23.9492
3450 3650 24.4726
3451 3651 23.1032
3452 3652 23.5476
3453 3653 23.9765
3454 3654 23.0156
3455 3655 24.0285
3456 3656 23.7964
3457 3657 23.6194
3458 3658 24.023
3459 3659 23.3187
3460 3660 24.1486
3461 3661 23.8057
3462 3662 24.1588
3463 3663 24.0608
3464 3664 23.6892
3465 3665 23.1787
3466 3666 21.5423
3467 3667 24.2573
3468 3668 22.903
3469 3669 23.7292
3470 3670 23.953
3471 3671 23.1778
3472 3672 23.508
3473 3673 21.9643
3474 3674 22.8835
3475 3675 22.2403
3476 3676 21.2007
3477 3677 21.9761
3478 3678 21.2207
3479 3679 21.1099
3480 3680 23.5335
3481 3681 22.2179
3482 3682 25.2755
3483 3683 20.9394
3484 3684 21.2634
3485 3685 21.2565
3486 3686 21.7794
3487 3687 22.145
3488 3688 20.6885
3489 3689 21.8116
3490 3690 22.7703
3491 3691 22.2174
3492 3692 23.2483
3493 3693 23.6916
3494 3694 24.7375
3495 3695 24.9489
3496 3696 22.4557
3497 3697 23.4825
3498 3698 22.1978
3499 3699 21.1855
3500 3700 21.8558
3501 3701 21.9178
3502 3702 21.8838
3503 3703 22.557
3504 3704 24.4172
3505 3705 22.3596
3506 3706 23.8533
3507 3707 21.9277
3508 3708 21.4512
3509 3709 23.7461
3510 3710 23.0436
3511 3711 22.1612
3512 3712 22.986
3513 3713 21.8968
3514 3714 21.2763
3515 3715 22.2621
3516 3716 22.9146
3517 3717 21.4711
3518 3718 21.9469
3519 3719 22.7623
3520 3720 22.3306
3521 3721 22.527
3522 3722 22.0074
3523 3723 24.9049
3524 3724 22.4366
3525 3725 22.8714
3526 3726 21.9271
3527 3727 22.7622
3528 3728 21.4601
3529 3729 23.7178
3530 3730 23.1553
3531 3731 22.7179
3532 3732 20.7792
3533 3733 22.9849
3534 3734 23.0661
3535 3735 23.946
3536 3736 23.5512
3537 3737 22.7571
3538 3738 23.1536
3539 3739 22.4465
3540 3740 24.1944
3541 3741 22.4348
3542 3742 22.7782
3543 3743 22.2763
3544 3744 22.4976
3545 3745 22.2049
3546 3746 24.1571
3547 3747 23.3316
3548 3748 22.7504
3549 3749 22.785
3550 3750 22.4032
3551 3751 22.1501
3552 3752 21.8895
3553 3753 20.5885
3554 3754 22.1528
3555 3755 21.6105
3556 3756 21.4436
3557 3757 22.0041
3558 3758 21.7781
3559 3759 22.3244
3560 3760 22.1773
3561 3761 22.9166
3562 3762 22.2178
3563 3763 21.9765
3564 3764 21.4114
3565 3765 22.2443
3566 3766 23.1714
3567 3767 22.8577
3568 3768 21.8814
3569 3769 21.4496
3570 3770 23.1645
3571 3771 21.2461
3572 3772 21.2952
3573 3773 21.8149
3574 3774 23.1593
3575 3775 24.2213
3576 3776 22.1313
3577 3777 22.6047
3578 3778 23.1876
3579 3779 22.2124
3580 3780 22.4216
3581 3781 23.3177
3582 3782 23.8479
3583 3783 22.9285
3584 3784 21.4849
3585 3785 21.7686
3586 3786 22.9559
3587 3787 23.012
3588 3788 22.4448
3589 3789 21.9416
3590 3790 22.8634
3591 3791 23.9964
3592 3792 22.2339
3593 3793 22.82
3594 3794 23.1119
3595 3795 21.6962
3596 3796 24.2264
3597 3797 22.7626
3598 3798 23.5094
3599 3799 22.7235
3600 3800 23.3591
3601 3801 22.8813
3602 3802 24.8123
3603 3803 22.1999
3604 3804 24.1847
3605 3805 22.8746
3606 3806 24.3433
3607 3807 25.0889
3608 3808 23.631
3609 3809 24.3949
3610 3810 24.5228
3611 3811 24.4013
3612 3812 23.1194
3613 3813 23.3206
3614 3814 23.1421
3615 3815 24.8877
3616 3816 23.7258
3617 3817 24.0078
3618 3818 21.4288
3619 3819 21.8712
3620 3820 23.429
3621 3821 23.7769
3622 3822 25.5499
3623 3823 24.8956
3624 3824 23.8242
3625 3825 23.0529
3626 3826 24.3714
3627 3827 24.7618
3628 3828 25.7042
3629 3829 25.229
3630 3830 24.5399
3631 3831 24.0258
3632 3832 22.7572
3633 3833 24.8227
3634 3834 23.3262
3635 3835 23.3181
3636 3836 25.4046
3637 3837 24.2224
3638 3838 22.6103
3639 3839 22.9519
3640 3840 22.5735
3641 3841 21.3121
3642 3842 22.3892
3643 3843 22.1438
3644 3844 22.5681
3645 3845 21.3235
3646 3846 21.1678
3647 3847 20.9808
3648 3848 21.0353
3649 3849 21.5926
3650 3850 21.7034
3651 3851 21.1065
3652 3852 20.8614
3653 3853 22.0896
3654 3854 21.7776
3655 3855 21.9414
3656 3856 21.8934
3657 3857 20.7904
3658 3858 21.5539
3659 3859 20.9664
3660 3860 21.1783
3661 3861 20.8405
3662 3862 22.1091
3663 3863 23.2076
3664 3864 21.2391
3665 3865 22.8704
3666 3866 24.3474
3667 3867 23.3908
3668 3868 23.4859
3669 3869 22.3923
3670 3870 22.2684
3671 3871 23.1151
3672 3872 23.2376
3673 3873 23.4537
3674 3874 20.9051
3675 3875 20.8775
3676 3876 22.1951
3677 3877 23.1801
3678 3878 20.6524
3679 3879 20.2082
3680 3880 21.798
3681 3881 21.4453
3682 3882 20.9737
3683 3883 21.226
3684 3884 20.3285
3685 3885 21.1923
3686 3886 22.8448
3687 3887 22.426
3688 3888 21.4852
3689 3889 21.0546
3690 3890 21.2146
3691 3891 21.0866
3692 3892 21.462
3693 3893 21.5371
3694 3894 21.1534
3695 3895 21.8167
3696 3896 21.0201
3697 3897 21.1254
3698 3898 22.3514
3699 3899 20.8395
3700 3900 20.4094
3701 3901 19.7529
3702 3902 20.636
3703 3903 20.6627
3704 3904 21.0602
3705 3905 21.1163
3706 3906 21.8911
3707 3907 21.5714
3708 3908 21.1872
3709 3909 22.6673
3710 3910 22.4768
3711 3911 21.2007
3712 3912 21.8841
3713 3913 21.1127
3714 3914 22.231
3715 3915 21.6546
3716 3916 22.027
3717 3917 21.6185
3718 3918 21.1744
3719 3919 22.6242
3720 3920 22.3359
3721 3921 20.5049
3722 3922 22.6024
3723 3923 23.1144
3724 3924 22.724
3725 3925 21.6939
3726 3926 22.0106
3727 3927 21.9548
3728 3928 21.1185
3729 3929 21.7741
3730 3930 22.6478
3731 3931 21.3541
3732 3932 22.7407
3733 3933 20.7193
3734 3934 22.5373
3735 3935 21.6272
3736 3936 20.8276
3737 3937 22.7104
3738 3938 21.1092
3739 3939 20.7998
3740 3940 21.4565
3741 3941 23.0238
3742 3942 21.8731
3743 3943 22.6126
3744 3944 23.5505
3745 3945 21.9908
3746 3946 22.4534
3747 3947 23.1417
3748 3948 21.7018
3749 3949 22.5474
3750 3950 21.303
3751 3951 21.1078
3752 3952 22.1572
3753 3953 22.2359
3754 3954 22.64
3755 3955 22.2569
3756 3956 21.7541
3757 3957 21.8102
3758 3958 22.0389
3759 3959 20.4717
3760 3960 21.0898
3761 3961 21.819
3762 3962 20.5897
3763 3963 22.0353
3764 3964 21.3833
3765 3965 21.5114
3766 3966 20.9498
3767 3967 22.1463
3768 3968 21.8718
3769 3969 21.8258
3770 3970 21.4581
3771 3971 20.4528
3772 3972 21.1818
3773 3973 20.7704
3774 3974 20.2936
3775 3975 20.1176
3776 3976 19.6725
3777 3977 20.603
3778 3978 21.9972
3779 3979 21.77
3780 3980 22.4228
3781 3981 24.0559
3782 3982 23.3233
3783 3983 23.2341
3784 3984 23.2472
3785 3985 22.5027
3786 3986 22.0048
3787 3987 23.561
3788 3988 22.652
3789 3989 23.2996
3790 3990 23.635
3791 3991 22.3694
3792 3992 22.1779
3793 3993 23.632
3794 3994 23.114
3795 3995 22.9565
3796 3996 21.3263
3797 3997 19.0167
3798 3998 20.3758
3799 3999 21.0391
3800 4000 21.1493
3801 4001 20.6865
3802 4002 21.2752
3803 4003 20.1194
3804 4004 19.2451
3805 4005 19.5136
3806 4006 20.5122
3807 4007 21.2069
3808 4008 20.2629
3809 4009 21.3958
3810 4010 21.8414
3811 4011 21.9454
3812 4012 22.2961
3813 4013 22.0125
3814 4014 22.5298
3815 4015 23.2924
3816 4016 22.9132
3817 4017 23.6273
3818 4018 22.8001
3819 4019 21.9183
3820 4020 21.0325
3821 4021 21.7782
3822 4022 21.4234
3823 4023 21.9039
3824 4024 21.0479
3825 4025 21.1318
3826 4026 21.5052
3827 4027 23.0697
3828 4028 21.0856
3829 4029 21.687
3830 4030 24.5658
3831 4031 23.9423
3832 4032 24.169
3833 4033 25.7511
3834 4034 23.3694
3835 4035 23.9956
3836 4036 22.6846
3837 4037 25.3895
3838 4038 24.084
3839 4039 24.2163
3840 4040 23.6561
3841 4041 25.5007
3842 4042 25.0843
3843 4043 26.0328
3844 4044 23.6348
3845 4045 23.5537
3846 4046 22.0712
3847 4047 21.4886
3848 4048 21.7055
3849 4049 23.502
3850 4050 23.3312
3851 4051 21.1527
3852 4052 22.0672
3853 4053 23.5506
3854 4054 23.2504
3855 4055 25.0979
3856 4056 24.5265
3857 4057 22.8714
3858 4058 23.2702
3859 4059 21.6498
3860 4060 24.6821
3861 4061 24.3898
3862 4062 24.4998
3863 4063 24.5583
3864 4064 25.0719
3865 4065 25.1639
3866 4066 25.4693
3867 4067 24.9439
3868 4068 24.0618
3869 4069 22.9234
3870 4070 23.0698
3871 4071 22.6567
3872 4072 24.8364
3873 4073 24.113
3874 4074 24.0903
3875 4075 24.1279
3876 4076 24.2154
3877 4077 24.5003
3878 4078 22.4787
3879 4079 22.1624
3880 4080 23.7422
3881 4081 22.2895
3882 4082 22.8201
3883 4083 22.4177
3884 4084 22.166
3885 4085 22.1291
3886 4086 21.179
3887 4087 23.2227
3888 4088 24.3067
3889 4089 24.0541
3890 4090 23.0276
3891 4091 23.0102
3892 4092 24.9365
3893 4093 22.4127
3894 4094 23.4962
3895 4095 24.4198
3896 4096 22.0017
3897 4097 23.9747
3898 4098 21.8463
3899 4099 21.9812
3900 4100 21.3589
3901 4101 22.1475
3902 4102 21.1441
3903 4103 21.9786
3904 4104 21.4167
3905 4105 20.9989
3906 4106 21.4111
3907 4107 23.3555
3908 4108 22.6549
3909 4109 24.1577
3910 4110 24.7812
3911 4111 24.6571
3912 4112 22.6424
3913 4113 23.1232
3914 4114 24.7297
3915 4115 23.8344
3916 4116 23.0793
3917 4117 22.6123
3918 4118 23.0392
3919 4119 23.1119
3920 4120 24.2949
3921 4121 23.1876
3922 4122 24.4969
3923 4123 24.6254
3924 4124 24.5578
3925 4125 23.0019
3926 4126 23.1433
3927 4127 24.4779
3928 4128 24.3152
3929 4129 24.6214
3930 4130 25.7279
3931 4131 22.961
3932 4132 23.7824
3933 4133 23.7652
3934 4134 24.9622
3935 4135 22.6071
3936 4136 23.3457
3937 4137 22.1991
3938 4138 23.0672
3939 4139 23.7004
3940 4140 23.3723
3941 4141 24.2274
3942 4142 23.362
3943 4143 23.1503
3944 4144 22.2608
3945 4145 23.0696
3946 4146 22.2499
3947 4147 22.5124
3948 4148 23.4111
3949 4149 23.4457
3950 4150 23.4228
3951 4151 24.2738
3952 4152 23.83
3953 4153 24.6964
3954 4154 23.8296
3955 4155 23.3223
3956 4156 22.925
3957 4157 23.0144
3958 4158 22.1858
3959 4159 23.1887
3960 4160 23.0541
3961 4161 22.5587
3962 4162 22.6778
3963 4163 22.6578
3964 4164 23.1142
3965 4165 22.8493
3966 4166 22.3285
3967 4167 23.4022
3968 4168 23.5966
3969 4169 22.3196
3970 4170 23.159
3971 4171 22.466
3972 4172 21.335
3973 4173 22.4647
3974 4174 22.8721
3975 4175 22.4666
3976 4176 23.123
3977 4177 23.1469
3978 4178 21.9387
3979 4179 23.1962
3980 4180 22.8948
3981 4181 22.0525
3982 4182 21.7794
3983 4183 20.8834
3984 4184 22.747
3985 4185 22.5161
3986 4186 22.2335
3987 4187 22.6589
3988 4188 22.7517
3989 4189 22.5192
3990 4190 23.9311
3991 4191 23.3197
3992 4192 22.5533
3993 4193 22.523
3994 4194 23.6101
3995 4195 22.9981
3996 4196 22.7968
3997 4197 23.4565
3998 4198 24.1346
3999 4199 24.2772
4000 4200 24.3438
4001 4201 23.8348
4002 4202 23.2965
4003 4203 21.8685
4004 4204 22.2866
4005 4205 23.4591
4006 4206 22.9861
4007 4207 24.5337
4008 4208 23.9485
4009 4209 23.8413
4010 4210 23.3758
4011 4211 22.4877
4012 4212 23.9755
4013 4213 23.0732
4014 4214 22.3662
4015 4215 21.681
4016 4216 23.8187
4017 4217 22.6054
4018 4218 21.8666
4019 4219 21.728
4020 4220 22.3058
4021 4221 21.88
4022 4222 22.5553
4023 4223 22.24
4024 4224 21.9902
4025 4225 22.7445
4026 4226 22.6427
4027 4227 21.9098
4028 4228 22.1667
4029 4229 21.4134
4030 4230 22.4746
4031 4231 23.4911
4032 4232 23.5807
4033 4233 23.9862
4034 4234 23.0621
4035 4235 22.3046
4036 4236 23.5481
4037 4237 22.4275
4038 4238 22.2942
4039 4239 22.5885
4040 4240 22.8616
4041 4241 22.6336
4042 4242 23.322
4043 4243 21.4882
4044 4244 21.8218
4045 4245 22.2888
4046 4246 22.0902
4047 4247 22.1377
4048 4248 21.4071
4049 4249 21.7883
4050 4250 20.5299
4051 4251 21.6333
4052 4252 22.4439
4053 4253 22.83
4054 4254 24.3163
4055 4255 22.8657
4056 4256 22.5161
4057 4257 22.4999
4058 4258 23.1775
4059 4259 21.2742
4060 4260 22.6279
4061 4261 23.8664
4062 4262 24.2071
4063 4263 23.0807
4064 4264 21.7718
4065 4265 20.7438
4066 4266 23.0586
4067 4267 20.6373
4068 4268 23.6343
4069 4269 24.9292
4070 4270 22.8722
4071 4271 23.5964
4072 4272 21.517
4073 4273 22.5739
4074 4274 22.871
4075 4275 22.2593
4076 4276 22.8992
4077 4277 21.9393
4078 4278 22.9037
4079 4279 22.8458
4080 4280 22.0936
4081 4281 23.4471
4082 4282 23.231
4083 4283 24.2444
4084 4284 23.0404
4085 4285 23.7956
4086 4286 23.8617
4087 4287 24.1663
4088 4288 25.2825
4089 4289 23.6506
4090 4290 24.5309
4091 4291 25.3295
4092 4292 24.7878
4093 4293 24.1632
4094 4294 24.9568
4095 4295 25.6796
4096 4296 26.0823
4097 4297 25.6604
4098 4298 25.3755
4099 4299 24.766
4100 4300 25.1508
4101 4301 25.4297
4102 4302 24.8109
4103 4303 23.8431
4104 4304 25.9494
4105 4305 25.4418
4106 4306 26.4312
4107 4307 23.9972
4108 4308 22.6354
4109 4309 24.5788
4110 4310 23.862
4111 4311 24.3272
4112 4312 22.968
4113 4313 22.5287
4114 4314 23.2522
4115 4315 24.5529
4116 4316 24.8125
4117 4317 23.1077
4118 4318 23.9359
4119 4319 23.555
4120 4320 24.0652
4121 4321 23.1161
4122 4322 23.5979
4123 4323 24.4745
4124 4324 25.0926
4125 4325 21.9302
4126 4326 23.0589
4127 4327 23.3029
4128 4328 22.7955
4129 4329 22.8862
4130 4330 23.7294
4131 4331 22.7848
4132 4332 24.1118
4133 4333 22.355
4134 4334 23.1816
4135 4335 21.3282
4136 4336 21.7144
4137 4337 21.8038
4138 4338 22.9011
4139 4339 24.7778
4140 4340 22.674
4141 4341 21.5275
4142 4342 22.4895
4143 4343 22.1721
4144 4344 21.4916
4145 4345 23.2999
4146 4346 21.6513
4147 4347 21.919
4148 4348 23.2593
4149 4349 22.3368
4150 4350 21.4292
4151 4351 22.9178
4152 4352 21.6365
4153 4353 22.1333
4154 4354 22.4334
4155 4355 22.777
4156 4356 21.7124
4157 4357 23.4585
4158 4358 21.8344
4159 4359 22.5427
4160 4360 21.6133
4161 4361 22.4643
4162 4362 23.9786
4163 4363 22.7168
4164 4364 21.4752
4165 4365 22.8937
4166 4366 21.7965
4167 4367 21.3619
4168 4368 22.4776
4169 4369 21.2861
4170 4370 21.8382
4171 4371 21.1455
4172 4372 20.5684
4173 4373 20.3177
4174 4374 20.7981
4175 4375 21.6067
4176 4376 21.3044
4177 4377 20.1799
4178 4378 19.9816
4179 4379 22.464
4180 4380 22.7191
4181 4381 20.8046
4182 4382 22.1209
4183 4383 22.9698
4184 4384 21.6331
4185 4385 22.211
4186 4386 21.6828
4187 4387 22.3626
4188 4388 22.4786
4189 4389 23.1821
4190 4390 21.8328
4191 4391 22.507
4192 4392 23.1263
4193 4393 22.2284
4194 4394 22.6092
4195 4395 23.7703
4196 4396 22.9062
4197 4397 21.3817
4198 4398 23.6302
4199 4399 22.6908
4200 4400 21.6844
4201 4401 22.7153
4202 4402 23.3109
4203 4403 22.8012
4204 4404 23.1251
4205 4405 24.258
4206 4406 23.8143
4207 4407 24.2383
4208 4408 25.0233
4209 4409 23.5995
4210 4410 22.601
4211 4411 23.2851
4212 4412 22.8253
4213 4413 22.0471
4214 4414 23.172
4215 4415 25.3084
4216 4416 23.6701
4217 4417 23.507
4218 4418 23.6221
4219 4419 23.9776
4220 4420 23.9191
4221 4421 24.8555
4222 4422 24.0835
4223 4423 23.3934
4224 4424 23.3427
4225 4425 23.8358
4226 4426 23.181
4227 4427 22.3797
4228 4428 21.9234
4229 4429 22.0324
4230 4430 21.5462
4231 4431 21.4709
4232 4432 21.1654
4233 4433 23.7702
4234 4434 21.4476
4235 4435 24.2759
4236 4436 21.7278
4237 4437 21.3444
4238 4438 22.6887
4239 4439 22.0273
4240 4440 21.0737
4241 4441 22.9411
4242 4442 22.3662
4243 4443 22.4394
4244 4444 24.3065
4245 4445 23.2072
4246 4446 20.9589
4247 4447 22.9653
4248 4448 21.591
4249 4449 21.9729
4250 4450 22.8205
4251 4451 23.019
4252 4452 22.7606
4253 4453 21.9967
4254 4454 21.8411
4255 4455 21.29
4256 4456 23.2198
4257 4457 23.2808
4258 4458 23.2956
4259 4459 21.3916
4260 4460 21.4482
4261 4461 21.7551
4262 4462 22.3882
4263 4463 21.7064
4264 4464 20.7689
4265 4465 21.0717
4266 4466 22.6825
4267 4467 21.0344
4268 4468 23.224
4269 4469 24.4421
4270 4470 22.2375
4271 4471 23.4935
4272 4472 21.7829
4273 4473 20.9835
4274 4474 21.5951
4275 4475 22.4021
4276 4476 22.844
4277 4477 20.9184
4278 4478 21.0908
4279 4479 20.3
4280 4480 21.0501
4281 4481 22.772
4282 4482 21.485
4283 4483 22.5227
4284 4484 23.4043
4285 4485 22.9821
4286 4486 21.6169
4287 4487 22.4082
4288 4488 22.2748
4289 4489 24.0058
4290 4490 21.6146
4291 4491 21.5864
4292 4492 23.0516
4293 4493 23.0564
4294 4494 22.5682
4295 4495 23.5862
4296 4496 21.6366
4297 4497 22.4515
4298 4498 22.9782
4299 4499 22.4848
4300 4500 22.8708
4301 4501 23.3568
4302 4502 21.7068
4303 4503 23.0902
4304 4504 22.9484
4305 4505 22.3693
4306 4506 22.6624
4307 4507 22.3558
4308 4508 21.3221
4309 4509 22.7753
4310 4510 22.2248
4311 4511 20.8415
4312 4512 21.5339
4313 4513 21.8698
4314 4514 22.6546
4315 4515 24.0315
4316 4516 24.0197
4317 4517 22.94
4318 4518 21.9267
4319 4519 21.9778
4320 4520 22.5393
4321 4521 22.5392
4322 4522 22.2932
4323 4523 21.7312
4324 4524 22.5591
4325 4525 21.7639
4326 4526 21.8877
4327 4527 22.2338
4328 4528 22.535
4329 4529 23.0916
4330 4530 23.1809
4331 4531 21.8793
4332 4532 20.4498
4333 4533 21.4489
4334 4534 22.0535
4335 4535 21.7614
4336 4536 20.8651
4337 4537 20.1634
4338 4538 20.0077
4339 4539 20.9677
4340 4540 21.3175
4341 4541 20.8028
4342 4542 21.3821
4343 4543 22.2183
4344 4544 22.8796
4345 4545 21.744
4346 4546 22.178
4347 4547 22.3424
4348 4548 25.3231
4349 4549 23.0024
4350 4550 23.9332
4351 4551 21.4475
4352 4552 21.609
4353 4553 22.8948
4354 4554 21.8455
4355 4555 22.2362
4356 4556 22.1027
4357 4557 22.3107
4358 4558 21.666
4359 4559 20.9003
4360 4560 21.4549
4361 4561 24.784
4362 4562 23.6665
4363 4563 24.1264
4364 4564 23.6853
4365 4565 24.6982
4366 4566 23.3237
4367 4567 24.1142
4368 4568 23.9109
4369 4569 24.3092
4370 4570 24.8453
4371 4571 25.0068
4372 4572 24.0445
4373 4573 24.0785
4374 4574 23.9465
4375 4575 23.4869
4376 4576 24.0024
4377 4577 23.4631
4378 4578 24.7118
4379 4579 24.8842
4380 4580 23.9663
4381 4581 24.2589
4382 4582 24.2782
4383 4583 26.2463
4384 4584 25.6253
4385 4585 24.6996
4386 4586 24.3261
4387 4587 24.2068
4388 4588 25.4527
4389 4589 24.3096
4390 4590 24.554
4391 4591 24.3055
4392 4592 25.7146
4393 4593 26.4111
4394 4594 26.4883
4395 4595 26.1965
4396 4596 25.7321
4397 4597 24.3178
4398 4598 23.2659
4399 4599 25.0618
4400 4600 24.8513
4401 4601 24.3463
4402 4602 26.2307
4403 4603 24.6272
4404 4604 26.331
4405 4605 25.8757
4406 4606 23.7122
4407 4607 25.9698
4408 4608 27.1309
4409 4609 28.2867
4410 4610 26.2478
4411 4611 26.7352
4412 4612 25.9096
4413 4613 27.1796
4414 4614 26.4652
4415 4615 23.5231
4416 4616 24.5363
4417 4617 26.7528
4418 4618 27.1041
4419 4619 27.5054
4420 4620 26.0174
4421 4621 27.6097
4422 4622 26.4519
4423 4623 24.931
4424 4624 25.3439
4425 4625 26.6138
4426 4626 25.7664
4427 4627 24.7328
4428 4628 27.0087
4429 4629 25.5854
4430 4630 24.9035
4431 4631 26.3687
4432 4632 26.4544
4433 4633 25.99
4434 4634 25.3743
4435 4635 25.2923
4436 4636 27.4763
4437 4637 24.4461
4438 4638 25.4459
4439 4639 25.3478
4440 4640 22.9194
4441 4641 23.7986
4442 4642 22.5393
4443 4643 23.1841
4444 4644 23.7906
4445 4645 23.8718
4446 4646 25.5063
4447 4647 23.5547
4448 4648 23.4873
4449 4649 22.069
4450 4650 23.0628
4451 4651 23.0822
4452 4652 24.8789
4453 4653 23.0528
4454 4654 22.9277
4455 4655 22.6187
4456 4656 22.9969
4457 4657 23.2586
4458 4658 23.4887
4459 4659 23.9478
4460 4660 22.4973
4461 4661 23.7422
4462 4662 22.9126
4463 4663 26.3005
4464 4664 25.4849
4465 4665 24.5777
4466 4666 26.1549
4467 4667 25.4227
4468 4668 26.5663
4469 4669 26.2906
4470 4670 26.8255
4471 4671 23.5002
4472 4672 23.7449
4473 4673 24.2144
4474 4674 25.0857
4475 4675 24.7813
4476 4676 22.4565
4477 4677 23.3397
4478 4678 22.4902
4479 4679 21.5564
4480 4680 24.9239
4481 4681 24.2017
4482 4682 23.4366
4483 4683 22.8894
4484 4684 23.5334
4485 4685 22.5037
4486 4686 24.1682
4487 4687 23.669
4488 4688 22.4162
4489 4689 21.0109
4490 4690 23.4791
4491 4691 22.2459
4492 4692 20.7978
4493 4693 21.5505
4494 4694 21.6722
4495 4695 20.6263
4496 4696 21.5908
4497 4697 22.2254
4498 4698 20.5526
4499 4699 22.555
4500 4700 23.0056
4501 4701 22.2165
4502 4702 23.4351
4503 4703 25.0333
4504 4704 26.4915
4505 4705 23.9452
4506 4706 24.6571
4507 4707 25.8287
4508 4708 26.1639
4509 4709 26.2533
4510 4710 26.7607
4511 4711 25.4983
4512 4712 25.0981
4513 4713 24.3343
4514 4714 28.5671
4515 4715 26.6245
4516 4716 24.9378
4517 4717 27.8918
4518 4718 27.6894
4519 4719 26.8331
4520 4720 26.9033
4521 4721 27.3295
4522 4722 25.3612
4523 4723 25.4129
4524 4724 27.3901
4525 4725 25.1322
4526 4726 26.036
4527 4727 24.5202
4528 4728 23.3063
4529 4729 24.686
4530 4730 25.1826
4531 4731 25.1196
4532 4732 25.778
4533 4733 23.6879
4534 4734 27.5075
4535 4735 25.5766
4536 4736 27.6284
4537 4737 23.8522
4538 4738 24.93
4539 4739 24.8163
4540 4740 27.2338
4541 4741 24.5754
4542 4742 24.3304
4543 4743 25.6861
4544 4744 27.1065
4545 4745 26.2537
4546 4746 25.002
4547 4747 26.5879
4548 4748 25.3625
4549 4749 26.8862
4550 4750 26.9585
4551 4751 24.7585
4552 4752 27.8708
4553 4753 26.5285
4554 4754 27.0668
4555 4755 27.446
4556 4756 27.3049
4557 4757 26.2597
4558 4758 28.1887
4559 4759 26.5479
4560 4760 26.5674
4561 4761 26.2941
4562 4762 26.7246
4563 4763 26.5753
4564 4764 27.8582
4565 4765 26.4597
4566 4766 24.0102
4567 4767 25.1408
4568 4768 27.501
4569 4769 27.1174
4570 4770 29.5836
4571 4771 29.2868
4572 4772 29.1332
4573 4773 26.9887
4574 4774 30.9752
4575 4775 31.9146
4576 4776 33.0969
4577 4777 29.1364
4578 4778 29.6991
4579 4779 30.0322
4580 4780 30.0114
4581 4781 27.9152
4582 4782 29.0423
4583 4783 31.0242
4584 4784 29.3262
4585 4785 29.1146
4586 4786 28.3857
4587 4787 27.5743
4588 4788 26.4591
4589 4789 27.3949
4590 4790 27.7205
4591 4791 27.4887
4592 4792 28.7937
4593 4793 28.7096
4594 4794 26.1824
4595 4795 29.6725
4596 4796 29.8938
4597 4797 27.5611
4598 4798 27.2495
4599 4799 28.6641
4600 4800 30.967
4601 4801 30.2262
4602 4802 29.4722
4603 4803 28.3031
4604 4804 29.5866
4605 4805 28.0791
4606 4806 27.7284
4607 4807 27.3201
4608 4808 28.83
4609 4809 27.4228
4610 4810 28.7675
4611 4811 31.3884
4612 4812 26.9204
4613 4813 28.9686
4614 4814 28.6797
4615 4815 28.0125
4616 4816 25.5203
4617 4817 28.9134
4618 4818 28.3785
4619 4819 27.9934
4620 4820 28.0553
4621 4821 26.8011
4622 4822 26.8597
4623 4823 27.5148
4624 4824 28.8889
4625 4825 29.339
4626 4826 27.9473
4627 4827 28.2236
4628 4828 26.8838
4629 4829 26.4495
4630 4830 26.7937
4631 4831 25.4492
4632 4832 25.789
4633 4833 26.2738
4634 4834 28.7331
4635 4835 27.8011
4636 4836 28.338
4637 4837 29.1064
4638 4838 29.7335
4639 4839 31.2113
4640 4840 26.8497
4641 4841 27.7137
4642 4842 27.8251
4643 4843 30.4712
4644 4844 30.7612
4645 4845 30.7216
4646 4846 30.7441
4647 4847 29.8484
4648 4848 31.1255
4649 4849 30.2523
4650 4850 31.8114
4651 4851 32.8873
4652 4852 28.6024
4653 4853 32.1348
4654 4854 31.2815
4655 4855 30.7802
4656 4856 29.2033
4657 4857 30.0013
4658 4858 25.0848
4659 4859 25.8614
4660 4860 28.275
4661 4861 29.4752
4662 4862 29.3915
4663 4863 28.6257
4664 4864 27.1743
4665 4865 27.2159
4666 4866 29.3324
4667 4867 29.2882
4668 4868 28.161
4669 4869 29.4197
4670 4870 26.7097
4671 4871 28.2101
4672 4872 28.1791
4673 4873 27.9895
4674 4874 27.5796
4675 4875 29.4091
4676 4876 27.4551
4677 4877 25.4759
4678 4878 23.5113
4679 4879 24.7883
4680 4880 23.6975
4681 4881 23.4789
4682 4882 22.464
4683 4883 24.4411
4684 4884 21.1678
4685 4885 21.9267
4686 4886 22.8544
4687 4887 23.354
4688 4888 23.5119
4689 4889 22.134
4690 4890 21.1422
4691 4891 22.0074
4692 4892 20.9417
4693 4893 21.1932
4694 4894 23.3489
4695 4895 23.3345
4696 4896 21.5698
4697 4897 21.6678
4698 4898 23.4786
4699 4899 23.1923
4700 4900 20.825
4701 4901 21.0187
4702 4902 25.5197
4703 4903 23.2838
4704 4904 24.1871
4705 4905 22.0413
4706 4906 24.2071
4707 4907 21.9923
4708 4908 20.9006
4709 4909 21.5105
4710 4910 22.3015
4711 4911 22.8833
4712 4912 23.1971
4713 4913 23.9098
4714 4914 23.5669
4715 4915 21.3434
4716 4916 22.8004
4717 4917 21.4027
4718 4918 22.1439
4719 4919 22.2089
4720 4920 21.7246
4721 4921 19.8084
4722 4922 21.0024
4723 4923 19.7105
4724 4924 19.9778
4725 4925 20.1576
4726 4926 20.6788
4727 4927 22.2237
4728 4928 22.7054
4729 4929 20.9621
4730 4930 20.1325
4731 4931 22.562
4732 4932 23.2789
4733 4933 22.273
4734 4934 22.6793
4735 4935 21.9704
4736 4936 22.2923
4737 4937 22.7318
4738 4938 22.5661
4739 4939 21.438
4740 4940 23.7814
4741 4941 24.7417
4742 4942 23.89
4743 4943 21.7874
4744 4944 23.976
4745 4945 24.6701
4746 4946 23.1877
4747 4947 22.9894
4748 4948 21.7654
4749 4949 20.935
4750 4950 20.8137
4751 4951 21.0009
4752 4952 23.4483
4753 4953 20.9686
4754 4954 22.0541
4755 4955 22.7805
4756 4956 23.2206
4757 4957 22.2202
4758 4958 23.0036
4759 4959 22.1033
4760 4960 21.7319
4761 4961 22.0882
4762 4962 23.5867
4763 4963 23.0845
4764 4964 22.226
4765 4965 22.6055
4766 4966 21.529
4767 4967 24.6215
4768 4968 22.6889
4769 4969 24.7384
4770 4970 22.2524
4771 4971 20.6752
4772 4972 23.3238
4773 4973 23.5643
4774 4974 21.2441
4775 4975 22.4449
4776 4976 23.3647
4777 4977 24.2387
4778 4978 24.7616
4779 4979 24.225
4780 4980 23.1333
4781 4981 23.1886
4782 4982 22.2731
4783 4983 22.6354
4784 4984 22.9061
4785 4985 24.436
4786 4986 23.1779
4787 4987 22.9477
4788 4988 22.3668
4789 4989 22.2787
4790 4990 21.5634
4791 4991 20.6252
4792 4992 20.4657
4793 4993 23.4102
4794 4994 22.8145
4795 4995 21.7881
4796 4996 21.3083
4797 4997 19.5935
4798 4998 20.3027
4799 4999 21.0702
4800 5000 20.2232
4801 5001 21.3149
4802 5002 20.4358
4803 5003 20.1641
4804 5004 20.2038
4805 5005 20.735
4806 5006 21.2572
4807 5007 23.0466
4808 5008 22.1488
4809 5009 21.5072
4810 5010 20.4633
4811 5011 20.285
4812 5012 21.315
4813 5013 21.3668
4814 5014 21.64
4815 5015 20.9124
4816 5016 22.3866
4817 5017 21.884
4818 5018 22.5809
4819 5019 20.632
4820 5020 21.3069
4821 5021 22.1574
4822 5022 22.2896
4823 5023 23.7845
4824 5024 24.146
4825 5025 23.3731
4826 5026 24.1565
4827 5027 22.5726
4828 5028 21.5674
4829 5029 23.2018
4830 5030 24.327
4831 5031 23.6619
4832 5032 22.2986
4833 5033 22.1281
4834 5034 22.1376
4835 5035 21.3982
4836 5036 23.4548
4837 5037 25.3604
4838 5038 23.3018
4839 5039 23.0265
4840 5040 24.0038
4841 5041 23.8732
4842 5042 25.6632
4843 5043 26.4693
4844 5044 25.5352
4845 5045 25.2524
4846 5046 27.5242
4847 5047 22.6757
4848 5048 28.3016
4849 5049 28.856
4850 5050 27.631
4851 5051 26.5667
4852 5052 25.9452
4853 5053 25.7662
4854 5054 28.4642
4855 5055 30.2371
4856 5056 28.3185
4857 5057 28.9992
4858 5058 27.1949
4859 5059 26.7275
4860 5060 25.8401
4861 5061 27.1964
4862 5062 26.7323
4863 5063 28.0316
4864 5064 26.7842
4865 5065 24.9686
4866 5066 25.5367
4867 5067 26.6255
4868 5068 25.0345
4869 5069 28.4531
4870 5070 26.5699
4871 5071 27.8688
4872 5072 27.3236
4873 5073 26.5602
4874 5074 27.3599
4875 5075 27.4226
4876 5076 26.2655
4877 5077 25.7072
4878 5078 24.539
4879 5079 23.5678
4880 5080 25.8299
4881 5081 25.0773
4882 5082 26.4336
4883 5083 26.4946
4884 5084 25.896
4885 5085 25.4314
4886 5086 26.6661
4887 5087 26.4697
4888 5088 27.4458
4889 5089 26.1278
4890 5090 26.1826
4891 5091 27.3484
4892 5092 27.3724
4893 5093 26.399
4894 5094 29.2847
4895 5095 26.9859
4896 5096 28.4957
4897 5097 26.6698
4898 5098 29.517
4899 5099 29.8653
4900 5100 29.8917
4901 5101 25.9034
4902 5102 24.333
4903 5103 24.1796
4904 5104 23.6269
4905 5105 24.046
4906 5106 23.7622
4907 5107 24.6913
4908 5108 25.6842
4909 5109 25.0083
4910 5110 27.3801
4911 5111 28.6842
4912 5112 24.6195
4913 5113 25.953
4914 5114 25.4325
4915 5115 25.4679
4916 5116 25.0669
4917 5117 27.3702
4918 5118 25.5781
4919 5119 23.4628
4920 5120 24.7422
4921 5121 24.8707
4922 5122 23.1666
4923 5123 24.5839
4924 5124 23.6444
4925 5125 24.5687
4926 5126 25.9357
4927 5127 24.3919
4928 5128 25.9454
4929 5129 24.4258
4930 5130 24.9849
4931 5131 25.7039
4932 5132 24.6561
4933 5133 23.9253
4934 5134 25.5599
4935 5135 23.499
4936 5136 24.1178
4937 5137 24.2071
4938 5138 24.7099
4939 5139 23.2068
4940 5140 23.3883
4941 5141 23.0147
4942 5142 23.1241
4943 5143 22.2061
4944 5144 23.4343
4945 5145 22.4617
4946 5146 21.7667
4947 5147 21.9747
4948 5148 23.192
4949 5149 25.4868
4950 5150 26.2495
4951 5151 28.3205
4952 5152 28.7296
4953 5153 24.8712
4954 5154 24.9823
4955 5155 23.166
4956 5156 23.859
4957 5157 22.2467
4958 5158 23.8108
4959 5159 23.0239
4960 5160 25.026
4961 5161 24.0455
4962 5162 24.7995
4963 5163 26.2632
4964 5164 24.3259
4965 5165 23.8558
4966 5166 24.2781
4967 5167 24.0438
4968 5168 23.9862
4969 5169 24.9791
4970 5170 24.8454
4971 5171 24.8188
4972 5172 23.6253
4973 5173 25.0049
4974 5174 25.2265
4975 5175 24.8757
4976 5176 25.8765
4977 5177 26.0614
4978 5178 24.3594
4979 5179 26.5478
4980 5180 26.8438
4981 5181 25.5728
4982 5182 26.4977
4983 5183 25.823
4984 5184 25.9256
4985 5185 25.4767
4986 5186 25.1983
4987 5187 26.1799
4988 5188 25.4903
4989 5189 27.3876
4990 5190 26.0022
4991 5191 25.8417
4992 5192 24.494
4993 5193 25.1369
4994 5194 24.4076
4995 5195 25.9827
4996 5196 24.5138
4997 5197 24.6336
4998 5198 25.7925
4999 5199 24.4915
5000 5200 24.2536
5001 5201 25.1823
5002 5202 25.5044
5003 5203 25.6191
5004 5204 25.0176
5005 5205 23.0614
5006 5206 24.7605
5007 5207 24.9758
5008 5208 25.0569
5009 5209 27.7563
5010 5210 24.8412
5011 5211 25.0711
5012 5212 23.6593
5013 5213 23.8577
5014 5214 24.3215
5015 5215 25.1977
5016 5216 24.6166
5017 5217 24.3666
5018 5218 25.9031
5019 5219 24.9833
5020 5220 24.4801
5021 5221 25.1073
5022 5222 25.5654
5023 5223 25.1064
5024 5224 24.5613
5025 5225 25.6579
5026 5226 25.1097
5027 5227 26.0471
5028 5228 25.4054
5029 5229 24.4756
5030 5230 26.6142
5031 5231 25.7323
5032 5232 26.1325
5033 5233 25.8945
5034 5234 27.2063
5035 5235 24.2939
5036 5236 24.6804
5037 5237 26.0117
5038 5238 23.5266
5039 5239 24.4294
5040 5240 25.3362
5041 5241 23.7808
5042 5242 28.0247
5043 5243 25.4975
5044 5244 23.5641
5045 5245 24.0085
5046 5246 23.3243
5047 5247 24.6947
5048 5248 24.5115
5049 5249 24.0364
5050 5250 25.7872
5051 5251 24.3421
5052 5252 26.47
5053 5253 24.6569
5054 5254 24.5943
5055 5255 25.7539
5056 5256 26.0907
5057 5257 25.5285
5058 5258 25.7171
5059 5259 25.8799
5060 5260 24.2504
5061 5261 24.9014
5062 5262 25.5083
5063 5263 22.4767
5064 5264 23.9677
5065 5265 24.2659
5066 5266 24.3059
5067 5267 23.9994
5068 5268 26.3584
5069 5269 22.7338
5070 5270 23.7447
5071 5271 21.9907
5072 5272 22.8449
5073 5273 24.1065
5074 5274 25.1305
5075 5275 23.3632
5076 5276 23.3429
5077 5277 24.8013
5078 5278 22.702
5079 5279 24.0532
5080 5280 23.4339
5081 5281 26.0703
5082 5282 25.271
5083 5283 24.5846
5084 5284 24.2133
5085 5285 25.829
5086 5286 25.8121
5087 5287 26.0368
5088 5288 24.7231
5089 5289 24.3623
5090 5290 23.7987
5091 5291 21.9609
5092 5292 24.6967
5093 5293 23.7161
5094 5294 23.3812
5095 5295 25.2474
5096 5296 26.6373
5097 5297 24.7667
5098 5298 25.5375
5099 5299 24.8898
5100 5300 25.3753
5101 5301 24.933
5102 5302 25.9297
5103 5303 26.1178
5104 5304 24.169
5105 5305 25.1172
5106 5306 25.2933
5107 5307 25.4091
5108 5308 23.8862
5109 5309 25.5867
5110 5310 24.7704
5111 5311 24.6086
5112 5312 22.526
5113 5313 24.4373
5114 5314 25.3028
5115 5315 24.6909
5116 5316 23.9499
5117 5317 22.4769
5118 5318 23.988
5119 5319 23.269
5120 5320 24.377
5121 5321 24.7515
5122 5322 25.3815
5123 5323 25.632
5124 5324 24.1924
5125 5325 24.2152
5126 5326 24.1587
5127 5327 22.3259
5128 5328 23.8907
5129 5329 23.7465
5130 5330 24.7638
5131 5331 23.2994
5132 5332 21.8991
5133 5333 24.0539
5134 5334 23.3285
5135 5335 22.7106
5136 5336 22.2125
5137 5337 23.1155
5138 5338 22.7588
5139 5339 22.4491
5140 5340 22.7239
5141 5341 23.9624
5142 5342 23.6343
5143 5343 25.504
5144 5344 23.8329
5145 5345 23.4375
5146 5346 25.0476
5147 5347 24.4822
5148 5348 25.1841
5149 5349 24.8634
5150 5350 25.2401
5151 5351 24.5444
5152 5352 24.1265
5153 5353 23.3683
5154 5354 24.9191
5155 5355 24.1814
5156 5356 22.6705
5157 5357 23.9745
5158 5358 25.3238
5159 5359 28.1928
5160 5360 23.9325
5161 5361 26.0372
5162 5362 24.5123
5163 5363 25.456
5164 5364 24.2507
5165 5365 26.8712
5166 5366 26.5313
5167 5367 24.4106
5168 5368 23.1063
5169 5369 23.9258
5170 5370 26.9055
5171 5371 25.0514
5172 5372 23.8366
5173 5373 25.6061
5174 5374 23.7897
5175 5375 23.4728
5176 5376 23.7087
5177 5377 23.9219
5178 5378 25.5046
5179 5379 22.6445
5180 5380 25.4049
5181 5381 25.1681
5182 5382 26.1375
5183 5383 24.4815
5184 5384 26.48
5185 5385 25.7449
5186 5386 24.6263
5187 5387 26.1282
5188 5388 25.7116
5189 5389 24.4739
5190 5390 23.9984
5191 5391 23.8518
5192 5392 25.9913
5193 5393 24.541
5194 5394 24.6353
5195 5395 25.7973
5196 5396 26.2872
5197 5397 25.4097
5198 5398 25.1247
5199 5399 24.6987
5200 5400 25.055
5201 5401 23.2039
5202 5402 25.3982
5203 5403 26.9459
5204 5404 26.4401
5205 5405 27.6775
5206 5406 27.5212
5207 5407 26.2906
5208 5408 26.0878
5209 5409 27.6053
5210 5410 26.4195
5211 5411 28.3528
5212 5412 27.3375
5213 5413 26.6249
5214 5414 26.972
5215 5415 25.5173
5216 5416 25.0955
5217 5417 27.4248
5218 5418 28.0087
5219 5419 26.1535
5220 5420 26.7359
5221 5421 25.3951
5222 5422 25.8099
5223 5423 23.5073
5224 5424 24.1039
5225 5425 24.2753
5226 5426 24.8349
5227 5427 25.5648
5228 5428 25.0885
5229 5429 23.7343
5230 5430 24.5183
5231 5431 23.703
5232 5432 23.1149
5233 5433 25.4997
5234 5434 24.1407
5235 5435 26.4149
5236 5436 25.3541
5237 5437 24.5988
5238 5438 25.4155
5239 5439 25.2533
5240 5440 23.5445
5241 5441 25.5919
5242 5442 24.7554
5243 5443 23.3795
5244 5444 27.6957
5245 5445 27.0337
5246 5446 26.4489
5247 5447 25.3661
5248 5448 24.4998
5249 5449 24.2498
5250 5450 25.3372
5251 5451 24.3308
5252 5452 24.583
5253 5453 24.2123
5254 5454 23.8557
5255 5455 25.4068
5256 5456 26.8262
5257 5457 26.4056
5258 5458 25.2877
5259 5459 28.1222
5260 5460 26.301
5261 5461 25.4598
5262 5462 23.0765
5263 5463 24.6662
5264 5464 23.5759
5265 5465 26.1674
5266 5466 23.703
5267 5467 23.7151
5268 5468 23.4098
5269 5469 21.5589
5270 5470 23.0418
5271 5471 23.4635
5272 5472 23.2805
5273 5473 24.3624
5274 5474 22.7524
5275 5475 23.386
5276 5476 24.1814
5277 5477 25.4187
5278 5478 24.5861
5279 5479 24.9867
5280 5480 23.9584
5281 5481 22.6033
5282 5482 24.5973
5283 5483 23.5242
5284 5484 23.6151
5285 5485 23.0412
5286 5486 23.7529
5287 5487 24.5815
5288 5488 24.5453
5289 5489 22.0986
5290 5490 22.3461
5291 5491 24.3485
5292 5492 22.6093
5293 5493 22.4975
5294 5494 25.8387
5295 5495 24.3702
5296 5496 22.8785
5297 5497 23.0847
5298 5498 22.8015
5299 5499 22.8797
5300 5500 23.8522
5301 5501 24.1045
5302 5502 22.5588
5303 5503 24.205
5304 5504 21.6939
5305 5505 21.8099
5306 5506 22.7518
5307 5507 21.3074
5308 5508 24.1698
5309 5509 24.9729
5310 5510 25.1025
5311 5511 22.3797
5312 5512 23.7173
5313 5513 22.1996
5314 5514 22.4289
5315 5515 24.2263
5316 5516 22.2791
5317 5517 23.1749
5318 5518 24.8553
5319 5519 24.5473
5320 5520 25.7787
5321 5521 24.6733
5322 5522 24.9363
5323 5523 25.7789
5324 5524 24.6445
5325 5525 23.9929
5326 5526 27.364
5327 5527 26.3745
5328 5528 27.148
5329 5529 26.8508
5330 5530 25.8925
5331 5531 26.3856
5332 5532 25.0698
5333 5533 25.7624
5334 5534 24.0095
5335 5535 25.1676
5336 5536 25.3304
5337 5537 25.4445
5338 5538 25.3702
5339 5539 24.283
5340 5540 24.7607
5341 5541 25.9969
5342 5542 26.1515
5343 5543 24.1064
5344 5544 26.2922
5345 5545 25.2659
5346 5546 25.2688
5347 5547 24.7087
5348 5548 25.4622
5349 5549 26.2679
5350 5550 26.0614
5351 5551 24.5242
5352 5552 26.9473
5353 5553 26.2909
5354 5554 27.9205
5355 5555 27.5743
5356 5556 26.6811
5357 5557 26.0775
5358 5558 24.0051
5359 5559 22.4093
5360 5560 22.2916
5361 5561 22.6528
5362 5562 22.8716
5363 5563 21.9778
5364 5564 22.1958
5365 5565 23.2366
5366 5566 22.1322
5367 5567 23.2632
5368 5568 22.9912
5369 5569 23.9716
5370 5570 22.6673
5371 5571 23.1797
5372 5572 21.4913
5373 5573 23.6566
5374 5574 24.3731
5375 5575 24.3672
5376 5576 25.4701
5377 5577 23.3691
5378 5578 22.8854
5379 5579 23.1745
5380 5580 23.0892
5381 5581 24.2936
5382 5582 24.2681
5383 5583 23.9622
5384 5584 24.6098
5385 5585 26.132
5386 5586 25.0726
5387 5587 24.2409
5388 5588 23.878
5389 5589 25.1394
5390 5590 25.1831
5391 5591 25.7785
5392 5592 26.7794
5393 5593 25.4837
5394 5594 24.8755
5395 5595 24.6044
5396 5596 24.1936
5397 5597 24.5479
5398 5598 25.004
5399 5599 24.1518
5400 5600 24.5625
5401 5601 25.689
5402 5602 23.5686
5403 5603 24.5471
5404 5604 25.5887
5405 5605 23.5047
5406 5606 25.9318
5407 5607 22.8357
5408 5608 24.2608
5409 5609 25.3231
5410 5610 25.9093
5411 5611 24.7643
5412 5612 24.049
5413 5613 23.5206
5414 5614 21.9131
5415 5615 23.3214
5416 5616 22.9091
5417 5617 23.9122
5418 5618 24.213
5419 5619 23.8729
5420 5620 24.5793
5421 5621 23.8822
5422 5622 23.7347
5423 5623 23.1797
5424 5624 23.7264
5425 5625 24.8674
5426 5626 26.2001
5427 5627 23.2816
5428 5628 24.7646
5429 5629 25.3134
5430 5630 24.1353
5431 5631 23.458
5432 5632 25.4406
5433 5633 26.4173
5434 5634 25.5741
5435 5635 25.6734
5436 5636 22.9477
5437 5637 22.7096
5438 5638 24.5371
5439 5639 23.6888
5440 5640 24.8697
5441 5641 21.9691
5442 5642 24.2827
5443 5643 25.8233
5444 5644 26.3558
5445 5645 25.1129
5446 5646 26.3389
5447 5647 24.6023
5448 5648 24.71
5449 5649 25.9065
5450 5650 25.1863
5451 5651 25.1494
5452 5652 26.2403
5453 5653 23.3837
5454 5654 23.4852
5455 5655 23.0538
5456 5656 24.3197
5457 5657 22.3128
5458 5658 23.2538
5459 5659 22.8946
5460 5660 24.0264
5461 5661 24.1107
5462 5662 21.43
5463 5663 22.9416
5464 5664 23.7047
5465 5665 24.3338
5466 5666 22.5094
5467 5667 23.7924
5468 5668 24.1244
5469 5669 25.4856
5470 5670 26.1625
5471 5671 25.2432
5472 5672 25.6848
5473 5673 26.6109
5474 5674 24.4452
5475 5675 24.1698
5476 5676 23.7764
5477 5677 23.4597
5478 5678 25.5501
5479 5679 22.5338
5480 5680 23.4277
5481 5681 25.2062
5482 5682 22.9995
5483 5683 25.1816
5484 5684 25.4135
5485 5685 26.8115
5486 5686 26.8815
5487 5687 25.3622
5488 5688 24.9453
5489 5689 27.8407
5490 5690 23.1552
5491 5691 24.3847
5492 5692 24.8003
5493 5693 27.2962
5494 5694 25.3786
5495 5695 23.9009
5496 5696 26.0134
5497 5697 25.9581
5498 5698 25
5499 5699 23.6897
5500 5700 23.7041
5501 5701 25.3137
5502 5702 24.5633
5503 5703 27.6092
5504 5704 23.8839
5505 5705 25.5716
5506 5706 24.8446
5507 5707 25.7735
5508 5708 24.7628
5509 5709 25.4168
5510 5710 25.8008
5511 5711 25.2869
5512 5712 27.445
5513 5713 27.7381
5514 5714 26.4597
5515 5715 29.9669
5516 5716 29.2229
5517 5717 26.1053
5518 5718 26.3778
5519 5719 25.4301
5520 5720 26.9612
5521 5721 24.4056
5522 5722 24.0261
5523 5723 26.1172
5524 5724 27.489
5525 5725 28.23
5526 5726 27.2636
5527 5727 27.4501
5528 5728 27.1733
5529 5729 26.7904
5530 5730 28.4274
5531 5731 28.9727
5532 5732 27.5769
5533 5733 28.612
5534 5734 27.2059
5535 5735 26.0888
5536 5736 26.4595
5537 5737 26.2588
5538 5738 23.4698
5539 5739 24.6196
5540 5740 24.598
5541 5741 25.0098
5542 5742 24.0239
5543 5743 24.4819
5544 5744 25.1547
5545 5745 26.7655
5546 5746 25.4404
5547 5747 26.1743
5548 5748 26.059
5549 5749 24.995
5550 5750 24.3252
5551 5751 23.8031
5552 5752 24.0913
5553 5753 26.4599
5554 5754 26.8619
5555 5755 27.4549
5556 5756 27.6828
5557 5757 24.6913
5558 5758 25.6705
5559 5759 26.0048
5560 5760 23.5198
5561 5761 24.8212
5562 5762 25.0063
5563 5763 25.4824
5564 5764 26.0145
5565 5765 25.7349
5566 5766 24.3593
5567 5767 25.8904
5568 5768 23.7941
5569 5769 24.6912
5570 5770 26.5072
5571 5771 26.6265
5572 5772 25.1074
5573 5773 24.1109
5574 5774 25.288
5575 5775 25.8996
5576 5776 27.3259
5577 5777 23.4121
5578 5778 25.8987
5579 5779 25.5135
5580 5780 25.3601
5581 5781 26.2275
5582 5782 25.3908
5583 5783 24.8307
5584 5784 25.7304
5585 5785 24.2223
5586 5786 24.5753
5587 5787 24.6945
5588 5788 26.2081
5589 5789 26.6434
5590 5790 25.2261
5591 5791 25.5876
5592 5792 25.6216
5593 5793 27.1353
5594 5794 24.4879
5595 5795 26.0467
5596 5796 24.739
5597 5797 25.2865
5598 5798 26.3237
5599 5799 27.7842
5600 5800 27.365
5601 5801 26.463
5602 5802 26.8681
5603 5803 26.3029
5604 5804 25.2089
5605 5805 24.8966
5606 5806 24.4146
5607 5807 23.9965
5608 5808 24.2193
5609 5809 25.1901
5610 5810 23.6529
5611 5811 24.4488
5612 5812 23.9843
5613 5813 25.8775
5614 5814 27.6811
5615 5815 27.6987
5616 5816 25.4204
5617 5817 26.021
5618 5818 24.7962
5619 5819 25.7031
5620 5820 23.5617
5621 5821 26.2529
5622 5822 27.1708
5623 5823 28.2532
5624 5824 27.7873
5625 5825 27.321
5626 5826 26.8985
5627 5827 28.5807
5628 5828 26.8595
5629 5829 27.2115
5630 5830 24.6145
5631 5831 26.5309
5632 5832 26.1348
5633 5833 26.7795
5634 5834 27.7202
5635 5835 26.7975
5636 5836 24.8535
5637 5837 25.43
5638 5838 23.6038
5639 5839 23.6813
5640 5840 24.6474
5641 5841 27.311
5642 5842 29.0928
5643 5843 25.8782
5644 5844 25.1069
5645 5845 26.2384
5646 5846 24.3508
5647 5847 22.4319
5648 5848 25.5984
5649 5849 25.9698
5650 5850 24.8188
5651 5851 23.8055
5652 5852 22.5565
5653 5853 23.7959
5654 5854 25.4139
5655 5855 26.6476
5656 5856 26.1936
5657 5857 24.3272
5658 5858 24.1826
5659 5859 25.7182
5660 5860 26.8944
5661 5861 25.9811
5662 5862 25.5769
5663 5863 27.8752
5664 5864 27.3775
5665 5865 27.6298
5666 5866 24.9998
5667 5867 25.2163
5668 5868 26.605
5669 5869 24.2212
5670 5870 25.165
5671 5871 27.1595
5672 5872 26.4583
5673 5873 25.3041
5674 5874 25.3368
5675 5875 24.7123
5676 5876 28.1969
5677 5877 28.2408
5678 5878 27.0869
5679 5879 25.7271
5680 5880 25.4636
5681 5881 28.3128
5682 5882 24.2148
5683 5883 26.8116
5684 5884 25.4772
5685 5885 26.1734
5686 5886 24.8642
5687 5887 26.085
5688 5888 25.2643
5689 5889 26.6668
5690 5890 25.3239
5691 5891 24.6345
5692 5892 26.9718
5693 5893 26.42
5694 5894 23.8636
5695 5895 25.0528
5696 5896 24.8653
5697 5897 27.5493
5698 5898 26.9299
5699 5899 23.7311
5700 5900 23.1865
5701 5901 23.8014
5702 5902 25.8702
5703 5903 23.6743
5704 5904 24.0043
5705 5905 25.2461
5706 5906 25.0926
5707 5907 24.2153
5708 5908 22.9073
5709 5909 23.7613
5710 5910 25.203
5711 5911 25.1775
5712 5912 25.3482
5713 5913 25.5504
5714 5914 25.7408
5715 5915 25.0059
5716 5916 24.7283
5717 5917 26.5168
5718 5918 26.8103
5719 5919 25.0804
5720 5920 24.9481
5721 5921 24.0909
5722 5922 23.8294
5723 5923 23.7609
5724 5924 25.0727
5725 5925 24.1645
5726 5926 23.4094
5727 5927 24.8789
5728 5928 24.8215
5729 5929 26.2626
5730 5930 28.3881
5731 5931 26.9013
5732 5932 24.2133
5733 5933 25.7173
5734 5934 25.8717
5735 5935 28.4425
5736 5936 25.8989
5737 5937 23.3445
5738 5938 22.2468
5739 5939 23.1214
5740 5940 23.7006
5741 5941 23.9503
5742 5942 22.4093
5743 5943 22.9689
5744 5944 23.9879
5745 5945 22.8294
5746 5946 23.4362
5747 5947 24.3834
5748 5948 23.4454
5749 5949 23.3852
5750 5950 23.6781
5751 5951 23.6796
5752 5952 23.1838
5753 5953 24.1526
5754 5954 23.3645
5755 5955 26.1556
5756 5956 25.2915
5757 5957 24.6214
5758 5958 22.3362
5759 5959 23.658
5760 5960 24.0851
5761 5961 24.9083
5762 5962 24.5113
5763 5963 23.6132
5764 5964 25.0598
5765 5965 24.2461
5766 5966 25.9116
5767 5967 25.0711
5768 5968 24.0671
5769 5969 23.5964
5770 5970 24.2223
5771 5971 24.5953
5772 5972 25.4152
5773 5973 23.6472
5774 5974 22.7063
5775 5975 24.6332
5776 5976 25.7511
5777 5977 25.558
5778 5978 24.6624
5779 5979 23.8467
5780 5980 23.6405
5781 5981 23.1078
5782 5982 24.6645
5783 5983 23.9986
5784 5984 24.505
5785 5985 25.673
5786 5986 24.1126
5787 5987 26.1203
5788 5988 27.671
5789 5989 25.4326
5790 5990 24.3421
5791 5991 25.4752
5792 5992 25.8662
5793 5993 25.9283
5794 5994 25.4432
5795 5995 26.9899
5796 5996 24.7887
5797 5997 24.9296
5798 5998 25.6669
5799 5999 24.7192
5800 6000 25.7531
5801 6001 24.51
5802 6002 23.945
5803 6003 25.5492
5804 6004 26.9533
5805 6005 26.3184
5806 6006 25.3987
5807 6007 23.9434
5808 6008 24.6866
5809 6009 25.517
5810 6010 25.3388
5811 6011 25.2387
5812 6012 24.9987
5813 6013 25.5246
5814 6014 24.959
5815 6015 24.676
5816 6016 26.0951
5817 6017 24.6086
5818 6018 22.882
5819 6019 23.2736
5820 6020 25.6144
5821 6021 22.94
5822 6022 22.9808
5823 6023 22.0632
5824 6024 21.9146
5825 6025 24.6169
5826 6026 23.7073
5827 6027 24.135
5828 6028 23.4811
5829 6029 25.7442
5830 6030 23.1214
5831 6031 21.2064
5832 6032 23.1208
5833 6033 22.3021
5834 6034 23.7653
5835 6035 24.1739
5836 6036 23.1376
5837 6037 24.7338
5838 6038 24.5899
5839 6039 24.5018
5840 6040 24.4644
5841 6041 22.7632
5842 6042 23.7395
5843 6043 23.4928
5844 6044 23.5762
5845 6045 23.659
5846 6046 21.8606
5847 6047 24.6779
5848 6048 21.722
5849 6049 22.2214
5850 6050 22.6069
5851 6051 24.6256
5852 6052 22.7918
5853 6053 24.9653
5854 6054 24.2091
5855 6055 23.1304
5856 6056 23.3909
5857 6057 23.128
5858 6058 24.3774
5859 6059 24.7098
5860 6060 24.0319
5861 6061 23.4249
5862 6062 22.4808
5863 6063 22.657
5864 6064 21.9638
5865 6065 22.5622
5866 6066 22.5764
5867 6067 22.9812
5868 6068 22.1229
5869 6069 22.2026
5870 6070 23.8964
5871 6071 22.9584
5872 6072 21.6154
5873 6073 23.2339
5874 6074 23.3936
5875 6075 23.6469
5876 6076 23.3844
5877 6077 23.8227
5878 6078 25.1047
5879 6079 24.5411
5880 6080 24.4823
5881 6081 24.6292
5882 6082 23.6336
5883 6083 22.8844
5884 6084 23.0924
5885 6085 23.4033
5886 6086 23.1728
5887 6087 23.8514
5888 6088 22.5875
5889 6089 22.3619
5890 6090 21.4531
5891 6091 23.3285
5892 6092 22.5158
5893 6093 25.2495
5894 6094 22.7692
5895 6095 22.5478
5896 6096 21.7264
5897 6097 22.0958
5898 6098 22.3198
5899 6099 24.3373
5900 6100 23.6611
5901 6101 23.8236
5902 6102 25.24
5903 6103 25.9393
5904 6104 24.4439
5905 6105 24.8246
5906 6106 23.9485
5907 6107 24.7439
5908 6108 23.0869
5909 6109 22.8088
5910 6110 23.0893
5911 6111 21.8427
5912 6112 22.4216
5913 6113 22.7929
5914 6114 20.8886
5915 6115 21.4892
5916 6116 22.3173
5917 6117 22.8802
5918 6118 22.6184
5919 6119 22.4979
5920 6120 22.9553
5921 6121 22.5486
5922 6122 23.757
5923 6123 23.0247
5924 6124 22.5599
5925 6125 22.7779
5926 6126 22.7278
5927 6127 22.4554
5928 6128 23.5611
5929 6129 23.8017
5930 6130 22.3114
5931 6131 23.1628
5932 6132 23.3122
5933 6133 25.1868
5934 6134 24.5441
5935 6135 24.6337
5936 6136 23.7861
5937 6137 22.3532
5938 6138 24.4648
5939 6139 25.0069
5940 6140 23.2932
5941 6141 21.6248
5942 6142 21.5413
5943 6143 22.4447
5944 6144 24.1151
5945 6145 23.1596
5946 6146 24.1168
5947 6147 24.6577
5948 6148 24.5924
5949 6149 24.4712
5950 6150 25.3922
5951 6151 23.7561
5952 6152 23.3692
5953 6153 21.04
5954 6154 22.9098
5955 6155 23.0006
5956 6156 22.5743
5957 6157 23.5851
5958 6158 24.1924
5959 6159 22.2851
5960 6160 25.0421
5961 6161 24.2414
5962 6162 25.367
5963 6163 25.1584
5964 6164 23.8008
5965 6165 23.2265
5966 6166 23.1512
5967 6167 25.2965
5968 6168 24.6808
5969 6169 22.8921
5970 6170 23.8478
5971 6171 23.47
5972 6172 25.5257
5973 6173 23.352
5974 6174 21.9995
5975 6175 22.96
5976 6176 23.7435
5977 6177 25.0901
5978 6178 27.095
5979 6179 24.4795
5980 6180 24.3562
5981 6181 24.7391
5982 6182 25.2965
5983 6183 26.4552
5984 6184 22.8868
5985 6185 23.0489
5986 6186 22.4766
5987 6187 23.5872
5988 6188 24.8307
5989 6189 24.7291
5990 6190 24.6884
5991 6191 26.6691
5992 6192 23.3181
5993 6193 24.7888
5994 6194 23.7713
5995 6195 25.2311
5996 6196 24.4236
5997 6197 25.646
5998 6198 25.4088
5999 6199 24.6904
6000 6200 24.4809
6001 6201 22.6636
6002 6202 25.9944
6003 6203 26.3476
6004 6204 22.6915
6005 6205 23.9889
6006 6206 24.6173
6007 6207 25.301
6008 6208 26.1271
6009 6209 24.4791
6010 6210 23.2059
6011 6211 20.5198
6012 6212 21.8609
6013 6213 24.1261
6014 6214 22.6527
6015 6215 22.91
6016 6216 21.6783
6017 6217 22.506
6018 6218 23.1727
6019 6219 24.3998
6020 6220 21.9635
6021 6221 22.2297
6022 6222 20.6416
6023 6223 22.1887
6024 6224 22.7844
6025 6225 23.1424
6026 6226 25.1652
6027 6227 25.7833
6028 6228 24.6851
6029 6229 24.3337
6030 6230 24.6055
6031 6231 24.0737
6032 6232 24.7747
6033 6233 25.7747
6034 6234 25.3843
6035 6235 23.8672
6036 6236 23.7135
6037 6237 25.0534
6038 6238 24.3528
6039 6239 25.7021
6040 6240 23.9107
6041 6241 25.2969
6042 6242 23.2436
6043 6243 24.8856
6044 6244 24.4074
6045 6245 24.8911
6046 6246 22.6443
6047 6247 21.7413
6048 6248 26.3976
6049 6249 24.0555
6050 6250 23.8369
6051 6251 24.7328
6052 6252 24.3104
6053 6253 24.4233
6054 6254 24.8263
6055 6255 25.5243
6056 6256 22.9407
6057 6257 23.1924
6058 6258 23.2663
6059 6259 24.3367
6060 6260 24.5003
6061 6261 23.9884
6062 6262 26.8978
6063 6263 24.057
6064 6264 25.292
6065 6265 24.4595
6066 6266 23.4308
6067 6267 22.8927
6068 6268 23.9377
6069 6269 21.663
6070 6270 23.3118
6071 6271 24.3515
6072 6272 24.1098
6073 6273 21.5512
6074 6274 24.3085
6075 6275 22.7881
6076 6276 23.2613
6077 6277 23.4994
6078 6278 25.752
6079 6279 24.4448
6080 6280 24.501
6081 6281 20.6715
6082 6282 23.6704
6083 6283 23.3902
6084 6284 24.113
6085 6285 24.5175
6086 6286 23.6614
6087 6287 23.3038
6088 6288 23.1147
6089 6289 23.9958
6090 6290 21.8035
6091 6291 23.193
6092 6292 23.3934
6093 6293 21.651
6094 6294 23.0568
6095 6295 23.4201
6096 6296 22.6098
6097 6297 22.2584
6098 6298 22.3112
6099 6299 22.3264
6100 6300 23.6216
6101 6301 22.1754
6102 6302 23.274
6103 6303 22.0478
6104 6304 23.362
6105 6305 24.0918
6106 6306 23.4901
6107 6307 22.7962
6108 6308 21.6611
6109 6309 23.7317
6110 6310 20.9952
6111 6311 25.3942
6112 6312 23.7038
6113 6313 26.7134
6114 6314 26.0954
6115 6315 25.0874
6116 6316 25.6012
6117 6317 25.1347
6118 6318 24.37
6119 6319 24.5544
6120 6320 24.3827
6121 6321 24.7736
6122 6322 25.355
6123 6323 25.3251
6124 6324 24.4837
6125 6325 25.3334
6126 6326 24.1847
6127 6327 23.2348
6128 6328 24.4405
6129 6329 22.3009
6130 6330 23.6216
6131 6331 25.156
6132 6332 22.194
6133 6333 24.1604
6134 6334 23.7222
6135 6335 25.9198
6136 6336 24.9712
6137 6337 26.1888
6138 6338 24.7752
6139 6339 26.8024
6140 6340 26.1943
6141 6341 27.2188
6142 6342 26.2652
6143 6343 26.2576
6144 6344 27.8126
6145 6345 26.815
6146 6346 29.4507
6147 6347 27.2827
6148 6348 29.9548
6149 6349 27.8216
6150 6350 27.1189
6151 6351 28.9134
6152 6352 30.3822
6153 6353 28.7964
6154 6354 27.5461
6155 6355 28.6811
6156 6356 28.2757
6157 6357 27.3934
6158 6358 25.5762
6159 6359 27.1459
6160 6360 26.0655
6161 6361 25.0096
6162 6362 26.0304
6163 6363 24.8116
6164 6364 27.3033
6165 6365 29.6466
6166 6366 28.6717
6167 6367 28.9441
6168 6368 30.1496
6169 6369 30.3565
6170 6370 29.012
6171 6371 30.0612
6172 6372 30.9167
6173 6373 26.5046
6174 6374 28.0137
6175 6375 28.1154
6176 6376 28.0583
6177 6377 26.1877
6178 6378 27.6522
6179 6379 28.6884
6180 6380 30.5357
6181 6381 29.0185
6182 6382 29.318
6183 6383 28.484
6184 6384 28.3497
6185 6385 29.7147
6186 6386 27.1953
6187 6387 26.9013
6188 6388 26.3667
6189 6389 27.2754
6190 6390 25.7529
6191 6391 26.9992
6192 6392 25.9674
6193 6393 27.6865
6194 6394 25.904
6195 6395 25.4549
6196 6396 28.6742
6197 6397 30.3172
6198 6398 26.681
6199 6399 25.2228
6200 6400 26.4597
6201 6401 26.4412
6202 6402 27.7336
6203 6403 27.8349
6204 6404 28.279
6205 6405 25.8288
6206 6406 26.7208
6207 6407 26.3209
6208 6408 27.6417
6209 6409 25.5454
6210 6410 26.1012
6211 6411 25.0667
6212 6412 22.017
6213 6413 24.9032
6214 6414 23.4513
6215 6415 22.5564
6216 6416 26.0109
6217 6417 25.9248
6218 6418 24.7803
6219 6419 25.235
6220 6420 26.3208
6221 6421 26.1607
6222 6422 28.5082
6223 6423 28.8482
6224 6424 25.7434
6225 6425 25.9506
6226 6426 26.9925
6227 6427 26.0495
6228 6428 28.8759
6229 6429 27.566
6230 6430 28.7438
6231 6431 26.7919
6232 6432 28.9838
6233 6433 27.0448
6234 6434 26.6891
6235 6435 25.3358
6236 6436 23.9998
6237 6437 24.7751
6238 6438 24.3513
6239 6439 26.4231
6240 6440 25.2807
6241 6441 23.6345
6242 6442 25.3724
6243 6443 26.2011
6244 6444 24.7255
6245 6445 25.8609
6246 6446 24.2521
6247 6447 24.9016
6248 6448 21.9597
6249 6449 24.4012
6250 6450 24.1566
6251 6451 25.8663
6252 6452 23.7319
6253 6453 25.0151
6254 6454 23.8792
6255 6455 23.9641
6256 6456 24.9088
6257 6457 26.1451
6258 6458 25.6768
6259 6459 23.9642
6260 6460 24.6504
6261 6461 25.8229
6262 6462 26.0032
6263 6463 26.4532
6264 6464 25.9695
6265 6465 28.2202
6266 6466 25.9234
6267 6467 24.0327
6268 6468 27.4146
6269 6469 25.2859
6270 6470 24.9139
6271 6471 26.2873
6272 6472 27.6538
6273 6473 26.255
6274 6474 28.4651
6275 6475 26.608
6276 6476 24.4984
6277 6477 29.9298
6278 6478 27.7883
6279 6479 26.0433
6280 6480 27.401
6281 6481 26.995
6282 6482 29.4134
6283 6483 30.0405
6284 6484 25.8613
6285 6485 28.8493
6286 6486 28.504
6287 6487 27.3975
6288 6488 28.5336
6289 6489 27.4069
6290 6490 25.7439
6291 6491 26.8039
6292 6492 25.4009
6293 6493 25.4087
6294 6494 26.0278
6295 6495 26.8267
6296 6496 26.6957
6297 6497 26.8109
6298 6498 27.8358
6299 6499 26.9368
6300 6500 27.7686
6301 6501 29.8252
6302 6502 26.1967
6303 6503 26.4299
6304 6504 26.7956
6305 6505 24.5719
6306 6506 25.8982
6307 6507 25.3349
6308 6508 26.3411
6309 6509 24.9202
6310 6510 29.7634
6311 6511 27.0017
6312 6512 26.4089
6313 6513 26.2993
6314 6514 27.6841
6315 6515 26.5829
6316 6516 23.9872
6317 6517 24.4172
6318 6518 25.031
6319 6519 24.8325
6320 6520 24.7505
6321 6521 26.7674
6322 6522 24.8793
6323 6523 24.3715
6324 6524 25.6897
6325 6525 24.8147
6326 6526 25.2033
6327 6527 26.1192
6328 6528 24.3808
6329 6529 24.2865
6330 6530 24.1349
6331 6531 26.1428
6332 6532 23.6426
6333 6533 27.0722
6334 6534 25.7342
6335 6535 24.9238
6336 6536 27.1443
6337 6537 26.7607
6338 6538 26.6886
6339 6539 26.3841
6340 6540 24.9569
6341 6541 26.6386
6342 6542 24.1662
6343 6543 23.6656
6344 6544 24.3109
6345 6545 24.0427
6346 6546 25.3894
6347 6547 24.6126
6348 6548 25.4734
6349 6549 22.9719
6350 6550 22.4418
6351 6551 23.1648
6352 6552 21.8616
6353 6553 22.4976
6354 6554 23.9776
6355 6555 25.1503
6356 6556 23.6547
6357 6557 23.928
6358 6558 24.2558
6359 6559 24.5609
6360 6560 25.3665
6361 6561 24.3803
6362 6562 25.4214
6363 6563 25.4706
6364 6564 25.9042
6365 6565 24.9651
6366 6566 23.8652
6367 6567 23.6176
6368 6568 23.9187
6369 6569 25.398
6370 6570 23.5825
6371 6571 24.0259
6372 6572 24.4027
6373 6573 24.8006
6374 6574 25.4113
6375 6575 25.787
6376 6576 24.7682
6377 6577 24.5462
6378 6578 23.387
6379 6579 23.1519
6380 6580 24.6032
6381 6581 24.5012
6382 6582 24.9604
6383 6583 27.1236
6384 6584 25.1858
6385 6585 23.575
6386 6586 23.4179
6387 6587 23.9447
6388 6588 23.9885
6389 6589 24.531
6390 6590 23.2023
6391 6591 26.1467
6392 6592 24.6405
6393 6593 24.7972
6394 6594 25.8184
6395 6595 25.9951
6396 6596 29.6264
6397 6597 27.2361
6398 6598 24.5621
6399 6599 24.4162
6400 6600 25.037
6401 6601 26.2475
6402 6602 25.1745
6403 6603 27.278
6404 6604 26.8239
6405 6605 27.365
6406 6606 28.7906
6407 6607 29.2235
6408 6608 27.5426
6409 6609 26.4361
6410 6610 26.5261
6411 6611 27.9114
6412 6612 27.5888
6413 6613 29.0678
6414 6614 26.3287
6415 6615 27.7527
6416 6616 28.1992
6417 6617 27.0962
6418 6618 25.7437
6419 6619 27.2944
6420 6620 26.7392
6421 6621 26.3357
6422 6622 28.1581
6423 6623 27.1382
6424 6624 25.666
6425 6625 26.7538
6426 6626 27.1842
6427 6627 28.0775
6428 6628 25.2354
6429 6629 26.318
6430 6630 25.1352
6431 6631 24.8639
6432 6632 25.7204
6433 6633 27.2595
6434 6634 25.9745
6435 6635 28.1543
6436 6636 28.152
6437 6637 27.3857
6438 6638 25.6166
6439 6639 26.0388
6440 6640 27.8191
6441 6641 27.3977
6442 6642 28.4414
6443 6643 29.8949
6444 6644 26.3595
6445 6645 29.2924
6446 6646 26.3739
6447 6647 28.1867
6448 6648 29.505
6449 6649 28.9479
6450 6650 27.8562
6451 6651 30.2458
6452 6652 28.9488
6453 6653 28.1447
6454 6654 26.5029
6455 6655 25.4875
6456 6656 27.3593
6457 6657 27.7774
6458 6658 30.0924
6459 6659 27.3953
6460 6660 28.1198
6461 6661 27.0108
6462 6662 27.0456
6463 6663 28.7237
6464 6664 28.6648
6465 6665 27.9827
6466 6666 26.4598
6467 6667 29.0488
6468 6668 28.1396
6469 6669 29.0231
6470 6670 26.5882
6471 6671 28.6934
6472 6672 26.1298
6473 6673 26.8924
6474 6674 25.6753
6475 6675 25.2348
6476 6676 25.0953
6477 6677 26.563
6478 6678 27.3232
6479 6679 27.4946
6480 6680 28.4046
6481 6681 28.6401
6482 6682 26.5962
6483 6683 28.2044
6484 6684 28.7174
6485 6685 27.6973
6486 6686 30.1692
6487 6687 28.9377
6488 6688 28.231
6489 6689 29.3313
6490 6690 28.6454
6491 6691 27.6264
6492 6692 28.9471
6493 6693 28.3976
6494 6694 28.0978
6495 6695 29.5606
6496 6696 28.0397
6497 6697 27.9976
6498 6698 28.0763
6499 6699 25.7256
6500 6700 26.9816
6501 6701 28.2708
6502 6702 26.0215
6503 6703 27.8209
6504 6704 27.5073
6505 6705 27.6539
6506 6706 28.2485
6507 6707 28.7905
6508 6708 27.3933
6509 6709 27.3454
6510 6710 26.8687
6511 6711 27.4588
6512 6712 26.1353
6513 6713 26.3593
6514 6714 25.46
6515 6715 24.4456
6516 6716 26.612
6517 6717 25.6554
6518 6718 25.6888
6519 6719 27.0406
6520 6720 23.4797
6521 6721 26.4936
6522 6722 27.2355
6523 6723 26.9416
6524 6724 26.7276
6525 6725 26.7631
6526 6726 28.3152
6527 6727 27.8925
6528 6728 27.4177
6529 6729 28.4648
6530 6730 30.5901
6531 6731 27.3208
6532 6732 28.6657
6533 6733 28.3402
6534 6734 28.5282
6535 6735 28.8736
6536 6736 26.3436
6537 6737 26.8232
6538 6738 28.4225
6539 6739 27.4412
6540 6740 28.7771
6541 6741 27.9734
6542 6742 28.715
6543 6743 30.3931
6544 6744 30.0126
6545 6745 28.6177
6546 6746 27.3583
6547 6747 28.2578
6548 6748 29.8719
6549 6749 29.6688
6550 6750 28.6166
6551 6751 27.1523
6552 6752 30.4348
6553 6753 27.7862
6554 6754 27.0376
6555 6755 26.5868
6556 6756 30.0211
6557 6757 30.4939
6558 6758 30.3725
6559 6759 29.6436
6560 6760 30.1114
6561 6761 30.6303
6562 6762 29.4632
6563 6763 30.358
6564 6764 28.9603
6565 6765 29.2802
6566 6766 28.8152
6567 6767 29.1625
6568 6768 29.3173
6569 6769 28.4346
6570 6770 29.5691
6571 6771 29.5869
6572 6772 29.59
6573 6773 29.7276
6574 6774 29.8588
6575 6775 29.7844
6576 6776 28.9311
6577 6777 28.4014
6578 6778 28.3502
6579 6779 32.176
6580 6780 28.7936
6581 6781 28.3933
6582 6782 27.3207
6583 6783 29.9795
6584 6784 26.9898
6585 6785 27.885
6586 6786 28.3547
6587 6787 28.8837
6588 6788 29.4783
6589 6789 29.8452
6590 6790 29.3277
6591 6791 29.2164
6592 6792 28.9553
6593 6793 26.9666
6594 6794 28.755
6595 6795 28.9616
6596 6796 30.8579
6597 6797 29.1262
6598 6798 29.1337
6599 6799 28.9558
6600 6800 29.0914
6601 6801 28.8826
6602 6802 27.7604
6603 6803 27.7311
6604 6804 29.0084
6605 6805 28.657
6606 6806 28.5259
6607 6807 28.8596
6608 6808 29.0326
6609 6809 28.6608
6610 6810 28.6476
6611 6811 29.3423
6612 6812 31.3475
6613 6813 28.1795
6614 6814 30.2186
6615 6815 31.1363
6616 6816 31.2821
6617 6817 28.5141
6618 6818 29.9734
6619 6819 30.2859
6620 6820 30.4619
6621 6821 30.1145
6622 6822 30.7419
6623 6823 29.7015
6624 6824 30.8516
6625 6825 30.5767
6626 6826 29.4102
6627 6827 29.0569
6628 6828 28.7624
6629 6829 28.3825
6630 6830 29.2605
6631 6831 28.4092
6632 6832 28.9064
6633 6833 30.5463
6634 6834 30.2767
6635 6835 30.3571
6636 6836 31.7247
6637 6837 29.4471
6638 6838 30.5638
6639 6839 29.0544
6640 6840 32.2467
6641 6841 32.87
6642 6842 31.0936
6643 6843 31.5823
6644 6844 32.8176
6645 6845 30.177
6646 6846 29.5512
6647 6847 30.2138
6648 6848 31.5966
6649 6849 30.5406
6650 6850 28.9162
6651 6851 29.8279
6652 6852 32.0614
6653 6853 31.3326
6654 6854 30.8728
6655 6855 30.8675
6656 6856 32.9795
6657 6857 30.2086
6658 6858 29.6155
6659 6859 30.4692
6660 6860 29.5781
6661 6861 29.4726
6662 6862 28.4296
6663 6863 29.1439
6664 6864 31.9651
6665 6865 29.3323
6666 6866 29.4814
6667 6867 30.6451
6668 6868 29.5401
6669 6869 29.1091
6670 6870 29.9034
6671 6871 28.1901
6672 6872 28.286
6673 6873 29.5697
6674 6874 26.3427
6675 6875 26.8985
6676 6876 26.6804
6677 6877 28.6934
6678 6878 29.5988
6679 6879 29.0271
6680 6880 29.2372
6681 6881 26.8765
6682 6882 29.5052
6683 6883 30.3685
6684 6884 30.4332
6685 6885 29.6606
6686 6886 29.3475
6687 6887 30.4052
6688 6888 30.6426
6689 6889 29.4191
6690 6890 32.2994
6691 6891 32.469
6692 6892 32.0741
6693 6893 31.0101
6694 6894 30.6855
6695 6895 28.3197
6696 6896 30.0919
6697 6897 29.829
6698 6898 29.6097
6699 6899 29.8202
6700 6900 27.9105
6701 6901 25.8219
6702 6902 29.7791
6703 6903 29.2671
6704 6904 30.4226
6705 6905 28.4778
6706 6906 29.5343
6707 6907 28.2952
6708 6908 29.1189
6709 6909 30.4237
6710 6910 30.6824
6711 6911 30.4564
6712 6912 29.9199
6713 6913 28.8958
6714 6914 26.8288
6715 6915 28.0673
6716 6916 27.3035
6717 6917 28.6548
6718 6918 29.7438
6719 6919 29.1007
6720 6920 30.0147
6721 6921 28.855
6722 6922 29.759
6723 6923 30.7481
6724 6924 31.683
6725 6925 30.1766
6726 6926 29.5277
6727 6927 27.9104
6728 6928 30.3445
6729 6929 28.4059
6730 6930 28.4488
6731 6931 28.8619
6732 6932 28.3117
6733 6933 27.7415
6734 6934 29.0533
6735 6935 26.8764
6736 6936 27.7401
6737 6937 29.4651
6738 6938 27.7524
6739 6939 27.8621
6740 6940 28.0394
6741 6941 30.832
6742 6942 29.228
6743 6943 29.0502
6744 6944 28.7309
6745 6945 27.3631
6746 6946 29.4848
6747 6947 26.9601
6748 6948 29.0499
6749 6949 29.9401
6750 6950 28.39
6751 6951 29.6376
6752 6952 30.0114
6753 6953 30.3107
6754 6954 27.8693
6755 6955 29.2714
6756 6956 30.4314
6757 6957 32.0486
6758 6958 32.3519
6759 6959 32.2048
6760 6960 28.835
6761 6961 29.7064
6762 6962 30.8536
6763 6963 28.7753
6764 6964 31.4269
6765 6965 31.7753
6766 6966 32.2719
6767 6967 29.3805
6768 6968 31.0572
6769 6969 31.5934
6770 6970 29.5612
6771 6971 29.3306
6772 6972 26.7625
6773 6973 30.3642
6774 6974 29.1499
6775 6975 30.0259
6776 6976 28.7205
6777 6977 27.2844
6778 6978 31.325
6779 6979 28.6691
6780 6980 29.1488
6781 6981 28.923
6782 6982 29.7001
6783 6983 29.7514
6784 6984 28.5383
6785 6985 30.6744
6786 6986 29.605
6787 6987 30.3147
6788 6988 29.4799
6789 6989 27.3719
6790 6990 27.5046
6791 6991 30.8327
6792 6992 28.4847
6793 6993 28.8664
6794 6994 30.3918
6795 6995 30.3273
6796 6996 28.231
6797 6997 26.9099
6798 6998 28.5202
6799 6999 29.4525
6800 7000 29.7108
6801 7001 30.4696
