# Supplementary material for: Histone variant H2A.Z modulates nucleosome dynamics to promote DNA accessibility
Source: Nat Commun. 2023 Feb 11;14:769. doi: 10.1038/s41467-023-36465-5 (PMC9918499; doi:10.1038/s41467-023-36465-5)
Supplement: Supplementary file 4 — Source Data [file 41467_2023_36465_MOESM4_ESM.zip › data/H2A_Ctail_hist_DNA_interaction_inner_3.txt]

1 201 17
2 202 46
3 203 31
4 204 23
5 205 38
6 206 28
7 207 23
8 208 38
9 209 27
10 210 27
11 211 30
12 212 26
13 213 27
14 214 21
15 215 42
16 216 21
17 217 1
18 218 1
19 219 6
20 220 12
21 221 1
22 222 1
23 223 1
24 224 1
25 225 1
26 226 1
27 227 4
28 228 5
29 229 2
30 230 1
31 231 35
32 232 32
33 233 20
34 234 23
35 235 36
36 236 23
37 237 18
38 238 12
39 239 11
40 240 5
41 241 22
42 242 14
43 243 6
44 244 14
45 245 25
46 246 16
47 247 17
48 248 14
49 249 31
50 250 21
51 251 28
52 252 22
53 253 39
54 254 23
55 255 21
56 256 36
57 257 31
58 258 21
59 259 22
60 260 21
61 261 39
62 262 32
63 263 35
64 264 30
65 265 25
66 266 23
67 267 18
68 268 26
69 269 22
70 270 20
71 271 36
72 272 37
73 273 28
74 274 36
75 275 31
76 276 18
77 277 21
78 278 14
79 279 28
80 280 12
81 281 21
82 282 39
83 283 35
84 284 25
85 285 32
86 286 20
87 287 25
88 288 18
89 289 18
90 290 32
91 291 20
92 292 35
93 293 27
94 294 26
95 295 21
96 296 28
97 297 31
98 298 6
99 299 28
100 300 15
101 301 25
102 302 17
103 303 23
104 304 25
105 305 36
106 306 30
107 307 27
108 308 28
109 309 26
110 310 37
111 311 28
112 312 21
113 313 33
114 314 17
115 315 38
116 316 32
117 317 20
118 318 12
119 319 16
120 320 17
121 321 18
122 322 27
123 323 28
124 324 36
125 325 22
126 326 7
127 327 2
128 328 2
129 329 16
130 330 26
131 331 36
132 332 14
133 333 36
134 334 21
135 335 25
136 336 18
137 337 28
138 338 26
139 339 30
140 340 32
141 341 22
142 342 26
143 343 15
144 344 11
145 345 14
146 346 18
147 347 26
148 348 28
149 349 18
150 350 15
151 351 18
152 352 15
153 353 15
154 354 26
155 355 15
156 356 12
157 357 10
158 358 9
159 359 1
160 360 12
161 361 1
162 362 1
163 363 1
164 364 1
165 365 1
166 366 1
167 367 1
168 368 1
169 369 9
170 370 9
171 371 9
172 372 1
173 373 1
174 374 1
175 375 1
176 376 2
177 377 1
178 378 1
179 379 5
180 380 5
181 381 1
182 382 1
183 383 1
184 384 1
185 385 1
186 386 1
187 387 1
188 388 1
189 389 2
190 390 1
191 391 1
192 392 2
193 393 1
194 394 1
195 395 4
196 396 6
197 397 9
198 398 1
199 399 1
200 400 1
201 401 1
202 402 1
203 403 1
204 404 1
205 405 1
206 406 1
207 407 1
208 408 1
209 409 1
210 410 1
211 411 1
212 412 5
213 413 1
214 414 4
215 415 1
216 416 1
217 417 1
218 418 2
219 419 1
220 420 1
221 421 1
222 422 1
223 423 5
224 424 4
225 425 1
226 426 6
227 427 5
228 428 5
229 429 1
230 430 1
231 431 5
232 432 4
233 433 1
234 434 5
235 435 2
236 436 1
237 437 1
238 438 2
239 439 1
240 440 1
241 441 1
242 442 5
243 443 1
244 444 5
245 445 1
246 446 1
247 447 1
248 448 5
249 449 1
250 450 1
251 451 9
252 452 10
253 453 6
254 454 6
255 455 7
256 456 4
257 457 5
258 458 1
259 459 5
260 460 1
261 461 1
262 462 5
263 463 1
264 464 1
265 465 1
266 466 1
267 467 1
268 468 1
269 469 1
270 470 2
271 471 2
272 472 5
273 473 1
274 474 1
275 475 2
276 476 1
277 477 1
278 478 1
279 479 5
280 480 5
281 481 4
282 482 1
283 483 1
284 484 1
285 485 1
286 486 1
287 487 1
288 488 1
289 489 1
290 490 1
291 491 1
292 492 1
293 493 1
294 494 1
295 495 6
296 496 7
297 497 11
298 498 9
299 499 6
300 500 11
301 501 4
302 502 1
303 503 6
304 504 1
305 505 10
306 506 15
307 507 26
308 508 20
309 509 18
310 510 22
311 511 16
312 512 25
313 513 22
314 514 21
315 515 11
316 516 7
317 517 14
318 518 26
319 519 18
320 520 26
321 521 14
322 522 10
323 523 23
324 524 12
325 525 21
326 526 36
327 527 22
328 528 33
329 529 31
330 530 30
331 531 32
332 532 18
333 533 23
334 534 36
335 535 20
336 536 33
337 537 42
338 538 22
339 539 11
340 540 14
341 541 16
342 542 22
343 543 26
344 544 15
345 545 10
346 546 20
347 547 22
348 548 21
349 549 26
350 550 22
351 551 12
352 552 16
353 553 20
354 554 31
355 555 10
356 556 22
357 557 16
358 558 36
359 559 20
360 560 25
361 561 23
362 562 18
363 563 18
364 564 18
365 565 20
366 566 26
367 567 30
368 568 30
369 569 25
370 570 36
371 571 20
372 572 12
373 573 7
374 574 6
375 575 1
376 576 7
377 577 1
378 578 7
379 579 9
380 580 4
381 581 12
382 582 9
383 583 9
384 584 25
385 585 10
386 586 14
387 587 9
388 588 14
389 589 9
390 590 9
391 591 9
392 592 12
393 593 15
394 594 22
395 595 15
396 596 14
397 597 17
398 598 18
399 599 26
400 600 27
401 601 15
402 602 15
403 603 14
404 604 14
405 605 7
406 606 9
407 607 12
408 608 17
409 609 14
410 610 7
411 611 12
412 612 15
413 613 14
414 614 7
415 615 12
416 616 14
417 617 7
418 618 9
419 619 7
420 620 12
421 621 2
422 622 4
423 623 4
424 624 1
425 625 2
426 626 4
427 627 1
428 628 1
429 629 1
430 630 1
431 631 2
432 632 1
433 633 1
434 634 2
435 635 1
436 636 1
437 637 1
438 638 1
439 639 1
440 640 1
441 641 4
442 642 20
443 643 16
444 644 7
445 645 2
446 646 4
447 647 1
448 648 2
449 649 1
450 650 1
451 651 1
452 652 6
453 653 10
454 654 16
455 655 7
456 656 5
457 657 5
458 658 2
459 659 2
460 660 1
461 661 2
462 662 6
463 663 7
464 664 9
465 665 27
466 666 20
467 667 18
468 668 17
469 669 20
470 670 21
471 671 15
472 672 15
473 673 6
474 674 14
475 675 11
476 676 16
477 677 17
478 678 16
479 679 10
480 680 11
481 681 16
482 682 15
483 683 16
484 684 17
485 685 21
486 686 20
487 687 14
488 688 22
489 689 26
490 690 14
491 691 30
492 692 18
493 693 21
494 694 23
495 695 20
496 696 20
497 697 12
498 698 6
499 699 15
500 700 12
501 701 25
502 702 17
503 703 18
504 704 10
505 705 6
506 706 11
507 707 9
508 708 12
509 709 15
510 710 18
511 711 16
512 712 12
513 713 7
514 714 30
515 715 9
516 716 22
517 717 9
518 718 20
519 719 5
520 720 9
521 721 5
522 722 6
523 723 9
524 724 5
525 725 11
526 726 9
527 727 2
528 728 1
529 729 1
530 730 1
531 731 1
532 732 2
533 733 5
534 734 1
535 735 1
536 736 11
537 737 1
538 738 1
539 739 15
540 740 1
541 741 1
542 742 1
543 743 1
544 744 1
545 745 1
546 746 1
547 747 1
548 748 1
549 749 1
550 750 1
551 751 1
552 752 4
553 753 6
554 754 1
555 755 4
556 756 5
557 757 1
558 758 1
559 759 1
560 760 1
561 761 1
562 762 1
563 763 1
564 764 1
565 765 1
566 766 1
567 767 1
568 768 1
569 769 1
570 770 1
571 771 1
572 772 1
573 773 1
574 774 1
575 775 1
576 776 1
577 777 1
578 778 1
579 779 1
580 780 1
581 781 9
582 782 1
583 783 1
584 784 1
585 785 4
586 786 4
587 787 2
588 788 1
589 789 1
590 790 1
591 791 7
592 792 6
593 793 2
594 794 2
595 795 2
596 796 1
597 797 1
598 798 6
599 799 1
600 800 4
601 801 1
602 802 1
603 803 1
604 804 1
605 805 1
606 806 1
607 807 1
608 808 1
609 809 1
610 810 1
611 811 7
612 812 12
613 813 12
614 814 9
615 815 7
616 816 9
617 817 6
618 818 5
619 819 1
620 820 1
621 821 9
622 822 1
623 823 10
624 824 1
625 825 1
626 826 1
627 827 4
628 828 7
629 829 5
630 830 1
631 831 5
632 832 1
633 833 1
634 834 6
635 835 5
636 836 1
637 837 9
638 838 18
639 839 14
640 840 15
641 841 26
642 842 37
643 843 37
644 844 32
645 845 12
646 846 28
647 847 36
648 848 32
649 849 6
650 850 10
651 851 17
652 852 11
653 853 1
654 854 1
655 855 1
656 856 1
657 857 1
658 858 1
659 859 1
660 860 1
661 861 1
662 862 1
663 863 1
664 864 1
665 865 1
666 866 1
667 867 1
668 868 1
669 869 7
670 870 1
671 871 1
672 872 7
673 873 1
674 874 1
675 875 5
676 876 5
677 877 1
678 878 2
679 879 1
680 880 1
681 881 1
682 882 1
683 883 1
684 884 1
685 885 5
686 886 1
687 887 5
688 888 1
689 889 1
690 890 1
691 891 1
692 892 1
693 893 1
694 894 1
695 895 1
696 896 1
697 897 1
698 898 1
699 899 1
700 900 1
701 901 1
702 902 6
703 903 1
704 904 1
705 905 1
706 906 1
707 907 2
708 908 1
709 909 5
710 910 9
711 911 1
712 912 1
713 913 1
714 914 1
715 915 1
716 916 1
717 917 1
718 918 1
719 919 1
720 920 1
721 921 1
722 922 1
723 923 4
724 924 9
725 925 1
726 926 1
727 927 1
728 928 1
729 929 1
730 930 1
731 931 4
732 932 1
733 933 1
734 934 1
735 935 1
736 936 1
737 937 5
738 938 2
739 939 1
740 940 1
741 941 1
742 942 1
743 943 1
744 944 1
745 945 1
746 946 1
747 947 1
748 948 1
749 949 1
750 950 1
751 951 1
752 952 1
753 953 1
754 954 1
755 955 1
756 956 1
757 957 1
758 958 1
759 959 1
760 960 1
761 961 1
762 962 1
763 963 1
764 964 1
765 965 1
766 966 1
767 967 1
768 968 1
769 969 1
770 970 1
771 971 1
772 972 1
773 973 1
774 974 1
775 975 1
776 976 1
777 977 1
778 978 1
779 979 1
780 980 1
781 981 1
782 982 1
783 983 1
784 984 1
785 985 6
786 986 1
787 987 1
788 988 1
789 989 1
790 990 1
791 991 9
792 992 1
793 993 1
794 994 1
795 995 1
796 996 1
797 997 1
798 998 1
799 999 1
800 1000 1
801 1001 1
802 1002 1
803 1003 2
804 1004 1
805 1005 1
806 1006 1
807 1007 1
808 1008 1
809 1009 1
810 1010 1
811 1011 1
812 1012 1
813 1013 1
814 1014 1
815 1015 1
816 1016 1
817 1017 1
818 1018 1
819 1019 1
820 1020 1
821 1021 1
822 1022 1
823 1023 1
824 1024 1
825 1025 1
826 1026 1
827 1027 1
828 1028 1
829 1029 1
830 1030 1
831 1031 1
832 1032 1
833 1033 1
834 1034 1
835 1035 1
836 1036 1
837 1037 1
838 1038 1
839 1039 1
840 1040 1
841 1041 1
842 1042 1
843 1043 1
844 1044 1
845 1045 1
846 1046 1
847 1047 1
848 1048 1
849 1049 1
850 1050 1
851 1051 1
852 1052 1
853 1053 1
854 1054 1
855 1055 1
856 1056 1
857 1057 1
858 1058 1
859 1059 1
860 1060 1
861 1061 1
862 1062 1
863 1063 1
864 1064 1
865 1065 1
866 1066 1
867 1067 1
868 1068 1
869 1069 1
870 1070 1
871 1071 1
872 1072 1
873 1073 1
874 1074 1
875 1075 1
876 1076 1
877 1077 1
878 1078 1
879 1079 1
880 1080 1
881 1081 1
882 1082 1
883 1083 1
884 1084 1
885 1085 1
886 1086 1
887 1087 1
888 1088 1
889 1089 1
890 1090 1
891 1091 1
892 1092 1
893 1093 1
894 1094 1
895 1095 1
896 1096 1
897 1097 1
898 1098 1
899 1099 1
900 1100 1
901 1101 1
902 1102 1
903 1103 1
904 1104 1
905 1105 2
906 1106 1
907 1107 1
908 1108 1
909 1109 1
910 1110 1
911 1111 1
912 1112 1
913 1113 1
914 1114 1
915 1115 6
916 1116 5
917 1117 1
918 1118 1
919 1119 1
920 1120 5
921 1121 1
922 1122 1
923 1123 1
924 1124 1
925 1125 1
926 1126 1
927 1127 1
928 1128 1
929 1129 1
930 1130 1
931 1131 1
932 1132 1
933 1133 1
934 1134 1
935 1135 1
936 1136 6
937 1137 1
938 1138 1
939 1139 1
940 1140 1
941 1141 1
942 1142 1
943 1143 1
944 1144 1
945 1145 4
946 1146 1
947 1147 1
948 1148 5
949 1149 1
950 1150 1
951 1151 1
952 1152 5
953 1153 1
954 1154 1
955 1155 1
956 1156 1
957 1157 1
958 1158 1
959 1159 1
960 1160 1
961 1161 1
962 1162 1
963 1163 1
964 1164 1
965 1165 1
966 1166 1
967 1167 1
968 1168 2
969 1169 9
970 1170 5
971 1171 6
972 1172 4
973 1173 1
974 1174 1
975 1175 1
976 1176 1
977 1177 1
978 1178 1
979 1179 1
980 1180 1
981 1181 1
982 1182 1
983 1183 1
984 1184 1
985 1185 1
986 1186 1
987 1187 1
988 1188 1
989 1189 1
990 1190 1
991 1191 1
992 1192 1
993 1193 1
994 1194 1
995 1195 1
996 1196 1
997 1197 1
998 1198 1
999 1199 1
1000 1200 1
1001 1201 1
1002 1202 1
1003 1203 1
1004 1204 1
1005 1205 1
1006 1206 1
1007 1207 1
1008 1208 1
1009 1209 1
1010 1210 1
1011 1211 1
1012 1212 1
1013 1213 1
1014 1214 1
1015 1215 1
1016 1216 1
1017 1217 1
1018 1218 1
1019 1219 1
1020 1220 1
1021 1221 1
1022 1222 1
1023 1223 1
1024 1224 1
1025 1225 1
1026 1226 1
1027 1227 1
1028 1228 1
1029 1229 1
1030 1230 1
1031 1231 1
1032 1232 1
1033 1233 1
1034 1234 1
1035 1235 1
1036 1236 1
1037 1237 1
1038 1238 1
1039 1239 1
1040 1240 1
1041 1241 1
1042 1242 1
1043 1243 1
1044 1244 1
1045 1245 1
1046 1246 1
1047 1247 1
1048 1248 1
1049 1249 1
1050 1250 1
1051 1251 1
1052 1252 1
1053 1253 1
1054 1254 1
1055 1255 1
1056 1256 1
1057 1257 1
1058 1258 4
1059 1259 1
1060 1260 1
1061 1261 1
1062 1262 1
1063 1263 1
1064 1264 1
1065 1265 1
1066 1266 2
1067 1267 1
1068 1268 1
1069 1269 1
1070 1270 10
1071 1271 1
1072 1272 2
1073 1273 1
1074 1274 1
1075 1275 1
1076 1276 6
1077 1277 1
1078 1278 2
1079 1279 6
1080 1280 2
1081 1281 1
1082 1282 1
1083 1283 1
1084 1284 1
1085 1285 1
1086 1286 1
1087 1287 6
1088 1288 1
1089 1289 1
1090 1290 1
1091 1291 1
1092 1292 1
1093 1293 1
1094 1294 1
1095 1295 1
1096 1296 1
1097 1297 2
1098 1298 1
1099 1299 1
1100 1300 1
1101 1301 1
1102 1302 1
1103 1303 1
1104 1304 1
1105 1305 2
1106 1306 1
1107 1307 1
1108 1308 1
1109 1309 1
1110 1310 1
1111 1311 1
1112 1312 4
1113 1313 2
1114 1314 1
1115 1315 1
1116 1316 1
1117 1317 1
1118 1318 1
1119 1319 1
1120 1320 1
1121 1321 1
1122 1322 1
1123 1323 1
1124 1324 1
1125 1325 1
1126 1326 1
1127 1327 1
1128 1328 1
1129 1329 1
1130 1330 1
1131 1331 1
1132 1332 1
1133 1333 1
1134 1334 1
1135 1335 2
1136 1336 1
1137 1337 10
1138 1338 1
1139 1339 1
1140 1340 1
1141 1341 1
1142 1342 1
1143 1343 1
1144 1344 1
1145 1345 1
1146 1346 1
1147 1347 1
1148 1348 1
1149 1349 1
1150 1350 1
1151 1351 1
1152 1352 1
1153 1353 1
1154 1354 1
1155 1355 1
1156 1356 1
1157 1357 1
1158 1358 1
1159 1359 1
1160 1360 1
1161 1361 1
1162 1362 1
1163 1363 1
1164 1364 1
1165 1365 1
1166 1366 1
1167 1367 1
1168 1368 1
1169 1369 1
1170 1370 1
1171 1371 1
1172 1372 1
1173 1373 1
1174 1374 1
1175 1375 1
1176 1376 1
1177 1377 1
1178 1378 1
1179 1379 1
1180 1380 1
1181 1381 1
1182 1382 1
1183 1383 1
1184 1384 1
1185 1385 1
1186 1386 1
1187 1387 1
1188 1388 1
1189 1389 1
1190 1390 1
1191 1391 1
1192 1392 1
1193 1393 1
1194 1394 1
1195 1395 1
1196 1396 1
1197 1397 1
1198 1398 1
1199 1399 1
1200 1400 1
1201 1401 1
1202 1402 1
1203 1403 1
1204 1404 1
1205 1405 1
1206 1406 1
1207 1407 1
1208 1408 1
1209 1409 1
1210 1410 1
1211 1411 1
1212 1412 1
1213 1413 1
1214 1414 1
1215 1415 1
1216 1416 1
1217 1417 1
1218 1418 1
1219 1419 1
1220 1420 1
1221 1421 1
1222 1422 1
1223 1423 1
1224 1424 1
1225 1425 1
1226 1426 1
1227 1427 1
1228 1428 1
1229 1429 1
1230 1430 1
1231 1431 1
1232 1432 1
1233 1433 1
1234 1434 1
1235 1435 1
1236 1436 1
1237 1437 1
1238 1438 1
1239 1439 1
1240 1440 1
1241 1441 1
1242 1442 1
1243 1443 1
1244 1444 1
1245 1445 1
1246 1446 1
1247 1447 1
1248 1448 1
1249 1449 1
1250 1450 1
1251 1451 1
1252 1452 1
1253 1453 1
1254 1454 1
1255 1455 1
1256 1456 1
1257 1457 1
1258 1458 1
1259 1459 1
1260 1460 1
1261 1461 1
1262 1462 1
1263 1463 1
1264 1464 1
1265 1465 1
1266 1466 1
1267 1467 1
1268 1468 1
1269 1469 1
1270 1470 1
1271 1471 1
1272 1472 1
1273 1473 1
1274 1474 1
1275 1475 1
1276 1476 1
1277 1477 1
1278 1478 1
1279 1479 1
1280 1480 1
1281 1481 1
1282 1482 1
1283 1483 1
1284 1484 1
1285 1485 1
1286 1486 1
1287 1487 1
1288 1488 1
1289 1489 1
1290 1490 1
1291 1491 1
1292 1492 1
1293 1493 1
1294 1494 1
1295 1495 1
1296 1496 1
1297 1497 1
1298 1498 1
1299 1499 1
1300 1500 1
1301 1501 1
1302 1502 1
1303 1503 1
1304 1504 1
1305 1505 1
1306 1506 1
1307 1507 1
1308 1508 1
1309 1509 1
1310 1510 1
1311 1511 1
1312 1512 1
1313 1513 1
1314 1514 1
1315 1515 1
1316 1516 1
1317 1517 1
1318 1518 1
1319 1519 1
1320 1520 1
1321 1521 1
1322 1522 1
1323 1523 2
1324 1524 1
1325 1525 1
1326 1526 1
1327 1527 1
1328 1528 1
1329 1529 1
1330 1530 1
1331 1531 1
1332 1532 1
1333 1533 1
1334 1534 1
1335 1535 1
1336 1536 1
1337 1537 1
1338 1538 1
1339 1539 1
1340 1540 1
1341 1541 1
1342 1542 1
1343 1543 1
1344 1544 1
1345 1545 1
1346 1546 1
1347 1547 1
1348 1548 1
1349 1549 1
1350 1550 1
1351 1551 1
1352 1552 1
1353 1553 1
1354 1554 1
1355 1555 1
1356 1556 1
1357 1557 1
1358 1558 1
1359 1559 1
1360 1560 1
1361 1561 1
1362 1562 1
1363 1563 1
1364 1564 1
1365 1565 1
1366 1566 1
1367 1567 1
1368 1568 1
1369 1569 1
1370 1570 1
1371 1571 1
1372 1572 1
1373 1573 1
1374 1574 1
1375 1575 1
1376 1576 1
1377 1577 1
1378 1578 1
1379 1579 1
1380 1580 1
1381 1581 1
1382 1582 1
1383 1583 1
1384 1584 1
1385 1585 1
1386 1586 1
1387 1587 1
1388 1588 1
1389 1589 1
1390 1590 1
1391 1591 1
1392 1592 1
1393 1593 1
1394 1594 1
1395 1595 1
1396 1596 1
1397 1597 1
1398 1598 1
1399 1599 1
1400 1600 1
1401 1601 1
1402 1602 1
1403 1603 1
1404 1604 1
1405 1605 1
1406 1606 1
1407 1607 1
1408 1608 1
1409 1609 1
1410 1610 1
1411 1611 1
1412 1612 1
1413 1613 1
1414 1614 1
1415 1615 1
1416 1616 1
1417 1617 1
1418 1618 1
1419 1619 1
1420 1620 1
1421 1621 1
1422 1622 1
1423 1623 1
1424 1624 1
1425 1625 1
1426 1626 1
1427 1627 1
1428 1628 1
1429 1629 1
1430 1630 1
1431 1631 1
1432 1632 1
1433 1633 1
1434 1634 1
1435 1635 1
1436 1636 1
1437 1637 1
1438 1638 1
1439 1639 1
1440 1640 1
1441 1641 1
1442 1642 1
1443 1643 1
1444 1644 1
1445 1645 1
1446 1646 1
1447 1647 1
1448 1648 1
1449 1649 1
1450 1650 1
1451 1651 1
1452 1652 1
1453 1653 1
1454 1654 1
1455 1655 1
1456 1656 1
1457 1657 1
1458 1658 1
1459 1659 1
1460 1660 1
1461 1661 1
1462 1662 10
1463 1663 1
1464 1664 1
1465 1665 1
1466 1666 1
1467 1667 1
1468 1668 1
1469 1669 1
1470 1670 1
1471 1671 1
1472 1672 1
1473 1673 7
1474 1674 4
1475 1675 1
1476 1676 1
1477 1677 1
1478 1678 1
1479 1679 1
1480 1680 1
1481 1681 1
1482 1682 1
1483 1683 1
1484 1684 1
1485 1685 1
1486 1686 1
1487 1687 1
1488 1688 1
1489 1689 1
1490 1690 1
1491 1691 1
1492 1692 1
1493 1693 1
1494 1694 1
1495 1695 1
1496 1696 1
1497 1697 1
1498 1698 1
1499 1699 1
1500 1700 1
1501 1701 1
1502 1702 1
1503 1703 1
1504 1704 1
1505 1705 1
1506 1706 1
1507 1707 1
1508 1708 1
1509 1709 1
1510 1710 1
1511 1711 1
1512 1712 1
1513 1713 2
1514 1714 5
1515 1715 1
1516 1716 1
1517 1717 1
1518 1718 1
1519 1719 1
1520 1720 1
1521 1721 1
1522 1722 1
1523 1723 1
1524 1724 1
1525 1725 1
1526 1726 1
1527 1727 1
1528 1728 1
1529 1729 1
1530 1730 1
1531 1731 1
1532 1732 1
1533 1733 1
1534 1734 1
1535 1735 1
1536 1736 1
1537 1737 1
1538 1738 1
1539 1739 1
1540 1740 1
1541 1741 1
1542 1742 1
1543 1743 1
1544 1744 1
1545 1745 1
1546 1746 1
1547 1747 1
1548 1748 1
1549 1749 1
1550 1750 1
1551 1751 1
1552 1752 1
1553 1753 1
1554 1754 1
1555 1755 1
1556 1756 1
1557 1757 1
1558 1758 1
1559 1759 1
1560 1760 1
1561 1761 1
1562 1762 1
1563 1763 1
1564 1764 1
1565 1765 1
1566 1766 1
1567 1767 1
1568 1768 1
1569 1769 1
1570 1770 1
1571 1771 1
1572 1772 1
1573 1773 1
1574 1774 1
1575 1775 1
1576 1776 1
1577 1777 1
1578 1778 1
1579 1779 1
1580 1780 1
1581 1781 1
1582 1782 1
1583 1783 1
1584 1784 1
1585 1785 1
1586 1786 1
1587 1787 1
1588 1788 1
1589 1789 1
1590 1790 1
1591 1791 1
1592 1792 1
1593 1793 1
1594 1794 1
1595 1795 1
1596 1796 1
1597 1797 1
1598 1798 1
1599 1799 1
1600 1800 1
1601 1801 1
1602 1802 1
1603 1803 1
1604 1804 1
1605 1805 1
1606 1806 1
1607 1807 1
1608 1808 1
1609 1809 1
1610 1810 1
1611 1811 1
1612 1812 1
1613 1813 1
1614 1814 1
1615 1815 1
1616 1816 1
1617 1817 1
1618 1818 1
1619 1819 1
1620 1820 1
1621 1821 1
1622 1822 1
1623 1823 1
1624 1824 1
1625 1825 1
1626 1826 1
1627 1827 1
1628 1828 1
1629 1829 1
1630 1830 1
1631 1831 1
1632 1832 1
1633 1833 1
1634 1834 1
1635 1835 1
1636 1836 1
1637 1837 1
1638 1838 1
1639 1839 1
1640 1840 1
1641 1841 1
1642 1842 1
1643 1843 1
1644 1844 1
1645 1845 1
1646 1846 1
1647 1847 1
1648 1848 1
1649 1849 1
1650 1850 1
1651 1851 1
1652 1852 1
1653 1853 1
1654 1854 1
1655 1855 1
1656 1856 1
1657 1857 1
1658 1858 1
1659 1859 1
1660 1860 1
1661 1861 1
1662 1862 1
1663 1863 1
1664 1864 1
1665 1865 1
1666 1866 1
1667 1867 1
1668 1868 1
1669 1869 1
1670 1870 1
1671 1871 1
1672 1872 1
1673 1873 1
1674 1874 1
1675 1875 1
1676 1876 1
1677 1877 1
1678 1878 1
1679 1879 1
1680 1880 1
1681 1881 1
1682 1882 1
1683 1883 1
1684 1884 1
1685 1885 1
1686 1886 1
1687 1887 1
1688 1888 1
1689 1889 1
1690 1890 1
1691 1891 1
1692 1892 1
1693 1893 1
1694 1894 1
1695 1895 1
1696 1896 1
1697 1897 1
1698 1898 1
1699 1899 1
1700 1900 1
1701 1901 1
1702 1902 1
1703 1903 1
1704 1904 1
1705 1905 1
1706 1906 1
1707 1907 1
1708 1908 1
1709 1909 1
1710 1910 1
1711 1911 1
1712 1912 1
1713 1913 1
1714 1914 1
1715 1915 1
1716 1916 1
1717 1917 1
1718 1918 1
1719 1919 1
1720 1920 1
1721 1921 1
1722 1922 1
1723 1923 1
1724 1924 1
1725 1925 1
1726 1926 1
1727 1927 1
1728 1928 1
1729 1929 1
1730 1930 1
1731 1931 1
1732 1932 1
1733 1933 1
1734 1934 1
1735 1935 1
1736 1936 1
1737 1937 1
1738 1938 1
1739 1939 1
1740 1940 1
1741 1941 1
1742 1942 1
1743 1943 1
1744 1944 1
1745 1945 1
1746 1946 1
1747 1947 1
1748 1948 1
1749 1949 1
1750 1950 1
1751 1951 1
1752 1952 1
1753 1953 1
1754 1954 1
1755 1955 1
1756 1956 1
1757 1957 1
1758 1958 1
1759 1959 1
1760 1960 1
1761 1961 1
1762 1962 1
1763 1963 1
1764 1964 1
1765 1965 1
1766 1966 1
1767 1967 1
1768 1968 1
1769 1969 1
1770 1970 1
1771 1971 1
1772 1972 1
1773 1973 1
1774 1974 1
1775 1975 1
1776 1976 1
1777 1977 1
1778 1978 1
1779 1979 1
1780 1980 1
1781 1981 1
1782 1982 1
1783 1983 1
1784 1984 1
1785 1985 1
1786 1986 1
1787 1987 1
1788 1988 1
1789 1989 1
1790 1990 1
1791 1991 1
1792 1992 1
1793 1993 1
1794 1994 1
1795 1995 1
1796 1996 1
1797 1997 1
1798 1998 1
1799 1999 1
1800 2000 1
1801 2001 1
1802 2002 1
1803 2003 1
1804 2004 1
1805 2005 1
1806 2006 1
1807 2007 1
1808 2008 1
1809 2009 1
1810 2010 1
1811 2011 1
1812 2012 1
1813 2013 1
1814 2014 1
1815 2015 1
1816 2016 1
1817 2017 1
1818 2018 1
1819 2019 1
1820 2020 1
1821 2021 1
1822 2022 1
1823 2023 1
1824 2024 1
1825 2025 1
1826 2026 1
1827 2027 1
1828 2028 1
1829 2029 1
1830 2030 1
1831 2031 1
1832 2032 1
1833 2033 1
1834 2034 1
1835 2035 1
1836 2036 1
1837 2037 1
1838 2038 1
1839 2039 1
1840 2040 1
1841 2041 1
1842 2042 1
1843 2043 1
1844 2044 1
1845 2045 1
1846 2046 1
1847 2047 1
1848 2048 1
1849 2049 1
1850 2050 1
1851 2051 1
1852 2052 1
1853 2053 1
1854 2054 1
1855 2055 1
1856 2056 1
1857 2057 1
1858 2058 1
1859 2059 1
1860 2060 1
1861 2061 1
1862 2062 1
1863 2063 1
1864 2064 1
1865 2065 1
1866 2066 1
1867 2067 1
1868 2068 1
1869 2069 1
1870 2070 1
1871 2071 1
1872 2072 1
1873 2073 1
1874 2074 1
1875 2075 1
1876 2076 1
1877 2077 1
1878 2078 1
1879 2079 1
1880 2080 1
1881 2081 1
1882 2082 1
1883 2083 1
1884 2084 1
1885 2085 1
1886 2086 1
1887 2087 1
1888 2088 1
1889 2089 1
1890 2090 1
1891 2091 1
1892 2092 1
1893 2093 1
1894 2094 1
1895 2095 1
1896 2096 1
1897 2097 1
1898 2098 1
1899 2099 1
1900 2100 1
1901 2101 1
1902 2102 1
1903 2103 1
1904 2104 1
1905 2105 1
1906 2106 1
1907 2107 1
1908 2108 1
1909 2109 1
1910 2110 1
1911 2111 1
1912 2112 1
1913 2113 1
1914 2114 1
1915 2115 1
1916 2116 1
1917 2117 1
1918 2118 1
1919 2119 1
1920 2120 1
1921 2121 1
1922 2122 1
1923 2123 1
1924 2124 1
1925 2125 1
1926 2126 1
1927 2127 1
1928 2128 1
1929 2129 1
1930 2130 1
1931 2131 1
1932 2132 1
1933 2133 1
1934 2134 1
1935 2135 1
1936 2136 1
1937 2137 1
1938 2138 1
1939 2139 1
1940 2140 1
1941 2141 1
1942 2142 1
1943 2143 1
1944 2144 1
1945 2145 1
1946 2146 1
1947 2147 1
1948 2148 1
1949 2149 1
1950 2150 1
1951 2151 1
1952 2152 1
1953 2153 1
1954 2154 1
1955 2155 1
1956 2156 1
1957 2157 1
1958 2158 1
1959 2159 1
1960 2160 1
1961 2161 1
1962 2162 1
1963 2163 1
1964 2164 1
1965 2165 1
1966 2166 1
1967 2167 1
1968 2168 1
1969 2169 1
1970 2170 1
1971 2171 1
1972 2172 1
1973 2173 1
1974 2174 1
1975 2175 1
1976 2176 1
1977 2177 1
1978 2178 1
1979 2179 1
1980 2180 1
1981 2181 1
1982 2182 1
1983 2183 1
1984 2184 1
1985 2185 1
1986 2186 1
1987 2187 1
1988 2188 1
1989 2189 1
1990 2190 1
1991 2191 1
1992 2192 1
1993 2193 1
1994 2194 1
1995 2195 1
1996 2196 1
1997 2197 1
1998 2198 1
1999 2199 1
2000 2200 1
2001 2201 1
2002 2202 1
2003 2203 1
2004 2204 1
2005 2205 1
2006 2206 1
2007 2207 1
2008 2208 1
2009 2209 1
2010 2210 1
2011 2211 1
2012 2212 1
2013 2213 1
2014 2214 1
2015 2215 1
2016 2216 1
2017 2217 1
2018 2218 1
2019 2219 1
2020 2220 1
2021 2221 1
2022 2222 1
2023 2223 1
2024 2224 1
2025 2225 1
2026 2226 1
2027 2227 1
2028 2228 1
2029 2229 1
2030 2230 1
2031 2231 1
2032 2232 1
2033 2233 1
2034 2234 1
2035 2235 1
2036 2236 1
2037 2237 1
2038 2238 1
2039 2239 1
2040 2240 1
2041 2241 1
2042 2242 1
2043 2243 1
2044 2244 1
2045 2245 1
2046 2246 1
2047 2247 1
2048 2248 1
2049 2249 1
2050 2250 1
2051 2251 1
2052 2252 1
2053 2253 1
2054 2254 1
2055 2255 1
2056 2256 1
2057 2257 1
2058 2258 1
2059 2259 1
2060 2260 1
2061 2261 1
2062 2262 1
2063 2263 1
2064 2264 1
2065 2265 1
2066 2266 1
2067 2267 1
2068 2268 1
2069 2269 1
2070 2270 1
2071 2271 1
2072 2272 1
2073 2273 1
2074 2274 1
2075 2275 1
2076 2276 1
2077 2277 1
2078 2278 1
2079 2279 1
2080 2280 1
2081 2281 1
2082 2282 1
2083 2283 1
2084 2284 1
2085 2285 1
2086 2286 1
2087 2287 1
2088 2288 1
2089 2289 1
2090 2290 1
2091 2291 1
2092 2292 1
2093 2293 1
2094 2294 1
2095 2295 1
2096 2296 1
2097 2297 1
2098 2298 1
2099 2299 1
2100 2300 1
2101 2301 1
2102 2302 1
2103 2303 1
2104 2304 1
2105 2305 1
2106 2306 1
2107 2307 1
2108 2308 1
2109 2309 1
2110 2310 1
2111 2311 1
2112 2312 1
2113 2313 1
2114 2314 1
2115 2315 1
2116 2316 1
2117 2317 1
2118 2318 1
2119 2319 1
2120 2320 1
2121 2321 1
2122 2322 1
2123 2323 1
2124 2324 1
2125 2325 1
2126 2326 1
2127 2327 1
2128 2328 1
2129 2329 1
2130 2330 1
2131 2331 1
2132 2332 1
2133 2333 1
2134 2334 1
2135 2335 1
2136 2336 1
2137 2337 1
2138 2338 1
2139 2339 1
2140 2340 1
2141 2341 1
2142 2342 1
2143 2343 1
2144 2344 1
2145 2345 1
2146 2346 1
2147 2347 1
2148 2348 1
2149 2349 1
2150 2350 1
2151 2351 1
2152 2352 1
2153 2353 1
2154 2354 1
2155 2355 1
2156 2356 1
2157 2357 1
2158 2358 1
2159 2359 1
2160 2360 1
2161 2361 1
2162 2362 1
2163 2363 1
2164 2364 1
2165 2365 1
2166 2366 1
2167 2367 1
2168 2368 1
2169 2369 1
2170 2370 1
2171 2371 1
2172 2372 1
2173 2373 1
2174 2374 1
2175 2375 1
2176 2376 1
2177 2377 1
2178 2378 1
2179 2379 1
2180 2380 1
2181 2381 1
2182 2382 1
2183 2383 1
2184 2384 1
2185 2385 1
2186 2386 1
2187 2387 1
2188 2388 1
2189 2389 1
2190 2390 1
2191 2391 1
2192 2392 1
2193 2393 1
2194 2394 1
2195 2395 1
2196 2396 1
2197 2397 1
2198 2398 1
2199 2399 1
2200 2400 1
2201 2401 1
2202 2402 1
2203 2403 1
2204 2404 1
2205 2405 1
2206 2406 1
2207 2407 1
2208 2408 1
2209 2409 1
2210 2410 1
2211 2411 1
2212 2412 1
2213 2413 1
2214 2414 1
2215 2415 1
2216 2416 1
2217 2417 1
2218 2418 1
2219 2419 1
2220 2420 1
2221 2421 1
2222 2422 1
2223 2423 1
2224 2424 1
2225 2425 1
2226 2426 1
2227 2427 1
2228 2428 1
2229 2429 1
2230 2430 1
2231 2431 1
2232 2432 1
2233 2433 1
2234 2434 1
2235 2435 1
2236 2436 1
2237 2437 1
2238 2438 1
2239 2439 1
2240 2440 1
2241 2441 1
2242 2442 1
2243 2443 1
2244 2444 1
2245 2445 1
2246 2446 1
2247 2447 1
2248 2448 1
2249 2449 1
2250 2450 1
2251 2451 1
2252 2452 1
2253 2453 1
2254 2454 1
2255 2455 1
2256 2456 1
2257 2457 1
2258 2458 1
2259 2459 1
2260 2460 1
2261 2461 1
2262 2462 1
2263 2463 1
2264 2464 1
2265 2465 1
2266 2466 1
2267 2467 1
2268 2468 1
2269 2469 1
2270 2470 1
2271 2471 1
2272 2472 1
2273 2473 1
2274 2474 1
2275 2475 1
2276 2476 1
2277 2477 1
2278 2478 1
2279 2479 1
2280 2480 1
2281 2481 1
2282 2482 1
2283 2483 1
2284 2484 1
2285 2485 1
2286 2486 1
2287 2487 1
2288 2488 1
2289 2489 1
2290 2490 1
2291 2491 1
2292 2492 1
2293 2493 1
2294 2494 1
2295 2495 1
2296 2496 1
2297 2497 1
2298 2498 1
2299 2499 1
2300 2500 1
2301 2501 1
2302 2502 1
2303 2503 1
2304 2504 1
2305 2505 1
2306 2506 1
2307 2507 1
2308 2508 1
2309 2509 1
2310 2510 1
2311 2511 1
2312 2512 1
2313 2513 1
2314 2514 1
2315 2515 1
2316 2516 1
2317 2517 1
2318 2518 1
2319 2519 1
2320 2520 1
2321 2521 1
2322 2522 1
2323 2523 1
2324 2524 1
2325 2525 1
2326 2526 1
2327 2527 1
2328 2528 1
2329 2529 1
2330 2530 1
2331 2531 1
2332 2532 1
2333 2533 1
2334 2534 1
2335 2535 1
2336 2536 1
2337 2537 1
2338 2538 1
2339 2539 1
2340 2540 1
2341 2541 1
2342 2542 1
2343 2543 1
2344 2544 1
2345 2545 1
2346 2546 1
2347 2547 1
2348 2548 1
2349 2549 1
2350 2550 1
2351 2551 1
2352 2552 1
2353 2553 1
2354 2554 1
2355 2555 1
2356 2556 1
2357 2557 1
2358 2558 1
2359 2559 1
2360 2560 1
2361 2561 1
2362 2562 1
2363 2563 1
2364 2564 1
2365 2565 1
2366 2566 1
2367 2567 1
2368 2568 1
2369 2569 1
2370 2570 1
2371 2571 1
2372 2572 1
2373 2573 1
2374 2574 1
2375 2575 1
2376 2576 1
2377 2577 1
2378 2578 1
2379 2579 1
2380 2580 1
2381 2581 1
2382 2582 1
2383 2583 1
2384 2584 1
2385 2585 1
2386 2586 1
2387 2587 1
2388 2588 1
2389 2589 1
2390 2590 1
2391 2591 1
2392 2592 1
2393 2593 1
2394 2594 1
2395 2595 1
2396 2596 1
2397 2597 1
2398 2598 1
2399 2599 1
2400 2600 1
2401 2601 1
2402 2602 1
2403 2603 1
2404 2604 1
2405 2605 1
2406 2606 1
2407 2607 1
2408 2608 1
2409 2609 1
2410 2610 1
2411 2611 1
2412 2612 1
2413 2613 1
2414 2614 1
2415 2615 1
2416 2616 1
2417 2617 1
2418 2618 1
2419 2619 1
2420 2620 1
2421 2621 1
2422 2622 1
2423 2623 1
2424 2624 1
2425 2625 1
2426 2626 1
2427 2627 1
2428 2628 1
2429 2629 1
2430 2630 1
2431 2631 1
2432 2632 1
2433 2633 1
2434 2634 1
2435 2635 1
2436 2636 1
2437 2637 1
2438 2638 1
2439 2639 1
2440 2640 1
2441 2641 1
2442 2642 1
2443 2643 1
2444 2644 1
2445 2645 1
2446 2646 1
2447 2647 1
2448 2648 1
2449 2649 1
2450 2650 1
2451 2651 1
2452 2652 1
2453 2653 1
2454 2654 1
2455 2655 1
2456 2656 1
2457 2657 1
2458 2658 1
2459 2659 1
2460 2660 1
2461 2661 1
2462 2662 1
2463 2663 1
2464 2664 1
2465 2665 1
2466 2666 1
2467 2667 1
2468 2668 1
2469 2669 1
2470 2670 1
2471 2671 1
2472 2672 1
2473 2673 1
2474 2674 1
2475 2675 1
2476 2676 1
2477 2677 1
2478 2678 1
2479 2679 1
2480 2680 1
2481 2681 1
2482 2682 1
2483 2683 1
2484 2684 1
2485 2685 1
2486 2686 1
2487 2687 1
2488 2688 1
2489 2689 1
2490 2690 1
2491 2691 1
2492 2692 1
2493 2693 1
2494 2694 1
2495 2695 1
2496 2696 1
2497 2697 1
2498 2698 1
2499 2699 1
2500 2700 1
2501 2701 1
2502 2702 1
2503 2703 1
2504 2704 1
2505 2705 1
2506 2706 1
2507 2707 1
2508 2708 1
2509 2709 1
2510 2710 1
2511 2711 1
2512 2712 1
2513 2713 1
2514 2714 1
2515 2715 1
2516 2716 1
2517 2717 1
2518 2718 1
2519 2719 1
2520 2720 1
2521 2721 1
2522 2722 1
2523 2723 1
2524 2724 1
2525 2725 1
2526 2726 1
2527 2727 1
2528 2728 1
2529 2729 1
2530 2730 1
2531 2731 1
2532 2732 1
2533 2733 1
2534 2734 1
2535 2735 1
2536 2736 1
2537 2737 1
2538 2738 1
2539 2739 1
2540 2740 1
2541 2741 1
2542 2742 1
2543 2743 1
2544 2744 1
2545 2745 1
2546 2746 1
2547 2747 1
2548 2748 1
2549 2749 1
2550 2750 1
2551 2751 1
2552 2752 1
2553 2753 1
2554 2754 1
2555 2755 1
2556 2756 1
2557 2757 1
2558 2758 1
2559 2759 1
2560 2760 1
2561 2761 1
2562 2762 1
2563 2763 1
2564 2764 1
2565 2765 1
2566 2766 1
2567 2767 1
2568 2768 1
2569 2769 1
2570 2770 1
2571 2771 1
2572 2772 1
2573 2773 1
2574 2774 1
2575 2775 1
2576 2776 1
2577 2777 1
2578 2778 1
2579 2779 1
2580 2780 1
2581 2781 1
2582 2782 1
2583 2783 1
2584 2784 1
2585 2785 1
2586 2786 1
2587 2787 1
2588 2788 1
2589 2789 1
2590 2790 1
2591 2791 1
2592 2792 1
2593 2793 1
2594 2794 1
2595 2795 1
2596 2796 1
2597 2797 1
2598 2798 1
2599 2799 1
2600 2800 1
2601 2801 1
2602 2802 1
2603 2803 1
2604 2804 1
2605 2805 1
2606 2806 1
2607 2807 1
2608 2808 1
2609 2809 1
2610 2810 1
2611 2811 1
2612 2812 1
2613 2813 1
2614 2814 1
2615 2815 1
2616 2816 1
2617 2817 1
2618 2818 1
2619 2819 1
2620 2820 1
2621 2821 1
2622 2822 1
2623 2823 1
2624 2824 1
2625 2825 1
2626 2826 1
2627 2827 1
2628 2828 1
2629 2829 1
2630 2830 1
2631 2831 1
2632 2832 1
2633 2833 1
2634 2834 1
2635 2835 1
2636 2836 1
2637 2837 1
2638 2838 1
2639 2839 1
2640 2840 1
2641 2841 1
2642 2842 1
2643 2843 1
2644 2844 1
2645 2845 1
2646 2846 1
2647 2847 1
2648 2848 1
2649 2849 1
2650 2850 1
2651 2851 1
2652 2852 1
2653 2853 1
2654 2854 1
2655 2855 1
2656 2856 1
2657 2857 1
2658 2858 1
2659 2859 1
2660 2860 1
2661 2861 1
2662 2862 1
2663 2863 1
2664 2864 1
2665 2865 1
2666 2866 1
2667 2867 1
2668 2868 1
2669 2869 1
2670 2870 1
2671 2871 1
2672 2872 1
2673 2873 1
2674 2874 1
2675 2875 1
2676 2876 1
2677 2877 1
2678 2878 1
2679 2879 1
2680 2880 1
2681 2881 1
2682 2882 1
2683 2883 1
2684 2884 1
2685 2885 1
2686 2886 1
2687 2887 1
2688 2888 1
2689 2889 1
2690 2890 1
2691 2891 1
2692 2892 1
2693 2893 1
2694 2894 1
2695 2895 1
2696 2896 1
2697 2897 1
2698 2898 1
2699 2899 1
2700 2900 1
2701 2901 1
2702 2902 1
2703 2903 1
2704 2904 1
2705 2905 1
2706 2906 1
2707 2907 1
2708 2908 1
2709 2909 1
2710 2910 1
2711 2911 1
2712 2912 1
2713 2913 1
2714 2914 1
2715 2915 1
2716 2916 1
2717 2917 1
2718 2918 1
2719 2919 1
2720 2920 1
2721 2921 1
2722 2922 1
2723 2923 1
2724 2924 1
2725 2925 1
2726 2926 1
2727 2927 1
2728 2928 1
2729 2929 1
2730 2930 1
2731 2931 1
2732 2932 1
2733 2933 1
2734 2934 1
2735 2935 1
2736 2936 1
2737 2937 1
2738 2938 1
2739 2939 1
2740 2940 1
2741 2941 1
2742 2942 1
2743 2943 1
2744 2944 1
2745 2945 1
2746 2946 1
2747 2947 1
2748 2948 1
2749 2949 1
2750 2950 1
2751 2951 1
2752 2952 1
2753 2953 1
2754 2954 1
2755 2955 1
2756 2956 1
2757 2957 1
2758 2958 1
2759 2959 1
2760 2960 1
2761 2961 1
2762 2962 1
2763 2963 1
2764 2964 1
2765 2965 1
2766 2966 1
2767 2967 1
2768 2968 1
2769 2969 1
2770 2970 1
2771 2971 1
2772 2972 1
2773 2973 1
2774 2974 1
2775 2975 1
2776 2976 1
2777 2977 1
2778 2978 1
2779 2979 1
2780 2980 1
2781 2981 1
2782 2982 1
2783 2983 1
2784 2984 1
2785 2985 1
2786 2986 1
2787 2987 1
2788 2988 1
2789 2989 1
2790 2990 1
2791 2991 1
2792 2992 1
2793 2993 1
2794 2994 1
2795 2995 1
2796 2996 1
2797 2997 1
2798 2998 1
2799 2999 1
2800 3000 1
2801 3001 1
2802 3002 1
2803 3003 1
2804 3004 1
2805 3005 1
2806 3006 1
2807 3007 1
2808 3008 1
2809 3009 1
2810 3010 1
2811 3011 1
2812 3012 1
2813 3013 1
2814 3014 1
2815 3015 1
2816 3016 1
2817 3017 1
2818 3018 1
2819 3019 1
2820 3020 1
2821 3021 1
2822 3022 1
2823 3023 1
2824 3024 1
2825 3025 1
2826 3026 1
2827 3027 1
2828 3028 1
2829 3029 1
2830 3030 1
2831 3031 1
2832 3032 1
2833 3033 1
2834 3034 1
2835 3035 1
2836 3036 1
2837 3037 1
2838 3038 1
2839 3039 1
2840 3040 1
2841 3041 1
2842 3042 1
2843 3043 1
2844 3044 1
2845 3045 1
2846 3046 1
2847 3047 1
2848 3048 1
2849 3049 1
2850 3050 1
2851 3051 1
2852 3052 1
2853 3053 1
2854 3054 1
2855 3055 1
2856 3056 1
2857 3057 1
2858 3058 1
2859 3059 1
2860 3060 1
2861 3061 1
2862 3062 1
2863 3063 1
2864 3064 1
2865 3065 1
2866 3066 1
2867 3067 1
2868 3068 1
2869 3069 1
2870 3070 1
2871 3071 1
2872 3072 1
2873 3073 1
2874 3074 1
2875 3075 1
2876 3076 1
2877 3077 1
2878 3078 1
2879 3079 1
2880 3080 1
2881 3081 1
2882 3082 1
2883 3083 1
2884 3084 1
2885 3085 1
2886 3086 1
2887 3087 1
2888 3088 1
2889 3089 1
2890 3090 1
2891 3091 1
2892 3092 1
2893 3093 1
2894 3094 1
2895 3095 1
2896 3096 1
2897 3097 1
2898 3098 1
2899 3099 1
2900 3100 1
2901 3101 1
2902 3102 6
2903 3103 1
2904 3104 1
2905 3105 1
2906 3106 1
2907 3107 1
2908 3108 1
2909 3109 1
2910 3110 1
2911 3111 1
2912 3112 1
2913 3113 1
2914 3114 1
2915 3115 1
2916 3116 1
2917 3117 1
2918 3118 1
2919 3119 1
2920 3120 1
2921 3121 1
2922 3122 1
2923 3123 1
2924 3124 1
2925 3125 1
2926 3126 1
2927 3127 1
2928 3128 1
2929 3129 1
2930 3130 1
2931 3131 1
2932 3132 1
2933 3133 6
2934 3134 1
2935 3135 1
2936 3136 2
2937 3137 4
2938 3138 5
2939 3139 11
2940 3140 6
2941 3141 6
2942 3142 2
2943 3143 7
2944 3144 1
2945 3145 9
2946 3146 1
2947 3147 6
2948 3148 1
2949 3149 11
2950 3150 1
2951 3151 9
2952 3152 6
2953 3153 10
2954 3154 1
2955 3155 1
2956 3156 1
2957 3157 10
2958 3158 1
2959 3159 1
2960 3160 1
2961 3161 1
2962 3162 1
2963 3163 1
2964 3164 1
2965 3165 2
2966 3166 1
2967 3167 5
2968 3168 1
2969 3169 1
2970 3170 1
2971 3171 1
2972 3172 1
2973 3173 1
2974 3174 1
2975 3175 1
2976 3176 4
2977 3177 1
2978 3178 1
2979 3179 2
2980 3180 1
2981 3181 23
2982 3182 12
2983 3183 12
2984 3184 1
2985 3185 1
2986 3186 1
2987 3187 1
2988 3188 1
2989 3189 2
2990 3190 7
2991 3191 1
2992 3192 1
2993 3193 4
2994 3194 1
2995 3195 1
2996 3196 1
2997 3197 1
2998 3198 1
2999 3199 7
3000 3200 1
3001 3201 1
3002 3202 1
3003 3203 1
3004 3204 1
3005 3205 1
3006 3206 1
3007 3207 1
3008 3208 1
3009 3209 1
3010 3210 1
3011 3211 1
3012 3212 1
3013 3213 1
3014 3214 1
3015 3215 1
3016 3216 1
3017 3217 1
3018 3218 1
3019 3219 1
3020 3220 1
3021 3221 1
3022 3222 1
3023 3223 1
3024 3224 4
3025 3225 1
3026 3226 1
3027 3227 1
3028 3228 1
3029 3229 1
3030 3230 1
3031 3231 1
3032 3232 1
3033 3233 1
3034 3234 1
3035 3235 1
3036 3236 1
3037 3237 1
3038 3238 1
3039 3239 1
3040 3240 1
3041 3241 1
3042 3242 1
3043 3243 1
3044 3244 1
3045 3245 1
3046 3246 1
3047 3247 1
3048 3248 1
3049 3249 1
3050 3250 1
3051 3251 1
3052 3252 1
3053 3253 1
3054 3254 1
3055 3255 1
3056 3256 1
3057 3257 1
3058 3258 1
3059 3259 1
3060 3260 1
3061 3261 1
3062 3262 1
3063 3263 1
3064 3264 1
3065 3265 1
3066 3266 1
3067 3267 6
3068 3268 5
3069 3269 6
3070 3270 1
3071 3271 1
3072 3272 1
3073 3273 4
3074 3274 1
3075 3275 1
3076 3276 1
3077 3277 1
3078 3278 1
3079 3279 1
3080 3280 1
3081 3281 1
3082 3282 1
3083 3283 1
3084 3284 1
3085 3285 1
3086 3286 1
3087 3287 5
3088 3288 1
3089 3289 1
3090 3290 1
3091 3291 1
3092 3292 1
3093 3293 1
3094 3294 1
3095 3295 1
3096 3296 1
3097 3297 1
3098 3298 1
3099 3299 1
3100 3300 1
3101 3301 4
3102 3302 1
3103 3303 1
3104 3304 1
3105 3305 1
3106 3306 1
3107 3307 1
3108 3308 1
3109 3309 1
3110 3310 1
3111 3311 4
3112 3312 1
3113 3313 1
3114 3314 1
3115 3315 1
3116 3316 1
3117 3317 1
3118 3318 1
3119 3319 1
3120 3320 1
3121 3321 1
3122 3322 1
3123 3323 1
3124 3324 1
3125 3325 1
3126 3326 1
3127 3327 1
3128 3328 1
3129 3329 1
3130 3330 1
3131 3331 1
3132 3332 1
3133 3333 1
3134 3334 1
3135 3335 1
3136 3336 1
3137 3337 1
3138 3338 1
3139 3339 1
3140 3340 1
3141 3341 1
3142 3342 1
3143 3343 1
3144 3344 1
3145 3345 1
3146 3346 1
3147 3347 1
3148 3348 1
3149 3349 1
3150 3350 1
3151 3351 1
3152 3352 1
3153 3353 1
3154 3354 1
3155 3355 1
3156 3356 1
3157 3357 1
3158 3358 1
3159 3359 1
3160 3360 1
3161 3361 1
3162 3362 1
3163 3363 1
3164 3364 1
3165 3365 1
3166 3366 1
3167 3367 1
3168 3368 1
3169 3369 1
3170 3370 1
3171 3371 1
3172 3372 1
3173 3373 1
3174 3374 1
3175 3375 1
3176 3376 1
3177 3377 1
3178 3378 1
3179 3379 1
3180 3380 1
3181 3381 1
3182 3382 1
3183 3383 1
3184 3384 1
3185 3385 1
3186 3386 1
3187 3387 1
3188 3388 1
3189 3389 1
3190 3390 1
3191 3391 1
3192 3392 1
3193 3393 1
3194 3394 1
3195 3395 1
3196 3396 1
3197 3397 1
3198 3398 1
3199 3399 1
3200 3400 1
3201 3401 1
3202 3402 1
3203 3403 1
3204 3404 1
3205 3405 1
3206 3406 1
3207 3407 1
3208 3408 1
3209 3409 1
3210 3410 1
3211 3411 1
3212 3412 1
3213 3413 1
3214 3414 1
3215 3415 1
3216 3416 1
3217 3417 1
3218 3418 1
3219 3419 1
3220 3420 1
3221 3421 1
3222 3422 1
3223 3423 1
3224 3424 1
3225 3425 1
3226 3426 1
3227 3427 1
3228 3428 1
3229 3429 1
3230 3430 1
3231 3431 1
3232 3432 1
3233 3433 1
3234 3434 1
3235 3435 1
3236 3436 1
3237 3437 1
3238 3438 1
3239 3439 1
3240 3440 1
3241 3441 1
3242 3442 1
3243 3443 1
3244 3444 1
3245 3445 1
3246 3446 1
3247 3447 1
3248 3448 1
3249 3449 1
3250 3450 1
3251 3451 1
3252 3452 1
3253 3453 1
3254 3454 1
3255 3455 1
3256 3456 1
3257 3457 1
3258 3458 1
3259 3459 1
3260 3460 1
3261 3461 1
3262 3462 1
3263 3463 1
3264 3464 1
3265 3465 1
3266 3466 1
3267 3467 1
3268 3468 1
3269 3469 1
3270 3470 1
3271 3471 1
3272 3472 1
3273 3473 1
3274 3474 1
3275 3475 1
3276 3476 6
3277 3477 1
3278 3478 1
3279 3479 1
3280 3480 1
3281 3481 1
3282 3482 1
3283 3483 1
3284 3484 1
3285 3485 1
3286 3486 1
3287 3487 1
3288 3488 1
3289 3489 1
3290 3490 1
3291 3491 1
3292 3492 1
3293 3493 1
3294 3494 1
3295 3495 1
3296 3496 1
3297 3497 1
3298 3498 1
3299 3499 1
3300 3500 1
3301 3501 1
3302 3502 1
3303 3503 1
3304 3504 1
3305 3505 1
3306 3506 1
3307 3507 1
3308 3508 1
3309 3509 1
3310 3510 1
3311 3511 1
3312 3512 1
3313 3513 1
3314 3514 1
3315 3515 1
3316 3516 1
3317 3517 1
3318 3518 1
3319 3519 1
3320 3520 1
3321 3521 1
3322 3522 1
3323 3523 1
3324 3524 1
3325 3525 1
3326 3526 1
3327 3527 1
3328 3528 1
3329 3529 1
3330 3530 1
3331 3531 1
3332 3532 1
3333 3533 1
3334 3534 1
3335 3535 1
3336 3536 1
3337 3537 1
3338 3538 1
3339 3539 1
3340 3540 1
3341 3541 1
3342 3542 1
3343 3543 1
3344 3544 1
3345 3545 1
3346 3546 1
3347 3547 1
3348 3548 1
3349 3549 1
3350 3550 1
3351 3551 1
3352 3552 1
3353 3553 1
3354 3554 1
3355 3555 1
3356 3556 1
3357 3557 1
3358 3558 1
3359 3559 1
3360 3560 1
3361 3561 1
3362 3562 1
3363 3563 1
3364 3564 1
3365 3565 1
3366 3566 1
3367 3567 1
3368 3568 1
3369 3569 1
3370 3570 1
3371 3571 1
3372 3572 1
3373 3573 1
3374 3574 1
3375 3575 1
3376 3576 1
3377 3577 1
3378 3578 1
3379 3579 1
3380 3580 1
3381 3581 1
3382 3582 1
3383 3583 1
3384 3584 1
3385 3585 1
3386 3586 1
3387 3587 1
3388 3588 1
3389 3589 1
3390 3590 1
3391 3591 1
3392 3592 1
3393 3593 1
3394 3594 1
3395 3595 1
3396 3596 1
3397 3597 1
3398 3598 1
3399 3599 1
3400 3600 1
3401 3601 1
3402 3602 1
3403 3603 1
3404 3604 1
3405 3605 1
3406 3606 1
3407 3607 1
3408 3608 1
3409 3609 1
3410 3610 1
3411 3611 1
3412 3612 1
3413 3613 1
3414 3614 1
3415 3615 1
3416 3616 1
3417 3617 1
3418 3618 1
3419 3619 1
3420 3620 1
3421 3621 1
3422 3622 1
3423 3623 1
3424 3624 1
3425 3625 1
3426 3626 1
3427 3627 1
3428 3628 1
3429 3629 1
3430 3630 1
3431 3631 1
3432 3632 1
3433 3633 1
3434 3634 1
3435 3635 1
3436 3636 1
3437 3637 1
3438 3638 1
3439 3639 1
3440 3640 1
3441 3641 1
3442 3642 1
3443 3643 1
3444 3644 1
3445 3645 1
3446 3646 1
3447 3647 1
3448 3648 1
3449 3649 1
3450 3650 1
3451 3651 1
3452 3652 1
3453 3653 1
3454 3654 1
3455 3655 1
3456 3656 1
3457 3657 1
3458 3658 1
3459 3659 1
3460 3660 7
3461 3661 1
3462 3662 1
3463 3663 1
3464 3664 1
3465 3665 1
3466 3666 1
3467 3667 1
3468 3668 6
3469 3669 4
3470 3670 1
3471 3671 1
3472 3672 1
3473 3673 1
3474 3674 1
3475 3675 1
3476 3676 1
3477 3677 1
3478 3678 1
3479 3679 1
3480 3680 1
3481 3681 1
3482 3682 1
3483 3683 1
3484 3684 1
3485 3685 2
3486 3686 1
3487 3687 1
3488 3688 1
3489 3689 1
3490 3690 1
3491 3691 1
3492 3692 1
3493 3693 1
3494 3694 2
3495 3695 1
3496 3696 1
3497 3697 1
3498 3698 1
3499 3699 1
3500 3700 1
3501 3701 1
3502 3702 1
3503 3703 1
3504 3704 2
3505 3705 1
3506 3706 1
3507 3707 1
3508 3708 1
3509 3709 1
3510 3710 1
3511 3711 1
3512 3712 1
3513 3713 1
3514 3714 1
3515 3715 1
3516 3716 1
3517 3717 1
3518 3718 1
3519 3719 1
3520 3720 1
3521 3721 1
3522 3722 1
3523 3723 5
3524 3724 1
3525 3725 4
3526 3726 1
3527 3727 1
3528 3728 1
3529 3729 1
3530 3730 1
3531 3731 1
3532 3732 1
3533 3733 1
3534 3734 1
3535 3735 1
3536 3736 1
3537 3737 1
3538 3738 1
3539 3739 1
3540 3740 1
3541 3741 1
3542 3742 1
3543 3743 1
3544 3744 1
3545 3745 1
3546 3746 1
3547 3747 1
3548 3748 1
3549 3749 1
3550 3750 1
3551 3751 1
3552 3752 1
3553 3753 1
3554 3754 1
3555 3755 1
3556 3756 1
3557 3757 1
3558 3758 1
3559 3759 1
3560 3760 1
3561 3761 1
3562 3762 1
3563 3763 1
3564 3764 1
3565 3765 1
3566 3766 1
3567 3767 1
3568 3768 1
3569 3769 1
3570 3770 1
3571 3771 1
3572 3772 7
3573 3773 1
3574 3774 1
3575 3775 1
3576 3776 1
3577 3777 1
3578 3778 1
3579 3779 1
3580 3780 1
3581 3781 1
3582 3782 1
3583 3783 1
3584 3784 1
3585 3785 1
3586 3786 1
3587 3787 1
3588 3788 1
3589 3789 1
3590 3790 1
3591 3791 1
3592 3792 1
3593 3793 1
3594 3794 1
3595 3795 1
3596 3796 1
3597 3797 1
3598 3798 1
3599 3799 1
3600 3800 1
3601 3801 1
3602 3802 1
3603 3803 1
3604 3804 1
3605 3805 1
3606 3806 1
3607 3807 1
3608 3808 1
3609 3809 1
3610 3810 1
3611 3811 1
3612 3812 1
3613 3813 1
3614 3814 1
3615 3815 1
3616 3816 1
3617 3817 1
3618 3818 1
3619 3819 1
3620 3820 1
3621 3821 1
3622 3822 1
3623 3823 1
3624 3824 1
3625 3825 1
3626 3826 1
3627 3827 1
3628 3828 1
3629 3829 1
3630 3830 1
3631 3831 1
3632 3832 1
3633 3833 1
3634 3834 1
3635 3835 1
3636 3836 1
3637 3837 1
3638 3838 1
3639 3839 1
3640 3840 1
3641 3841 1
3642 3842 1
3643 3843 1
3644 3844 1
3645 3845 1
3646 3846 1
3647 3847 1
3648 3848 1
3649 3849 1
3650 3850 1
3651 3851 1
3652 3852 1
3653 3853 1
3654 3854 1
3655 3855 1
3656 3856 1
3657 3857 1
3658 3858 1
3659 3859 1
3660 3860 1
3661 3861 1
3662 3862 1
3663 3863 1
3664 3864 5
3665 3865 1
3666 3866 1
3667 3867 1
3668 3868 1
3669 3869 1
3670 3870 1
3671 3871 1
3672 3872 1
3673 3873 1
3674 3874 1
3675 3875 1
3676 3876 1
3677 3877 1
3678 3878 1
3679 3879 1
3680 3880 1
3681 3881 1
3682 3882 1
3683 3883 1
3684 3884 1
3685 3885 1
3686 3886 1
3687 3887 1
3688 3888 1
3689 3889 1
3690 3890 1
3691 3891 1
3692 3892 1
3693 3893 1
3694 3894 1
3695 3895 1
3696 3896 1
3697 3897 1
3698 3898 1
3699 3899 1
3700 3900 1
3701 3901 1
3702 3902 1
3703 3903 1
3704 3904 1
3705 3905 1
3706 3906 1
3707 3907 1
3708 3908 1
3709 3909 1
3710 3910 1
3711 3911 1
3712 3912 1
3713 3913 1
3714 3914 1
3715 3915 1
3716 3916 1
3717 3917 1
3718 3918 1
3719 3919 1
3720 3920 1
3721 3921 1
3722 3922 1
3723 3923 1
3724 3924 1
3725 3925 1
3726 3926 1
3727 3927 1
3728 3928 1
3729 3929 1
3730 3930 1
3731 3931 1
3732 3932 1
3733 3933 1
3734 3934 1
3735 3935 1
3736 3936 1
3737 3937 1
3738 3938 1
3739 3939 1
3740 3940 1
3741 3941 4
3742 3942 1
3743 3943 6
3744 3944 1
3745 3945 1
3746 3946 1
3747 3947 1
3748 3948 1
3749 3949 1
3750 3950 1
3751 3951 1
3752 3952 1
3753 3953 1
3754 3954 1
3755 3955 1
3756 3956 1
3757 3957 1
3758 3958 1
3759 3959 1
3760 3960 1
3761 3961 1
3762 3962 1
3763 3963 1
3764 3964 1
3765 3965 1
3766 3966 1
3767 3967 1
3768 3968 1
3769 3969 1
3770 3970 1
3771 3971 1
3772 3972 1
3773 3973 1
3774 3974 1
3775 3975 1
3776 3976 1
3777 3977 1
3778 3978 1
3779 3979 1
3780 3980 1
3781 3981 1
3782 3982 1
3783 3983 1
3784 3984 1
3785 3985 1
3786 3986 1
3787 3987 1
3788 3988 1
3789 3989 1
3790 3990 1
3791 3991 1
3792 3992 1
3793 3993 1
3794 3994 1
3795 3995 1
3796 3996 1
3797 3997 1
3798 3998 1
3799 3999 1
3800 4000 1
3801 4001 1
3802 4002 1
3803 4003 1
3804 4004 1
3805 4005 1
3806 4006 1
3807 4007 1
3808 4008 1
3809 4009 1
3810 4010 1
3811 4011 1
3812 4012 1
3813 4013 1
3814 4014 1
3815 4015 1
3816 4016 1
3817 4017 1
3818 4018 1
3819 4019 1
3820 4020 1
3821 4021 1
3822 4022 1
3823 4023 1
3824 4024 1
3825 4025 1
3826 4026 1
3827 4027 1
3828 4028 1
3829 4029 1
3830 4030 1
3831 4031 1
3832 4032 1
3833 4033 1
3834 4034 1
3835 4035 1
3836 4036 1
3837 4037 1
3838 4038 1
3839 4039 1
3840 4040 1
3841 4041 1
3842 4042 1
3843 4043 1
3844 4044 1
3845 4045 1
3846 4046 1
3847 4047 1
3848 4048 1
3849 4049 1
3850 4050 1
3851 4051 1
3852 4052 1
3853 4053 1
3854 4054 1
3855 4055 1
3856 4056 1
3857 4057 1
3858 4058 1
3859 4059 1
3860 4060 1
3861 4061 1
3862 4062 1
3863 4063 1
3864 4064 1
3865 4065 1
3866 4066 1
3867 4067 1
3868 4068 1
3869 4069 1
3870 4070 1
3871 4071 1
3872 4072 1
3873 4073 1
3874 4074 1
3875 4075 1
3876 4076 1
3877 4077 1
3878 4078 1
3879 4079 1
3880 4080 1
3881 4081 1
3882 4082 1
3883 4083 1
3884 4084 1
3885 4085 1
3886 4086 1
3887 4087 1
3888 4088 1
3889 4089 1
3890 4090 1
3891 4091 1
3892 4092 1
3893 4093 1
3894 4094 1
3895 4095 1
3896 4096 1
3897 4097 1
3898 4098 1
3899 4099 1
3900 4100 1
3901 4101 1
3902 4102 1
3903 4103 1
3904 4104 1
3905 4105 1
3906 4106 1
3907 4107 1
3908 4108 1
3909 4109 1
3910 4110 1
3911 4111 1
3912 4112 1
3913 4113 1
3914 4114 1
3915 4115 1
3916 4116 1
3917 4117 1
3918 4118 1
3919 4119 1
3920 4120 1
3921 4121 1
3922 4122 1
3923 4123 1
3924 4124 1
3925 4125 1
3926 4126 1
3927 4127 1
3928 4128 1
3929 4129 1
3930 4130 1
3931 4131 1
3932 4132 1
3933 4133 1
3934 4134 1
3935 4135 1
3936 4136 1
3937 4137 1
3938 4138 1
3939 4139 1
3940 4140 1
3941 4141 1
3942 4142 1
3943 4143 1
3944 4144 1
3945 4145 1
3946 4146 1
3947 4147 1
3948 4148 1
3949 4149 1
3950 4150 1
3951 4151 1
3952 4152 1
3953 4153 1
3954 4154 1
3955 4155 1
3956 4156 1
3957 4157 1
3958 4158 1
3959 4159 1
3960 4160 1
3961 4161 1
3962 4162 0
3963 4163 0
3964 4164 0
3965 4165 0
3966 4166 0
3967 4167 0
3968 4168 0
3969 4169 0
3970 4170 0
3971 4171 0
3972 4172 0
3973 4173 0
3974 4174 0
3975 4175 0
3976 4176 0
3977 4177 0
3978 4178 0
3979 4179 0
3980 4180 0
3981 4181 0
3982 4182 0
3983 4183 0
3984 4184 0
3985 4185 0
3986 4186 0
3987 4187 0
3988 4188 0
3989 4189 0
3990 4190 0
3991 4191 0
3992 4192 0
3993 4193 0
3994 4194 0
3995 4195 0
3996 4196 0
3997 4197 0
3998 4198 0
3999 4199 0
4000 4200 0
4001 4201 0
4002 4202 0
4003 4203 0
4004 4204 0
4005 4205 0
4006 4206 0
4007 4207 0
4008 4208 0
4009 4209 0
4010 4210 0
4011 4211 0
4012 4212 0
4013 4213 0
4014 4214 0
4015 4215 0
4016 4216 0
4017 4217 0
4018 4218 1
4019 4219 0
4020 4220 0
4021 4221 0
4022 4222 0
4023 4223 0
4024 4224 0
4025 4225 0
4026 4226 0
4027 4227 0
4028 4228 0
4029 4229 0
4030 4230 0
4031 4231 0
4032 4232 0
4033 4233 0
4034 4234 0
4035 4235 0
4036 4236 0
4037 4237 0
4038 4238 0
4039 4239 0
4040 4240 0
4041 4241 0
4042 4242 0
4043 4243 0
4044 4244 0
4045 4245 0
4046 4246 0
4047 4247 0
4048 4248 0
4049 4249 0
4050 4250 0
4051 4251 0
4052 4252 0
4053 4253 0
4054 4254 0
4055 4255 0
4056 4256 0
4057 4257 0
4058 4258 0
4059 4259 0
4060 4260 0
4061 4261 0
4062 4262 0
4063 4263 0
4064 4264 0
4065 4265 0
4066 4266 0
4067 4267 0
4068 4268 0
4069 4269 0
4070 4270 0
4071 4271 0
4072 4272 0
4073 4273 0
4074 4274 0
4075 4275 0
4076 4276 0
4077 4277 0
4078 4278 0
4079 4279 0
4080 4280 0
4081 4281 0
4082 4282 0
4083 4283 0
4084 4284 0
4085 4285 0
4086 4286 0
4087 4287 0
4088 4288 0
4089 4289 0
4090 4290 0
4091 4291 0
4092 4292 0
4093 4293 0
4094 4294 0
4095 4295 0
4096 4296 0
4097 4297 0
4098 4298 0
4099 4299 0
4100 4300 0
4101 4301 0
4102 4302 0
4103 4303 0
4104 4304 0
4105 4305 0
4106 4306 0
4107 4307 0
4108 4308 0
4109 4309 0
4110 4310 0
4111 4311 0
4112 4312 0
4113 4313 0
4114 4314 0
4115 4315 0
4116 4316 0
4117 4317 0
4118 4318 0
4119 4319 0
4120 4320 0
4121 4321 0
4122 4322 0
4123 4323 0
4124 4324 0
4125 4325 0
4126 4326 0
4127 4327 0
4128 4328 0
4129 4329 0
4130 4330 0
4131 4331 0
4132 4332 0
4133 4333 0
4134 4334 0
4135 4335 0
4136 4336 0
4137 4337 0
4138 4338 0
4139 4339 0
4140 4340 0
4141 4341 0
4142 4342 0
4143 4343 0
4144 4344 0
4145 4345 0
4146 4346 0
4147 4347 0
4148 4348 0
4149 4349 0
4150 4350 0
4151 4351 0
4152 4352 0
4153 4353 0
4154 4354 0
4155 4355 0
4156 4356 0
4157 4357 0
4158 4358 0
4159 4359 0
4160 4360 0
4161 4361 0
4162 4362 0
4163 4363 0
4164 4364 0
4165 4365 0
4166 4366 0
4167 4367 0
4168 4368 0
4169 4369 0
4170 4370 0
4171 4371 0
4172 4372 0
4173 4373 0
4174 4374 0
4175 4375 0
4176 4376 0
4177 4377 0
4178 4378 0
4179 4379 0
4180 4380 0
4181 4381 0
4182 4382 0
4183 4383 0
4184 4384 0
4185 4385 0
4186 4386 0
4187 4387 0
4188 4388 0
4189 4389 0
4190 4390 0
4191 4391 0
4192 4392 0
4193 4393 0
4194 4394 0
4195 4395 0
4196 4396 0
4197 4397 0
4198 4398 0
4199 4399 0
4200 4400 0
4201 4401 0
4202 4402 0
4203 4403 0
4204 4404 0
4205 4405 0
4206 4406 0
4207 4407 0
4208 4408 0
4209 4409 0
4210 4410 0
4211 4411 0
4212 4412 0
4213 4413 0
4214 4414 0
4215 4415 0
4216 4416 0
4217 4417 0
4218 4418 0
4219 4419 0
4220 4420 0
4221 4421 0
4222 4422 0
4223 4423 0
4224 4424 0
4225 4425 0
4226 4426 0
4227 4427 0
4228 4428 0
4229 4429 0
4230 4430 0
4231 4431 0
4232 4432 0
4233 4433 0
4234 4434 0
4235 4435 0
4236 4436 0
4237 4437 0
4238 4438 0
4239 4439 0
4240 4440 0
4241 4441 0
4242 4442 0
4243 4443 0
4244 4444 0
4245 4445 0
4246 4446 0
4247 4447 0
4248 4448 0
4249 4449 0
4250 4450 0
4251 4451 0
4252 4452 0
4253 4453 0
4254 4454 0
4255 4455 0
4256 4456 0
4257 4457 0
4258 4458 0
4259 4459 0
4260 4460 0
4261 4461 0
4262 4462 0
4263 4463 0
4264 4464 0
4265 4465 0
4266 4466 0
4267 4467 0
4268 4468 0
4269 4469 0
4270 4470 0
4271 4471 0
4272 4472 0
4273 4473 0
4274 4474 0
4275 4475 0
4276 4476 0
4277 4477 0
4278 4478 0
4279 4479 0
4280 4480 0
4281 4481 0
4282 4482 0
4283 4483 0
4284 4484 0
4285 4485 0
4286 4486 0
4287 4487 0
4288 4488 0
4289 4489 0
4290 4490 0
4291 4491 0
4292 4492 0
4293 4493 0
4294 4494 0
4295 4495 0
4296 4496 0
4297 4497 0
4298 4498 0
4299 4499 0
4300 4500 0
4301 4501 0
4302 4502 0
4303 4503 0
4304 4504 0
4305 4505 0
4306 4506 0
4307 4507 0
4308 4508 0
4309 4509 0
4310 4510 0
4311 4511 0
4312 4512 0
4313 4513 0
4314 4514 0
4315 4515 0
4316 4516 0
4317 4517 0
4318 4518 0
4319 4519 0
4320 4520 0
4321 4521 0
4322 4522 0
4323 4523 0
4324 4524 0
4325 4525 0
4326 4526 0
4327 4527 0
4328 4528 0
4329 4529 0
4330 4530 0
4331 4531 0
4332 4532 0
4333 4533 0
4334 4534 0
4335 4535 0
4336 4536 0
4337 4537 0
4338 4538 0
4339 4539 0
4340 4540 0
4341 4541 0
4342 4542 0
4343 4543 0
4344 4544 0
4345 4545 0
4346 4546 0
4347 4547 0
4348 4548 0
4349 4549 0
4350 4550 0
4351 4551 0
4352 4552 0
4353 4553 0
4354 4554 0
4355 4555 0
4356 4556 0
4357 4557 0
4358 4558 0
4359 4559 0
4360 4560 0
4361 4561 0
4362 4562 0
4363 4563 0
4364 4564 0
4365 4565 1
4366 4566 0
4367 4567 0
4368 4568 0
4369 4569 0
4370 4570 0
4371 4571 0
4372 4572 0
4373 4573 0
4374 4574 0
4375 4575 0
4376 4576 0
4377 4577 0
4378 4578 0
4379 4579 0
4380 4580 0
4381 4581 0
4382 4582 0
4383 4583 0
4384 4584 0
4385 4585 5
4386 4586 0
4387 4587 0
4388 4588 0
4389 4589 0
4390 4590 0
4391 4591 0
4392 4592 0
4393 4593 0
4394 4594 0
4395 4595 0
4396 4596 0
4397 4597 0
4398 4598 0
4399 4599 0
4400 4600 0
4401 4601 0
4402 4602 0
4403 4603 0
4404 4604 0
4405 4605 0
4406 4606 0
4407 4607 0
4408 4608 0
4409 4609 0
4410 4610 0
4411 4611 0
4412 4612 0
4413 4613 0
4414 4614 0
4415 4615 0
4416 4616 0
4417 4617 0
4418 4618 0
4419 4619 0
4420 4620 0
4421 4621 0
4422 4622 0
4423 4623 0
4424 4624 0
4425 4625 0
4426 4626 0
4427 4627 0
4428 4628 0
4429 4629 0
4430 4630 0
4431 4631 0
4432 4632 0
4433 4633 0
4434 4634 0
4435 4635 0
4436 4636 0
4437 4637 0
4438 4638 0
4439 4639 0
4440 4640 0
4441 4641 0
4442 4642 0
4443 4643 0
4444 4644 0
4445 4645 0
4446 4646 0
4447 4647 0
4448 4648 0
4449 4649 0
4450 4650 0
4451 4651 0
4452 4652 0
4453 4653 0
4454 4654 0
4455 4655 0
4456 4656 0
4457 4657 0
4458 4658 2
4459 4659 0
4460 4660 2
4461 4661 4
4462 4662 0
4463 4663 4
4464 4664 4
4465 4665 3
4466 4666 3
4467 4667 4
4468 4668 2
4469 4669 0
4470 4670 0
4471 4671 3
4472 4672 2
4473 4673 4
4474 4674 0
4475 4675 1
4476 4676 0
4477 4677 0
4478 4678 0
4479 4679 0
4480 4680 0
4481 4681 0
4482 4682 0
4483 4683 0
4484 4684 0
4485 4685 0
4486 4686 0
4487 4687 0
4488 4688 0
4489 4689 12
4490 4690 0
4491 4691 0
4492 4692 0
4493 4693 1
4494 4694 0
4495 4695 0
4496 4696 0
4497 4697 0
4498 4698 0
4499 4699 0
4500 4700 1
4501 4701 0
4502 4702 0
4503 4703 0
4504 4704 0
4505 4705 0
4506 4706 0
4507 4707 0
4508 4708 0
4509 4709 0
4510 4710 0
4511 4711 0
4512 4712 0
4513 4713 0
4514 4714 0
4515 4715 0
4516 4716 0
4517 4717 0
4518 4718 0
4519 4719 0
4520 4720 0
4521 4721 0
4522 4722 0
4523 4723 0
4524 4724 2
4525 4725 0
4526 4726 0
4527 4727 0
4528 4728 0
4529 4729 0
4530 4730 0
4531 4731 0
4532 4732 0
4533 4733 0
4534 4734 0
4535 4735 0
4536 4736 0
4537 4737 0
4538 4738 0
4539 4739 0
4540 4740 0
4541 4741 0
4542 4742 0
4543 4743 0
4544 4744 0
4545 4745 0
4546 4746 0
4547 4747 0
4548 4748 0
4549 4749 0
4550 4750 0
4551 4751 0
4552 4752 0
4553 4753 4
4554 4754 0
4555 4755 0
4556 4756 0
4557 4757 0
4558 4758 0
4559 4759 0
4560 4760 0
4561 4761 0
4562 4762 1
4563 4763 0
4564 4764 0
4565 4765 0
4566 4766 0
4567 4767 0
4568 4768 0
4569 4769 0
4570 4770 0
4571 4771 0
4572 4772 0
4573 4773 0
4574 4774 0
4575 4775 0
4576 4776 0
4577 4777 0
4578 4778 0
4579 4779 0
4580 4780 0
4581 4781 0
4582 4782 0
4583 4783 0
4584 4784 0
4585 4785 0
4586 4786 0
4587 4787 0
4588 4788 1
4589 4789 0
4590 4790 0
4591 4791 0
4592 4792 0
4593 4793 0
4594 4794 0
4595 4795 0
4596 4796 0
4597 4797 0
4598 4798 0
4599 4799 0
4600 4800 0
4601 4801 0
4602 4802 0
4603 4803 0
4604 4804 0
4605 4805 0
4606 4806 0
4607 4807 0
4608 4808 0
4609 4809 0
4610 4810 0
4611 4811 0
4612 4812 0
4613 4813 0
4614 4814 0
4615 4815 0
4616 4816 0
4617 4817 0
4618 4818 0
4619 4819 0
4620 4820 0
4621 4821 0
4622 4822 0
4623 4823 0
4624 4824 0
4625 4825 0
4626 4826 0
4627 4827 0
4628 4828 0
4629 4829 0
4630 4830 0
4631 4831 0
4632 4832 0
4633 4833 0
4634 4834 1
4635 4835 0
4636 4836 0
4637 4837 0
4638 4838 0
4639 4839 0
4640 4840 0
4641 4841 2
4642 4842 0
4643 4843 0
4644 4844 0
4645 4845 1
4646 4846 0
4647 4847 0
4648 4848 0
4649 4849 0
4650 4850 0
4651 4851 0
4652 4852 0
4653 4853 0
4654 4854 0
4655 4855 0
4656 4856 0
4657 4857 0
4658 4858 0
4659 4859 0
4660 4860 0
4661 4861 0
4662 4862 0
4663 4863 0
4664 4864 0
4665 4865 0
4666 4866 0
4667 4867 0
4668 4868 0
4669 4869 0
4670 4870 0
4671 4871 1
4672 4872 0
4673 4873 0
4674 4874 0
4675 4875 0
4676 4876 0
4677 4877 0
4678 4878 0
4679 4879 0
4680 4880 0
4681 4881 0
4682 4882 2
4683 4883 0
4684 4884 0
4685 4885 0
4686 4886 0
4687 4887 0
4688 4888 0
4689 4889 3
4690 4890 0
4691 4891 0
4692 4892 0
4693 4893 0
4694 4894 0
4695 4895 0
4696 4896 0
4697 4897 0
4698 4898 0
4699 4899 0
4700 4900 0
4701 4901 0
4702 4902 0
4703 4903 0
4704 4904 0
4705 4905 0
4706 4906 0
4707 4907 0
4708 4908 0
4709 4909 0
4710 4910 0
4711 4911 0
4712 4912 0
4713 4913 0
4714 4914 0
4715 4915 0
4716 4916 0
4717 4917 0
4718 4918 0
4719 4919 0
4720 4920 0
4721 4921 0
4722 4922 0
4723 4923 0
4724 4924 0
4725 4925 0
4726 4926 0
4727 4927 0
4728 4928 0
4729 4929 0
4730 4930 0
4731 4931 0
4732 4932 0
4733 4933 0
4734 4934 0
4735 4935 0
4736 4936 0
4737 4937 0
4738 4938 0
4739 4939 0
4740 4940 0
4741 4941 0
4742 4942 0
4743 4943 0
4744 4944 0
4745 4945 0
4746 4946 0
4747 4947 0
4748 4948 0
4749 4949 0
4750 4950 1
4751 4951 0
4752 4952 0
4753 4953 0
4754 4954 0
4755 4955 0
4756 4956 0
4757 4957 0
4758 4958 0
4759 4959 1
4760 4960 0
4761 4961 3
4762 4962 10
4763 4963 11
4764 4964 0
4765 4965 12
4766 4966 8
4767 4967 0
4768 4968 0
4769 4969 8
4770 4970 0
4771 4971 0
4772 4972 0
4773 4973 0
4774 4974 0
4775 4975 2
4776 4976 0
4777 4977 0
4778 4978 0
4779 4979 0
4780 4980 0
4781 4981 2
4782 4982 4
4783 4983 4
4784 4984 2
4785 4985 0
4786 4986 0
4787 4987 0
4788 4988 0
4789 4989 0
4790 4990 0
4791 4991 0
4792 4992 0
4793 4993 0
4794 4994 3
4795 4995 0
4796 4996 0
4797 4997 0
4798 4998 0
4799 4999 8
4800 5000 14
4801 5001 0
4802 5002 5
4803 5003 8
4804 5004 11
4805 5005 0
4806 5006 2
4807 5007 1
4808 5008 0
4809 5009 0
4810 5010 0
4811 5011 0
4812 5012 0
4813 5013 0
4814 5014 0
4815 5015 2
4816 5016 0
4817 5017 0
4818 5018 3
4819 5019 0
4820 5020 0
4821 5021 0
4822 5022 0
4823 5023 2
4824 5024 0
4825 5025 0
4826 5026 0
4827 5027 0
4828 5028 0
4829 5029 1
4830 5030 0
4831 5031 0
4832 5032 0
4833 5033 0
4834 5034 0
4835 5035 0
4836 5036 0
4837 5037 0
4838 5038 0
4839 5039 0
4840 5040 0
4841 5041 0
4842 5042 0
4843 5043 0
4844 5044 0
4845 5045 0
4846 5046 0
4847 5047 0
4848 5048 0
4849 5049 0
4850 5050 0
4851 5051 0
4852 5052 0
4853 5053 0
4854 5054 0
4855 5055 0
4856 5056 0
4857 5057 0
4858 5058 0
4859 5059 0
4860 5060 0
4861 5061 0
4862 5062 0
4863 5063 0
4864 5064 0
4865 5065 0
4866 5066 0
4867 5067 0
4868 5068 0
4869 5069 0
4870 5070 0
4871 5071 0
4872 5072 0
4873 5073 0
4874 5074 0
4875 5075 0
4876 5076 0
4877 5077 0
4878 5078 0
4879 5079 0
4880 5080 0
4881 5081 0
4882 5082 0
4883 5083 0
4884 5084 0
4885 5085 0
4886 5086 0
4887 5087 0
4888 5088 0
4889 5089 0
4890 5090 0
4891 5091 0
4892 5092 0
4893 5093 0
4894 5094 0
4895 5095 0
4896 5096 0
4897 5097 0
4898 5098 0
4899 5099 0
4900 5100 0
4901 5101 0
4902 5102 0
4903 5103 0
4904 5104 0
4905 5105 0
4906 5106 0
4907 5107 0
4908 5108 0
4909 5109 0
4910 5110 0
4911 5111 0
4912 5112 0
4913 5113 0
4914 5114 0
4915 5115 0
4916 5116 0
4917 5117 0
4918 5118 0
4919 5119 0
4920 5120 0
4921 5121 0
4922 5122 0
4923 5123 0
4924 5124 0
4925 5125 6
4926 5126 0
4927 5127 0
4928 5128 0
4929 5129 0
4930 5130 0
4931 5131 0
4932 5132 0
4933 5133 0
4934 5134 0
4935 5135 0
4936 5136 0
4937 5137 0
4938 5138 0
4939 5139 0
4940 5140 0
4941 5141 0
4942 5142 0
4943 5143 0
4944 5144 0
4945 5145 0
4946 5146 0
4947 5147 0
4948 5148 0
4949 5149 0
4950 5150 0
4951 5151 0
4952 5152 0
4953 5153 0
4954 5154 0
4955 5155 0
4956 5156 0
4957 5157 0
4958 5158 2
4959 5159 0
4960 5160 0
4961 5161 0
4962 5162 0
4963 5163 0
4964 5164 0
4965 5165 0
4966 5166 0
4967 5167 0
4968 5168 0
4969 5169 0
4970 5170 0
4971 5171 0
4972 5172 0
4973 5173 0
4974 5174 0
4975 5175 0
4976 5176 0
4977 5177 0
4978 5178 0
4979 5179 0
4980 5180 0
4981 5181 0
4982 5182 0
4983 5183 0
4984 5184 0
4985 5185 0
4986 5186 0
4987 5187 0
4988 5188 0
4989 5189 0
4990 5190 0
4991 5191 0
4992 5192 0
4993 5193 0
4994 5194 0
4995 5195 0
4996 5196 0
4997 5197 0
4998 5198 0
4999 5199 0
5000 5200 0
5001 5201 0
5002 5202 0
5003 5203 0
5004 5204 0
5005 5205 1
5006 5206 0
5007 5207 0
5008 5208 0
5009 5209 0
5010 5210 0
5011 5211 0
5012 5212 0
5013 5213 0
5014 5214 0
5015 5215 0
5016 5216 0
5017 5217 0
5018 5218 0
5019 5219 0
5020 5220 0
5021 5221 0
5022 5222 3
5023 5223 2
5024 5224 0
5025 5225 0
5026 5226 6
5027 5227 0
5028 5228 2
5029 5229 0
5030 5230 0
5031 5231 0
5032 5232 0
5033 5233 0
5034 5234 0
5035 5235 0
5036 5236 0
5037 5237 0
5038 5238 0
5039 5239 0
5040 5240 0
5041 5241 0
5042 5242 0
5043 5243 0
5044 5244 0
5045 5245 0
5046 5246 0
5047 5247 0
5048 5248 0
5049 5249 0
5050 5250 0
5051 5251 0
5052 5252 0
5053 5253 0
5054 5254 0
5055 5255 0
5056 5256 0
5057 5257 0
5058 5258 0
5059 5259 0
5060 5260 0
5061 5261 0
5062 5262 0
5063 5263 0
5064 5264 0
5065 5265 0
5066 5266 0
5067 5267 0
5068 5268 0
5069 5269 0
5070 5270 0
5071 5271 0
5072 5272 0
5073 5273 0
5074 5274 0
5075 5275 0
5076 5276 0
5077 5277 0
5078 5278 0
5079 5279 0
5080 5280 0
5081 5281 0
5082 5282 0
5083 5283 0
5084 5284 0
5085 5285 0
5086 5286 0
5087 5287 0
5088 5288 0
5089 5289 0
5090 5290 0
5091 5291 0
5092 5292 0
5093 5293 0
5094 5294 0
5095 5295 0
5096 5296 0
5097 5297 0
5098 5298 0
5099 5299 0
5100 5300 0
5101 5301 0
5102 5302 0
5103 5303 0
5104 5304 0
5105 5305 0
5106 5306 0
5107 5307 0
5108 5308 0
5109 5309 0
5110 5310 0
5111 5311 0
5112 5312 0
5113 5313 0
5114 5314 0
5115 5315 0
5116 5316 0
5117 5317 0
5118 5318 0
5119 5319 0
5120 5320 0
5121 5321 0
5122 5322 0
5123 5323 0
5124 5324 0
5125 5325 0
5126 5326 0
5127 5327 0
5128 5328 0
5129 5329 0
5130 5330 0
5131 5331 0
5132 5332 0
5133 5333 0
5134 5334 0
5135 5335 0
5136 5336 0
5137 5337 0
5138 5338 0
5139 5339 0
5140 5340 0
5141 5341 0
5142 5342 0
5143 5343 0
5144 5344 0
5145 5345 0
5146 5346 0
5147 5347 0
5148 5348 0
5149 5349 0
5150 5350 0
5151 5351 0
5152 5352 0
5153 5353 0
5154 5354 0
5155 5355 0
5156 5356 0
5157 5357 0
5158 5358 0
5159 5359 0
5160 5360 0
5161 5361 0
5162 5362 0
5163 5363 0
5164 5364 0
5165 5365 0
5166 5366 0
5167 5367 0
5168 5368 0
5169 5369 0
5170 5370 0
5171 5371 0
5172 5372 0
5173 5373 0
5174 5374 0
5175 5375 0
5176 5376 0
5177 5377 0
5178 5378 0
5179 5379 0
5180 5380 0
5181 5381 0
5182 5382 0
5183 5383 0
5184 5384 0
5185 5385 0
5186 5386 0
5187 5387 0
5188 5388 0
5189 5389 0
5190 5390 0
5191 5391 0
5192 5392 0
5193 5393 0
5194 5394 0
5195 5395 0
5196 5396 0
5197 5397 0
5198 5398 0
5199 5399 0
5200 5400 0
5201 5401 0
5202 5402 0
5203 5403 0
5204 5404 0
5205 5405 0
5206 5406 0
5207 5407 0
5208 5408 0
5209 5409 0
5210 5410 0
5211 5411 0
5212 5412 0
5213 5413 0
5214 5414 0
5215 5415 0
5216 5416 0
5217 5417 0
5218 5418 0
5219 5419 0
5220 5420 0
5221 5421 0
5222 5422 0
5223 5423 0
5224 5424 0
5225 5425 0
5226 5426 0
5227 5427 0
5228 5428 0
5229 5429 0
5230 5430 0
5231 5431 0
5232 5432 0
5233 5433 0
5234 5434 0
5235 5435 0
5236 5436 0
5237 5437 0
5238 5438 0
5239 5439 0
5240 5440 0
5241 5441 0
5242 5442 0
5243 5443 0
5244 5444 0
5245 5445 0
5246 5446 0
5247 5447 0
5248 5448 0
5249 5449 0
5250 5450 0
5251 5451 0
5252 5452 0
5253 5453 0
5254 5454 0
5255 5455 0
5256 5456 0
5257 5457 0
5258 5458 0
5259 5459 0
5260 5460 0
5261 5461 0
5262 5462 0
5263 5463 0
5264 5464 0
5265 5465 0
5266 5466 0
5267 5467 0
5268 5468 0
5269 5469 0
5270 5470 0
5271 5471 0
5272 5472 0
5273 5473 0
5274 5474 0
5275 5475 0
5276 5476 0
5277 5477 0
5278 5478 0
5279 5479 0
5280 5480 0
5281 5481 0
5282 5482 0
5283 5483 0
5284 5484 0
5285 5485 0
5286 5486 0
5287 5487 0
5288 5488 0
5289 5489 0
5290 5490 0
5291 5491 0
5292 5492 0
5293 5493 0
5294 5494 0
5295 5495 0
5296 5496 0
5297 5497 0
5298 5498 0
5299 5499 0
5300 5500 0
5301 5501 0
5302 5502 0
5303 5503 0
5304 5504 0
5305 5505 0
5306 5506 0
5307 5507 0
5308 5508 0
5309 5509 0
5310 5510 0
5311 5511 0
5312 5512 0
5313 5513 0
5314 5514 0
5315 5515 0
5316 5516 0
5317 5517 0
5318 5518 0
5319 5519 0
5320 5520 0
5321 5521 0
5322 5522 0
5323 5523 0
5324 5524 0
5325 5525 0
5326 5526 0
5327 5527 0
5328 5528 0
5329 5529 0
5330 5530 0
5331 5531 0
5332 5532 0
5333 5533 0
5334 5534 0
5335 5535 0
5336 5536 0
5337 5537 0
5338 5538 0
5339 5539 0
5340 5540 0
5341 5541 0
5342 5542 0
5343 5543 0
5344 5544 0
5345 5545 0
5346 5546 0
5347 5547 0
5348 5548 0
5349 5549 0
5350 5550 0
5351 5551 0
5352 5552 0
5353 5553 0
5354 5554 0
5355 5555 0
5356 5556 0
5357 5557 0
5358 5558 0
5359 5559 0
5360 5560 0
5361 5561 0
5362 5562 0
5363 5563 6
5364 5564 0
5365 5565 0
5366 5566 0
5367 5567 0
5368 5568 0
5369 5569 0
5370 5570 0
5371 5571 0
5372 5572 0
5373 5573 0
5374 5574 0
5375 5575 0
5376 5576 0
5377 5577 0
5378 5578 0
5379 5579 0
5380 5580 0
5381 5581 0
5382 5582 0
5383 5583 0
5384 5584 0
5385 5585 0
5386 5586 0
5387 5587 0
5388 5588 0
5389 5589 0
5390 5590 0
5391 5591 0
5392 5592 0
5393 5593 0
5394 5594 0
5395 5595 0
5396 5596 0
5397 5597 0
5398 5598 0
5399 5599 0
5400 5600 0
5401 5601 0
5402 5602 0
5403 5603 0
5404 5604 0
5405 5605 0
5406 5606 0
5407 5607 0
5408 5608 0
5409 5609 0
5410 5610 0
5411 5611 0
5412 5612 0
5413 5613 0
5414 5614 0
5415 5615 0
5416 5616 0
5417 5617 0
5418 5618 0
5419 5619 0
5420 5620 0
5421 5621 0
5422 5622 0
5423 5623 0
5424 5624 0
5425 5625 0
5426 5626 0
5427 5627 0
5428 5628 0
5429 5629 0
5430 5630 0
5431 5631 0
5432 5632 0
5433 5633 0
5434 5634 0
5435 5635 0
5436 5636 0
5437 5637 0
5438 5638 0
5439 5639 0
5440 5640 0
5441 5641 0
5442 5642 0
5443 5643 0
5444 5644 0
5445 5645 0
5446 5646 0
5447 5647 0
5448 5648 0
5449 5649 0
5450 5650 0
5451 5651 0
5452 5652 0
5453 5653 0
5454 5654 0
5455 5655 0
5456 5656 0
5457 5657 0
5458 5658 0
5459 5659 0
5460 5660 0
5461 5661 0
5462 5662 0
5463 5663 0
5464 5664 0
5465 5665 0
5466 5666 0
5467 5667 0
5468 5668 0
5469 5669 0
5470 5670 0
5471 5671 0
5472 5672 0
5473 5673 0
5474 5674 0
5475 5675 0
5476 5676 0
5477 5677 3
5478 5678 0
5479 5679 4
5480 5680 0
5481 5681 0
5482 5682 0
5483 5683 0
5484 5684 0
5485 5685 0
5486 5686 0
5487 5687 0
5488 5688 0
5489 5689 0
5490 5690 0
5491 5691 0
5492 5692 0
5493 5693 0
5494 5694 4
5495 5695 0
5496 5696 0
5497 5697 0
5498 5698 0
5499 5699 0
5500 5700 0
5501 5701 0
5502 5702 0
5503 5703 0
5504 5704 0
5505 5705 0
5506 5706 0
5507 5707 0
5508 5708 0
5509 5709 0
5510 5710 0
5511 5711 0
5512 5712 0
5513 5713 0
5514 5714 0
5515 5715 0
5516 5716 0
5517 5717 0
5518 5718 0
5519 5719 0
5520 5720 0
5521 5721 0
5522 5722 0
5523 5723 0
5524 5724 0
5525 5725 0
5526 5726 0
5527 5727 0
5528 5728 0
5529 5729 0
5530 5730 0
5531 5731 0
5532 5732 0
5533 5733 0
5534 5734 0
5535 5735 0
5536 5736 0
5537 5737 0
5538 5738 0
5539 5739 0
5540 5740 0
5541 5741 0
5542 5742 0
5543 5743 0
5544 5744 0
5545 5745 0
5546 5746 0
5547 5747 0
5548 5748 0
5549 5749 0
5550 5750 0
5551 5751 0
5552 5752 0
5553 5753 0
5554 5754 0
5555 5755 0
5556 5756 0
5557 5757 0
5558 5758 0
5559 5759 0
5560 5760 0
5561 5761 0
5562 5762 0
5563 5763 0
5564 5764 0
5565 5765 0
5566 5766 2
5567 5767 0
5568 5768 0
5569 5769 0
5570 5770 0
5571 5771 0
5572 5772 0
5573 5773 0
5574 5774 0
5575 5775 0
5576 5776 0
5577 5777 0
5578 5778 0
5579 5779 0
5580 5780 0
5581 5781 0
5582 5782 0
5583 5783 0
5584 5784 0
5585 5785 0
5586 5786 0
5587 5787 0
5588 5788 0
5589 5789 0
5590 5790 0
5591 5791 0
5592 5792 0
5593 5793 0
5594 5794 0
5595 5795 0
5596 5796 0
5597 5797 0
5598 5798 0
5599 5799 0
5600 5800 0
5601 5801 0
5602 5802 0
5603 5803 0
5604 5804 0
5605 5805 3
5606 5806 0
5607 5807 0
5608 5808 0
5609 5809 0
5610 5810 0
5611 5811 0
5612 5812 0
5613 5813 0
5614 5814 0
5615 5815 0
5616 5816 0
5617 5817 0
5618 5818 0
5619 5819 0
5620 5820 0
5621 5821 0
5622 5822 0
5623 5823 0
5624 5824 0
5625 5825 0
5626 5826 0
5627 5827 0
5628 5828 0
5629 5829 0
5630 5830 0
5631 5831 0
5632 5832 0
5633 5833 0
5634 5834 0
5635 5835 0
5636 5836 0
5637 5837 0
5638 5838 0
5639 5839 0
5640 5840 0
5641 5841 0
5642 5842 0
5643 5843 0
5644 5844 0
5645 5845 0
5646 5846 0
5647 5847 0
5648 5848 0
5649 5849 0
5650 5850 0
5651 5851 0
5652 5852 0
5653 5853 0
5654 5854 0
5655 5855 0
5656 5856 0
5657 5857 0
5658 5858 0
5659 5859 0
5660 5860 0
5661 5861 0
5662 5862 0
5663 5863 0
5664 5864 0
5665 5865 0
5666 5866 0
5667 5867 0
5668 5868 0
5669 5869 0
5670 5870 0
5671 5871 0
5672 5872 0
5673 5873 0
5674 5874 0
5675 5875 0
5676 5876 0
5677 5877 1
5678 5878 0
5679 5879 0
5680 5880 0
5681 5881 0
5682 5882 0
5683 5883 0
5684 5884 0
5685 5885 0
5686 5886 3
5687 5887 0
5688 5888 0
5689 5889 0
5690 5890 0
5691 5891 0
5692 5892 0
5693 5893 0
5694 5894 0
5695 5895 0
5696 5896 0
5697 5897 0
5698 5898 0
5699 5899 0
5700 5900 0
5701 5901 0
5702 5902 0
5703 5903 0
5704 5904 0
5705 5905 0
5706 5906 0
5707 5907 0
5708 5908 0
5709 5909 0
5710 5910 0
5711 5911 0
5712 5912 0
5713 5913 0
5714 5914 0
5715 5915 0
5716 5916 0
5717 5917 0
5718 5918 0
5719 5919 0
5720 5920 0
5721 5921 0
5722 5922 0
5723 5923 0
5724 5924 0
5725 5925 0
5726 5926 0
5727 5927 0
5728 5928 0
5729 5929 0
5730 5930 0
5731 5931 0
5732 5932 0
5733 5933 0
5734 5934 0
5735 5935 0
5736 5936 0
5737 5937 0
5738 5938 0
5739 5939 0
5740 5940 0
5741 5941 0
5742 5942 0
5743 5943 0
5744 5944 0
5745 5945 0
5746 5946 0
5747 5947 0
5748 5948 0
5749 5949 0
5750 5950 0
5751 5951 0
5752 5952 0
5753 5953 0
5754 5954 0
5755 5955 0
5756 5956 0
5757 5957 0
5758 5958 0
5759 5959 0
5760 5960 0
5761 5961 0
5762 5962 0
5763 5963 0
5764 5964 0
5765 5965 0
5766 5966 0
5767 5967 0
5768 5968 0
5769 5969 0
5770 5970 0
5771 5971 0
5772 5972 0
5773 5973 0
5774 5974 0
5775 5975 0
5776 5976 0
5777 5977 0
5778 5978 0
5779 5979 0
5780 5980 0
5781 5981 0
5782 5982 0
5783 5983 0
5784 5984 0
5785 5985 0
5786 5986 0
5787 5987 0
5788 5988 0
5789 5989 0
5790 5990 0
5791 5991 0
5792 5992 0
5793 5993 0
5794 5994 0
5795 5995 0
5796 5996 0
5797 5997 0
5798 5998 0
5799 5999 0
5800 6000 0
5801 6001 0
5802 6002 0
5803 6003 0
5804 6004 0
5805 6005 0
5806 6006 0
5807 6007 0
5808 6008 0
5809 6009 0
5810 6010 0
5811 6011 0
5812 6012 0
5813 6013 0
5814 6014 0
5815 6015 0
5816 6016 0
5817 6017 0
5818 6018 0
5819 6019 0
5820 6020 0
5821 6021 0
5822 6022 0
5823 6023 0
5824 6024 0
5825 6025 0
5826 6026 0
5827 6027 0
5828 6028 0
5829 6029 0
5830 6030 0
5831 6031 0
5832 6032 0
5833 6033 0
5834 6034 0
5835 6035 0
5836 6036 0
5837 6037 0
5838 6038 0
5839 6039 0
5840 6040 0
5841 6041 0
5842 6042 0
5843 6043 0
5844 6044 0
5845 6045 0
5846 6046 0
5847 6047 0
5848 6048 0
5849 6049 0
5850 6050 0
5851 6051 0
5852 6052 0
5853 6053 0
5854 6054 0
5855 6055 0
5856 6056 0
5857 6057 0
5858 6058 0
5859 6059 0
5860 6060 0
5861 6061 0
5862 6062 0
5863 6063 0
5864 6064 0
5865 6065 0
5866 6066 0
5867 6067 0
5868 6068 0
5869 6069 0
5870 6070 0
5871 6071 0
5872 6072 0
5873 6073 0
5874 6074 0
5875 6075 0
5876 6076 0
5877 6077 0
5878 6078 0
5879 6079 0
5880 6080 0
5881 6081 0
5882 6082 0
5883 6083 0
5884 6084 0
5885 6085 0
5886 6086 0
5887 6087 0
5888 6088 0
5889 6089 0
5890 6090 0
5891 6091 0
5892 6092 0
5893 6093 0
5894 6094 0
5895 6095 0
5896 6096 0
5897 6097 0
5898 6098 0
5899 6099 0
5900 6100 0
5901 6101 0
5902 6102 0
5903 6103 0
5904 6104 0
5905 6105 0
5906 6106 0
5907 6107 0
5908 6108 0
5909 6109 0
5910 6110 0
5911 6111 0
5912 6112 0
5913 6113 0
5914 6114 0
5915 6115 0
5916 6116 0
5917 6117 0
5918 6118 0
5919 6119 0
5920 6120 0
5921 6121 0
5922 6122 0
5923 6123 0
5924 6124 0
5925 6125 0
5926 6126 0
5927 6127 0
5928 6128 0
5929 6129 0
5930 6130 0
5931 6131 0
5932 6132 0
5933 6133 0
5934 6134 0
5935 6135 0
5936 6136 0
5937 6137 0
5938 6138 0
5939 6139 0
5940 6140 0
5941 6141 0
5942 6142 0
5943 6143 0
5944 6144 0
5945 6145 0
5946 6146 0
5947 6147 0
5948 6148 0
5949 6149 0
5950 6150 0
5951 6151 0
5952 6152 0
5953 6153 0
5954 6154 0
5955 6155 0
5956 6156 0
5957 6157 0
5958 6158 0
5959 6159 0
5960 6160 0
5961 6161 0
5962 6162 0
5963 6163 0
5964 6164 0
5965 6165 0
5966 6166 0
5967 6167 0
5968 6168 0
5969 6169 0
5970 6170 0
5971 6171 0
5972 6172 0
5973 6173 0
5974 6174 0
5975 6175 0
5976 6176 0
5977 6177 0
5978 6178 0
5979 6179 0
5980 6180 0
5981 6181 0
5982 6182 0
5983 6183 0
5984 6184 0
5985 6185 0
5986 6186 0
5987 6187 0
5988 6188 0
5989 6189 0
5990 6190 0
5991 6191 0
5992 6192 0
5993 6193 0
5994 6194 0
5995 6195 0
5996 6196 0
5997 6197 0
5998 6198 0
5999 6199 0
6000 6200 0
6001 6201 0
6002 6202 0
6003 6203 0
6004 6204 0
6005 6205 0
6006 6206 0
6007 6207 0
6008 6208 0
6009 6209 0
6010 6210 0
6011 6211 0
6012 6212 0
6013 6213 0
6014 6214 0
6015 6215 0
6016 6216 0
6017 6217 0
6018 6218 0
6019 6219 0
6020 6220 0
6021 6221 0
6022 6222 0
6023 6223 0
6024 6224 0
6025 6225 0
6026 6226 0
6027 6227 0
6028 6228 0
6029 6229 0
6030 6230 0
6031 6231 0
6032 6232 0
6033 6233 0
6034 6234 0
6035 6235 0
6036 6236 0
6037 6237 0
6038 6238 0
6039 6239 0
6040 6240 0
6041 6241 0
6042 6242 0
6043 6243 0
6044 6244 0
6045 6245 0
6046 6246 0
6047 6247 0
6048 6248 0
6049 6249 0
6050 6250 0
6051 6251 0
6052 6252 0
6053 6253 0
6054 6254 0
6055 6255 0
6056 6256 0
6057 6257 0
6058 6258 0
6059 6259 0
6060 6260 0
6061 6261 0
6062 6262 0
6063 6263 0
6064 6264 0
6065 6265 0
6066 6266 0
6067 6267 0
6068 6268 0
6069 6269 0
6070 6270 0
6071 6271 0
6072 6272 0
6073 6273 0
6074 6274 0
6075 6275 0
6076 6276 0
6077 6277 0
6078 6278 0
6079 6279 0
6080 6280 0
6081 6281 0
6082 6282 0
6083 6283 0
6084 6284 0
6085 6285 0
6086 6286 0
6087 6287 0
6088 6288 0
6089 6289 0
6090 6290 0
6091 6291 0
6092 6292 0
6093 6293 0
6094 6294 0
6095 6295 0
6096 6296 0
6097 6297 0
6098 6298 0
6099 6299 0
6100 6300 0
6101 6301 0
6102 6302 0
6103 6303 0
6104 6304 4
6105 6305 0
6106 6306 1
6107 6307 4
6108 6308 2
6109 6309 0
6110 6310 1
6111 6311 4
6112 6312 0
6113 6313 0
6114 6314 0
6115 6315 2
6116 6316 4
6117 6317 3
6118 6318 3
6119 6319 0
6120 6320 2
6121 6321 4
6122 6322 0
6123 6323 0
6124 6324 3
6125 6325 0
6126 6326 4
6127 6327 3
6128 6328 0
6129 6329 0
6130 6330 0
6131 6331 0
6132 6332 0
6133 6333 0
6134 6334 0
6135 6335 0
6136 6336 3
6137 6337 4
6138 6338 0
6139 6339 0
6140 6340 0
6141 6341 0
6142 6342 0
6143 6343 0
6144 6344 0
6145 6345 0
6146 6346 0
6147 6347 0
6148 6348 0
6149 6349 0
6150 6350 0
6151 6351 0
6152 6352 0
6153 6353 0
6154 6354 0
6155 6355 0
6156 6356 0
6157 6357 0
6158 6358 0
6159 6359 0
6160 6360 0
6161 6361 5
6162 6362 0
6163 6363 0
6164 6364 0
6165 6365 0
6166 6366 0
6167 6367 0
6168 6368 0
6169 6369 0
6170 6370 0
6171 6371 0
6172 6372 0
6173 6373 0
6174 6374 0
6175 6375 0
6176 6376 0
6177 6377 0
6178 6378 0
6179 6379 0
6180 6380 0
6181 6381 0
6182 6382 0
6183 6383 2
6184 6384 0
6185 6385 0
6186 6386 0
6187 6387 0
6188 6388 0
6189 6389 0
6190 6390 0
6191 6391 0
6192 6392 0
6193 6393 0
6194 6394 0
6195 6395 0
6196 6396 0
6197 6397 0
6198 6398 0
6199 6399 0
6200 6400 0
6201 6401 0
6202 6402 0
6203 6403 0
6204 6404 0
6205 6405 0
6206 6406 0
6207 6407 0
6208 6408 0
6209 6409 0
6210 6410 0
6211 6411 0
6212 6412 0
6213 6413 0
6214 6414 0
6215 6415 0
6216 6416 0
6217 6417 0
6218 6418 0
6219 6419 0
6220 6420 0
6221 6421 0
6222 6422 0
6223 6423 0
6224 6424 0
6225 6425 0
6226 6426 0
6227 6427 0
6228 6428 0
6229 6429 0
6230 6430 0
6231 6431 0
6232 6432 0
6233 6433 0
6234 6434 0
6235 6435 0
6236 6436 0
6237 6437 0
6238 6438 0
6239 6439 0
6240 6440 0
6241 6441 0
6242 6442 0
6243 6443 0
6244 6444 0
6245 6445 0
6246 6446 0
6247 6447 0
6248 6448 0
6249 6449 0
6250 6450 0
6251 6451 0
6252 6452 0
6253 6453 0
6254 6454 0
6255 6455 0
6256 6456 0
6257 6457 0
6258 6458 0
6259 6459 0
6260 6460 0
6261 6461 0
6262 6462 0
6263 6463 0
6264 6464 0
6265 6465 0
6266 6466 0
6267 6467 0
6268 6468 0
6269 6469 0
6270 6470 0
6271 6471 0
6272 6472 0
6273 6473 0
6274 6474 0
6275 6475 0
6276 6476 0
6277 6477 0
6278 6478 0
6279 6479 0
6280 6480 0
6281 6481 0
6282 6482 0
6283 6483 0
6284 6484 0
6285 6485 0
6286 6486 0
6287 6487 0
6288 6488 0
6289 6489 0
6290 6490 0
6291 6491 0
6292 6492 0
6293 6493 0
6294 6494 0
6295 6495 0
6296 6496 0
6297 6497 0
6298 6498 0
6299 6499 0
6300 6500 0
6301 6501 0
6302 6502 0
6303 6503 0
6304 6504 0
6305 6505 0
6306 6506 0
6307 6507 0
6308 6508 0
6309 6509 0
6310 6510 0
6311 6511 0
6312 6512 0
6313 6513 3
6314 6514 0
6315 6515 11
6316 6516 10
6317 6517 9
6318 6518 11
6319 6519 4
6320 6520 12
6321 6521 9
6322 6522 13
6323 6523 11
6324 6524 16
6325 6525 11
6326 6526 12
6327 6527 10
6328 6528 8
6329 6529 1
6330 6530 6
6331 6531 0
6332 6532 0
6333 6533 0
6334 6534 0
6335 6535 0
6336 6536 0
6337 6537 0
6338 6538 0
6339 6539 0
6340 6540 0
6341 6541 0
6342 6542 0
6343 6543 0
6344 6544 0
6345 6545 0
6346 6546 0
6347 6547 0
6348 6548 0
6349 6549 0
6350 6550 0
6351 6551 0
6352 6552 0
6353 6553 0
6354 6554 0
6355 6555 0
6356 6556 0
6357 6557 0
6358 6558 0
6359 6559 0
6360 6560 0
6361 6561 0
6362 6562 0
6363 6563 0
6364 6564 0
6365 6565 0
6366 6566 0
6367 6567 0
6368 6568 0
6369 6569 0
6370 6570 4
6371 6571 0
6372 6572 1
6373 6573 0
6374 6574 0
6375 6575 0
6376 6576 11
6377 6577 19
6378 6578 8
6379 6579 19
6380 6580 16
6381 6581 23
6382 6582 17
6383 6583 12
6384 6584 23
6385 6585 23
6386 6586 20
6387 6587 17
6388 6588 5
6389 6589 17
6390 6590 12
6391 6591 9
6392 6592 12
6393 6593 9
6394 6594 14
6395 6595 4
6396 6596 4
6397 6597 41
6398 6598 40
6399 6599 48
6400 6600 53
6401 6601 39
6402 6602 40
6403 6603 0
6404 6604 0
6405 6605 0
6406 6606 0
6407 6607 0
6408 6608 0
6409 6609 0
6410 6610 0
6411 6611 0
6412 6612 0
6413 6613 0
6414 6614 0
6415 6615 0
6416 6616 0
6417 6617 0
6418 6618 0
6419 6619 0
6420 6620 0
6421 6621 0
6422 6622 0
6423 6623 0
6424 6624 0
6425 6625 0
6426 6626 0
6427 6627 0
6428 6628 0
6429 6629 0
6430 6630 0
6431 6631 0
6432 6632 0
6433 6633 0
6434 6634 0
6435 6635 0
6436 6636 0
6437 6637 0
6438 6638 0
6439 6639 0
6440 6640 0
6441 6641 0
6442 6642 0
6443 6643 0
6444 6644 0
6445 6645 0
6446 6646 0
6447 6647 0
6448 6648 0
6449 6649 0
6450 6650 0
6451 6651 0
6452 6652 0
6453 6653 0
6454 6654 0
6455 6655 0
6456 6656 0
6457 6657 0
6458 6658 0
6459 6659 0
6460 6660 0
6461 6661 0
6462 6662 0
6463 6663 0
6464 6664 0
6465 6665 0
6466 6666 0
6467 6667 0
6468 6668 0
6469 6669 0
6470 6670 0
6471 6671 0
6472 6672 0
6473 6673 0
6474 6674 0
6475 6675 0
6476 6676 0
6477 6677 0
6478 6678 0
6479 6679 0
6480 6680 0
6481 6681 0
6482 6682 0
6483 6683 0
6484 6684 0
6485 6685 0
6486 6686 0
6487 6687 0
6488 6688 0
6489 6689 0
6490 6690 0
6491 6691 0
6492 6692 0
6493 6693 0
6494 6694 0
6495 6695 0
6496 6696 0
6497 6697 0
6498 6698 0
6499 6699 0
6500 6700 0
6501 6701 0
6502 6702 0
6503 6703 0
6504 6704 0
6505 6705 0
6506 6706 0
6507 6707 0
6508 6708 0
6509 6709 0
6510 6710 0
6511 6711 0
6512 6712 0
6513 6713 0
6514 6714 0
6515 6715 0
6516 6716 0
6517 6717 0
6518 6718 0
6519 6719 0
6520 6720 0
6521 6721 0
6522 6722 0
6523 6723 0
6524 6724 0
6525 6725 0
6526 6726 0
6527 6727 0
6528 6728 0
6529 6729 0
6530 6730 0
6531 6731 0
6532 6732 0
6533 6733 0
6534 6734 0
6535 6735 0
6536 6736 0
6537 6737 0
6538 6738 0
6539 6739 0
6540 6740 0
6541 6741 0
6542 6742 0
6543 6743 0
6544 6744 0
6545 6745 0
6546 6746 0
6547 6747 0
6548 6748 0
6549 6749 0
6550 6750 0
6551 6751 0
6552 6752 0
6553 6753 0
6554 6754 0
6555 6755 0
6556 6756 0
6557 6757 0
6558 6758 0
6559 6759 0
6560 6760 0
6561 6761 0
6562 6762 0
6563 6763 0
6564 6764 0
6565 6765 0
6566 6766 0
6567 6767 0
6568 6768 0
6569 6769 0
6570 6770 0
6571 6771 0
6572 6772 0
6573 6773 0
6574 6774 0
6575 6775 0
6576 6776 0
6577 6777 0
6578 6778 0
6579 6779 0
6580 6780 0
6581 6781 0
6582 6782 0
6583 6783 0
6584 6784 0
6585 6785 0
6586 6786 0
6587 6787 0
6588 6788 0
6589 6789 0
6590 6790 0
6591 6791 0
6592 6792 0
6593 6793 0
6594 6794 0
6595 6795 0
6596 6796 0
6597 6797 0
6598 6798 0
6599 6799 0
6600 6800 0
6601 6801 0
6602 6802 0
6603 6803 0
6604 6804 0
6605 6805 0
6606 6806 0
6607 6807 0
6608 6808 0
6609 6809 0
6610 6810 0
6611 6811 0
6612 6812 0
6613 6813 0
6614 6814 0
6615 6815 0
6616 6816 0
6617 6817 0
6618 6818 0
6619 6819 0
6620 6820 0
6621 6821 0
6622 6822 0
6623 6823 0
6624 6824 0
6625 6825 0
6626 6826 0
6627 6827 0
6628 6828 0
6629 6829 0
6630 6830 0
6631 6831 0
6632 6832 0
6633 6833 0
6634 6834 0
6635 6835 0
6636 6836 0
6637 6837 0
6638 6838 0
6639 6839 0
6640 6840 0
6641 6841 0
6642 6842 0
6643 6843 0
6644 6844 0
6645 6845 0
6646 6846 0
6647 6847 0
6648 6848 0
6649 6849 0
6650 6850 0
6651 6851 0
6652 6852 0
6653 6853 0
6654 6854 0
6655 6855 0
6656 6856 0
6657 6857 0
6658 6858 0
6659 6859 0
6660 6860 0
6661 6861 0
6662 6862 0
6663 6863 0
6664 6864 0
6665 6865 0
6666 6866 0
6667 6867 0
6668 6868 0
6669 6869 0
6670 6870 0
6671 6871 0
6672 6872 0
6673 6873 0
6674 6874 0
6675 6875 0
6676 6876 0
6677 6877 0
6678 6878 0
6679 6879 0
6680 6880 0
6681 6881 0
6682 6882 0
6683 6883 0
6684 6884 0
6685 6885 0
6686 6886 0
6687 6887 0
6688 6888 0
6689 6889 0
6690 6890 0
6691 6891 0
6692 6892 0
6693 6893 0
6694 6894 0
6695 6895 0
6696 6896 0
6697 6897 0
6698 6898 0
6699 6899 0
6700 6900 0
6701 6901 0
6702 6902 0
6703 6903 0
6704 6904 0
6705 6905 0
6706 6906 0
6707 6907 0
6708 6908 0
6709 6909 0
6710 6910 0
6711 6911 0
6712 6912 0
6713 6913 0
6714 6914 0
6715 6915 0
6716 6916 0
6717 6917 0
6718 6918 0
6719 6919 0
6720 6920 0
6721 6921 0
6722 6922 0
6723 6923 0
6724 6924 0
6725 6925 0
6726 6926 0
6727 6927 0
6728 6928 0
6729 6929 0
6730 6930 0
6731 6931 0
6732 6932 0
6733 6933 0
6734 6934 0
6735 6935 0
6736 6936 0
6737 6937 0
6738 6938 0
6739 6939 0
6740 6940 0
6741 6941 0
6742 6942 0
6743 6943 0
6744 6944 0
6745 6945 0
6746 6946 0
6747 6947 0
6748 6948 0
6749 6949 0
6750 6950 0
6751 6951 0
6752 6952 0
6753 6953 0
6754 6954 0
6755 6955 0
6756 6956 0
6757 6957 0
6758 6958 0
6759 6959 0
6760 6960 0
6761 6961 0
6762 6962 0
6763 6963 0
6764 6964 0
6765 6965 0
6766 6966 0
6767 6967 0
6768 6968 0
6769 6969 0
6770 6970 0
6771 6971 0
6772 6972 0
6773 6973 0
6774 6974 0
6775 6975 0
6776 6976 0
6777 6977 0
6778 6978 0
6779 6979 0
6780 6980 0
6781 6981 0
6782 6982 0
6783 6983 0
6784 6984 0
6785 6985 0
6786 6986 0
6787 6987 0
6788 6988 0
6789 6989 0
6790 6990 0
6791 6991 0
6792 6992 0
6793 6993 0
6794 6994 0
6795 6995 0
6796 6996 0
6797 6997 0
6798 6998 0
6799 6999 0
6800 7000 0
6801 7001 0
