# Supplementary material for: Histone variant H2A.Z modulates nucleosome dynamics to promote DNA accessibility
Source: Nat Commun. 2023 Feb 11;14:769. doi: 10.1038/s41467-023-36465-5 (PMC9918499; doi:10.1038/s41467-023-36465-5)
Supplement: Supplementary file 4 — Source Data [file 41467_2023_36465_MOESM4_ESM.zip › data/H2A_Ctail_hist_DNA_interaction_outer_1.txt]

1 201 0
2 202 9
3 203 0
4 204 42
5 205 12
6 206 12
7 207 32
8 208 14
9 209 12
10 210 39
11 211 21
12 212 21
13 213 51
14 214 49
15 215 35
16 216 26
17 217 12
18 218 2
19 219 44
20 220 23
21 221 21
22 222 39
23 223 39
24 224 39
25 225 0
26 226 0
27 227 7
28 228 0
29 229 14
30 230 0
31 231 7
32 232 0
33 233 14
34 234 0
35 235 0
36 236 14
37 237 14
38 238 0
39 239 9
40 240 9
41 241 7
42 242 9
43 243 0
44 244 0
45 245 0
46 246 2
47 247 16
48 248 12
49 249 0
50 250 0
51 251 9
52 252 0
53 253 14
54 254 7
55 255 0
56 256 19
57 257 21
58 258 0
59 259 0
60 260 2
61 261 0
62 262 0
63 263 9
64 264 16
65 265 12
66 266 0
67 267 0
68 268 0
69 269 0
70 270 0
71 271 0
72 272 16
73 273 9
74 274 23
75 275 0
76 276 7
77 277 7
78 278 0
79 279 12
80 280 23
81 281 12
82 282 0
83 283 0
84 284 0
85 285 0
86 286 0
87 287 23
88 288 28
89 289 30
90 290 35
91 291 44
92 292 53
93 293 81
94 294 58
95 295 56
96 296 65
97 297 37
98 298 39
99 299 19
100 300 37
101 301 46
102 302 60
103 303 53
104 304 70
105 305 72
106 306 49
107 307 81
108 308 100
109 309 67
110 310 30
111 311 28
112 312 16
113 313 42
114 314 53
115 315 65
116 316 49
117 317 49
118 318 39
119 319 60
120 320 56
121 321 67
122 322 32
123 323 39
124 324 42
125 325 84
126 326 79
127 327 67
128 328 88
129 329 51
130 330 95
131 331 56
132 332 51
133 333 86
134 334 79
135 335 104
136 336 100
137 337 67
138 338 97
139 339 39
140 340 37
141 341 46
142 342 58
143 343 53
144 344 67
145 345 97
146 346 70
147 347 95
148 348 97
149 349 65
150 350 88
151 351 79
152 352 135
153 353 95
154 354 97
155 355 88
156 356 86
157 357 65
158 358 88
159 359 53
160 360 79
161 361 97
162 362 67
163 363 65
164 364 53
165 365 67
166 366 79
167 367 74
168 368 60
169 369 30
170 370 26
171 371 53
172 372 65
173 373 65
174 374 65
175 375 65
176 376 63
177 377 90
178 378 77
179 379 86
180 380 77
181 381 84
182 382 72
183 383 51
184 384 65
185 385 93
186 386 63
187 387 114
188 388 100
189 389 46
190 390 81
191 391 109
192 392 107
193 393 86
194 394 70
195 395 56
196 396 77
197 397 86
198 398 53
199 399 84
200 400 58
201 401 72
202 402 58
203 403 51
204 404 35
205 405 56
206 406 56
207 407 81
208 408 63
209 409 84
210 410 70
211 411 114
212 412 84
213 413 114
214 414 56
215 415 30
216 416 42
217 417 30
218 418 63
219 419 58
220 420 81
221 421 77
222 422 67
223 423 84
224 424 63
225 425 60
226 426 56
227 427 53
228 428 70
229 429 72
230 430 49
231 431 35
232 432 37
233 433 46
234 434 63
235 435 65
236 436 63
237 437 46
238 438 60
239 439 72
240 440 35
241 441 37
242 442 63
243 443 107
244 444 72
245 445 88
246 446 93
247 447 111
248 448 107
249 449 77
250 450 77
251 451 81
252 452 107
253 453 77
254 454 46
255 455 60
256 456 67
257 457 67
258 458 88
259 459 74
260 460 70
261 461 70
262 462 46
263 463 93
264 464 53
265 465 70
266 466 107
267 467 65
268 468 63
269 469 88
270 470 49
271 471 77
272 472 32
273 473 63
274 474 49
275 475 37
276 476 67
277 477 49
278 478 70
279 479 63
280 480 65
281 481 30
282 482 42
283 483 37
284 484 30
285 485 28
286 486 30
287 487 37
288 488 30
289 489 44
290 490 28
291 491 70
292 492 65
293 493 35
294 494 79
295 495 95
296 496 77
297 497 58
298 498 56
299 499 53
300 500 60
301 501 58
302 502 56
303 503 49
304 504 60
305 505 63
306 506 26
307 507 16
308 508 16
309 509 5
310 510 32
311 511 32
312 512 39
313 513 12
314 514 0
315 515 7
316 516 14
317 517 9
318 518 28
319 519 26
320 520 21
321 521 9
322 522 21
323 523 5
324 524 7
325 525 9
326 526 7
327 527 28
328 528 28
329 529 16
330 530 12
331 531 28
332 532 9
333 533 28
334 534 12
335 535 0
336 536 0
337 537 5
338 538 0
339 539 16
340 540 0
341 541 5
342 542 7
343 543 7
344 544 7
345 545 0
346 546 2
347 547 2
348 548 2
349 549 5
350 550 2
351 551 9
352 552 0
353 553 21
354 554 23
355 555 9
356 556 14
357 557 0
358 558 2
359 559 2
360 560 0
361 561 12
362 562 5
363 563 12
364 564 5
365 565 7
366 566 0
367 567 0
368 568 0
369 569 0
370 570 0
371 571 0
372 572 0
373 573 19
374 574 0
375 575 2
376 576 12
377 577 0
378 578 28
379 579 0
380 580 2
381 581 23
382 582 0
383 583 0
384 584 0
385 585 0
386 586 9
387 587 0
388 588 12
389 589 0
390 590 0
391 591 0
392 592 0
393 593 0
394 594 0
395 595 0
396 596 0
397 597 0
398 598 7
399 599 0
400 600 0
401 601 0
402 602 0
403 603 0
404 604 0
405 605 9
406 606 0
407 607 5
408 608 0
409 609 0
410 610 0
411 611 14
412 612 0
413 613 0
414 614 0
415 615 0
416 616 0
417 617 0
418 618 5
419 619 26
420 620 37
421 621 46
422 622 60
423 623 35
424 624 42
425 625 23
426 626 0
427 627 23
428 628 23
429 629 32
430 630 32
431 631 37
432 632 63
433 633 5
434 634 14
435 635 23
436 636 0
437 637 0
438 638 0
439 639 26
440 640 19
441 641 19
442 642 21
443 643 26
444 644 19
445 645 26
446 646 9
447 647 19
448 648 2
449 649 23
450 650 30
451 651 39
452 652 16
453 653 23
454 654 14
455 655 16
456 656 14
457 657 0
458 658 9
459 659 0
460 660 5
461 661 7
462 662 0
463 663 7
464 664 23
465 665 14
466 666 0
467 667 0
468 668 2
469 669 9
470 670 2
471 671 0
472 672 21
473 673 39
474 674 53
475 675 35
476 676 51
477 677 0
478 678 23
479 679 30
480 680 58
481 681 37
482 682 39
483 683 53
484 684 53
485 685 67
486 686 58
487 687 49
488 688 72
489 689 42
490 690 58
491 691 74
492 692 53
493 693 58
494 694 42
495 695 37
496 696 49
497 697 51
498 698 63
499 699 74
500 700 72
501 701 49
502 702 51
503 703 49
504 704 65
505 705 37
506 706 100
507 707 63
508 708 74
509 709 56
510 710 90
511 711 56
512 712 65
513 713 58
514 714 37
515 715 49
516 716 26
517 717 53
518 718 63
519 719 37
520 720 37
521 721 28
522 722 23
523 723 28
524 724 44
525 725 56
526 726 51
527 727 37
528 728 23
529 729 51
530 730 49
531 731 23
532 732 63
533 733 35
534 734 28
535 735 39
536 736 21
537 737 42
538 738 42
539 739 37
540 740 44
541 741 46
542 742 16
543 743 7
544 744 46
545 745 16
546 746 39
547 747 37
548 748 53
549 749 46
550 750 30
551 751 23
552 752 39
553 753 28
554 754 0
555 755 2
556 756 21
557 757 21
558 758 12
559 759 14
560 760 12
561 761 0
562 762 0
563 763 0
564 764 0
565 765 0
566 766 16
567 767 14
568 768 0
569 769 0
570 770 2
571 771 0
572 772 0
573 773 0
574 774 0
575 775 0
576 776 0
577 777 0
578 778 0
579 779 0
580 780 0
581 781 0
582 782 0
583 783 0
584 784 7
585 785 12
586 786 9
587 787 0
588 788 0
589 789 0
590 790 0
591 791 0
592 792 0
593 793 0
594 794 12
595 795 12
596 796 5
597 797 46
598 798 70
599 799 90
600 800 84
601 801 49
602 802 39
603 803 49
604 804 46
605 805 53
606 806 60
607 807 65
608 808 28
609 809 32
610 810 72
611 811 26
612 812 21
613 813 67
614 814 56
615 815 56
616 816 39
617 817 28
618 818 39
619 819 51
620 820 51
621 821 2
622 822 2
623 823 5
624 824 44
625 825 19
626 826 12
627 827 26
628 828 28
629 829 39
630 830 102
631 831 97
632 832 65
633 833 95
634 834 65
635 835 65
636 836 58
637 837 63
638 838 74
639 839 51
640 840 93
641 841 95
642 842 72
643 843 107
644 844 46
645 845 77
646 846 123
647 847 104
648 848 95
649 849 118
650 850 104
651 851 128
652 852 86
653 853 102
654 854 93
655 855 121
656 856 100
657 857 88
658 858 84
659 859 65
660 860 104
661 861 65
662 862 111
663 863 84
664 864 90
665 865 51
666 866 16
667 867 28
668 868 39
669 869 5
670 870 7
671 871 19
672 872 30
673 873 16
674 874 12
675 875 30
676 876 23
677 877 30
678 878 21
679 879 7
680 880 9
681 881 21
682 882 0
683 883 2
684 884 2
685 885 7
686 886 51
687 887 46
688 888 21
689 889 23
690 890 19
691 891 39
692 892 2
693 893 21
694 894 12
695 895 28
696 896 28
697 897 0
698 898 2
699 899 5
700 900 21
701 901 5
702 902 2
703 903 16
704 904 26
705 905 12
706 906 9
707 907 0
708 908 5
709 909 7
710 910 0
711 911 0
712 912 0
713 913 16
714 914 16
715 915 12
716 916 42
717 917 7
718 918 0
719 919 0
720 920 0
721 921 0
722 922 0
723 923 0
724 924 0
725 925 0
726 926 0
727 927 0
728 928 0
729 929 0
730 930 0
731 931 0
732 932 0
733 933 0
734 934 9
735 935 0
736 936 7
737 937 16
738 938 5
739 939 0
740 940 14
741 941 9
742 942 9
743 943 23
744 944 0
745 945 21
746 946 2
747 947 7
748 948 9
749 949 7
750 950 5
751 951 21
752 952 9
753 953 9
754 954 16
755 955 0
756 956 16
757 957 0
758 958 0
759 959 46
760 960 23
761 961 12
762 962 16
763 963 0
764 964 26
765 965 19
766 966 0
767 967 2
768 968 5
769 969 5
770 970 2
771 971 0
772 972 0
773 973 5
774 974 5
775 975 7
776 976 30
777 977 16
778 978 2
779 979 2
780 980 14
781 981 26
782 982 19
783 983 19
784 984 0
785 985 5
786 986 49
787 987 30
788 988 5
789 989 2
790 990 32
791 991 53
792 992 23
793 993 88
794 994 104
795 995 88
796 996 109
797 997 81
798 998 88
799 999 90
800 1000 81
801 1001 135
802 1002 53
803 1003 90
804 1004 60
805 1005 58
806 1006 60
807 1007 67
808 1008 86
809 1009 42
810 1010 58
811 1011 32
812 1012 53
813 1013 70
814 1014 56
815 1015 58
816 1016 26
817 1017 72
818 1018 35
819 1019 53
820 1020 77
821 1021 42
822 1022 32
823 1023 35
824 1024 26
825 1025 28
826 1026 37
827 1027 30
828 1028 51
829 1029 28
830 1030 56
831 1031 51
832 1032 49
833 1033 35
834 1034 9
835 1035 16
836 1036 14
837 1037 28
838 1038 67
839 1039 44
840 1040 30
841 1041 58
842 1042 44
843 1043 42
844 1044 9
845 1045 16
846 1046 0
847 1047 16
848 1048 19
849 1049 2
850 1050 2
851 1051 14
852 1052 23
853 1053 56
854 1054 35
855 1055 32
856 1056 46
857 1057 12
858 1058 14
859 1059 12
860 1060 16
861 1061 19
862 1062 5
863 1063 0
864 1064 2
865 1065 2
866 1066 0
867 1067 5
868 1068 21
869 1069 2
870 1070 9
871 1071 28
872 1072 26
873 1073 51
874 1074 51
875 1075 97
876 1076 39
877 1077 49
878 1078 37
879 1079 26
880 1080 32
881 1081 30
882 1082 12
883 1083 26
884 1084 12
885 1085 23
886 1086 9
887 1087 12
888 1088 2
889 1089 16
890 1090 7
891 1091 14
892 1092 16
893 1093 30
894 1094 12
895 1095 7
896 1096 0
897 1097 0
898 1098 0
899 1099 21
900 1100 39
901 1101 32
902 1102 2
903 1103 12
904 1104 9
905 1105 2
906 1106 14
907 1107 0
908 1108 12
909 1109 0
910 1110 14
911 1111 9
912 1112 46
913 1113 23
914 1114 26
915 1115 5
916 1116 14
917 1117 23
918 1118 32
919 1119 42
920 1120 30
921 1121 42
922 1122 14
923 1123 16
924 1124 21
925 1125 23
926 1126 23
927 1127 35
928 1128 32
929 1129 37
930 1130 16
931 1131 28
932 1132 2
933 1133 16
934 1134 32
935 1135 42
936 1136 26
937 1137 14
938 1138 14
939 1139 16
940 1140 9
941 1141 16
942 1142 14
943 1143 14
944 1144 49
945 1145 30
946 1146 12
947 1147 28
948 1148 28
949 1149 35
950 1150 30
951 1151 19
952 1152 26
953 1153 5
954 1154 30
955 1155 12
956 1156 37
957 1157 16
958 1158 44
959 1159 9
960 1160 28
961 1161 35
962 1162 35
963 1163 16
964 1164 5
965 1165 21
966 1166 28
967 1167 0
968 1168 0
969 1169 9
970 1170 7
971 1171 2
972 1172 2
973 1173 2
974 1174 9
975 1175 5
976 1176 30
977 1177 23
978 1178 7
979 1179 16
980 1180 21
981 1181 2
982 1182 0
983 1183 23
984 1184 49
985 1185 26
986 1186 12
987 1187 49
988 1188 58
989 1189 37
990 1190 9
991 1191 12
992 1192 16
993 1193 9
994 1194 2
995 1195 5
996 1196 26
997 1197 19
998 1198 30
999 1199 26
1000 1200 35
1001 1201 44
1002 1202 21
1003 1203 26
1004 1204 14
1005 1205 37
1006 1206 30
1007 1207 12
1008 1208 53
1009 1209 58
1010 1210 30
1011 1211 12
1012 1212 49
1013 1213 37
1014 1214 39
1015 1215 23
1016 1216 37
1017 1217 37
1018 1218 35
1019 1219 32
1020 1220 35
1021 1221 46
1022 1222 46
1023 1223 21
1024 1224 23
1025 1225 9
1026 1226 32
1027 1227 26
1028 1228 14
1029 1229 30
1030 1230 16
1031 1231 35
1032 1232 37
1033 1233 37
1034 1234 39
1035 1235 39
1036 1236 19
1037 1237 37
1038 1238 5
1039 1239 0
1040 1240 0
1041 1241 0
1042 1242 0
1043 1243 9
1044 1244 12
1045 1245 0
1046 1246 0
1047 1247 0
1048 1248 16
1049 1249 32
1050 1250 28
1051 1251 23
1052 1252 21
1053 1253 42
1054 1254 12
1055 1255 30
1056 1256 21
1057 1257 9
1058 1258 53
1059 1259 39
1060 1260 14
1061 1261 9
1062 1262 19
1063 1263 19
1064 1264 16
1065 1265 0
1066 1266 19
1067 1267 32
1068 1268 0
1069 1269 5
1070 1270 12
1071 1271 19
1072 1272 0
1073 1273 0
1074 1274 0
1075 1275 19
1076 1276 0
1077 1277 0
1078 1278 2
1079 1279 14
1080 1280 0
1081 1281 16
1082 1282 7
1083 1283 21
1084 1284 30
1085 1285 2
1086 1286 0
1087 1287 0
1088 1288 0
1089 1289 16
1090 1290 26
1091 1291 16
1092 1292 0
1093 1293 0
1094 1294 0
1095 1295 0
1096 1296 0
1097 1297 14
1098 1298 14
1099 1299 14
1100 1300 0
1101 1301 0
1102 1302 19
1103 1303 0
1104 1304 0
1105 1305 0
1106 1306 0
1107 1307 0
1108 1308 0
1109 1309 0
1110 1310 0
1111 1311 2
1112 1312 0
1113 1313 0
1114 1314 16
1115 1315 14
1116 1316 14
1117 1317 35
1118 1318 49
1119 1319 60
1120 1320 32
1121 1321 49
1122 1322 49
1123 1323 58
1124 1324 53
1125 1325 51
1126 1326 42
1127 1327 23
1128 1328 65
1129 1329 28
1130 1330 49
1131 1331 77
1132 1332 28
1133 1333 79
1134 1334 81
1135 1335 35
1136 1336 44
1137 1337 67
1138 1338 56
1139 1339 44
1140 1340 46
1141 1341 30
1142 1342 16
1143 1343 2
1144 1344 0
1145 1345 7
1146 1346 16
1147 1347 7
1148 1348 0
1149 1349 37
1150 1350 19
1151 1351 2
1152 1352 56
1153 1353 7
1154 1354 0
1155 1355 0
1156 1356 26
1157 1357 53
1158 1358 53
1159 1359 51
1160 1360 37
1161 1361 46
1162 1362 16
1163 1363 23
1164 1364 26
1165 1365 14
1166 1366 0
1167 1367 0
1168 1368 0
1169 1369 0
1170 1370 7
1171 1371 37
1172 1372 23
1173 1373 16
1174 1374 26
1175 1375 16
1176 1376 5
1177 1377 2
1178 1378 9
1179 1379 12
1180 1380 37
1181 1381 0
1182 1382 21
1183 1383 7
1184 1384 0
1185 1385 5
1186 1386 21
1187 1387 0
1188 1388 2
1189 1389 0
1190 1390 9
1191 1391 14
1192 1392 5
1193 1393 9
1194 1394 2
1195 1395 2
1196 1396 0
1197 1397 0
1198 1398 0
1199 1399 7
1200 1400 0
1201 1401 2
1202 1402 7
1203 1403 9
1204 1404 2
1205 1405 14
1206 1406 0
1207 1407 35
1208 1408 19
1209 1409 26
1210 1410 32
1211 1411 42
1212 1412 2
1213 1413 0
1214 1414 2
1215 1415 0
1216 1416 0
1217 1417 7
1218 1418 21
1219 1419 12
1220 1420 42
1221 1421 30
1222 1422 5
1223 1423 19
1224 1424 2
1225 1425 16
1226 1426 32
1227 1427 14
1228 1428 9
1229 1429 14
1230 1430 30
1231 1431 0
1232 1432 9
1233 1433 21
1234 1434 9
1235 1435 21
1236 1436 35
1237 1437 19
1238 1438 12
1239 1439 23
1240 1440 23
1241 1441 30
1242 1442 35
1243 1443 16
1244 1444 0
1245 1445 0
1246 1446 23
1247 1447 21
1248 1448 26
1249 1449 44
1250 1450 14
1251 1451 0
1252 1452 7
1253 1453 28
1254 1454 16
1255 1455 39
1256 1456 21
1257 1457 42
1258 1458 21
1259 1459 58
1260 1460 60
1261 1461 93
1262 1462 86
1263 1463 32
1264 1464 44
1265 1465 56
1266 1466 46
1267 1467 30
1268 1468 39
1269 1469 39
1270 1470 21
1271 1471 26
1272 1472 30
1273 1473 30
1274 1474 21
1275 1475 39
1276 1476 74
1277 1477 67
1278 1478 67
1279 1479 26
1280 1480 19
1281 1481 9
1282 1482 0
1283 1483 32
1284 1484 16
1285 1485 21
1286 1486 19
1287 1487 19
1288 1488 12
1289 1489 0
1290 1490 14
1291 1491 0
1292 1492 19
1293 1493 0
1294 1494 7
1295 1495 5
1296 1496 23
1297 1497 12
1298 1498 0
1299 1499 5
1300 1500 12
1301 1501 9
1302 1502 19
1303 1503 5
1304 1504 5
1305 1505 19
1306 1506 9
1307 1507 0
1308 1508 0
1309 1509 0
1310 1510 0
1311 1511 0
1312 1512 0
1313 1513 0
1314 1514 0
1315 1515 0
1316 1516 0
1317 1517 0
1318 1518 0
1319 1519 0
1320 1520 0
1321 1521 5
1322 1522 0
1323 1523 5
1324 1524 12
1325 1525 0
1326 1526 23
1327 1527 16
1328 1528 28
1329 1529 14
1330 1530 2
1331 1531 7
1332 1532 14
1333 1533 2
1334 1534 0
1335 1535 0
1336 1536 0
1337 1537 0
1338 1538 0
1339 1539 0
1340 1540 35
1341 1541 42
1342 1542 12
1343 1543 30
1344 1544 21
1345 1545 23
1346 1546 21
1347 1547 51
1348 1548 35
1349 1549 35
1350 1550 0
1351 1551 21
1352 1552 65
1353 1553 77
1354 1554 67
1355 1555 39
1356 1556 30
1357 1557 5
1358 1558 14
1359 1559 12
1360 1560 21
1361 1561 28
1362 1562 23
1363 1563 0
1364 1564 2
1365 1565 0
1366 1566 0
1367 1567 14
1368 1568 9
1369 1569 0
1370 1570 14
1371 1571 9
1372 1572 2
1373 1573 0
1374 1574 14
1375 1575 9
1376 1576 0
1377 1577 14
1378 1578 30
1379 1579 21
1380 1580 28
1381 1581 19
1382 1582 56
1383 1583 37
1384 1584 30
1385 1585 44
1386 1586 14
1387 1587 37
1388 1588 32
1389 1589 42
1390 1590 49
1391 1591 21
1392 1592 49
1393 1593 35
1394 1594 21
1395 1595 58
1396 1596 53
1397 1597 53
1398 1598 51
1399 1599 39
1400 1600 39
1401 1601 35
1402 1602 42
1403 1603 35
1404 1604 44
1405 1605 35
1406 1606 23
1407 1607 23
1408 1608 9
1409 1609 0
1410 1610 21
1411 1611 30
1412 1612 21
1413 1613 26
1414 1614 0
1415 1615 19
1416 1616 30
1417 1617 23
1418 1618 100
1419 1619 88
1420 1620 84
1421 1621 19
1422 1622 5
1423 1623 26
1424 1624 30
1425 1625 0
1426 1626 9
1427 1627 30
1428 1628 46
1429 1629 46
1430 1630 49
1431 1631 67
1432 1632 35
1433 1633 28
1434 1634 53
1435 1635 44
1436 1636 28
1437 1637 60
1438 1638 42
1439 1639 46
1440 1640 28
1441 1641 49
1442 1642 63
1443 1643 51
1444 1644 35
1445 1645 9
1446 1646 23
1447 1647 44
1448 1648 39
1449 1649 58
1450 1650 49
1451 1651 65
1452 1652 42
1453 1653 63
1454 1654 58
1455 1655 74
1456 1656 65
1457 1657 95
1458 1658 60
1459 1659 53
1460 1660 67
1461 1661 95
1462 1662 53
1463 1663 74
1464 1664 88
1465 1665 100
1466 1666 118
1467 1667 118
1468 1668 88
1469 1669 111
1470 1670 84
1471 1671 114
1472 1672 90
1473 1673 79
1474 1674 90
1475 1675 169
1476 1676 67
1477 1677 74
1478 1678 93
1479 1679 93
1480 1680 93
1481 1681 132
1482 1682 114
1483 1683 74
1484 1684 74
1485 1685 42
1486 1686 49
1487 1687 39
1488 1688 97
1489 1689 111
1490 1690 102
1491 1691 37
1492 1692 63
1493 1693 88
1494 1694 95
1495 1695 93
1496 1696 114
1497 1697 81
1498 1698 93
1499 1699 77
1500 1700 63
1501 1701 51
1502 1702 39
1503 1703 46
1504 1704 28
1505 1705 42
1506 1706 32
1507 1707 19
1508 1708 44
1509 1709 49
1510 1710 37
1511 1711 44
1512 1712 23
1513 1713 42
1514 1714 51
1515 1715 32
1516 1716 5
1517 1717 0
1518 1718 28
1519 1719 32
1520 1720 21
1521 1721 70
1522 1722 49
1523 1723 79
1524 1724 51
1525 1725 90
1526 1726 70
1527 1727 49
1528 1728 67
1529 1729 67
1530 1730 65
1531 1731 46
1532 1732 65
1533 1733 14
1534 1734 12
1535 1735 14
1536 1736 21
1537 1737 53
1538 1738 81
1539 1739 28
1540 1740 65
1541 1741 14
1542 1742 9
1543 1743 35
1544 1744 88
1545 1745 65
1546 1746 74
1547 1747 46
1548 1748 60
1549 1749 56
1550 1750 111
1551 1751 93
1552 1752 109
1553 1753 79
1554 1754 84
1555 1755 149
1556 1756 97
1557 1757 132
1558 1758 123
1559 1759 97
1560 1760 93
1561 1761 116
1562 1762 67
1563 1763 88
1564 1764 86
1565 1765 102
1566 1766 65
1567 1767 104
1568 1768 60
1569 1769 65
1570 1770 93
1571 1771 77
1572 1772 111
1573 1773 81
1574 1774 100
1575 1775 30
1576 1776 42
1577 1777 65
1578 1778 84
1579 1779 53
1580 1780 26
1581 1781 65
1582 1782 67
1583 1783 65
1584 1784 65
1585 1785 84
1586 1786 130
1587 1787 125
1588 1788 109
1589 1789 97
1590 1790 100
1591 1791 100
1592 1792 81
1593 1793 79
1594 1794 86
1595 1795 100
1596 1796 84
1597 1797 137
1598 1798 86
1599 1799 84
1600 1800 97
1601 1801 95
1602 1802 93
1603 1803 65
1604 1804 32
1605 1805 56
1606 1806 65
1607 1807 51
1608 1808 28
1609 1809 49
1610 1810 56
1611 1811 39
1612 1812 51
1613 1813 74
1614 1814 56
1615 1815 32
1616 1816 56
1617 1817 39
1618 1818 0
1619 1819 14
1620 1820 72
1621 1821 114
1622 1822 109
1623 1823 144
1624 1824 151
1625 1825 109
1626 1826 135
1627 1827 142
1628 1828 118
1629 1829 118
1630 1830 111
1631 1831 107
1632 1832 137
1633 1833 142
1634 1834 107
1635 1835 160
1636 1836 155
1637 1837 160
1638 1838 137
1639 1839 181
1640 1840 116
1641 1841 146
1642 1842 109
1643 1843 130
1644 1844 137
1645 1845 79
1646 1846 97
1647 1847 135
1648 1848 107
1649 1849 72
1650 1850 72
1651 1851 79
1652 1852 104
1653 1853 60
1654 1854 26
1655 1855 95
1656 1856 130
1657 1857 100
1658 1858 70
1659 1859 128
1660 1860 109
1661 1861 149
1662 1862 130
1663 1863 97
1664 1864 151
1665 1865 151
1666 1866 160
1667 1867 132
1668 1868 144
1669 1869 104
1670 1870 139
1671 1871 139
1672 1872 118
1673 1873 86
1674 1874 86
1675 1875 109
1676 1876 165
1677 1877 183
1678 1878 153
1679 1879 114
1680 1880 118
1681 1881 107
1682 1882 123
1683 1883 88
1684 1884 95
1685 1885 100
1686 1886 86
1687 1887 70
1688 1888 88
1689 1889 88
1690 1890 65
1691 1891 104
1692 1892 65
1693 1893 104
1694 1894 88
1695 1895 86
1696 1896 86
1697 1897 88
1698 1898 63
1699 1899 42
1700 1900 37
1701 1901 114
1702 1902 74
1703 1903 95
1704 1904 93
1705 1905 102
1706 1906 142
1707 1907 123
1708 1908 93
1709 1909 128
1710 1910 95
1711 1911 114
1712 1912 121
1713 1913 118
1714 1914 104
1715 1915 132
1716 1916 114
1717 1917 130
1718 1918 74
1719 1919 84
1720 1920 104
1721 1921 121
1722 1922 93
1723 1923 104
1724 1924 65
1725 1925 102
1726 1926 123
1727 1927 107
1728 1928 90
1729 1929 90
1730 1930 130
1731 1931 104
1732 1932 81
1733 1933 58
1734 1934 60
1735 1935 58
1736 1936 72
1737 1937 70
1738 1938 93
1739 1939 79
1740 1940 42
1741 1941 56
1742 1942 67
1743 1943 53
1744 1944 49
1745 1945 63
1746 1946 39
1747 1947 67
1748 1948 44
1749 1949 63
1750 1950 65
1751 1951 60
1752 1952 77
1753 1953 42
1754 1954 58
1755 1955 39
1756 1956 49
1757 1957 93
1758 1958 53
1759 1959 49
1760 1960 90
1761 1961 42
1762 1962 12
1763 1963 65
1764 1964 72
1765 1965 84
1766 1966 84
1767 1967 88
1768 1968 74
1769 1969 65
1770 1970 60
1771 1971 93
1772 1972 86
1773 1973 93
1774 1974 123
1775 1975 149
1776 1976 139
1777 1977 151
1778 1978 128
1779 1979 95
1780 1980 139
1781 1981 116
1782 1982 121
1783 1983 93
1784 1984 139
1785 1985 186
1786 1986 142
1787 1987 79
1788 1988 123
1789 1989 114
1790 1990 109
1791 1991 146
1792 1992 121
1793 1993 77
1794 1994 93
1795 1995 123
1796 1996 137
1797 1997 109
1798 1998 97
1799 1999 70
1800 2000 67
1801 2001 74
1802 2002 100
1803 2003 107
1804 2004 70
1805 2005 77
1806 2006 63
1807 2007 44
1808 2008 63
1809 2009 39
1810 2010 28
1811 2011 88
1812 2012 39
1813 2013 72
1814 2014 72
1815 2015 77
1816 2016 37
1817 2017 51
1818 2018 111
1819 2019 58
1820 2020 70
1821 2021 79
1822 2022 74
1823 2023 84
1824 2024 74
1825 2025 58
1826 2026 19
1827 2027 77
1828 2028 88
1829 2029 77
1830 2030 56
1831 2031 37
1832 2032 51
1833 2033 60
1834 2034 56
1835 2035 70
1836 2036 77
1837 2037 70
1838 2038 39
1839 2039 53
1840 2040 49
1841 2041 77
1842 2042 65
1843 2043 58
1844 2044 51
1845 2045 90
1846 2046 60
1847 2047 65
1848 2048 97
1849 2049 104
1850 2050 74
1851 2051 72
1852 2052 97
1853 2053 95
1854 2054 81
1855 2055 97
1856 2056 60
1857 2057 56
1858 2058 90
1859 2059 67
1860 2060 84
1861 2061 90
1862 2062 84
1863 2063 39
1864 2064 58
1865 2065 74
1866 2066 86
1867 2067 63
1868 2068 84
1869 2069 74
1870 2070 58
1871 2071 63
1872 2072 60
1873 2073 65
1874 2074 44
1875 2075 53
1876 2076 46
1877 2077 65
1878 2078 56
1879 2079 77
1880 2080 39
1881 2081 67
1882 2082 51
1883 2083 70
1884 2084 39
1885 2085 42
1886 2086 46
1887 2087 32
1888 2088 49
1889 2089 46
1890 2090 49
1891 2091 44
1892 2092 23
1893 2093 46
1894 2094 30
1895 2095 23
1896 2096 35
1897 2097 30
1898 2098 30
1899 2099 28
1900 2100 28
1901 2101 21
1902 2102 35
1903 2103 32
1904 2104 39
1905 2105 35
1906 2106 46
1907 2107 39
1908 2108 44
1909 2109 39
1910 2110 102
1911 2111 100
1912 2112 53
1913 2113 81
1914 2114 81
1915 2115 97
1916 2116 72
1917 2117 58
1918 2118 37
1919 2119 65
1920 2120 77
1921 2121 70
1922 2122 35
1923 2123 37
1924 2124 60
1925 2125 65
1926 2126 86
1927 2127 81
1928 2128 109
1929 2129 84
1930 2130 93
1931 2131 135
1932 2132 70
1933 2133 107
1934 2134 137
1935 2135 63
1936 2136 114
1937 2137 72
1938 2138 42
1939 2139 72
1940 2140 39
1941 2141 86
1942 2142 88
1943 2143 95
1944 2144 97
1945 2145 109
1946 2146 114
1947 2147 90
1948 2148 123
1949 2149 109
1950 2150 153
1951 2151 114
1952 2152 109
1953 2153 123
1954 2154 100
1955 2155 107
1956 2156 97
1957 2157 104
1958 2158 58
1959 2159 81
1960 2160 84
1961 2161 123
1962 2162 93
1963 2163 102
1964 2164 107
1965 2165 90
1966 2166 84
1967 2167 86
1968 2168 102
1969 2169 56
1970 2170 21
1971 2171 88
1972 2172 56
1973 2173 114
1974 2174 90
1975 2175 51
1976 2176 72
1977 2177 88
1978 2178 86
1979 2179 123
1980 2180 70
1981 2181 86
1982 2182 111
1983 2183 86
1984 2184 74
1985 2185 72
1986 2186 51
1987 2187 81
1988 2188 74
1989 2189 81
1990 2190 79
1991 2191 90
1992 2192 65
1993 2193 53
1994 2194 116
1995 2195 90
1996 2196 58
1997 2197 79
1998 2198 88
1999 2199 74
2000 2200 88
2001 2201 49
2002 2202 81
2003 2203 21
2004 2204 28
2005 2205 74
2006 2206 107
2007 2207 63
2008 2208 123
2009 2209 95
2010 2210 93
2011 2211 67
2012 2212 84
2013 2213 86
2014 2214 107
2015 2215 93
2016 2216 130
2017 2217 135
2018 2218 70
2019 2219 93
2020 2220 128
2021 2221 44
2022 2222 65
2023 2223 93
2024 2224 95
2025 2225 44
2026 2226 93
2027 2227 88
2028 2228 114
2029 2229 84
2030 2230 81
2031 2231 109
2032 2232 90
2033 2233 65
2034 2234 114
2035 2235 63
2036 2236 70
2037 2237 74
2038 2238 95
2039 2239 79
2040 2240 70
2041 2241 104
2042 2242 107
2043 2243 86
2044 2244 100
2045 2245 116
2046 2246 97
2047 2247 104
2048 2248 102
2049 2249 97
2050 2250 79
2051 2251 77
2052 2252 95
2053 2253 104
2054 2254 90
2055 2255 107
2056 2256 116
2057 2257 121
2058 2258 149
2059 2259 90
2060 2260 67
2061 2261 74
2062 2262 97
2063 2263 77
2064 2264 90
2065 2265 65
2066 2266 104
2067 2267 114
2068 2268 158
2069 2269 102
2070 2270 100
2071 2271 121
2072 2272 58
2073 2273 86
2074 2274 39
2075 2275 65
2076 2276 60
2077 2277 49
2078 2278 56
2079 2279 63
2080 2280 49
2081 2281 60
2082 2282 39
2083 2283 88
2084 2284 88
2085 2285 79
2086 2286 49
2087 2287 86
2088 2288 65
2089 2289 84
2090 2290 58
2091 2291 53
2092 2292 19
2093 2293 56
2094 2294 74
2095 2295 102
2096 2296 111
2097 2297 63
2098 2298 116
2099 2299 42
2100 2300 65
2101 2301 86
2102 2302 88
2103 2303 79
2104 2304 63
2105 2305 97
2106 2306 100
2107 2307 109
2108 2308 58
2109 2309 116
2110 2310 90
2111 2311 70
2112 2312 97
2113 2313 104
2114 2314 90
2115 2315 90
2116 2316 77
2117 2317 84
2118 2318 111
2119 2319 95
2120 2320 79
2121 2321 86
2122 2322 81
2123 2323 102
2124 2324 95
2125 2325 77
2126 2326 79
2127 2327 88
2128 2328 125
2129 2329 95
2130 2330 88
2131 2331 79
2132 2332 81
2133 2333 95
2134 2334 30
2135 2335 63
2136 2336 93
2137 2337 107
2138 2338 65
2139 2339 93
2140 2340 125
2141 2341 109
2142 2342 93
2143 2343 97
2144 2344 84
2145 2345 63
2146 2346 77
2147 2347 111
2148 2348 104
2149 2349 74
2150 2350 58
2151 2351 104
2152 2352 79
2153 2353 114
2154 2354 84
2155 2355 114
2156 2356 90
2157 2357 121
2158 2358 90
2159 2359 100
2160 2360 90
2161 2361 95
2162 2362 79
2163 2363 81
2164 2364 100
2165 2365 123
2166 2366 128
2167 2367 128
2168 2368 104
2169 2369 128
2170 2370 125
2171 2371 135
2172 2372 123
2173 2373 63
2174 2374 81
2175 2375 118
2176 2376 100
2177 2377 95
2178 2378 84
2179 2379 84
2180 2380 63
2181 2381 123
2182 2382 86
2183 2383 149
2184 2384 132
2185 2385 81
2186 2386 104
2187 2387 97
2188 2388 86
2189 2389 90
2190 2390 81
2191 2391 67
2192 2392 77
2193 2393 84
2194 2394 81
2195 2395 102
2196 2396 123
2197 2397 132
2198 2398 111
2199 2399 118
2200 2400 123
2201 2401 100
2202 2402 123
2203 2403 95
2204 2404 100
2205 2405 142
2206 2406 104
2207 2407 104
2208 2408 142
2209 2409 123
2210 2410 144
2211 2411 137
2212 2412 167
2213 2413 72
2214 2414 70
2215 2415 84
2216 2416 107
2217 2417 84
2218 2418 88
2219 2419 93
2220 2420 97
2221 2421 93
2222 2422 81
2223 2423 58
2224 2424 86
2225 2425 90
2226 2426 86
2227 2427 74
2228 2428 67
2229 2429 70
2230 2430 90
2231 2431 116
2232 2432 51
2233 2433 65
2234 2434 72
2235 2435 86
2236 2436 84
2237 2437 93
2238 2438 95
2239 2439 42
2240 2440 77
2241 2441 81
2242 2442 79
2243 2443 121
2244 2444 93
2245 2445 90
2246 2446 67
2247 2447 74
2248 2448 86
2249 2449 100
2250 2450 128
2251 2451 128
2252 2452 86
2253 2453 116
2254 2454 97
2255 2455 93
2256 2456 137
2257 2457 107
2258 2458 93
2259 2459 100
2260 2460 155
2261 2461 107
2262 2462 121
2263 2463 109
2264 2464 90
2265 2465 60
2266 2466 49
2267 2467 102
2268 2468 102
2269 2469 123
2270 2470 93
2271 2471 144
2272 2472 109
2273 2473 86
2274 2474 111
2275 2475 104
2276 2476 95
2277 2477 123
2278 2478 109
2279 2479 90
2280 2480 114
2281 2481 104
2282 2482 116
2283 2483 88
2284 2484 123
2285 2485 144
2286 2486 109
2287 2487 116
2288 2488 97
2289 2489 93
2290 2490 90
2291 2491 114
2292 2492 125
2293 2493 135
2294 2494 125
2295 2495 107
2296 2496 155
2297 2497 121
2298 2498 100
2299 2499 123
2300 2500 114
2301 2501 81
2302 2502 142
2303 2503 104
2304 2504 135
2305 2505 165
2306 2506 111
2307 2507 95
2308 2508 109
2309 2509 121
2310 2510 88
2311 2511 93
2312 2512 86
2313 2513 123
2314 2514 130
2315 2515 90
2316 2516 97
2317 2517 132
2318 2518 95
2319 2519 111
2320 2520 121
2321 2521 151
2322 2522 79
2323 2523 125
2324 2524 90
2325 2525 121
2326 2526 123
2327 2527 128
2328 2528 130
2329 2529 107
2330 2530 139
2331 2531 109
2332 2532 100
2333 2533 121
2334 2534 97
2335 2535 104
2336 2536 118
2337 2537 153
2338 2538 128
2339 2539 162
2340 2540 149
2341 2541 149
2342 2542 130
2343 2543 128
2344 2544 90
2345 2545 102
2346 2546 118
2347 2547 128
2348 2548 114
2349 2549 102
2350 2550 116
2351 2551 104
2352 2552 114
2353 2553 79
2354 2554 107
2355 2555 95
2356 2556 130
2357 2557 111
2358 2558 121
2359 2559 121
2360 2560 95
2361 2561 125
2362 2562 130
2363 2563 111
2364 2564 167
2365 2565 116
2366 2566 100
2367 2567 125
2368 2568 104
2369 2569 139
2370 2570 114
2371 2571 104
2372 2572 132
2373 2573 81
2374 2574 102
2375 2575 121
2376 2576 151
2377 2577 88
2378 2578 90
2379 2579 95
2380 2580 95
2381 2581 88
2382 2582 74
2383 2583 121
2384 2584 130
2385 2585 116
2386 2586 97
2387 2587 121
2388 2588 116
2389 2589 118
2390 2590 114
2391 2591 88
2392 2592 118
2393 2593 97
2394 2594 100
2395 2595 116
2396 2596 102
2397 2597 107
2398 2598 102
2399 2599 102
2400 2600 104
2401 2601 104
2402 2602 100
2403 2603 107
2404 2604 104
2405 2605 93
2406 2606 84
2407 2607 79
2408 2608 116
2409 2609 88
2410 2610 95
2411 2611 107
2412 2612 97
2413 2613 114
2414 2614 86
2415 2615 95
2416 2616 118
2417 2617 102
2418 2618 111
2419 2619 128
2420 2620 104
2421 2621 104
2422 2622 81
2423 2623 95
2424 2624 86
2425 2625 79
2426 2626 128
2427 2627 104
2428 2628 116
2429 2629 90
2430 2630 116
2431 2631 86
2432 2632 123
2433 2633 81
2434 2634 109
2435 2635 123
2436 2636 118
2437 2637 125
2438 2638 93
2439 2639 121
2440 2640 93
2441 2641 162
2442 2642 86
2443 2643 46
2444 2644 132
2445 2645 77
2446 2646 125
2447 2647 86
2448 2648 135
2449 2649 84
2450 2650 97
2451 2651 121
2452 2652 90
2453 2653 109
2454 2654 130
2455 2655 121
2456 2656 137
2457 2657 104
2458 2658 74
2459 2659 128
2460 2660 123
2461 2661 93
2462 2662 128
2463 2663 111
2464 2664 123
2465 2665 102
2466 2666 153
2467 2667 128
2468 2668 128
2469 2669 97
2470 2670 111
2471 2671 93
2472 2672 111
2473 2673 111
2474 2674 109
2475 2675 137
2476 2676 128
2477 2677 81
2478 2678 74
2479 2679 81
2480 2680 114
2481 2681 111
2482 2682 79
2483 2683 114
2484 2684 86
2485 2685 95
2486 2686 109
2487 2687 81
2488 2688 90
2489 2689 114
2490 2690 100
2491 2691 116
2492 2692 86
2493 2693 97
2494 2694 100
2495 2695 102
2496 2696 135
2497 2697 104
2498 2698 111
2499 2699 97
2500 2700 121
2501 2701 158
2502 2702 84
2503 2703 116
2504 2704 102
2505 2705 86
2506 2706 125
2507 2707 79
2508 2708 104
2509 2709 118
2510 2710 107
2511 2711 107
2512 2712 84
2513 2713 79
2514 2714 104
2515 2715 135
2516 2716 95
2517 2717 102
2518 2718 132
2519 2719 102
2520 2720 107
2521 2721 111
2522 2722 93
2523 2723 109
2524 2724 121
2525 2725 65
2526 2726 109
2527 2727 125
2528 2728 77
2529 2729 137
2530 2730 121
2531 2731 104
2532 2732 77
2533 2733 97
2534 2734 72
2535 2735 88
2536 2736 70
2537 2737 74
2538 2738 93
2539 2739 118
2540 2740 93
2541 2741 107
2542 2742 88
2543 2743 67
2544 2744 102
2545 2745 95
2546 2746 77
2547 2747 88
2548 2748 86
2549 2749 107
2550 2750 77
2551 2751 77
2552 2752 63
2553 2753 104
2554 2754 63
2555 2755 121
2556 2756 97
2557 2757 102
2558 2758 86
2559 2759 77
2560 2760 123
2561 2761 128
2562 2762 109
2563 2763 86
2564 2764 88
2565 2765 60
2566 2766 95
2567 2767 90
2568 2768 35
2569 2769 88
2570 2770 95
2571 2771 70
2572 2772 51
2573 2773 58
2574 2774 97
2575 2775 46
2576 2776 49
2577 2777 72
2578 2778 67
2579 2779 65
2580 2780 97
2581 2781 84
2582 2782 74
2583 2783 51
2584 2784 53
2585 2785 65
2586 2786 32
2587 2787 58
2588 2788 88
2589 2789 74
2590 2790 42
2591 2791 72
2592 2792 65
2593 2793 104
2594 2794 79
2595 2795 84
2596 2796 100
2597 2797 84
2598 2798 44
2599 2799 79
2600 2800 72
2601 2801 93
2602 2802 72
2603 2803 56
2604 2804 72
2605 2805 56
2606 2806 58
2607 2807 37
2608 2808 95
2609 2809 88
2610 2810 121
2611 2811 128
2612 2812 128
2613 2813 107
2614 2814 158
2615 2815 79
2616 2816 90
2617 2817 125
2618 2818 102
2619 2819 144
2620 2820 114
2621 2821 116
2622 2822 93
2623 2823 121
2624 2824 81
2625 2825 86
2626 2826 58
2627 2827 65
2628 2828 72
2629 2829 93
2630 2830 88
2631 2831 104
2632 2832 46
2633 2833 70
2634 2834 90
2635 2835 84
2636 2836 86
2637 2837 88
2638 2838 81
2639 2839 90
2640 2840 95
2641 2841 86
2642 2842 95
2643 2843 77
2644 2844 109
2645 2845 74
2646 2846 95
2647 2847 104
2648 2848 109
2649 2849 132
2650 2850 95
2651 2851 74
2652 2852 74
2653 2853 116
2654 2854 88
2655 2855 149
2656 2856 132
2657 2857 104
2658 2858 107
2659 2859 104
2660 2860 84
2661 2861 137
2662 2862 125
2663 2863 125
2664 2864 102
2665 2865 109
2666 2866 146
2667 2867 109
2668 2868 174
2669 2869 111
2670 2870 111
2671 2871 167
2672 2872 102
2673 2873 128
2674 2874 114
2675 2875 84
2676 2876 123
2677 2877 97
2678 2878 118
2679 2879 77
2680 2880 74
2681 2881 121
2682 2882 125
2683 2883 74
2684 2884 60
2685 2885 35
2686 2886 109
2687 2887 109
2688 2888 67
2689 2889 109
2690 2890 100
2691 2891 67
2692 2892 72
2693 2893 56
2694 2894 79
2695 2895 93
2696 2896 93
2697 2897 74
2698 2898 95
2699 2899 93
2700 2900 114
2701 2901 95
2702 2902 132
2703 2903 56
2704 2904 97
2705 2905 107
2706 2906 37
2707 2907 51
2708 2908 86
2709 2909 67
2710 2910 44
2711 2911 7
2712 2912 12
2713 2913 19
2714 2914 37
2715 2915 51
2716 2916 23
2717 2917 67
2718 2918 26
2719 2919 39
2720 2920 46
2721 2921 46
2722 2922 44
2723 2923 28
2724 2924 39
2725 2925 56
2726 2926 42
2727 2927 46
2728 2928 39
2729 2929 42
2730 2930 77
2731 2931 102
2732 2932 19
2733 2933 30
2734 2934 32
2735 2935 35
2736 2936 37
2737 2937 28
2738 2938 49
2739 2939 39
2740 2940 42
2741 2941 23
2742 2942 16
2743 2943 58
2744 2944 65
2745 2945 60
2746 2946 30
2747 2947 72
2748 2948 60
2749 2949 49
2750 2950 70
2751 2951 81
2752 2952 65
2753 2953 67
2754 2954 44
2755 2955 77
2756 2956 53
2757 2957 51
2758 2958 51
2759 2959 30
2760 2960 9
2761 2961 16
2762 2962 26
2763 2963 14
2764 2964 0
2765 2965 0
2766 2966 19
2767 2967 23
2768 2968 0
2769 2969 12
2770 2970 16
2771 2971 0
2772 2972 7
2773 2973 14
2774 2974 0
2775 2975 0
2776 2976 9
2777 2977 42
2778 2978 35
2779 2979 12
2780 2980 14
2781 2981 60
2782 2982 46
2783 2983 12
2784 2984 42
2785 2985 35
2786 2986 35
2787 2987 37
2788 2988 42
2789 2989 44
2790 2990 28
2791 2991 21
2792 2992 42
2793 2993 26
2794 2994 39
2795 2995 42
2796 2996 63
2797 2997 26
2798 2998 19
2799 2999 12
2800 3000 28
2801 3001 9
2802 3002 19
2803 3003 39
2804 3004 12
2805 3005 12
2806 3006 19
2807 3007 9
2808 3008 23
2809 3009 16
2810 3010 19
2811 3011 2
2812 3012 12
2813 3013 14
2814 3014 0
2815 3015 21
2816 3016 56
2817 3017 23
2818 3018 12
2819 3019 49
2820 3020 42
2821 3021 44
2822 3022 28
2823 3023 37
2824 3024 30
2825 3025 7
2826 3026 21
2827 3027 21
2828 3028 19
2829 3029 7
2830 3030 12
2831 3031 14
2832 3032 7
2833 3033 0
2834 3034 9
2835 3035 0
2836 3036 39
2837 3037 35
2838 3038 2
2839 3039 0
2840 3040 0
2841 3041 0
2842 3042 19
2843 3043 0
2844 3044 0
2845 3045 5
2846 3046 0
2847 3047 0
2848 3048 21
2849 3049 0
2850 3050 2
2851 3051 0
2852 3052 0
2853 3053 0
2854 3054 0
2855 3055 5
2856 3056 2
2857 3057 12
2858 3058 14
2859 3059 5
2860 3060 9
2861 3061 19
2862 3062 21
2863 3063 9
2864 3064 0
2865 3065 0
2866 3066 26
2867 3067 7
2868 3068 35
2869 3069 9
2870 3070 2
2871 3071 5
2872 3072 0
2873 3073 21
2874 3074 2
2875 3075 14
2876 3076 7
2877 3077 0
2878 3078 39
2879 3079 9
2880 3080 0
2881 3081 0
2882 3082 2
2883 3083 2
2884 3084 5
2885 3085 0
2886 3086 0
2887 3087 0
2888 3088 0
2889 3089 0
2890 3090 0
2891 3091 0
2892 3092 0
2893 3093 0
2894 3094 0
2895 3095 32
2896 3096 14
2897 3097 0
2898 3098 9
2899 3099 19
2900 3100 12
2901 3101 23
2902 3102 42
2903 3103 30
2904 3104 53
2905 3105 44
2906 3106 72
2907 3107 74
2908 3108 86
2909 3109 81
2910 3110 139
2911 3111 130
2912 3112 128
2913 3113 132
2914 3114 95
2915 3115 56
2916 3116 107
2917 3117 121
2918 3118 111
2919 3119 107
2920 3120 86
2921 3121 93
2922 3122 77
2923 3123 65
2924 3124 88
2925 3125 74
2926 3126 74
2927 3127 81
2928 3128 49
2929 3129 51
2930 3130 53
2931 3131 37
2932 3132 53
2933 3133 44
2934 3134 46
2935 3135 28
2936 3136 60
2937 3137 72
2938 3138 26
2939 3139 102
2940 3140 74
2941 3141 28
2942 3142 21
2943 3143 12
2944 3144 46
2945 3145 32
2946 3146 0
2947 3147 0
2948 3148 16
2949 3149 21
2950 3150 7
2951 3151 0
2952 3152 0
2953 3153 46
2954 3154 74
2955 3155 72
2956 3156 42
2957 3157 19
2958 3158 30
2959 3159 21
2960 3160 49
2961 3161 19
2962 3162 42
2963 3163 0
2964 3164 0
2965 3165 12
2966 3166 16
2967 3167 2
2968 3168 0
2969 3169 0
2970 3170 0
2971 3171 9
2972 3172 9
2973 3173 0
2974 3174 21
2975 3175 9
2976 3176 16
2977 3177 12
2978 3178 65
2979 3179 60
2980 3180 53
2981 3181 35
2982 3182 30
2983 3183 39
2984 3184 37
2985 3185 30
2986 3186 14
2987 3187 32
2988 3188 56
2989 3189 70
2990 3190 67
2991 3191 93
2992 3192 81
2993 3193 56
2994 3194 107
2995 3195 102
2996 3196 95
2997 3197 84
2998 3198 104
2999 3199 84
3000 3200 74
3001 3201 79
3002 3202 79
3003 3203 46
3004 3204 49
3005 3205 49
3006 3206 42
3007 3207 44
3008 3208 30
3009 3209 32
3010 3210 81
3011 3211 60
3012 3212 77
3013 3213 32
3014 3214 63
3015 3215 88
3016 3216 86
3017 3217 125
3018 3218 130
3019 3219 135
3020 3220 130
3021 3221 60
3022 3222 63
3023 3223 39
3024 3224 58
3025 3225 56
3026 3226 35
3027 3227 81
3028 3228 90
3029 3229 88
3030 3230 116
3031 3231 95
3032 3232 121
3033 3233 118
3034 3234 114
3035 3235 114
3036 3236 81
3037 3237 72
3038 3238 86
3039 3239 97
3040 3240 100
3041 3241 79
3042 3242 109
3043 3243 84
3044 3244 102
3045 3245 90
3046 3246 79
3047 3247 67
3048 3248 100
3049 3249 70
3050 3250 104
3051 3251 109
3052 3252 118
3053 3253 130
3054 3254 72
3055 3255 88
3056 3256 125
3057 3257 79
3058 3258 42
3059 3259 58
3060 3260 42
3061 3261 67
3062 3262 23
3063 3263 26
3064 3264 28
3065 3265 51
3066 3266 53
3067 3267 35
3068 3268 77
3069 3269 49
3070 3270 77
3071 3271 65
3072 3272 90
3073 3273 84
3074 3274 77
3075 3275 60
3076 3276 63
3077 3277 46
3078 3278 70
3079 3279 32
3080 3280 42
3081 3281 65
3082 3282 70
3083 3283 86
3084 3284 81
3085 3285 79
3086 3286 74
3087 3287 51
3088 3288 74
3089 3289 49
3090 3290 100
3091 3291 107
3092 3292 88
3093 3293 72
3094 3294 58
3095 3295 32
3096 3296 81
3097 3297 63
3098 3298 65
3099 3299 49
3100 3300 65
3101 3301 93
3102 3302 81
3103 3303 63
3104 3304 95
3105 3305 49
3106 3306 70
3107 3307 65
3108 3308 35
3109 3309 49
3110 3310 79
3111 3311 111
3112 3312 93
3113 3313 104
3114 3314 121
3115 3315 77
3116 3316 72
3117 3317 37
3118 3318 26
3119 3319 35
3120 3320 14
3121 3321 49
3122 3322 23
3123 3323 23
3124 3324 16
3125 3325 39
3126 3326 39
3127 3327 28
3128 3328 60
3129 3329 35
3130 3330 0
3131 3331 16
3132 3332 0
3133 3333 5
3134 3334 0
3135 3335 0
3136 3336 0
3137 3337 0
3138 3338 0
3139 3339 0
3140 3340 0
3141 3341 0
3142 3342 0
3143 3343 0
3144 3344 0
3145 3345 0
3146 3346 0
3147 3347 0
3148 3348 0
3149 3349 0
3150 3350 2
3151 3351 19
3152 3352 9
3153 3353 5
3154 3354 19
3155 3355 23
3156 3356 32
3157 3357 65
3158 3358 42
3159 3359 0
3160 3360 49
3161 3361 9
3162 3362 5
3163 3363 0
3164 3364 16
3165 3365 19
3166 3366 21
3167 3367 16
3168 3368 23
3169 3369 0
3170 3370 21
3171 3371 0
3172 3372 0
3173 3373 0
3174 3374 0
3175 3375 0
3176 3376 0
3177 3377 53
3178 3378 49
3179 3379 53
3180 3380 79
3181 3381 63
3182 3382 77
3183 3383 77
3184 3384 51
3185 3385 86
3186 3386 107
3187 3387 72
3188 3388 72
3189 3389 81
3190 3390 95
3191 3391 97
3192 3392 32
3193 3393 23
3194 3394 12
3195 3395 9
3196 3396 0
3197 3397 0
3198 3398 9
3199 3399 2
3200 3400 0
3201 3401 9
3202 3402 7
3203 3403 0
3204 3404 23
3205 3405 44
3206 3406 67
3207 3407 56
3208 3408 84
3209 3409 74
3210 3410 72
3211 3411 84
3212 3412 86
3213 3413 19
3214 3414 21
3215 3415 9
3216 3416 9
3217 3417 37
3218 3418 14
3219 3419 26
3220 3420 26
3221 3421 19
3222 3422 39
3223 3423 37
3224 3424 32
3225 3425 42
3226 3426 67
3227 3427 44
3228 3428 46
3229 3429 26
3230 3430 26
3231 3431 42
3232 3432 14
3233 3433 0
3234 3434 0
3235 3435 2
3236 3436 0
3237 3437 0
3238 3438 0
3239 3439 0
3240 3440 0
3241 3441 0
3242 3442 5
3243 3443 2
3244 3444 7
3245 3445 26
3246 3446 0
3247 3447 42
3248 3448 0
3249 3449 0
3250 3450 35
3251 3451 16
3252 3452 0
3253 3453 2
3254 3454 21
3255 3455 21
3256 3456 0
3257 3457 0
3258 3458 0
3259 3459 0
3260 3460 0
3261 3461 0
3262 3462 0
3263 3463 0
3264 3464 7
3265 3465 0
3266 3466 2
3267 3467 16
3268 3468 14
3269 3469 26
3270 3470 37
3271 3471 39
3272 3472 5
3273 3473 5
3274 3474 9
3275 3475 0
3276 3476 0
3277 3477 2
3278 3478 0
3279 3479 2
3280 3480 9
3281 3481 16
3282 3482 42
3283 3483 67
3284 3484 21
3285 3485 46
3286 3486 32
3287 3487 0
3288 3488 16
3289 3489 9
3290 3490 0
3291 3491 0
3292 3492 19
3293 3493 21
3294 3494 39
3295 3495 53
3296 3496 0
3297 3497 0
3298 3498 9
3299 3499 16
3300 3500 0
3301 3501 0
3302 3502 21
3303 3503 35
3304 3504 19
3305 3505 0
3306 3506 0
3307 3507 12
3308 3508 16
3309 3509 7
3310 3510 14
3311 3511 2
3312 3512 16
3313 3513 30
3314 3514 46
3315 3515 37
3316 3516 5
3317 3517 9
3318 3518 2
3319 3519 0
3320 3520 39
3321 3521 0
3322 3522 23
3323 3523 16
3324 3524 0
3325 3525 16
3326 3526 12
3327 3527 0
3328 3528 14
3329 3529 21
3330 3530 32
3331 3531 12
3332 3532 0
3333 3533 5
3334 3534 12
3335 3535 0
3336 3536 0
3337 3537 0
3338 3538 5
3339 3539 28
3340 3540 12
3341 3541 2
3342 3542 19
3343 3543 44
3344 3544 42
3345 3545 37
3346 3546 51
3347 3547 60
3348 3548 77
3349 3549 81
3350 3550 74
3351 3551 56
3352 3552 28
3353 3553 39
3354 3554 63
3355 3555 49
3356 3556 56
3357 3557 30
3358 3558 32
3359 3559 39
3360 3560 32
3361 3561 74
3362 3562 37
3363 3563 51
3364 3564 67
3365 3565 70
3366 3566 70
3367 3567 90
3368 3568 44
3369 3569 35
3370 3570 28
3371 3571 65
3372 3572 44
3373 3573 60
3374 3574 90
3375 3575 21
3376 3576 2
3377 3577 32
3378 3578 30
3379 3579 58
3380 3580 21
3381 3581 21
3382 3582 37
3383 3583 32
3384 3584 32
3385 3585 37
3386 3586 32
3387 3587 81
3388 3588 67
3389 3589 63
3390 3590 35
3391 3591 70
3392 3592 93
3393 3593 65
3394 3594 49
3395 3595 74
3396 3596 44
3397 3597 37
3398 3598 46
3399 3599 35
3400 3600 7
3401 3601 7
3402 3602 16
3403 3603 30
3404 3604 37
3405 3605 16
3406 3606 26
3407 3607 2
3408 3608 46
3409 3609 51
3410 3610 19
3411 3611 14
3412 3612 26
3413 3613 67
3414 3614 26
3415 3615 0
3416 3616 0
3417 3617 35
3418 3618 28
3419 3619 70
3420 3620 77
3421 3621 46
3422 3622 39
3423 3623 35
3424 3624 60
3425 3625 46
3426 3626 14
3427 3627 23
3428 3628 23
3429 3629 60
3430 3630 53
3431 3631 46
3432 3632 67
3433 3633 42
3434 3634 70
3435 3635 70
3436 3636 49
3437 3637 70
3438 3638 35
3439 3639 70
3440 3640 44
3441 3641 53
3442 3642 77
3443 3643 51
3444 3644 67
3445 3645 39
3446 3646 60
3447 3647 19
3448 3648 35
3449 3649 42
3450 3650 53
3451 3651 56
3452 3652 26
3453 3653 26
3454 3654 21
3455 3655 37
3456 3656 42
3457 3657 51
3458 3658 37
3459 3659 49
3460 3660 42
3461 3661 63
3462 3662 67
3463 3663 70
3464 3664 93
3465 3665 44
3466 3666 70
3467 3667 63
3468 3668 65
3469 3669 44
3470 3670 70
3471 3671 81
3472 3672 65
3473 3673 86
3474 3674 90
3475 3675 53
3476 3676 74
3477 3677 77
3478 3678 65
3479 3679 56
3480 3680 67
3481 3681 70
3482 3682 58
3483 3683 72
3484 3684 49
3485 3685 42
3486 3686 111
3487 3687 65
3488 3688 102
3489 3689 107
3490 3690 63
3491 3691 84
3492 3692 97
3493 3693 104
3494 3694 90
3495 3695 95
3496 3696 77
3497 3697 70
3498 3698 44
3499 3699 84
3500 3700 58
3501 3701 79
3502 3702 65
3503 3703 79
3504 3704 58
3505 3705 74
3506 3706 56
3507 3707 95
3508 3708 70
3509 3709 53
3510 3710 70
3511 3711 39
3512 3712 53
3513 3713 49
3514 3714 49
3515 3715 70
3516 3716 86
3517 3717 72
3518 3718 70
3519 3719 32
3520 3720 30
3521 3721 32
3522 3722 72
3523 3723 88
3524 3724 79
3525 3725 74
3526 3726 56
3527 3727 84
3528 3728 51
3529 3729 86
3530 3730 77
3531 3731 58
3532 3732 72
3533 3733 79
3534 3734 44
3535 3735 79
3536 3736 81
3537 3737 46
3538 3738 79
3539 3739 72
3540 3740 60
3541 3741 72
3542 3742 58
3543 3743 56
3544 3744 39
3545 3745 35
3546 3746 58
3547 3747 51
3548 3748 44
3549 3749 42
3550 3750 90
3551 3751 63
3552 3752 95
3553 3753 90
3554 3754 58
3555 3755 67
3556 3756 79
3557 3757 77
3558 3758 46
3559 3759 56
3560 3760 65
3561 3761 46
3562 3762 60
3563 3763 60
3564 3764 116
3565 3765 86
3566 3766 88
3567 3767 109
3568 3768 88
3569 3769 86
3570 3770 90
3571 3771 74
3572 3772 65
3573 3773 67
3574 3774 37
3575 3775 9
3576 3776 0
3577 3777 7
3578 3778 0
3579 3779 12
3580 3780 0
3581 3781 0
3582 3782 12
3583 3783 0
3584 3784 12
3585 3785 16
3586 3786 7
3587 3787 28
3588 3788 23
3589 3789 0
3590 3790 26
3591 3791 16
3592 3792 26
3593 3793 23
3594 3794 26
3595 3795 37
3596 3796 67
3597 3797 44
3598 3798 0
3599 3799 19
3600 3800 19
3601 3801 9
3602 3802 19
3603 3803 21
3604 3804 5
3605 3805 9
3606 3806 49
3607 3807 49
3608 3808 49
3609 3809 28
3610 3810 21
3611 3811 21
3612 3812 51
3613 3813 42
3614 3814 49
3615 3815 70
3616 3816 39
3617 3817 74
3618 3818 97
3619 3819 102
3620 3820 37
3621 3821 16
3622 3822 32
3623 3823 46
3624 3824 32
3625 3825 37
3626 3826 39
3627 3827 53
3628 3828 32
3629 3829 44
3630 3830 72
3631 3831 100
3632 3832 39
3633 3833 70
3634 3834 72
3635 3835 81
3636 3836 67
3637 3837 79
3638 3838 90
3639 3839 88
3640 3840 95
3641 3841 97
3642 3842 95
3643 3843 93
3644 3844 100
3645 3845 95
3646 3846 97
3647 3847 114
3648 3848 77
3649 3849 88
3650 3850 116
3651 3851 95
3652 3852 65
3653 3853 58
3654 3854 93
3655 3855 77
3656 3856 81
3657 3857 93
3658 3858 81
3659 3859 81
3660 3860 81
3661 3861 56
3662 3862 97
3663 3863 128
3664 3864 139
3665 3865 132
3666 3866 123
3667 3867 135
3668 3868 125
3669 3869 123
3670 3870 142
3671 3871 132
3672 3872 67
3673 3873 97
3674 3874 81
3675 3875 90
3676 3876 132
3677 3877 77
3678 3878 88
3679 3879 72
3680 3880 130
3681 3881 139
3682 3882 51
3683 3883 60
3684 3884 67
3685 3885 51
3686 3886 72
3687 3887 70
3688 3888 77
3689 3889 95
3690 3890 88
3691 3891 72
3692 3892 14
3693 3893 30
3694 3894 21
3695 3895 2
3696 3896 5
3697 3897 14
3698 3898 26
3699 3899 21
3700 3900 14
3701 3901 14
3702 3902 39
3703 3903 46
3704 3904 72
3705 3905 19
3706 3906 72
3707 3907 37
3708 3908 74
3709 3909 72
3710 3910 102
3711 3911 72
3712 3912 65
3713 3913 39
3714 3914 65
3715 3915 30
3716 3916 58
3717 3917 74
3718 3918 53
3719 3919 63
3720 3920 42
3721 3921 79
3722 3922 93
3723 3923 67
3724 3924 81
3725 3925 86
3726 3926 39
3727 3927 116
3728 3928 77
3729 3929 123
3730 3930 97
3731 3931 77
3732 3932 123
3733 3933 109
3734 3934 107
3735 3935 93
3736 3936 90
3737 3937 132
3738 3938 114
3739 3939 128
3740 3940 97
3741 3941 93
3742 3942 86
3743 3943 79
3744 3944 84
3745 3945 84
3746 3946 70
3747 3947 77
3748 3948 74
3749 3949 93
3750 3950 72
3751 3951 97
3752 3952 79
3753 3953 53
3754 3954 95
3755 3955 100
3756 3956 121
3757 3957 93
3758 3958 95
3759 3959 86
3760 3960 70
3761 3961 44
3762 3962 53
3763 3963 32
3764 3964 56
3765 3965 39
3766 3966 53
3767 3967 72
3768 3968 49
3769 3969 65
3770 3970 42
3771 3971 88
3772 3972 90
3773 3973 79
3774 3974 37
3775 3975 53
3776 3976 44
3777 3977 70
3778 3978 63
3779 3979 28
3780 3980 28
3781 3981 88
3782 3982 84
3783 3983 77
3784 3984 30
3785 3985 56
3786 3986 90
3787 3987 56
3788 3988 56
3789 3989 100
3790 3990 42
3791 3991 49
3792 3992 51
3793 3993 42
3794 3994 72
3795 3995 65
3796 3996 77
3797 3997 60
3798 3998 51
3799 3999 60
3800 4000 88
3801 4001 56
3802 4002 49
3803 4003 65
3804 4004 53
3805 4005 60
3806 4006 58
3807 4007 30
3808 4008 72
3809 4009 102
3810 4010 86
3811 4011 109
3812 4012 67
3813 4013 107
3814 4014 128
3815 4015 135
3816 4016 49
3817 4017 67
3818 4018 19
3819 4019 21
3820 4020 12
3821 4021 9
3822 4022 0
3823 4023 7
3824 4024 23
3825 4025 23
3826 4026 32
3827 4027 21
3828 4028 60
3829 4029 32
3830 4030 21
3831 4031 30
3832 4032 39
3833 4033 49
3834 4034 51
3835 4035 21
3836 4036 0
3837 4037 7
3838 4038 0
3839 4039 0
3840 4040 7
3841 4041 0
3842 4042 5
3843 4043 0
3844 4044 0
3845 4045 16
3846 4046 12
3847 4047 2
3848 4048 12
3849 4049 19
3850 4050 19
3851 4051 19
3852 4052 5
3853 4053 0
3854 4054 53
3855 4055 74
3856 4056 86
3857 4057 84
3858 4058 95
3859 4059 81
3860 4060 67
3861 4061 77
3862 4062 100
3863 4063 135
3864 4064 158
3865 4065 97
3866 4066 88
3867 4067 49
3868 4068 35
3869 4069 28
3870 4070 53
3871 4071 30
3872 4072 26
3873 4073 77
3874 4074 86
3875 4075 56
3876 4076 32
3877 4077 28
3878 4078 21
3879 4079 63
3880 4080 53
3881 4081 77
3882 4082 60
3883 4083 60
3884 4084 72
3885 4085 5
3886 4086 63
3887 4087 44
3888 4088 32
3889 4089 49
3890 4090 49
3891 4091 70
3892 4092 42
3893 4093 14
3894 4094 12
3895 4095 16
3896 4096 0
3897 4097 0
3898 4098 0
3899 4099 28
3900 4100 21
3901 4101 72
3902 4102 12
3903 4103 9
3904 4104 9
3905 4105 0
3906 4106 0
3907 4107 0
3908 4108 0
3909 4109 0
3910 4110 0
3911 4111 0
3912 4112 0
3913 4113 0
3914 4114 0
3915 4115 16
3916 4116 9
3917 4117 12
3918 4118 0
3919 4119 0
3920 4120 0
3921 4121 0
3922 4122 2
3923 4123 12
3924 4124 0
3925 4125 26
3926 4126 0
3927 4127 0
3928 4128 0
3929 4129 0
3930 4130 12
3931 4131 23
3932 4132 7
3933 4133 0
3934 4134 0
3935 4135 0
3936 4136 7
3937 4137 9
3938 4138 19
3939 4139 0
3940 4140 5
3941 4141 9
3942 4142 14
3943 4143 12
3944 4144 2
3945 4145 5
3946 4146 0
3947 4147 0
3948 4148 0
3949 4149 0
3950 4150 12
3951 4151 12
3952 4152 0
3953 4153 12
3954 4154 9
3955 4155 0
3956 4156 14
3957 4157 19
3958 4158 2
3959 4159 5
3960 4160 0
3961 4161 21
3962 4162 0
3963 4163 16
3964 4164 0
3965 4165 0
3966 4166 14
3967 4167 14
3968 4168 14
3969 4169 26
3970 4170 23
3971 4171 12
3972 4172 28
3973 4173 30
3974 4174 14
3975 4175 14
3976 4176 16
3977 4177 12
3978 4178 9
3979 4179 0
3980 4180 0
3981 4181 9
3982 4182 26
3983 4183 26
3984 4184 23
3985 4185 30
3986 4186 30
3987 4187 30
3988 4188 14
3989 4189 12
3990 4190 37
3991 4191 30
3992 4192 39
3993 4193 30
3994 4194 2
3995 4195 9
3996 4196 0
3997 4197 28
3998 4198 0
3999 4199 0
4000 4200 0
4001 4201 0
4002 4202 0
4003 4203 0
4004 4204 12
4005 4205 12
4006 4206 0
4007 4207 0
4008 4208 0
4009 4209 0
4010 4210 0
4011 4211 0
4012 4212 0
4013 4213 0
4014 4214 0
4015 4215 0
4016 4216 0
4017 4217 0
4018 4218 0
4019 4219 0
4020 4220 0
4021 4221 0
4022 4222 0
4023 4223 0
4024 4224 0
4025 4225 0
4026 4226 12
4027 4227 0
4028 4228 0
4029 4229 0
4030 4230 7
4031 4231 2
4032 4232 5
4033 4233 0
4034 4234 0
4035 4235 0
4036 4236 9
4037 4237 12
4038 4238 14
4039 4239 26
4040 4240 12
4041 4241 0
4042 4242 21
4043 4243 28
4044 4244 21
4045 4245 14
4046 4246 9
4047 4247 0
4048 4248 0
4049 4249 0
4050 4250 0
4051 4251 7
4052 4252 2
4053 4253 16
4054 4254 9
4055 4255 12
4056 4256 0
4057 4257 0
4058 4258 0
4059 4259 0
4060 4260 0
4061 4261 0
4062 4262 30
4063 4263 30
4064 4264 28
4065 4265 7
4066 4266 0
4067 4267 0
4068 4268 0
4069 4269 5
4070 4270 0
4071 4271 0
4072 4272 0
4073 4273 0
4074 4274 0
4075 4275 0
4076 4276 0
4077 4277 0
4078 4278 0
4079 4279 0
4080 4280 0
4081 4281 0
4082 4282 0
4083 4283 0
4084 4284 0
4085 4285 0
4086 4286 0
4087 4287 0
4088 4288 0
4089 4289 0
4090 4290 0
4091 4291 0
4092 4292 0
4093 4293 0
4094 4294 0
4095 4295 0
4096 4296 0
4097 4297 0
4098 4298 0
4099 4299 0
4100 4300 0
4101 4301 0
4102 4302 0
4103 4303 0
4104 4304 0
4105 4305 0
4106 4306 0
4107 4307 0
4108 4308 0
4109 4309 0
4110 4310 0
4111 4311 0
4112 4312 0
4113 4313 12
4114 4314 12
4115 4315 0
4116 4316 0
4117 4317 0
4118 4318 0
4119 4319 0
4120 4320 5
4121 4321 0
4122 4322 5
4123 4323 0
4124 4324 0
4125 4325 2
4126 4326 0
4127 4327 19
4128 4328 2
4129 4329 2
4130 4330 14
4131 4331 9
4132 4332 7
4133 4333 16
4134 4334 35
4135 4335 21
4136 4336 0
4137 4337 0
4138 4338 7
4139 4339 16
4140 4340 2
4141 4341 0
4142 4342 0
4143 4343 0
4144 4344 0
4145 4345 12
4146 4346 2
4147 4347 0
4148 4348 7
4149 4349 0
4150 4350 21
4151 4351 0
4152 4352 19
4153 4353 28
4154 4354 32
4155 4355 63
4156 4356 60
4157 4357 30
4158 4358 14
4159 4359 2
4160 4360 0
4161 4361 23
4162 4362 26
4163 4363 90
4164 4364 72
4165 4365 46
4166 4366 26
4167 4367 42
4168 4368 37
4169 4369 30
4170 4370 26
4171 4371 21
4172 4372 39
4173 4373 16
4174 4374 44
4175 4375 42
4176 4376 63
4177 4377 49
4178 4378 44
4179 4379 21
4180 4380 35
4181 4381 19
4182 4382 21
4183 4383 35
4184 4384 23
4185 4385 53
4186 4386 35
4187 4387 35
4188 4388 28
4189 4389 16
4190 4390 26
4191 4391 30
4192 4392 28
4193 4393 14
4194 4394 23
4195 4395 46
4196 4396 42
4197 4397 28
4198 4398 30
4199 4399 39
4200 4400 32
4201 4401 35
4202 4402 23
4203 4403 14
4204 4404 28
4205 4405 14
4206 4406 16
4207 4407 26
4208 4408 7
4209 4409 14
4210 4410 0
4211 4411 0
4212 4412 0
4213 4413 0
4214 4414 12
4215 4415 0
4216 4416 0
4217 4417 14
4218 4418 5
4219 4419 0
4220 4420 0
4221 4421 19
4222 4422 39
4223 4423 65
4224 4424 49
4225 4425 49
4226 4426 21
4227 4427 37
4228 4428 46
4229 4429 32
4230 4430 58
4231 4431 46
4232 4432 65
4233 4433 58
4234 4434 37
4235 4435 26
4236 4436 2
4237 4437 7
4238 4438 7
4239 4439 32
4240 4440 16
4241 4441 14
4242 4442 2
4243 4443 12
4244 4444 0
4245 4445 7
4246 4446 0
4247 4447 9
4248 4448 9
4249 4449 21
4250 4450 46
4251 4451 67
4252 4452 39
4253 4453 26
4254 4454 56
4255 4455 58
4256 4456 63
4257 4457 46
4258 4458 70
4259 4459 72
4260 4460 74
4261 4461 74
4262 4462 51
4263 4463 26
4264 4464 56
4265 4465 35
4266 4466 53
4267 4467 67
4268 4468 77
4269 4469 37
4270 4470 44
4271 4471 63
4272 4472 72
4273 4473 74
4274 4474 51
4275 4475 56
4276 4476 63
4277 4477 53
4278 4478 86
4279 4479 70
4280 4480 56
4281 4481 56
4282 4482 74
4283 4483 79
4284 4484 60
4285 4485 56
4286 4486 42
4287 4487 88
4288 4488 97
4289 4489 86
4290 4490 58
4291 4491 74
4292 4492 70
4293 4493 88
4294 4494 81
4295 4495 93
4296 4496 84
4297 4497 86
4298 4498 63
4299 4499 107
4300 4500 102
4301 4501 97
4302 4502 93
4303 4503 79
4304 4504 51
4305 4505 100
4306 4506 79
4307 4507 53
4308 4508 51
4309 4509 88
4310 4510 42
4311 4511 72
4312 4512 53
4313 4513 67
4314 4514 51
4315 4515 70
4316 4516 81
4317 4517 107
4318 4518 67
4319 4519 67
4320 4520 74
4321 4521 60
4322 4522 44
4323 4523 70
4324 4524 79
4325 4525 81
4326 4526 63
4327 4527 67
4328 4528 53
4329 4529 102
4330 4530 81
4331 4531 100
4332 4532 58
4333 4533 77
4334 4534 63
4335 4535 70
4336 4536 70
4337 4537 53
4338 4538 65
4339 4539 56
4340 4540 65
4341 4541 56
4342 4542 39
4343 4543 58
4344 4544 30
4345 4545 0
4346 4546 0
4347 4547 5
4348 4548 9
4349 4549 21
4350 4550 44
4351 4551 16
4352 4552 65
4353 4553 56
4354 4554 67
4355 4555 70
4356 4556 46
4357 4557 58
4358 4558 53
4359 4559 86
4360 4560 46
4361 4561 65
4362 4562 60
4363 4563 42
4364 4564 39
4365 4565 44
4366 4566 35
4367 4567 46
4368 4568 42
4369 4569 30
4370 4570 37
4371 4571 42
4372 4572 16
4373 4573 21
4374 4574 12
4375 4575 30
4376 4576 26
4377 4577 39
4378 4578 37
4379 4579 30
4380 4580 26
4381 4581 16
4382 4582 30
4383 4583 5
4384 4584 51
4385 4585 32
4386 4586 23
4387 4587 12
4388 4588 0
4389 4589 5
4390 4590 14
4391 4591 46
4392 4592 49
4393 4593 58
4394 4594 63
4395 4595 63
4396 4596 39
4397 4597 51
4398 4598 56
4399 4599 39
4400 4600 46
4401 4601 44
4402 4602 42
4403 4603 5
4404 4604 23
4405 4605 26
4406 4606 35
4407 4607 23
4408 4608 46
4409 4609 74
4410 4610 93
4411 4611 90
4412 4612 88
4413 4613 58
4414 4614 67
4415 4615 107
4416 4616 70
4417 4617 97
4418 4618 46
4419 4619 42
4420 4620 60
4421 4621 90
4422 4622 56
4423 4623 72
4424 4624 49
4425 4625 65
4426 4626 65
4427 4627 49
4428 4628 53
4429 4629 53
4430 4630 74
4431 4631 88
4432 4632 72
4433 4633 79
4434 4634 44
4435 4635 77
4436 4636 79
4437 4637 84
4438 4638 84
4439 4639 32
4440 4640 67
4441 4641 39
4442 4642 39
4443 4643 46
4444 4644 65
4445 4645 60
4446 4646 79
4447 4647 74
4448 4648 97
4449 4649 95
4450 4650 26
4451 4651 28
4452 4652 26
4453 4653 16
4454 4654 39
4455 4655 30
4456 4656 49
4457 4657 28
4458 4658 2
4459 4659 21
4460 4660 14
4461 4661 28
4462 4662 51
4463 4663 30
4464 4664 26
4465 4665 7
4466 4666 30
4467 4667 51
4468 4668 39
4469 4669 74
4470 4670 58
4471 4671 53
4472 4672 49
4473 4673 23
4474 4674 79
4475 4675 84
4476 4676 28
4477 4677 44
4478 4678 9
4479 4679 0
4480 4680 21
4481 4681 0
4482 4682 19
4483 4683 19
4484 4684 14
4485 4685 21
4486 4686 0
4487 4687 32
4488 4688 49
4489 4689 70
4490 4690 100
4491 4691 56
4492 4692 72
4493 4693 56
4494 4694 74
4495 4695 77
4496 4696 84
4497 4697 77
4498 4698 81
4499 4699 49
4500 4700 79
4501 4701 63
4502 4702 79
4503 4703 60
4504 4704 70
4505 4705 51
4506 4706 84
4507 4707 58
4508 4708 81
4509 4709 84
4510 4710 79
4511 4711 70
4512 4712 65
4513 4713 81
4514 4714 84
4515 4715 70
4516 4716 77
4517 4717 74
4518 4718 63
4519 4719 60
4520 4720 56
4521 4721 81
4522 4722 90
4523 4723 79
4524 4724 60
4525 4725 86
4526 4726 49
4527 4727 79
4528 4728 100
4529 4729 63
4530 4730 51
4531 4731 67
4532 4732 58
4533 4733 67
4534 4734 70
4535 4735 67
4536 4736 81
4537 4737 77
4538 4738 67
4539 4739 102
4540 4740 81
4541 4741 72
4542 4742 128
4543 4743 111
4544 4744 77
4545 4745 79
4546 4746 84
4547 4747 51
4548 4748 90
4549 4749 44
4550 4750 93
4551 4751 88
4552 4752 86
4553 4753 93
4554 4754 107
4555 4755 95
4556 4756 84
4557 4757 74
4558 4758 79
4559 4759 121
4560 4760 90
4561 4761 81
4562 4762 77
4563 4763 51
4564 4764 79
4565 4765 63
4566 4766 63
4567 4767 60
4568 4768 72
4569 4769 84
4570 4770 72
4571 4771 70
4572 4772 90
4573 4773 53
4574 4774 70
4575 4775 56
4576 4776 53
4577 4777 44
4578 4778 42
4579 4779 58
4580 4780 77
4581 4781 60
4582 4782 63
4583 4783 79
4584 4784 79
4585 4785 86
4586 4786 53
4587 4787 84
4588 4788 84
4589 4789 60
4590 4790 58
4591 4791 74
4592 4792 77
4593 4793 67
4594 4794 63
4595 4795 72
4596 4796 53
4597 4797 60
4598 4798 79
4599 4799 65
4600 4800 58
4601 4801 30
4602 4802 46
4603 4803 67
4604 4804 53
4605 4805 46
4606 4806 44
4607 4807 51
4608 4808 44
4609 4809 63
4610 4810 60
4611 4811 39
4612 4812 46
4613 4813 51
4614 4814 51
4615 4815 30
4616 4816 32
4617 4817 44
4618 4818 58
4619 4819 14
4620 4820 37
4621 4821 56
4622 4822 28
4623 4823 37
4624 4824 49
4625 4825 74
4626 4826 60
4627 4827 58
4628 4828 74
4629 4829 67
4630 4830 81
4631 4831 72
4632 4832 65
4633 4833 49
4634 4834 67
4635 4835 72
4636 4836 90
4637 4837 70
4638 4838 72
4639 4839 88
4640 4840 88
4641 4841 97
4642 4842 86
4643 4843 70
4644 4844 67
4645 4845 63
4646 4846 86
4647 4847 70
4648 4848 79
4649 4849 70
4650 4850 53
4651 4851 58
4652 4852 65
4653 4853 63
4654 4854 58
4655 4855 70
4656 4856 42
4657 4857 51
4658 4858 49
4659 4859 56
4660 4860 63
4661 4861 63
4662 4862 51
4663 4863 53
4664 4864 58
4665 4865 72
4666 4866 63
4667 4867 60
4668 4868 56
4669 4869 70
4670 4870 81
4671 4871 67
4672 4872 63
4673 4873 58
4674 4874 53
4675 4875 60
4676 4876 77
4677 4877 19
4678 4878 100
4679 4879 84
4680 4880 90
4681 4881 65
4682 4882 70
4683 4883 60
4684 4884 51
4685 4885 77
4686 4886 88
4687 4887 63
4688 4888 60
4689 4889 90
4690 4890 72
4691 4891 65
4692 4892 70
4693 4893 95
4694 4894 79
4695 4895 67
4696 4896 86
4697 4897 58
4698 4898 35
4699 4899 30
4700 4900 46
4701 4901 109
4702 4902 81
4703 4903 93
4704 4904 74
4705 4905 74
4706 4906 77
4707 4907 102
4708 4908 74
4709 4909 63
4710 4910 70
4711 4911 67
4712 4912 104
4713 4913 95
4714 4914 46
4715 4915 77
4716 4916 56
4717 4917 60
4718 4918 51
4719 4919 79
4720 4920 49
4721 4921 58
4722 4922 79
4723 4923 58
4724 4924 49
4725 4925 77
4726 4926 58
4727 4927 60
4728 4928 65
4729 4929 58
4730 4930 65
4731 4931 60
4732 4932 63
4733 4933 67
4734 4934 104
4735 4935 86
4736 4936 60
4737 4937 81
4738 4938 60
4739 4939 100
4740 4940 63
4741 4941 70
4742 4942 67
4743 4943 77
4744 4944 72
4745 4945 97
4746 4946 79
4747 4947 46
4748 4948 65
4749 4949 102
4750 4950 49
4751 4951 77
4752 4952 72
4753 4953 74
4754 4954 58
4755 4955 67
4756 4956 84
4757 4957 90
4758 4958 77
4759 4959 93
4760 4960 86
4761 4961 60
4762 4962 60
4763 4963 97
4764 4964 70
4765 4965 53
4766 4966 65
4767 4967 67
4768 4968 70
4769 4969 86
4770 4970 77
4771 4971 63
4772 4972 67
4773 4973 90
4774 4974 81
4775 4975 84
4776 4976 97
4777 4977 84
4778 4978 63
4779 4979 58
4780 4980 81
4781 4981 58
4782 4982 100
4783 4983 114
4784 4984 60
4785 4985 84
4786 4986 84
4787 4987 93
4788 4988 77
4789 4989 97
4790 4990 70
4791 4991 79
4792 4992 88
4793 4993 86
4794 4994 70
4795 4995 86
4796 4996 67
4797 4997 63
4798 4998 102
4799 4999 72
4800 5000 88
4801 5001 58
4802 5002 81
4803 5003 77
4804 5004 58
4805 5005 67
4806 5006 79
4807 5007 65
4808 5008 93
4809 5009 65
4810 5010 63
4811 5011 70
4812 5012 60
4813 5013 70
4814 5014 58
4815 5015 67
4816 5016 58
4817 5017 67
4818 5018 86
4819 5019 56
4820 5020 58
4821 5021 84
4822 5022 53
4823 5023 65
4824 5024 53
4825 5025 72
4826 5026 107
4827 5027 56
4828 5028 46
4829 5029 74
4830 5030 88
4831 5031 84
4832 5032 81
4833 5033 70
4834 5034 60
4835 5035 72
4836 5036 60
4837 5037 63
4838 5038 58
4839 5039 65
4840 5040 77
4841 5041 77
4842 5042 74
4843 5043 46
4844 5044 60
4845 5045 74
4846 5046 79
4847 5047 63
4848 5048 70
4849 5049 53
4850 5050 79
4851 5051 70
4852 5052 63
4853 5053 72
4854 5054 67
4855 5055 56
4856 5056 72
4857 5057 70
4858 5058 65
4859 5059 72
4860 5060 56
4861 5061 56
4862 5062 42
4863 5063 81
4864 5064 67
4865 5065 56
4866 5066 74
4867 5067 56
4868 5068 77
4869 5069 77
4870 5070 56
4871 5071 60
4872 5072 67
4873 5073 56
4874 5074 63
4875 5075 49
4876 5076 65
4877 5077 67
4878 5078 46
4879 5079 74
4880 5080 74
4881 5081 77
4882 5082 72
4883 5083 56
4884 5084 67
4885 5085 60
4886 5086 67
4887 5087 49
4888 5088 67
4889 5089 84
4890 5090 79
4891 5091 65
4892 5092 86
4893 5093 56
4894 5094 81
4895 5095 77
4896 5096 77
4897 5097 51
4898 5098 60
4899 5099 81
4900 5100 46
4901 5101 65
4902 5102 58
4903 5103 77
4904 5104 63
4905 5105 39
4906 5106 56
4907 5107 63
4908 5108 58
4909 5109 51
4910 5110 72
4911 5111 65
4912 5112 100
4913 5113 46
4914 5114 60
4915 5115 60
4916 5116 56
4917 5117 53
4918 5118 65
4919 5119 84
4920 5120 77
4921 5121 67
4922 5122 70
4923 5123 58
4924 5124 49
4925 5125 65
4926 5126 53
4927 5127 49
4928 5128 81
4929 5129 56
4930 5130 88
4931 5131 84
4932 5132 70
4933 5133 53
4934 5134 51
4935 5135 53
4936 5136 65
4937 5137 67
4938 5138 77
4939 5139 65
4940 5140 88
4941 5141 86
4942 5142 51
4943 5143 81
4944 5144 79
4945 5145 65
4946 5146 58
4947 5147 74
4948 5148 56
4949 5149 58
4950 5150 53
4951 5151 56
4952 5152 74
4953 5153 63
4954 5154 72
4955 5155 74
4956 5156 79
4957 5157 58
4958 5158 72
4959 5159 65
4960 5160 44
4961 5161 81
4962 5162 65
4963 5163 84
4964 5164 63
4965 5165 60
4966 5166 63
4967 5167 44
4968 5168 65
4969 5169 114
4970 5170 74
4971 5171 93
4972 5172 63
4973 5173 100
4974 5174 84
4975 5175 67
4976 5176 84
4977 5177 65
4978 5178 93
4979 5179 79
4980 5180 60
4981 5181 74
4982 5182 67
4983 5183 77
4984 5184 67
4985 5185 72
4986 5186 58
4987 5187 65
4988 5188 53
4989 5189 44
4990 5190 70
4991 5191 60
4992 5192 51
4993 5193 58
4994 5194 86
4995 5195 74
4996 5196 44
4997 5197 77
4998 5198 60
4999 5199 63
5000 5200 90
5001 5201 88
5002 5202 56
5003 5203 60
5004 5204 81
5005 5205 67
5006 5206 84
5007 5207 56
5008 5208 74
5009 5209 65
5010 5210 65
5011 5211 77
5012 5212 79
5013 5213 60
5014 5214 72
5015 5215 79
5016 5216 70
5017 5217 74
5018 5218 65
5019 5219 90
5020 5220 86
5021 5221 72
5022 5222 63
5023 5223 95
5024 5224 88
5025 5225 88
5026 5226 95
5027 5227 77
5028 5228 70
5029 5229 49
5030 5230 32
5031 5231 81
5032 5232 72
5033 5233 70
5034 5234 46
5035 5235 58
5036 5236 77
5037 5237 46
5038 5238 65
5039 5239 88
5040 5240 39
5041 5241 77
5042 5242 67
5043 5243 70
5044 5244 81
5045 5245 84
5046 5246 74
5047 5247 111
5048 5248 90
5049 5249 65
5050 5250 81
5051 5251 93
5052 5252 102
5053 5253 67
5054 5254 86
5055 5255 90
5056 5256 65
5057 5257 84
5058 5258 84
5059 5259 93
5060 5260 74
5061 5261 77
5062 5262 86
5063 5263 81
5064 5264 93
5065 5265 39
5066 5266 77
5067 5267 70
5068 5268 81
5069 5269 67
5070 5270 72
5071 5271 63
5072 5272 65
5073 5273 63
5074 5274 88
5075 5275 56
5076 5276 72
5077 5277 51
5078 5278 65
5079 5279 107
5080 5280 81
5081 5281 77
5082 5282 67
5083 5283 72
5084 5284 53
5085 5285 74
5086 5286 49
5087 5287 72
5088 5288 100
5089 5289 72
5090 5290 74
5091 5291 97
5092 5292 58
5093 5293 63
5094 5294 70
5095 5295 21
5096 5296 74
5097 5297 56
5098 5298 111
5099 5299 23
5100 5300 53
5101 5301 16
5102 5302 12
5103 5303 7
5104 5304 0
5105 5305 26
5106 5306 30
5107 5307 14
5108 5308 16
5109 5309 16
5110 5310 7
5111 5311 12
5112 5312 0
5113 5313 7
5114 5314 2
5115 5315 12
5116 5316 5
5117 5317 9
5118 5318 16
5119 5319 37
5120 5320 26
5121 5321 35
5122 5322 30
5123 5323 44
5124 5324 28
5125 5325 21
5126 5326 26
5127 5327 26
5128 5328 44
5129 5329 32
5130 5330 21
5131 5331 28
5132 5332 56
5133 5333 12
5134 5334 60
5135 5335 39
5136 5336 58
5137 5337 51
5138 5338 44
5139 5339 28
5140 5340 12
5141 5341 28
5142 5342 44
5143 5343 21
5144 5344 21
5145 5345 49
5146 5346 60
5147 5347 58
5148 5348 58
5149 5349 60
5150 5350 60
5151 5351 35
5152 5352 39
5153 5353 63
5154 5354 46
5155 5355 35
5156 5356 28
5157 5357 0
5158 5358 9
5159 5359 23
5160 5360 26
5161 5361 7
5162 5362 37
5163 5363 49
5164 5364 88
5165 5365 88
5166 5366 53
5167 5367 35
5168 5368 88
5169 5369 93
5170 5370 90
5171 5371 90
5172 5372 79
5173 5373 95
5174 5374 67
5175 5375 104
5176 5376 72
5177 5377 90
5178 5378 79
5179 5379 84
5180 5380 81
5181 5381 51
5182 5382 58
5183 5383 90
5184 5384 102
5185 5385 109
5186 5386 104
5187 5387 79
5188 5388 107
5189 5389 102
5190 5390 93
5191 5391 93
5192 5392 130
5193 5393 63
5194 5394 111
5195 5395 125
5196 5396 79
5197 5397 74
5198 5398 95
5199 5399 81
5200 5400 97
5201 5401 67
5202 5402 63
5203 5403 65
5204 5404 121
5205 5405 60
5206 5406 104
5207 5407 63
5208 5408 58
5209 5409 70
5210 5410 60
5211 5411 86
5212 5412 79
5213 5413 65
5214 5414 72
5215 5415 88
5216 5416 72
5217 5417 137
5218 5418 39
5219 5419 35
5220 5420 63
5221 5421 63
5222 5422 65
5223 5423 39
5224 5424 53
5225 5425 100
5226 5426 30
5227 5427 39
5228 5428 35
5229 5429 28
5230 5430 28
5231 5431 42
5232 5432 58
5233 5433 35
5234 5434 7
5235 5435 9
5236 5436 7
5237 5437 0
5238 5438 0
5239 5439 0
5240 5440 0
5241 5441 0
5242 5442 0
5243 5443 0
5244 5444 0
5245 5445 0
5246 5446 0
5247 5447 0
5248 5448 0
5249 5449 0
5250 5450 0
5251 5451 0
5252 5452 2
5253 5453 0
5254 5454 0
5255 5455 0
5256 5456 16
5257 5457 5
5258 5458 0
5259 5459 0
5260 5460 0
5261 5461 0
5262 5462 0
5263 5463 16
5264 5464 2
5265 5465 0
5266 5466 5
5267 5467 0
5268 5468 0
5269 5469 0
5270 5470 0
5271 5471 2
5272 5472 0
5273 5473 0
5274 5474 0
5275 5475 0
5276 5476 0
5277 5477 0
5278 5478 0
5279 5479 0
5280 5480 0
5281 5481 0
5282 5482 0
5283 5483 5
5284 5484 0
5285 5485 0
5286 5486 0
5287 5487 0
5288 5488 0
5289 5489 0
5290 5490 0
5291 5491 0
5292 5492 0
5293 5493 0
5294 5494 0
5295 5495 0
5296 5496 2
5297 5497 0
5298 5498 0
5299 5499 0
5300 5500 0
5301 5501 0
5302 5502 0
5303 5503 0
5304 5504 9
5305 5505 16
5306 5506 0
5307 5507 16
5308 5508 30
5309 5509 53
5310 5510 21
5311 5511 16
5312 5512 21
5313 5513 14
5314 5514 2
5315 5515 12
5316 5516 16
5317 5517 12
5318 5518 26
5319 5519 9
5320 5520 14
5321 5521 12
5322 5522 7
5323 5523 26
5324 5524 12
5325 5525 28
5326 5526 63
5327 5527 58
5328 5528 51
5329 5529 44
5330 5530 72
5331 5531 53
5332 5532 63
5333 5533 79
5334 5534 81
5335 5535 35
5336 5536 39
5337 5537 46
5338 5538 67
5339 5539 56
5340 5540 63
5341 5541 46
5342 5542 79
5343 5543 67
5344 5544 74
5345 5545 65
5346 5546 93
5347 5547 58
5348 5548 58
5349 5549 53
5350 5550 37
5351 5551 30
5352 5552 51
5353 5553 72
5354 5554 46
5355 5555 49
5356 5556 72
5357 5557 65
5358 5558 46
5359 5559 63
5360 5560 28
5361 5561 32
5362 5562 42
5363 5563 44
5364 5564 44
5365 5565 35
5366 5566 44
5367 5567 32
5368 5568 28
5369 5569 35
5370 5570 14
5371 5571 19
5372 5572 7
5373 5573 21
5374 5574 37
5375 5575 56
5376 5576 42
5377 5577 28
5378 5578 42
5379 5579 58
5380 5580 44
5381 5581 58
5382 5582 51
5383 5583 51
5384 5584 53
5385 5585 44
5386 5586 35
5387 5587 32
5388 5588 51
5389 5589 53
5390 5590 49
5391 5591 46
5392 5592 35
5393 5593 58
5394 5594 28
5395 5595 51
5396 5596 37
5397 5597 39
5398 5598 46
5399 5599 44
5400 5600 39
5401 5601 42
5402 5602 30
5403 5603 21
5404 5604 37
5405 5605 37
5406 5606 39
5407 5607 39
5408 5608 32
5409 5609 37
5410 5610 49
5411 5611 44
5412 5612 35
5413 5613 32
5414 5614 30
5415 5615 14
5416 5616 39
5417 5617 35
5418 5618 46
5419 5619 39
5420 5620 39
5421 5621 30
5422 5622 39
5423 5623 28
5424 5624 32
5425 5625 58
5426 5626 39
5427 5627 56
5428 5628 42
5429 5629 44
5430 5630 46
5431 5631 28
5432 5632 46
5433 5633 44
5434 5634 42
5435 5635 49
5436 5636 60
5437 5637 35
5438 5638 44
5439 5639 30
5440 5640 30
5441 5641 72
5442 5642 39
5443 5643 46
5444 5644 30
5445 5645 60
5446 5646 74
5447 5647 37
5448 5648 35
5449 5649 42
5450 5650 46
5451 5651 28
5452 5652 35
5453 5653 30
5454 5654 37
5455 5655 23
5456 5656 35
5457 5657 23
5458 5658 32
5459 5659 37
5460 5660 32
5461 5661 30
5462 5662 32
5463 5663 16
5464 5664 32
5465 5665 35
5466 5666 58
5467 5667 35
5468 5668 42
5469 5669 56
5470 5670 32
5471 5671 30
5472 5672 60
5473 5673 28
5474 5674 0
5475 5675 19
5476 5676 2
5477 5677 37
5478 5678 28
5479 5679 14
5480 5680 46
5481 5681 26
5482 5682 21
5483 5683 37
5484 5684 21
5485 5685 0
5486 5686 0
5487 5687 0
5488 5688 0
5489 5689 0
5490 5690 0
5491 5691 0
5492 5692 0
5493 5693 0
5494 5694 0
5495 5695 0
5496 5696 0
5497 5697 5
5498 5698 0
5499 5699 0
5500 5700 0
5501 5701 0
5502 5702 0
5503 5703 0
5504 5704 0
5505 5705 0
5506 5706 0
5507 5707 0
5508 5708 0
5509 5709 0
5510 5710 0
5511 5711 0
5512 5712 0
5513 5713 12
5514 5714 12
5515 5715 0
5516 5716 0
5517 5717 0
5518 5718 0
5519 5719 9
5520 5720 0
5521 5721 0
5522 5722 0
5523 5723 0
5524 5724 0
5525 5725 0
5526 5726 42
5527 5727 2
5528 5728 0
5529 5729 0
5530 5730 0
5531 5731 0
5532 5732 0
5533 5733 0
5534 5734 0
5535 5735 0
5536 5736 0
5537 5737 0
5538 5738 0
5539 5739 0
5540 5740 0
5541 5741 0
5542 5742 0
5543 5743 0
5544 5744 2
5545 5745 0
5546 5746 0
5547 5747 0
5548 5748 0
5549 5749 0
5550 5750 0
5551 5751 0
5552 5752 5
5553 5753 0
5554 5754 14
5555 5755 0
5556 5756 0
5557 5757 0
5558 5758 12
5559 5759 0
5560 5760 0
5561 5761 0
5562 5762 9
5563 5763 0
5564 5764 0
5565 5765 0
5566 5766 0
5567 5767 0
5568 5768 19
5569 5769 0
5570 5770 0
5571 5771 0
5572 5772 0
5573 5773 5
5574 5774 0
5575 5775 0
5576 5776 9
5577 5777 39
5578 5778 44
5579 5779 46
5580 5780 30
5581 5781 16
5582 5782 28
5583 5783 14
5584 5784 19
5585 5785 0
5586 5786 5
5587 5787 0
5588 5788 0
5589 5789 0
5590 5790 21
5591 5791 39
5592 5792 14
5593 5793 28
5594 5794 23
5595 5795 28
5596 5796 49
5597 5797 26
5598 5798 28
5599 5799 32
5600 5800 58
5601 5801 58
5602 5802 39
5603 5803 84
5604 5804 63
5605 5805 88
5606 5806 46
5607 5807 49
5608 5808 44
5609 5809 58
5610 5810 23
5611 5811 16
5612 5812 28
5613 5813 58
5614 5814 44
5615 5815 67
5616 5816 77
5617 5817 53
5618 5818 53
5619 5819 51
5620 5820 56
5621 5821 65
5622 5822 46
5623 5823 44
5624 5824 35
5625 5825 49
5626 5826 21
5627 5827 21
5628 5828 46
5629 5829 37
5630 5830 42
5631 5831 30
5632 5832 51
5633 5833 30
5634 5834 37
5635 5835 60
5636 5836 67
5637 5837 63
5638 5838 65
5639 5839 74
5640 5840 97
5641 5841 90
5642 5842 63
5643 5843 53
5644 5844 58
5645 5845 42
5646 5846 37
5647 5847 49
5648 5848 58
5649 5849 60
5650 5850 79
5651 5851 93
5652 5852 56
5653 5853 0
5654 5854 28
5655 5855 30
5656 5856 42
5657 5857 56
5658 5858 56
5659 5859 32
5660 5860 26
5661 5861 14
5662 5862 12
5663 5863 0
5664 5864 23
5665 5865 9
5666 5866 28
5667 5867 0
5668 5868 14
5669 5869 7
5670 5870 0
5671 5871 0
5672 5872 0
5673 5873 0
5674 5874 0
5675 5875 0
5676 5876 0
5677 5877 2
5678 5878 0
5679 5879 19
5680 5880 0
5681 5881 12
5682 5882 7
5683 5883 0
5684 5884 2
5685 5885 7
5686 5886 0
5687 5887 16
5688 5888 0
5689 5889 0
5690 5890 7
5691 5891 0
5692 5892 0
5693 5893 2
5694 5894 0
5695 5895 0
5696 5896 12
5697 5897 0
5698 5898 0
5699 5899 0
5700 5900 0
5701 5901 0
5702 5902 0
5703 5903 0
5704 5904 0
5705 5905 0
5706 5906 0
5707 5907 0
5708 5908 0
5709 5909 0
5710 5910 0
5711 5911 0
5712 5912 0
5713 5913 14
5714 5914 16
5715 5915 0
5716 5916 12
5717 5917 0
5718 5918 2
5719 5919 0
5720 5920 0
5721 5921 0
5722 5922 0
5723 5923 0
5724 5924 0
5725 5925 0
5726 5926 0
5727 5927 0
5728 5928 0
5729 5929 19
5730 5930 0
5731 5931 0
5732 5932 0
5733 5933 0
5734 5934 9
5735 5935 0
5736 5936 0
5737 5937 0
5738 5938 0
5739 5939 9
5740 5940 0
5741 5941 0
5742 5942 0
5743 5943 0
5744 5944 7
5745 5945 0
5746 5946 0
5747 5947 0
5748 5948 0
5749 5949 2
5750 5950 16
5751 5951 0
5752 5952 0
5753 5953 0
5754 5954 0
5755 5955 0
5756 5956 0
5757 5957 0
5758 5958 0
5759 5959 0
5760 5960 0
5761 5961 0
5762 5962 0
5763 5963 0
5764 5964 0
5765 5965 0
5766 5966 0
5767 5967 0
5768 5968 0
5769 5969 0
5770 5970 0
5771 5971 0
5772 5972 0
5773 5973 0
5774 5974 0
5775 5975 0
5776 5976 0
5777 5977 0
5778 5978 0
5779 5979 0
5780 5980 0
5781 5981 0
5782 5982 0
5783 5983 0
5784 5984 0
5785 5985 0
5786 5986 0
5787 5987 0
5788 5988 0
5789 5989 0
5790 5990 0
5791 5991 0
5792 5992 0
5793 5993 0
5794 5994 0
5795 5995 0
5796 5996 0
5797 5997 0
5798 5998 0
5799 5999 0
5800 6000 0
5801 6001 0
5802 6002 0
5803 6003 0
5804 6004 0
5805 6005 0
5806 6006 0
5807 6007 0
5808 6008 0
5809 6009 0
5810 6010 0
5811 6011 0
5812 6012 0
5813 6013 0
5814 6014 0
5815 6015 0
5816 6016 0
5817 6017 0
5818 6018 0
5819 6019 0
5820 6020 0
5821 6021 0
5822 6022 0
5823 6023 0
5824 6024 0
5825 6025 0
5826 6026 0
5827 6027 0
5828 6028 0
5829 6029 0
5830 6030 0
5831 6031 0
5832 6032 0
5833 6033 0
5834 6034 0
5835 6035 0
5836 6036 0
5837 6037 0
5838 6038 0
5839 6039 0
5840 6040 0
5841 6041 0
5842 6042 0
5843 6043 0
5844 6044 0
5845 6045 0
5846 6046 0
5847 6047 0
5848 6048 2
5849 6049 0
5850 6050 0
5851 6051 0
5852 6052 0
5853 6053 0
5854 6054 0
5855 6055 0
5856 6056 0
5857 6057 0
5858 6058 0
5859 6059 0
5860 6060 0
5861 6061 0
5862 6062 0
5863 6063 0
5864 6064 0
5865 6065 0
5866 6066 0
5867 6067 0
5868 6068 9
5869 6069 2
5870 6070 0
5871 6071 5
5872 6072 0
5873 6073 0
5874 6074 0
5875 6075 14
5876 6076 0
5877 6077 0
5878 6078 0
5879 6079 0
5880 6080 9
5881 6081 0
5882 6082 0
5883 6083 0
5884 6084 0
5885 6085 0
5886 6086 0
5887 6087 0
5888 6088 0
5889 6089 0
5890 6090 0
5891 6091 0
5892 6092 0
5893 6093 0
5894 6094 0
5895 6095 0
5896 6096 0
5897 6097 0
5898 6098 7
5899 6099 0
5900 6100 0
5901 6101 0
5902 6102 0
5903 6103 0
5904 6104 0
5905 6105 0
5906 6106 0
5907 6107 0
5908 6108 0
5909 6109 0
5910 6110 0
5911 6111 0
5912 6112 0
5913 6113 0
5914 6114 0
5915 6115 0
5916 6116 0
5917 6117 0
5918 6118 0
5919 6119 0
5920 6120 0
5921 6121 0
5922 6122 0
5923 6123 21
5924 6124 0
5925 6125 2
5926 6126 12
5927 6127 23
5928 6128 19
5929 6129 0
5930 6130 0
5931 6131 0
5932 6132 0
5933 6133 0
5934 6134 0
5935 6135 9
5936 6136 9
5937 6137 60
5938 6138 49
5939 6139 51
5940 6140 51
5941 6141 37
5942 6142 65
5943 6143 53
5944 6144 39
5945 6145 70
5946 6146 37
5947 6147 32
5948 6148 37
5949 6149 46
5950 6150 58
5951 6151 35
5952 6152 42
5953 6153 16
5954 6154 16
5955 6155 39
5956 6156 21
5957 6157 26
5958 6158 30
5959 6159 46
5960 6160 35
5961 6161 21
5962 6162 16
5963 6163 21
5964 6164 32
5965 6165 42
5966 6166 30
5967 6167 32
5968 6168 30
5969 6169 37
5970 6170 37
5971 6171 42
5972 6172 37
5973 6173 35
5974 6174 23
5975 6175 19
5976 6176 9
5977 6177 32
5978 6178 2
5979 6179 0
5980 6180 14
5981 6181 0
5982 6182 2
5983 6183 0
5984 6184 0
5985 6185 0
5986 6186 9
5987 6187 44
5988 6188 7
5989 6189 21
5990 6190 21
5991 6191 39
5992 6192 60
5993 6193 30
5994 6194 23
5995 6195 58
5996 6196 26
5997 6197 53
5998 6198 32
5999 6199 19
6000 6200 37
6001 6201 26
6002 6202 14
6003 6203 9
6004 6204 30
6005 6205 14
6006 6206 9
6007 6207 5
6008 6208 0
6009 6209 0
6010 6210 0
6011 6211 0
6012 6212 0
6013 6213 0
6014 6214 0
6015 6215 12
6016 6216 0
6017 6217 0
6018 6218 26
6019 6219 21
6020 6220 0
6021 6221 0
6022 6222 19
6023 6223 26
6024 6224 16
6025 6225 0
6026 6226 0
6027 6227 0
6028 6228 0
6029 6229 0
6030 6230 0
6031 6231 0
6032 6232 0
6033 6233 0
6034 6234 0
6035 6235 0
6036 6236 0
6037 6237 0
6038 6238 0
6039 6239 0
6040 6240 0
6041 6241 0
6042 6242 0
6043 6243 0
6044 6244 0
6045 6245 0
6046 6246 0
6047 6247 0
6048 6248 0
6049 6249 0
6050 6250 0
6051 6251 0
6052 6252 0
6053 6253 0
6054 6254 16
6055 6255 46
6056 6256 53
6057 6257 0
6058 6258 0
6059 6259 0
6060 6260 0
6061 6261 0
6062 6262 0
6063 6263 0
6064 6264 0
6065 6265 0
6066 6266 0
6067 6267 23
6068 6268 14
6069 6269 19
6070 6270 0
6071 6271 0
6072 6272 0
6073 6273 0
6074 6274 0
6075 6275 0
6076 6276 0
6077 6277 5
6078 6278 14
6079 6279 32
6080 6280 23
6081 6281 0
6082 6282 0
6083 6283 9
6084 6284 0
6085 6285 2
6086 6286 5
6087 6287 0
6088 6288 5
6089 6289 5
6090 6290 2
6091 6291 2
6092 6292 14
6093 6293 14
6094 6294 0
6095 6295 5
6096 6296 2
6097 6297 0
6098 6298 7
6099 6299 0
6100 6300 23
6101 6301 60
6102 6302 67
6103 6303 79
6104 6304 53
6105 6305 35
6106 6306 37
6107 6307 23
6108 6308 26
6109 6309 19
6110 6310 28
6111 6311 30
6112 6312 16
6113 6313 30
6114 6314 21
6115 6315 37
6116 6316 51
6117 6317 7
6118 6318 0
6119 6319 21
6120 6320 32
6121 6321 23
6122 6322 26
6123 6323 46
6124 6324 26
6125 6325 37
6126 6326 37
6127 6327 35
6128 6328 63
6129 6329 63
6130 6330 35
6131 6331 39
6132 6332 37
6133 6333 19
6134 6334 49
6135 6335 32
6136 6336 0
6137 6337 0
6138 6338 0
6139 6339 0
6140 6340 5
6141 6341 0
6142 6342 0
6143 6343 2
6144 6344 14
6145 6345 19
6146 6346 16
6147 6347 14
6148 6348 9
6149 6349 0
6150 6350 0
6151 6351 0
6152 6352 49
6153 6353 16
6154 6354 16
6155 6355 39
6156 6356 12
6157 6357 32
6158 6358 23
6159 6359 21
6160 6360 0
6161 6361 26
6162 6362 16
6163 6363 12
6164 6364 0
6165 6365 12
6166 6366 19
6167 6367 5
6168 6368 9
6169 6369 0
6170 6370 0
6171 6371 0
6172 6372 0
6173 6373 0
6174 6374 0
6175 6375 0
6176 6376 0
6177 6377 2
6178 6378 12
6179 6379 7
6180 6380 0
6181 6381 0
6182 6382 0
6183 6383 16
6184 6384 21
6185 6385 9
6186 6386 0
6187 6387 0
6188 6388 9
6189 6389 0
6190 6390 12
6191 6391 0
6192 6392 12
6193 6393 0
6194 6394 0
6195 6395 28
6196 6396 0
6197 6397 0
6198 6398 0
6199 6399 0
6200 6400 0
6201 6401 0
6202 6402 0
6203 6403 0
6204 6404 19
6205 6405 19
6206 6406 35
6207 6407 32
6208 6408 27
6209 6409 18
6210 6410 8
6211 6411 6
6212 6412 13
6213 6413 12
6214 6414 21
6215 6415 7
6216 6416 0
6217 6417 0
6218 6418 4
6219 6419 13
6220 6420 7
6221 6421 14
6222 6422 27
6223 6423 18
6224 6424 13
6225 6425 20
6226 6426 16
6227 6427 17
6228 6428 21
6229 6429 4
6230 6430 4
6231 6431 2
6232 6432 23
6233 6433 13
6234 6434 13
6235 6435 18
6236 6436 8
6237 6437 1
6238 6438 9
6239 6439 4
6240 6440 15
6241 6441 21
6242 6442 19
6243 6443 8
6244 6444 17
6245 6445 15
6246 6446 0
6247 6447 4
6248 6448 7
6249 6449 8
6250 6450 1
6251 6451 13
6252 6452 7
6253 6453 6
6254 6454 17
6255 6455 17
6256 6456 24
6257 6457 17
6258 6458 30
6259 6459 39
6260 6460 27
6261 6461 26
6262 6462 28
6263 6463 17
6264 6464 28
6265 6465 19
6266 6466 26
6267 6467 36
6268 6468 13
6269 6469 24
6270 6470 23
6271 6471 29
6272 6472 32
6273 6473 26
6274 6474 31
6275 6475 28
6276 6476 23
6277 6477 28
6278 6478 34
6279 6479 28
6280 6480 35
6281 6481 43
6282 6482 34
6283 6483 24
6284 6484 32
6285 6485 36
6286 6486 33
6287 6487 44
6288 6488 25
6289 6489 34
6290 6490 41
6291 6491 42
6292 6492 30
6293 6493 55
6294 6494 43
6295 6495 28
6296 6496 55
6297 6497 47
6298 6498 44
6299 6499 49
6300 6500 37
6301 6501 19
6302 6502 37
6303 6503 28
6304 6504 32
6305 6505 26
6306 6506 18
6307 6507 27
6308 6508 21
6309 6509 31
6310 6510 37
6311 6511 12
6312 6512 38
6313 6513 29
6314 6514 24
6315 6515 30
6316 6516 34
6317 6517 32
6318 6518 50
6319 6519 46
6320 6520 53
6321 6521 31
6322 6522 47
6323 6523 77
6324 6524 57
6325 6525 63
6326 6526 70
6327 6527 85
6328 6528 77
6329 6529 62
6330 6530 67
6331 6531 63
6332 6532 54
6333 6533 56
6334 6534 37
6335 6535 69
6336 6536 62
6337 6537 69
6338 6538 89
6339 6539 59
6340 6540 45
6341 6541 58
6342 6542 80
6343 6543 68
6344 6544 61
6345 6545 70
6346 6546 36
6347 6547 54
6348 6548 53
6349 6549 50
6350 6550 38
6351 6551 53
6352 6552 58
6353 6553 48
6354 6554 32
6355 6555 49
6356 6556 44
6357 6557 52
6358 6558 54
6359 6559 52
6360 6560 57
6361 6561 57
6362 6562 44
6363 6563 69
6364 6564 53
6365 6565 53
6366 6566 60
6367 6567 42
6368 6568 51
6369 6569 37
6370 6570 54
6371 6571 44
6372 6572 45
6373 6573 35
6374 6574 33
6375 6575 39
6376 6576 45
6377 6577 53
6378 6578 43
6379 6579 57
6380 6580 38
6381 6581 41
6382 6582 42
6383 6583 34
6384 6584 33
6385 6585 43
6386 6586 43
6387 6587 44
6388 6588 43
6389 6589 52
6390 6590 53
6391 6591 45
6392 6592 44
6393 6593 41
6394 6594 45
6395 6595 61
6396 6596 54
6397 6597 41
6398 6598 45
6399 6599 72
6400 6600 54
6401 6601 55
6402 6602 56
6403 6603 36
6404 6604 35
6405 6605 44
6406 6606 68
6407 6607 54
6408 6608 43
6409 6609 41
6410 6610 51
6411 6611 41
6412 6612 55
6413 6613 58
6414 6614 73
6415 6615 43
6416 6616 41
6417 6617 41
6418 6618 58
6419 6619 44
6420 6620 52
6421 6621 45
6422 6622 56
6423 6623 47
6424 6624 54
6425 6625 46
6426 6626 45
6427 6627 54
6428 6628 45
6429 6629 51
6430 6630 38
6431 6631 46
6432 6632 41
6433 6633 50
6434 6634 58
6435 6635 58
6436 6636 54
6437 6637 55
6438 6638 60
6439 6639 41
6440 6640 48
6441 6641 54
6442 6642 54
6443 6643 48
6444 6644 59
6445 6645 68
6446 6646 71
6447 6647 73
6448 6648 51
6449 6649 41
6450 6650 46
6451 6651 86
6452 6652 78
6453 6653 56
6454 6654 37
6455 6655 50
6456 6656 56
6457 6657 75
6458 6658 63
6459 6659 66
6460 6660 62
6461 6661 59
6462 6662 78
6463 6663 51
6464 6664 71
6465 6665 54
6466 6666 66
6467 6667 78
6468 6668 67
6469 6669 80
6470 6670 85
6471 6671 83
6472 6672 82
6473 6673 97
6474 6674 88
6475 6675 78
6476 6676 60
6477 6677 72
6478 6678 58
6479 6679 76
6480 6680 71
6481 6681 102
6482 6682 99
6483 6683 97
6484 6684 66
6485 6685 72
6486 6686 72
6487 6687 79
6488 6688 58
6489 6689 99
6490 6690 68
6491 6691 72
6492 6692 80
6493 6693 83
6494 6694 71
6495 6695 83
6496 6696 64
6497 6697 74
6498 6698 59
6499 6699 67
6500 6700 84
6501 6701 72
6502 6702 64
6503 6703 63
6504 6704 76
6505 6705 67
6506 6706 74
6507 6707 64
6508 6708 83
6509 6709 70
6510 6710 71
6511 6711 58
6512 6712 89
6513 6713 84
6514 6714 71
6515 6715 79
6516 6716 80
6517 6717 83
6518 6718 80
6519 6719 89
6520 6720 84
6521 6721 71
6522 6722 68
6523 6723 80
6524 6724 76
6525 6725 81
6526 6726 77
6527 6727 78
6528 6728 74
6529 6729 66
6530 6730 71
6531 6731 68
6532 6732 67
6533 6733 54
6534 6734 50
6535 6735 47
6536 6736 64
6537 6737 47
6538 6738 52
6539 6739 70
6540 6740 75
6541 6741 58
6542 6742 72
6543 6743 78
6544 6744 84
6545 6745 45
6546 6746 55
6547 6747 71
6548 6748 55
6549 6749 66
6550 6750 67
6551 6751 56
6552 6752 61
6553 6753 54
6554 6754 71
6555 6755 54
6556 6756 62
6557 6757 59
6558 6758 58
6559 6759 67
6560 6760 54
6561 6761 58
6562 6762 71
6563 6763 69
6564 6764 47
6565 6765 64
6566 6766 52
6567 6767 60
6568 6768 74
6569 6769 58
6570 6770 66
6571 6771 51
6572 6772 58
6573 6773 52
6574 6774 49
6575 6775 81
6576 6776 75
6577 6777 76
6578 6778 80
6579 6779 85
6580 6780 81
6581 6781 79
6582 6782 74
6583 6783 67
6584 6784 63
6585 6785 68
6586 6786 84
6587 6787 85
6588 6788 104
6589 6789 71
6590 6790 78
6591 6791 81
6592 6792 71
6593 6793 78
6594 6794 63
6595 6795 74
6596 6796 92
6597 6797 100
6598 6798 67
6599 6799 69
6600 6800 80
6601 6801 82
6602 6802 67
6603 6803 86
6604 6804 74
6605 6805 65
6606 6806 71
6607 6807 67
6608 6808 69
6609 6809 68
6610 6810 50
6611 6811 58
6612 6812 55
6613 6813 51
6614 6814 63
6615 6815 79
6616 6816 97
6617 6817 69
6618 6818 68
6619 6819 77
6620 6820 63
6621 6821 63
6622 6822 58
6623 6823 58
6624 6824 49
6625 6825 32
6626 6826 36
6627 6827 46
6628 6828 49
6629 6829 51
6630 6830 75
6631 6831 58
6632 6832 45
6633 6833 61
6634 6834 63
6635 6835 55
6636 6836 51
6637 6837 61
6638 6838 39
6639 6839 57
6640 6840 53
6641 6841 45
6642 6842 45
6643 6843 57
6644 6844 62
6645 6845 57
6646 6846 49
6647 6847 54
6648 6848 52
6649 6849 41
6650 6850 66
6651 6851 80
6652 6852 66
6653 6853 63
6654 6854 67
6655 6855 53
6656 6856 51
6657 6857 74
6658 6858 56
6659 6859 58
6660 6860 66
6661 6861 71
6662 6862 72
6663 6863 57
6664 6864 61
6665 6865 44
6666 6866 76
6667 6867 61
6668 6868 67
6669 6869 73
6670 6870 70
6671 6871 57
6672 6872 49
6673 6873 56
6674 6874 50
6675 6875 63
6676 6876 63
6677 6877 84
6678 6878 68
6679 6879 59
6680 6880 45
6681 6881 38
6682 6882 45
6683 6883 41
6684 6884 50
6685 6885 37
6686 6886 54
6687 6887 54
6688 6888 40
6689 6889 33
6690 6890 48
6691 6891 50
6692 6892 50
6693 6893 40
6694 6894 37
6695 6895 30
6696 6896 29
6697 6897 16
6698 6898 28
6699 6899 59
6700 6900 43
6701 6901 38
6702 6902 54
6703 6903 57
6704 6904 47
6705 6905 56
6706 6906 58
6707 6907 58
6708 6908 56
6709 6909 69
6710 6910 51
6711 6911 63
6712 6912 72
6713 6913 63
6714 6914 63
6715 6915 71
6716 6916 63
6717 6917 55
6718 6918 68
6719 6919 86
6720 6920 77
6721 6921 71
6722 6922 67
6723 6923 82
6724 6924 84
6725 6925 89
6726 6926 65
6727 6927 50
6728 6928 74
6729 6929 80
6730 6930 71
6731 6931 67
6732 6932 65
6733 6933 74
6734 6934 62
6735 6935 87
6736 6936 91
6737 6937 91
6738 6938 78
6739 6939 89
6740 6940 79
6741 6941 90
6742 6942 89
6743 6943 95
6744 6944 76
6745 6945 85
6746 6946 89
6747 6947 84
6748 6948 80
6749 6949 71
6750 6950 79
6751 6951 76
6752 6952 71
6753 6953 44
6754 6954 50
6755 6955 41
6756 6956 42
6757 6957 40
6758 6958 51
6759 6959 29
6760 6960 34
6761 6961 58
6762 6962 45
6763 6963 63
6764 6964 58
6765 6965 54
6766 6966 56
6767 6967 97
6768 6968 73
6769 6969 69
6770 6970 80
6771 6971 74
6772 6972 76
6773 6973 71
6774 6974 75
6775 6975 67
6776 6976 54
6777 6977 66
6778 6978 58
6779 6979 68
6780 6980 77
6781 6981 62
6782 6982 81
6783 6983 61
6784 6984 71
6785 6985 51
6786 6986 72
6787 6987 63
6788 6988 61
6789 6989 72
6790 6990 59
6791 6991 54
6792 6992 61
6793 6993 67
6794 6994 61
6795 6995 59
6796 6996 49
6797 6997 57
6798 6998 51
6799 6999 54
6800 7000 53
6801 7001 71
