# Supplementary material for: Histone variant H2A.Z modulates nucleosome dynamics to promote DNA accessibility
Source: Nat Commun. 2023 Feb 11;14:769. doi: 10.1038/s41467-023-36465-5 (PMC9918499; doi:10.1038/s41467-023-36465-5)
Supplement: Supplementary file 4 — Source Data [file 41467_2023_36465_MOESM4_ESM.zip › data/H2A_Ctail_hist_DNA_interaction_outer_2.txt]

1 201 53
2 202 82
3 203 54
4 204 67
5 205 66
6 206 72
7 207 60
8 208 67
9 209 67
10 210 80
11 211 44
12 212 96
13 213 89
14 214 74
15 215 97
16 216 89
17 217 94
18 218 91
19 219 93
20 220 87
21 221 58
22 222 61
23 223 48
24 224 60
25 225 47
26 226 20
27 227 33
28 228 32
29 229 77
30 230 70
31 231 75
32 232 56
33 233 71
34 234 77
35 235 61
36 236 67
37 237 64
38 238 76
39 239 54
40 240 72
41 241 65
42 242 81
43 243 110
44 244 61
45 245 13
46 246 26
47 247 23
48 248 39
49 249 17
50 250 29
51 251 6
52 252 5
53 253 4
54 254 2
55 255 17
56 256 7
57 257 26
58 258 24
59 259 32
60 260 12
61 261 11
62 262 44
63 263 56
64 264 29
65 265 7
66 266 18
67 267 58
68 268 38
69 269 22
70 270 32
71 271 39
72 272 48
73 273 44
74 274 36
75 275 22
76 276 18
77 277 22
78 278 37
79 279 50
80 280 39
81 281 28
82 282 23
83 283 29
84 284 17
85 285 37
86 286 12
87 287 44
88 288 51
89 289 50
90 290 44
91 291 44
92 292 11
93 293 43
94 294 34
95 295 56
96 296 42
97 297 31
98 298 37
99 299 39
100 300 32
101 301 21
102 302 32
103 303 32
104 304 42
105 305 18
106 306 16
107 307 21
108 308 47
109 309 37
110 310 23
111 311 44
112 312 22
113 313 22
114 314 36
115 315 36
116 316 18
117 317 33
118 318 29
119 319 37
120 320 24
121 321 47
122 322 36
123 323 28
124 324 22
125 325 34
126 326 28
127 327 24
128 328 36
129 329 49
130 330 48
131 331 51
132 332 65
133 333 44
134 334 56
135 335 54
136 336 37
137 337 49
138 338 36
139 339 47
140 340 66
141 341 80
142 342 67
143 343 96
144 344 102
145 345 94
146 346 96
147 347 127
148 348 110
149 349 104
150 350 131
151 351 129
152 352 97
153 353 86
154 354 114
155 355 103
156 356 130
157 357 140
158 358 121
159 359 126
160 360 74
161 361 93
162 362 78
163 363 102
164 364 86
165 365 111
166 366 111
167 367 89
168 368 96
169 369 93
170 370 115
171 371 110
172 372 103
173 373 104
174 374 107
175 375 62
176 376 78
177 377 87
178 378 103
179 379 76
180 380 87
181 381 102
182 382 103
183 383 113
184 384 100
185 385 110
186 386 94
187 387 107
188 388 103
189 389 120
190 390 83
191 391 102
192 392 96
193 393 97
194 394 85
195 395 96
196 396 103
197 397 124
198 398 118
199 399 99
200 400 99
201 401 110
202 402 81
203 403 102
204 404 119
205 405 103
206 406 132
207 407 107
208 408 111
209 409 132
210 410 108
211 411 98
212 412 94
213 413 78
214 414 65
215 415 61
216 416 48
217 417 53
218 418 70
219 419 56
220 420 65
221 421 80
222 422 85
223 423 72
224 424 54
225 425 80
226 426 96
227 427 86
228 428 87
229 429 74
230 430 98
231 431 105
232 432 115
233 433 65
234 434 82
235 435 110
236 436 107
237 437 60
238 438 85
239 439 88
240 440 96
241 441 77
242 442 83
243 443 110
244 444 93
245 445 110
246 446 116
247 447 104
248 448 89
249 449 92
250 450 92
251 451 113
252 452 100
253 453 81
254 454 97
255 455 105
256 456 115
257 457 103
258 458 82
259 459 120
260 460 78
261 461 116
262 462 110
263 463 118
264 464 102
265 465 92
266 466 74
267 467 75
268 468 67
269 469 66
270 470 55
271 471 64
272 472 93
273 473 69
274 474 71
275 475 61
276 476 54
277 477 77
278 478 80
279 479 77
280 480 58
281 481 60
282 482 55
283 483 59
284 484 48
285 485 53
286 486 67
287 487 76
288 488 77
289 489 93
290 490 100
291 491 74
292 492 97
293 493 80
294 494 72
295 495 66
296 496 33
297 497 37
298 498 12
299 499 39
300 500 44
301 501 49
302 502 44
303 503 58
304 504 80
305 505 60
306 506 83
307 507 107
308 508 81
309 509 70
310 510 48
311 511 49
312 512 51
313 513 58
314 514 55
315 515 45
316 516 29
317 517 36
318 518 51
319 519 58
320 520 81
321 521 48
322 522 47
323 523 51
324 524 76
325 525 72
326 526 65
327 527 85
328 528 59
329 529 76
330 530 64
331 531 67
332 532 89
333 533 78
334 534 97
335 535 88
336 536 54
337 537 80
338 538 53
339 539 54
340 540 56
341 541 60
342 542 65
343 543 59
344 544 88
345 545 78
346 546 83
347 547 76
348 548 81
349 549 72
350 550 50
351 551 74
352 552 66
353 553 83
354 554 58
355 555 60
356 556 60
357 557 70
358 558 64
359 559 45
360 560 82
361 561 64
362 562 61
363 563 71
364 564 66
365 565 87
366 566 59
367 567 54
368 568 32
369 569 45
370 570 49
371 571 48
372 572 59
373 573 40
374 574 43
375 575 33
376 576 48
377 577 47
378 578 64
379 579 49
380 580 47
381 581 54
382 582 29
383 583 36
384 584 49
385 585 33
386 586 60
387 587 53
388 588 24
389 589 43
390 590 58
391 591 56
392 592 45
393 593 42
394 594 32
395 595 49
396 596 51
397 597 28
398 598 56
399 599 31
400 600 48
401 601 39
402 602 38
403 603 31
404 604 42
405 605 29
406 606 58
407 607 43
408 608 50
409 609 49
410 610 64
411 611 50
412 612 60
413 613 31
414 614 16
415 615 22
416 616 16
417 617 33
418 618 37
419 619 50
420 620 40
421 621 37
422 622 61
423 623 33
424 624 32
425 625 29
426 626 36
427 627 43
428 628 39
429 629 26
430 630 18
431 631 20
432 632 24
433 633 33
434 634 34
435 635 33
436 636 27
437 637 34
438 638 38
439 639 18
440 640 20
441 641 33
442 642 56
443 643 38
444 644 53
445 645 50
446 646 59
447 647 56
448 648 40
449 649 40
450 650 45
451 651 61
452 652 40
453 653 24
454 654 32
455 655 36
456 656 40
457 657 47
458 658 39
459 659 37
460 660 38
461 661 24
462 662 49
463 663 28
464 664 37
465 665 56
466 666 34
467 667 33
468 668 47
469 669 26
470 670 40
471 671 18
472 672 33
473 673 26
474 674 26
475 675 36
476 676 29
477 677 44
478 678 33
479 679 34
480 680 22
481 681 39
482 682 20
483 683 23
484 684 20
485 685 16
486 686 27
487 687 16
488 688 31
489 689 18
490 690 49
491 691 34
492 692 18
493 693 42
494 694 50
495 695 40
496 696 31
497 697 29
498 698 28
499 699 45
500 700 44
501 701 29
502 702 33
503 703 44
504 704 54
505 705 20
506 706 9
507 707 21
508 708 2
509 709 17
510 710 18
511 711 21
512 712 6
513 713 0
514 714 4
515 715 13
516 716 7
517 717 15
518 718 17
519 719 11
520 720 5
521 721 18
522 722 2
523 723 5
524 724 11
525 725 5
526 726 18
527 727 26
528 728 13
529 729 13
530 730 16
531 731 11
532 732 16
533 733 28
534 734 20
535 735 4
536 736 7
537 737 16
538 738 11
539 739 0
540 740 7
541 741 6
542 742 23
543 743 10
544 744 0
545 745 1
546 746 1
547 747 9
548 748 23
549 749 11
550 750 12
551 751 10
552 752 13
553 753 18
554 754 6
555 755 7
556 756 10
557 757 22
558 758 29
559 759 27
560 760 37
561 761 21
562 762 34
563 763 31
564 764 21
565 765 15
566 766 10
567 767 0
568 768 5
569 769 1
570 770 4
571 771 17
572 772 40
573 773 29
574 774 18
575 775 22
576 776 22
577 777 33
578 778 16
579 779 24
580 780 18
581 781 5
582 782 0
583 783 0
584 784 23
585 785 17
586 786 47
587 787 55
588 788 29
589 789 39
590 790 40
591 791 47
592 792 24
593 793 38
594 794 49
595 795 50
596 796 53
597 797 37
598 798 39
599 799 34
600 800 21
601 801 28
602 802 20
603 803 26
604 804 32
605 805 40
606 806 44
607 807 37
608 808 39
609 809 39
610 810 21
611 811 29
612 812 26
613 813 37
614 814 47
615 815 45
616 816 56
617 817 43
618 818 60
619 819 53
620 820 72
621 821 70
622 822 60
623 823 70
624 824 50
625 825 36
626 826 58
627 827 58
628 828 66
629 829 62
630 830 62
631 831 75
632 832 36
633 833 40
634 834 59
635 835 42
636 836 49
637 837 49
638 838 65
639 839 53
640 840 62
641 841 58
642 842 56
643 843 47
644 844 55
645 845 67
646 846 50
647 847 43
648 848 42
649 849 61
650 850 58
651 851 53
652 852 55
653 853 53
654 854 55
655 855 47
656 856 45
657 857 47
658 858 55
659 859 43
660 860 37
661 861 55
662 862 37
663 863 39
664 864 42
665 865 28
666 866 32
667 867 38
668 868 38
669 869 43
670 870 43
671 871 42
672 872 59
673 873 53
674 874 33
675 875 49
676 876 36
677 877 47
678 878 64
679 879 70
680 880 74
681 881 77
682 882 91
683 883 65
684 884 69
685 885 76
686 886 61
687 887 87
688 888 64
689 889 49
690 890 56
691 891 28
692 892 31
693 893 26
694 894 27
695 895 64
696 896 67
697 897 55
698 898 77
699 899 49
700 900 49
701 901 69
702 902 47
703 903 60
704 904 55
705 905 98
706 906 83
707 907 82
708 908 61
709 909 92
710 910 66
711 911 74
712 912 62
713 913 44
714 914 66
715 915 51
716 916 54
717 917 66
718 918 55
719 919 58
720 920 37
721 921 47
722 922 49
723 923 75
724 924 81
725 925 59
726 926 48
727 927 49
728 928 66
729 929 67
730 930 34
731 931 71
732 932 59
733 933 44
734 934 56
735 935 45
736 936 70
737 937 70
738 938 56
739 939 61
740 940 62
741 941 39
742 942 54
743 943 47
744 944 50
745 945 56
746 946 49
747 947 54
748 948 65
749 949 51
750 950 51
751 951 77
752 952 36
753 953 18
754 954 2
755 955 11
756 956 17
757 957 18
758 958 7
759 959 10
760 960 5
761 961 11
762 962 0
763 963 0
764 964 0
765 965 9
766 966 17
767 967 0
768 968 5
769 969 1
770 970 0
771 971 0
772 972 0
773 973 0
774 974 0
775 975 0
776 976 0
777 977 0
778 978 0
779 979 13
780 980 6
781 981 2
782 982 11
783 983 4
784 984 15
785 985 13
786 986 26
787 987 6
788 988 0
789 989 0
790 990 1
791 991 7
792 992 9
793 993 16
794 994 11
795 995 13
796 996 24
797 997 37
798 998 48
799 999 51
800 1000 34
801 1001 42
802 1002 38
803 1003 24
804 1004 31
805 1005 54
806 1006 47
807 1007 36
808 1008 27
809 1009 45
810 1010 13
811 1011 16
812 1012 36
813 1013 38
814 1014 29
815 1015 21
816 1016 15
817 1017 28
818 1018 37
819 1019 27
820 1020 6
821 1021 1
822 1022 2
823 1023 23
824 1024 10
825 1025 6
826 1026 13
827 1027 15
828 1028 26
829 1029 55
830 1030 58
831 1031 43
832 1032 53
833 1033 34
834 1034 34
835 1035 32
836 1036 33
837 1037 43
838 1038 27
839 1039 49
840 1040 50
841 1041 38
842 1042 56
843 1043 33
844 1044 40
845 1045 65
846 1046 55
847 1047 50
848 1048 62
849 1049 55
850 1050 67
851 1051 45
852 1052 54
853 1053 49
854 1054 64
855 1055 58
856 1056 47
857 1057 44
858 1058 34
859 1059 60
860 1060 36
861 1061 62
862 1062 44
863 1063 48
864 1064 27
865 1065 9
866 1066 15
867 1067 21
868 1068 2
869 1069 5
870 1070 10
871 1071 16
872 1072 20
873 1073 6
874 1074 16
875 1075 12
876 1076 16
877 1077 12
878 1078 5
879 1079 22
880 1080 11
881 1081 0
882 1082 1
883 1083 1
884 1084 4
885 1085 27
886 1086 24
887 1087 11
888 1088 13
889 1089 10
890 1090 21
891 1091 15
892 1092 11
893 1093 12
894 1094 15
895 1095 18
896 1096 5
897 1097 1
898 1098 2
899 1099 11
900 1100 2
901 1101 1
902 1102 9
903 1103 13
904 1104 6
905 1105 5
906 1106 0
907 1107 2
908 1108 11
909 1109 1
910 1110 0
911 1111 5
912 1112 12
913 1113 10
914 1114 6
915 1115 29
916 1116 13
917 1117 18
918 1118 21
919 1119 11
920 1120 0
921 1121 11
922 1122 7
923 1123 12
924 1124 4
925 1125 9
926 1126 1
927 1127 2
928 1128 0
929 1129 0
930 1130 0
931 1131 0
932 1132 0
933 1133 5
934 1134 0
935 1135 4
936 1136 9
937 1137 2
938 1138 0
939 1139 7
940 1140 5
941 1141 5
942 1142 12
943 1143 0
944 1144 11
945 1145 1
946 1146 4
947 1147 5
948 1148 4
949 1149 2
950 1150 11
951 1151 5
952 1152 5
953 1153 9
954 1154 0
955 1155 9
956 1156 0
957 1157 0
958 1158 24
959 1159 12
960 1160 6
961 1161 9
962 1162 0
963 1163 13
964 1164 10
965 1165 0
966 1166 1
967 1167 2
968 1168 2
969 1169 1
970 1170 0
971 1171 0
972 1172 2
973 1173 4
974 1174 9
975 1175 16
976 1176 9
977 1177 1
978 1178 1
979 1179 7
980 1180 13
981 1181 10
982 1182 10
983 1183 0
984 1184 2
985 1185 26
986 1186 16
987 1187 2
988 1188 1
989 1189 26
990 1190 28
991 1191 12
992 1192 47
993 1193 60
994 1194 47
995 1195 58
996 1196 44
997 1197 50
998 1198 49
999 1199 43
1000 1200 71
1001 1201 28
1002 1202 48
1003 1203 32
1004 1204 31
1005 1205 32
1006 1206 36
1007 1207 45
1008 1208 22
1009 1209 31
1010 1210 17
1011 1211 28
1012 1212 37
1013 1213 29
1014 1214 31
1015 1215 13
1016 1216 38
1017 1217 24
1018 1218 28
1019 1219 44
1020 1220 33
1021 1221 17
1022 1222 18
1023 1223 13
1024 1224 15
1025 1225 20
1026 1226 16
1027 1227 31
1028 1228 15
1029 1229 29
1030 1230 27
1031 1231 28
1032 1232 18
1033 1233 5
1034 1234 9
1035 1235 22
1036 1236 26
1037 1237 64
1038 1238 53
1039 1239 44
1040 1240 67
1041 1241 42
1042 1242 45
1043 1243 28
1044 1244 10
1045 1245 0
1046 1246 15
1047 1247 10
1048 1248 1
1049 1249 5
1050 1250 28
1051 1251 24
1052 1252 55
1053 1253 50
1054 1254 48
1055 1255 45
1056 1256 28
1057 1257 40
1058 1258 34
1059 1259 47
1060 1260 48
1061 1261 40
1062 1262 40
1063 1263 61
1064 1264 58
1065 1265 50
1066 1266 40
1067 1267 58
1068 1268 39
1069 1269 42
1070 1270 69
1071 1271 44
1072 1272 50
1073 1273 39
1074 1274 93
1075 1275 42
1076 1276 76
1077 1277 49
1078 1278 64
1079 1279 59
1080 1280 59
1081 1281 55
1082 1282 48
1083 1283 43
1084 1284 53
1085 1285 43
1086 1286 32
1087 1287 33
1088 1288 53
1089 1289 24
1090 1290 53
1091 1291 54
1092 1292 61
1093 1293 34
1094 1294 29
1095 1295 53
1096 1296 50
1097 1297 61
1098 1298 51
1099 1299 47
1100 1300 61
1101 1301 55
1102 1302 49
1103 1303 62
1104 1304 37
1105 1305 55
1106 1306 44
1107 1307 59
1108 1308 36
1109 1309 50
1110 1310 44
1111 1311 65
1112 1312 49
1113 1313 48
1114 1314 24
1115 1315 26
1116 1316 28
1117 1317 36
1118 1318 62
1119 1319 44
1120 1320 42
1121 1321 18
1122 1322 38
1123 1323 27
1124 1324 31
1125 1325 44
1126 1326 39
1127 1327 40
1128 1328 38
1129 1329 47
1130 1330 48
1131 1331 32
1132 1332 36
1133 1333 51
1134 1334 44
1135 1335 38
1136 1336 32
1137 1337 26
1138 1338 38
1139 1339 44
1140 1340 48
1141 1341 50
1142 1342 32
1143 1343 51
1144 1344 58
1145 1345 48
1146 1346 54
1147 1347 39
1148 1348 39
1149 1349 33
1150 1350 27
1151 1351 47
1152 1352 42
1153 1353 40
1154 1354 16
1155 1355 34
1156 1356 31
1157 1357 45
1158 1358 27
1159 1359 44
1160 1360 42
1161 1361 26
1162 1362 58
1163 1363 36
1164 1364 44
1165 1365 43
1166 1366 48
1167 1367 40
1168 1368 54
1169 1369 47
1170 1370 53
1171 1371 26
1172 1372 18
1173 1373 33
1174 1374 29
1175 1375 42
1176 1376 29
1177 1377 39
1178 1378 39
1179 1379 54
1180 1380 31
1181 1381 22
1182 1382 34
1183 1383 55
1184 1384 47
1185 1385 37
1186 1386 62
1187 1387 55
1188 1388 33
1189 1389 20
1190 1390 36
1191 1391 37
1192 1392 38
1193 1393 28
1194 1394 16
1195 1395 38
1196 1396 31
1197 1397 33
1198 1398 44
1199 1399 55
1200 1400 37
1201 1401 32
1202 1402 39
1203 1403 22
1204 1404 42
1205 1405 32
1206 1406 36
1207 1407 70
1208 1408 53
1209 1409 39
1210 1410 38
1211 1411 74
1212 1412 48
1213 1413 51
1214 1414 47
1215 1415 53
1216 1416 62
1217 1417 51
1218 1418 64
1219 1419 54
1220 1420 56
1221 1421 42
1222 1422 51
1223 1423 44
1224 1424 27
1225 1425 42
1226 1426 59
1227 1427 29
1228 1428 44
1229 1429 38
1230 1430 44
1231 1431 43
1232 1432 27
1233 1433 23
1234 1434 34
1235 1435 26
1236 1436 38
1237 1437 12
1238 1438 12
1239 1439 21
1240 1440 17
1241 1441 27
1242 1442 17
1243 1443 13
1244 1444 23
1245 1445 15
1246 1446 11
1247 1447 31
1248 1448 34
1249 1449 17
1250 1450 27
1251 1451 24
1252 1452 28
1253 1453 17
1254 1454 26
1255 1455 44
1256 1456 32
1257 1457 44
1258 1458 56
1259 1459 33
1260 1460 27
1261 1461 34
1262 1462 32
1263 1463 32
1264 1464 22
1265 1465 34
1266 1466 48
1267 1467 47
1268 1468 39
1269 1469 47
1270 1470 38
1271 1471 24
1272 1472 34
1273 1473 18
1274 1474 39
1275 1475 21
1276 1476 24
1277 1477 22
1278 1478 56
1279 1479 28
1280 1480 32
1281 1481 32
1282 1482 38
1283 1483 56
1284 1484 39
1285 1485 50
1286 1486 29
1287 1487 28
1288 1488 42
1289 1489 54
1290 1490 65
1291 1491 29
1292 1492 45
1293 1493 65
1294 1494 38
1295 1495 43
1296 1496 32
1297 1497 34
1298 1498 50
1299 1499 7
1300 1500 15
1301 1501 45
1302 1502 24
1303 1503 23
1304 1504 34
1305 1505 26
1306 1506 24
1307 1507 27
1308 1508 21
1309 1509 17
1310 1510 54
1311 1511 29
1312 1512 23
1313 1513 20
1314 1514 29
1315 1515 18
1316 1516 36
1317 1517 27
1318 1518 33
1319 1519 23
1320 1520 34
1321 1521 47
1322 1522 44
1323 1523 39
1324 1524 32
1325 1525 26
1326 1526 23
1327 1527 45
1328 1528 26
1329 1529 44
1330 1530 53
1331 1531 42
1332 1532 55
1333 1533 53
1334 1534 48
1335 1535 29
1336 1536 42
1337 1537 40
1338 1538 44
1339 1539 37
1340 1540 23
1341 1541 33
1342 1542 4
1343 1543 10
1344 1544 13
1345 1545 21
1346 1546 21
1347 1547 26
1348 1548 38
1349 1549 26
1350 1550 26
1351 1551 59
1352 1552 26
1353 1553 18
1354 1554 16
1355 1555 42
1356 1556 50
1357 1557 56
1358 1558 61
1359 1559 53
1360 1560 61
1361 1561 23
1362 1562 37
1363 1563 37
1364 1564 38
1365 1565 17
1366 1566 15
1367 1567 56
1368 1568 54
1369 1569 56
1370 1570 85
1371 1571 53
1372 1572 65
1373 1573 61
1374 1574 56
1375 1575 55
1376 1576 70
1377 1577 59
1378 1578 72
1379 1579 92
1380 1580 49
1381 1581 71
1382 1582 50
1383 1583 36
1384 1584 55
1385 1585 55
1386 1586 62
1387 1587 62
1388 1588 55
1389 1589 74
1390 1590 71
1391 1591 59
1392 1592 49
1393 1593 61
1394 1594 70
1395 1595 44
1396 1596 54
1397 1597 43
1398 1598 45
1399 1599 65
1400 1600 64
1401 1601 64
1402 1602 48
1403 1603 58
1404 1604 64
1405 1605 53
1406 1606 72
1407 1607 59
1408 1608 61
1409 1609 72
1410 1610 78
1411 1611 45
1412 1612 42
1413 1613 38
1414 1614 43
1415 1615 40
1416 1616 42
1417 1617 44
1418 1618 23
1419 1619 71
1420 1620 58
1421 1621 40
1422 1622 47
1423 1623 39
1424 1624 40
1425 1625 45
1426 1626 48
1427 1627 53
1428 1628 37
1429 1629 49
1430 1630 36
1431 1631 45
1432 1632 61
1433 1633 20
1434 1634 39
1435 1635 29
1436 1636 27
1437 1637 32
1438 1638 32
1439 1639 33
1440 1640 33
1441 1641 36
1442 1642 49
1443 1643 34
1444 1644 4
1445 1645 32
1446 1646 36
1447 1647 34
1448 1648 70
1449 1649 42
1450 1650 22
1451 1651 31
1452 1652 50
1453 1653 24
1454 1654 37
1455 1655 23
1456 1656 31
1457 1657 22
1458 1658 44
1459 1659 58
1460 1660 66
1461 1661 53
1462 1662 18
1463 1663 27
1464 1664 31
1465 1665 29
1466 1666 23
1467 1667 21
1468 1668 24
1469 1669 20
1470 1670 13
1471 1671 18
1472 1672 16
1473 1673 16
1474 1674 47
1475 1675 75
1476 1676 62
1477 1677 72
1478 1678 55
1479 1679 54
1480 1680 17
1481 1681 21
1482 1682 59
1483 1683 29
1484 1684 29
1485 1685 40
1486 1686 29
1487 1687 49
1488 1688 32
1489 1689 26
1490 1690 37
1491 1691 56
1492 1692 32
1493 1693 27
1494 1694 37
1495 1695 45
1496 1696 49
1497 1697 44
1498 1698 36
1499 1699 45
1500 1700 31
1501 1701 47
1502 1702 36
1503 1703 28
1504 1704 45
1505 1705 67
1506 1706 53
1507 1707 32
1508 1708 39
1509 1709 43
1510 1710 22
1511 1711 26
1512 1712 26
1513 1713 18
1514 1714 13
1515 1715 33
1516 1716 26
1517 1717 27
1518 1718 24
1519 1719 38
1520 1720 15
1521 1721 16
1522 1722 21
1523 1723 27
1524 1724 21
1525 1725 29
1526 1726 22
1527 1727 33
1528 1728 38
1529 1729 29
1530 1730 29
1531 1731 23
1532 1732 21
1533 1733 33
1534 1734 22
1535 1735 20
1536 1736 17
1537 1737 31
1538 1738 33
1539 1739 45
1540 1740 55
1541 1741 37
1542 1742 59
1543 1743 43
1544 1744 44
1545 1745 22
1546 1746 39
1547 1747 32
1548 1748 26
1549 1749 22
1550 1750 18
1551 1751 47
1552 1752 61
1553 1753 58
1554 1754 23
1555 1755 27
1556 1756 7
1557 1757 10
1558 1758 12
1559 1759 23
1560 1760 34
1561 1761 31
1562 1762 21
1563 1763 16
1564 1764 12
1565 1765 27
1566 1766 29
1567 1767 28
1568 1768 20
1569 1769 21
1570 1770 13
1571 1771 17
1572 1772 13
1573 1773 20
1574 1774 10
1575 1775 29
1576 1776 49
1577 1777 70
1578 1778 51
1579 1779 62
1580 1780 61
1581 1781 88
1582 1782 55
1583 1783 62
1584 1784 45
1585 1785 31
1586 1786 36
1587 1787 26
1588 1788 36
1589 1789 48
1590 1790 43
1591 1791 50
1592 1792 28
1593 1793 24
1594 1794 44
1595 1795 50
1596 1796 55
1597 1797 62
1598 1798 43
1599 1799 42
1600 1800 43
1601 1801 36
1602 1802 49
1603 1803 43
1604 1804 44
1605 1805 49
1606 1806 27
1607 1807 13
1608 1808 15
1609 1809 16
1610 1810 28
1611 1811 28
1612 1812 42
1613 1813 21
1614 1814 27
1615 1815 42
1616 1816 32
1617 1817 75
1618 1818 70
1619 1819 67
1620 1820 29
1621 1821 23
1622 1822 34
1623 1823 42
1624 1824 17
1625 1825 15
1626 1826 21
1627 1827 28
1628 1828 38
1629 1829 40
1630 1830 47
1631 1831 47
1632 1832 37
1633 1833 42
1634 1834 37
1635 1835 15
1636 1836 32
1637 1837 22
1638 1838 56
1639 1839 48
1640 1840 42
1641 1841 55
1642 1842 40
1643 1843 42
1644 1844 21
1645 1845 28
1646 1846 43
1647 1847 32
1648 1848 36
1649 1849 34
1650 1850 50
1651 1851 44
1652 1852 53
1653 1853 49
1654 1854 59
1655 1855 64
1656 1856 71
1657 1857 58
1658 1858 48
1659 1859 59
1660 1860 60
1661 1861 55
1662 1862 74
1663 1863 75
1664 1864 75
1665 1865 82
1666 1866 85
1667 1867 66
1668 1868 81
1669 1869 70
1670 1870 86
1671 1871 69
1672 1872 67
1673 1873 71
1674 1874 103
1675 1875 47
1676 1876 43
1677 1877 53
1678 1878 55
1679 1879 58
1680 1880 87
1681 1881 60
1682 1882 42
1683 1883 56
1684 1884 34
1685 1885 50
1686 1886 27
1687 1887 60
1688 1888 59
1689 1889 61
1690 1890 24
1691 1891 45
1692 1892 58
1693 1893 56
1694 1894 64
1695 1895 71
1696 1896 51
1697 1897 56
1698 1898 40
1699 1899 37
1700 1900 34
1701 1901 32
1702 1902 37
1703 1903 23
1704 1904 31
1705 1905 22
1706 1906 21
1707 1907 42
1708 1908 43
1709 1909 36
1710 1910 34
1711 1911 22
1712 1912 27
1713 1913 34
1714 1914 23
1715 1915 7
1716 1916 11
1717 1917 16
1718 1918 24
1719 1919 21
1720 1920 40
1721 1921 42
1722 1922 59
1723 1923 53
1724 1924 53
1725 1925 39
1726 1926 45
1727 1927 36
1728 1928 36
1729 1929 39
1730 1930 24
1731 1931 34
1732 1932 9
1733 1933 21
1734 1934 15
1735 1935 32
1736 1936 40
1737 1937 51
1738 1938 18
1739 1939 34
1740 1940 13
1741 1941 10
1742 1942 21
1743 1943 60
1744 1944 48
1745 1945 39
1746 1946 42
1747 1947 42
1748 1948 55
1749 1949 80
1750 1950 71
1751 1951 75
1752 1952 64
1753 1953 50
1754 1954 98
1755 1955 64
1756 1956 97
1757 1957 88
1758 1958 94
1759 1959 70
1760 1960 78
1761 1961 48
1762 1962 67
1763 1963 85
1764 1964 66
1765 1965 49
1766 1966 66
1767 1967 51
1768 1968 51
1769 1969 62
1770 1970 58
1771 1971 69
1772 1972 55
1773 1973 85
1774 1974 51
1775 1975 39
1776 1976 53
1777 1977 69
1778 1978 65
1779 1979 44
1780 1980 54
1781 1981 51
1782 1982 59
1783 1983 51
1784 1984 59
1785 1985 80
1786 1986 80
1787 1987 75
1788 1988 67
1789 1989 74
1790 1990 67
1791 1991 60
1792 1992 72
1793 1993 83
1794 1994 70
1795 1995 61
1796 1996 99
1797 1997 87
1798 1998 51
1799 1999 61
1800 2000 61
1801 2001 71
1802 2002 55
1803 2003 32
1804 2004 43
1805 2005 51
1806 2006 51
1807 2007 27
1808 2008 26
1809 2009 58
1810 2010 36
1811 2011 44
1812 2012 50
1813 2013 44
1814 2014 28
1815 2015 55
1816 2016 51
1817 2017 11
1818 2018 13
1819 2019 38
1820 2020 80
1821 2021 64
1822 2022 88
1823 2023 86
1824 2024 67
1825 2025 71
1826 2026 83
1827 2027 75
1828 2028 64
1829 2029 65
1830 2030 69
1831 2031 77
1832 2032 96
1833 2033 74
1834 2034 114
1835 2035 103
1836 2036 103
1837 2037 91
1838 2038 113
1839 2039 80
1840 2040 99
1841 2041 67
1842 2042 69
1843 2043 72
1844 2044 42
1845 2045 62
1846 2046 71
1847 2047 59
1848 2048 44
1849 2049 39
1850 2050 43
1851 2051 56
1852 2052 32
1853 2053 15
1854 2054 50
1855 2055 87
1856 2056 75
1857 2057 45
1858 2058 94
1859 2059 78
1860 2060 98
1861 2061 85
1862 2062 65
1863 2063 102
1864 2064 92
1865 2065 89
1866 2066 83
1867 2067 88
1868 2068 77
1869 2069 87
1870 2070 77
1871 2071 86
1872 2072 65
1873 2073 67
1874 2074 62
1875 2075 94
1876 2076 99
1877 2077 81
1878 2078 72
1879 2079 71
1880 2080 62
1881 2081 71
1882 2082 55
1883 2083 51
1884 2084 54
1885 2085 45
1886 2086 43
1887 2087 80
1888 2088 81
1889 2089 69
1890 2090 80
1891 2091 53
1892 2092 61
1893 2093 69
1894 2094 70
1895 2095 69
1896 2096 48
1897 2097 33
1898 2098 22
1899 2099 27
1900 2100 60
1901 2101 40
1902 2102 51
1903 2103 49
1904 2104 54
1905 2105 76
1906 2106 66
1907 2107 49
1908 2108 86
1909 2109 61
1910 2110 69
1911 2111 76
1912 2112 77
1913 2113 65
1914 2114 87
1915 2115 70
1916 2116 77
1917 2117 50
1918 2118 58
1919 2119 70
1920 2120 72
1921 2121 56
1922 2122 61
1923 2123 34
1924 2124 64
1925 2125 76
1926 2126 59
1927 2127 50
1928 2128 49
1929 2129 70
1930 2130 56
1931 2131 53
1932 2132 47
1933 2133 60
1934 2134 49
1935 2135 50
1936 2136 62
1937 2137 75
1938 2138 70
1939 2139 47
1940 2140 58
1941 2141 54
1942 2142 51
1943 2143 60
1944 2144 51
1945 2145 44
1946 2146 66
1947 2147 39
1948 2148 58
1949 2149 56
1950 2150 50
1951 2151 59
1952 2152 47
1953 2153 49
1954 2154 42
1955 2155 50
1956 2156 75
1957 2157 44
1958 2158 40
1959 2159 71
1960 2160 31
1961 2161 15
1962 2162 64
1963 2163 50
1964 2164 50
1965 2165 44
1966 2166 47
1967 2167 47
1968 2168 62
1969 2169 39
1970 2170 56
1971 2171 51
1972 2172 58
1973 2173 70
1974 2174 93
1975 2175 86
1976 2176 89
1977 2177 83
1978 2178 60
1979 2179 74
1980 2180 72
1981 2181 78
1982 2182 70
1983 2183 78
1984 2184 111
1985 2185 76
1986 2186 54
1987 2187 83
1988 2188 60
1989 2189 59
1990 2190 78
1991 2191 72
1992 2192 56
1993 2193 74
1994 2194 91
1995 2195 81
1996 2196 61
1997 2197 59
1998 2198 60
1999 2199 36
2000 2200 55
2001 2201 71
2002 2202 75
2003 2203 56
2004 2204 67
2005 2205 42
2006 2206 28
2007 2207 43
2008 2208 42
2009 2209 33
2010 2210 61
2011 2211 44
2012 2212 61
2013 2213 54
2014 2214 48
2015 2215 22
2016 2216 56
2017 2217 72
2018 2218 31
2019 2219 56
2020 2220 69
2021 2221 61
2022 2222 69
2023 2223 48
2024 2224 47
2025 2225 32
2026 2226 67
2027 2227 77
2028 2228 64
2029 2229 54
2030 2230 45
2031 2231 47
2032 2232 51
2033 2233 50
2034 2234 60
2035 2235 45
2036 2236 38
2037 2237 29
2038 2238 36
2039 2239 29
2040 2240 45
2041 2241 34
2042 2242 36
2043 2243 27
2044 2244 49
2045 2245 32
2046 2246 40
2047 2247 53
2048 2248 55
2049 2249 44
2050 2250 43
2051 2251 58
2052 2252 50
2053 2253 49
2054 2254 53
2055 2255 32
2056 2256 33
2057 2257 53
2058 2258 36
2059 2259 45
2060 2260 55
2061 2261 44
2062 2262 22
2063 2263 39
2064 2264 49
2065 2265 62
2066 2266 40
2067 2267 44
2068 2268 40
2069 2269 31
2070 2270 44
2071 2271 32
2072 2272 39
2073 2273 31
2074 2274 34
2075 2275 47
2076 2276 44
2077 2277 37
2078 2278 43
2079 2279 26
2080 2280 43
2081 2281 28
2082 2282 40
2083 2283 42
2084 2284 40
2085 2285 48
2086 2286 38
2087 2287 60
2088 2288 42
2089 2289 49
2090 2290 59
2091 2291 36
2092 2292 58
2093 2293 31
2094 2294 20
2095 2295 20
2096 2296 18
2097 2297 17
2098 2298 18
2099 2299 17
2100 2300 12
2101 2301 18
2102 2302 21
2103 2303 22
2104 2304 18
2105 2305 24
2106 2306 29
2107 2307 36
2108 2308 27
2109 2309 65
2110 2310 74
2111 2311 50
2112 2312 65
2113 2313 59
2114 2314 66
2115 2315 53
2116 2316 47
2117 2317 32
2118 2318 42
2119 2319 45
2120 2320 44
2121 2321 27
2122 2322 44
2123 2323 44
2124 2324 74
2125 2325 82
2126 2326 69
2127 2327 66
2128 2328 56
2129 2329 71
2130 2330 98
2131 2331 43
2132 2332 64
2133 2333 92
2134 2334 45
2135 2335 71
2136 2336 50
2137 2337 24
2138 2338 38
2139 2339 21
2140 2340 48
2141 2341 51
2142 2342 51
2143 2343 61
2144 2344 77
2145 2345 82
2146 2346 66
2147 2347 77
2148 2348 85
2149 2349 103
2150 2350 88
2151 2351 75
2152 2352 91
2153 2353 70
2154 2354 78
2155 2355 74
2156 2356 72
2157 2357 51
2158 2358 64
2159 2359 64
2160 2360 92
2161 2361 75
2162 2362 80
2163 2363 78
2164 2364 74
2165 2365 58
2166 2366 71
2167 2367 82
2168 2368 53
2169 2369 24
2170 2370 76
2171 2371 55
2172 2372 78
2173 2373 70
2174 2374 45
2175 2375 61
2176 2376 69
2177 2377 56
2178 2378 77
2179 2379 54
2180 2380 62
2181 2381 69
2182 2382 45
2183 2383 39
2184 2384 50
2185 2385 42
2186 2386 59
2187 2387 42
2188 2388 44
2189 2389 43
2190 2390 48
2191 2391 42
2192 2392 53
2193 2393 78
2194 2394 70
2195 2395 45
2196 2396 53
2197 2397 53
2198 2398 48
2199 2399 48
2200 2400 34
2201 2401 45
2202 2402 17
2203 2403 24
2204 2404 62
2205 2405 83
2206 2406 44
2207 2407 82
2208 2408 60
2209 2409 62
2210 2410 50
2211 2411 58
2212 2412 56
2213 2413 66
2214 2414 64
2215 2415 88
2216 2416 98
2217 2417 38
2218 2418 55
2219 2419 76
2220 2420 27
2221 2421 39
2222 2422 51
2223 2423 59
2224 2424 23
2225 2425 50
2226 2426 47
2227 2427 62
2228 2428 53
2229 2429 51
2230 2430 58
2231 2431 50
2232 2432 42
2233 2433 60
2234 2434 34
2235 2435 43
2236 2436 53
2237 2437 69
2238 2438 66
2239 2439 50
2240 2440 64
2241 2441 64
2242 2442 76
2243 2443 67
2244 2444 81
2245 2445 92
2246 2446 78
2247 2447 83
2248 2448 89
2249 2449 76
2250 2450 77
2251 2451 85
2252 2452 83
2253 2453 98
2254 2454 97
2255 2455 105
2256 2456 107
2257 2457 119
2258 2458 111
2259 2459 97
2260 2460 78
2261 2461 99
2262 2462 93
2263 2463 94
2264 2464 82
2265 2465 94
2266 2466 97
2267 2467 116
2268 2468 69
2269 2469 91
2270 2470 100
2271 2471 53
2272 2472 70
2273 2473 28
2274 2474 45
2275 2475 61
2276 2476 53
2277 2477 49
2278 2478 48
2279 2479 53
2280 2480 61
2281 2481 48
2282 2482 75
2283 2483 69
2284 2484 72
2285 2485 43
2286 2486 77
2287 2487 55
2288 2488 69
2289 2489 50
2290 2490 42
2291 2491 27
2292 2492 42
2293 2493 65
2294 2494 69
2295 2495 80
2296 2496 56
2297 2497 87
2298 2498 69
2299 2499 54
2300 2500 69
2301 2501 85
2302 2502 70
2303 2503 58
2304 2504 74
2305 2505 72
2306 2506 82
2307 2507 65
2308 2508 93
2309 2509 83
2310 2510 53
2311 2511 80
2312 2512 76
2313 2513 58
2314 2514 50
2315 2515 65
2316 2516 71
2317 2517 82
2318 2518 62
2319 2519 54
2320 2520 47
2321 2521 54
2322 2522 75
2323 2523 86
2324 2524 64
2325 2525 87
2326 2526 70
2327 2527 91
2328 2528 91
2329 2529 77
2330 2530 83
2331 2531 75
2332 2532 86
2333 2533 44
2334 2534 60
2335 2535 82
2336 2536 96
2337 2537 54
2338 2538 77
2339 2539 87
2340 2540 66
2341 2541 62
2342 2542 74
2343 2543 71
2344 2544 40
2345 2545 50
2346 2546 89
2347 2547 72
2348 2548 64
2349 2549 53
2350 2550 81
2351 2551 58
2352 2552 71
2353 2553 47
2354 2554 60
2355 2555 48
2356 2556 64
2357 2557 48
2358 2558 53
2359 2559 48
2360 2560 50
2361 2561 42
2362 2562 43
2363 2563 62
2364 2564 69
2365 2565 72
2366 2566 76
2367 2567 56
2368 2568 75
2369 2569 66
2370 2570 82
2371 2571 65
2372 2572 33
2373 2573 43
2374 2574 62
2375 2575 58
2376 2576 50
2377 2577 44
2378 2578 54
2379 2579 50
2380 2580 65
2381 2581 49
2382 2582 96
2383 2583 85
2384 2584 48
2385 2585 56
2386 2586 60
2387 2587 50
2388 2588 61
2389 2589 43
2390 2590 40
2391 2591 40
2392 2592 53
2393 2593 43
2394 2594 74
2395 2595 66
2396 2596 70
2397 2597 59
2398 2598 62
2399 2599 67
2400 2600 67
2401 2601 69
2402 2602 59
2403 2603 55
2404 2604 89
2405 2605 55
2406 2606 67
2407 2607 75
2408 2608 67
2409 2609 82
2410 2610 85
2411 2611 92
2412 2612 38
2413 2613 37
2414 2614 53
2415 2615 58
2416 2616 44
2417 2617 47
2418 2618 50
2419 2619 55
2420 2620 49
2421 2621 51
2422 2622 31
2423 2623 45
2424 2624 53
2425 2625 53
2426 2626 45
2427 2627 37
2428 2628 39
2429 2629 48
2430 2630 61
2431 2631 33
2432 2632 34
2433 2633 38
2434 2634 50
2435 2635 49
2436 2636 49
2437 2637 51
2438 2638 22
2439 2639 40
2440 2640 50
2441 2641 42
2442 2642 66
2443 2643 49
2444 2644 53
2445 2645 51
2446 2646 39
2447 2647 51
2448 2648 53
2449 2649 70
2450 2650 72
2451 2651 45
2452 2652 80
2453 2653 59
2454 2654 51
2455 2655 72
2456 2656 56
2457 2657 55
2458 2658 53
2459 2659 89
2460 2660 61
2461 2661 72
2462 2662 59
2463 2663 59
2464 2664 49
2465 2665 26
2466 2666 54
2467 2667 56
2468 2668 71
2469 2669 49
2470 2670 86
2471 2671 62
2472 2672 61
2473 2673 76
2474 2674 55
2475 2675 50
2476 2676 65
2477 2677 58
2478 2678 48
2479 2679 60
2480 2680 55
2481 2681 61
2482 2682 47
2483 2683 66
2484 2684 93
2485 2685 58
2486 2686 62
2487 2687 60
2488 2688 50
2489 2689 48
2490 2690 60
2491 2691 66
2492 2692 71
2493 2693 81
2494 2694 56
2495 2695 82
2496 2696 64
2497 2697 59
2498 2698 74
2499 2699 60
2500 2700 44
2501 2701 76
2502 2702 55
2503 2703 93
2504 2704 107
2505 2705 78
2506 2706 62
2507 2707 74
2508 2708 85
2509 2709 49
2510 2710 51
2511 2711 45
2512 2712 66
2513 2713 74
2514 2714 55
2515 2715 62
2516 2716 83
2517 2717 53
2518 2718 89
2519 2719 70
2520 2720 99
2521 2721 61
2522 2722 71
2523 2723 55
2524 2724 64
2525 2725 78
2526 2726 74
2527 2727 69
2528 2728 64
2529 2729 75
2530 2730 93
2531 2731 76
2532 2732 83
2533 2733 86
2534 2734 92
2535 2735 108
2536 2736 116
2537 2737 116
2538 2738 129
2539 2739 124
2540 2740 138
2541 2741 119
2542 2742 109
2543 2743 94
2544 2744 105
2545 2745 114
2546 2746 125
2547 2747 110
2548 2748 125
2549 2749 114
2550 2750 98
2551 2751 107
2552 2752 78
2553 2753 103
2554 2754 96
2555 2755 103
2556 2756 100
2557 2757 99
2558 2758 99
2559 2759 92
2560 2760 111
2561 2761 118
2562 2762 96
2563 2763 142
2564 2764 103
2565 2765 89
2566 2766 99
2567 2767 105
2568 2768 125
2569 2769 98
2570 2770 82
2571 2771 96
2572 2772 62
2573 2773 110
2574 2774 92
2575 2775 96
2576 2776 66
2577 2777 61
2578 2778 75
2579 2779 50
2580 2780 81
2581 2781 59
2582 2782 78
2583 2783 74
2584 2784 67
2585 2785 65
2586 2786 86
2587 2787 77
2588 2788 82
2589 2789 76
2590 2790 58
2591 2791 66
2592 2792 54
2593 2793 53
2594 2794 61
2595 2795 54
2596 2796 58
2597 2797 77
2598 2798 61
2599 2799 59
2600 2800 64
2601 2801 66
2602 2802 59
2603 2803 62
2604 2804 61
2605 2805 51
2606 2806 42
2607 2807 66
2608 2808 48
2609 2809 50
2610 2810 62
2611 2811 67
2612 2812 65
2613 2813 48
2614 2814 51
2615 2815 62
2616 2816 67
2617 2817 75
2618 2818 67
2619 2819 69
2620 2820 74
2621 2821 53
2622 2822 61
2623 2823 53
2624 2824 56
2625 2825 97
2626 2826 62
2627 2827 77
2628 2828 54
2629 2829 67
2630 2830 45
2631 2831 65
2632 2832 47
2633 2833 64
2634 2834 65
2635 2835 72
2636 2836 66
2637 2837 49
2638 2838 66
2639 2839 51
2640 2840 86
2641 2841 47
2642 2842 28
2643 2843 70
2644 2844 40
2645 2845 67
2646 2846 45
2647 2847 72
2648 2848 44
2649 2849 55
2650 2850 64
2651 2851 54
2652 2852 58
2653 2853 69
2654 2854 64
2655 2855 72
2656 2856 55
2657 2857 39
2658 2858 78
2659 2859 65
2660 2860 49
2661 2861 67
2662 2862 61
2663 2863 67
2664 2864 54
2665 2865 81
2666 2866 67
2667 2867 71
2668 2868 60
2669 2869 74
2670 2870 66
2671 2871 77
2672 2872 70
2673 2873 81
2674 2874 88
2675 2875 93
2676 2876 56
2677 2877 55
2678 2878 56
2679 2879 70
2680 2880 71
2681 2881 54
2682 2882 83
2683 2883 54
2684 2884 56
2685 2885 69
2686 2886 50
2687 2887 62
2688 2888 70
2689 2889 62
2690 2890 71
2691 2891 49
2692 2892 56
2693 2893 67
2694 2894 60
2695 2895 71
2696 2896 58
2697 2897 65
2698 2898 51
2699 2899 80
2700 2900 83
2701 2901 49
2702 2902 61
2703 2903 67
2704 2904 58
2705 2905 92
2706 2906 56
2707 2907 72
2708 2908 80
2709 2909 58
2710 2910 62
2711 2911 44
2712 2912 44
2713 2913 55
2714 2914 72
2715 2915 50
2716 2916 56
2717 2917 81
2718 2918 58
2719 2919 60
2720 2920 61
2721 2921 49
2722 2922 67
2723 2923 64
2724 2924 43
2725 2925 58
2726 2926 71
2727 2927 43
2728 2928 80
2729 2929 67
2730 2930 65
2731 2931 48
2732 2932 51
2733 2933 38
2734 2934 47
2735 2935 39
2736 2936 54
2737 2937 53
2738 2938 62
2739 2939 49
2740 2940 61
2741 2941 47
2742 2942 43
2743 2943 60
2744 2944 60
2745 2945 53
2746 2946 59
2747 2947 58
2748 2948 62
2749 2949 40
2750 2950 45
2751 2951 50
2752 2952 61
2753 2953 34
2754 2954 64
2755 2955 67
2756 2956 61
2757 2957 54
2758 2958 47
2759 2959 75
2760 2960 77
2761 2961 76
2762 2962 55
2763 2963 60
2764 2964 44
2765 2965 59
2766 2966 48
2767 2967 18
2768 2968 47
2769 2969 55
2770 2970 37
2771 2971 32
2772 2972 45
2773 2973 71
2774 2974 42
2775 2975 43
2776 2976 48
2777 2977 47
2778 2978 43
2779 2979 64
2780 2980 50
2781 2981 39
2782 2982 27
2783 2983 28
2784 2984 36
2785 2985 24
2786 2986 39
2787 2987 48
2788 2988 61
2789 2989 48
2790 2990 56
2791 2991 47
2792 2992 77
2793 2993 45
2794 2994 50
2795 2995 75
2796 2996 48
2797 2997 32
2798 2998 51
2799 2999 47
2800 3000 64
2801 3001 56
2802 3002 59
2803 3003 59
2804 3004 78
2805 3005 56
2806 3006 47
2807 3007 83
2808 3008 67
2809 3009 66
2810 3010 94
2811 3011 94
2812 3012 56
2813 3013 114
2814 3014 77
2815 3015 77
2816 3016 96
2817 3017 86
2818 3018 104
2819 3019 74
2820 3020 77
2821 3021 69
2822 3022 85
2823 3023 62
2824 3024 64
2825 3025 54
2826 3026 55
2827 3027 64
2828 3028 74
2829 3029 56
2830 3030 76
2831 3031 42
2832 3032 53
2833 3033 58
2834 3034 69
2835 3035 59
2836 3036 65
2837 3037 70
2838 3038 58
2839 3039 58
2840 3040 64
2841 3041 61
2842 3042 69
2843 3043 86
2844 3044 64
2845 3045 86
2846 3046 98
2847 3047 93
2848 3048 99
2849 3049 88
2850 3050 62
2851 3051 59
2852 3052 80
2853 3053 76
2854 3054 107
2855 3055 93
2856 3056 102
2857 3057 77
2858 3058 75
2859 3059 54
2860 3060 97
2861 3061 78
2862 3062 85
2863 3063 65
2864 3064 70
2865 3065 92
2866 3066 82
2867 3067 123
2868 3068 82
2869 3069 86
2870 3070 104
2871 3071 69
2872 3072 88
2873 3073 81
2874 3074 60
2875 3075 87
2876 3076 77
2877 3077 80
2878 3078 72
2879 3079 75
2880 3080 83
2881 3081 109
2882 3082 66
2883 3083 59
2884 3084 58
2885 3085 102
2886 3086 96
2887 3087 56
2888 3088 98
2889 3089 87
2890 3090 71
2891 3091 71
2892 3092 69
2893 3093 81
2894 3094 81
2895 3095 64
2896 3096 89
2897 3097 87
2898 3098 88
2899 3099 77
2900 3100 59
2901 3101 78
2902 3102 37
2903 3103 64
2904 3104 83
2905 3105 29
2906 3106 43
2907 3107 64
2908 3108 61
2909 3109 45
2910 3110 26
2911 3111 22
2912 3112 27
2913 3113 31
2914 3114 49
2915 3115 22
2916 3116 51
2917 3117 26
2918 3118 21
2919 3119 31
2920 3120 43
2921 3121 49
2922 3122 45
2923 3123 42
2924 3124 56
2925 3125 36
2926 3126 39
2927 3127 42
2928 3128 40
2929 3129 77
2930 3130 105
2931 3131 34
2932 3132 37
2933 3133 31
2934 3134 18
2935 3135 37
2936 3136 34
2937 3137 45
2938 3138 39
2939 3139 43
2940 3140 37
2941 3141 28
2942 3142 64
2943 3143 62
2944 3144 50
2945 3145 49
2946 3146 58
2947 3147 80
2948 3148 47
2949 3149 66
2950 3150 70
2951 3151 61
2952 3152 66
2953 3153 55
2954 3154 78
2955 3155 56
2956 3156 39
2957 3157 48
2958 3158 39
2959 3159 21
2960 3160 23
2961 3161 34
2962 3162 29
2963 3163 15
2964 3164 29
2965 3165 49
2966 3166 43
2967 3167 31
2968 3168 51
2969 3169 54
2970 3170 37
2971 3171 34
2972 3172 49
2973 3173 38
2974 3174 49
2975 3175 58
2976 3176 34
2977 3177 58
2978 3178 36
2979 3179 28
2980 3180 51
2981 3181 62
2982 3182 36
2983 3183 34
2984 3184 54
2985 3185 36
2986 3186 54
2987 3187 44
2988 3188 51
2989 3189 33
2990 3190 53
2991 3191 55
2992 3192 53
2993 3193 44
2994 3194 45
2995 3195 61
2996 3196 23
2997 3197 32
2998 3198 43
2999 3199 47
3000 3200 40
3001 3201 31
3002 3202 47
3003 3203 38
3004 3204 27
3005 3205 42
3006 3206 32
3007 3207 42
3008 3208 24
3009 3209 31
3010 3210 31
3011 3211 21
3012 3212 28
3013 3213 24
3014 3214 36
3015 3215 42
3016 3216 32
3017 3217 23
3018 3218 58
3019 3219 37
3020 3220 50
3021 3221 29
3022 3222 40
3023 3223 43
3024 3224 24
3025 3225 31
3026 3226 43
3027 3227 37
3028 3228 12
3029 3229 34
3030 3230 23
3031 3231 23
3032 3232 28
3033 3233 27
3034 3234 27
3035 3235 36
3036 3236 43
3037 3237 24
3038 3238 22
3039 3239 17
3040 3240 22
3041 3241 31
3042 3242 16
3043 3243 27
3044 3244 15
3045 3245 12
3046 3246 22
3047 3247 21
3048 3248 12
3049 3249 21
3050 3250 10
3051 3251 18
3052 3252 11
3053 3253 2
3054 3254 4
3055 3255 4
3056 3256 15
3057 3257 11
3058 3258 7
3059 3259 15
3060 3260 24
3061 3261 11
3062 3262 21
3063 3263 7
3064 3264 13
3065 3265 21
3066 3266 17
3067 3267 26
3068 3268 17
3069 3269 20
3070 3270 29
3071 3271 22
3072 3272 27
3073 3273 23
3074 3274 32
3075 3275 31
3076 3276 23
3077 3277 28
3078 3278 10
3079 3279 11
3080 3280 28
3081 3281 26
3082 3282 17
3083 3283 22
3084 3284 13
3085 3285 24
3086 3286 16
3087 3287 22
3088 3288 12
3089 3289 26
3090 3290 10
3091 3291 13
3092 3292 24
3093 3293 24
3094 3294 43
3095 3295 28
3096 3296 18
3097 3297 33
3098 3298 27
3099 3299 32
3100 3300 36
3101 3301 38
3102 3302 33
3103 3303 50
3104 3304 37
3105 3305 49
3106 3306 67
3107 3307 64
3108 3308 65
3109 3309 87
3110 3310 82
3111 3311 105
3112 3312 93
3113 3313 66
3114 3314 40
3115 3315 59
3116 3316 88
3117 3317 59
3118 3318 56
3119 3319 59
3120 3320 49
3121 3321 50
3122 3322 39
3123 3323 66
3124 3324 54
3125 3325 55
3126 3326 62
3127 3327 45
3128 3328 64
3129 3329 53
3130 3330 39
3131 3331 45
3132 3332 38
3133 3333 39
3134 3334 29
3135 3335 40
3136 3336 66
3137 3337 38
3138 3338 87
3139 3339 50
3140 3340 45
3141 3341 28
3142 3342 42
3143 3343 59
3144 3344 39
3145 3345 15
3146 3346 11
3147 3347 9
3148 3348 12
3149 3349 15
3150 3350 0
3151 3351 0
3152 3352 24
3153 3353 44
3154 3354 49
3155 3355 34
3156 3356 37
3157 3357 22
3158 3358 24
3159 3359 38
3160 3360 39
3161 3361 37
3162 3362 33
3163 3363 38
3164 3364 49
3165 3365 64
3166 3366 55
3167 3367 44
3168 3368 48
3169 3369 49
3170 3370 47
3171 3371 49
3172 3372 43
3173 3373 50
3174 3374 56
3175 3375 53
3176 3376 56
3177 3377 82
3178 3378 62
3179 3379 88
3180 3380 51
3181 3381 61
3182 3382 76
3183 3383 66
3184 3384 71
3185 3385 59
3186 3386 58
3187 3387 51
3188 3388 74
3189 3389 72
3190 3390 80
3191 3391 81
3192 3392 50
3193 3393 91
3194 3394 77
3195 3395 65
3196 3396 61
3197 3397 70
3198 3398 53
3199 3399 58
3200 3400 60
3201 3401 56
3202 3402 50
3203 3403 37
3204 3404 26
3205 3405 23
3206 3406 26
3207 3407 16
3208 3408 17
3209 3409 43
3210 3410 37
3211 3411 40
3212 3412 27
3213 3413 42
3214 3414 58
3215 3415 54
3216 3416 76
3217 3417 82
3218 3418 78
3219 3419 76
3220 3420 32
3221 3421 33
3222 3422 34
3223 3423 54
3224 3424 82
3225 3425 51
3226 3426 76
3227 3427 67
3228 3428 65
3229 3429 72
3230 3430 55
3231 3431 71
3232 3432 86
3233 3433 81
3234 3434 76
3235 3435 55
3236 3436 53
3237 3437 49
3238 3438 69
3239 3439 80
3240 3440 54
3241 3441 80
3242 3442 69
3243 3443 75
3244 3444 72
3245 3445 69
3246 3446 54
3247 3447 62
3248 3448 60
3249 3449 70
3250 3450 80
3251 3451 80
3252 3452 80
3253 3453 69
3254 3454 66
3255 3455 85
3256 3456 55
3257 3457 40
3258 3458 58
3259 3459 45
3260 3460 53
3261 3461 33
3262 3462 22
3263 3463 15
3264 3464 28
3265 3465 31
3266 3466 18
3267 3467 40
3268 3468 28
3269 3469 47
3270 3470 47
3271 3471 65
3272 3472 53
3273 3473 60
3274 3474 56
3275 3475 53
3276 3476 48
3277 3477 44
3278 3478 17
3279 3479 22
3280 3480 36
3281 3481 38
3282 3482 56
3283 3483 56
3284 3484 53
3285 3485 60
3286 3486 37
3287 3487 49
3288 3488 38
3289 3489 64
3290 3490 75
3291 3491 58
3292 3492 60
3293 3493 45
3294 3494 42
3295 3495 87
3296 3496 54
3297 3497 62
3298 3498 65
3299 3499 61
3300 3500 76
3301 3501 77
3302 3502 75
3303 3503 89
3304 3504 42
3305 3505 87
3306 3506 70
3307 3507 58
3308 3508 75
3309 3509 76
3310 3510 118
3311 3511 115
3312 3512 88
3313 3513 121
3314 3514 91
3315 3515 87
3316 3516 47
3317 3517 33
3318 3518 37
3319 3519 32
3320 3520 56
3321 3521 28
3322 3522 49
3323 3523 31
3324 3524 34
3325 3525 21
3326 3526 24
3327 3527 42
3328 3528 18
3329 3529 23
3330 3530 22
3331 3531 11
3332 3532 26
3333 3533 17
3334 3534 24
3335 3535 10
3336 3536 22
3337 3537 27
3338 3538 42
3339 3539 15
3340 3540 16
3341 3541 12
3342 3542 10
3343 3543 29
3344 3544 13
3345 3545 28
3346 3546 31
3347 3547 39
3348 3548 18
3349 3549 20
3350 3550 28
3351 3551 26
3352 3552 13
3353 3553 28
3354 3554 27
3355 3555 32
3356 3556 48
3357 3557 37
3358 3558 36
3359 3559 37
3360 3560 34
3361 3561 26
3362 3562 21
3363 3563 37
3364 3564 33
3365 3565 42
3366 3566 24
3367 3567 15
3368 3568 16
3369 3569 15
3370 3570 21
3371 3571 29
3372 3572 28
3373 3573 31
3374 3574 5
3375 3575 20
3376 3576 54
3377 3577 64
3378 3578 51
3379 3579 55
3380 3580 58
3381 3581 70
3382 3582 61
3383 3583 55
3384 3584 64
3385 3585 77
3386 3586 77
3387 3587 76
3388 3588 59
3389 3589 54
3390 3590 55
3391 3591 27
3392 3592 17
3393 3593 21
3394 3594 26
3395 3595 1
3396 3596 5
3397 3597 10
3398 3598 4
3399 3599 0
3400 3600 6
3401 3601 13
3402 3602 18
3403 3603 22
3404 3604 37
3405 3605 49
3406 3606 38
3407 3607 53
3408 3608 60
3409 3609 77
3410 3610 64
3411 3611 66
3412 3612 20
3413 3613 38
3414 3614 28
3415 3615 18
3416 3616 42
3417 3617 10
3418 3618 18
3419 3619 13
3420 3620 31
3421 3621 59
3422 3622 48
3423 3623 54
3424 3624 51
3425 3625 51
3426 3626 48
3427 3627 37
3428 3628 33
3429 3629 42
3430 3630 43
3431 3631 34
3432 3632 26
3433 3633 28
3434 3634 34
3435 3635 21
3436 3636 18
3437 3637 34
3438 3638 32
3439 3639 27
3440 3640 36
3441 3641 36
3442 3642 38
3443 3643 61
3444 3644 54
3445 3645 34
3446 3646 64
3447 3647 26
3448 3648 15
3449 3649 38
3450 3650 31
3451 3651 24
3452 3652 13
3453 3653 22
3454 3654 17
3455 3655 1
3456 3656 5
3457 3657 5
3458 3658 5
3459 3659 5
3460 3660 16
3461 3661 21
3462 3662 17
3463 3663 20
3464 3664 11
3465 3665 13
3466 3666 22
3467 3667 21
3468 3668 22
3469 3669 55
3470 3670 59
3471 3671 27
3472 3672 37
3473 3673 27
3474 3674 28
3475 3675 33
3476 3676 26
3477 3677 34
3478 3678 29
3479 3679 44
3480 3680 58
3481 3681 48
3482 3682 70
3483 3683 40
3484 3684 54
3485 3685 45
3486 3686 31
3487 3687 34
3488 3688 17
3489 3689 32
3490 3690 38
3491 3691 45
3492 3692 42
3493 3693 51
3494 3694 61
3495 3695 39
3496 3696 32
3497 3697 34
3498 3698 39
3499 3699 50
3500 3700 48
3501 3701 66
3502 3702 66
3503 3703 59
3504 3704 31
3505 3705 12
3506 3706 27
3507 3707 44
3508 3708 66
3509 3709 23
3510 3710 22
3511 3711 26
3512 3712 47
3513 3713 55
3514 3714 38
3515 3715 50
3516 3716 37
3517 3717 29
3518 3718 15
3519 3719 37
3520 3720 4
3521 3721 22
3522 3722 39
3523 3723 20
3524 3724 23
3525 3725 37
3526 3726 11
3527 3727 48
3528 3728 49
3529 3729 47
3530 3730 54
3531 3731 45
3532 3732 59
3533 3733 64
3534 3734 50
3535 3735 32
3536 3736 51
3537 3737 56
3538 3738 59
3539 3739 53
3540 3740 45
3541 3741 53
3542 3742 54
3543 3743 71
3544 3744 54
3545 3745 55
3546 3746 62
3547 3747 76
3548 3748 70
3549 3749 83
3550 3750 64
3551 3751 69
3552 3752 53
3553 3753 91
3554 3754 70
3555 3755 65
3556 3756 66
3557 3757 56
3558 3758 49
3559 3759 44
3560 3760 48
3561 3761 36
3562 3762 28
3563 3763 66
3564 3764 61
3565 3765 64
3566 3766 62
3567 3767 50
3568 3768 36
3569 3769 44
3570 3770 59
3571 3771 40
3572 3772 44
3573 3773 69
3574 3774 21
3575 3775 28
3576 3776 40
3577 3777 34
3578 3778 65
3579 3779 36
3580 3780 53
3581 3781 60
3582 3782 59
3583 3783 50
3584 3784 65
3585 3785 64
3586 3786 80
3587 3787 75
3588 3788 82
3589 3789 50
3590 3790 78
3591 3791 87
3592 3792 65
3593 3793 71
3594 3794 99
3595 3795 72
3596 3796 66
3597 3797 61
3598 3798 62
3599 3799 43
3600 3800 47
3601 3801 49
3602 3802 54
3603 3803 50
3604 3804 45
3605 3805 48
3606 3806 40
3607 3807 55
3608 3808 91
3609 3809 64
3610 3810 48
3611 3811 56
3612 3812 75
3613 3813 54
3614 3814 55
3615 3815 45
3616 3816 59
3617 3817 58
3618 3818 77
3619 3819 96
3620 3820 62
3621 3821 88
3622 3822 69
3623 3823 104
3624 3824 56
3625 3825 58
3626 3826 70
3627 3827 60
3628 3828 55
3629 3829 54
3630 3830 55
3631 3831 60
3632 3832 58
3633 3833 65
3634 3834 71
3635 3835 42
3636 3836 40
3637 3837 23
3638 3838 43
3639 3839 32
3640 3840 36
3641 3841 43
3642 3842 32
3643 3843 36
3644 3844 21
3645 3845 36
3646 3846 10
3647 3847 20
3648 3848 22
3649 3849 28
3650 3850 40
3651 3851 48
3652 3852 39
3653 3853 51
3654 3854 71
3655 3855 69
3656 3856 78
3657 3857 44
3658 3858 56
3659 3859 51
3660 3860 55
3661 3861 61
3662 3862 58
3663 3863 59
3664 3864 32
3665 3865 60
3666 3866 59
3667 3867 56
3668 3868 53
3669 3869 76
3670 3870 86
3671 3871 67
3672 3872 78
3673 3873 76
3674 3874 62
3675 3875 76
3676 3876 76
3677 3877 69
3678 3878 64
3679 3879 71
3680 3880 87
3681 3881 54
3682 3882 74
3683 3883 49
3684 3884 53
3685 3885 69
3686 3886 59
3687 3887 92
3688 3888 80
3689 3889 61
3690 3890 65
3691 3891 85
3692 3892 98
3693 3893 70
3694 3894 70
3695 3895 71
3696 3896 60
3697 3897 62
3698 3898 67
3699 3899 42
3700 3900 75
3701 3901 62
3702 3902 70
3703 3903 53
3704 3904 55
3705 3905 64
3706 3906 66
3707 3907 62
3708 3908 50
3709 3909 61
3710 3910 48
3711 3911 44
3712 3912 51
3713 3913 58
3714 3914 66
3715 3915 70
3716 3916 62
3717 3917 56
3718 3918 45
3719 3919 27
3720 3920 42
3721 3921 60
3722 3922 60
3723 3923 65
3724 3924 53
3725 3925 45
3726 3926 60
3727 3927 53
3728 3928 58
3729 3929 48
3730 3930 50
3731 3931 58
3732 3932 67
3733 3933 70
3734 3934 74
3735 3935 75
3736 3936 49
3737 3937 65
3738 3938 75
3739 3939 64
3740 3940 67
3741 3941 51
3742 3942 74
3743 3943 54
3744 3944 31
3745 3945 55
3746 3946 66
3747 3947 65
3748 3948 49
3749 3949 75
3750 3950 62
3751 3951 98
3752 3952 61
3753 3953 70
3754 3954 55
3755 3955 61
3756 3956 69
3757 3957 55
3758 3958 59
3759 3959 72
3760 3960 61
3761 3961 66
3762 3962 61
3763 3963 86
3764 3964 77
3765 3965 72
3766 3966 83
3767 3967 66
3768 3968 71
3769 3969 71
3770 3970 78
3771 3971 49
3772 3972 51
3773 3973 61
3774 3974 42
3775 3975 29
3776 3976 15
3777 3977 22
3778 3978 34
3779 3979 39
3780 3980 37
3781 3981 37
3782 3982 38
3783 3983 40
3784 3984 39
3785 3985 32
3786 3986 40
3787 3987 38
3788 3988 32
3789 3989 43
3790 3990 33
3791 3991 49
3792 3992 51
3793 3993 38
3794 3994 36
3795 3995 44
3796 3996 45
3797 3997 18
3798 3998 24
3799 3999 33
3800 4000 23
3801 4001 23
3802 4002 58
3803 4003 44
3804 4004 45
3805 4005 70
3806 4006 64
3807 4007 91
3808 4008 74
3809 4009 50
3810 4010 51
3811 4011 59
3812 4012 61
3813 4013 62
3814 4014 80
3815 4015 62
3816 4016 72
3817 4017 89
3818 4018 93
3819 4019 58
3820 4020 55
3821 4021 48
3822 4022 76
3823 4023 55
3824 4024 64
3825 4025 72
3826 4026 80
3827 4027 64
3828 4028 55
3829 4029 96
3830 4030 74
3831 4031 81
3832 4032 104
3833 4033 98
3834 4034 119
3835 4035 88
3836 4036 103
3837 4037 85
3838 4038 104
3839 4039 116
3840 4040 120
3841 4041 127
3842 4042 118
3843 4043 114
3844 4044 120
3845 4045 103
3846 4046 108
3847 4047 124
3848 4048 105
3849 4049 113
3850 4050 123
3851 4051 94
3852 4052 111
3853 4053 124
3854 4054 114
3855 4055 114
3856 4056 129
3857 4057 115
3858 4058 118
3859 4059 129
3860 4060 94
3861 4061 113
3862 4062 98
3863 4063 141
3864 4064 115
3865 4065 121
3866 4066 108
3867 4067 88
3868 4068 100
3869 4069 119
3870 4070 93
3871 4071 75
3872 4072 78
3873 4073 88
3874 4074 83
3875 4075 102
3876 4076 78
3877 4077 80
3878 4078 96
3879 4079 125
3880 4080 135
3881 4081 65
3882 4082 78
3883 4083 86
3884 4084 77
3885 4085 65
3886 4086 75
3887 4087 71
3888 4088 64
3889 4089 59
3890 4090 56
3891 4091 28
3892 4092 34
3893 4093 38
3894 4094 21
3895 4095 31
3896 4096 26
3897 4097 42
3898 4098 43
3899 4099 33
3900 4100 51
3901 4101 74
3902 4102 76
3903 4103 70
3904 4104 48
3905 4105 66
3906 4106 47
3907 4107 70
3908 4108 86
3909 4109 83
3910 4110 92
3911 4111 100
3912 4112 55
3913 4113 64
3914 4114 56
3915 4115 77
3916 4116 78
3917 4117 60
3918 4118 60
3919 4119 65
3920 4120 97
3921 4121 89
3922 4122 81
3923 4123 108
3924 4124 104
3925 4125 62
3926 4126 115
3927 4127 92
3928 4128 127
3929 4129 120
3930 4130 67
3931 4131 96
3932 4132 93
3933 4133 75
3934 4134 80
3935 4135 60
3936 4136 88
3937 4137 83
3938 4138 67
3939 4139 76
3940 4140 66
3941 4141 77
3942 4142 83
3943 4143 83
3944 4144 87
3945 4145 69
3946 4146 67
3947 4147 59
3948 4148 70
3949 4149 61
3950 4150 93
3951 4151 51
3952 4152 69
3953 4153 82
3954 4154 82
3955 4155 110
3956 4156 78
3957 4157 100
3958 4158 82
3959 4159 71
3960 4160 47
3961 4161 64
3962 4162 49
3963 4163 72
3964 4164 54
3965 4165 51
3966 4166 58
3967 4167 47
3968 4168 53
3969 4169 65
3970 4170 87
3971 4171 83
3972 4172 66
3973 4173 54
3974 4174 54
3975 4175 47
3976 4176 58
3977 4177 37
3978 4178 32
3979 4179 36
3980 4180 66
3981 4181 77
3982 4182 65
3983 4183 38
3984 4184 69
3985 4185 76
3986 4186 50
3987 4187 59
3988 4188 81
3989 4189 49
3990 4190 50
3991 4191 45
3992 4192 56
3993 4193 83
3994 4194 75
3995 4195 85
3996 4196 74
3997 4197 64
3998 4198 66
3999 4199 69
4000 4200 67
4001 4201 71
4002 4202 62
4003 4203 77
4004 4204 77
4005 4205 59
4006 4206 54
4007 4207 39
4008 4208 94
4009 4209 81
4010 4210 99
4011 4211 61
4012 4212 72
4013 4213 99
4014 4214 81
4015 4215 80
4016 4216 56
4017 4217 17
4018 4218 36
4019 4219 28
4020 4220 32
4021 4221 18
4022 4222 34
4023 4223 45
4024 4224 39
4025 4225 50
4026 4226 54
4027 4227 66
4028 4228 54
4029 4229 33
4030 4230 37
4031 4231 51
4032 4232 48
4033 4233 62
4034 4234 40
4035 4235 28
4036 4236 38
4037 4237 27
4038 4238 27
4039 4239 22
4040 4240 18
4041 4241 4
4042 4242 27
4043 4243 9
4044 4244 26
4045 4245 29
4046 4246 24
4047 4247 34
4048 4248 36
4049 4249 18
4050 4250 12
4051 4251 13
4052 4252 5
4053 4253 38
4054 4254 72
4055 4255 70
4056 4256 59
4057 4257 58
4058 4258 59
4059 4259 47
4060 4260 66
4061 4261 86
4062 4262 111
4063 4263 123
4064 4264 83
4065 4265 65
4066 4266 40
4067 4267 37
4068 4268 15
4069 4269 36
4070 4270 23
4071 4271 20
4072 4272 49
4073 4273 66
4074 4274 47
4075 4275 48
4076 4276 26
4077 4277 59
4078 4278 85
4079 4279 49
4080 4280 83
4081 4281 75
4082 4282 85
4083 4283 85
4084 4284 59
4085 4285 75
4086 4286 58
4087 4287 53
4088 4288 66
4089 4289 60
4090 4290 74
4091 4291 61
4092 4292 38
4093 4293 58
4094 4294 45
4095 4295 36
4096 4296 42
4097 4297 36
4098 4298 55
4099 4299 42
4100 4300 77
4101 4301 54
4102 4302 44
4103 4303 33
4104 4304 24
4105 4305 24
4106 4306 39
4107 4307 38
4108 4308 48
4109 4309 47
4110 4310 47
4111 4311 47
4112 4312 48
4113 4313 44
4114 4314 50
4115 4315 49
4116 4316 47
4117 4317 32
4118 4318 36
4119 4319 37
4120 4320 27
4121 4321 51
4122 4322 50
4123 4323 34
4124 4324 36
4125 4325 22
4126 4326 42
4127 4327 42
4128 4328 37
4129 4329 58
4130 4330 34
4131 4331 48
4132 4332 38
4133 4333 31
4134 4334 38
4135 4335 45
4136 4336 42
4137 4337 53
4138 4338 42
4139 4339 39
4140 4340 34
4141 4341 38
4142 4342 48
4143 4343 50
4144 4344 51
4145 4345 51
4146 4346 40
4147 4347 37
4148 4348 45
4149 4349 59
4150 4350 45
4151 4351 37
4152 4352 39
4153 4353 56
4154 4354 27
4155 4355 47
4156 4356 37
4157 4357 40
4158 4358 26
4159 4359 21
4160 4360 38
4161 4361 56
4162 4362 43
4163 4363 38
4164 4364 38
4165 4365 45
4166 4366 35
4167 4367 46
4168 4368 61
4169 4369 43
4170 4370 37
4171 4371 51
4172 4372 56
4173 4373 54
4174 4374 46
4175 4375 59
4176 4376 46
4177 4377 48
4178 4378 50
4179 4379 34
4180 4380 32
4181 4381 51
4182 4382 46
4183 4383 59
4184 4384 53
4185 4385 64
4186 4386 51
4187 4387 70
4188 4388 70
4189 4389 89
4190 4390 78
4191 4391 77
4192 4392 91
4193 4393 56
4194 4394 132
4195 4395 78
4196 4396 77
4197 4397 66
4198 4398 80
4199 4399 53
4200 4400 107
4201 4401 88
4202 4402 70
4203 4403 69
4204 4404 96
4205 4405 89
4206 4406 64
4207 4407 70
4208 4408 83
4209 4409 70
4210 4410 67
4211 4411 21
4212 4412 26
4213 4413 15
4214 4414 26
4215 4415 13
4216 4416 19
4217 4417 40
4218 4418 13
4219 4419 13
4220 4420 13
4221 4421 21
4222 4422 13
4223 4423 19
4224 4424 27
4225 4425 45
4226 4426 48
4227 4427 45
4228 4428 48
4229 4429 74
4230 4430 54
4231 4431 83
4232 4432 64
4233 4433 58
4234 4434 46
4235 4435 70
4236 4436 56
4237 4437 54
4238 4438 66
4239 4439 45
4240 4440 62
4241 4441 50
4242 4442 77
4243 4443 56
4244 4444 59
4245 4445 51
4246 4446 46
4247 4447 61
4248 4448 46
4249 4449 61
4250 4450 66
4251 4451 59
4252 4452 67
4253 4453 78
4254 4454 61
4255 4455 56
4256 4456 48
4257 4457 38
4258 4458 53
4259 4459 46
4260 4460 54
4261 4461 74
4262 4462 88
4263 4463 101
4264 4464 89
4265 4465 66
4266 4466 53
4267 4467 45
4268 4468 59
4269 4469 32
4270 4470 46
4271 4471 46
4272 4472 46
4273 4473 72
4274 4474 46
4275 4475 61
4276 4476 24
4277 4477 48
4278 4478 42
4279 4479 31
4280 4480 32
4281 4481 31
4282 4482 15
4283 4483 13
4284 4484 23
4285 4485 29
4286 4486 18
4287 4487 34
4288 4488 26
4289 4489 13
4290 4490 24
4291 4491 35
4292 4492 26
4293 4493 37
4294 4494 42
4295 4495 27
4296 4496 19
4297 4497 43
4298 4498 42
4299 4499 48
4300 4500 37
4301 4501 21
4302 4502 24
4303 4503 16
4304 4504 27
4305 4505 24
4306 4506 26
4307 4507 13
4308 4508 13
4309 4509 13
4310 4510 13
4311 4511 21
4312 4512 21
4313 4513 21
4314 4514 13
4315 4515 13
4316 4516 13
4317 4517 13
4318 4518 13
4319 4519 16
4320 4520 23
4321 4521 19
4322 4522 13
4323 4523 26
4324 4524 18
4325 4525 16
4326 4526 38
4327 4527 23
4328 4528 40
4329 4529 43
4330 4530 45
4331 4531 26
4332 4532 38
4333 4533 64
4334 4534 43
4335 4535 32
4336 4536 16
4337 4537 23
4338 4538 24
4339 4539 23
4340 4540 50
4341 4541 58
4342 4542 26
4343 4543 51
4344 4544 42
4345 4545 31
4346 4546 13
4347 4547 21
4348 4548 16
4349 4549 45
4350 4550 24
4351 4551 37
4352 4552 42
4353 4553 121
4354 4554 117
4355 4555 121
4356 4556 113
4357 4557 97
4358 4558 66
4359 4559 48
4360 4560 74
4361 4561 88
4362 4562 83
4363 4563 111
4364 4564 77
4365 4565 66
4366 4566 107
4367 4567 98
4368 4568 85
4369 4569 91
4370 4570 88
4371 4571 86
4372 4572 74
4373 4573 83
4374 4574 87
4375 4575 83
4376 4576 119
4377 4577 80
4378 4578 99
4379 4579 92
4380 4580 87
4381 4581 88
4382 4582 89
4383 4583 91
4384 4584 105
4385 4585 99
4386 4586 89
4387 4587 97
4388 4588 77
4389 4589 56
4390 4590 115
4391 4591 91
4392 4592 70
4393 4593 85
4394 4594 71
4395 4595 74
4396 4596 81
4397 4597 97
4398 4598 91
4399 4599 65
4400 4600 89
4401 4601 65
4402 4602 80
4403 4603 94
4404 4604 85
4405 4605 83
4406 4606 108
4407 4607 67
4408 4608 88
4409 4609 100
4410 4610 53
4411 4611 70
4412 4612 55
4413 4613 66
4414 4614 83
4415 4615 75
4416 4616 97
4417 4617 85
4418 4618 88
4419 4619 67
4420 4620 85
4421 4621 75
4422 4622 103
4423 4623 102
4424 4624 87
4425 4625 82
4426 4626 94
4427 4627 100
4428 4628 83
4429 4629 97
4430 4630 107
4431 4631 121
4432 4632 99
4433 4633 92
4434 4634 100
4435 4635 88
4436 4636 87
4437 4637 86
4438 4638 100
4439 4639 74
4440 4640 72
4441 4641 80
4442 4642 103
4443 4643 80
4444 4644 89
4445 4645 80
4446 4646 86
4447 4647 77
4448 4648 87
4449 4649 108
4450 4650 123
4451 4651 94
4452 4652 105
4453 4653 116
4454 4654 130
4455 4655 121
4456 4656 99
4457 4657 137
4458 4658 98
4459 4659 119
4460 4660 115
4461 4661 97
4462 4662 99
4463 4663 118
4464 4664 94
4465 4665 114
4466 4666 124
4467 4667 137
4468 4668 105
4469 4669 107
4470 4670 119
4471 4671 107
4472 4672 119
4473 4673 113
4474 4674 116
4475 4675 100
4476 4676 96
4477 4677 108
4478 4678 111
4479 4679 96
4480 4680 100
4481 4681 116
4482 4682 114
4483 4683 92
4484 4684 82
4485 4685 82
4486 4686 115
4487 4687 110
4488 4688 121
4489 4689 107
4490 4690 102
4491 4691 109
4492 4692 115
4493 4693 126
4494 4694 109
4495 4695 115
4496 4696 131
4497 4697 103
4498 4698 126
4499 4699 108
4500 4700 103
4501 4701 98
4502 4702 109
4503 4703 92
4504 4704 115
4505 4705 113
4506 4706 97
4507 4707 97
4508 4708 103
4509 4709 99
4510 4710 92
4511 4711 105
4512 4712 114
4513 4713 104
4514 4714 107
4515 4715 116
4516 4716 120
4517 4717 108
4518 4718 119
4519 4719 108
4520 4720 104
4521 4721 107
4522 4722 102
4523 4723 105
4524 4724 108
4525 4725 99
4526 4726 108
4527 4727 104
4528 4728 121
4529 4729 115
4530 4730 104
4531 4731 98
4532 4732 107
4533 4733 85
4534 4734 89
4535 4735 109
4536 4736 92
4537 4737 97
4538 4738 103
4539 4739 105
4540 4740 87
4541 4741 92
4542 4742 97
4543 4743 85
4544 4744 76
4545 4745 75
4546 4746 67
4547 4747 92
4548 4748 72
4549 4749 83
4550 4750 75
4551 4751 104
4552 4752 108
4553 4753 103
4554 4754 98
4555 4755 92
4556 4756 96
4557 4757 89
4558 4758 116
4559 4759 111
4560 4760 105
4561 4761 107
4562 4762 81
4563 4763 87
4564 4764 85
4565 4765 74
4566 4766 100
4567 4767 85
4568 4768 77
4569 4769 85
4570 4770 103
4571 4771 92
4572 4772 83
4573 4773 65
4574 4774 88
4575 4775 76
4576 4776 93
4577 4777 100
4578 4778 96
4579 4779 82
4580 4780 71
4581 4781 93
4582 4782 71
4583 4783 113
4584 4784 100
4585 4785 93
4586 4786 70
4587 4787 70
4588 4788 66
4589 4789 65
4590 4790 83
4591 4791 88
4592 4792 104
4593 4793 103
4594 4794 105
4595 4795 74
4596 4796 108
4597 4797 108
4598 4798 100
4599 4799 93
4600 4800 115
4601 4801 76
4602 4802 71
4603 4803 87
4604 4804 99
4605 4805 110
4606 4806 77
4607 4807 92
4608 4808 94
4609 4809 126
4610 4810 104
4611 4811 115
4612 4812 109
4613 4813 109
4614 4814 129
4615 4815 115
4616 4816 132
4617 4817 85
4618 4818 104
4619 4819 109
4620 4820 131
4621 4821 104
4622 4822 113
4623 4823 103
4624 4824 111
4625 4825 111
4626 4826 105
4627 4827 108
4628 4828 93
4629 4829 126
4630 4830 111
4631 4831 108
4632 4832 107
4633 4833 102
4634 4834 110
4635 4835 97
4636 4836 115
4637 4837 119
4638 4838 72
4639 4839 98
4640 4840 107
4641 4841 102
4642 4842 78
4643 4843 130
4644 4844 127
4645 4845 123
4646 4846 123
4647 4847 127
4648 4848 111
4649 4849 96
4650 4850 98
4651 4851 107
4652 4852 102
4653 4853 108
4654 4854 86
4655 4855 107
4656 4856 94
4657 4857 76
4658 4858 88
4659 4859 75
4660 4860 75
4661 4861 74
4662 4862 87
4663 4863 93
4664 4864 77
4665 4865 88
4666 4866 109
4667 4867 88
4668 4868 105
4669 4869 110
4670 4870 108
4671 4871 105
4672 4872 80
4673 4873 102
4674 4874 108
4675 4875 110
4676 4876 98
4677 4877 89
4678 4878 78
4679 4879 89
4680 4880 86
4681 4881 76
4682 4882 85
4683 4883 102
4684 4884 74
4685 4885 76
4686 4886 80
4687 4887 113
4688 4888 121
4689 4889 136
4690 4890 94
4691 4891 98
4692 4892 100
4693 4893 114
4694 4894 110
4695 4895 121
4696 4896 111
4697 4897 113
4698 4898 102
4699 4899 93
4700 4900 104
4701 4901 123
4702 4902 118
4703 4903 99
4704 4904 91
4705 4905 129
4706 4906 80
4707 4907 103
4708 4908 115
4709 4909 110
4710 4910 86
4711 4911 88
4712 4912 103
4713 4913 107
4714 4914 109
4715 4915 113
4716 4916 110
4717 4917 102
4718 4918 82
4719 4919 107
4720 4920 91
4721 4921 119
4722 4922 114
4723 4923 111
4724 4924 96
4725 4925 108
4726 4926 109
4727 4927 105
4728 4928 89
4729 4929 88
4730 4930 114
4731 4931 120
4732 4932 97
4733 4933 111
4734 4934 113
4735 4935 119
4736 4936 110
4737 4937 104
4738 4938 130
4739 4939 136
4740 4940 121
4741 4941 138
4742 4942 134
4743 4943 121
4744 4944 127
4745 4945 130
4746 4946 103
4747 4947 113
4748 4948 89
4749 4949 120
4750 4950 111
4751 4951 104
4752 4952 124
4753 4953 126
4754 4954 136
4755 4955 125
4756 4956 107
4757 4957 127
4758 4958 130
4759 4959 123
4760 4960 116
4761 4961 107
4762 4962 97
4763 4963 118
4764 4964 100
4765 4965 102
4766 4966 98
4767 4967 98
4768 4968 102
4769 4969 116
4770 4970 72
4771 4971 124
4772 4972 96
4773 4973 97
4774 4974 89
4775 4975 87
4776 4976 98
4777 4977 93
4778 4978 102
4779 4979 118
4780 4980 102
4781 4981 111
4782 4982 119
4783 4983 102
4784 4984 109
4785 4985 96
4786 4986 96
4787 4987 109
4788 4988 98
4789 4989 80
4790 4990 103
4791 4991 97
4792 4992 104
4793 4993 100
4794 4994 125
4795 4995 99
4796 4996 100
4797 4997 110
4798 4998 100
4799 4999 100
4800 5000 75
4801 5001 94
4802 5002 114
4803 5003 109
4804 5004 108
4805 5005 86
4806 5006 115
4807 5007 113
4808 5008 86
4809 5009 92
4810 5010 97
4811 5011 96
4812 5012 99
4813 5013 103
4814 5014 85
4815 5015 83
4816 5016 80
4817 5017 97
4818 5018 80
4819 5019 107
4820 5020 88
4821 5021 60
4822 5022 77
4823 5023 78
4824 5024 94
4825 5025 93
4826 5026 97
4827 5027 89
4828 5028 76
4829 5029 96
4830 5030 64
4831 5031 97
4832 5032 76
4833 5033 85
4834 5034 75
4835 5035 98
4836 5036 93
4837 5037 100
4838 5038 109
4839 5039 127
4840 5040 136
4841 5041 97
4842 5042 105
4843 5043 89
4844 5044 108
4845 5045 114
4846 5046 115
4847 5047 116
4848 5048 109
4849 5049 103
4850 5050 104
4851 5051 86
4852 5052 114
4853 5053 100
4854 5054 105
4855 5055 113
4856 5056 119
4857 5057 121
4858 5058 102
4859 5059 108
4860 5060 105
4861 5061 85
4862 5062 102
4863 5063 103
4864 5064 115
4865 5065 99
4866 5066 83
4867 5067 80
4868 5068 108
4869 5069 114
4870 5070 97
4871 5071 89
4872 5072 96
4873 5073 102
4874 5074 113
4875 5075 108
4876 5076 94
4877 5077 103
4878 5078 108
4879 5079 97
4880 5080 77
4881 5081 88
4882 5082 76
4883 5083 81
4884 5084 54
4885 5085 93
4886 5086 91
4887 5087 89
4888 5088 83
4889 5089 86
4890 5090 92
4891 5091 85
4892 5092 107
4893 5093 85
4894 5094 96
4895 5095 111
4896 5096 87
4897 5097 103
4898 5098 85
4899 5099 111
4900 5100 140
4901 5101 134
4902 5102 153
4903 5103 111
4904 5104 104
4905 5105 98
4906 5106 134
4907 5107 108
4908 5108 99
4909 5109 118
4910 5110 85
4911 5111 121
4912 5112 121
4913 5113 100
4914 5114 116
4915 5115 98
4916 5116 98
4917 5117 97
4918 5118 93
4919 5119 104
4920 5120 94
4921 5121 98
4922 5122 83
4923 5123 71
4924 5124 71
4925 5125 51
4926 5126 58
4927 5127 66
4928 5128 62
4929 5129 96
4930 5130 94
4931 5131 62
4932 5132 89
4933 5133 113
4934 5134 94
4935 5135 88
4936 5136 64
4937 5137 62
4938 5138 80
4939 5139 54
4940 5140 60
4941 5141 83
4942 5142 85
4943 5143 69
4944 5144 97
4945 5145 60
4946 5146 49
4947 5147 69
4948 5148 85
4949 5149 45
4950 5150 72
4951 5151 64
4952 5152 89
4953 5153 74
4954 5154 69
4955 5155 72
4956 5156 80
4957 5157 71
4958 5158 56
4959 5159 58
4960 5160 38
4961 5161 42
4962 5162 70
4963 5163 40
4964 5164 37
4965 5165 53
4966 5166 55
4967 5167 50
4968 5168 54
4969 5169 56
4970 5170 48
4971 5171 37
4972 5172 48
4973 5173 43
4974 5174 44
4975 5175 83
4976 5176 72
4977 5177 71
4978 5178 62
4979 5179 65
4980 5180 61
4981 5181 88
4982 5182 110
4983 5183 58
4984 5184 56
4985 5185 56
4986 5186 65
4987 5187 54
4988 5188 65
4989 5189 42
4990 5190 54
4991 5191 47
4992 5192 45
4993 5193 38
4994 5194 45
4995 5195 51
4996 5196 38
4997 5197 70
4998 5198 51
4999 5199 74
5000 5200 43
5001 5201 65
5002 5202 77
5003 5203 74
5004 5204 74
5005 5205 97
5006 5206 97
5007 5207 99
5008 5208 80
5009 5209 82
5010 5210 94
5011 5211 81
5012 5212 92
5013 5213 62
5014 5214 72
5015 5215 80
5016 5216 83
5017 5217 74
5018 5218 69
5019 5219 62
5020 5220 60
5021 5221 40
5022 5222 66
5023 5223 54
5024 5224 55
5025 5225 80
5026 5226 74
5027 5227 67
5028 5228 67
5029 5229 104
5030 5230 88
5031 5231 98
5032 5232 85
5033 5233 108
5034 5234 111
5035 5235 80
5036 5236 98
5037 5237 94
5038 5238 86
5039 5239 88
5040 5240 83
5041 5241 93
5042 5242 64
5043 5243 82
5044 5244 96
5045 5245 96
5046 5246 77
5047 5247 93
5048 5248 103
5049 5249 99
5050 5250 81
5051 5251 72
5052 5252 102
5053 5253 78
5054 5254 91
5055 5255 91
5056 5256 80
5057 5257 89
5058 5258 96
5059 5259 103
5060 5260 75
5061 5261 88
5062 5262 81
5063 5263 105
5064 5264 99
5065 5265 104
5066 5266 116
5067 5267 83
5068 5268 72
5069 5269 80
5070 5270 81
5071 5271 80
5072 5272 59
5073 5273 93
5074 5274 60
5075 5275 76
5076 5276 87
5077 5277 88
5078 5278 99
5079 5279 105
5080 5280 76
5081 5281 82
5082 5282 91
5083 5283 104
5084 5284 61
5085 5285 58
5086 5286 49
5087 5287 56
5088 5288 65
5089 5289 67
5090 5290 55
5091 5291 60
5092 5292 31
5093 5293 43
5094 5294 51
5095 5295 42
5096 5296 33
5097 5297 37
5098 5298 61
5099 5299 33
5100 5300 39
5101 5301 37
5102 5302 45
5103 5303 43
5104 5304 29
5105 5305 36
5106 5306 34
5107 5307 31
5108 5308 27
5109 5309 40
5110 5310 40
5111 5311 60
5112 5312 24
5113 5313 32
5114 5314 32
5115 5315 29
5116 5316 28
5117 5317 34
5118 5318 45
5119 5319 59
5120 5320 50
5121 5321 37
5122 5322 31
5123 5323 26
5124 5324 34
5125 5325 29
5126 5326 26
5127 5327 44
5128 5328 29
5129 5329 47
5130 5330 44
5131 5331 42
5132 5332 28
5133 5333 27
5134 5334 28
5135 5335 34
5136 5336 37
5137 5337 42
5138 5338 34
5139 5339 47
5140 5340 45
5141 5341 27
5142 5342 43
5143 5343 42
5144 5344 34
5145 5345 31
5146 5346 39
5147 5347 29
5148 5348 32
5149 5349 28
5150 5350 29
5151 5351 40
5152 5352 34
5153 5353 38
5154 5354 44
5155 5355 42
5156 5356 31
5157 5357 38
5158 5358 34
5159 5359 27
5160 5360 44
5161 5361 36
5162 5362 49
5163 5363 33
5164 5364 33
5165 5365 33
5166 5366 24
5167 5367 34
5168 5368 60
5169 5369 39
5170 5370 51
5171 5371 34
5172 5372 61
5173 5373 44
5174 5374 36
5175 5375 47
5176 5376 42
5177 5377 61
5178 5378 47
5179 5379 32
5180 5380 39
5181 5381 37
5182 5382 40
5183 5383 36
5184 5384 38
5185 5385 34
5186 5386 39
5187 5387 37
5188 5388 23
5189 5389 37
5190 5390 32
5191 5391 27
5192 5392 31
5193 5393 50
5194 5394 47
5195 5395 43
5196 5396 53
5197 5397 39
5198 5398 33
5199 5399 66
5200 5400 58
5201 5401 33
5202 5402 32
5203 5403 43
5204 5404 36
5205 5405 55
5206 5406 29
5207 5407 39
5208 5408 34
5209 5409 40
5210 5410 40
5211 5411 50
5212 5412 38
5213 5413 51
5214 5414 42
5215 5415 37
5216 5416 50
5217 5417 45
5218 5418 59
5219 5419 51
5220 5420 40
5221 5421 55
5222 5422 66
5223 5423 56
5224 5424 48
5225 5425 51
5226 5426 42
5227 5427 37
5228 5428 27
5229 5429 18
5230 5430 43
5231 5431 38
5232 5432 37
5233 5433 26
5234 5434 31
5235 5435 48
5236 5436 24
5237 5437 34
5238 5438 49
5239 5439 40
5240 5440 51
5241 5441 37
5242 5442 39
5243 5443 51
5244 5444 44
5245 5445 47
5246 5446 59
5247 5447 48
5248 5448 34
5249 5449 43
5250 5450 49
5251 5451 54
5252 5452 36
5253 5453 45
5254 5454 48
5255 5455 34
5256 5456 44
5257 5457 44
5258 5458 49
5259 5459 39
5260 5460 44
5261 5461 45
5262 5462 43
5263 5463 49
5264 5464 21
5265 5465 40
5266 5466 38
5267 5467 43
5268 5468 36
5269 5469 40
5270 5470 40
5271 5471 39
5272 5472 39
5273 5473 47
5274 5474 32
5275 5475 38
5276 5476 28
5277 5477 42
5278 5478 64
5279 5479 44
5280 5480 40
5281 5481 38
5282 5482 38
5283 5483 28
5284 5484 39
5285 5485 33
5286 5486 38
5287 5487 59
5288 5488 42
5289 5489 39
5290 5490 51
5291 5491 31
5292 5492 33
5293 5493 37
5294 5494 11
5295 5495 39
5296 5496 29
5297 5497 59
5298 5498 12
5299 5499 28
5300 5500 9
5301 5501 6
5302 5502 4
5303 5503 0
5304 5504 13
5305 5505 16
5306 5506 17
5307 5507 9
5308 5508 12
5309 5509 9
5310 5510 6
5311 5511 0
5312 5512 4
5313 5513 2
5314 5514 6
5315 5515 2
5316 5516 5
5317 5517 9
5318 5518 20
5319 5519 13
5320 5520 18
5321 5521 16
5322 5522 23
5323 5523 15
5324 5524 11
5325 5525 13
5326 5526 13
5327 5527 23
5328 5528 17
5329 5529 11
5330 5530 20
5331 5531 34
5332 5532 6
5333 5533 32
5334 5534 23
5335 5535 31
5336 5536 28
5337 5537 24
5338 5538 15
5339 5539 6
5340 5540 15
5341 5541 23
5342 5542 11
5343 5543 11
5344 5544 26
5345 5545 32
5346 5546 31
5347 5547 31
5348 5548 32
5349 5549 32
5350 5550 18
5351 5551 22
5352 5552 33
5353 5553 24
5354 5554 23
5355 5555 15
5356 5556 0
5357 5557 5
5358 5558 15
5359 5559 20
5360 5560 5
5361 5561 20
5362 5562 32
5363 5563 54
5364 5564 56
5365 5565 31
5366 5566 18
5367 5567 49
5368 5568 53
5369 5569 48
5370 5570 48
5371 5571 43
5372 5572 50
5373 5573 36
5374 5574 55
5375 5575 45
5376 5576 48
5377 5577 42
5378 5578 44
5379 5579 43
5380 5580 29
5381 5581 31
5382 5582 50
5383 5583 58
5384 5584 58
5385 5585 55
5386 5586 43
5387 5587 58
5388 5588 54
5389 5589 49
5390 5590 49
5391 5591 69
5392 5592 34
5393 5593 59
5394 5594 67
5395 5595 42
5396 5596 39
5397 5597 50
5398 5598 43
5399 5599 51
5400 5600 37
5401 5601 33
5402 5602 34
5403 5603 64
5404 5604 32
5405 5605 55
5406 5606 33
5407 5607 31
5408 5608 37
5409 5609 33
5410 5610 45
5411 5611 42
5412 5612 34
5413 5613 48
5414 5614 48
5415 5615 53
5416 5616 81
5417 5617 33
5418 5618 39
5419 5619 48
5420 5620 45
5421 5621 36
5422 5622 21
5423 5623 31
5424 5624 53
5425 5625 16
5426 5626 29
5427 5627 20
5428 5628 16
5429 5629 16
5430 5630 28
5431 5631 31
5432 5632 24
5433 5633 6
5434 5634 12
5435 5635 5
5436 5636 6
5437 5637 9
5438 5638 7
5439 5639 5
5440 5640 0
5441 5641 21
5442 5642 13
5443 5643 0
5444 5644 16
5445 5645 28
5446 5646 10
5447 5647 0
5448 5648 1
5449 5649 6
5450 5650 15
5451 5651 21
5452 5652 0
5453 5653 2
5454 5654 5
5455 5655 23
5456 5656 7
5457 5657 6
5458 5658 0
5459 5659 6
5460 5660 0
5461 5661 4
5462 5662 9
5463 5663 1
5464 5664 1
5465 5665 2
5466 5666 0
5467 5667 7
5468 5668 0
5469 5669 6
5470 5670 15
5471 5671 16
5472 5672 7
5473 5673 20
5474 5674 15
5475 5675 7
5476 5676 10
5477 5677 4
5478 5678 0
5479 5679 6
5480 5680 16
5481 5681 12
5482 5682 11
5483 5683 5
5484 5684 20
5485 5685 16
5486 5686 13
5487 5687 0
5488 5688 6
5489 5689 12
5490 5690 6
5491 5691 7
5492 5692 18
5493 5693 11
5494 5694 15
5495 5695 5
5496 5696 7
5497 5697 15
5498 5698 18
5499 5699 7
5500 5700 0
5501 5701 0
5502 5702 1
5503 5703 5
5504 5704 9
5505 5705 0
5506 5706 9
5507 5707 16
5508 5708 28
5509 5709 11
5510 5710 13
5511 5711 11
5512 5712 7
5513 5713 2
5514 5714 6
5515 5715 11
5516 5716 6
5517 5717 17
5518 5718 18
5519 5719 15
5520 5720 11
5521 5721 10
5522 5722 20
5523 5723 12
5524 5724 28
5525 5725 43
5526 5726 38
5527 5727 36
5528 5728 26
5529 5729 49
5530 5730 34
5531 5731 49
5532 5732 42
5533 5733 50
5534 5734 27
5535 5735 31
5536 5736 31
5537 5737 48
5538 5738 36
5539 5739 42
5540 5740 27
5541 5741 56
5542 5742 43
5543 5743 50
5544 5744 51
5545 5745 81
5546 5746 38
5547 5747 44
5548 5748 45
5549 5749 39
5550 5750 34
5551 5751 34
5552 5752 44
5553 5753 26
5554 5754 32
5555 5755 38
5556 5756 42
5557 5757 28
5558 5758 40
5559 5759 21
5560 5760 26
5561 5761 29
5562 5762 29
5563 5763 23
5564 5764 23
5565 5765 26
5566 5766 23
5567 5767 20
5568 5768 26
5569 5769 7
5570 5770 16
5571 5771 15
5572 5772 17
5573 5773 20
5574 5774 43
5575 5775 28
5576 5776 22
5577 5777 36
5578 5778 37
5579 5779 45
5580 5780 45
5581 5781 55
5582 5782 55
5583 5783 45
5584 5784 36
5585 5785 24
5586 5786 36
5587 5787 43
5588 5788 40
5589 5789 39
5590 5790 40
5591 5791 28
5592 5792 47
5593 5793 45
5594 5794 38
5595 5795 21
5596 5796 33
5597 5797 33
5598 5798 37
5599 5799 27
5600 5800 22
5601 5801 16
5602 5802 22
5603 5803 33
5604 5804 34
5605 5805 21
5606 5806 28
5607 5807 21
5608 5808 24
5609 5809 26
5610 5810 26
5611 5811 24
5612 5812 24
5613 5813 20
5614 5814 11
5615 5815 34
5616 5816 27
5617 5817 34
5618 5818 21
5619 5819 28
5620 5820 21
5621 5821 23
5622 5822 18
5623 5823 26
5624 5824 31
5625 5825 21
5626 5826 29
5627 5827 22
5628 5828 23
5629 5829 24
5630 5830 15
5631 5831 24
5632 5832 27
5633 5833 22
5634 5834 34
5635 5835 39
5636 5836 26
5637 5837 29
5638 5838 24
5639 5839 22
5640 5840 40
5641 5841 21
5642 5842 31
5643 5843 21
5644 5844 39
5645 5845 44
5646 5846 22
5647 5847 20
5648 5848 23
5649 5849 26
5650 5850 18
5651 5851 21
5652 5852 17
5653 5853 21
5654 5854 12
5655 5855 20
5656 5856 12
5657 5857 17
5658 5858 23
5659 5859 22
5660 5860 20
5661 5861 21
5662 5862 29
5663 5863 27
5664 5864 32
5665 5865 31
5666 5866 21
5667 5867 22
5668 5868 29
5669 5869 17
5670 5870 22
5671 5871 34
5672 5872 22
5673 5873 6
5674 5874 22
5675 5875 10
5676 5876 26
5677 5877 27
5678 5878 18
5679 5879 44
5680 5880 20
5681 5881 27
5682 5882 24
5683 5883 11
5684 5884 10
5685 5885 15
5686 5886 6
5687 5887 0
5688 5888 13
5689 5889 6
5690 5890 11
5691 5891 13
5692 5892 12
5693 5893 20
5694 5894 4
5695 5895 17
5696 5896 5
5697 5897 0
5698 5898 11
5699 5899 5
5700 5900 6
5701 5901 13
5702 5902 17
5703 5903 21
5704 5904 23
5705 5905 0
5706 5906 0
5707 5907 18
5708 5908 18
5709 5909 5
5710 5910 2
5711 5911 0
5712 5912 11
5713 5913 13
5714 5914 12
5715 5915 5
5716 5916 9
5717 5917 6
5718 5918 23
5719 5919 18
5720 5920 11
5721 5921 11
5722 5922 15
5723 5923 17
5724 5924 16
5725 5925 27
5726 5926 24
5727 5927 27
5728 5928 16
5729 5929 23
5730 5930 29
5731 5931 32
5732 5932 26
5733 5933 12
5734 5934 20
5735 5935 17
5736 5936 34
5737 5937 18
5738 5938 27
5739 5939 36
5740 5940 16
5741 5941 43
5742 5942 23
5743 5943 34
5744 5944 29
5745 5945 29
5746 5946 18
5747 5947 21
5748 5948 6
5749 5949 12
5750 5950 26
5751 5951 17
5752 5952 27
5753 5953 20
5754 5954 15
5755 5955 9
5756 5956 13
5757 5957 20
5758 5958 34
5759 5959 22
5760 5960 39
5761 5961 37
5762 5962 36
5763 5963 44
5764 5964 24
5765 5965 6
5766 5966 13
5767 5967 26
5768 5968 4
5769 5969 16
5770 5970 16
5771 5971 15
5772 5972 15
5773 5973 9
5774 5974 2
5775 5975 10
5776 5976 33
5777 5977 24
5778 5978 24
5779 5979 21
5780 5980 17
5781 5981 18
5782 5982 11
5783 5983 11
5784 5984 1
5785 5985 22
5786 5986 7
5787 5987 9
5788 5988 7
5789 5989 22
5790 5990 29
5791 5991 7
5792 5992 18
5793 5993 13
5794 5994 21
5795 5995 28
5796 5996 15
5797 5997 21
5798 5998 27
5799 5999 42
5800 6000 39
5801 6001 32
5802 6002 47
5803 6003 39
5804 6004 47
5805 6005 39
5806 6006 37
5807 6007 37
5808 6008 38
5809 6009 18
5810 6010 16
5811 6011 17
5812 6012 43
5813 6013 29
5814 6014 42
5815 6015 48
5816 6016 37
5817 6017 47
5818 6018 36
5819 6019 51
5820 6020 40
5821 6021 42
5822 6022 31
5823 6023 18
5824 6024 29
5825 6025 22
5826 6026 23
5827 6027 31
5828 6028 24
5829 6029 27
5830 6030 16
5831 6031 33
5832 6032 23
5833 6033 21
5834 6034 33
5835 6035 45
5836 6036 36
5837 6037 40
5838 6038 43
5839 6039 56
5840 6040 51
5841 6041 38
5842 6042 37
5843 6043 38
5844 6044 27
5845 6045 24
5846 6046 27
5847 6047 44
5848 6048 34
5849 6049 44
5850 6050 53
5851 6051 31
5852 6052 6
5853 6053 22
5854 6054 24
5855 6055 34
5856 6056 34
5857 6057 43
5858 6058 23
5859 6059 26
5860 6060 18
5861 6061 10
5862 6062 9
5863 6063 21
5864 6064 12
5865 6065 31
5866 6066 7
5867 6067 16
5868 6068 23
5869 6069 7
5870 6070 12
5871 6071 21
5872 6072 16
5873 6073 10
5874 6074 15
5875 6075 6
5876 6076 9
5877 6077 7
5878 6078 18
5879 6079 6
5880 6080 6
5881 6081 6
5882 6082 11
5883 6083 7
5884 6084 15
5885 6085 2
5886 6086 13
5887 6087 10
5888 6088 15
5889 6089 10
5890 6090 10
5891 6091 12
5892 6092 7
5893 6093 0
5894 6094 7
5895 6095 12
5896 6096 1
5897 6097 11
5898 6098 9
5899 6099 4
5900 6100 6
5901 6101 6
5902 6102 0
5903 6103 0
5904 6104 5
5905 6105 6
5906 6106 6
5907 6107 5
5908 6108 0
5909 6109 0
5910 6110 4
5911 6111 1
5912 6112 11
5913 6113 15
5914 6114 0
5915 6115 10
5916 6116 1
5917 6117 4
5918 6118 17
5919 6119 16
5920 6120 20
5921 6121 21
5922 6122 1
5923 6123 5
5924 6124 7
5925 6125 4
5926 6126 9
5927 6127 4
5928 6128 12
5929 6129 18
5930 6130 20
5931 6131 11
5932 6132 0
5933 6133 13
5934 6134 0
5935 6135 5
5936 6136 7
5937 6137 18
5938 6138 10
5939 6139 11
5940 6140 4
5941 6141 2
5942 6142 5
5943 6143 11
5944 6144 1
5945 6145 1
5946 6146 6
5947 6147 7
5948 6148 12
5949 6149 9
5950 6150 2
5951 6151 7
5952 6152 4
5953 6153 4
5954 6154 0
5955 6155 7
5956 6156 4
5957 6157 5
5958 6158 2
5959 6159 4
5960 6160 6
5961 6161 4
5962 6162 9
5963 6163 10
5964 6164 5
5965 6165 4
5966 6166 11
5967 6167 7
5968 6168 2
5969 6169 11
5970 6170 5
5971 6171 6
5972 6172 2
5973 6173 16
5974 6174 6
5975 6175 12
5976 6176 7
5977 6177 21
5978 6178 6
5979 6179 4
5980 6180 6
5981 6181 12
5982 6182 6
5983 6183 1
5984 6184 5
5985 6185 0
5986 6186 6
5987 6187 0
5988 6188 1
5989 6189 0
5990 6190 0
5991 6191 0
5992 6192 0
5993 6193 5
5994 6194 0
5995 6195 5
5996 6196 2
5997 6197 7
5998 6198 0
5999 6199 4
6000 6200 2
6001 6201 0
6002 6202 6
6003 6203 0
6004 6204 0
6005 6205 1
6006 6206 0
6007 6207 2
6008 6208 0
6009 6209 1
6010 6210 0
6011 6211 1
6012 6212 0
6013 6213 6
6014 6214 1
6015 6215 0
6016 6216 0
6017 6217 1
6018 6218 0
6019 6219 0
6020 6220 0
6021 6221 0
6022 6222 0
6023 6223 0
6024 6224 6
6025 6225 5
6026 6226 0
6027 6227 0
6028 6228 0
6029 6229 2
6030 6230 4
6031 6231 4
6032 6232 5
6033 6233 2
6034 6234 5
6035 6235 6
6036 6236 5
6037 6237 1
6038 6238 0
6039 6239 4
6040 6240 0
6041 6241 1
6042 6242 0
6043 6243 6
6044 6244 6
6045 6245 4
6046 6246 7
6047 6247 1
6048 6248 0
6049 6249 0
6050 6250 4
6051 6251 0
6052 6252 0
6053 6253 0
6054 6254 0
6055 6255 0
6056 6256 1
6057 6257 0
6058 6258 0
6059 6259 0
6060 6260 4
6061 6261 1
6062 6262 7
6063 6263 5
6064 6264 0
6065 6265 1
6066 6266 0
6067 6267 13
6068 6268 1
6069 6269 10
6070 6270 9
6071 6271 0
6072 6272 1
6073 6273 0
6074 6274 7
6075 6275 5
6076 6276 0
6077 6277 0
6078 6278 0
6079 6279 5
6080 6280 5
6081 6281 0
6082 6282 7
6083 6283 6
6084 6284 4
6085 6285 0
6086 6286 5
6087 6287 5
6088 6288 2
6089 6289 2
6090 6290 0
6091 6291 5
6092 6292 6
6093 6293 5
6094 6294 0
6095 6295 5
6096 6296 2
6097 6297 4
6098 6298 5
6099 6299 0
6100 6300 5
6101 6301 9
6102 6302 6
6103 6303 4
6104 6304 5
6105 6305 10
6106 6306 5
6107 6307 10
6108 6308 0
6109 6309 1
6110 6310 9
6111 6311 0
6112 6312 1
6113 6313 0
6114 6314 16
6115 6315 2
6116 6316 13
6117 6317 5
6118 6318 1
6119 6319 2
6120 6320 10
6121 6321 0
6122 6322 11
6123 6323 11
6124 6324 17
6125 6325 27
6126 6326 27
6127 6327 29
6128 6328 24
6129 6329 22
6130 6330 20
6131 6331 10
6132 6332 7
6133 6333 0
6134 6334 10
6135 6335 12
6136 6336 38
6137 6337 29
6138 6338 36
6139 6339 54
6140 6340 38
6141 6341 39
6142 6342 32
6143 6343 33
6144 6344 48
6145 6345 34
6146 6346 24
6147 6347 21
6148 6348 38
6149 6349 59
6150 6350 37
6151 6351 48
6152 6352 40
6153 6353 29
6154 6354 45
6155 6355 36
6156 6356 31
6157 6357 34
6158 6358 40
6159 6359 50
6160 6360 34
6161 6361 49
6162 6362 58
6163 6363 60
6164 6364 49
6165 6365 39
6166 6366 49
6167 6367 40
6168 6368 43
6169 6369 32
6170 6370 31
6171 6371 43
6172 6372 55
6173 6373 42
6174 6374 39
6175 6375 39
6176 6376 37
6177 6377 17
6178 6378 34
6179 6379 45
6180 6380 15
6181 6381 17
6182 6382 31
6183 6383 10
6184 6384 13
6185 6385 18
6186 6386 53
6187 6387 27
6188 6388 28
6189 6389 32
6190 6390 40
6191 6391 51
6192 6392 26
6193 6393 60
6194 6394 66
6195 6395 26
6196 6396 42
6197 6397 42
6198 6398 39
6199 6399 58
6200 6400 33
6201 6401 36
6202 6402 55
6203 6403 47
6204 6404 42
6205 6405 33
6206 6406 22
6207 6407 34
6208 6408 6
6209 6409 5
6210 6410 15
6211 6411 15
6212 6412 23
6213 6413 28
6214 6414 29
6215 6415 18
6216 6416 11
6217 6417 13
6218 6418 26
6219 6419 5
6220 6420 0
6221 6421 26
6222 6422 16
6223 6423 18
6224 6424 10
6225 6425 5
6226 6426 2
6227 6427 12
6228 6428 1
6229 6429 10
6230 6430 4
6231 6431 6
6232 6432 11
6233 6433 0
6234 6434 2
6235 6435 2
6236 6436 1
6237 6437 7
6238 6438 6
6239 6439 7
6240 6440 9
6241 6441 10
6242 6442 4
6243 6443 21
6244 6444 4
6245 6445 10
6246 6446 10
6247 6447 9
6248 6448 6
6249 6449 7
6250 6450 7
6251 6451 1
6252 6452 7
6253 6453 12
6254 6454 24
6255 6455 36
6256 6456 20
6257 6457 15
6258 6458 13
6259 6459 15
6260 6460 23
6261 6461 26
6262 6462 11
6263 6463 18
6264 6464 20
6265 6465 15
6266 6466 15
6267 6467 24
6268 6468 18
6269 6469 17
6270 6470 11
6271 6471 10
6272 6472 10
6273 6473 16
6274 6474 11
6275 6475 11
6276 6476 21
6277 6477 34
6278 6478 31
6279 6479 29
6280 6480 20
6281 6481 20
6282 6482 20
6283 6483 27
6284 6484 13
6285 6485 18
6286 6486 12
6287 6487 12
6288 6488 16
6289 6489 23
6290 6490 26
6291 6491 31
6292 6492 31
6293 6493 34
6294 6494 15
6295 6495 27
6296 6496 11
6297 6497 4
6298 6498 2
6299 6499 13
6300 6500 32
6301 6501 36
6302 6502 42
6303 6503 28
6304 6504 20
6305 6505 21
6306 6506 12
6307 6507 13
6308 6508 17
6309 6509 24
6310 6510 24
6311 6511 12
6312 6512 16
6313 6513 11
6314 6514 20
6315 6515 33
6316 6516 4
6317 6517 4
6318 6518 11
6319 6519 18
6320 6520 17
6321 6521 13
6322 6522 24
6323 6523 13
6324 6524 20
6325 6525 21
6326 6526 24
6327 6527 42
6328 6528 39
6329 6529 18
6330 6530 21
6331 6531 22
6332 6532 16
6333 6533 26
6334 6534 18
6335 6535 7
6336 6536 7
6337 6537 23
6338 6538 23
6339 6539 20
6340 6540 33
6341 6541 22
6342 6542 22
6343 6543 13
6344 6544 23
6345 6545 18
6346 6546 20
6347 6547 16
6348 6548 7
6349 6549 28
6350 6550 17
6351 6551 48
6352 6552 26
6353 6553 22
6354 6554 43
6355 6555 15
6356 6556 34
6357 6557 31
6358 6558 27
6359 6559 20
6360 6560 20
6361 6561 13
6362 6562 32
6363 6563 37
6364 6564 31
6365 6565 29
6366 6566 29
6367 6567 20
6368 6568 11
6369 6569 9
6370 6570 10
6371 6571 7
6372 6572 0
6373 6573 0
6374 6574 9
6375 6575 10
6376 6576 1
6377 6577 7
6378 6578 15
6379 6579 13
6380 6580 26
6381 6581 16
6382 6582 26
6383 6583 20
6384 6584 31
6385 6585 21
6386 6586 2
6387 6587 13
6388 6588 12
6389 6589 6
6390 6590 20
6391 6591 23
6392 6592 5
6393 6593 26
6394 6594 47
6395 6595 36
6396 6596 22
6397 6597 26
6398 6598 22
6399 6599 38
6400 6600 38
6401 6601 26
6402 6602 23
6403 6603 20
6404 6604 20
6405 6605 37
6406 6606 34
6407 6607 28
6408 6608 19
6409 6609 9
6410 6610 6
6411 6611 14
6412 6612 13
6413 6613 22
6414 6614 8
6415 6615 0
6416 6616 0
6417 6617 4
6418 6618 14
6419 6619 8
6420 6620 15
6421 6621 28
6422 6622 19
6423 6623 14
6424 6624 21
6425 6625 17
6426 6626 18
6427 6627 22
6428 6628 4
6429 6629 4
6430 6630 3
6431 6631 24
6432 6632 14
6433 6633 14
6434 6634 19
6435 6635 9
6436 6636 1
6437 6637 9
6438 6638 4
6439 6639 16
6440 6640 22
6441 6641 20
6442 6642 9
6443 6643 18
6444 6644 16
6445 6645 0
6446 6646 4
6447 6647 8
6448 6648 9
6449 6649 1
6450 6650 14
6451 6651 8
6452 6652 6
6453 6653 18
6454 6654 18
6455 6655 26
6456 6656 18
6457 6657 32
6458 6658 41
6459 6659 28
6460 6660 27
6461 6661 29
6462 6662 18
6463 6663 30
6464 6664 21
6465 6665 27
6466 6666 38
6467 6667 14
6468 6668 26
6469 6669 24
6470 6670 31
6471 6671 34
6472 6672 27
6473 6673 33
6474 6674 29
6475 6675 24
6476 6676 29
6477 6677 36
6478 6678 30
6479 6679 37
6480 6680 45
6481 6681 36
6482 6682 26
6483 6683 34
6484 6684 38
6485 6685 35
6486 6686 46
6487 6687 27
6488 6688 36
6489 6689 44
6490 6690 45
6491 6691 32
6492 6692 58
6493 6693 45
6494 6694 29
6495 6695 58
6496 6696 50
6497 6697 46
6498 6698 51
6499 6699 39
6500 6700 20
6501 6701 39
6502 6702 29
6503 6703 33
6504 6704 27
6505 6705 19
6506 6706 28
6507 6707 22
6508 6708 33
6509 6709 39
6510 6710 13
6511 6711 40
6512 6712 31
6513 6713 26
6514 6714 32
6515 6715 36
6516 6716 33
6517 6717 53
6518 6718 49
6519 6719 56
6520 6720 33
6521 6721 50
6522 6722 81
6523 6723 60
6524 6724 66
6525 6725 74
6526 6726 90
6527 6727 81
6528 6728 65
6529 6729 70
6530 6730 66
6531 6731 57
6532 6732 59
6533 6733 39
6534 6734 73
6535 6735 65
6536 6736 73
6537 6737 93
6538 6738 63
6539 6739 47
6540 6740 62
6541 6741 85
6542 6742 72
6543 6743 64
6544 6744 74
6545 6745 38
6546 6746 57
6547 6747 56
6548 6748 52
6549 6749 40
6550 6750 56
6551 6751 61
6552 6752 51
6553 6753 33
6554 6754 51
6555 6755 46
6556 6756 55
6557 6757 57
6558 6758 55
6559 6759 60
6560 6760 60
6561 6761 46
6562 6762 73
6563 6763 56
6564 6764 56
6565 6765 63
6566 6766 45
6567 6767 54
6568 6768 39
6569 6769 57
6570 6770 46
6571 6771 48
6572 6772 37
6573 6773 35
6574 6774 41
6575 6775 48
6576 6776 56
6577 6777 45
6578 6778 60
6579 6779 40
6580 6780 44
6581 6781 45
6582 6782 36
6583 6783 35
6584 6784 45
6585 6785 45
6586 6786 46
6587 6787 45
6588 6788 55
6589 6789 56
6590 6790 48
6591 6791 46
6592 6792 44
6593 6793 48
6594 6794 64
6595 6795 57
6596 6796 44
6597 6797 48
6598 6798 76
6599 6799 57
6600 6800 58
6601 6801 59
6602 6802 38
6603 6803 37
6604 6804 46
6605 6805 72
6606 6806 57
6607 6807 45
6608 6808 43
6609 6809 54
6610 6810 44
6611 6811 58
6612 6812 61
6613 6813 77
6614 6814 45
6615 6815 43
6616 6816 43
6617 6817 62
6618 6818 46
6619 6819 55
6620 6820 48
6621 6821 59
6622 6822 50
6623 6823 57
6624 6824 49
6625 6825 48
6626 6826 57
6627 6827 47
6628 6828 54
6629 6829 40
6630 6830 49
6631 6831 43
6632 6832 53
6633 6833 62
6634 6834 62
6635 6835 57
6636 6836 58
6637 6837 63
6638 6838 44
6639 6839 51
6640 6840 57
6641 6841 57
6642 6842 51
6643 6843 63
6644 6844 72
6645 6845 75
6646 6846 77
6647 6847 54
6648 6848 43
6649 6849 49
6650 6850 91
6651 6851 82
6652 6852 59
6653 6853 39
6654 6854 53
6655 6855 59
6656 6856 79
6657 6857 67
6658 6858 69
6659 6859 65
6660 6860 63
6661 6861 82
6662 6862 54
6663 6863 75
6664 6864 57
6665 6865 69
6666 6866 82
6667 6867 71
6668 6868 84
6669 6869 90
6670 6870 87
6671 6871 87
6672 6872 102
6673 6873 93
6674 6874 82
6675 6875 63
6676 6876 76
6677 6877 62
6678 6878 80
6679 6879 75
6680 6880 107
6681 6881 105
6682 6882 103
6683 6883 69
6684 6884 76
6685 6885 76
6686 6886 83
6687 6887 61
6688 6888 105
6689 6889 72
6690 6890 76
6691 6891 84
6692 6892 87
6693 6893 75
6694 6894 87
6695 6895 68
6696 6896 78
6697 6897 63
6698 6898 71
6699 6899 88
6700 6900 76
6701 6901 68
6702 6902 67
6703 6903 80
6704 6904 71
6705 6905 78
6706 6906 68
6707 6907 87
6708 6908 74
6709 6909 75
6710 6910 61
6711 6911 93
6712 6912 89
6713 6913 75
6714 6914 83
6715 6915 84
6716 6916 87
6717 6917 84
6718 6918 94
6719 6919 88
6720 6920 75
6721 6921 72
6722 6922 84
6723 6923 80
6724 6924 86
6725 6925 81
6726 6926 82
6727 6927 78
6728 6928 69
6729 6929 75
6730 6930 72
6731 6931 70
6732 6932 57
6733 6933 52
6734 6934 50
6735 6935 68
6736 6936 50
6737 6937 55
6738 6938 74
6739 6939 79
6740 6940 61
6741 6941 76
6742 6942 82
6743 6943 89
6744 6944 47
6745 6945 58
6746 6946 75
6747 6947 58
6748 6948 69
6749 6949 70
6750 6950 59
6751 6951 64
6752 6952 57
6753 6953 75
6754 6954 57
6755 6955 65
6756 6956 63
6757 6957 61
6758 6958 71
6759 6959 57
6760 6960 61
6761 6961 75
6762 6962 73
6763 6963 50
6764 6964 68
6765 6965 55
6766 6966 63
6767 6967 78
6768 6968 61
6769 6969 69
6770 6970 54
6771 6971 62
6772 6972 55
6773 6973 51
6774 6974 86
6775 6975 79
6776 6976 81
6777 6977 85
6778 6978 90
6779 6979 86
6780 6980 83
6781 6981 78
6782 6982 71
6783 6983 66
6784 6984 72
6785 6985 89
6786 6986 90
6787 6987 110
6788 6988 75
6789 6989 82
6790 6990 86
6791 6991 75
6792 6992 82
6793 6993 66
6794 6994 78
6795 6995 97
6796 6996 105
6797 6997 71
6798 6998 73
6799 6999 85
6800 7000 87
6801 7001 71
