# Supplementary material for: Histone variant H2A.Z modulates nucleosome dynamics to promote DNA accessibility
Source: Nat Commun. 2023 Feb 11;14:769. doi: 10.1038/s41467-023-36465-5 (PMC9918499; doi:10.1038/s41467-023-36465-5)
Supplement: Supplementary file 4 — Source Data [file 41467_2023_36465_MOESM4_ESM.zip › data/H2A_Ctail_hist_DNA_interaction_outer_3.txt]

1 201 16
2 202 20
3 203 18
4 204 23
5 205 24
6 206 21
7 207 14
8 208 29
9 209 14
10 210 23
11 211 19
12 212 28
13 213 23
14 214 23
15 215 24
16 216 16
17 217 14
18 218 20
19 219 25
20 220 24
21 221 18
22 222 20
23 223 12
24 224 19
25 225 19
26 226 29
27 227 21
28 228 26
29 229 20
30 230 28
31 231 18
32 232 20
33 233 30
34 234 21
35 235 16
36 236 14
37 237 21
38 238 25
39 239 25
40 240 33
41 241 37
42 242 44
43 243 52
44 244 57
45 245 57
46 246 45
47 247 65
48 248 44
49 249 41
50 250 26
51 251 20
52 252 31
53 253 28
54 254 37
55 255 39
56 256 42
57 257 58
58 258 42
59 259 42
60 260 63
61 261 57
62 262 49
63 263 40
64 264 45
65 265 45
66 266 62
67 267 55
68 268 52
69 269 57
70 270 56
71 271 36
72 272 45
73 273 57
74 274 76
75 275 55
76 276 61
77 277 58
78 278 55
79 279 55
80 280 73
81 281 55
82 282 84
83 283 87
84 284 77
85 285 72
86 286 96
87 287 86
88 288 70
89 289 87
90 290 60
91 291 41
92 292 67
93 293 50
94 294 73
95 295 34
96 296 72
97 297 77
98 298 81
99 299 65
100 300 89
101 301 62
102 302 75
103 303 66
104 304 63
105 305 52
106 306 68
107 307 47
108 308 54
109 309 51
110 310 58
111 311 60
112 312 61
113 313 61
114 314 62
115 315 60
116 316 66
117 317 63
118 318 56
119 319 62
120 320 61
121 321 77
122 322 68
123 323 76
124 324 76
125 325 73
126 326 39
127 327 50
128 328 72
129 329 89
130 330 68
131 331 70
132 332 66
133 333 61
134 334 56
135 335 55
136 336 39
137 337 45
138 338 51
139 339 45
140 340 35
141 341 36
142 342 63
143 343 37
144 344 56
145 345 42
146 346 31
147 347 34
148 348 56
149 349 36
150 350 42
151 351 45
152 352 42
153 353 36
154 354 41
155 355 51
156 356 41
157 357 56
158 358 52
159 359 34
160 360 56
161 361 56
162 362 68
163 363 61
164 364 47
165 365 63
166 366 49
167 367 67
168 368 50
169 369 66
170 370 65
171 371 61
172 372 46
173 373 76
174 374 65
175 375 79
176 376 73
177 377 84
178 378 75
179 379 56
180 380 56
181 381 52
182 382 50
183 383 49
184 384 46
185 385 40
186 386 47
187 387 70
188 388 88
189 389 75
190 390 81
191 391 84
192 392 96
193 393 91
194 394 98
195 395 109
196 396 123
197 397 98
198 398 123
199 399 128
200 400 103
201 401 107
202 402 75
203 403 115
204 404 125
205 405 120
206 406 147
207 407 143
208 408 118
209 409 124
210 410 144
211 411 107
212 412 115
213 413 86
214 414 114
215 415 105
216 416 103
217 417 97
218 418 125
219 419 105
220 420 86
221 421 87
222 422 101
223 423 91
224 424 96
225 425 97
226 426 102
227 427 117
228 428 117
229 429 96
230 430 108
231 431 94
232 432 102
233 433 66
234 434 82
235 435 71
236 436 77
237 437 97
238 438 102
239 439 76
240 440 83
241 441 89
242 442 65
243 443 60
244 444 45
245 445 55
246 446 67
247 447 56
248 448 65
249 449 67
250 450 39
251 451 50
252 452 52
253 453 57
254 454 84
255 455 60
256 456 50
257 457 68
258 458 60
259 459 71
260 460 60
261 461 52
262 462 73
263 463 82
264 464 73
265 465 96
266 466 73
267 467 101
268 468 84
269 469 82
270 470 55
271 471 86
272 472 109
273 473 62
274 474 62
275 475 71
276 476 82
277 477 58
278 478 49
279 479 63
280 480 47
281 481 49
282 482 44
283 483 75
284 484 76
285 485 61
286 486 45
287 487 41
288 488 42
289 489 52
290 490 54
291 491 52
292 492 42
293 493 36
294 494 37
295 495 54
296 496 58
297 497 47
298 498 57
299 499 55
300 500 58
301 501 49
302 502 68
303 503 54
304 504 65
305 505 51
306 506 49
307 507 51
308 508 47
309 509 58
310 510 55
311 511 41
312 512 49
313 513 49
314 514 52
315 515 49
316 516 68
317 517 56
318 518 66
319 519 44
320 520 55
321 521 50
322 522 58
323 523 56
324 524 49
325 525 44
326 526 54
327 527 60
328 528 46
329 529 40
330 530 33
331 531 20
332 532 24
333 533 19
334 534 12
335 535 25
336 536 25
337 537 34
338 538 35
339 539 37
340 540 31
341 541 23
342 542 13
343 543 16
344 544 23
345 545 23
346 546 21
347 547 26
348 548 24
349 549 23
350 550 25
351 551 23
352 552 29
353 553 31
354 554 30
355 555 35
356 556 42
357 557 49
358 558 58
359 559 78
360 560 50
361 561 62
362 562 54
363 563 56
364 564 45
365 565 55
366 566 35
367 567 50
368 568 49
369 569 30
370 570 29
371 571 31
372 572 20
373 573 24
374 574 35
375 575 16
376 576 37
377 577 16
378 578 35
379 579 24
380 580 20
381 581 28
382 582 18
383 583 26
384 584 29
385 585 33
386 586 28
387 587 18
388 588 24
389 589 26
390 590 19
391 591 20
392 592 24
393 593 35
394 594 35
395 595 26
396 596 36
397 597 52
398 598 58
399 599 72
400 600 75
401 601 71
402 602 67
403 603 66
404 604 57
405 605 62
406 606 60
407 607 57
408 608 70
409 609 52
410 610 55
411 611 66
412 612 52
413 613 67
414 614 58
415 615 55
416 616 54
417 617 66
418 618 66
419 619 61
420 620 55
421 621 58
422 622 57
423 623 68
424 624 42
425 625 52
426 626 67
427 627 62
428 628 46
429 629 58
430 630 41
431 631 72
432 632 56
433 633 60
434 634 86
435 635 71
436 636 91
437 637 82
438 638 77
439 639 68
440 640 73
441 641 73
442 642 70
443 643 60
444 644 49
445 645 77
446 646 71
447 647 82
448 648 71
449 649 55
450 650 65
451 651 65
452 652 45
453 653 51
454 654 70
455 655 60
456 656 77
457 657 45
458 658 73
459 659 67
460 660 87
461 661 91
462 662 57
463 663 71
464 664 73
465 665 71
466 666 65
467 667 66
468 668 70
469 669 62
470 670 63
471 671 71
472 672 45
473 673 66
474 674 52
475 675 60
476 676 79
477 677 49
478 678 65
479 679 51
480 680 56
481 681 63
482 682 66
483 683 60
484 684 76
485 685 63
486 686 71
487 687 68
488 688 65
489 689 65
490 690 65
491 691 54
492 692 70
493 693 67
494 694 50
495 695 45
496 696 50
497 697 65
498 698 87
499 699 60
500 700 61
501 701 45
502 702 49
503 703 47
504 704 57
505 705 65
506 706 62
507 707 50
508 708 66
509 709 55
510 710 49
511 711 58
512 712 65
513 713 60
514 714 60
515 715 71
516 716 51
517 717 58
518 718 57
519 719 54
520 720 47
521 721 42
522 722 75
523 723 67
524 724 42
525 725 58
526 726 62
527 727 58
528 728 68
529 729 79
530 730 76
531 731 36
532 732 36
533 733 65
534 734 72
535 735 87
536 736 75
537 737 75
538 738 72
539 739 63
540 740 70
541 741 45
542 742 56
543 743 52
544 744 65
545 745 41
546 746 68
547 747 62
548 748 47
549 749 77
550 750 93
551 751 75
552 752 47
553 753 50
554 754 58
555 755 50
556 756 50
557 757 50
558 758 50
559 759 46
560 760 52
561 761 58
562 762 68
563 763 72
564 764 65
565 765 36
566 766 52
567 767 54
568 768 55
569 769 45
570 770 36
571 771 42
572 772 66
573 773 29
574 774 42
575 775 34
576 776 35
577 777 52
578 778 63
579 779 57
580 780 49
581 781 61
582 782 52
583 783 60
584 784 60
585 785 55
586 786 41
587 787 30
588 788 47
589 789 36
590 790 41
591 791 35
592 792 41
593 793 36
594 794 40
595 795 36
596 796 34
597 797 25
598 798 62
599 799 42
600 800 39
601 801 63
602 802 56
603 803 54
604 804 62
605 805 45
606 806 68
607 807 50
608 808 60
609 809 57
610 810 47
611 811 49
612 812 61
613 813 63
614 814 65
615 815 67
616 816 41
617 817 56
618 818 67
619 819 71
620 820 47
621 821 25
622 822 70
623 823 71
624 824 70
625 825 68
626 826 62
627 827 79
628 828 65
629 829 84
630 830 67
631 831 62
632 832 75
633 833 71
634 834 56
635 835 65
636 836 58
637 837 50
638 838 56
639 839 60
640 840 51
641 841 54
642 842 75
643 843 52
644 844 61
645 845 62
646 846 60
647 847 54
648 848 47
649 849 79
650 850 70
651 851 50
652 852 58
653 853 34
654 854 51
655 855 52
656 856 68
657 857 52
658 858 57
659 859 58
660 860 73
661 861 70
662 862 71
663 863 56
664 864 72
665 865 75
666 866 54
667 867 55
668 868 75
669 869 60
670 870 57
671 871 71
672 872 73
673 873 91
674 874 82
675 875 58
676 876 68
677 877 62
678 878 46
679 879 52
680 880 50
681 881 67
682 882 61
683 883 61
684 884 45
685 885 62
686 886 68
687 887 58
688 888 62
689 889 70
690 890 56
691 891 46
692 892 54
693 893 60
694 894 58
695 895 76
696 896 61
697 897 66
698 898 54
699 899 47
700 900 58
701 901 56
702 902 54
703 903 52
704 904 73
705 905 81
706 906 88
707 907 73
708 908 105
709 909 73
710 910 83
711 911 93
712 912 63
713 913 56
714 914 66
715 915 67
716 916 73
717 917 47
718 918 55
719 919 54
720 920 67
721 921 56
722 922 67
723 923 56
724 924 67
725 925 49
726 926 47
727 927 68
728 928 71
729 929 46
730 930 61
731 931 42
732 932 70
733 933 40
734 934 51
735 935 65
736 936 47
737 937 55
738 938 72
739 939 78
740 940 57
741 941 41
742 942 54
743 943 51
744 944 67
745 945 49
746 946 62
747 947 66
748 948 61
749 949 68
750 950 84
751 951 58
752 952 40
753 953 50
754 954 44
755 955 46
756 956 41
757 957 55
758 958 34
759 959 50
760 960 39
761 961 47
762 962 46
763 963 54
764 964 47
765 965 29
766 966 50
767 967 37
768 968 34
769 969 35
770 970 42
771 971 44
772 972 60
773 973 58
774 974 54
775 975 58
776 976 49
777 977 42
778 978 54
779 979 51
780 980 46
781 981 50
782 982 42
783 983 65
784 984 33
785 985 56
786 986 37
787 987 39
788 988 36
789 989 49
790 990 49
791 991 41
792 992 35
793 993 52
794 994 62
795 995 76
796 996 55
797 997 55
798 998 55
799 999 51
800 1000 54
801 1001 54
802 1002 61
803 1003 51
804 1004 60
805 1005 65
806 1006 63
807 1007 42
808 1008 66
809 1009 63
810 1010 52
811 1011 40
812 1012 51
813 1013 65
814 1014 61
815 1015 61
816 1016 68
817 1017 45
818 1018 51
819 1019 34
820 1020 44
821 1021 62
822 1022 60
823 1023 70
824 1024 67
825 1025 70
826 1026 63
827 1027 78
828 1028 86
829 1029 75
830 1030 71
831 1031 92
832 1032 84
833 1033 63
834 1034 89
835 1035 91
836 1036 76
837 1037 78
838 1038 78
839 1039 84
840 1040 75
841 1041 76
842 1042 44
843 1043 47
844 1044 39
845 1045 41
846 1046 57
847 1047 51
848 1048 54
849 1049 51
850 1050 52
851 1051 49
852 1052 56
853 1053 54
854 1054 49
855 1055 44
856 1056 54
857 1057 49
858 1058 39
859 1059 55
860 1060 49
861 1061 70
862 1062 78
863 1063 83
864 1064 81
865 1065 55
866 1066 61
867 1067 73
868 1068 72
869 1069 79
870 1070 88
871 1071 82
872 1072 86
873 1073 76
874 1074 72
875 1075 73
876 1076 67
877 1077 70
878 1078 81
879 1079 78
880 1080 61
881 1081 72
882 1082 61
883 1083 78
884 1084 65
885 1085 99
886 1086 66
887 1087 73
888 1088 73
889 1089 66
890 1090 70
891 1091 72
892 1092 72
893 1093 72
894 1094 61
895 1095 63
896 1096 73
897 1097 79
898 1098 78
899 1099 47
900 1100 47
901 1101 51
902 1102 54
903 1103 55
904 1104 61
905 1105 58
906 1106 44
907 1107 54
908 1108 37
909 1109 54
910 1110 37
911 1111 42
912 1112 39
913 1113 44
914 1114 40
915 1115 52
916 1116 49
917 1117 52
918 1118 56
919 1119 29
920 1120 41
921 1121 49
922 1122 39
923 1123 30
924 1124 44
925 1125 42
926 1126 45
927 1127 46
928 1128 51
929 1129 47
930 1130 56
931 1131 58
932 1132 71
933 1133 54
934 1134 50
935 1135 63
936 1136 57
937 1137 46
938 1138 37
939 1139 49
940 1140 42
941 1141 44
942 1142 56
943 1143 51
944 1144 41
945 1145 45
946 1146 54
947 1147 50
948 1148 56
949 1149 55
950 1150 42
951 1151 39
952 1152 46
953 1153 42
954 1154 34
955 1155 62
956 1156 51
957 1157 67
958 1158 60
959 1159 57
960 1160 46
961 1161 57
962 1162 47
963 1163 51
964 1164 62
965 1165 55
966 1166 66
967 1167 73
968 1168 49
969 1169 28
970 1170 36
971 1171 30
972 1172 41
973 1173 45
974 1174 42
975 1175 40
976 1176 36
977 1177 51
978 1178 35
979 1179 42
980 1180 49
981 1181 54
982 1182 46
983 1183 42
984 1184 34
985 1185 33
986 1186 55
987 1187 54
988 1188 33
989 1189 12
990 1190 25
991 1191 34
992 1192 29
993 1193 30
994 1194 42
995 1195 46
996 1196 45
997 1197 47
998 1198 49
999 1199 41
1000 1200 44
1001 1201 73
1002 1202 49
1003 1203 46
1004 1204 52
1005 1205 46
1006 1206 40
1007 1207 50
1008 1208 42
1009 1209 50
1010 1210 54
1011 1211 49
1012 1212 47
1013 1213 39
1014 1214 39
1015 1215 62
1016 1216 49
1017 1217 67
1018 1218 63
1019 1219 26
1020 1220 28
1021 1221 30
1022 1222 24
1023 1223 58
1024 1224 52
1025 1225 73
1026 1226 62
1027 1227 42
1028 1228 57
1029 1229 62
1030 1230 87
1031 1231 58
1032 1232 60
1033 1233 77
1034 1234 78
1035 1235 65
1036 1236 75
1037 1237 51
1038 1238 61
1039 1239 52
1040 1240 62
1041 1241 66
1042 1242 65
1043 1243 61
1044 1244 73
1045 1245 66
1046 1246 68
1047 1247 70
1048 1248 58
1049 1249 60
1050 1250 63
1051 1251 82
1052 1252 62
1053 1253 70
1054 1254 76
1055 1255 62
1056 1256 72
1057 1257 71
1058 1258 78
1059 1259 101
1060 1260 84
1061 1261 63
1062 1262 57
1063 1263 71
1064 1264 45
1065 1265 37
1066 1266 46
1067 1267 63
1068 1268 49
1069 1269 51
1070 1270 55
1071 1271 55
1072 1272 61
1073 1273 71
1074 1274 61
1075 1275 51
1076 1276 58
1077 1277 57
1078 1278 61
1079 1279 92
1080 1280 68
1081 1281 66
1082 1282 62
1083 1283 63
1084 1284 62
1085 1285 55
1086 1286 58
1087 1287 49
1088 1288 56
1089 1289 51
1090 1290 61
1091 1291 67
1092 1292 62
1093 1293 61
1094 1294 61
1095 1295 72
1096 1296 61
1097 1297 55
1098 1298 49
1099 1299 57
1100 1300 78
1101 1301 71
1102 1302 47
1103 1303 67
1104 1304 72
1105 1305 67
1106 1306 86
1107 1307 51
1108 1308 54
1109 1309 44
1110 1310 45
1111 1311 67
1112 1312 52
1113 1313 65
1114 1314 72
1115 1315 65
1116 1316 84
1117 1317 60
1118 1318 63
1119 1319 70
1120 1320 57
1121 1321 62
1122 1322 67
1123 1323 57
1124 1324 56
1125 1325 56
1126 1326 63
1127 1327 47
1128 1328 34
1129 1329 46
1130 1330 44
1131 1331 44
1132 1332 54
1133 1333 62
1134 1334 75
1135 1335 79
1136 1336 57
1137 1337 52
1138 1338 52
1139 1339 50
1140 1340 39
1141 1341 45
1142 1342 61
1143 1343 58
1144 1344 52
1145 1345 70
1146 1346 54
1147 1347 56
1148 1348 62
1149 1349 46
1150 1350 56
1151 1351 45
1152 1352 55
1153 1353 60
1154 1354 54
1155 1355 57
1156 1356 56
1157 1357 50
1158 1358 47
1159 1359 49
1160 1360 57
1161 1361 55
1162 1362 55
1163 1363 63
1164 1364 45
1165 1365 58
1166 1366 44
1167 1367 44
1168 1368 46
1169 1369 35
1170 1370 46
1171 1371 44
1172 1372 63
1173 1373 56
1174 1374 51
1175 1375 57
1176 1376 47
1177 1377 45
1178 1378 47
1179 1379 73
1180 1380 51
1181 1381 51
1182 1382 61
1183 1383 67
1184 1384 72
1185 1385 70
1186 1386 83
1187 1387 71
1188 1388 79
1189 1389 56
1190 1390 37
1191 1391 57
1192 1392 50
1193 1393 54
1194 1394 45
1195 1395 56
1196 1396 40
1197 1397 46
1198 1398 52
1199 1399 52
1200 1400 47
1201 1401 57
1202 1402 50
1203 1403 56
1204 1404 56
1205 1405 49
1206 1406 42
1207 1407 54
1208 1408 72
1209 1409 62
1210 1410 51
1211 1411 67
1212 1412 61
1213 1413 58
1214 1414 58
1215 1415 73
1216 1416 61
1217 1417 92
1218 1418 77
1219 1419 71
1220 1420 72
1221 1421 73
1222 1422 62
1223 1423 75
1224 1424 86
1225 1425 57
1226 1426 61
1227 1427 73
1228 1428 96
1229 1429 75
1230 1430 58
1231 1431 73
1232 1432 73
1233 1433 65
1234 1434 49
1235 1435 49
1236 1436 76
1237 1437 60
1238 1438 77
1239 1439 61
1240 1440 46
1241 1441 79
1242 1442 58
1243 1443 55
1244 1444 68
1245 1445 68
1246 1446 45
1247 1447 51
1248 1448 75
1249 1449 55
1250 1450 58
1251 1451 70
1252 1452 60
1253 1453 54
1254 1454 72
1255 1455 54
1256 1456 65
1257 1457 66
1258 1458 58
1259 1459 66
1260 1460 70
1261 1461 61
1262 1462 45
1263 1463 52
1264 1464 47
1265 1465 52
1266 1466 73
1267 1467 61
1268 1468 68
1269 1469 55
1270 1470 65
1271 1471 75
1272 1472 82
1273 1473 83
1274 1474 55
1275 1475 51
1276 1476 52
1277 1477 67
1278 1478 68
1279 1479 58
1280 1480 40
1281 1481 65
1282 1482 56
1283 1483 41
1284 1484 60
1285 1485 60
1286 1486 88
1287 1487 34
1288 1488 63
1289 1489 55
1290 1490 54
1291 1491 57
1292 1492 54
1293 1493 66
1294 1494 61
1295 1495 57
1296 1496 56
1297 1497 68
1298 1498 41
1299 1499 56
1300 1500 51
1301 1501 51
1302 1502 65
1303 1503 63
1304 1504 54
1305 1505 65
1306 1506 37
1307 1507 61
1308 1508 60
1309 1509 77
1310 1510 73
1311 1511 75
1312 1512 65
1313 1513 72
1314 1514 61
1315 1515 63
1316 1516 78
1317 1517 92
1318 1518 96
1319 1519 65
1320 1520 71
1321 1521 79
1322 1522 56
1323 1523 63
1324 1524 77
1325 1525 99
1326 1526 82
1327 1527 97
1328 1528 91
1329 1529 84
1330 1530 88
1331 1531 77
1332 1532 73
1333 1533 71
1334 1534 88
1335 1535 82
1336 1536 66
1337 1537 84
1338 1538 63
1339 1539 87
1340 1540 73
1341 1541 77
1342 1542 72
1343 1543 71
1344 1544 71
1345 1545 66
1346 1546 77
1347 1547 65
1348 1548 58
1349 1549 66
1350 1550 72
1351 1551 83
1352 1552 73
1353 1553 73
1354 1554 92
1355 1555 73
1356 1556 68
1357 1557 73
1358 1558 63
1359 1559 72
1360 1560 61
1361 1561 37
1362 1562 49
1363 1563 29
1364 1564 28
1365 1565 23
1366 1566 30
1367 1567 30
1368 1568 31
1369 1569 31
1370 1570 29
1371 1571 30
1372 1572 40
1373 1573 34
1374 1574 52
1375 1575 46
1376 1576 35
1377 1577 36
1378 1578 46
1379 1579 39
1380 1580 39
1381 1581 35
1382 1582 57
1383 1583 52
1384 1584 45
1385 1585 56
1386 1586 29
1387 1587 49
1388 1588 49
1389 1589 63
1390 1590 61
1391 1591 61
1392 1592 66
1393 1593 50
1394 1594 70
1395 1595 46
1396 1596 63
1397 1597 63
1398 1598 58
1399 1599 52
1400 1600 58
1401 1601 51
1402 1602 54
1403 1603 51
1404 1604 58
1405 1605 45
1406 1606 45
1407 1607 41
1408 1608 58
1409 1609 46
1410 1610 55
1411 1611 42
1412 1612 72
1413 1613 57
1414 1614 62
1415 1615 70
1416 1616 71
1417 1617 68
1418 1618 82
1419 1619 54
1420 1620 51
1421 1621 55
1422 1622 68
1423 1623 49
1424 1624 72
1425 1625 70
1426 1626 50
1427 1627 57
1428 1628 63
1429 1629 61
1430 1630 52
1431 1631 47
1432 1632 35
1433 1633 45
1434 1634 51
1435 1635 44
1436 1636 47
1437 1637 40
1438 1638 44
1439 1639 47
1440 1640 44
1441 1641 52
1442 1642 83
1443 1643 76
1444 1644 70
1445 1645 61
1446 1646 56
1447 1647 61
1448 1648 61
1449 1649 68
1450 1650 66
1451 1651 60
1452 1652 58
1453 1653 54
1454 1654 49
1455 1655 49
1456 1656 42
1457 1657 49
1458 1658 49
1459 1659 51
1460 1660 39
1461 1661 29
1462 1662 50
1463 1663 40
1464 1664 49
1465 1665 54
1466 1666 35
1467 1667 44
1468 1668 51
1469 1669 25
1470 1670 55
1471 1671 42
1472 1672 52
1473 1673 39
1474 1674 24
1475 1675 33
1476 1676 41
1477 1677 28
1478 1678 51
1479 1679 36
1480 1680 40
1481 1681 41
1482 1682 46
1483 1683 41
1484 1684 61
1485 1685 58
1486 1686 56
1487 1687 63
1488 1688 49
1489 1689 49
1490 1690 65
1491 1691 47
1492 1692 65
1493 1693 55
1494 1694 39
1495 1695 47
1496 1696 47
1497 1697 52
1498 1698 47
1499 1699 51
1500 1700 71
1501 1701 65
1502 1702 67
1503 1703 50
1504 1704 61
1505 1705 56
1506 1706 45
1507 1707 47
1508 1708 54
1509 1709 46
1510 1710 50
1511 1711 36
1512 1712 66
1513 1713 44
1514 1714 49
1515 1715 58
1516 1716 62
1517 1717 67
1518 1718 63
1519 1719 63
1520 1720 67
1521 1721 68
1522 1722 63
1523 1723 47
1524 1724 67
1525 1725 60
1526 1726 61
1527 1727 75
1528 1728 91
1529 1729 58
1530 1730 58
1531 1731 61
1532 1732 47
1533 1733 52
1534 1734 60
1535 1735 51
1536 1736 61
1537 1737 47
1538 1738 45
1539 1739 51
1540 1740 71
1541 1741 68
1542 1742 55
1543 1743 75
1544 1744 50
1545 1745 49
1546 1746 37
1547 1747 49
1548 1748 58
1549 1749 54
1550 1750 61
1551 1751 62
1552 1752 49
1553 1753 71
1554 1754 57
1555 1755 51
1556 1756 57
1557 1757 58
1558 1758 47
1559 1759 44
1560 1760 33
1561 1761 61
1562 1762 50
1563 1763 55
1564 1764 40
1565 1765 46
1566 1766 49
1567 1767 84
1568 1768 52
1569 1769 73
1570 1770 70
1571 1771 40
1572 1772 45
1573 1773 39
1574 1774 45
1575 1775 18
1576 1776 41
1577 1777 41
1578 1778 33
1579 1779 41
1580 1780 23
1581 1781 40
1582 1782 31
1583 1783 19
1584 1784 28
1585 1785 12
1586 1786 12
1587 1787 12
1588 1788 30
1589 1789 18
1590 1790 16
1591 1791 23
1592 1792 12
1593 1793 21
1594 1794 12
1595 1795 16
1596 1796 31
1597 1797 12
1598 1798 15
1599 1799 14
1600 1800 20
1601 1801 13
1602 1802 21
1603 1803 16
1604 1804 15
1605 1805 18
1606 1806 18
1607 1807 14
1608 1808 29
1609 1809 21
1610 1810 26
1611 1811 23
1612 1812 12
1613 1813 19
1614 1814 21
1615 1815 12
1616 1816 14
1617 1817 18
1618 1818 14
1619 1819 12
1620 1820 20
1621 1821 20
1622 1822 23
1623 1823 24
1624 1824 20
1625 1825 18
1626 1826 16
1627 1827 23
1628 1828 19
1629 1829 20
1630 1830 19
1631 1831 13
1632 1832 26
1633 1833 18
1634 1834 16
1635 1835 16
1636 1836 20
1637 1837 16
1638 1838 16
1639 1839 12
1640 1840 19
1641 1841 23
1642 1842 20
1643 1843 21
1644 1844 16
1645 1845 18
1646 1846 26
1647 1847 35
1648 1848 29
1649 1849 31
1650 1850 12
1651 1851 18
1652 1852 12
1653 1853 12
1654 1854 31
1655 1855 19
1656 1856 26
1657 1857 20
1658 1858 18
1659 1859 20
1660 1860 12
1661 1861 24
1662 1862 23
1663 1863 30
1664 1864 19
1665 1865 30
1666 1866 12
1667 1867 14
1668 1868 14
1669 1869 15
1670 1870 15
1671 1871 40
1672 1872 20
1673 1873 33
1674 1874 35
1675 1875 21
1676 1876 33
1677 1877 28
1678 1878 29
1679 1879 14
1680 1880 37
1681 1881 42
1682 1882 45
1683 1883 46
1684 1884 28
1685 1885 41
1686 1886 55
1687 1887 21
1688 1888 40
1689 1889 29
1690 1890 39
1691 1891 26
1692 1892 45
1693 1893 46
1694 1894 23
1695 1895 15
1696 1896 12
1697 1897 40
1698 1898 44
1699 1899 49
1700 1900 47
1701 1901 37
1702 1902 30
1703 1903 36
1704 1904 36
1705 1905 39
1706 1906 37
1707 1907 51
1708 1908 40
1709 1909 52
1710 1910 54
1711 1911 54
1712 1912 39
1713 1913 37
1714 1914 35
1715 1915 45
1716 1916 33
1717 1917 49
1718 1918 45
1719 1919 41
1720 1920 40
1721 1921 57
1722 1922 29
1723 1923 33
1724 1924 35
1725 1925 45
1726 1926 36
1727 1927 29
1728 1928 33
1729 1929 31
1730 1930 50
1731 1931 71
1732 1932 57
1733 1933 61
1734 1934 56
1735 1935 75
1736 1936 66
1737 1937 60
1738 1938 65
1739 1939 61
1740 1940 66
1741 1941 63
1742 1942 55
1743 1943 66
1744 1944 70
1745 1945 54
1746 1946 72
1747 1947 50
1748 1948 66
1749 1949 56
1750 1950 62
1751 1951 71
1752 1952 54
1753 1953 73
1754 1954 67
1755 1955 70
1756 1956 50
1757 1957 56
1758 1958 56
1759 1959 52
1760 1960 77
1761 1961 66
1762 1962 60
1763 1963 63
1764 1964 45
1765 1965 45
1766 1966 47
1767 1967 47
1768 1968 52
1769 1969 46
1770 1970 41
1771 1971 36
1772 1972 37
1773 1973 35
1774 1974 40
1775 1975 41
1776 1976 52
1777 1977 35
1778 1978 37
1779 1979 55
1780 1980 44
1781 1981 40
1782 1982 44
1783 1983 50
1784 1984 39
1785 1985 39
1786 1986 36
1787 1987 39
1788 1988 41
1789 1989 55
1790 1990 45
1791 1991 40
1792 1992 50
1793 1993 52
1794 1994 44
1795 1995 35
1796 1996 40
1797 1997 58
1798 1998 30
1799 1999 30
1800 2000 50
1801 2001 50
1802 2002 47
1803 2003 50
1804 2004 42
1805 2005 55
1806 2006 42
1807 2007 49
1808 2008 50
1809 2009 55
1810 2010 58
1811 2011 67
1812 2012 84
1813 2013 62
1814 2014 73
1815 2015 60
1816 2016 94
1817 2017 113
1818 2018 104
1819 2019 117
1820 2020 60
1821 2021 81
1822 2022 83
1823 2023 79
1824 2024 73
1825 2025 103
1826 2026 98
1827 2027 96
1828 2028 103
1829 2029 81
1830 2030 103
1831 2031 97
1832 2032 104
1833 2033 91
1834 2034 92
1835 2035 83
1836 2036 78
1837 2037 102
1838 2038 92
1839 2039 79
1840 2040 105
1841 2041 115
1842 2042 82
1843 2043 79
1844 2044 94
1845 2045 77
1846 2046 92
1847 2047 76
1848 2048 97
1849 2049 122
1850 2050 103
1851 2051 88
1852 2052 98
1853 2053 86
1854 2054 105
1855 2055 98
1856 2056 97
1857 2057 98
1858 2058 91
1859 2059 99
1860 2060 117
1861 2061 92
1862 2062 110
1863 2063 124
1864 2064 130
1865 2065 94
1866 2066 117
1867 2067 103
1868 2068 96
1869 2069 112
1870 2070 134
1871 2071 83
1872 2072 115
1873 2073 108
1874 2074 92
1875 2075 118
1876 2076 114
1877 2077 117
1878 2078 112
1879 2079 104
1880 2080 83
1881 2081 101
1882 2082 103
1883 2083 110
1884 2084 102
1885 2085 108
1886 2086 93
1887 2087 107
1888 2088 105
1889 2089 72
1890 2090 83
1891 2091 126
1892 2092 94
1893 2093 129
1894 2094 112
1895 2095 114
1896 2096 104
1897 2097 112
1898 2098 88
1899 2099 107
1900 2100 112
1901 2101 110
1902 2102 114
1903 2103 94
1904 2104 94
1905 2105 122
1906 2106 79
1907 2107 108
1908 2108 84
1909 2109 75
1910 2110 83
1911 2111 77
1912 2112 91
1913 2113 89
1914 2114 97
1915 2115 91
1916 2116 65
1917 2117 68
1918 2118 55
1919 2119 57
1920 2120 73
1921 2121 98
1922 2122 91
1923 2123 82
1924 2124 62
1925 2125 93
1926 2126 81
1927 2127 89
1928 2128 71
1929 2129 62
1930 2130 52
1931 2131 66
1932 2132 68
1933 2133 66
1934 2134 60
1935 2135 54
1936 2136 60
1937 2137 78
1938 2138 62
1939 2139 63
1940 2140 51
1941 2141 62
1942 2142 56
1943 2143 72
1944 2144 81
1945 2145 57
1946 2146 79
1947 2147 60
1948 2148 81
1949 2149 68
1950 2150 50
1951 2151 61
1952 2152 56
1953 2153 51
1954 2154 51
1955 2155 56
1956 2156 60
1957 2157 67
1958 2158 76
1959 2159 66
1960 2160 70
1961 2161 57
1962 2162 54
1963 2163 68
1964 2164 89
1965 2165 62
1966 2166 87
1967 2167 70
1968 2168 72
1969 2169 70
1970 2170 67
1971 2171 50
1972 2172 55
1973 2173 52
1974 2174 67
1975 2175 44
1976 2176 45
1977 2177 42
1978 2178 40
1979 2179 57
1980 2180 55
1981 2181 44
1982 2182 62
1983 2183 66
1984 2184 60
1985 2185 52
1986 2186 37
1987 2187 37
1988 2188 44
1989 2189 52
1990 2190 66
1991 2191 51
1992 2192 50
1993 2193 49
1994 2194 36
1995 2195 40
1996 2196 37
1997 2197 57
1998 2198 50
1999 2199 42
2000 2200 35
2001 2201 41
2002 2202 47
2003 2203 28
2004 2204 25
2005 2205 40
2006 2206 41
2007 2207 57
2008 2208 67
2009 2209 55
2010 2210 76
2011 2211 91
2012 2212 86
2013 2213 88
2014 2214 96
2015 2215 91
2016 2216 72
2017 2217 68
2018 2218 77
2019 2219 63
2020 2220 67
2021 2221 54
2022 2222 70
2023 2223 71
2024 2224 82
2025 2225 79
2026 2226 70
2027 2227 93
2028 2228 89
2029 2229 91
2030 2230 78
2031 2231 75
2032 2232 97
2033 2233 78
2034 2234 78
2035 2235 101
2036 2236 78
2037 2237 96
2038 2238 87
2039 2239 88
2040 2240 83
2041 2241 87
2042 2242 115
2043 2243 101
2044 2244 81
2045 2245 93
2046 2246 81
2047 2247 87
2048 2248 79
2049 2249 79
2050 2250 99
2051 2251 89
2052 2252 79
2053 2253 92
2054 2254 82
2055 2255 89
2056 2256 94
2057 2257 94
2058 2258 76
2059 2259 98
2060 2260 102
2061 2261 107
2062 2262 87
2063 2263 75
2064 2264 84
2065 2265 78
2066 2266 86
2067 2267 73
2068 2268 79
2069 2269 89
2070 2270 87
2071 2271 67
2072 2272 50
2073 2273 91
2074 2274 84
2075 2275 93
2076 2276 77
2077 2277 75
2078 2278 70
2079 2279 72
2080 2280 96
2081 2281 79
2082 2282 73
2083 2283 75
2084 2284 76
2085 2285 56
2086 2286 72
2087 2287 71
2088 2288 91
2089 2289 92
2090 2290 83
2091 2291 84
2092 2292 51
2093 2293 49
2094 2294 62
2095 2295 60
2096 2296 58
2097 2297 65
2098 2298 54
2099 2299 52
2100 2300 65
2101 2301 51
2102 2302 62
2103 2303 62
2104 2304 63
2105 2305 83
2106 2306 91
2107 2307 71
2108 2308 87
2109 2309 71
2110 2310 79
2111 2311 76
2112 2312 63
2113 2313 65
2114 2314 61
2115 2315 75
2116 2316 77
2117 2317 82
2118 2318 88
2119 2319 96
2120 2320 75
2121 2321 98
2122 2322 82
2123 2323 57
2124 2324 77
2125 2325 79
2126 2326 75
2127 2327 86
2128 2328 93
2129 2329 79
2130 2330 70
2131 2331 94
2132 2332 72
2133 2333 84
2134 2334 86
2135 2335 86
2136 2336 79
2137 2337 84
2138 2338 87
2139 2339 71
2140 2340 92
2141 2341 71
2142 2342 93
2143 2343 73
2144 2344 91
2145 2345 66
2146 2346 84
2147 2347 72
2148 2348 79
2149 2349 62
2150 2350 67
2151 2351 65
2152 2352 71
2153 2353 61
2154 2354 37
2155 2355 41
2156 2356 40
2157 2357 55
2158 2358 41
2159 2359 54
2160 2360 58
2161 2361 42
2162 2362 51
2163 2363 77
2164 2364 68
2165 2365 75
2166 2366 65
2167 2367 70
2168 2368 63
2169 2369 55
2170 2370 61
2171 2371 76
2172 2372 76
2173 2373 78
2174 2374 67
2175 2375 72
2176 2376 62
2177 2377 65
2178 2378 65
2179 2379 86
2180 2380 70
2181 2381 54
2182 2382 67
2183 2383 81
2184 2384 62
2185 2385 54
2186 2386 57
2187 2387 68
2188 2388 79
2189 2389 66
2190 2390 72
2191 2391 65
2192 2392 50
2193 2393 63
2194 2394 61
2195 2395 60
2196 2396 57
2197 2397 61
2198 2398 62
2199 2399 56
2200 2400 57
2201 2401 44
2202 2402 76
2203 2403 66
2204 2404 79
2205 2405 71
2206 2406 70
2207 2407 68
2208 2408 70
2209 2409 84
2210 2410 82
2211 2411 108
2212 2412 94
2213 2413 97
2214 2414 62
2215 2415 71
2216 2416 84
2217 2417 73
2218 2418 89
2219 2419 77
2220 2420 98
2221 2421 75
2222 2422 62
2223 2423 57
2224 2424 65
2225 2425 60
2226 2426 54
2227 2427 73
2228 2428 46
2229 2429 67
2230 2430 70
2231 2431 71
2232 2432 62
2233 2433 62
2234 2434 87
2235 2435 77
2236 2436 54
2237 2437 40
2238 2438 70
2239 2439 41
2240 2440 60
2241 2441 66
2242 2442 70
2243 2443 79
2244 2444 72
2245 2445 72
2246 2446 68
2247 2447 47
2248 2448 62
2249 2449 71
2250 2450 55
2251 2451 54
2252 2452 72
2253 2453 55
2254 2454 54
2255 2455 65
2256 2456 65
2257 2457 82
2258 2458 71
2259 2459 88
2260 2460 52
2261 2461 58
2262 2462 66
2263 2463 57
2264 2464 61
2265 2465 60
2266 2466 50
2267 2467 52
2268 2468 67
2269 2469 61
2270 2470 65
2271 2471 51
2272 2472 55
2273 2473 51
2274 2474 60
2275 2475 56
2276 2476 79
2277 2477 76
2278 2478 73
2279 2479 81
2280 2480 62
2281 2481 68
2282 2482 68
2283 2483 73
2284 2484 68
2285 2485 75
2286 2486 96
2287 2487 87
2288 2488 78
2289 2489 81
2290 2490 82
2291 2491 76
2292 2492 81
2293 2493 102
2294 2494 88
2295 2495 103
2296 2496 93
2297 2497 86
2298 2498 76
2299 2499 82
2300 2500 76
2301 2501 71
2302 2502 93
2303 2503 76
2304 2504 79
2305 2505 96
2306 2506 73
2307 2507 107
2308 2508 96
2309 2509 92
2310 2510 89
2311 2511 72
2312 2512 65
2313 2513 87
2314 2514 78
2315 2515 83
2316 2516 86
2317 2517 72
2318 2518 87
2319 2519 75
2320 2520 73
2321 2521 70
2322 2522 60
2323 2523 61
2324 2524 58
2325 2525 63
2326 2526 62
2327 2527 81
2328 2528 66
2329 2529 67
2330 2530 68
2331 2531 56
2332 2532 54
2333 2533 56
2334 2534 51
2335 2535 61
2336 2536 63
2337 2537 71
2338 2538 58
2339 2539 73
2340 2540 75
2341 2541 75
2342 2542 66
2343 2543 81
2344 2544 87
2345 2545 73
2346 2546 78
2347 2547 75
2348 2548 70
2349 2549 71
2350 2550 66
2351 2551 60
2352 2552 66
2353 2553 63
2354 2554 65
2355 2555 61
2356 2556 67
2357 2557 65
2358 2558 65
2359 2559 54
2360 2560 71
2361 2561 67
2362 2562 68
2363 2563 52
2364 2564 57
2365 2565 34
2366 2566 58
2367 2567 66
2368 2568 70
2369 2569 57
2370 2570 57
2371 2571 55
2372 2572 63
2373 2573 46
2374 2574 68
2375 2575 65
2376 2576 67
2377 2577 45
2378 2578 49
2379 2579 55
2380 2580 54
2381 2581 50
2382 2582 56
2383 2583 63
2384 2584 60
2385 2585 63
2386 2586 55
2387 2587 65
2388 2588 61
2389 2589 67
2390 2590 63
2391 2591 68
2392 2592 66
2393 2593 76
2394 2594 62
2395 2595 68
2396 2596 58
2397 2597 58
2398 2598 62
2399 2599 62
2400 2600 67
2401 2601 65
2402 2602 63
2403 2603 52
2404 2604 62
2405 2605 63
2406 2606 45
2407 2607 41
2408 2608 33
2409 2609 36
2410 2610 76
2411 2611 72
2412 2612 52
2413 2613 62
2414 2614 65
2415 2615 61
2416 2616 50
2417 2617 67
2418 2618 54
2419 2619 62
2420 2620 72
2421 2621 46
2422 2622 57
2423 2623 52
2424 2624 57
2425 2625 61
2426 2626 58
2427 2627 63
2428 2628 76
2429 2629 49
2430 2630 56
2431 2631 46
2432 2632 45
2433 2633 58
2434 2634 81
2435 2635 65
2436 2636 52
2437 2637 60
2438 2638 49
2439 2639 41
2440 2640 24
2441 2641 35
2442 2642 28
2443 2643 24
2444 2644 30
2445 2645 31
2446 2646 37
2447 2647 36
2448 2648 50
2449 2649 50
2450 2650 47
2451 2651 52
2452 2652 51
2453 2653 52
2454 2654 73
2455 2655 61
2456 2656 58
2457 2657 62
2458 2658 58
2459 2659 57
2460 2660 60
2461 2661 57
2462 2662 55
2463 2663 56
2464 2664 57
2465 2665 65
2466 2666 49
2467 2667 68
2468 2668 56
2469 2669 67
2470 2670 67
2471 2671 61
2472 2672 73
2473 2673 60
2474 2674 75
2475 2675 63
2476 2676 63
2477 2677 60
2478 2678 72
2479 2679 61
2480 2680 57
2481 2681 61
2482 2682 56
2483 2683 66
2484 2684 49
2485 2685 63
2486 2686 54
2487 2687 68
2488 2688 58
2489 2689 55
2490 2690 72
2491 2691 84
2492 2692 82
2493 2693 78
2494 2694 57
2495 2695 76
2496 2696 82
2497 2697 73
2498 2698 73
2499 2699 45
2500 2700 60
2501 2701 65
2502 2702 76
2503 2703 81
2504 2704 60
2505 2705 67
2506 2706 78
2507 2707 58
2508 2708 62
2509 2709 61
2510 2710 68
2511 2711 84
2512 2712 50
2513 2713 56
2514 2714 68
2515 2715 44
2516 2716 45
2517 2717 50
2518 2718 61
2519 2719 62
2520 2720 72
2521 2721 65
2522 2722 63
2523 2723 70
2524 2724 52
2525 2725 51
2526 2726 55
2527 2727 24
2528 2728 39
2529 2729 31
2530 2730 44
2531 2731 39
2532 2732 76
2533 2733 65
2534 2734 46
2535 2735 62
2536 2736 49
2537 2737 68
2538 2738 41
2539 2739 41
2540 2740 77
2541 2741 107
2542 2742 82
2543 2743 98
2544 2744 110
2545 2745 92
2546 2746 103
2547 2747 96
2548 2748 105
2549 2749 93
2550 2750 96
2551 2751 93
2552 2752 91
2553 2753 78
2554 2754 102
2555 2755 104
2556 2756 120
2557 2757 78
2558 2758 110
2559 2759 92
2560 2760 77
2561 2761 84
2562 2762 122
2563 2763 78
2564 2764 107
2565 2765 110
2566 2766 102
2567 2767 97
2568 2768 84
2569 2769 112
2570 2770 92
2571 2771 118
2572 2772 140
2573 2773 119
2574 2774 119
2575 2775 134
2576 2776 124
2577 2777 87
2578 2778 76
2579 2779 93
2580 2780 93
2581 2781 133
2582 2782 124
2583 2783 91
2584 2784 103
2585 2785 98
2586 2786 91
2587 2787 118
2588 2788 125
2589 2789 123
2590 2790 122
2591 2791 119
2592 2792 86
2593 2793 98
2594 2794 104
2595 2795 92
2596 2796 97
2597 2797 94
2598 2798 77
2599 2799 66
2600 2800 89
2601 2801 72
2602 2802 125
2603 2803 86
2604 2804 71
2605 2805 83
2606 2806 105
2607 2807 103
2608 2808 96
2609 2809 84
2610 2810 86
2611 2811 83
2612 2812 93
2613 2813 71
2614 2814 101
2615 2815 98
2616 2816 88
2617 2817 93
2618 2818 92
2619 2819 89
2620 2820 96
2621 2821 63
2622 2822 82
2623 2823 99
2624 2824 105
2625 2825 102
2626 2826 104
2627 2827 93
2628 2828 78
2629 2829 83
2630 2830 92
2631 2831 89
2632 2832 86
2633 2833 79
2634 2834 99
2635 2835 98
2636 2836 88
2637 2837 83
2638 2838 99
2639 2839 91
2640 2840 108
2641 2841 96
2642 2842 93
2643 2843 103
2644 2844 91
2645 2845 76
2646 2846 105
2647 2847 109
2648 2848 101
2649 2849 115
2650 2850 123
2651 2851 117
2652 2852 134
2653 2853 128
2654 2854 84
2655 2855 89
2656 2856 91
2657 2857 99
2658 2858 92
2659 2859 98
2660 2860 112
2661 2861 107
2662 2862 123
2663 2863 117
2664 2864 109
2665 2865 122
2666 2866 109
2667 2867 128
2668 2868 96
2669 2869 126
2670 2870 102
2671 2871 112
2672 2872 118
2673 2873 101
2674 2874 119
2675 2875 113
2676 2876 118
2677 2877 96
2678 2878 122
2679 2879 102
2680 2880 114
2681 2881 108
2682 2882 105
2683 2883 131
2684 2884 117
2685 2885 96
2686 2886 113
2687 2887 99
2688 2888 123
2689 2889 93
2690 2890 114
2691 2891 109
2692 2892 81
2693 2893 92
2694 2894 124
2695 2895 91
2696 2896 97
2697 2897 109
2698 2898 77
2699 2899 68
2700 2900 99
2701 2901 88
2702 2902 81
2703 2903 87
2704 2904 96
2705 2905 136
2706 2906 138
2707 2907 160
2708 2908 112
2709 2909 120
2710 2910 102
2711 2911 99
2712 2912 109
2713 2913 109
2714 2914 120
2715 2915 97
2716 2916 125
2717 2917 97
2718 2918 126
2719 2919 113
2720 2920 96
2721 2921 128
2722 2922 119
2723 2923 118
2724 2924 123
2725 2925 84
2726 2926 83
2727 2927 96
2728 2928 108
2729 2929 101
2730 2930 73
2731 2931 82
2732 2932 83
2733 2933 60
2734 2934 82
2735 2935 62
2736 2936 81
2737 2937 72
2738 2938 66
2739 2939 96
2740 2940 86
2741 2941 73
2742 2942 93
2743 2943 94
2744 2944 102
2745 2945 105
2746 2946 87
2747 2947 94
2748 2948 87
2749 2949 78
2750 2950 83
2751 2951 87
2752 2952 68
2753 2953 82
2754 2954 94
2755 2955 101
2756 2956 97
2757 2957 79
2758 2958 104
2759 2959 91
2760 2960 88
2761 2961 89
2762 2962 97
2763 2963 88
2764 2964 68
2765 2965 86
2766 2966 62
2767 2967 87
2768 2968 102
2769 2969 119
2770 2970 96
2771 2971 77
2772 2972 84
2773 2973 75
2774 2974 86
2775 2975 101
2776 2976 89
2777 2977 94
2778 2978 79
2779 2979 92
2780 2980 81
2781 2981 98
2782 2982 81
2783 2983 83
2784 2984 75
2785 2985 68
2786 2986 82
2787 2987 83
2788 2988 99
2789 2989 91
2790 2990 78
2791 2991 101
2792 2992 65
2793 2993 75
2794 2994 87
2795 2995 78
2796 2996 103
2797 2997 93
2798 2998 78
2799 2999 89
2800 3000 93
2801 3001 91
2802 3002 97
2803 3003 86
2804 3004 78
2805 3005 105
2806 3006 101
2807 3007 107
2808 3008 108
2809 3009 82
2810 3010 122
2811 3011 113
2812 3012 119
2813 3013 94
2814 3014 99
2815 3015 99
2816 3016 96
2817 3017 79
2818 3018 84
2819 3019 54
2820 3020 76
2821 3021 86
2822 3022 91
2823 3023 84
2824 3024 84
2825 3025 92
2826 3026 96
2827 3027 102
2828 3028 99
2829 3029 97
2830 3030 82
2831 3031 108
2832 3032 97
2833 3033 88
2834 3034 102
2835 3035 84
2836 3036 77
2837 3037 86
2838 3038 103
2839 3039 87
2840 3040 94
2841 3041 101
2842 3042 115
2843 3043 110
2844 3044 122
2845 3045 91
2846 3046 103
2847 3047 87
2848 3048 78
2849 3049 91
2850 3050 78
2851 3051 97
2852 3052 83
2853 3053 94
2854 3054 86
2855 3055 107
2856 3056 81
2857 3057 88
2858 3058 83
2859 3059 120
2860 3060 87
2861 3061 98
2862 3062 107
2863 3063 110
2864 3064 86
2865 3065 96
2866 3066 107
2867 3067 118
2868 3068 107
2869 3069 109
2870 3070 105
2871 3071 92
2872 3072 112
2873 3073 108
2874 3074 99
2875 3075 104
2876 3076 125
2877 3077 94
2878 3078 91
2879 3079 81
2880 3080 92
2881 3081 103
2882 3082 99
2883 3083 108
2884 3084 103
2885 3085 107
2886 3086 126
2887 3087 117
2888 3088 104
2889 3089 98
2890 3090 96
2891 3091 110
2892 3092 83
2893 3093 78
2894 3094 89
2895 3095 97
2896 3096 88
2897 3097 93
2898 3098 99
2899 3099 97
2900 3100 93
2901 3101 89
2902 3102 98
2903 3103 96
2904 3104 120
2905 3105 107
2906 3106 96
2907 3107 99
2908 3108 92
2909 3109 108
2910 3110 105
2911 3111 93
2912 3112 98
2913 3113 104
2914 3114 113
2915 3115 89
2916 3116 88
2917 3117 86
2918 3118 113
2919 3119 96
2920 3120 108
2921 3121 113
2922 3122 117
2923 3123 104
2924 3124 77
2925 3125 91
2926 3126 105
2927 3127 109
2928 3128 108
2929 3129 104
2930 3130 110
2931 3131 109
2932 3132 86
2933 3133 107
2934 3134 96
2935 3135 88
2936 3136 107
2937 3137 92
2938 3138 87
2939 3139 112
2940 3140 82
2941 3141 88
2942 3142 97
2943 3143 98
2944 3144 62
2945 3145 75
2946 3146 78
2947 3147 103
2948 3148 94
2949 3149 98
2950 3150 105
2951 3151 103
2952 3152 122
2953 3153 97
2954 3154 103
2955 3155 94
2956 3156 134
2957 3157 92
2958 3158 103
2959 3159 125
2960 3160 117
2961 3161 122
2962 3162 103
2963 3163 93
2964 3164 119
2965 3165 123
2966 3166 99
2967 3167 112
2968 3168 118
2969 3169 88
2970 3170 82
2971 3171 120
2972 3172 104
2973 3173 89
2974 3174 72
2975 3175 81
2976 3176 83
2977 3177 77
2978 3178 104
2979 3179 96
2980 3180 112
2981 3181 105
2982 3182 99
2983 3183 113
2984 3184 93
2985 3185 98
2986 3186 75
2987 3187 112
2988 3188 66
2989 3189 66
2990 3190 104
2991 3191 73
2992 3192 78
2993 3193 62
2994 3194 114
2995 3195 83
2996 3196 104
2997 3197 101
2998 3198 65
2999 3199 98
3000 3200 92
3001 3201 84
3002 3202 84
3003 3203 89
3004 3204 76
3005 3205 86
3006 3206 92
3007 3207 92
3008 3208 73
3009 3209 89
3010 3210 94
3011 3211 71
3012 3212 79
3013 3213 86
3014 3214 112
3015 3215 92
3016 3216 103
3017 3217 82
3018 3218 99
3019 3219 76
3020 3220 94
3021 3221 93
3022 3222 57
3023 3223 70
3024 3224 87
3025 3225 77
3026 3226 45
3027 3227 76
3028 3228 101
3029 3229 71
3030 3230 83
3031 3231 75
3032 3232 72
3033 3233 87
3034 3234 39
3035 3235 68
3036 3236 66
3037 3237 56
3038 3238 37
3039 3239 47
3040 3240 41
3041 3241 37
3042 3242 29
3043 3243 40
3044 3244 54
3045 3245 70
3046 3246 71
3047 3247 51
3048 3248 56
3049 3249 51
3050 3250 58
3051 3251 28
3052 3252 45
3053 3253 31
3054 3254 47
3055 3255 36
3056 3256 35
3057 3257 49
3058 3258 29
3059 3259 50
3060 3260 42
3061 3261 41
3062 3262 47
3063 3263 39
3064 3264 49
3065 3265 39
3066 3266 49
3067 3267 46
3068 3268 40
3069 3269 44
3070 3270 63
3071 3271 41
3072 3272 39
3073 3273 57
3074 3274 50
3075 3275 61
3076 3276 50
3077 3277 57
3078 3278 60
3079 3279 52
3080 3280 42
3081 3281 50
3082 3282 54
3083 3283 36
3084 3284 57
3085 3285 61
3086 3286 65
3087 3287 39
3088 3288 51
3089 3289 72
3090 3290 50
3091 3291 79
3092 3292 76
3093 3293 75
3094 3294 56
3095 3295 40
3096 3296 55
3097 3297 40
3098 3298 52
3099 3299 63
3100 3300 52
3101 3301 58
3102 3302 52
3103 3303 61
3104 3304 51
3105 3305 57
3106 3306 73
3107 3307 47
3108 3308 37
3109 3309 41
3110 3310 31
3111 3311 51
3112 3312 62
3113 3313 47
3114 3314 39
3115 3315 58
3116 3316 54
3117 3317 42
3118 3318 42
3119 3319 55
3120 3320 50
3121 3321 55
3122 3322 41
3123 3323 40
3124 3324 55
3125 3325 31
3126 3326 45
3127 3327 36
3128 3328 45
3129 3329 63
3130 3330 62
3131 3331 29
3132 3332 61
3133 3333 41
3134 3334 56
3135 3335 56
3136 3336 72
3137 3337 73
3138 3338 88
3139 3339 46
3140 3340 62
3141 3341 50
3142 3342 67
3143 3343 65
3144 3344 66
3145 3345 58
3146 3346 60
3147 3347 57
3148 3348 51
3149 3349 47
3150 3350 67
3151 3351 92
3152 3352 103
3153 3353 78
3154 3354 88
3155 3355 71
3156 3356 75
3157 3357 68
3158 3358 97
3159 3359 107
3160 3360 101
3161 3361 120
3162 3362 124
3163 3363 124
3164 3364 138
3165 3365 115
3166 3366 126
3167 3367 113
3168 3368 131
3169 3369 131
3170 3370 108
3171 3371 131
3172 3372 139
3173 3373 122
3174 3374 98
3175 3375 125
3176 3376 126
3177 3377 113
3178 3378 110
3179 3379 102
3180 3380 117
3181 3381 123
3182 3382 96
3183 3383 98
3184 3384 96
3185 3385 107
3186 3386 88
3187 3387 91
3188 3388 122
3189 3389 138
3190 3390 122
3191 3391 122
3192 3392 105
3193 3393 118
3194 3394 126
3195 3395 131
3196 3396 120
3197 3397 128
3198 3398 151
3199 3399 115
3200 3400 134
3201 3401 145
3202 3402 129
3203 3403 126
3204 3404 104
3205 3405 126
3206 3406 125
3207 3407 143
3208 3408 122
3209 3409 136
3210 3410 131
3211 3411 110
3212 3412 122
3213 3413 109
3214 3414 101
3215 3415 87
3216 3416 97
3217 3417 96
3218 3418 117
3219 3419 117
3220 3420 105
3221 3421 131
3222 3422 110
3223 3423 112
3224 3424 99
3225 3425 109
3226 3426 115
3227 3427 91
3228 3428 75
3229 3429 98
3230 3430 75
3231 3431 79
3232 3432 76
3233 3433 115
3234 3434 105
3235 3435 102
3236 3436 96
3237 3437 98
3238 3438 114
3239 3439 89
3240 3440 101
3241 3441 88
3242 3442 70
3243 3443 77
3244 3444 79
3245 3445 97
3246 3446 76
3247 3447 79
3248 3448 82
3249 3449 61
3250 3450 63
3251 3451 67
3252 3452 58
3253 3453 82
3254 3454 86
3255 3455 67
3256 3456 83
3257 3457 75
3258 3458 68
3259 3459 76
3260 3460 87
3261 3461 75
3262 3462 81
3263 3463 67
3264 3464 62
3265 3465 79
3266 3466 78
3267 3467 72
3268 3468 73
3269 3469 71
3270 3470 75
3271 3471 63
3272 3472 83
3273 3473 63
3274 3474 94
3275 3475 92
3276 3476 83
3277 3477 81
3278 3478 72
3279 3479 66
3280 3480 79
3281 3481 70
3282 3482 76
3283 3483 75
3284 3484 70
3285 3485 75
3286 3486 89
3287 3487 97
3288 3488 77
3289 3489 67
3290 3490 96
3291 3491 102
3292 3492 97
3293 3493 98
3294 3494 91
3295 3495 117
3296 3496 150
3297 3497 113
3298 3498 112
3299 3499 143
3300 3500 115
3301 3501 122
3302 3502 138
3303 3503 143
3304 3504 107
3305 3505 138
3306 3506 126
3307 3507 103
3308 3508 128
3309 3509 109
3310 3510 98
3311 3511 113
3312 3512 91
3313 3513 93
3314 3514 88
3315 3515 92
3316 3516 78
3317 3517 113
3318 3518 97
3319 3519 97
3320 3520 72
3321 3521 118
3322 3522 110
3323 3523 87
3324 3524 107
3325 3525 139
3326 3526 122
3327 3527 96
3328 3528 92
3329 3529 89
3330 3530 118
3331 3531 87
3332 3532 120
3333 3533 119
3334 3534 117
3335 3535 122
3336 3536 146
3337 3537 128
3338 3538 126
3339 3539 149
3340 3540 144
3341 3541 140
3342 3542 134
3343 3543 143
3344 3544 164
3345 3545 141
3346 3546 157
3347 3547 155
3348 3548 176
3349 3549 133
3350 3550 126
3351 3551 162
3352 3552 149
3353 3553 149
3354 3554 138
3355 3555 138
3356 3556 130
3357 3557 115
3358 3558 136
3359 3559 144
3360 3560 125
3361 3561 120
3362 3562 130
3363 3563 157
3364 3564 123
3365 3565 151
3366 3566 146
3367 3567 144
3368 3568 162
3369 3569 161
3370 3570 120
3371 3571 124
3372 3572 155
3373 3573 147
3374 3574 117
3375 3575 126
3376 3576 130
3377 3577 83
3378 3578 105
3379 3579 112
3380 3580 97
3381 3581 98
3382 3582 102
3383 3583 96
3384 3584 79
3385 3585 107
3386 3586 89
3387 3587 98
3388 3588 89
3389 3589 96
3390 3590 73
3391 3591 58
3392 3592 86
3393 3593 67
3394 3594 77
3395 3595 78
3396 3596 50
3397 3597 65
3398 3598 76
3399 3599 67
3400 3600 109
3401 3601 75
3402 3602 49
3403 3603 96
3404 3604 72
3405 3605 86
3406 3606 88
3407 3607 98
3408 3608 91
3409 3609 94
3410 3610 72
3411 3611 93
3412 3612 72
3413 3613 87
3414 3614 102
3415 3615 66
3416 3616 75
3417 3617 99
3418 3618 82
3419 3619 81
3420 3620 96
3421 3621 86
3422 3622 77
3423 3623 87
3424 3624 101
3425 3625 107
3426 3626 86
3427 3627 78
3428 3628 83
3429 3629 73
3430 3630 98
3431 3631 79
3432 3632 94
3433 3633 89
3434 3634 113
3435 3635 117
3436 3636 96
3437 3637 101
3438 3638 104
3439 3639 114
3440 3640 104
3441 3641 72
3442 3642 109
3443 3643 78
3444 3644 88
3445 3645 108
3446 3646 103
3447 3647 87
3448 3648 94
3449 3649 101
3450 3650 68
3451 3651 89
3452 3652 84
3453 3653 93
3454 3654 102
3455 3655 73
3456 3656 79
3457 3657 88
3458 3658 79
3459 3659 67
3460 3660 118
3461 3661 87
3462 3662 83
3463 3663 83
3464 3664 92
3465 3665 68
3466 3666 76
3467 3667 88
3468 3668 97
3469 3669 89
3470 3670 91
3471 3671 84
3472 3672 65
3473 3673 76
3474 3674 67
3475 3675 61
3476 3676 60
3477 3677 62
3478 3678 72
3479 3679 67
3480 3680 66
3481 3681 52
3482 3682 50
3483 3683 57
3484 3684 84
3485 3685 71
3486 3686 92
3487 3687 78
3488 3688 86
3489 3689 79
3490 3690 91
3491 3691 81
3492 3692 58
3493 3693 58
3494 3694 73
3495 3695 75
3496 3696 93
3497 3697 104
3498 3698 105
3499 3699 117
3500 3700 98
3501 3701 126
3502 3702 105
3503 3703 125
3504 3704 130
3505 3705 112
3506 3706 96
3507 3707 99
3508 3708 82
3509 3709 113
3510 3710 98
3511 3711 93
3512 3712 144
3513 3713 128
3514 3714 109
3515 3715 141
3516 3716 130
3517 3717 98
3518 3718 157
3519 3719 122
3520 3720 117
3521 3721 135
3522 3722 144
3523 3723 172
3524 3724 150
3525 3725 136
3526 3726 146
3527 3727 129
3528 3728 139
3529 3729 136
3530 3730 129
3531 3731 118
3532 3732 130
3533 3733 123
3534 3734 145
3535 3735 124
3536 3736 103
3537 3737 108
3538 3738 94
3539 3739 110
3540 3740 101
3541 3741 94
3542 3742 82
3543 3743 79
3544 3744 112
3545 3745 129
3546 3746 96
3547 3747 141
3548 3748 104
3549 3749 135
3550 3750 109
3551 3751 102
3552 3752 105
3553 3753 119
3554 3754 112
3555 3755 117
3556 3756 126
3557 3757 83
3558 3758 87
3559 3759 99
3560 3760 129
3561 3761 105
3562 3762 113
3563 3763 94
3564 3764 97
3565 3765 109
3566 3766 89
3567 3767 97
3568 3768 120
3569 3769 113
3570 3770 86
3571 3771 108
3572 3772 98
3573 3773 93
3574 3774 73
3575 3775 87
3576 3776 94
3577 3777 96
3578 3778 83
3579 3779 114
3580 3780 92
3581 3781 77
3582 3782 86
3583 3783 78
3584 3784 83
3585 3785 98
3586 3786 82
3587 3787 73
3588 3788 83
3589 3789 77
3590 3790 81
3591 3791 61
3592 3792 56
3593 3793 71
3594 3794 72
3595 3795 91
3596 3796 73
3597 3797 97
3598 3798 82
3599 3799 94
3600 3800 83
3601 3801 103
3602 3802 101
3603 3803 84
3604 3804 73
3605 3805 99
3606 3806 78
3607 3807 87
3608 3808 88
3609 3809 92
3610 3810 87
3611 3811 91
3612 3812 113
3613 3813 94
3614 3814 78
3615 3815 72
3616 3816 78
3617 3817 78
3618 3818 88
3619 3819 54
3620 3820 71
3621 3821 78
3622 3822 99
3623 3823 81
3624 3824 87
3625 3825 75
3626 3826 79
3627 3827 52
3628 3828 96
3629 3829 91
3630 3830 103
3631 3831 119
3632 3832 120
3633 3833 91
3634 3834 89
3635 3835 83
3636 3836 65
3637 3837 93
3638 3838 76
3639 3839 88
3640 3840 98
3641 3841 83
3642 3842 81
3643 3843 77
3644 3844 87
3645 3845 82
3646 3846 92
3647 3847 93
3648 3848 79
3649 3849 101
3650 3850 61
3651 3851 76
3652 3852 76
3653 3853 67
3654 3854 77
3655 3855 89
3656 3856 83
3657 3857 82
3658 3858 94
3659 3859 76
3660 3860 77
3661 3861 65
3662 3862 56
3663 3863 42
3664 3864 45
3665 3865 41
3666 3866 55
3667 3867 58
3668 3868 68
3669 3869 44
3670 3870 42
3671 3871 41
3672 3872 91
3673 3873 83
3674 3874 82
3675 3875 55
3676 3876 63
3677 3877 78
3678 3878 84
3679 3879 57
3680 3880 78
3681 3881 52
3682 3882 54
3683 3883 79
3684 3884 78
3685 3885 72
3686 3886 63
3687 3887 51
3688 3888 58
3689 3889 68
3690 3890 72
3691 3891 56
3692 3892 57
3693 3893 56
3694 3894 51
3695 3895 49
3696 3896 66
3697 3897 47
3698 3898 42
3699 3899 44
3700 3900 50
3701 3901 51
3702 3902 47
3703 3903 47
3704 3904 47
3705 3905 47
3706 3906 47
3707 3907 41
3708 3908 37
3709 3909 47
3710 3910 49
3711 3911 50
3712 3912 50
3713 3913 41
3714 3914 41
3715 3915 44
3716 3916 36
3717 3917 37
3718 3918 46
3719 3919 41
3720 3920 50
3721 3921 58
3722 3922 41
3723 3923 45
3724 3924 65
3725 3925 65
3726 3926 70
3727 3927 51
3728 3928 50
3729 3929 68
3730 3930 57
3731 3931 63
3732 3932 63
3733 3933 55
3734 3934 56
3735 3935 57
3736 3936 42
3737 3937 46
3738 3938 55
3739 3939 56
3740 3940 51
3741 3941 47
3742 3942 46
3743 3943 41
3744 3944 40
3745 3945 60
3746 3946 58
3747 3947 57
3748 3948 70
3749 3949 63
3750 3950 57
3751 3951 67
3752 3952 68
3753 3953 41
3754 3954 46
3755 3955 52
3756 3956 46
3757 3957 47
3758 3958 45
3759 3959 52
3760 3960 51
3761 3961 72
3762 3962 54
3763 3963 44
3764 3964 47
3765 3965 55
3766 3966 50
3767 3967 41
3768 3968 49
3769 3969 46
3770 3970 52
3771 3971 52
3772 3972 44
3773 3973 63
3774 3974 46
3775 3975 62
3776 3976 66
3777 3977 68
3778 3978 50
3779 3979 58
3780 3980 51
3781 3981 55
3782 3982 61
3783 3983 82
3784 3984 66
3785 3985 61
3786 3986 54
3787 3987 45
3788 3988 54
3789 3989 61
3790 3990 81
3791 3991 102
3792 3992 108
3793 3993 78
3794 3994 66
3795 3995 83
3796 3996 71
3797 3997 70
3798 3998 63
3799 3999 78
3800 4000 92
3801 4001 99
3802 4002 81
3803 4003 87
3804 4004 92
3805 4005 65
3806 4006 54
3807 4007 98
3808 4008 78
3809 4009 73
3810 4010 101
3811 4011 84
3812 4012 81
3813 4013 102
3814 4014 124
3815 4015 143
3816 4016 119
3817 4017 124
3818 4018 136
3819 4019 120
3820 4020 101
3821 4021 128
3822 4022 108
3823 4023 99
3824 4024 143
3825 4025 108
3826 4026 99
3827 4027 114
3828 4028 112
3829 4029 104
3830 4030 114
3831 4031 115
3832 4032 99
3833 4033 110
3834 4034 128
3835 4035 96
3836 4036 143
3837 4037 120
3838 4038 107
3839 4039 123
3840 4040 99
3841 4041 96
3842 4042 101
3843 4043 101
3844 4044 105
3845 4045 136
3846 4046 117
3847 4047 124
3848 4048 107
3849 4049 125
3850 4050 117
3851 4051 83
3852 4052 113
3853 4053 117
3854 4054 133
3855 4055 138
3856 4056 101
3857 4057 103
3858 4058 99
3859 4059 87
3860 4060 110
3861 4061 115
3862 4062 107
3863 4063 97
3864 4064 94
3865 4065 123
3866 4066 92
3867 4067 102
3868 4068 105
3869 4069 71
3870 4070 87
3871 4071 118
3872 4072 94
3873 4073 128
3874 4074 107
3875 4075 83
3876 4076 114
3877 4077 82
3878 4078 113
3879 4079 115
3880 4080 133
3881 4081 124
3882 4082 104
3883 4083 124
3884 4084 107
3885 4085 101
3886 4086 86
3887 4087 88
3888 4088 130
3889 4089 129
3890 4090 133
3891 4091 87
3892 4092 81
3893 4093 97
3894 4094 108
3895 4095 96
3896 4096 125
3897 4097 124
3898 4098 96
3899 4099 124
3900 4100 117
3901 4101 103
3902 4102 110
3903 4103 117
3904 4104 87
3905 4105 108
3906 4106 91
3907 4107 126
3908 4108 128
3909 4109 105
3910 4110 101
3911 4111 118
3912 4112 109
3913 4113 101
3914 4114 126
3915 4115 78
3916 4116 91
3917 4117 86
3918 4118 83
3919 4119 110
3920 4120 119
3921 4121 108
3922 4122 94
3923 4123 101
3924 4124 99
3925 4125 109
3926 4126 139
3927 4127 130
3928 4128 113
3929 4129 103
3930 4130 76
3931 4131 107
3932 4132 104
3933 4133 96
3934 4134 117
3935 4135 105
3936 4136 110
3937 4137 97
3938 4138 93
3939 4139 122
3940 4140 102
3941 4141 93
3942 4142 101
3943 4143 99
3944 4144 81
3945 4145 88
3946 4146 102
3947 4147 108
3948 4148 77
3949 4149 109
3950 4150 91
3951 4151 107
3952 4152 73
3953 4153 114
3954 4154 104
3955 4155 120
3956 4156 101
3957 4157 84
3958 4158 114
3959 4159 98
3960 4160 115
3961 4161 97
3962 4162 80
3963 4163 75
3964 4164 70
3965 4165 85
3966 4166 72
3967 4167 77
3968 4168 61
3969 4169 82
3970 4170 87
3971 4171 108
3972 4172 96
3973 4173 74
3974 4174 66
3975 4175 109
3976 4176 73
3977 4177 76
3978 4178 83
3979 4179 84
3980 4180 68
3981 4181 70
3982 4182 63
3983 4183 53
3984 4184 82
3985 4185 89
3986 4186 72
3987 4187 64
3988 4188 98
3989 4189 69
3990 4190 82
3991 4191 86
3992 4192 76
3993 4193 85
3994 4194 105
3995 4195 61
3996 4196 71
3997 4197 90
3998 4198 90
3999 4199 82
4000 4200 71
4001 4201 95
4002 4202 96
4003 4203 90
4004 4204 95
4005 4205 89
4006 4206 98
4007 4207 60
4008 4208 63
4009 4209 87
4010 4210 87
4011 4211 78
4012 4212 97
4013 4213 74
4014 4214 99
4015 4215 89
4016 4216 86
4017 4217 90
4018 4218 100
4019 4219 97
4020 4220 94
4021 4221 77
4022 4222 66
4023 4223 77
4024 4224 82
4025 4225 78
4026 4226 87
4027 4227 97
4028 4228 89
4029 4229 108
4030 4230 89
4031 4231 97
4032 4232 90
4033 4233 70
4034 4234 92
4035 4235 92
4036 4236 75
4037 4237 114
4038 4238 97
4039 4239 96
4040 4240 114
4041 4241 95
4042 4242 80
4043 4243 78
4044 4244 62
4045 4245 81
4046 4246 77
4047 4247 77
4048 4248 72
4049 4249 73
4050 4250 95
4051 4251 82
4052 4252 67
4053 4253 71
4054 4254 91
4055 4255 80
4056 4256 86
4057 4257 78
4058 4258 73
4059 4259 80
4060 4260 69
4061 4261 96
4062 4262 73
4063 4263 76
4064 4264 67
4065 4265 73
4066 4266 87
4067 4267 95
4068 4268 84
4069 4269 83
4070 4270 81
4071 4271 75
4072 4272 81
4073 4273 81
4074 4274 80
4075 4275 85
4076 4276 75
4077 4277 74
4078 4278 73
4079 4279 74
4080 4280 72
4081 4281 76
4082 4282 73
4083 4283 55
4084 4284 59
4085 4285 60
4086 4286 75
4087 4287 92
4088 4288 111
4089 4289 104
4090 4290 123
4091 4291 98
4092 4292 77
4093 4293 103
4094 4294 111
4095 4295 106
4096 4296 104
4097 4297 85
4098 4298 87
4099 4299 105
4100 4300 78
4101 4301 110
4102 4302 96
4103 4303 83
4104 4304 101
4105 4305 114
4106 4306 89
4107 4307 87
4108 4308 86
4109 4309 89
4110 4310 86
4111 4311 90
4112 4312 91
4113 4313 101
4114 4314 73
4115 4315 89
4116 4316 99
4117 4317 86
4118 4318 87
4119 4319 101
4120 4320 77
4121 4321 76
4122 4322 73
4123 4323 89
4124 4324 81
4125 4325 95
4126 4326 94
4127 4327 98
4128 4328 92
4129 4329 101
4130 4330 72
4131 4331 90
4132 4332 80
4133 4333 72
4134 4334 72
4135 4335 66
4136 4336 96
4137 4337 89
4138 4338 103
4139 4339 90
4140 4340 125
4141 4341 91
4142 4342 78
4143 4343 84
4144 4344 76
4145 4345 49
4146 4346 41
4147 4347 86
4148 4348 60
4149 4349 71
4150 4350 67
4151 4351 46
4152 4352 70
4153 4353 44
4154 4354 41
4155 4355 89
4156 4356 83
4157 4357 74
4158 4358 78
4159 4359 73
4160 4360 59
4161 4361 67
4162 4362 82
4163 4363 78
4164 4364 69
4165 4365 78
4166 4366 70
4167 4367 95
4168 4368 69
4169 4369 85
4170 4370 98
4171 4371 104
4172 4372 73
4173 4373 77
4174 4374 69
4175 4375 100
4176 4376 75
4177 4377 83
4178 4378 85
4179 4379 82
4180 4380 94
4181 4381 90
4182 4382 103
4183 4383 92
4184 4384 86
4185 4385 87
4186 4386 95
4187 4387 78
4188 4388 91
4189 4389 86
4190 4390 78
4191 4391 59
4192 4392 67
4193 4393 80
4194 4394 96
4195 4395 78
4196 4396 81
4197 4397 90
4198 4398 92
4199 4399 106
4200 4400 84
4201 4401 101
4202 4402 75
4203 4403 68
4204 4404 98
4205 4405 95
4206 4406 94
4207 4407 102
4208 4408 85
4209 4409 98
4210 4410 73
4211 4411 98
4212 4412 91
4213 4413 101
4214 4414 78
4215 4415 110
4216 4416 88
4217 4417 74
4218 4418 92
4219 4419 83
4220 4420 91
4221 4421 82
4222 4422 85
4223 4423 83
4224 4424 88
4225 4425 105
4226 4426 105
4227 4427 90
4228 4428 105
4229 4429 113
4230 4430 99
4231 4431 105
4232 4432 111
4233 4433 95
4234 4434 108
4235 4435 134
4236 4436 98
4237 4437 109
4238 4438 106
4239 4439 98
4240 4440 110
4241 4441 94
4242 4442 81
4243 4443 101
4244 4444 92
4245 4445 78
4246 4446 90
4247 4447 94
4248 4448 101
4249 4449 100
4250 4450 94
4251 4451 95
4252 4452 102
4253 4453 106
4254 4454 67
4255 4455 68
4256 4456 88
4257 4457 81
4258 4458 97
4259 4459 81
4260 4460 102
4261 4461 111
4262 4462 95
4263 4463 112
4264 4464 97
4265 4465 91
4266 4466 109
4267 4467 121
4268 4468 99
4269 4469 96
4270 4470 109
4271 4471 99
4272 4472 132
4273 4473 114
4274 4474 105
4275 4475 121
4276 4476 106
4277 4477 97
4278 4478 87
4279 4479 98
4280 4480 94
4281 4481 98
4282 4482 105
4283 4483 108
4284 4484 115
4285 4485 74
4286 4486 87
4287 4487 85
4288 4488 88
4289 4489 105
4290 4490 72
4291 4491 77
4292 4492 86
4293 4493 67
4294 4494 91
4295 4495 69
4296 4496 75
4297 4497 86
4298 4498 75
4299 4499 89
4300 4500 89
4301 4501 73
4302 4502 84
4303 4503 56
4304 4504 58
4305 4505 45
4306 4506 31
4307 4507 59
4308 4508 58
4309 4509 47
4310 4510 20
4311 4511 46
4312 4512 30
4313 4513 15
4314 4514 45
4315 4515 26
4316 4516 32
4317 4517 17
4318 4518 35
4319 4519 31
4320 4520 43
4321 4521 45
4322 4522 27
4323 4523 33
4324 4524 26
4325 4525 41
4326 4526 47
4327 4527 27
4328 4528 23
4329 4529 26
4330 4530 42
4331 4531 42
4332 4532 39
4333 4533 20
4334 4534 26
4335 4535 30
4336 4536 23
4337 4537 24
4338 4538 30
4339 4539 17
4340 4540 29
4341 4541 27
4342 4542 40
4343 4543 38
4344 4544 9
4345 4545 28
4346 4546 12
4347 4547 16
4348 4548 16
4349 4549 19
4350 4550 42
4351 4551 40
4352 4552 64
4353 4553 34
4354 4554 33
4355 4555 39
4356 4556 41
4357 4557 68
4358 4558 68
4359 4559 46
4360 4560 54
4361 4561 60
4362 4562 73
4363 4563 29
4364 4564 59
4365 4565 46
4366 4566 57
4367 4567 49
4368 4568 41
4369 4569 34
4370 4570 52
4371 4571 52
4372 4572 58
4373 4573 70
4374 4574 42
4375 4575 55
4376 4576 82
4377 4577 51
4378 4578 47
4379 4579 56
4380 4580 52
4381 4581 56
4382 4582 63
4383 4583 58
4384 4584 29
4385 4585 25
4386 4586 32
4387 4587 26
4388 4588 10
4389 4589 29
4390 4590 24
4391 4591 22
4392 4592 23
4393 4593 12
4394 4594 6
4395 4595 27
4396 4596 55
4397 4597 22
4398 4598 32
4399 4599 27
4400 4600 19
4401 4601 22
4402 4602 20
4403 4603 26
4404 4604 31
4405 4605 28
4406 4606 27
4407 4607 32
4408 4608 25
4409 4609 34
4410 4610 17
4411 4611 23
4412 4612 31
4413 4613 31
4414 4614 22
4415 4615 16
4416 4616 32
4417 4617 29
4418 4618 27
4419 4619 22
4420 4620 41
4421 4621 42
4422 4622 29
4423 4623 20
4424 4624 34
4425 4625 31
4426 4626 35
4427 4627 20
4428 4628 26
4429 4629 46
4430 4630 38
4431 4631 33
4432 4632 18
4433 4633 16
4434 4634 15
4435 4635 31
4436 4636 16
4437 4637 37
4438 4638 24
4439 4639 23
4440 4640 25
4441 4641 33
4442 4642 25
4443 4643 38
4444 4644 39
4445 4645 38
4446 4646 42
4447 4647 26
4448 4648 11
4449 4649 16
4450 4650 18
4451 4651 18
4452 4652 22
4453 4653 25
4454 4654 13
4455 4655 19
4456 4656 29
4457 4657 20
4458 4658 18
4459 4659 24
4460 4660 15
4461 4661 27
4462 4662 40
4463 4663 28
4464 4664 32
4465 4665 31
4466 4666 30
4467 4667 40
4468 4668 25
4469 4669 25
4470 4670 19
4471 4671 20
4472 4672 11
4473 4673 11
4474 4674 12
4475 4675 22
4476 4676 33
4477 4677 26
4478 4678 31
4479 4679 5
4480 4680 16
4481 4681 30
4482 4682 12
4483 4683 1
4484 4684 37
4485 4685 34
4486 4686 10
4487 4687 51
4488 4688 55
4489 4689 52
4490 4690 58
4491 4691 70
4492 4692 39
4493 4693 45
4494 4694 40
4495 4695 29
4496 4696 35
4497 4697 35
4498 4698 30
4499 4699 26
4500 4700 14
4501 4701 38
4502 4702 37
4503 4703 41
4504 4704 39
4505 4705 35
4506 4706 32
4507 4707 31
4508 4708 43
4509 4709 39
4510 4710 41
4511 4711 49
4512 4712 52
4513 4713 60
4514 4714 31
4515 4715 28
4516 4716 40
4517 4717 42
4518 4718 22
4519 4719 32
4520 4720 38
4521 4721 48
4522 4722 47
4523 4723 54
4524 4724 48
4525 4725 41
4526 4726 42
4527 4727 49
4528 4728 37
4529 4729 49
4530 4730 43
4531 4731 38
4532 4732 45
4533 4733 43
4534 4734 46
4535 4735 30
4536 4736 25
4537 4737 17
4538 4738 41
4539 4739 41
4540 4740 14
4541 4741 35
4542 4742 26
4543 4743 25
4544 4744 30
4545 4745 17
4546 4746 13
4547 4747 16
4548 4748 13
4549 4749 26
4550 4750 29
4551 4751 30
4552 4752 42
4553 4753 55
4554 4754 49
4555 4755 59
4556 4756 39
4557 4757 31
4558 4758 54
4559 4759 45
4560 4760 55
4561 4761 55
4562 4762 38
4563 4763 55
4564 4764 43
4565 4765 43
4566 4766 47
4567 4767 40
4568 4768 47
4569 4769 44
4570 4770 48
4571 4771 48
4572 4772 42
4573 4773 38
4574 4774 37
4575 4775 35
4576 4776 29
4577 4777 27
4578 4778 23
4579 4779 12
4580 4780 25
4581 4781 19
4582 4782 33
4583 4783 35
4584 4784 43
4585 4785 28
4586 4786 43
4587 4787 43
4588 4788 45
4589 4789 49
4590 4790 49
4591 4791 53
4592 4792 67
4593 4793 56
4594 4794 35
4595 4795 30
4596 4796 28
4597 4797 39
4598 4798 33
4599 4799 23
4600 4800 22
4601 4801 37
4602 4802 35
4603 4803 35
4604 4804 30
4605 4805 43
4606 4806 25
4607 4807 35
4608 4808 58
4609 4809 54
4610 4810 62
4611 4811 57
4612 4812 48
4613 4813 53
4614 4814 49
4615 4815 78
4616 4816 74
4617 4817 62
4618 4818 38
4619 4819 42
4620 4820 41
4621 4821 39
4622 4822 41
4623 4823 24
4624 4824 33
4625 4825 42
4626 4826 23
4627 4827 17
4628 4828 20
4629 4829 32
4630 4830 28
4631 4831 16
4632 4832 22
4633 4833 20
4634 4834 38
4635 4835 24
4636 4836 34
4637 4837 44
4638 4838 35
4639 4839 29
4640 4840 39
4641 4841 40
4642 4842 26
4643 4843 26
4644 4844 37
4645 4845 18
4646 4846 34
4647 4847 24
4648 4848 26
4649 4849 24
4650 4850 24
4651 4851 25
4652 4852 28
4653 4853 25
4654 4854 38
4655 4855 32
4656 4856 24
4657 4857 26
4658 4858 30
4659 4859 19
4660 4860 22
4661 4861 26
4662 4862 23
4663 4863 43
4664 4864 41
4665 4865 27
4666 4866 29
4667 4867 42
4668 4868 45
4669 4869 45
4670 4870 27
4671 4871 26
4672 4872 38
4673 4873 39
4674 4874 34
4675 4875 24
4676 4876 18
4677 4877 19
4678 4878 17
4679 4879 17
4680 4880 23
4681 4881 31
4682 4882 44
4683 4883 40
4684 4884 32
4685 4885 26
4686 4886 31
4687 4887 17
4688 4888 22
4689 4889 24
4690 4890 27
4691 4891 25
4692 4892 26
4693 4893 22
4694 4894 24
4695 4895 24
4696 4896 43
4697 4897 46
4698 4898 51
4699 4899 39
4700 4900 25
4701 4901 29
4702 4902 45
4703 4903 46
4704 4904 54
4705 4905 63
4706 4906 38
4707 4907 24
4708 4908 34
4709 4909 29
4710 4910 40
4711 4911 32
4712 4912 25
4713 4913 23
4714 4914 23
4715 4915 29
4716 4916 30
4717 4917 13
4718 4918 29
4719 4919 16
4720 4920 22
4721 4921 26
4722 4922 11
4723 4923 29
4724 4924 31
4725 4925 17
4726 4926 24
4727 4927 15
4728 4928 11
4729 4929 44
4730 4930 23
4731 4931 31
4732 4932 22
4733 4933 24
4734 4934 10
4735 4935 12
4736 4936 12
4737 4937 12
4738 4938 17
4739 4939 0
4740 4940 13
4741 4941 20
4742 4942 34
4743 4943 35
4744 4944 16
4745 4945 26
4746 4946 22
4747 4947 18
4748 4948 27
4749 4949 11
4750 4950 20
4751 4951 62
4752 4952 42
4753 4953 48
4754 4954 70
4755 4955 58
4756 4956 52
4757 4957 63
4758 4958 61
4759 4959 57
4760 4960 45
4761 4961 55
4762 4962 68
4763 4963 62
4764 4964 55
4765 4965 59
4766 4966 43
4767 4967 60
4768 4968 54
4769 4969 45
4770 4970 62
4771 4971 46
4772 4972 45
4773 4973 60
4774 4974 43
4775 4975 55
4776 4976 71
4777 4977 52
4778 4978 48
4779 4979 30
4780 4980 45
4781 4981 32
4782 4982 26
4783 4983 46
4784 4984 9
4785 4985 18
4786 4986 29
4787 4987 10
4788 4988 46
4789 4989 33
4790 4990 46
4791 4991 51
4792 4992 44
4793 4993 45
4794 4994 34
4795 4995 43
4796 4996 41
4797 4997 38
4798 4998 45
4799 4999 37
4800 5000 33
4801 5001 51
4802 5002 30
4803 5003 38
4804 5004 48
4805 5005 39
4806 5006 40
4807 5007 31
4808 5008 38
4809 5009 45
4810 5010 52
4811 5011 37
4812 5012 24
4813 5013 38
4814 5014 43
4815 5015 60
4816 5016 55
4817 5017 51
4818 5018 53
4819 5019 40
4820 5020 54
4821 5021 51
4822 5022 39
4823 5023 47
4824 5024 37
4825 5025 33
4826 5026 29
4827 5027 40
4828 5028 30
4829 5029 8
4830 5030 17
4831 5031 16
4832 5032 16
4833 5033 19
4834 5034 11
4835 5035 1
4836 5036 11
4837 5037 12
4838 5038 23
4839 5039 31
4840 5040 29
4841 5041 30
4842 5042 4
4843 5043 13
4844 5044 16
4845 5045 18
4846 5046 12
4847 5047 15
4848 5048 8
4849 5049 19
4850 5050 26
4851 5051 20
4852 5052 24
4853 5053 11
4854 5054 18
4855 5055 22
4856 5056 9
4857 5057 6
4858 5058 5
4859 5059 11
4860 5060 11
4861 5061 22
4862 5062 15
4863 5063 24
4864 5064 19
4865 5065 24
4866 5066 18
4867 5067 17
4868 5068 14
4869 5069 23
4870 5070 20
4871 5071 26
4872 5072 28
4873 5073 26
4874 5074 22
4875 5075 28
4876 5076 30
4877 5077 12
4878 5078 8
4879 5079 35
4880 5080 34
4881 5081 23
4882 5082 26
4883 5083 24
4884 5084 14
4885 5085 14
4886 5086 46
4887 5087 67
4888 5088 59
4889 5089 53
4890 5090 58
4891 5091 67
4892 5092 49
4893 5093 74
4894 5094 30
4895 5095 47
4896 5096 42
4897 5097 51
4898 5098 37
4899 5099 26
4900 5100 40
4901 5101 26
4902 5102 41
4903 5103 35
4904 5104 31
4905 5105 38
4906 5106 70
4907 5107 43
4908 5108 45
4909 5109 18
4910 5110 22
4911 5111 41
4912 5112 23
4913 5113 10
4914 5114 9
4915 5115 3
4916 5116 20
4917 5117 10
4918 5118 24
4919 5119 10
4920 5120 2
4921 5121 20
4922 5122 6
4923 5123 15
4924 5124 12
4925 5125 17
4926 5126 32
4927 5127 23
4928 5128 18
4929 5129 20
4930 5130 42
4931 5131 30
4932 5132 31
4933 5133 23
4934 5134 14
4935 5135 35
4936 5136 42
4937 5137 38
4938 5138 44
4939 5139 45
4940 5140 56
4941 5141 67
4942 5142 62
4943 5143 66
4944 5144 67
4945 5145 41
4946 5146 49
4947 5147 40
4948 5148 40
4949 5149 14
4950 5150 23
4951 5151 38
4952 5152 59
4953 5153 45
4954 5154 58
4955 5155 68
4956 5156 57
4957 5157 45
4958 5158 37
4959 5159 41
4960 5160 30
4961 5161 32
4962 5162 43
4963 5163 33
4964 5164 53
4965 5165 62
4966 5166 57
4967 5167 26
4968 5168 43
4969 5169 35
4970 5170 45
4971 5171 47
4972 5172 70
4973 5173 60
4974 5174 52
4975 5175 51
4976 5176 78
4977 5177 53
4978 5178 83
4979 5179 105
4980 5180 80
4981 5181 57
4982 5182 77
4983 5183 67
4984 5184 71
4985 5185 88
4986 5186 68
4987 5187 84
4988 5188 67
4989 5189 82
4990 5190 71
4991 5191 74
4992 5192 51
4993 5193 52
4994 5194 67
4995 5195 67
4996 5196 58
4997 5197 49
4998 5198 75
4999 5199 68
5000 5200 46
5001 5201 30
5002 5202 46
5003 5203 26
5004 5204 25
5005 5205 29
5006 5206 44
5007 5207 48
5008 5208 38
5009 5209 53
5010 5210 53
5011 5211 56
5012 5212 70
5013 5213 38
5014 5214 42
5015 5215 42
5016 5216 54
5017 5217 57
5018 5218 52
5019 5219 35
5020 5220 33
5021 5221 54
5022 5222 37
5023 5223 44
5024 5224 52
5025 5225 57
5026 5226 47
5027 5227 46
5028 5228 53
5029 5229 54
5030 5230 48
5031 5231 27
5032 5232 54
5033 5233 39
5034 5234 39
5035 5235 28
5036 5236 25
5037 5237 47
5038 5238 32
5039 5239 26
5040 5240 43
5041 5241 58
5042 5242 41
5043 5243 55
5044 5244 57
5045 5245 53
5046 5246 51
5047 5247 61
5048 5248 64
5049 5249 53
5050 5250 73
5051 5251 44
5052 5252 51
5053 5253 34
5054 5254 39
5055 5255 34
5056 5256 32
5057 5257 28
5058 5258 41
5059 5259 74
5060 5260 56
5061 5261 66
5062 5262 51
5063 5263 39
5064 5264 63
5065 5265 80
5066 5266 67
5067 5267 73
5068 5268 60
5069 5269 57
5070 5270 75
5071 5271 82
5072 5272 68
5073 5273 72
5074 5274 74
5075 5275 47
5076 5276 87
5077 5277 57
5078 5278 75
5079 5279 60
5080 5280 46
5081 5281 60
5082 5282 61
5083 5283 67
5084 5284 37
5085 5285 97
5086 5286 60
5087 5287 40
5088 5288 49
5089 5289 39
5090 5290 45
5091 5291 69
5092 5292 63
5093 5293 57
5094 5294 44
5095 5295 55
5096 5296 52
5097 5297 52
5098 5298 33
5099 5299 40
5100 5300 52
5101 5301 45
5102 5302 68
5103 5303 59
5104 5304 55
5105 5305 77
5106 5306 54
5107 5307 40
5108 5308 59
5109 5309 67
5110 5310 61
5111 5311 67
5112 5312 70
5113 5313 61
5114 5314 73
5115 5315 74
5116 5316 68
5117 5317 74
5118 5318 58
5119 5319 76
5120 5320 69
5121 5321 57
5122 5322 69
5123 5323 82
5124 5324 37
5125 5325 69
5126 5326 59
5127 5327 71
5128 5328 82
5129 5329 45
5130 5330 53
5131 5331 58
5132 5332 78
5133 5333 58
5134 5334 52
5135 5335 58
5136 5336 56
5137 5337 32
5138 5338 71
5139 5339 60
5140 5340 51
5141 5341 62
5142 5342 55
5143 5343 72
5144 5344 86
5145 5345 87
5146 5346 57
5147 5347 68
5148 5348 62
5149 5349 64
5150 5350 57
5151 5351 61
5152 5352 67
5153 5353 45
5154 5354 51
5155 5355 48
5156 5356 70
5157 5357 57
5158 5358 89
5159 5359 73
5160 5360 72
5161 5361 85
5162 5362 60
5163 5363 62
5164 5364 71
5165 5365 59
5166 5366 38
5167 5367 53
5168 5368 75
5169 5369 61
5170 5370 54
5171 5371 45
5172 5372 55
5173 5373 43
5174 5374 59
5175 5375 43
5176 5376 42
5177 5377 61
5178 5378 43
5179 5379 58
5180 5380 72
5181 5381 53
5182 5382 41
5183 5383 49
5184 5384 46
5185 5385 64
5186 5386 62
5187 5387 76
5188 5388 49
5189 5389 56
5190 5390 67
5191 5391 76
5192 5392 72
5193 5393 74
5194 5394 53
5195 5395 90
5196 5396 82
5197 5397 73
5198 5398 86
5199 5399 68
5200 5400 80
5201 5401 38
5202 5402 49
5203 5403 55
5204 5404 34
5205 5405 54
5206 5406 45
5207 5407 28
5208 5408 41
5209 5409 53
5210 5410 47
5211 5411 37
5212 5412 42
5213 5413 46
5214 5414 54
5215 5415 51
5216 5416 55
5217 5417 61
5218 5418 52
5219 5419 69
5220 5420 59
5221 5421 57
5222 5422 62
5223 5423 45
5224 5424 41
5225 5425 43
5226 5426 54
5227 5427 39
5228 5428 37
5229 5429 44
5230 5430 49
5231 5431 58
5232 5432 74
5233 5433 66
5234 5434 73
5235 5435 61
5236 5436 58
5237 5437 37
5238 5438 37
5239 5439 32
5240 5440 39
5241 5441 39
5242 5442 49
5243 5443 28
5244 5444 30
5245 5445 43
5246 5446 47
5247 5447 29
5248 5448 55
5249 5449 47
5250 5450 56
5251 5451 48
5252 5452 45
5253 5453 47
5254 5454 43
5255 5455 61
5256 5456 57
5257 5457 49
5258 5458 52
5259 5459 54
5260 5460 43
5261 5461 42
5262 5462 38
5263 5463 25
5264 5464 42
5265 5465 68
5266 5466 27
5267 5467 44
5268 5468 37
5269 5469 51
5270 5470 38
5271 5471 56
5272 5472 57
5273 5473 59
5274 5474 51
5275 5475 39
5276 5476 47
5277 5477 47
5278 5478 61
5279 5479 45
5280 5480 73
5281 5481 44
5282 5482 57
5283 5483 42
5284 5484 37
5285 5485 42
5286 5486 59
5287 5487 46
5288 5488 56
5289 5489 37
5290 5490 51
5291 5491 60
5292 5492 49
5293 5493 69
5294 5494 52
5295 5495 48
5296 5496 34
5297 5497 32
5298 5498 25
5299 5499 31
5300 5500 28
5301 5501 39
5302 5502 35
5303 5503 52
5304 5504 52
5305 5505 55
5306 5506 44
5307 5507 39
5308 5508 64
5309 5509 34
5310 5510 34
5311 5511 26
5312 5512 32
5313 5513 26
5314 5514 41
5315 5515 41
5316 5516 19
5317 5517 29
5318 5518 26
5319 5519 30
5320 5520 27
5321 5521 17
5322 5522 27
5323 5523 34
5324 5524 78
5325 5525 60
5326 5526 70
5327 5527 62
5328 5528 74
5329 5529 52
5330 5530 57
5331 5531 57
5332 5532 62
5333 5533 61
5334 5534 54
5335 5535 56
5336 5536 53
5337 5537 53
5338 5538 61
5339 5539 63
5340 5540 63
5341 5541 67
5342 5542 81
5343 5543 96
5344 5544 86
5345 5545 73
5346 5546 90
5347 5547 91
5348 5548 64
5349 5549 74
5350 5550 69
5351 5551 64
5352 5552 104
5353 5553 57
5354 5554 64
5355 5555 84
5356 5556 68
5357 5557 84
5358 5558 92
5359 5559 85
5360 5560 72
5361 5561 58
5362 5562 86
5363 5563 66
5364 5564 68
5365 5565 82
5366 5566 48
5367 5567 58
5368 5568 60
5369 5569 51
5370 5570 48
5371 5571 67
5372 5572 57
5373 5573 60
5374 5574 45
5375 5575 58
5376 5576 46
5377 5577 55
5378 5578 63
5379 5579 49
5380 5580 35
5381 5581 59
5382 5582 37
5383 5583 57
5384 5584 44
5385 5585 40
5386 5586 51
5387 5587 58
5388 5588 51
5389 5589 47
5390 5590 41
5391 5591 43
5392 5592 53
5393 5593 54
5394 5594 49
5395 5595 49
5396 5596 42
5397 5597 52
5398 5598 48
5399 5599 46
5400 5600 49
5401 5601 51
5402 5602 32
5403 5603 58
5404 5604 48
5405 5605 38
5406 5606 39
5407 5607 51
5408 5608 56
5409 5609 63
5410 5610 64
5411 5611 52
5412 5612 66
5413 5613 66
5414 5614 39
5415 5615 53
5416 5616 63
5417 5617 67
5418 5618 59
5419 5619 62
5420 5620 38
5421 5621 51
5422 5622 76
5423 5623 57
5424 5624 41
5425 5625 47
5426 5626 51
5427 5627 59
5428 5628 54
5429 5629 64
5430 5630 71
5431 5631 75
5432 5632 60
5433 5633 64
5434 5634 54
5435 5635 54
5436 5636 57
5437 5637 63
5438 5638 63
5439 5639 56
5440 5640 52
5441 5641 63
5442 5642 59
5443 5643 57
5444 5644 61
5445 5645 41
5446 5646 58
5447 5647 55
5448 5648 64
5449 5649 56
5450 5650 55
5451 5651 40
5452 5652 63
5453 5653 46
5454 5654 46
5455 5655 52
5456 5656 49
5457 5657 45
5458 5658 55
5459 5659 59
5460 5660 60
5461 5661 66
5462 5662 59
5463 5663 70
5464 5664 67
5465 5665 61
5466 5666 80
5467 5667 70
5468 5668 66
5469 5669 66
5470 5670 61
5471 5671 56
5472 5672 58
5473 5673 57
5474 5674 53
5475 5675 60
5476 5676 61
5477 5677 46
5478 5678 48
5479 5679 67
5480 5680 59
5481 5681 59
5482 5682 41
5483 5683 72
5484 5684 70
5485 5685 61
5486 5686 51
5487 5687 67
5488 5688 52
5489 5689 62
5490 5690 46
5491 5691 61
5492 5692 46
5493 5693 43
5494 5694 71
5495 5695 58
5496 5696 56
5497 5697 57
5498 5698 68
5499 5699 76
5500 5700 59
5501 5701 63
5502 5702 60
5503 5703 61
5504 5704 62
5505 5705 82
5506 5706 54
5507 5707 64
5508 5708 44
5509 5709 59
5510 5710 53
5511 5711 58
5512 5712 56
5513 5713 57
5514 5714 70
5515 5715 51
5516 5716 49
5517 5717 70
5518 5718 83
5519 5719 82
5520 5720 64
5521 5721 67
5522 5722 64
5523 5723 70
5524 5724 56
5525 5725 45
5526 5726 55
5527 5727 43
5528 5728 42
5529 5729 40
5530 5730 54
5531 5731 60
5532 5732 74
5533 5733 54
5534 5734 37
5535 5735 39
5536 5736 41
5537 5737 48
5538 5738 64
5539 5739 68
5540 5740 63
5541 5741 76
5542 5742 58
5543 5743 68
5544 5744 52
5545 5745 53
5546 5746 67
5547 5747 69
5548 5748 47
5549 5749 63
5550 5750 44
5551 5751 56
5552 5752 61
5553 5753 82
5554 5754 52
5555 5755 46
5556 5756 64
5557 5757 44
5558 5758 37
5559 5759 40
5560 5760 52
5561 5761 57
5562 5762 47
5563 5763 57
5564 5764 64
5565 5765 40
5566 5766 38
5567 5767 46
5568 5768 44
5569 5769 61
5570 5770 60
5571 5771 66
5572 5772 46
5573 5773 41
5574 5774 74
5575 5775 58
5576 5776 60
5577 5777 62
5578 5778 57
5579 5779 41
5580 5780 37
5581 5781 38
5582 5782 40
5583 5783 49
5584 5784 33
5585 5785 40
5586 5786 45
5587 5787 49
5588 5788 40
5589 5789 41
5590 5790 45
5591 5791 53
5592 5792 59
5593 5793 45
5594 5794 84
5595 5795 67
5596 5796 55
5597 5797 51
5598 5798 40
5599 5799 44
5600 5800 58
5601 5801 59
5602 5802 39
5603 5803 49
5604 5804 72
5605 5805 64
5606 5806 61
5607 5807 68
5608 5808 59
5609 5809 32
5610 5810 44
5611 5811 53
5612 5812 77
5613 5813 56
5614 5814 54
5615 5815 67
5616 5816 53
5617 5817 44
5618 5818 39
5619 5819 47
5620 5820 16
5621 5821 32
5622 5822 38
5623 5823 29
5624 5824 30
5625 5825 28
5626 5826 49
5627 5827 22
5628 5828 20
5629 5829 22
5630 5830 44
5631 5831 48
5632 5832 46
5633 5833 42
5634 5834 53
5635 5835 48
5636 5836 44
5637 5837 46
5638 5838 66
5639 5839 55
5640 5840 55
5641 5841 64
5642 5842 64
5643 5843 60
5644 5844 52
5645 5845 35
5646 5846 56
5647 5847 51
5648 5848 57
5649 5849 57
5650 5850 52
5651 5851 77
5652 5852 74
5653 5853 91
5654 5854 78
5655 5855 73
5656 5856 80
5657 5857 70
5658 5858 71
5659 5859 76
5660 5860 70
5661 5861 76
5662 5862 60
5663 5863 73
5664 5864 67
5665 5865 63
5666 5866 57
5667 5867 45
5668 5868 58
5669 5869 59
5670 5870 54
5671 5871 53
5672 5872 40
5673 5873 57
5674 5874 31
5675 5875 26
5676 5876 33
5677 5877 48
5678 5878 35
5679 5879 54
5680 5880 43
5681 5881 55
5682 5882 46
5683 5883 38
5684 5884 40
5685 5885 49
5686 5886 52
5687 5887 42
5688 5888 26
5689 5889 10
5690 5890 10
5691 5891 28
5692 5892 15
5693 5893 31
5694 5894 44
5695 5895 37
5696 5896 38
5697 5897 30
5698 5898 33
5699 5899 43
5700 5900 34
5701 5901 30
5702 5902 23
5703 5903 22
5704 5904 35
5705 5905 33
5706 5906 29
5707 5907 33
5708 5908 24
5709 5909 35
5710 5910 30
5711 5911 42
5712 5912 40
5713 5913 39
5714 5914 35
5715 5915 40
5716 5916 35
5717 5917 38
5718 5918 40
5719 5919 31
5720 5920 42
5721 5921 55
5722 5922 35
5723 5923 43
5724 5924 37
5725 5925 35
5726 5926 42
5727 5927 48
5728 5928 40
5729 5929 44
5730 5930 45
5731 5931 39
5732 5932 42
5733 5933 38
5734 5934 27
5735 5935 38
5736 5936 46
5737 5937 33
5738 5938 30
5739 5939 41
5740 5940 42
5741 5941 35
5742 5942 40
5743 5943 47
5744 5944 31
5745 5945 56
5746 5946 49
5747 5947 51
5748 5948 44
5749 5949 41
5750 5950 33
5751 5951 37
5752 5952 34
5753 5953 31
5754 5954 41
5755 5955 41
5756 5956 42
5757 5957 29
5758 5958 45
5759 5959 42
5760 5960 55
5761 5961 40
5762 5962 41
5763 5963 43
5764 5964 38
5765 5965 43
5766 5966 42
5767 5967 37
5768 5968 31
5769 5969 24
5770 5970 38
5771 5971 43
5772 5972 32
5773 5973 15
5774 5974 2
5775 5975 14
5776 5976 1
5777 5977 14
5778 5978 6
5779 5979 6
5780 5980 6
5781 5981 6
5782 5982 3
5783 5983 0
5784 5984 5
5785 5985 8
5786 5986 4
5787 5987 10
5788 5988 10
5789 5989 23
5790 5990 33
5791 5991 40
5792 5992 37
5793 5993 54
5794 5994 57
5795 5995 32
5796 5996 55
5797 5997 37
5798 5998 47
5799 5999 39
5800 6000 42
5801 6001 42
5802 6002 48
5803 6003 40
5804 6004 38
5805 6005 46
5806 6006 24
5807 6007 38
5808 6008 43
5809 6009 31
5810 6010 34
5811 6011 45
5812 6012 26
5813 6013 29
5814 6014 31
5815 6015 44
5816 6016 33
5817 6017 41
5818 6018 17
5819 6019 30
5820 6020 38
5821 6021 28
5822 6022 23
5823 6023 27
5824 6024 23
5825 6025 27
5826 6026 22
5827 6027 23
5828 6028 28
5829 6029 37
5830 6030 32
5831 6031 44
5832 6032 52
5833 6033 49
5834 6034 39
5835 6035 42
5836 6036 41
5837 6037 39
5838 6038 28
5839 6039 45
5840 6040 40
5841 6041 45
5842 6042 40
5843 6043 37
5844 6044 56
5845 6045 30
5846 6046 43
5847 6047 55
5848 6048 48
5849 6049 49
5850 6050 46
5851 6051 43
5852 6052 45
5853 6053 32
5854 6054 37
5855 6055 46
5856 6056 56
5857 6057 44
5858 6058 34
5859 6059 31
5860 6060 46
5861 6061 32
5862 6062 68
5863 6063 53
5864 6064 53
5865 6065 63
5866 6066 54
5867 6067 57
5868 6068 66
5869 6069 43
5870 6070 41
5871 6071 28
5872 6072 45
5873 6073 42
5874 6074 34
5875 6075 25
5876 6076 41
5877 6077 42
5878 6078 45
5879 6079 43
5880 6080 20
5881 6081 39
5882 6082 35
5883 6083 53
5884 6084 37
5885 6085 33
5886 6086 30
5887 6087 47
5888 6088 46
5889 6089 53
5890 6090 41
5891 6091 45
5892 6092 41
5893 6093 51
5894 6094 52
5895 6095 45
5896 6096 39
5897 6097 40
5898 6098 46
5899 6099 46
5900 6100 47
5901 6101 42
5902 6102 45
5903 6103 46
5904 6104 52
5905 6105 49
5906 6106 48
5907 6107 35
5908 6108 33
5909 6109 32
5910 6110 30
5911 6111 29
5912 6112 25
5913 6113 31
5914 6114 44
5915 6115 42
5916 6116 44
5917 6117 41
5918 6118 44
5919 6119 30
5920 6120 40
5921 6121 40
5922 6122 41
5923 6123 43
5924 6124 30
5925 6125 37
5926 6126 46
5927 6127 55
5928 6128 59
5929 6129 52
5930 6130 47
5931 6131 73
5932 6132 49
5933 6133 75
5934 6134 77
5935 6135 66
5936 6136 59
5937 6137 58
5938 6138 72
5939 6139 63
5940 6140 60
5941 6141 56
5942 6142 68
5943 6143 53
5944 6144 53
5945 6145 44
5946 6146 41
5947 6147 54
5948 6148 48
5949 6149 41
5950 6150 43
5951 6151 46
5952 6152 43
5953 6153 42
5954 6154 44
5955 6155 40
5956 6156 41
5957 6157 61
5958 6158 48
5959 6159 40
5960 6160 42
5961 6161 42
5962 6162 57
5963 6163 33
5964 6164 42
5965 6165 46
5966 6166 38
5967 6167 35
5968 6168 41
5969 6169 44
5970 6170 33
5971 6171 39
5972 6172 41
5973 6173 43
5974 6174 32
5975 6175 40
5976 6176 20
5977 6177 39
5978 6178 28
5979 6179 31
5980 6180 34
5981 6181 31
5982 6182 19
5983 6183 27
5984 6184 26
5985 6185 22
5986 6186 42
5987 6187 17
5988 6188 39
5989 6189 41
5990 6190 43
5991 6191 32
5992 6192 35
5993 6193 33
5994 6194 32
5995 6195 30
5996 6196 33
5997 6197 20
5998 6198 33
5999 6199 22
6000 6200 13
6001 6201 29
6002 6202 23
6003 6203 27
6004 6204 29
6005 6205 35
6006 6206 31
6007 6207 33
6008 6208 27
6009 6209 38
6010 6210 23
6011 6211 46
6012 6212 33
6013 6213 39
6014 6214 55
6015 6215 37
6016 6216 28
6017 6217 39
6018 6218 42
6019 6219 27
6020 6220 39
6021 6221 19
6022 6222 39
6023 6223 37
6024 6224 28
6025 6225 37
6026 6226 29
6027 6227 44
6028 6228 28
6029 6229 27
6030 6230 13
6031 6231 6
6032 6232 14
6033 6233 11
6034 6234 14
6035 6235 17
6036 6236 28
6037 6237 34
6038 6238 39
6039 6239 24
6040 6240 48
6041 6241 45
6042 6242 53
6043 6243 44
6044 6244 33
6045 6245 33
6046 6246 43
6047 6247 43
6048 6248 30
6049 6249 15
6050 6250 18
6051 6251 17
6052 6252 27
6053 6253 33
6054 6254 38
6055 6255 43
6056 6256 40
6057 6257 48
6058 6258 31
6059 6259 42
6060 6260 34
6061 6261 33
6062 6262 42
6063 6263 32
6064 6264 33
6065 6265 43
6066 6266 41
6067 6267 48
6068 6268 71
6069 6269 56
6070 6270 64
6071 6271 48
6072 6272 37
6073 6273 46
6074 6274 43
6075 6275 43
6076 6276 58
6077 6277 38
6078 6278 34
6079 6279 35
6080 6280 32
6081 6281 56
6082 6282 38
6083 6283 41
6084 6284 37
6085 6285 5
6086 6286 12
6087 6287 19
6088 6288 16
6089 6289 0
6090 6290 4
6091 6291 10
6092 6292 12
6093 6293 8
6094 6294 17
6095 6295 15
6096 6296 18
6097 6297 11
6098 6298 12
6099 6299 11
6100 6300 18
6101 6301 16
6102 6302 18
6103 6303 17
6104 6304 10
6105 6305 5
6106 6306 17
6107 6307 28
6108 6308 10
6109 6309 9
6110 6310 14
6111 6311 2
6112 6312 0
6113 6313 10
6114 6314 15
6115 6315 13
6116 6316 0
6117 6317 6
6118 6318 9
6119 6319 6
6120 6320 5
6121 6321 9
6122 6322 6
6123 6323 13
6124 6324 6
6125 6325 13
6126 6326 6
6127 6327 6
6128 6328 10
6129 6329 13
6130 6330 5
6131 6331 3
6132 6332 0
6133 6333 0
6134 6334 2
6135 6335 13
6136 6336 12
6137 6337 0
6138 6338 13
6139 6339 4
6140 6340 0
6141 6341 0
6142 6342 27
6143 6343 9
6144 6344 11
6145 6345 19
6146 6346 5
6147 6347 25
6148 6348 5
6149 6349 12
6150 6350 13
6151 6351 9
6152 6352 19
6153 6353 6
6154 6354 15
6155 6355 12
6156 6356 0
6157 6357 0
6158 6358 5
6159 6359 11
6160 6360 0
6161 6361 0
6162 6362 8
6163 6363 4
6164 6364 9
6165 6365 12
6166 6366 12
6167 6367 2
6168 6368 16
6169 6369 0
6170 6370 13
6171 6371 5
6172 6372 9
6173 6373 23
6174 6374 27
6175 6375 23
6176 6376 33
6177 6377 27
6178 6378 26
6179 6379 28
6180 6380 24
6181 6381 27
6182 6382 33
6183 6383 17
6184 6384 32
6185 6385 41
6186 6386 35
6187 6387 32
6188 6388 18
6189 6389 23
6190 6390 37
6191 6391 25
6192 6392 39
6193 6393 38
6194 6394 29
6195 6395 26
6196 6396 18
6197 6397 40
6198 6398 19
6199 6399 17
6200 6400 24
6201 6401 31
6202 6402 26
6203 6403 26
6204 6404 25
6205 6405 43
6206 6406 34
6207 6407 43
6208 6408 40
6209 6409 26
6210 6410 18
6211 6411 23
6212 6412 40
6213 6413 22
6214 6414 25
6215 6415 29
6216 6416 29
6217 6417 38
6218 6418 32
6219 6419 33
6220 6420 27
6221 6421 26
6222 6422 41
6223 6423 43
6224 6424 26
6225 6425 29
6226 6426 30
6227 6427 28
6228 6428 18
6229 6429 20
6230 6430 34
6231 6431 37
6232 6432 22
6233 6433 37
6234 6434 38
6235 6435 31
6236 6436 23
6237 6437 38
6238 6438 33
6239 6439 32
6240 6440 20
6241 6441 34
6242 6442 38
6243 6443 26
6244 6444 26
6245 6445 25
6246 6446 26
6247 6447 17
6248 6448 11
6249 6449 16
6250 6450 26
6251 6451 26
6252 6452 46
6253 6453 33
6254 6454 23
6255 6455 22
6256 6456 29
6257 6457 27
6258 6458 29
6259 6459 35
6260 6460 28
6261 6461 28
6262 6462 16
6263 6463 25
6264 6464 24
6265 6465 28
6266 6466 27
6267 6467 27
6268 6468 27
6269 6469 25
6270 6470 18
6271 6471 16
6272 6472 24
6273 6473 17
6274 6474 25
6275 6475 18
6276 6476 15
6277 6477 20
6278 6478 4
6279 6479 1
6280 6480 9
6281 6481 22
6282 6482 29
6283 6483 31
6284 6484 31
6285 6485 22
6286 6486 20
6287 6487 24
6288 6488 13
6289 6489 20
6290 6490 13
6291 6491 46
6292 6492 30
6293 6493 11
6294 6494 5
6295 6495 4
6296 6496 11
6297 6497 8
6298 6498 12
6299 6499 14
6300 6500 2
6301 6501 25
6302 6502 25
6303 6503 10
6304 6504 22
6305 6505 22
6306 6506 19
6307 6507 10
6308 6508 9
6309 6509 6
6310 6510 15
6311 6511 9
6312 6512 13
6313 6513 12
6314 6514 9
6315 6515 6
6316 6516 31
6317 6517 8
6318 6518 13
6319 6519 9
6320 6520 6
6321 6521 8
6322 6522 8
6323 6523 9
6324 6524 11
6325 6525 6
6326 6526 9
6327 6527 13
6328 6528 11
6329 6529 15
6330 6530 5
6331 6531 8
6332 6532 5
6333 6533 9
6334 6534 4
6335 6535 6
6336 6536 12
6337 6537 9
6338 6538 6
6339 6539 8
6340 6540 0
6341 6541 0
6342 6542 10
6343 6543 11
6344 6544 13
6345 6545 11
6346 6546 10
6347 6547 1
6348 6548 17
6349 6549 31
6350 6550 34
6351 6551 20
6352 6552 11
6353 6553 26
6354 6554 14
6355 6555 0
6356 6556 4
6357 6557 1
6358 6558 19
6359 6559 2
6360 6560 5
6361 6561 1
6362 6562 8
6363 6563 4
6364 6564 5
6365 6565 8
6366 6566 17
6367 6567 5
6368 6568 10
6369 6569 14
6370 6570 0
6371 6571 1
6372 6572 8
6373 6573 8
6374 6574 5
6375 6575 10
6376 6576 12
6377 6577 1
6378 6578 13
6379 6579 15
6380 6580 24
6381 6581 23
6382 6582 22
6383 6583 28
6384 6584 22
6385 6585 16
6386 6586 29
6387 6587 24
6388 6588 30
6389 6589 31
6390 6590 17
6391 6591 20
6392 6592 10
6393 6593 19
6394 6594 19
6395 6595 13
6396 6596 14
6397 6597 26
6398 6598 23
6399 6599 24
6400 6600 14
6401 6601 18
6402 6602 13
6403 6603 56
6404 6604 47
6405 6605 40
6406 6606 55
6407 6607 37
6408 6608 68
6409 6609 57
6410 6610 59
6411 6611 47
6412 6612 43
6413 6613 47
6414 6614 43
6415 6615 48
6416 6616 41
6417 6617 49
6418 6618 43
6419 6619 44
6420 6620 53
6421 6621 58
6422 6622 55
6423 6623 50
6424 6624 55
6425 6625 62
6426 6626 58
6427 6627 53
6428 6628 49
6429 6629 56
6430 6630 65
6431 6631 58
6432 6632 74
6433 6633 63
6434 6634 55
6435 6635 62
6436 6636 47
6437 6637 58
6438 6638 65
6439 6639 65
6440 6640 56
6441 6641 57
6442 6642 60
6443 6643 58
6444 6644 60
6445 6645 68
6446 6646 58
6447 6647 58
6448 6648 63
6449 6649 73
6450 6650 76
6451 6651 62
6452 6652 57
6453 6653 59
6454 6654 62
6455 6655 54
6456 6656 66
6457 6657 74
6458 6658 60
6459 6659 53
6460 6660 61
6461 6661 57
6462 6662 48
6463 6663 52
6464 6664 55
6465 6665 57
6466 6666 68
6467 6667 69
6468 6668 50
6469 6669 50
6470 6670 48
6471 6671 53
6472 6672 55
6473 6673 67
6474 6674 55
6475 6675 46
6476 6676 57
6477 6677 49
6478 6678 56
6479 6679 68
6480 6680 43
6481 6681 50
6482 6682 59
6483 6683 62
6484 6684 48
6485 6685 56
6486 6686 66
6487 6687 59
6488 6688 74
6489 6689 62
6490 6690 61
6491 6691 68
6492 6692 68
6493 6693 62
6494 6694 60
6495 6695 57
6496 6696 53
6497 6697 58
6498 6698 37
6499 6699 50
6500 6700 62
6501 6701 67
6502 6702 52
6503 6703 56
6504 6704 62
6505 6705 57
6506 6706 67
6507 6707 49
6508 6708 56
6509 6709 38
6510 6710 40
6511 6711 47
6512 6712 47
6513 6713 56
6514 6714 56
6515 6715 47
6516 6716 50
6517 6717 42
6518 6718 39
6519 6719 59
6520 6720 38
6521 6721 32
6522 6722 38
6523 6723 38
6524 6724 35
6525 6725 47
6526 6726 46
6527 6727 49
6528 6728 52
6529 6729 62
6530 6730 56
6531 6731 62
6532 6732 51
6533 6733 42
6534 6734 50
6535 6735 53
6536 6736 73
6537 6737 55
6538 6738 63
6539 6739 66
6540 6740 56
6541 6741 59
6542 6742 47
6543 6743 49
6544 6744 63
6545 6745 62
6546 6746 54
6547 6747 50
6548 6748 58
6549 6749 50
6550 6750 44
6551 6751 57
6552 6752 53
6553 6753 42
6554 6754 55
6555 6755 65
6556 6756 48
6557 6757 55
6558 6758 50
6559 6759 50
6560 6760 68
6561 6761 53
6562 6762 47
6563 6763 61
6564 6764 60
6565 6765 67
6566 6766 72
6567 6767 52
6568 6768 58
6569 6769 41
6570 6770 47
6571 6771 59
6572 6772 47
6573 6773 56
6574 6774 63
6575 6775 56
6576 6776 62
6577 6777 47
6578 6778 59
6579 6779 56
6580 6780 48
6581 6781 54
6582 6782 52
6583 6783 59
6584 6784 45
6585 6785 54
6586 6786 68
6587 6787 59
6588 6788 44
6589 6789 61
6590 6790 61
6591 6791 71
6592 6792 69
6593 6793 63
6594 6794 50
6595 6795 59
6596 6796 46
6597 6797 56
6598 6798 47
6599 6799 51
6600 6800 55
6601 6801 47
6602 6802 47
6603 6803 56
6604 6804 52
6605 6805 69
6606 6806 50
6607 6807 60
6608 6808 53
6609 6809 58
6610 6810 65
6611 6811 50
6612 6812 51
6613 6813 49
6614 6814 51
6615 6815 67
6616 6816 39
6617 6817 47
6618 6818 54
6619 6819 42
6620 6820 47
6621 6821 63
6622 6822 53
6623 6823 57
6624 6824 56
6625 6825 59
6626 6826 44
6627 6827 54
6628 6828 51
6629 6829 56
6630 6830 59
6631 6831 57
6632 6832 55
6633 6833 51
6634 6834 62
6635 6835 39
6636 6836 43
6637 6837 47
6638 6838 44
6639 6839 59
6640 6840 50
6641 6841 59
6642 6842 49
6643 6843 61
6644 6844 58
6645 6845 68
6646 6846 55
6647 6847 53
6648 6848 60
6649 6849 71
6650 6850 53
6651 6851 50
6652 6852 65
6653 6853 65
6654 6854 57
6655 6855 60
6656 6856 56
6657 6857 62
6658 6858 64
6659 6859 62
6660 6860 65
6661 6861 58
6662 6862 58
6663 6863 73
6664 6864 73
6665 6865 63
6666 6866 66
6667 6867 56
6668 6868 78
6669 6869 44
6670 6870 59
6671 6871 58
6672 6872 52
6673 6873 65
6674 6874 53
6675 6875 65
6676 6876 64
6677 6877 56
6678 6878 53
6679 6879 65
6680 6880 56
6681 6881 75
6682 6882 65
6683 6883 57
6684 6884 51
6685 6885 72
6686 6886 56
6687 6887 67
6688 6888 74
6689 6889 56
6690 6890 76
6691 6891 64
6692 6892 59
6693 6893 55
6694 6894 66
6695 6895 50
6696 6896 62
6697 6897 52
6698 6898 62
6699 6899 82
6700 6900 73
6701 6901 46
6702 6902 62
6703 6903 48
6704 6904 70
6705 6905 68
6706 6906 69
6707 6907 71
6708 6908 50
6709 6909 51
6710 6910 48
6711 6911 60
6712 6912 61
6713 6913 71
6714 6914 62
6715 6915 62
6716 6916 56
6717 6917 44
6718 6918 56
6719 6919 55
6720 6920 59
6721 6921 64
6722 6922 62
6723 6923 56
6724 6924 58
6725 6925 63
6726 6926 81
6727 6927 63
6728 6928 59
6729 6929 61
6730 6930 73
6731 6931 51
6732 6932 58
6733 6933 71
6734 6934 60
6735 6935 69
6736 6936 55
6737 6937 69
6738 6938 59
6739 6939 45
6740 6940 55
6741 6941 64
6742 6942 57
6743 6943 58
6744 6944 50
6745 6945 73
6746 6946 59
6747 6947 52
6748 6948 68
6749 6949 68
6750 6950 53
6751 6951 50
6752 6952 74
6753 6953 55
6754 6954 47
6755 6955 57
6756 6956 72
6757 6957 57
6758 6958 50
6759 6959 47
6760 6960 59
6761 6961 50
6762 6962 65
6763 6963 59
6764 6964 63
6765 6965 64
6766 6966 63
6767 6967 50
6768 6968 57
6769 6969 55
6770 6970 62
6771 6971 55
6772 6972 56
6773 6973 56
6774 6974 65
6775 6975 56
6776 6976 68
6777 6977 68
6778 6978 68
6779 6979 56
6780 6980 62
6781 6981 61
6782 6982 57
6783 6983 66
6784 6984 44
6785 6985 58
6786 6986 64
6787 6987 70
6788 6988 53
6789 6989 47
6790 6990 71
6791 6991 55
6792 6992 59
6793 6993 46
6794 6994 55
6795 6995 70
6796 6996 50
6797 6997 51
6798 6998 46
6799 6999 48
6800 7000 56
6801 7001 58
