# Supplementary material for: Histone variant H2A.Z modulates nucleosome dynamics to promote DNA accessibility
Source: Nat Commun. 2023 Feb 11;14:769. doi: 10.1038/s41467-023-36465-5 (PMC9918499; doi:10.1038/s41467-023-36465-5)
Supplement: Supplementary file 4 — Source Data [file 41467_2023_36465_MOESM4_ESM.zip › data/H2A_Ctail_hist_DNA_interaction_tot_2.txt]

1 201 53
2 202 82
3 203 58
4 204 67
5 205 66
6 206 77
7 207 60
8 208 67
9 209 77
10 210 80
11 211 44
12 212 96
13 213 89
14 214 78
15 215 97
16 216 89
17 217 94
18 218 91
19 219 94
20 220 98
21 221 58
22 222 61
23 223 48
24 224 61
25 225 59
26 226 24
27 227 44
28 228 32
29 229 78
30 230 74
31 231 80
32 232 56
33 233 75
34 234 77
35 235 71
36 236 72
37 237 71
38 238 77
39 239 64
40 240 75
41 241 69
42 242 81
43 243 115
44 244 61
45 245 17
46 246 31
47 247 27
48 248 45
49 249 26
50 250 29
51 251 6
52 252 17
53 253 4
54 254 2
55 255 17
56 256 11
57 257 26
58 258 24
59 259 32
60 260 12
61 261 16
62 262 44
63 263 61
64 264 29
65 265 7
66 266 18
67 267 58
68 268 38
69 269 22
70 270 32
71 271 44
72 272 50
73 273 44
74 274 36
75 275 23
76 276 18
77 277 22
78 278 37
79 279 53
80 280 39
81 281 28
82 282 23
83 283 31
84 284 17
85 285 37
86 286 15
87 287 44
88 288 51
89 289 50
90 290 44
91 291 53
92 292 11
93 293 43
94 294 34
95 295 56
96 296 42
97 297 31
98 298 37
99 299 39
100 300 32
101 301 21
102 302 40
103 303 32
104 304 42
105 305 24
106 306 17
107 307 24
108 308 49
109 309 37
110 310 26
111 311 51
112 312 23
113 313 22
114 314 43
115 315 37
116 316 26
117 317 38
118 318 31
119 319 37
120 320 24
121 321 47
122 322 36
123 323 28
124 324 22
125 325 34
126 326 28
127 327 24
128 328 36
129 329 49
130 330 48
131 331 51
132 332 65
133 333 44
134 334 59
135 335 58
136 336 37
137 337 49
138 338 36
139 339 48
140 340 66
141 341 80
142 342 67
143 343 96
144 344 102
145 345 94
146 346 96
147 347 130
148 348 113
149 349 104
150 350 131
151 351 131
152 352 97
153 353 91
154 354 115
155 355 103
156 356 134
157 357 140
158 358 121
159 359 126
160 360 74
161 361 93
162 362 78
163 363 104
164 364 91
165 365 111
166 366 114
167 367 89
168 368 96
169 369 93
170 370 115
171 371 110
172 372 103
173 373 104
174 374 107
175 375 62
176 376 78
177 377 92
178 378 103
179 379 76
180 380 87
181 381 102
182 382 103
183 383 113
184 384 105
185 385 110
186 386 94
187 387 107
188 388 103
189 389 121
190 390 83
191 391 102
192 392 96
193 393 97
194 394 85
195 395 96
196 396 103
197 397 124
198 398 118
199 399 99
200 400 99
201 401 110
202 402 81
203 403 102
204 404 119
205 405 103
206 406 132
207 407 107
208 408 111
209 409 132
210 410 113
211 411 103
212 412 94
213 413 78
214 414 65
215 415 66
216 416 48
217 417 53
218 418 70
219 419 56
220 420 65
221 421 83
222 422 91
223 423 72
224 424 54
225 425 80
226 426 96
227 427 91
228 428 87
229 429 74
230 430 98
231 431 105
232 432 115
233 433 65
234 434 82
235 435 110
236 436 109
237 437 60
238 438 86
239 439 88
240 440 96
241 441 77
242 442 88
243 443 110
244 444 93
245 445 110
246 446 116
247 447 105
248 448 89
249 449 92
250 450 92
251 451 113
252 452 100
253 453 81
254 454 97
255 455 105
256 456 115
257 457 103
258 458 82
259 459 120
260 460 78
261 461 116
262 462 110
263 463 118
264 464 107
265 465 94
266 466 80
267 467 75
268 468 67
269 469 66
270 470 58
271 471 70
272 472 93
273 473 75
274 474 76
275 475 65
276 476 60
277 477 78
278 478 80
279 479 77
280 480 58
281 481 60
282 482 55
283 483 64
284 484 48
285 485 55
286 486 67
287 487 78
288 488 77
289 489 93
290 490 115
291 491 85
292 492 107
293 493 104
294 494 77
295 495 71
296 496 40
297 497 39
298 498 24
299 499 50
300 500 51
301 501 56
302 502 45
303 503 58
304 504 83
305 505 65
306 506 87
307 507 108
308 508 83
309 509 75
310 510 48
311 511 49
312 512 51
313 513 59
314 514 55
315 515 45
316 516 40
317 517 40
318 518 51
319 519 58
320 520 81
321 521 48
322 522 47
323 523 51
324 524 76
325 525 72
326 526 65
327 527 85
328 528 59
329 529 76
330 530 70
331 531 67
332 532 89
333 533 78
334 534 97
335 535 88
336 536 54
337 537 80
338 538 53
339 539 54
340 540 66
341 541 61
342 542 65
343 543 59
344 544 91
345 545 78
346 546 83
347 547 76
348 548 85
349 549 75
350 550 55
351 551 76
352 552 67
353 553 83
354 554 59
355 555 62
356 556 60
357 557 70
358 558 67
359 559 45
360 560 82
361 561 64
362 562 64
363 563 71
364 564 69
365 565 87
366 566 59
367 567 54
368 568 32
369 569 45
370 570 49
371 571 53
372 572 65
373 573 40
374 574 43
375 575 33
376 576 48
377 577 47
378 578 70
379 579 49
380 580 47
381 581 54
382 582 29
383 583 38
384 584 49
385 585 37
386 586 60
387 587 58
388 588 28
389 589 43
390 590 66
391 591 65
392 592 45
393 593 44
394 594 32
395 595 49
396 596 64
397 597 28
398 598 56
399 599 31
400 600 48
401 601 39
402 602 38
403 603 31
404 604 42
405 605 29
406 606 59
407 607 43
408 608 50
409 609 49
410 610 64
411 611 50
412 612 60
413 613 31
414 614 16
415 615 22
416 616 16
417 617 33
418 618 37
419 619 50
420 620 40
421 621 37
422 622 61
423 623 34
424 624 34
425 625 43
426 626 36
427 627 44
428 628 39
429 629 26
430 630 21
431 631 20
432 632 44
433 633 50
434 634 47
435 635 36
436 636 27
437 637 34
438 638 38
439 639 18
440 640 20
441 641 33
442 642 56
443 643 38
444 644 53
445 645 50
446 646 60
447 647 56
448 648 45
449 649 42
450 650 60
451 651 65
452 652 40
453 653 27
454 654 33
455 655 45
456 656 40
457 657 50
458 658 40
459 659 39
460 660 38
461 661 26
462 662 49
463 663 31
464 664 42
465 665 56
466 666 38
467 667 37
468 668 47
469 669 26
470 670 40
471 671 18
472 672 33
473 673 27
474 674 26
475 675 36
476 676 29
477 677 44
478 678 33
479 679 40
480 680 28
481 681 43
482 682 23
483 683 32
484 684 20
485 685 27
486 686 51
487 687 26
488 688 44
489 689 18
490 690 72
491 691 55
492 692 54
493 693 66
494 694 69
495 695 56
496 696 56
497 697 43
498 698 43
499 699 61
500 700 58
501 701 40
502 702 53
503 703 64
504 704 69
505 705 29
506 706 32
507 707 38
508 708 2
509 709 23
510 710 24
511 711 24
512 712 18
513 713 7
514 714 7
515 715 15
516 716 7
517 717 15
518 718 22
519 719 12
520 720 5
521 721 39
522 722 20
523 723 27
524 724 33
525 725 18
526 726 34
527 727 53
528 728 36
529 729 16
530 730 18
531 731 13
532 732 29
533 733 29
534 734 20
535 735 4
536 736 7
537 737 16
538 738 11
539 739 0
540 740 7
541 741 6
542 742 23
543 743 10
544 744 0
545 745 1
546 746 9
547 747 9
548 748 33
549 749 22
550 750 22
551 751 20
552 752 21
553 753 18
554 754 6
555 755 7
556 756 11
557 757 22
558 758 29
559 759 27
560 760 37
561 761 21
562 762 34
563 763 31
564 764 23
565 765 20
566 766 10
567 767 0
568 768 5
569 769 1
570 770 4
571 771 17
572 772 45
573 773 29
574 774 18
575 775 37
576 776 29
577 777 33
578 778 16
579 779 24
580 780 18
581 781 5
582 782 0
583 783 0
584 784 29
585 785 22
586 786 50
587 787 60
588 788 45
589 789 39
590 790 40
591 791 54
592 792 44
593 793 66
594 794 72
595 795 76
596 796 69
597 797 53
598 798 69
599 799 34
600 800 21
601 801 28
602 802 20
603 803 29
604 804 32
605 805 40
606 806 44
607 807 37
608 808 39
609 809 40
610 810 22
611 811 29
612 812 26
613 813 37
614 814 47
615 815 45
616 816 59
617 817 43
618 818 60
619 819 53
620 820 72
621 821 70
622 822 60
623 823 70
624 824 50
625 825 36
626 826 58
627 827 58
628 828 66
629 829 62
630 830 62
631 831 75
632 832 36
633 833 40
634 834 59
635 835 42
636 836 49
637 837 49
638 838 65
639 839 53
640 840 62
641 841 58
642 842 62
643 843 47
644 844 55
645 845 67
646 846 50
647 847 43
648 848 42
649 849 61
650 850 58
651 851 54
652 852 55
653 853 53
654 854 55
655 855 47
656 856 45
657 857 47
658 858 55
659 859 43
660 860 43
661 861 55
662 862 37
663 863 39
664 864 42
665 865 28
666 866 32
667 867 38
668 868 38
669 869 43
670 870 43
671 871 42
672 872 59
673 873 53
674 874 33
675 875 49
676 876 36
677 877 47
678 878 64
679 879 70
680 880 74
681 881 77
682 882 91
683 883 65
684 884 69
685 885 76
686 886 61
687 887 87
688 888 64
689 889 49
690 890 56
691 891 28
692 892 31
693 893 26
694 894 27
695 895 66
696 896 67
697 897 55
698 898 77
699 899 49
700 900 49
701 901 69
702 902 47
703 903 60
704 904 55
705 905 98
706 906 83
707 907 82
708 908 61
709 909 92
710 910 66
711 911 74
712 912 62
713 913 44
714 914 66
715 915 51
716 916 54
717 917 66
718 918 55
719 919 58
720 920 37
721 921 47
722 922 49
723 923 75
724 924 81
725 925 59
726 926 48
727 927 49
728 928 66
729 929 67
730 930 34
731 931 71
732 932 59
733 933 44
734 934 56
735 935 45
736 936 70
737 937 70
738 938 56
739 939 62
740 940 62
741 941 39
742 942 54
743 943 47
744 944 50
745 945 56
746 946 49
747 947 54
748 948 65
749 949 51
750 950 51
751 951 77
752 952 36
753 953 18
754 954 6
755 955 11
756 956 17
757 957 18
758 958 7
759 959 10
760 960 5
761 961 11
762 962 0
763 963 0
764 964 9
765 965 9
766 966 17
767 967 2
768 968 5
769 969 2
770 970 0
771 971 1
772 972 0
773 973 2
774 974 0
775 975 0
776 976 4
777 977 4
778 978 0
779 979 16
780 980 6
781 981 2
782 982 17
783 983 4
784 984 15
785 985 16
786 986 26
787 987 7
788 988 9
789 989 0
790 990 1
791 991 11
792 992 9
793 993 18
794 994 16
795 995 13
796 996 24
797 997 37
798 998 48
799 999 51
800 1000 36
801 1001 42
802 1002 38
803 1003 24
804 1004 31
805 1005 54
806 1006 47
807 1007 36
808 1008 27
809 1009 45
810 1010 18
811 1011 16
812 1012 36
813 1013 38
814 1014 29
815 1015 21
816 1016 15
817 1017 28
818 1018 37
819 1019 27
820 1020 6
821 1021 1
822 1022 2
823 1023 23
824 1024 10
825 1025 11
826 1026 13
827 1027 15
828 1028 26
829 1029 55
830 1030 60
831 1031 47
832 1032 53
833 1033 34
834 1034 42
835 1035 39
836 1036 38
837 1037 54
838 1038 28
839 1039 64
840 1040 50
841 1041 42
842 1042 59
843 1043 34
844 1044 40
845 1045 78
846 1046 64
847 1047 50
848 1048 62
849 1049 55
850 1050 67
851 1051 51
852 1052 55
853 1053 49
854 1054 65
855 1055 58
856 1056 49
857 1057 44
858 1058 34
859 1059 60
860 1060 38
861 1061 70
862 1062 45
863 1063 51
864 1064 27
865 1065 9
866 1066 20
867 1067 23
868 1068 13
869 1069 7
870 1070 10
871 1071 16
872 1072 20
873 1073 6
874 1074 23
875 1075 12
876 1076 18
877 1077 12
878 1078 5
879 1079 22
880 1080 11
881 1081 9
882 1082 5
883 1083 10
884 1084 10
885 1085 33
886 1086 26
887 1087 11
888 1088 13
889 1089 10
890 1090 21
891 1091 15
892 1092 11
893 1093 17
894 1094 15
895 1095 22
896 1096 5
897 1097 7
898 1098 2
899 1099 23
900 1100 2
901 1101 1
902 1102 9
903 1103 13
904 1104 6
905 1105 5
906 1106 0
907 1107 6
908 1108 18
909 1109 1
910 1110 0
911 1111 5
912 1112 12
913 1113 10
914 1114 7
915 1115 34
916 1116 13
917 1117 18
918 1118 21
919 1119 11
920 1120 0
921 1121 11
922 1122 7
923 1123 12
924 1124 4
925 1125 9
926 1126 1
927 1127 2
928 1128 6
929 1129 5
930 1130 18
931 1131 24
932 1132 11
933 1133 31
934 1134 27
935 1135 23
936 1136 37
937 1137 27
938 1138 10
939 1139 36
940 1140 17
941 1141 34
942 1142 42
943 1143 33
944 1144 47
945 1145 27
946 1146 51
947 1147 49
948 1148 32
949 1149 34
950 1150 31
951 1151 31
952 1152 26
953 1153 37
954 1154 10
955 1155 24
956 1156 22
957 1157 27
958 1158 47
959 1159 37
960 1160 50
961 1161 32
962 1162 24
963 1163 37
964 1164 34
965 1165 34
966 1166 27
967 1167 26
968 1168 26
969 1169 20
970 1170 36
971 1171 21
972 1172 7
973 1173 4
974 1174 16
975 1175 16
976 1176 15
977 1177 18
978 1178 4
979 1179 26
980 1180 34
981 1181 27
982 1182 32
983 1183 26
984 1184 29
985 1185 59
986 1186 31
987 1187 36
988 1188 22
989 1189 51
990 1190 54
991 1191 39
992 1192 74
993 1193 102
994 1194 81
995 1195 86
996 1196 75
997 1197 77
998 1198 80
999 1199 80
1000 1200 99
1001 1201 49
1002 1202 67
1003 1203 72
1004 1204 64
1005 1205 54
1006 1206 50
1007 1207 67
1008 1208 49
1009 1209 59
1010 1210 48
1011 1211 43
1012 1212 45
1013 1213 37
1014 1214 51
1015 1215 55
1016 1216 67
1017 1217 43
1018 1218 50
1019 1219 59
1020 1220 53
1021 1221 36
1022 1222 45
1023 1223 39
1024 1224 34
1025 1225 38
1026 1226 42
1027 1227 59
1028 1228 40
1029 1229 50
1030 1230 28
1031 1231 29
1032 1232 31
1033 1233 16
1034 1234 10
1035 1235 26
1036 1236 26
1037 1237 64
1038 1238 53
1039 1239 44
1040 1240 80
1041 1241 42
1042 1242 53
1043 1243 37
1044 1244 10
1045 1245 7
1046 1246 17
1047 1247 12
1048 1248 9
1049 1249 10
1050 1250 31
1051 1251 24
1052 1252 55
1053 1253 50
1054 1254 48
1055 1255 45
1056 1256 28
1057 1257 40
1058 1258 39
1059 1259 50
1060 1260 56
1061 1261 53
1062 1262 49
1063 1263 66
1064 1264 71
1065 1265 56
1066 1266 54
1067 1267 60
1068 1268 48
1069 1269 42
1070 1270 85
1071 1271 44
1072 1272 64
1073 1273 55
1074 1274 98
1075 1275 55
1076 1276 104
1077 1277 65
1078 1278 94
1079 1279 99
1080 1280 81
1081 1281 96
1082 1282 77
1083 1283 65
1084 1284 83
1085 1285 71
1086 1286 58
1087 1287 67
1088 1288 81
1089 1289 53
1090 1290 83
1091 1291 91
1092 1292 92
1093 1293 71
1094 1294 51
1095 1295 78
1096 1296 83
1097 1297 98
1098 1298 92
1099 1299 88
1100 1300 98
1101 1301 85
1102 1302 88
1103 1303 97
1104 1304 62
1105 1305 83
1106 1306 72
1107 1307 88
1108 1308 65
1109 1309 66
1110 1310 66
1111 1311 89
1112 1312 62
1113 1313 65
1114 1314 36
1115 1315 38
1116 1316 45
1117 1317 51
1118 1318 91
1119 1319 72
1120 1320 74
1121 1321 39
1122 1322 89
1123 1323 85
1124 1324 49
1125 1325 58
1126 1326 97
1127 1327 89
1128 1328 107
1129 1329 103
1130 1330 119
1131 1331 96
1132 1332 92
1133 1333 114
1134 1334 105
1135 1335 93
1136 1336 91
1137 1337 69
1138 1338 96
1139 1339 93
1140 1340 82
1141 1341 110
1142 1342 66
1143 1343 110
1144 1344 99
1145 1345 100
1146 1346 97
1147 1347 77
1148 1348 98
1149 1349 66
1150 1350 51
1151 1351 85
1152 1352 74
1153 1353 81
1154 1354 51
1155 1355 66
1156 1356 54
1157 1357 77
1158 1358 50
1159 1359 64
1160 1360 65
1161 1361 43
1162 1362 77
1163 1363 60
1164 1364 76
1165 1365 81
1166 1366 109
1167 1367 74
1168 1368 113
1169 1369 97
1170 1370 103
1171 1371 86
1172 1372 69
1173 1373 100
1174 1374 108
1175 1375 86
1176 1376 67
1177 1377 91
1178 1378 59
1179 1379 83
1180 1380 61
1181 1381 58
1182 1382 64
1183 1383 83
1184 1384 76
1185 1385 71
1186 1386 103
1187 1387 97
1188 1388 97
1189 1389 64
1190 1390 86
1191 1391 88
1192 1392 97
1193 1393 72
1194 1394 62
1195 1395 64
1196 1396 76
1197 1397 61
1198 1398 59
1199 1399 87
1200 1400 71
1201 1401 50
1202 1402 75
1203 1403 58
1204 1404 74
1205 1405 60
1206 1406 67
1207 1407 100
1208 1408 83
1209 1409 67
1210 1410 66
1211 1411 100
1212 1412 78
1213 1413 70
1214 1414 64
1215 1415 66
1216 1416 69
1217 1417 60
1218 1418 76
1219 1419 61
1220 1420 59
1221 1421 42
1222 1422 61
1223 1423 54
1224 1424 27
1225 1425 42
1226 1426 88
1227 1427 29
1228 1428 49
1229 1429 38
1230 1430 54
1231 1431 51
1232 1432 45
1233 1433 28
1234 1434 43
1235 1435 49
1236 1436 56
1237 1437 31
1238 1438 47
1239 1439 37
1240 1440 56
1241 1441 56
1242 1442 36
1243 1443 27
1244 1444 45
1245 1445 18
1246 1446 26
1247 1447 37
1248 1448 56
1249 1449 27
1250 1450 27
1251 1451 27
1252 1452 32
1253 1453 32
1254 1454 26
1255 1455 45
1256 1456 44
1257 1457 59
1258 1458 69
1259 1459 33
1260 1460 31
1261 1461 37
1262 1462 38
1263 1463 32
1264 1464 61
1265 1465 65
1266 1466 81
1267 1467 70
1268 1468 62
1269 1469 85
1270 1470 80
1271 1471 56
1272 1472 74
1273 1473 55
1274 1474 64
1275 1475 51
1276 1476 53
1277 1477 42
1278 1478 71
1279 1479 70
1280 1480 65
1281 1481 75
1282 1482 77
1283 1483 88
1284 1484 78
1285 1485 78
1286 1486 67
1287 1487 69
1288 1488 80
1289 1489 80
1290 1490 105
1291 1491 61
1292 1492 77
1293 1493 99
1294 1494 78
1295 1495 74
1296 1496 65
1297 1497 76
1298 1498 75
1299 1499 54
1300 1500 54
1301 1501 104
1302 1502 89
1303 1503 86
1304 1504 94
1305 1505 74
1306 1506 83
1307 1507 58
1308 1508 61
1309 1509 60
1310 1510 85
1311 1511 54
1312 1512 56
1313 1513 62
1314 1514 59
1315 1515 29
1316 1516 47
1317 1517 49
1318 1518 43
1319 1519 40
1320 1520 48
1321 1521 69
1322 1522 70
1323 1523 66
1324 1524 54
1325 1525 62
1326 1526 51
1327 1527 78
1328 1528 65
1329 1529 56
1330 1530 71
1331 1531 58
1332 1532 75
1333 1533 66
1334 1534 59
1335 1535 50
1336 1536 66
1337 1537 76
1338 1538 69
1339 1539 53
1340 1540 27
1341 1541 33
1342 1542 4
1343 1543 23
1344 1544 20
1345 1545 28
1346 1546 31
1347 1547 31
1348 1548 45
1349 1549 39
1350 1550 29
1351 1551 60
1352 1552 32
1353 1553 20
1354 1554 16
1355 1555 42
1356 1556 50
1357 1557 64
1358 1558 70
1359 1559 53
1360 1560 61
1361 1561 29
1362 1562 39
1363 1563 40
1364 1564 48
1365 1565 17
1366 1566 16
1367 1567 61
1368 1568 58
1369 1569 61
1370 1570 87
1371 1571 56
1372 1572 72
1373 1573 69
1374 1574 62
1375 1575 55
1376 1576 70
1377 1577 61
1378 1578 76
1379 1579 92
1380 1580 50
1381 1581 80
1382 1582 67
1383 1583 50
1384 1584 66
1385 1585 69
1386 1586 85
1387 1587 85
1388 1588 82
1389 1589 82
1390 1590 72
1391 1591 65
1392 1592 49
1393 1593 61
1394 1594 75
1395 1595 50
1396 1596 55
1397 1597 44
1398 1598 45
1399 1599 65
1400 1600 64
1401 1601 67
1402 1602 48
1403 1603 62
1404 1604 65
1405 1605 53
1406 1606 72
1407 1607 59
1408 1608 61
1409 1609 72
1410 1610 78
1411 1611 45
1412 1612 42
1413 1613 38
1414 1614 43
1415 1615 40
1416 1616 42
1417 1617 44
1418 1618 23
1419 1619 74
1420 1620 58
1421 1621 42
1422 1622 47
1423 1623 42
1424 1624 40
1425 1625 45
1426 1626 48
1427 1627 54
1428 1628 39
1429 1629 49
1430 1630 37
1431 1631 47
1432 1632 62
1433 1633 20
1434 1634 39
1435 1635 31
1436 1636 29
1437 1637 34
1438 1638 32
1439 1639 33
1440 1640 37
1441 1641 40
1442 1642 50
1443 1643 44
1444 1644 13
1445 1645 42
1446 1646 42
1447 1647 44
1448 1648 76
1449 1649 61
1450 1650 42
1451 1651 55
1452 1652 72
1453 1653 47
1454 1654 62
1455 1655 53
1456 1656 53
1457 1657 40
1458 1658 58
1459 1659 80
1460 1660 85
1461 1661 72
1462 1662 45
1463 1663 59
1464 1664 53
1465 1665 51
1466 1666 56
1467 1667 61
1468 1668 61
1469 1669 39
1470 1670 47
1471 1671 28
1472 1672 48
1473 1673 49
1474 1674 56
1475 1675 80
1476 1676 62
1477 1677 74
1478 1678 61
1479 1679 56
1480 1680 17
1481 1681 28
1482 1682 60
1483 1683 32
1484 1684 29
1485 1685 43
1486 1686 36
1487 1687 54
1488 1688 38
1489 1689 26
1490 1690 38
1491 1691 58
1492 1692 36
1493 1693 29
1494 1694 42
1495 1695 53
1496 1696 56
1497 1697 58
1498 1698 36
1499 1699 45
1500 1700 31
1501 1701 47
1502 1702 38
1503 1703 28
1504 1704 45
1505 1705 67
1506 1706 54
1507 1707 37
1508 1708 39
1509 1709 64
1510 1710 48
1511 1711 40
1512 1712 47
1513 1713 37
1514 1714 28
1515 1715 54
1516 1716 42
1517 1717 39
1518 1718 38
1519 1719 47
1520 1720 16
1521 1721 17
1522 1722 39
1523 1723 29
1524 1724 21
1525 1725 33
1526 1726 26
1527 1727 44
1528 1728 51
1529 1729 40
1530 1730 34
1531 1731 23
1532 1732 27
1533 1733 39
1534 1734 37
1535 1735 37
1536 1736 29
1537 1737 36
1538 1738 44
1539 1739 55
1540 1740 58
1541 1741 62
1542 1742 83
1543 1743 55
1544 1744 66
1545 1745 38
1546 1746 59
1547 1747 49
1548 1748 55
1549 1749 32
1550 1750 24
1551 1751 62
1552 1752 64
1553 1753 64
1554 1754 27
1555 1755 34
1556 1756 13
1557 1757 29
1558 1758 16
1559 1759 28
1560 1760 39
1561 1761 40
1562 1762 33
1563 1763 27
1564 1764 24
1565 1765 28
1566 1766 34
1567 1767 37
1568 1768 20
1569 1769 21
1570 1770 26
1571 1771 34
1572 1772 38
1573 1773 51
1574 1774 31
1575 1775 59
1576 1776 83
1577 1777 81
1578 1778 66
1579 1779 89
1580 1780 100
1581 1781 119
1582 1782 66
1583 1783 74
1584 1784 75
1585 1785 61
1586 1786 43
1587 1787 38
1588 1788 51
1589 1789 70
1590 1790 76
1591 1791 83
1592 1792 58
1593 1793 60
1594 1794 60
1595 1795 59
1596 1796 72
1597 1797 81
1598 1798 72
1599 1799 76
1600 1800 62
1601 1801 78
1602 1802 76
1603 1803 60
1604 1804 53
1605 1805 64
1606 1806 39
1607 1807 34
1608 1808 36
1609 1809 31
1610 1810 40
1611 1811 36
1612 1812 42
1613 1813 33
1614 1814 28
1615 1815 55
1616 1816 37
1617 1817 83
1618 1818 78
1619 1819 77
1620 1820 36
1621 1821 33
1622 1822 45
1623 1823 43
1624 1824 24
1625 1825 39
1626 1826 29
1627 1827 34
1628 1828 45
1629 1829 61
1630 1830 53
1631 1831 54
1632 1832 37
1633 1833 48
1634 1834 69
1635 1835 22
1636 1836 42
1637 1837 22
1638 1838 56
1639 1839 48
1640 1840 43
1641 1841 56
1642 1842 44
1643 1843 55
1644 1844 45
1645 1845 34
1646 1846 50
1647 1847 33
1648 1848 36
1649 1849 43
1650 1850 55
1651 1851 51
1652 1852 69
1653 1853 59
1654 1854 64
1655 1855 64
1656 1856 71
1657 1857 58
1658 1858 59
1659 1859 69
1660 1860 64
1661 1861 67
1662 1862 82
1663 1863 82
1664 1864 86
1665 1865 94
1666 1866 97
1667 1867 71
1668 1868 82
1669 1869 72
1670 1870 89
1671 1871 69
1672 1872 69
1673 1873 83
1674 1874 114
1675 1875 58
1676 1876 60
1677 1877 65
1678 1878 80
1679 1879 82
1680 1880 127
1681 1881 80
1682 1882 71
1683 1883 89
1684 1884 60
1685 1885 78
1686 1886 62
1687 1887 71
1688 1888 78
1689 1889 77
1690 1890 24
1691 1891 45
1692 1892 59
1693 1893 56
1694 1894 69
1695 1895 77
1696 1896 51
1697 1897 56
1698 1898 53
1699 1899 43
1700 1900 48
1701 1901 51
1702 1902 60
1703 1903 51
1704 1904 69
1705 1905 59
1706 1906 49
1707 1907 82
1708 1908 71
1709 1909 70
1710 1910 72
1711 1911 64
1712 1912 92
1713 1913 62
1714 1914 36
1715 1915 31
1716 1916 50
1717 1917 43
1718 1918 70
1719 1919 44
1720 1920 61
1721 1921 72
1722 1922 66
1723 1923 81
1724 1924 80
1725 1925 56
1726 1926 56
1727 1927 55
1728 1928 70
1729 1929 77
1730 1930 50
1731 1931 69
1732 1932 58
1733 1933 54
1734 1934 48
1735 1935 50
1736 1936 55
1737 1937 76
1738 1938 29
1739 1939 64
1740 1940 32
1741 1941 21
1742 1942 34
1743 1943 82
1744 1944 69
1745 1945 64
1746 1946 69
1747 1947 69
1748 1948 71
1749 1949 98
1750 1950 89
1751 1951 86
1752 1952 74
1753 1953 69
1754 1954 124
1755 1955 87
1756 1956 110
1757 1957 96
1758 1958 105
1759 1959 104
1760 1960 108
1761 1961 94
1762 1962 111
1763 1963 129
1764 1964 115
1765 1965 77
1766 1966 110
1767 1967 93
1768 1968 81
1769 1969 88
1770 1970 85
1771 1971 94
1772 1972 91
1773 1973 103
1774 1974 85
1775 1975 65
1776 1976 92
1777 1977 104
1778 1978 96
1779 1979 77
1780 1980 92
1781 1981 82
1782 1982 88
1783 1983 74
1784 1984 89
1785 1985 114
1786 1986 113
1787 1987 100
1788 1988 99
1789 1989 99
1790 1990 92
1791 1991 92
1792 1992 108
1793 1993 109
1794 1994 110
1795 1995 96
1796 1996 149
1797 1997 151
1798 1998 77
1799 1999 86
1800 2000 102
1801 2001 99
1802 2002 93
1803 2003 72
1804 2004 82
1805 2005 89
1806 2006 80
1807 2007 59
1808 2008 54
1809 2009 97
1810 2010 59
1811 2011 62
1812 2012 60
1813 2013 74
1814 2014 55
1815 2015 92
1816 2016 87
1817 2017 36
1818 2018 43
1819 2019 64
1820 2020 108
1821 2021 96
1822 2022 123
1823 2023 111
1824 2024 99
1825 2025 103
1826 2026 113
1827 2027 116
1828 2028 103
1829 2029 99
1830 2030 107
1831 2031 105
1832 2032 130
1833 2033 88
1834 2034 132
1835 2035 119
1836 2036 129
1837 2037 111
1838 2038 132
1839 2039 102
1840 2040 141
1841 2041 108
1842 2042 113
1843 2043 105
1844 2044 75
1845 2045 96
1846 2046 98
1847 2047 98
1848 2048 76
1849 2049 72
1850 2050 85
1851 2051 82
1852 2052 66
1853 2053 59
1854 2054 76
1855 2055 126
1856 2056 105
1857 2057 72
1858 2058 135
1859 2059 108
1860 2060 129
1861 2061 105
1862 2062 91
1863 2063 130
1864 2064 129
1865 2065 129
1866 2066 120
1867 2067 126
1868 2068 135
1869 2069 124
1870 2070 116
1871 2071 118
1872 2072 107
1873 2073 94
1874 2074 100
1875 2075 136
1876 2076 135
1877 2077 134
1878 2078 116
1879 2079 114
1880 2080 118
1881 2081 118
1882 2082 98
1883 2083 102
1884 2084 92
1885 2085 92
1886 2086 77
1887 2087 129
1888 2088 126
1889 2089 107
1890 2090 114
1891 2091 89
1892 2092 92
1893 2093 108
1894 2094 99
1895 2095 110
1896 2096 83
1897 2097 61
1898 2098 54
1899 2099 62
1900 2100 87
1901 2101 78
1902 2102 89
1903 2103 77
1904 2104 87
1905 2105 114
1906 2106 98
1907 2107 76
1908 2108 111
1909 2109 89
1910 2110 93
1911 2111 113
1912 2112 105
1913 2113 99
1914 2114 104
1915 2115 104
1916 2116 113
1917 2117 89
1918 2118 85
1919 2119 102
1920 2120 116
1921 2121 82
1922 2122 85
1923 2123 67
1924 2124 99
1925 2125 114
1926 2126 91
1927 2127 93
1928 2128 87
1929 2129 116
1930 2130 89
1931 2131 91
1932 2132 86
1933 2133 86
1934 2134 78
1935 2135 91
1936 2136 107
1937 2137 103
1938 2138 105
1939 2139 82
1940 2140 87
1941 2141 81
1942 2142 86
1943 2143 98
1944 2144 93
1945 2145 77
1946 2146 97
1947 2147 67
1948 2148 91
1949 2149 81
1950 2150 83
1951 2151 108
1952 2152 78
1953 2153 86
1954 2154 78
1955 2155 76
1956 2156 114
1957 2157 75
1958 2158 80
1959 2159 102
1960 2160 56
1961 2161 45
1962 2162 93
1963 2163 77
1964 2164 83
1965 2165 78
1966 2166 78
1967 2167 60
1968 2168 89
1969 2169 75
1970 2170 91
1971 2171 89
1972 2172 97
1973 2173 104
1974 2174 121
1975 2175 118
1976 2176 126
1977 2177 113
1978 2178 99
1979 2179 108
1980 2180 104
1981 2181 124
1982 2182 115
1983 2183 96
1984 2184 131
1985 2185 116
1986 2186 77
1987 2187 110
1988 2188 96
1989 2189 102
1990 2190 118
1991 2191 109
1992 2192 86
1993 2193 110
1994 2194 121
1995 2195 116
1996 2196 87
1997 2197 92
1998 2198 89
1999 2199 67
2000 2200 82
2001 2201 109
2002 2202 123
2003 2203 86
2004 2204 100
2005 2205 78
2006 2206 58
2007 2207 85
2008 2208 81
2009 2209 75
2010 2210 105
2011 2211 86
2012 2212 91
2013 2213 99
2014 2214 94
2015 2215 54
2016 2216 98
2017 2217 125
2018 2218 65
2019 2219 91
2020 2220 99
2021 2221 91
2022 2222 110
2023 2223 70
2024 2224 71
2025 2225 72
2026 2226 113
2027 2227 119
2028 2228 97
2029 2229 87
2030 2230 89
2031 2231 92
2032 2232 97
2033 2233 96
2034 2234 98
2035 2235 103
2036 2236 89
2037 2237 80
2038 2238 72
2039 2239 100
2040 2240 103
2041 2241 77
2042 2242 76
2043 2243 72
2044 2244 85
2045 2245 71
2046 2246 76
2047 2247 96
2048 2248 92
2049 2249 97
2050 2250 83
2051 2251 93
2052 2252 89
2053 2253 85
2054 2254 104
2055 2255 55
2056 2256 87
2057 2257 82
2058 2258 72
2059 2259 80
2060 2260 89
2061 2261 91
2062 2262 59
2063 2263 75
2064 2264 94
2065 2265 104
2066 2266 78
2067 2267 85
2068 2268 70
2069 2269 60
2070 2270 71
2071 2271 59
2072 2272 80
2073 2273 62
2074 2274 76
2075 2275 75
2076 2276 82
2077 2277 89
2078 2278 75
2079 2279 45
2080 2280 72
2081 2281 67
2082 2282 81
2083 2283 71
2084 2284 70
2085 2285 76
2086 2286 86
2087 2287 100
2088 2288 85
2089 2289 97
2090 2290 98
2091 2291 80
2092 2292 85
2093 2293 81
2094 2294 72
2095 2295 74
2096 2296 66
2097 2297 66
2098 2298 59
2099 2299 49
2100 2300 64
2101 2301 71
2102 2302 54
2103 2303 80
2104 2304 53
2105 2305 71
2106 2306 72
2107 2307 65
2108 2308 61
2109 2309 94
2110 2310 89
2111 2311 60
2112 2312 88
2113 2313 72
2114 2314 72
2115 2315 65
2116 2316 58
2117 2317 49
2118 2318 72
2119 2319 82
2120 2320 87
2121 2321 56
2122 2322 59
2123 2323 60
2124 2324 91
2125 2325 97
2126 2326 87
2127 2327 100
2128 2328 65
2129 2329 81
2130 2330 103
2131 2331 64
2132 2332 99
2133 2333 127
2134 2334 77
2135 2335 104
2136 2336 94
2137 2337 59
2138 2338 94
2139 2339 64
2140 2340 99
2141 2341 88
2142 2342 91
2143 2343 87
2144 2344 102
2145 2345 118
2146 2346 108
2147 2347 110
2148 2348 121
2149 2349 136
2150 2350 119
2151 2351 111
2152 2352 127
2153 2353 107
2154 2354 107
2155 2355 105
2156 2356 97
2157 2357 85
2158 2358 91
2159 2359 109
2160 2360 121
2161 2361 113
2162 2362 134
2163 2363 109
2164 2364 105
2165 2365 100
2166 2366 96
2167 2367 116
2168 2368 89
2169 2369 55
2170 2370 107
2171 2371 88
2172 2372 118
2173 2373 111
2174 2374 77
2175 2375 96
2176 2376 102
2177 2377 82
2178 2378 114
2179 2379 85
2180 2380 92
2181 2381 94
2182 2382 81
2183 2383 74
2184 2384 81
2185 2385 77
2186 2386 86
2187 2387 71
2188 2388 86
2189 2389 81
2190 2390 82
2191 2391 71
2192 2392 92
2193 2393 109
2194 2394 99
2195 2395 71
2196 2396 78
2197 2397 102
2198 2398 97
2199 2399 96
2200 2400 87
2201 2401 98
2202 2402 86
2203 2403 70
2204 2404 85
2205 2405 91
2206 2406 64
2207 2407 99
2208 2408 93
2209 2409 71
2210 2410 107
2211 2411 111
2212 2412 111
2213 2413 116
2214 2414 93
2215 2415 135
2216 2416 140
2217 2417 86
2218 2418 89
2219 2419 107
2220 2420 43
2221 2421 66
2222 2422 70
2223 2423 85
2224 2424 44
2225 2425 77
2226 2426 66
2227 2427 66
2228 2428 60
2229 2429 64
2230 2430 74
2231 2431 65
2232 2432 58
2233 2433 66
2234 2434 43
2235 2435 47
2236 2436 62
2237 2437 83
2238 2438 80
2239 2439 62
2240 2440 71
2241 2441 64
2242 2442 80
2243 2443 67
2244 2444 82
2245 2445 93
2246 2446 81
2247 2447 92
2248 2448 92
2249 2449 77
2250 2450 77
2251 2451 89
2252 2452 87
2253 2453 103
2254 2454 97
2255 2455 105
2256 2456 109
2257 2457 124
2258 2458 116
2259 2459 97
2260 2460 89
2261 2461 109
2262 2462 98
2263 2463 97
2264 2464 83
2265 2465 99
2266 2466 100
2267 2467 125
2268 2468 76
2269 2469 92
2270 2470 100
2271 2471 53
2272 2472 70
2273 2473 28
2274 2474 45
2275 2475 64
2276 2476 53
2277 2477 49
2278 2478 70
2279 2479 64
2280 2480 61
2281 2481 48
2282 2482 80
2283 2483 75
2284 2484 72
2285 2485 49
2286 2486 78
2287 2487 58
2288 2488 76
2289 2489 51
2290 2490 42
2291 2491 27
2292 2492 50
2293 2493 82
2294 2494 78
2295 2495 94
2296 2496 74
2297 2497 103
2298 2498 78
2299 2499 67
2300 2500 78
2301 2501 94
2302 2502 86
2303 2503 69
2304 2504 85
2305 2505 87
2306 2506 98
2307 2507 81
2308 2508 103
2309 2509 88
2310 2510 60
2311 2511 89
2312 2512 77
2313 2513 82
2314 2514 59
2315 2515 69
2316 2516 71
2317 2517 82
2318 2518 74
2319 2519 54
2320 2520 54
2321 2521 59
2322 2522 78
2323 2523 93
2324 2524 69
2325 2525 97
2326 2526 83
2327 2527 108
2328 2528 102
2329 2529 96
2330 2530 93
2331 2531 82
2332 2532 103
2333 2533 64
2334 2534 82
2335 2535 93
2336 2536 108
2337 2537 67
2338 2538 85
2339 2539 99
2340 2540 83
2341 2541 69
2342 2542 83
2343 2543 75
2344 2544 49
2345 2545 65
2346 2546 94
2347 2547 72
2348 2548 69
2349 2549 53
2350 2550 88
2351 2551 60
2352 2552 71
2353 2553 47
2354 2554 60
2355 2555 48
2356 2556 64
2357 2557 48
2358 2558 53
2359 2559 48
2360 2560 50
2361 2561 44
2362 2562 43
2363 2563 62
2364 2564 69
2365 2565 77
2366 2566 76
2367 2567 56
2368 2568 75
2369 2569 66
2370 2570 82
2371 2571 65
2372 2572 36
2373 2573 43
2374 2574 62
2375 2575 58
2376 2576 50
2377 2577 44
2378 2578 54
2379 2579 50
2380 2580 65
2381 2581 51
2382 2582 96
2383 2583 85
2384 2584 53
2385 2585 70
2386 2586 60
2387 2587 50
2388 2588 72
2389 2589 43
2390 2590 40
2391 2591 40
2392 2592 53
2393 2593 43
2394 2594 74
2395 2595 66
2396 2596 70
2397 2597 59
2398 2598 64
2399 2599 67
2400 2600 67
2401 2601 69
2402 2602 59
2403 2603 55
2404 2604 89
2405 2605 55
2406 2606 67
2407 2607 75
2408 2608 67
2409 2609 85
2410 2610 85
2411 2611 92
2412 2612 38
2413 2613 37
2414 2614 53
2415 2615 58
2416 2616 44
2417 2617 47
2418 2618 50
2419 2619 55
2420 2620 49
2421 2621 51
2422 2622 31
2423 2623 49
2424 2624 53
2425 2625 53
2426 2626 45
2427 2627 37
2428 2628 39
2429 2629 48
2430 2630 62
2431 2631 36
2432 2632 34
2433 2633 38
2434 2634 50
2435 2635 49
2436 2636 49
2437 2637 51
2438 2638 22
2439 2639 40
2440 2640 54
2441 2641 43
2442 2642 66
2443 2643 53
2444 2644 53
2445 2645 51
2446 2646 44
2447 2647 51
2448 2648 53
2449 2649 72
2450 2650 72
2451 2651 47
2452 2652 80
2453 2653 59
2454 2654 58
2455 2655 74
2456 2656 58
2457 2657 56
2458 2658 53
2459 2659 92
2460 2660 65
2461 2661 72
2462 2662 59
2463 2663 59
2464 2664 50
2465 2665 29
2466 2666 54
2467 2667 56
2468 2668 71
2469 2669 49
2470 2670 86
2471 2671 62
2472 2672 61
2473 2673 76
2474 2674 55
2475 2675 50
2476 2676 67
2477 2677 58
2478 2678 49
2479 2679 65
2480 2680 60
2481 2681 69
2482 2682 47
2483 2683 69
2484 2684 93
2485 2685 58
2486 2686 62
2487 2687 65
2488 2688 50
2489 2689 54
2490 2690 61
2491 2691 66
2492 2692 71
2493 2693 81
2494 2694 56
2495 2695 82
2496 2696 64
2497 2697 59
2498 2698 74
2499 2699 60
2500 2700 48
2501 2701 76
2502 2702 60
2503 2703 99
2504 2704 107
2505 2705 85
2506 2706 62
2507 2707 74
2508 2708 93
2509 2709 49
2510 2710 61
2511 2711 50
2512 2712 75
2513 2713 82
2514 2714 61
2515 2715 81
2516 2716 89
2517 2717 54
2518 2718 89
2519 2719 70
2520 2720 99
2521 2721 61
2522 2722 72
2523 2723 66
2524 2724 64
2525 2725 78
2526 2726 80
2527 2727 70
2528 2728 65
2529 2729 75
2530 2730 93
2531 2731 76
2532 2732 85
2533 2733 86
2534 2734 93
2535 2735 109
2536 2736 116
2537 2737 116
2538 2738 129
2539 2739 124
2540 2740 138
2541 2741 119
2542 2742 109
2543 2743 104
2544 2744 107
2545 2745 114
2546 2746 125
2547 2747 110
2548 2748 125
2549 2749 114
2550 2750 98
2551 2751 107
2552 2752 78
2553 2753 103
2554 2754 96
2555 2755 107
2556 2756 103
2557 2757 100
2558 2758 99
2559 2759 92
2560 2760 111
2561 2761 118
2562 2762 99
2563 2763 142
2564 2764 103
2565 2765 89
2566 2766 99
2567 2767 105
2568 2768 125
2569 2769 98
2570 2770 82
2571 2771 96
2572 2772 62
2573 2773 110
2574 2774 94
2575 2775 96
2576 2776 66
2577 2777 61
2578 2778 75
2579 2779 50
2580 2780 81
2581 2781 60
2582 2782 80
2583 2783 74
2584 2784 70
2585 2785 65
2586 2786 86
2587 2787 82
2588 2788 82
2589 2789 76
2590 2790 58
2591 2791 66
2592 2792 59
2593 2793 62
2594 2794 74
2595 2795 54
2596 2796 58
2597 2797 77
2598 2798 61
2599 2799 60
2600 2800 67
2601 2801 69
2602 2802 60
2603 2803 62
2604 2804 61
2605 2805 54
2606 2806 42
2607 2807 66
2608 2808 48
2609 2809 53
2610 2810 62
2611 2811 70
2612 2812 65
2613 2813 48
2614 2814 51
2615 2815 62
2616 2816 67
2617 2817 75
2618 2818 67
2619 2819 69
2620 2820 74
2621 2821 53
2622 2822 62
2623 2823 54
2624 2824 58
2625 2825 105
2626 2826 64
2627 2827 81
2628 2828 55
2629 2829 67
2630 2830 45
2631 2831 71
2632 2832 51
2633 2833 64
2634 2834 65
2635 2835 78
2636 2836 66
2637 2837 49
2638 2838 66
2639 2839 51
2640 2840 86
2641 2841 56
2642 2842 29
2643 2843 72
2644 2844 43
2645 2845 75
2646 2846 64
2647 2847 78
2648 2848 49
2649 2849 80
2650 2850 65
2651 2851 54
2652 2852 58
2653 2853 72
2654 2854 64
2655 2855 81
2656 2856 62
2657 2857 50
2658 2858 78
2659 2859 65
2660 2860 49
2661 2861 67
2662 2862 62
2663 2863 69
2664 2864 64
2665 2865 83
2666 2866 67
2667 2867 76
2668 2868 60
2669 2869 74
2670 2870 67
2671 2871 77
2672 2872 70
2673 2873 81
2674 2874 89
2675 2875 93
2676 2876 58
2677 2877 55
2678 2878 56
2679 2879 70
2680 2880 71
2681 2881 54
2682 2882 83
2683 2883 54
2684 2884 56
2685 2885 69
2686 2886 50
2687 2887 62
2688 2888 70
2689 2889 62
2690 2890 71
2691 2891 49
2692 2892 56
2693 2893 67
2694 2894 66
2695 2895 76
2696 2896 66
2697 2897 67
2698 2898 56
2699 2899 81
2700 2900 92
2701 2901 49
2702 2902 61
2703 2903 74
2704 2904 58
2705 2905 92
2706 2906 56
2707 2907 72
2708 2908 80
2709 2909 59
2710 2910 65
2711 2911 49
2712 2912 44
2713 2913 55
2714 2914 82
2715 2915 50
2716 2916 56
2717 2917 81
2718 2918 60
2719 2919 64
2720 2920 64
2721 2921 53
2722 2922 70
2723 2923 64
2724 2924 43
2725 2925 58
2726 2926 71
2727 2927 43
2728 2928 80
2729 2929 67
2730 2930 65
2731 2931 48
2732 2932 51
2733 2933 39
2734 2934 47
2735 2935 39
2736 2936 56
2737 2937 53
2738 2938 62
2739 2939 49
2740 2940 61
2741 2941 47
2742 2942 53
2743 2943 62
2744 2944 62
2745 2945 55
2746 2946 59
2747 2947 65
2748 2948 62
2749 2949 43
2750 2950 45
2751 2951 59
2752 2952 62
2753 2953 34
2754 2954 64
2755 2955 71
2756 2956 61
2757 2957 62
2758 2958 59
2759 2959 77
2760 2960 82
2761 2961 81
2762 2962 56
2763 2963 60
2764 2964 44
2765 2965 59
2766 2966 49
2767 2967 21
2768 2968 49
2769 2969 66
2770 2970 45
2771 2971 43
2772 2972 45
2773 2973 87
2774 2974 53
2775 2975 44
2776 2976 48
2777 2977 56
2778 2978 43
2779 2979 64
2780 2980 54
2781 2981 42
2782 2982 28
2783 2983 28
2784 2984 36
2785 2985 24
2786 2986 45
2787 2987 54
2788 2988 67
2789 2989 53
2790 2990 62
2791 2991 59
2792 2992 82
2793 2993 48
2794 2994 56
2795 2995 82
2796 2996 59
2797 2997 32
2798 2998 56
2799 2999 53
2800 3000 80
2801 3001 64
2802 3002 76
2803 3003 62
2804 3004 99
2805 3005 61
2806 3006 50
2807 3007 83
2808 3008 67
2809 3009 76
2810 3010 102
2811 3011 109
2812 3012 77
2813 3013 135
2814 3014 92
2815 3015 80
2816 3016 98
2817 3017 100
2818 3018 105
2819 3019 75
2820 3020 77
2821 3021 69
2822 3022 86
2823 3023 62
2824 3024 65
2825 3025 72
2826 3026 76
2827 3027 76
2828 3028 85
2829 3029 69
2830 3030 85
2831 3031 56
2832 3032 59
2833 3033 58
2834 3034 69
2835 3035 59
2836 3036 65
2837 3037 72
2838 3038 58
2839 3039 58
2840 3040 66
2841 3041 61
2842 3042 69
2843 3043 87
2844 3044 66
2845 3045 86
2846 3046 98
2847 3047 93
2848 3048 99
2849 3049 88
2850 3050 64
2851 3051 59
2852 3052 80
2853 3053 76
2854 3054 107
2855 3055 93
2856 3056 102
2857 3057 77
2858 3058 83
2859 3059 59
2860 3060 97
2861 3061 78
2862 3062 86
2863 3063 71
2864 3064 70
2865 3065 92
2866 3066 82
2867 3067 123
2868 3068 82
2869 3069 86
2870 3070 104
2871 3071 69
2872 3072 88
2873 3073 81
2874 3074 60
2875 3075 87
2876 3076 77
2877 3077 80
2878 3078 72
2879 3079 75
2880 3080 83
2881 3081 109
2882 3082 71
2883 3083 59
2884 3084 58
2885 3085 110
2886 3086 96
2887 3087 56
2888 3088 98
2889 3089 87
2890 3090 71
2891 3091 71
2892 3092 69
2893 3093 81
2894 3094 81
2895 3095 64
2896 3096 89
2897 3097 87
2898 3098 88
2899 3099 77
2900 3100 59
2901 3101 78
2902 3102 38
2903 3103 70
2904 3104 85
2905 3105 29
2906 3106 43
2907 3107 64
2908 3108 61
2909 3109 51
2910 3110 26
2911 3111 32
2912 3112 34
2913 3113 43
2914 3114 51
2915 3115 28
2916 3116 53
2917 3117 26
2918 3118 23
2919 3119 31
2920 3120 43
2921 3121 49
2922 3122 50
2923 3123 49
2924 3124 56
2925 3125 36
2926 3126 39
2927 3127 42
2928 3128 43
2929 3129 77
2930 3130 105
2931 3131 34
2932 3132 37
2933 3133 37
2934 3134 18
2935 3135 37
2936 3136 34
2937 3137 45
2938 3138 39
2939 3139 43
2940 3140 42
2941 3141 29
2942 3142 64
2943 3143 62
2944 3144 50
2945 3145 49
2946 3146 58
2947 3147 80
2948 3148 47
2949 3149 66
2950 3150 70
2951 3151 61
2952 3152 71
2953 3153 55
2954 3154 78
2955 3155 56
2956 3156 39
2957 3157 48
2958 3158 39
2959 3159 21
2960 3160 23
2961 3161 34
2962 3162 29
2963 3163 15
2964 3164 29
2965 3165 49
2966 3166 59
2967 3167 39
2968 3168 65
2969 3169 70
2970 3170 37
2971 3171 34
2972 3172 58
2973 3173 47
2974 3174 60
2975 3175 58
2976 3176 61
2977 3177 69
2978 3178 38
2979 3179 28
2980 3180 51
2981 3181 62
2982 3182 36
2983 3183 38
2984 3184 71
2985 3185 66
2986 3186 56
2987 3187 49
2988 3188 56
2989 3189 45
2990 3190 67
2991 3191 75
2992 3192 65
2993 3193 67
2994 3194 45
2995 3195 71
2996 3196 23
2997 3197 33
2998 3198 43
2999 3199 54
3000 3200 64
3001 3201 44
3002 3202 58
3003 3203 56
3004 3204 27
3005 3205 42
3006 3206 32
3007 3207 42
3008 3208 26
3009 3209 31
3010 3210 31
3011 3211 21
3012 3212 29
3013 3213 24
3014 3214 36
3015 3215 42
3016 3216 32
3017 3217 23
3018 3218 58
3019 3219 37
3020 3220 51
3021 3221 29
3022 3222 40
3023 3223 43
3024 3224 32
3025 3225 32
3026 3226 43
3027 3227 37
3028 3228 16
3029 3229 34
3030 3230 28
3031 3231 23
3032 3232 34
3033 3233 33
3034 3234 31
3035 3235 37
3036 3236 43
3037 3237 24
3038 3238 22
3039 3239 17
3040 3240 29
3041 3241 31
3042 3242 16
3043 3243 27
3044 3244 18
3045 3245 12
3046 3246 24
3047 3247 32
3048 3248 17
3049 3249 31
3050 3250 20
3051 3251 48
3052 3252 22
3053 3253 17
3054 3254 9
3055 3255 11
3056 3256 18
3057 3257 13
3058 3258 10
3059 3259 16
3060 3260 24
3061 3261 11
3062 3262 27
3063 3263 11
3064 3264 22
3065 3265 26
3066 3266 18
3067 3267 28
3068 3268 21
3069 3269 29
3070 3270 39
3071 3271 37
3072 3272 27
3073 3273 24
3074 3274 34
3075 3275 61
3076 3276 48
3077 3277 28
3078 3278 18
3079 3279 11
3080 3280 29
3081 3281 43
3082 3282 49
3083 3283 45
3084 3284 29
3085 3285 28
3086 3286 23
3087 3287 42
3088 3288 26
3089 3289 50
3090 3290 11
3091 3291 15
3092 3292 24
3093 3293 24
3094 3294 43
3095 3295 28
3096 3296 22
3097 3297 37
3098 3298 27
3099 3299 32
3100 3300 36
3101 3301 38
3102 3302 34
3103 3303 50
3104 3304 37
3105 3305 49
3106 3306 67
3107 3307 64
3108 3308 65
3109 3309 87
3110 3310 82
3111 3311 105
3112 3312 94
3113 3313 70
3114 3314 51
3115 3315 75
3116 3316 107
3117 3317 80
3118 3318 67
3119 3319 76
3120 3320 65
3121 3321 74
3122 3322 70
3123 3323 85
3124 3324 71
3125 3325 70
3126 3326 74
3127 3327 62
3128 3328 80
3129 3329 71
3130 3330 55
3131 3331 62
3132 3332 54
3133 3333 50
3134 3334 40
3135 3335 55
3136 3336 83
3137 3337 60
3138 3338 107
3139 3339 66
3140 3340 71
3141 3341 45
3142 3342 62
3143 3343 75
3144 3344 51
3145 3345 28
3146 3346 12
3147 3347 32
3148 3348 29
3149 3349 24
3150 3350 18
3151 3351 18
3152 3352 60
3153 3353 62
3154 3354 74
3155 3355 64
3156 3356 61
3157 3357 29
3158 3358 27
3159 3359 44
3160 3360 42
3161 3361 37
3162 3362 42
3163 3363 38
3164 3364 49
3165 3365 64
3166 3366 59
3167 3367 48
3168 3368 48
3169 3369 50
3170 3370 48
3171 3371 49
3172 3372 43
3173 3373 50
3174 3374 59
3175 3375 55
3176 3376 56
3177 3377 82
3178 3378 62
3179 3379 88
3180 3380 51
3181 3381 61
3182 3382 76
3183 3383 66
3184 3384 71
3185 3385 59
3186 3386 58
3187 3387 56
3188 3388 74
3189 3389 72
3190 3390 80
3191 3391 82
3192 3392 50
3193 3393 91
3194 3394 77
3195 3395 72
3196 3396 64
3197 3397 78
3198 3398 56
3199 3399 62
3200 3400 69
3201 3401 67
3202 3402 58
3203 3403 37
3204 3404 31
3205 3405 32
3206 3406 32
3207 3407 16
3208 3408 24
3209 3409 48
3210 3410 43
3211 3411 50
3212 3412 37
3213 3413 50
3214 3414 64
3215 3415 69
3216 3416 96
3217 3417 83
3218 3418 80
3219 3419 100
3220 3420 34
3221 3421 36
3222 3422 36
3223 3423 55
3224 3424 86
3225 3425 54
3226 3426 82
3227 3427 67
3228 3428 67
3229 3429 72
3230 3430 58
3231 3431 74
3232 3432 88
3233 3433 82
3234 3434 78
3235 3435 55
3236 3436 66
3237 3437 59
3238 3438 69
3239 3439 83
3240 3440 61
3241 3441 85
3242 3442 80
3243 3443 80
3244 3444 86
3245 3445 77
3246 3446 65
3247 3447 78
3248 3448 69
3249 3449 78
3250 3450 83
3251 3451 80
3252 3452 80
3253 3453 69
3254 3454 67
3255 3455 85
3256 3456 55
3257 3457 40
3258 3458 58
3259 3459 45
3260 3460 54
3261 3461 39
3262 3462 22
3263 3463 15
3264 3464 28
3265 3465 39
3266 3466 18
3267 3467 42
3268 3468 29
3269 3469 55
3270 3470 47
3271 3471 65
3272 3472 53
3273 3473 62
3274 3474 67
3275 3475 53
3276 3476 53
3277 3477 44
3278 3478 23
3279 3479 29
3280 3480 40
3281 3481 38
3282 3482 56
3283 3483 65
3284 3484 59
3285 3485 60
3286 3486 37
3287 3487 66
3288 3488 51
3289 3489 64
3290 3490 75
3291 3491 61
3292 3492 60
3293 3493 47
3294 3494 51
3295 3495 94
3296 3496 54
3297 3497 62
3298 3498 66
3299 3499 67
3300 3500 78
3301 3501 88
3302 3502 75
3303 3503 89
3304 3504 42
3305 3505 87
3306 3506 70
3307 3507 58
3308 3508 75
3309 3509 81
3310 3510 118
3311 3511 115
3312 3512 89
3313 3513 121
3314 3514 91
3315 3515 88
3316 3516 48
3317 3517 34
3318 3518 38
3319 3519 38
3320 3520 56
3321 3521 44
3322 3522 50
3323 3523 31
3324 3524 48
3325 3525 21
3326 3526 29
3327 3527 45
3328 3528 26
3329 3529 28
3330 3530 32
3331 3531 16
3332 3532 27
3333 3533 20
3334 3534 24
3335 3535 21
3336 3536 42
3337 3537 42
3338 3538 58
3339 3539 37
3340 3540 24
3341 3541 23
3342 3542 27
3343 3543 54
3344 3544 27
3345 3545 49
3346 3546 64
3347 3547 55
3348 3548 43
3349 3549 27
3350 3550 34
3351 3551 33
3352 3552 31
3353 3553 32
3354 3554 33
3355 3555 38
3356 3556 49
3357 3557 49
3358 3558 40
3359 3559 37
3360 3560 36
3361 3561 38
3362 3562 37
3363 3563 45
3364 3564 43
3365 3565 43
3366 3566 26
3367 3567 22
3368 3568 20
3369 3569 20
3370 3570 24
3371 3571 33
3372 3572 34
3373 3573 36
3374 3574 11
3375 3575 24
3376 3576 60
3377 3577 66
3378 3578 55
3379 3579 59
3380 3580 61
3381 3581 71
3382 3582 64
3383 3583 61
3384 3584 74
3385 3585 83
3386 3586 85
3387 3587 80
3388 3588 74
3389 3589 65
3390 3590 60
3391 3591 32
3392 3592 21
3393 3593 24
3394 3594 28
3395 3595 12
3396 3596 20
3397 3597 29
3398 3598 17
3399 3599 4
3400 3600 20
3401 3601 26
3402 3602 27
3403 3603 27
3404 3604 44
3405 3605 53
3406 3606 43
3407 3607 53
3408 3608 76
3409 3609 88
3410 3610 76
3411 3611 71
3412 3612 42
3413 3613 59
3414 3614 70
3415 3615 55
3416 3616 77
3417 3617 38
3418 3618 59
3419 3619 39
3420 3620 55
3421 3621 67
3422 3622 62
3423 3623 74
3424 3624 72
3425 3625 77
3426 3626 55
3427 3627 62
3428 3628 58
3429 3629 51
3430 3630 58
3431 3631 49
3432 3632 64
3433 3633 75
3434 3634 104
3435 3635 39
3436 3636 39
3437 3637 55
3438 3638 61
3439 3639 44
3440 3640 54
3441 3641 44
3442 3642 45
3443 3643 70
3444 3644 54
3445 3645 58
3446 3646 92
3447 3647 47
3448 3648 31
3449 3649 51
3450 3650 43
3451 3651 45
3452 3652 37
3453 3653 29
3454 3654 34
3455 3655 21
3456 3656 27
3457 3657 29
3458 3658 31
3459 3659 47
3460 3660 59
3461 3661 51
3462 3662 67
3463 3663 50
3464 3664 44
3465 3665 45
3466 3666 67
3467 3667 37
3468 3668 36
3469 3669 62
3470 3670 61
3471 3671 31
3472 3672 39
3473 3673 28
3474 3674 31
3475 3675 34
3476 3676 26
3477 3677 34
3478 3678 29
3479 3679 50
3480 3680 65
3481 3681 48
3482 3682 86
3483 3683 50
3484 3684 54
3485 3685 61
3486 3686 31
3487 3687 34
3488 3688 18
3489 3689 36
3490 3690 43
3491 3691 58
3492 3692 56
3493 3693 54
3494 3694 64
3495 3695 40
3496 3696 37
3497 3697 54
3498 3698 67
3499 3699 64
3500 3700 48
3501 3701 75
3502 3702 75
3503 3703 65
3504 3704 36
3505 3705 32
3506 3706 47
3507 3707 59
3508 3708 70
3509 3709 34
3510 3710 22
3511 3711 33
3512 3712 58
3513 3713 69
3514 3714 48
3515 3715 61
3516 3716 49
3517 3717 40
3518 3718 17
3519 3719 43
3520 3720 13
3521 3721 42
3522 3722 70
3523 3723 37
3524 3724 36
3525 3725 55
3526 3726 28
3527 3727 56
3528 3728 59
3529 3729 60
3530 3730 66
3531 3731 66
3532 3732 74
3533 3733 72
3534 3734 59
3535 3735 34
3536 3736 55
3537 3737 65
3538 3738 67
3539 3739 58
3540 3740 53
3541 3741 56
3542 3742 66
3543 3743 76
3544 3744 66
3545 3745 75
3546 3746 88
3547 3747 89
3548 3748 83
3549 3749 91
3550 3750 72
3551 3751 78
3552 3752 61
3553 3753 102
3554 3754 81
3555 3755 77
3556 3756 71
3557 3757 61
3558 3758 60
3559 3759 54
3560 3760 65
3561 3761 49
3562 3762 33
3563 3763 81
3564 3764 76
3565 3765 77
3566 3766 77
3567 3767 56
3568 3768 43
3569 3769 56
3570 3770 71
3571 3771 45
3572 3772 50
3573 3773 78
3574 3774 34
3575 3775 38
3576 3776 59
3577 3777 34
3578 3778 72
3579 3779 49
3580 3780 56
3581 3781 64
3582 3782 65
3583 3783 61
3584 3784 77
3585 3785 80
3586 3786 89
3587 3787 89
3588 3788 82
3589 3789 60
3590 3790 83
3591 3791 92
3592 3792 71
3593 3793 77
3594 3794 99
3595 3795 72
3596 3796 71
3597 3797 67
3598 3798 72
3599 3799 45
3600 3800 54
3601 3801 60
3602 3802 62
3603 3803 66
3604 3804 48
3605 3805 56
3606 3806 40
3607 3807 56
3608 3808 93
3609 3809 64
3610 3810 58
3611 3811 56
3612 3812 82
3613 3813 58
3614 3814 60
3615 3815 49
3616 3816 59
3617 3817 62
3618 3818 77
3619 3819 96
3620 3820 67
3621 3821 91
3622 3822 69
3623 3823 104
3624 3824 62
3625 3825 61
3626 3826 70
3627 3827 60
3628 3828 55
3629 3829 61
3630 3830 59
3631 3831 60
3632 3832 58
3633 3833 65
3634 3834 75
3635 3835 43
3636 3836 40
3637 3837 27
3638 3838 43
3639 3839 32
3640 3840 36
3641 3841 43
3642 3842 32
3643 3843 47
3644 3844 37
3645 3845 42
3646 3846 12
3647 3847 20
3648 3848 22
3649 3849 28
3650 3850 43
3651 3851 48
3652 3852 39
3653 3853 51
3654 3854 71
3655 3855 75
3656 3856 78
3657 3857 44
3658 3858 58
3659 3859 51
3660 3860 55
3661 3861 61
3662 3862 69
3663 3863 78
3664 3864 47
3665 3865 71
3666 3866 69
3667 3867 72
3668 3868 70
3669 3869 81
3670 3870 103
3671 3871 82
3672 3872 96
3673 3873 88
3674 3874 70
3675 3875 83
3676 3876 88
3677 3877 75
3678 3878 81
3679 3879 78
3680 3880 87
3681 3881 67
3682 3882 78
3683 3883 61
3684 3884 61
3685 3885 77
3686 3886 64
3687 3887 92
3688 3888 83
3689 3889 72
3690 3890 76
3691 3891 97
3692 3892 111
3693 3893 77
3694 3894 78
3695 3895 88
3696 3896 76
3697 3897 78
3698 3898 86
3699 3899 56
3700 3900 93
3701 3901 78
3702 3902 88
3703 3903 61
3704 3904 69
3705 3905 72
3706 3906 78
3707 3907 76
3708 3908 64
3709 3909 78
3710 3910 51
3711 3911 48
3712 3912 77
3713 3913 71
3714 3914 82
3715 3915 80
3716 3916 76
3717 3917 60
3718 3918 72
3719 3919 40
3720 3920 45
3721 3921 70
3722 3922 66
3723 3923 78
3724 3924 59
3725 3925 48
3726 3926 60
3727 3927 55
3728 3928 71
3729 3929 54
3730 3930 66
3731 3931 71
3732 3932 85
3733 3933 72
3734 3934 75
3735 3935 78
3736 3936 53
3737 3937 67
3738 3938 82
3739 3939 69
3740 3940 72
3741 3941 54
3742 3942 74
3743 3943 54
3744 3944 36
3745 3945 55
3746 3946 66
3747 3947 67
3748 3948 49
3749 3949 75
3750 3950 62
3751 3951 104
3752 3952 61
3753 3953 74
3754 3954 61
3755 3955 61
3756 3956 69
3757 3957 55
3758 3958 59
3759 3959 76
3760 3960 64
3761 3961 67
3762 3962 65
3763 3963 92
3764 3964 80
3765 3965 75
3766 3966 91
3767 3967 70
3768 3968 75
3769 3969 76
3770 3970 85
3771 3971 49
3772 3972 51
3773 3973 61
3774 3974 42
3775 3975 32
3776 3976 21
3777 3977 22
3778 3978 34
3779 3979 39
3780 3980 37
3781 3981 37
3782 3982 38
3783 3983 40
3784 3984 39
3785 3985 32
3786 3986 40
3787 3987 38
3788 3988 32
3789 3989 48
3790 3990 36
3791 3991 49
3792 3992 55
3793 3993 39
3794 3994 36
3795 3995 44
3796 3996 47
3797 3997 18
3798 3998 28
3799 3999 39
3800 4000 40
3801 4001 26
3802 4002 64
3803 4003 50
3804 4004 55
3805 4005 75
3806 4006 70
3807 4007 103
3808 4008 78
3809 4009 62
3810 4010 70
3811 4011 69
3812 4012 75
3813 4013 80
3814 4014 91
3815 4015 64
3816 4016 88
3817 4017 99
3818 4018 99
3819 4019 64
3820 4020 62
3821 4021 61
3822 4022 86
3823 4023 55
3824 4024 64
3825 4025 72
3826 4026 80
3827 4027 64
3828 4028 55
3829 4029 96
3830 4030 74
3831 4031 81
3832 4032 104
3833 4033 98
3834 4034 119
3835 4035 88
3836 4036 103
3837 4037 85
3838 4038 107
3839 4039 116
3840 4040 120
3841 4041 127
3842 4042 118
3843 4043 114
3844 4044 120
3845 4045 103
3846 4046 113
3847 4047 129
3848 4048 113
3849 4049 113
3850 4050 123
3851 4051 94
3852 4052 111
3853 4053 124
3854 4054 114
3855 4055 114
3856 4056 129
3857 4057 115
3858 4058 118
3859 4059 129
3860 4060 94
3861 4061 121
3862 4062 99
3863 4063 141
3864 4064 115
3865 4065 121
3866 4066 109
3867 4067 93
3868 4068 100
3869 4069 119
3870 4070 98
3871 4071 75
3872 4072 78
3873 4073 88
3874 4074 83
3875 4075 102
3876 4076 78
3877 4077 80
3878 4078 96
3879 4079 125
3880 4080 135
3881 4081 65
3882 4082 86
3883 4083 86
3884 4084 77
3885 4085 65
3886 4086 75
3887 4087 77
3888 4088 72
3889 4089 70
3890 4090 67
3891 4091 39
3892 4092 44
3893 4093 45
3894 4094 36
3895 4095 37
3896 4096 40
3897 4097 56
3898 4098 61
3899 4099 54
3900 4100 58
3901 4101 80
3902 4102 83
3903 4103 88
3904 4104 51
3905 4105 74
3906 4106 53
3907 4107 72
3908 4108 107
3909 4109 96
3910 4110 99
3911 4111 109
3912 4112 66
3913 4113 64
3914 4114 60
3915 4115 89
3916 4116 92
3917 4117 74
3918 4118 71
3919 4119 75
3920 4120 98
3921 4121 89
3922 4122 81
3923 4123 109
3924 4124 109
3925 4125 62
3926 4126 116
3927 4127 96
3928 4128 138
3929 4129 134
3930 4130 76
3931 4131 105
3932 4132 99
3933 4133 76
3934 4134 91
3935 4135 74
3936 4136 97
3937 4137 85
3938 4138 81
3939 4139 76
3940 4140 77
3941 4141 77
3942 4142 83
3943 4143 83
3944 4144 92
3945 4145 69
3946 4146 67
3947 4147 59
3948 4148 70
3949 4149 61
3950 4150 93
3951 4151 51
3952 4152 74
3953 4153 82
3954 4154 82
3955 4155 113
3956 4156 81
3957 4157 103
3958 4158 82
3959 4159 80
3960 4160 53
3961 4161 65
3962 4162 55
3963 4163 76
3964 4164 58
3965 4165 61
3966 4166 61
3967 4167 54
3968 4168 54
3969 4169 69
3970 4170 87
3971 4171 91
3972 4172 67
3973 4173 54
3974 4174 64
3975 4175 49
3976 4176 60
3977 4177 42
3978 4178 32
3979 4179 36
3980 4180 75
3981 4181 82
3982 4182 72
3983 4183 44
3984 4184 80
3985 4185 83
3986 4186 50
3987 4187 59
3988 4188 86
3989 4189 50
3990 4190 56
3991 4191 51
3992 4192 61
3993 4193 88
3994 4194 82
3995 4195 88
3996 4196 81
3997 4197 71
3998 4198 66
3999 4199 69
4000 4200 67
4001 4201 76
4002 4202 67
4003 4203 77
4004 4204 80
4005 4205 66
4006 4206 59
4007 4207 49
4008 4208 94
4009 4209 89
4010 4210 102
4011 4211 69
4012 4212 77
4013 4213 107
4014 4214 81
4015 4215 85
4016 4216 64
4017 4217 20
4018 4218 45
4019 4219 39
4020 4220 37
4021 4221 18
4022 4222 44
4023 4223 48
4024 4224 43
4025 4225 53
4026 4226 60
4027 4227 76
4028 4228 60
4029 4229 43
4030 4230 43
4031 4231 58
4032 4232 56
4033 4233 69
4034 4234 48
4035 4235 28
4036 4236 45
4037 4237 34
4038 4238 33
4039 4239 26
4040 4240 22
4041 4241 9
4042 4242 32
4043 4243 9
4044 4244 26
4045 4245 29
4046 4246 29
4047 4247 34
4048 4248 40
4049 4249 23
4050 4250 12
4051 4251 16
4052 4252 13
4053 4253 43
4054 4254 81
4055 4255 76
4056 4256 64
4057 4257 67
4058 4258 62
4059 4259 51
4060 4260 66
4061 4261 92
4062 4262 123
4063 4263 125
4064 4264 88
4065 4265 71
4066 4266 42
4067 4267 37
4068 4268 15
4069 4269 36
4070 4270 23
4071 4271 20
4072 4272 49
4073 4273 66
4074 4274 47
4075 4275 48
4076 4276 29
4077 4277 61
4078 4278 85
4079 4279 49
4080 4280 85
4081 4281 75
4082 4282 85
4083 4283 85
4084 4284 59
4085 4285 75
4086 4286 58
4087 4287 55
4088 4288 66
4089 4289 60
4090 4290 74
4091 4291 61
4092 4292 38
4093 4293 60
4094 4294 49
4095 4295 36
4096 4296 42
4097 4297 36
4098 4298 55
4099 4299 42
4100 4300 77
4101 4301 54
4102 4302 44
4103 4303 34
4104 4304 29
4105 4305 24
4106 4306 39
4107 4307 38
4108 4308 49
4109 4309 47
4110 4310 47
4111 4311 47
4112 4312 54
4113 4313 45
4114 4314 51
4115 4315 49
4116 4316 47
4117 4317 34
4118 4318 36
4119 4319 37
4120 4320 31
4121 4321 51
4122 4322 50
4123 4323 34
4124 4324 36
4125 4325 26
4126 4326 50
4127 4327 42
4128 4328 37
4129 4329 59
4130 4330 37
4131 4331 49
4132 4332 38
4133 4333 31
4134 4334 38
4135 4335 45
4136 4336 42
4137 4337 53
4138 4338 43
4139 4339 39
4140 4340 34
4141 4341 38
4142 4342 54
4143 4343 53
4144 4344 59
4145 4345 85
4146 4346 47
4147 4347 59
4148 4348 54
4149 4349 71
4150 4350 45
4151 4351 37
4152 4352 39
4153 4353 59
4154 4354 27
4155 4355 61
4156 4356 37
4157 4357 40
4158 4358 26
4159 4359 21
4160 4360 38
4161 4361 56
4162 4362 45
4163 4363 38
4164 4364 38
4165 4365 45
4166 4366 35
4167 4367 62
4168 4368 91
4169 4369 61
4170 4370 54
4171 4371 62
4172 4372 62
4173 4373 75
4174 4374 77
4175 4375 97
4176 4376 89
4177 4377 96
4178 4378 75
4179 4379 64
4180 4380 66
4181 4381 83
4182 4382 80
4183 4383 78
4184 4384 53
4185 4385 70
4186 4386 61
4187 4387 70
4188 4388 77
4189 4389 89
4190 4390 86
4191 4391 80
4192 4392 91
4193 4393 56
4194 4394 132
4195 4395 78
4196 4396 77
4197 4397 66
4198 4398 80
4199 4399 53
4200 4400 107
4201 4401 88
4202 4402 70
4203 4403 70
4204 4404 96
4205 4405 89
4206 4406 64
4207 4407 70
4208 4408 83
4209 4409 70
4210 4410 67
4211 4411 23
4212 4412 26
4213 4413 27
4214 4414 26
4215 4415 13
4216 4416 35
4217 4417 46
4218 4418 15
4219 4419 18
4220 4420 31
4221 4421 23
4222 4422 13
4223 4423 26
4224 4424 35
4225 4425 45
4226 4426 59
4227 4427 69
4228 4428 74
4229 4429 97
4230 4430 59
4231 4431 83
4232 4432 64
4233 4433 58
4234 4434 51
4235 4435 70
4236 4436 59
4237 4437 54
4238 4438 66
4239 4439 45
4240 4440 62
4241 4441 50
4242 4442 77
4243 4443 56
4244 4444 59
4245 4445 51
4246 4446 46
4247 4447 61
4248 4448 48
4249 4449 61
4250 4450 74
4251 4451 59
4252 4452 67
4253 4453 78
4254 4454 61
4255 4455 56
4256 4456 54
4257 4457 38
4258 4458 53
4259 4459 46
4260 4460 54
4261 4461 74
4262 4462 88
4263 4463 101
4264 4464 89
4265 4465 66
4266 4466 53
4267 4467 45
4268 4468 59
4269 4469 32
4270 4470 46
4271 4471 46
4272 4472 46
4273 4473 72
4274 4474 51
4275 4475 69
4276 4476 29
4277 4477 50
4278 4478 50
4279 4479 31
4280 4480 34
4281 4481 48
4282 4482 24
4283 4483 31
4284 4484 27
4285 4485 29
4286 4486 37
4287 4487 37
4288 4488 46
4289 4489 13
4290 4490 24
4291 4491 35
4292 4492 26
4293 4493 37
4294 4494 42
4295 4495 27
4296 4496 19
4297 4497 43
4298 4498 42
4299 4499 48
4300 4500 37
4301 4501 23
4302 4502 24
4303 4503 16
4304 4504 27
4305 4505 24
4306 4506 26
4307 4507 13
4308 4508 13
4309 4509 13
4310 4510 13
4311 4511 21
4312 4512 21
4313 4513 21
4314 4514 27
4315 4515 19
4316 4516 13
4317 4517 13
4318 4518 13
4319 4519 16
4320 4520 23
4321 4521 19
4322 4522 13
4323 4523 26
4324 4524 24
4325 4525 16
4326 4526 38
4327 4527 23
4328 4528 40
4329 4529 45
4330 4530 45
4331 4531 26
4332 4532 38
4333 4533 64
4334 4534 43
4335 4535 38
4336 4536 16
4337 4537 23
4338 4538 27
4339 4539 23
4340 4540 50
4341 4541 58
4342 4542 26
4343 4543 51
4344 4544 42
4345 4545 31
4346 4546 13
4347 4547 23
4348 4548 16
4349 4549 45
4350 4550 24
4351 4551 37
4352 4552 42
4353 4553 121
4354 4554 117
4355 4555 121
4356 4556 117
4357 4557 97
4358 4558 66
4359 4559 48
4360 4560 74
4361 4561 88
4362 4562 83
4363 4563 111
4364 4564 77
4365 4565 66
4366 4566 107
4367 4567 98
4368 4568 85
4369 4569 91
4370 4570 88
4371 4571 86
4372 4572 74
4373 4573 83
4374 4574 87
4375 4575 83
4376 4576 119
4377 4577 80
4378 4578 99
4379 4579 92
4380 4580 87
4381 4581 88
4382 4582 91
4383 4583 91
4384 4584 105
4385 4585 104
4386 4586 92
4387 4587 97
4388 4588 77
4389 4589 56
4390 4590 115
4391 4591 91
4392 4592 70
4393 4593 85
4394 4594 71
4395 4595 74
4396 4596 81
4397 4597 97
4398 4598 93
4399 4599 67
4400 4600 89
4401 4601 65
4402 4602 80
4403 4603 94
4404 4604 85
4405 4605 83
4406 4606 108
4407 4607 67
4408 4608 88
4409 4609 100
4410 4610 53
4411 4611 70
4412 4612 55
4413 4613 67
4414 4614 83
4415 4615 75
4416 4616 97
4417 4617 85
4418 4618 88
4419 4619 67
4420 4620 85
4421 4621 75
4422 4622 103
4423 4623 102
4424 4624 87
4425 4625 82
4426 4626 94
4427 4627 100
4428 4628 83
4429 4629 97
4430 4630 107
4431 4631 121
4432 4632 99
4433 4633 92
4434 4634 100
4435 4635 88
4436 4636 87
4437 4637 86
4438 4638 100
4439 4639 74
4440 4640 72
4441 4641 81
4442 4642 103
4443 4643 80
4444 4644 89
4445 4645 80
4446 4646 86
4447 4647 77
4448 4648 87
4449 4649 108
4450 4650 123
4451 4651 94
4452 4652 105
4453 4653 116
4454 4654 130
4455 4655 121
4456 4656 99
4457 4657 137
4458 4658 98
4459 4659 119
4460 4660 115
4461 4661 100
4462 4662 103
4463 4663 118
4464 4664 94
4465 4665 114
4466 4666 124
4467 4667 137
4468 4668 105
4469 4669 107
4470 4670 120
4471 4671 107
4472 4672 123
4473 4673 113
4474 4674 116
4475 4675 100
4476 4676 96
4477 4677 108
4478 4678 111
4479 4679 96
4480 4680 100
4481 4681 116
4482 4682 114
4483 4683 92
4484 4684 82
4485 4685 82
4486 4686 115
4487 4687 110
4488 4688 121
4489 4689 107
4490 4690 102
4491 4691 109
4492 4692 115
4493 4693 126
4494 4694 109
4495 4695 119
4496 4696 131
4497 4697 103
4498 4698 126
4499 4699 108
4500 4700 103
4501 4701 98
4502 4702 109
4503 4703 92
4504 4704 116
4505 4705 119
4506 4706 98
4507 4707 97
4508 4708 104
4509 4709 99
4510 4710 92
4511 4711 108
4512 4712 114
4513 4713 104
4514 4714 107
4515 4715 116
4516 4716 120
4517 4717 108
4518 4718 119
4519 4719 108
4520 4720 111
4521 4721 107
4522 4722 102
4523 4723 105
4524 4724 108
4525 4725 99
4526 4726 108
4527 4727 104
4528 4728 121
4529 4729 115
4530 4730 104
4531 4731 98
4532 4732 107
4533 4733 85
4534 4734 89
4535 4735 109
4536 4736 92
4537 4737 97
4538 4738 103
4539 4739 105
4540 4740 87
4541 4741 92
4542 4742 97
4543 4743 85
4544 4744 76
4545 4745 75
4546 4746 67
4547 4747 92
4548 4748 72
4549 4749 83
4550 4750 76
4551 4751 104
4552 4752 108
4553 4753 103
4554 4754 98
4555 4755 92
4556 4756 96
4557 4757 89
4558 4758 116
4559 4759 111
4560 4760 105
4561 4761 107
4562 4762 81
4563 4763 87
4564 4764 85
4565 4765 74
4566 4766 102
4567 4767 87
4568 4768 77
4569 4769 85
4570 4770 103
4571 4771 92
4572 4772 83
4573 4773 65
4574 4774 88
4575 4775 76
4576 4776 96
4577 4777 109
4578 4778 102
4579 4779 83
4580 4780 81
4581 4781 100
4582 4782 71
4583 4783 113
4584 4784 100
4585 4785 93
4586 4786 70
4587 4787 70
4588 4788 66
4589 4789 65
4590 4790 83
4591 4791 88
4592 4792 104
4593 4793 103
4594 4794 105
4595 4795 74
4596 4796 108
4597 4797 108
4598 4798 100
4599 4799 93
4600 4800 115
4601 4801 76
4602 4802 71
4603 4803 87
4604 4804 99
4605 4805 110
4606 4806 77
4607 4807 92
4608 4808 94
4609 4809 126
4610 4810 104
4611 4811 115
4612 4812 109
4613 4813 109
4614 4814 129
4615 4815 115
4616 4816 132
4617 4817 85
4618 4818 104
4619 4819 109
4620 4820 134
4621 4821 104
4622 4822 113
4623 4823 103
4624 4824 111
4625 4825 111
4626 4826 105
4627 4827 108
4628 4828 93
4629 4829 126
4630 4830 111
4631 4831 108
4632 4832 107
4633 4833 102
4634 4834 110
4635 4835 97
4636 4836 115
4637 4837 119
4638 4838 75
4639 4839 98
4640 4840 107
4641 4841 102
4642 4842 78
4643 4843 130
4644 4844 127
4645 4845 124
4646 4846 123
4647 4847 127
4648 4848 115
4649 4849 96
4650 4850 99
4651 4851 107
4652 4852 102
4653 4853 108
4654 4854 86
4655 4855 107
4656 4856 94
4657 4857 76
4658 4858 91
4659 4859 75
4660 4860 75
4661 4861 74
4662 4862 87
4663 4863 98
4664 4864 81
4665 4865 94
4666 4866 109
4667 4867 88
4668 4868 105
4669 4869 110
4670 4870 108
4671 4871 105
4672 4872 80
4673 4873 102
4674 4874 108
4675 4875 110
4676 4876 99
4677 4877 89
4678 4878 82
4679 4879 89
4680 4880 88
4681 4881 89
4682 4882 92
4683 4883 115
4684 4884 74
4685 4885 78
4686 4886 80
4687 4887 113
4688 4888 129
4689 4889 143
4690 4890 94
4691 4891 98
4692 4892 100
4693 4893 114
4694 4894 110
4695 4895 121
4696 4896 121
4697 4897 116
4698 4898 102
4699 4899 94
4700 4900 104
4701 4901 123
4702 4902 118
4703 4903 99
4704 4904 91
4705 4905 129
4706 4906 80
4707 4907 103
4708 4908 115
4709 4909 110
4710 4910 86
4711 4911 88
4712 4912 104
4713 4913 107
4714 4914 119
4715 4915 113
4716 4916 113
4717 4917 102
4718 4918 82
4719 4919 107
4720 4920 92
4721 4921 119
4722 4922 114
4723 4923 111
4724 4924 96
4725 4925 108
4726 4926 111
4727 4927 105
4728 4928 89
4729 4929 99
4730 4930 120
4731 4931 121
4732 4932 97
4733 4933 111
4734 4934 113
4735 4935 119
4736 4936 110
4737 4937 104
4738 4938 130
4739 4939 136
4740 4940 121
4741 4941 138
4742 4942 134
4743 4943 121
4744 4944 127
4745 4945 130
4746 4946 108
4747 4947 113
4748 4948 89
4749 4949 120
4750 4950 111
4751 4951 104
4752 4952 124
4753 4953 126
4754 4954 140
4755 4955 125
4756 4956 107
4757 4957 127
4758 4958 136
4759 4959 123
4760 4960 116
4761 4961 107
4762 4962 97
4763 4963 118
4764 4964 100
4765 4965 102
4766 4966 98
4767 4967 99
4768 4968 102
4769 4969 116
4770 4970 72
4771 4971 124
4772 4972 96
4773 4973 97
4774 4974 89
4775 4975 87
4776 4976 98
4777 4977 93
4778 4978 102
4779 4979 118
4780 4980 102
4781 4981 111
4782 4982 119
4783 4983 102
4784 4984 110
4785 4985 96
4786 4986 96
4787 4987 109
4788 4988 98
4789 4989 80
4790 4990 110
4791 4991 97
4792 4992 104
4793 4993 100
4794 4994 125
4795 4995 99
4796 4996 100
4797 4997 111
4798 4998 100
4799 4999 102
4800 5000 75
4801 5001 94
4802 5002 115
4803 5003 114
4804 5004 124
4805 5005 100
4806 5006 152
4807 5007 149
4808 5008 115
4809 5009 125
4810 5010 108
4811 5011 115
4812 5012 111
4813 5013 126
4814 5014 87
4815 5015 83
4816 5016 80
4817 5017 98
4818 5018 80
4819 5019 107
4820 5020 88
4821 5021 60
4822 5022 78
4823 5023 78
4824 5024 96
4825 5025 93
4826 5026 99
4827 5027 97
4828 5028 76
4829 5029 96
4830 5030 64
4831 5031 98
4832 5032 76
4833 5033 88
4834 5034 75
4835 5035 98
4836 5036 93
4837 5037 100
4838 5038 109
4839 5039 127
4840 5040 136
4841 5041 99
4842 5042 105
4843 5043 96
4844 5044 108
4845 5045 114
4846 5046 115
4847 5047 116
4848 5048 109
4849 5049 103
4850 5050 104
4851 5051 91
4852 5052 114
4853 5053 100
4854 5054 105
4855 5055 113
4856 5056 119
4857 5057 121
4858 5058 102
4859 5059 108
4860 5060 107
4861 5061 85
4862 5062 102
4863 5063 103
4864 5064 115
4865 5065 105
4866 5066 83
4867 5067 80
4868 5068 108
4869 5069 114
4870 5070 97
4871 5071 96
4872 5072 100
4873 5073 102
4874 5074 113
4875 5075 109
4876 5076 96
4877 5077 104
4878 5078 108
4879 5079 97
4880 5080 77
4881 5081 89
4882 5082 77
4883 5083 82
4884 5084 56
4885 5085 93
4886 5086 92
4887 5087 89
4888 5088 83
4889 5089 86
4890 5090 92
4891 5091 85
4892 5092 107
4893 5093 85
4894 5094 96
4895 5095 111
4896 5096 87
4897 5097 103
4898 5098 92
4899 5099 120
4900 5100 140
4901 5101 148
4902 5102 164
4903 5103 114
4904 5104 104
4905 5105 104
4906 5106 135
4907 5107 108
4908 5108 105
4909 5109 118
4910 5110 85
4911 5111 121
4912 5112 127
4913 5113 105
4914 5114 126
4915 5115 104
4916 5116 98
4917 5117 100
4918 5118 98
4919 5119 107
4920 5120 94
4921 5121 98
4922 5122 83
4923 5123 71
4924 5124 71
4925 5125 51
4926 5126 60
4927 5127 78
4928 5128 62
4929 5129 96
4930 5130 94
4931 5131 62
4932 5132 89
4933 5133 113
4934 5134 94
4935 5135 88
4936 5136 66
4937 5137 62
4938 5138 80
4939 5139 54
4940 5140 61
4941 5141 88
4942 5142 85
4943 5143 69
4944 5144 97
4945 5145 62
4946 5146 49
4947 5147 69
4948 5148 87
4949 5149 45
4950 5150 76
4951 5151 64
4952 5152 89
4953 5153 74
4954 5154 69
4955 5155 72
4956 5156 86
4957 5157 71
4958 5158 56
4959 5159 58
4960 5160 38
4961 5161 42
4962 5162 70
4963 5163 43
4964 5164 37
4965 5165 53
4966 5166 55
4967 5167 50
4968 5168 54
4969 5169 56
4970 5170 48
4971 5171 37
4972 5172 48
4973 5173 43
4974 5174 44
4975 5175 83
4976 5176 72
4977 5177 71
4978 5178 62
4979 5179 65
4980 5180 61
4981 5181 88
4982 5182 110
4983 5183 58
4984 5184 56
4985 5185 56
4986 5186 65
4987 5187 54
4988 5188 65
4989 5189 42
4990 5190 54
4991 5191 47
4992 5192 45
4993 5193 44
4994 5194 45
4995 5195 53
4996 5196 39
4997 5197 70
4998 5198 51
4999 5199 74
5000 5200 54
5001 5201 66
5002 5202 77
5003 5203 74
5004 5204 74
5005 5205 97
5006 5206 97
5007 5207 99
5008 5208 80
5009 5209 82
5010 5210 94
5011 5211 85
5012 5212 94
5013 5213 64
5014 5214 78
5015 5215 80
5016 5216 83
5017 5217 74
5018 5218 80
5019 5219 65
5020 5220 66
5021 5221 40
5022 5222 69
5023 5223 54
5024 5224 61
5025 5225 80
5026 5226 83
5027 5227 67
5028 5228 67
5029 5229 108
5030 5230 100
5031 5231 100
5032 5232 88
5033 5233 114
5034 5234 114
5035 5235 85
5036 5236 103
5037 5237 105
5038 5238 96
5039 5239 93
5040 5240 87
5041 5241 98
5042 5242 67
5043 5243 86
5044 5244 102
5045 5245 102
5046 5246 83
5047 5247 107
5048 5248 113
5049 5249 107
5050 5250 82
5051 5251 72
5052 5252 113
5053 5253 78
5054 5254 100
5055 5255 99
5056 5256 87
5057 5257 99
5058 5258 107
5059 5259 111
5060 5260 81
5061 5261 100
5062 5262 89
5063 5263 110
5064 5264 108
5065 5265 111
5066 5266 120
5067 5267 87
5068 5268 72
5069 5269 82
5070 5270 83
5071 5271 93
5072 5272 69
5073 5273 93
5074 5274 60
5075 5275 83
5076 5276 94
5077 5277 102
5078 5278 99
5079 5279 108
5080 5280 76
5081 5281 85
5082 5282 91
5083 5283 105
5084 5284 62
5085 5285 58
5086 5286 55
5087 5287 67
5088 5288 65
5089 5289 72
5090 5290 60
5091 5291 67
5092 5292 33
5093 5293 45
5094 5294 51
5095 5295 42
5096 5296 40
5097 5297 47
5098 5298 72
5099 5299 47
5100 5300 39
5101 5301 37
5102 5302 45
5103 5303 43
5104 5304 29
5105 5305 37
5106 5306 34
5107 5307 31
5108 5308 32
5109 5309 53
5110 5310 44
5111 5311 60
5112 5312 33
5113 5313 47
5114 5314 32
5115 5315 32
5116 5316 28
5117 5317 34
5118 5318 45
5119 5319 59
5120 5320 50
5121 5321 37
5122 5322 31
5123 5323 26
5124 5324 43
5125 5325 29
5126 5326 26
5127 5327 44
5128 5328 29
5129 5329 58
5130 5330 44
5131 5331 48
5132 5332 32
5133 5333 27
5134 5334 29
5135 5335 37
5136 5336 37
5137 5337 42
5138 5338 36
5139 5339 47
5140 5340 45
5141 5341 34
5142 5342 45
5143 5343 48
5144 5344 34
5145 5345 31
5146 5346 39
5147 5347 29
5148 5348 32
5149 5349 32
5150 5350 29
5151 5351 50
5152 5352 34
5153 5353 39
5154 5354 44
5155 5355 43
5156 5356 32
5157 5357 39
5158 5358 34
5159 5359 28
5160 5360 45
5161 5361 36
5162 5362 49
5163 5363 33
5164 5364 33
5165 5365 33
5166 5366 24
5167 5367 34
5168 5368 67
5169 5369 42
5170 5370 51
5171 5371 39
5172 5372 61
5173 5373 47
5174 5374 36
5175 5375 47
5176 5376 42
5177 5377 61
5178 5378 47
5179 5379 32
5180 5380 42
5181 5381 39
5182 5382 53
5183 5383 40
5184 5384 38
5185 5385 34
5186 5386 42
5187 5387 37
5188 5388 23
5189 5389 38
5190 5390 43
5191 5391 53
5192 5392 32
5193 5393 50
5194 5394 47
5195 5395 43
5196 5396 54
5197 5397 44
5198 5398 33
5199 5399 66
5200 5400 62
5201 5401 33
5202 5402 32
5203 5403 43
5204 5404 36
5205 5405 55
5206 5406 32
5207 5407 39
5208 5408 34
5209 5409 40
5210 5410 48
5211 5411 50
5212 5412 38
5213 5413 51
5214 5414 42
5215 5415 37
5216 5416 50
5217 5417 45
5218 5418 59
5219 5419 51
5220 5420 40
5221 5421 55
5222 5422 66
5223 5423 56
5224 5424 50
5225 5425 51
5226 5426 44
5227 5427 37
5228 5428 27
5229 5429 18
5230 5430 45
5231 5431 40
5232 5432 58
5233 5433 32
5234 5434 31
5235 5435 54
5236 5436 24
5237 5437 34
5238 5438 49
5239 5439 45
5240 5440 51
5241 5441 37
5242 5442 39
5243 5443 51
5244 5444 50
5245 5445 51
5246 5446 65
5247 5447 50
5248 5448 42
5249 5449 49
5250 5450 67
5251 5451 56
5252 5452 38
5253 5453 50
5254 5454 59
5255 5455 38
5256 5456 51
5257 5457 50
5258 5458 67
5259 5459 39
5260 5460 45
5261 5461 58
5262 5462 43
5263 5463 58
5264 5464 31
5265 5465 62
5266 5466 48
5267 5467 58
5268 5468 49
5269 5469 49
5270 5470 45
5271 5471 53
5272 5472 42
5273 5473 47
5274 5474 39
5275 5475 45
5276 5476 28
5277 5477 42
5278 5478 64
5279 5479 44
5280 5480 48
5281 5481 38
5282 5482 38
5283 5483 28
5284 5484 39
5285 5485 33
5286 5486 38
5287 5487 60
5288 5488 42
5289 5489 39
5290 5490 51
5291 5491 38
5292 5492 33
5293 5493 45
5294 5494 11
5295 5495 42
5296 5496 32
5297 5497 65
5298 5498 15
5299 5499 34
5300 5500 9
5301 5501 16
5302 5502 9
5303 5503 0
5304 5504 13
5305 5505 16
5306 5506 17
5307 5507 13
5308 5508 15
5309 5509 12
5310 5510 7
5311 5511 0
5312 5512 4
5313 5513 2
5314 5514 31
5315 5515 5
5316 5516 7
5317 5517 9
5318 5518 27
5319 5519 13
5320 5520 18
5321 5521 16
5322 5522 23
5323 5523 15
5324 5524 11
5325 5525 13
5326 5526 13
5327 5527 23
5328 5528 17
5329 5529 11
5330 5530 20
5331 5531 34
5332 5532 15
5333 5533 36
5334 5534 26
5335 5535 31
5336 5536 33
5337 5537 24
5338 5538 15
5339 5539 13
5340 5540 24
5341 5541 31
5342 5542 17
5343 5543 18
5344 5544 26
5345 5545 43
5346 5546 48
5347 5547 42
5348 5548 48
5349 5549 45
5350 5550 31
5351 5551 38
5352 5552 58
5353 5553 28
5354 5554 32
5355 5555 22
5356 5556 4
5357 5557 6
5358 5558 23
5359 5559 26
5360 5560 18
5361 5561 40
5362 5562 39
5363 5563 72
5364 5564 85
5365 5565 64
5366 5566 62
5367 5567 71
5368 5568 64
5369 5569 48
5370 5570 70
5371 5571 66
5372 5572 72
5373 5573 61
5374 5574 91
5375 5575 75
5376 5576 69
5377 5577 51
5378 5578 59
5379 5579 53
5380 5580 29
5381 5581 39
5382 5582 61
5383 5583 58
5384 5584 60
5385 5585 67
5386 5586 62
5387 5587 76
5388 5588 70
5389 5589 67
5390 5590 59
5391 5591 88
5392 5592 44
5393 5593 69
5394 5594 97
5395 5595 51
5396 5596 43
5397 5597 53
5398 5598 56
5399 5599 65
5400 5600 37
5401 5601 43
5402 5602 42
5403 5603 72
5404 5604 36
5405 5605 69
5406 5606 43
5407 5607 42
5408 5608 45
5409 5609 33
5410 5610 45
5411 5611 49
5412 5612 34
5413 5613 48
5414 5614 48
5415 5615 56
5416 5616 91
5417 5617 38
5418 5618 39
5419 5619 55
5420 5620 45
5421 5621 36
5422 5622 22
5423 5623 31
5424 5624 53
5425 5625 16
5426 5626 34
5427 5627 26
5428 5628 21
5429 5629 22
5430 5630 50
5431 5631 47
5432 5632 34
5433 5633 27
5434 5634 31
5435 5635 11
5436 5636 22
5437 5637 31
5438 5638 29
5439 5639 31
5440 5640 7
5441 5641 38
5442 5642 17
5443 5643 15
5444 5644 16
5445 5645 32
5446 5646 10
5447 5647 1
5448 5648 15
5449 5649 17
5450 5650 24
5451 5651 34
5452 5652 17
5453 5653 13
5454 5654 13
5455 5655 33
5456 5656 21
5457 5657 9
5458 5658 6
5459 5659 20
5460 5660 11
5461 5661 26
5462 5662 28
5463 5663 26
5464 5664 22
5465 5665 17
5466 5666 24
5467 5667 31
5468 5668 13
5469 5669 18
5470 5670 23
5471 5671 44
5472 5672 7
5473 5673 42
5474 5674 24
5475 5675 7
5476 5676 10
5477 5677 6
5478 5678 4
5479 5679 22
5480 5680 29
5481 5681 13
5482 5682 11
5483 5683 7
5484 5684 29
5485 5685 32
5486 5686 34
5487 5687 2
5488 5688 34
5489 5689 12
5490 5690 6
5491 5691 16
5492 5692 18
5493 5693 11
5494 5694 15
5495 5695 10
5496 5696 7
5497 5697 15
5498 5698 18
5499 5699 7
5500 5700 0
5501 5701 0
5502 5702 1
5503 5703 5
5504 5704 9
5505 5705 0
5506 5706 9
5507 5707 16
5508 5708 28
5509 5709 11
5510 5710 13
5511 5711 11
5512 5712 7
5513 5713 2
5514 5714 6
5515 5715 11
5516 5716 6
5517 5717 17
5518 5718 18
5519 5719 15
5520 5720 11
5521 5721 10
5522 5722 20
5523 5723 12
5524 5724 28
5525 5725 43
5526 5726 38
5527 5727 36
5528 5728 26
5529 5729 49
5530 5730 34
5531 5731 49
5532 5732 42
5533 5733 50
5534 5734 27
5535 5735 31
5536 5736 33
5537 5737 48
5538 5738 36
5539 5739 42
5540 5740 27
5541 5741 56
5542 5742 43
5543 5743 50
5544 5744 51
5545 5745 81
5546 5746 38
5547 5747 44
5548 5748 45
5549 5749 39
5550 5750 34
5551 5751 34
5552 5752 44
5553 5753 26
5554 5754 32
5555 5755 38
5556 5756 42
5557 5757 33
5558 5758 40
5559 5759 21
5560 5760 26
5561 5761 29
5562 5762 34
5563 5763 23
5564 5764 26
5565 5765 26
5566 5766 29
5567 5767 20
5568 5768 26
5569 5769 13
5570 5770 21
5571 5771 15
5572 5772 17
5573 5773 20
5574 5774 43
5575 5775 28
5576 5776 22
5577 5777 36
5578 5778 43
5579 5779 45
5580 5780 45
5581 5781 55
5582 5782 55
5583 5783 45
5584 5784 36
5585 5785 24
5586 5786 36
5587 5787 43
5588 5788 40
5589 5789 39
5590 5790 40
5591 5791 33
5592 5792 47
5593 5793 47
5594 5794 38
5595 5795 21
5596 5796 33
5597 5797 39
5598 5798 44
5599 5799 27
5600 5800 22
5601 5801 17
5602 5802 22
5603 5803 36
5604 5804 34
5605 5805 21
5606 5806 28
5607 5807 24
5608 5808 24
5609 5809 27
5610 5810 26
5611 5811 24
5612 5812 24
5613 5813 20
5614 5814 11
5615 5815 34
5616 5816 27
5617 5817 34
5618 5818 21
5619 5819 28
5620 5820 21
5621 5821 23
5622 5822 18
5623 5823 26
5624 5824 31
5625 5825 21
5626 5826 31
5627 5827 22
5628 5828 23
5629 5829 24
5630 5830 15
5631 5831 24
5632 5832 27
5633 5833 22
5634 5834 34
5635 5835 39
5636 5836 26
5637 5837 29
5638 5838 32
5639 5839 32
5640 5840 51
5641 5841 21
5642 5842 31
5643 5843 26
5644 5844 39
5645 5845 44
5646 5846 22
5647 5847 20
5648 5848 23
5649 5849 26
5650 5850 18
5651 5851 21
5652 5852 17
5653 5853 21
5654 5854 12
5655 5855 20
5656 5856 18
5657 5857 22
5658 5858 28
5659 5859 29
5660 5860 28
5661 5861 27
5662 5862 40
5663 5863 32
5664 5864 32
5665 5865 31
5666 5866 21
5667 5867 27
5668 5868 29
5669 5869 17
5670 5870 22
5671 5871 34
5672 5872 22
5673 5873 6
5674 5874 22
5675 5875 10
5676 5876 26
5677 5877 27
5678 5878 18
5679 5879 44
5680 5880 20
5681 5881 27
5682 5882 24
5683 5883 11
5684 5884 10
5685 5885 15
5686 5886 7
5687 5887 2
5688 5888 13
5689 5889 6
5690 5890 11
5691 5891 13
5692 5892 12
5693 5893 20
5694 5894 4
5695 5895 17
5696 5896 5
5697 5897 0
5698 5898 11
5699 5899 5
5700 5900 6
5701 5901 13
5702 5902 17
5703 5903 21
5704 5904 23
5705 5905 1
5706 5906 7
5707 5907 24
5708 5908 18
5709 5909 5
5710 5910 2
5711 5911 0
5712 5912 11
5713 5913 13
5714 5914 12
5715 5915 5
5716 5916 9
5717 5917 6
5718 5918 23
5719 5919 18
5720 5920 11
5721 5921 11
5722 5922 15
5723 5923 17
5724 5924 16
5725 5925 27
5726 5926 24
5727 5927 27
5728 5928 16
5729 5929 23
5730 5930 37
5731 5931 38
5732 5932 33
5733 5933 21
5734 5934 34
5735 5935 17
5736 5936 34
5737 5937 18
5738 5938 27
5739 5939 36
5740 5940 16
5741 5941 43
5742 5942 23
5743 5943 34
5744 5944 29
5745 5945 34
5746 5946 26
5747 5947 34
5748 5948 11
5749 5949 12
5750 5950 26
5751 5951 17
5752 5952 31
5753 5953 24
5754 5954 20
5755 5955 16
5756 5956 18
5757 5957 26
5758 5958 34
5759 5959 29
5760 5960 39
5761 5961 38
5762 5962 39
5763 5963 58
5764 5964 28
5765 5965 10
5766 5966 13
5767 5967 26
5768 5968 4
5769 5969 16
5770 5970 16
5771 5971 16
5772 5972 27
5773 5973 18
5774 5974 7
5775 5975 13
5776 5976 33
5777 5977 24
5778 5978 29
5779 5979 21
5780 5980 17
5781 5981 18
5782 5982 11
5783 5983 11
5784 5984 1
5785 5985 31
5786 5986 12
5787 5987 13
5788 5988 12
5789 5989 22
5790 5990 29
5791 5991 7
5792 5992 18
5793 5993 13
5794 5994 26
5795 5995 40
5796 5996 16
5797 5997 21
5798 5998 32
5799 5999 47
5800 6000 45
5801 6001 40
5802 6002 47
5803 6003 39
5804 6004 47
5805 6005 39
5806 6006 37
5807 6007 43
5808 6008 39
5809 6009 23
5810 6010 20
5811 6011 21
5812 6012 43
5813 6013 32
5814 6014 42
5815 6015 53
5816 6016 37
5817 6017 47
5818 6018 36
5819 6019 51
5820 6020 40
5821 6021 42
5822 6022 39
5823 6023 22
5824 6024 29
5825 6025 24
5826 6026 33
5827 6027 36
5828 6028 43
5829 6029 51
5830 6030 24
5831 6031 34
5832 6032 23
5833 6033 21
5834 6034 40
5835 6035 47
5836 6036 36
5837 6037 40
5838 6038 43
5839 6039 61
5840 6040 56
5841 6041 38
5842 6042 45
5843 6043 48
5844 6044 39
5845 6045 38
5846 6046 27
5847 6047 44
5848 6048 34
5849 6049 45
5850 6050 60
5851 6051 31
5852 6052 6
5853 6053 22
5854 6054 28
5855 6055 34
5856 6056 34
5857 6057 43
5858 6058 24
5859 6059 37
5860 6060 18
5861 6061 23
5862 6062 15
5863 6063 21
5864 6064 15
5865 6065 31
5866 6066 12
5867 6067 27
5868 6068 27
5869 6069 7
5870 6070 13
5871 6071 21
5872 6072 16
5873 6073 10
5874 6074 15
5875 6075 6
5876 6076 9
5877 6077 7
5878 6078 18
5879 6079 6
5880 6080 6
5881 6081 6
5882 6082 11
5883 6083 7
5884 6084 15
5885 6085 4
5886 6086 13
5887 6087 10
5888 6088 20
5889 6089 10
5890 6090 10
5891 6091 12
5892 6092 7
5893 6093 17
5894 6094 12
5895 6095 15
5896 6096 4
5897 6097 11
5898 6098 9
5899 6099 4
5900 6100 10
5901 6101 31
5902 6102 17
5903 6103 6
5904 6104 6
5905 6105 6
5906 6106 16
5907 6107 12
5908 6108 6
5909 6109 1
5910 6110 4
5911 6111 1
5912 6112 13
5913 6113 15
5914 6114 0
5915 6115 10
5916 6116 13
5917 6117 4
5918 6118 31
5919 6119 47
5920 6120 55
5921 6121 38
5922 6122 12
5923 6123 29
5924 6124 23
5925 6125 4
5926 6126 9
5927 6127 11
5928 6128 12
5929 6129 18
5930 6130 20
5931 6131 11
5932 6132 0
5933 6133 13
5934 6134 0
5935 6135 9
5936 6136 10
5937 6137 18
5938 6138 15
5939 6139 12
5940 6140 4
5941 6141 2
5942 6142 5
5943 6143 11
5944 6144 1
5945 6145 13
5946 6146 13
5947 6147 20
5948 6148 13
5949 6149 11
5950 6150 6
5951 6151 7
5952 6152 4
5953 6153 4
5954 6154 7
5955 6155 23
5956 6156 18
5957 6157 11
5958 6158 11
5959 6159 26
5960 6160 32
5961 6161 29
5962 6162 32
5963 6163 32
5964 6164 24
5965 6165 21
5966 6166 22
5967 6167 17
5968 6168 23
5969 6169 21
5970 6170 31
5971 6171 23
5972 6172 15
5973 6173 31
5974 6174 16
5975 6175 37
5976 6176 26
5977 6177 39
5978 6178 18
5979 6179 29
5980 6180 17
5981 6181 38
5982 6182 29
5983 6183 29
5984 6184 34
5985 6185 18
5986 6186 39
5987 6187 28
5988 6188 27
5989 6189 13
5990 6190 27
5991 6191 17
5992 6192 11
5993 6193 21
5994 6194 23
5995 6195 39
5996 6196 26
5997 6197 31
5998 6198 33
5999 6199 29
6000 6200 34
6001 6201 23
6002 6202 16
6003 6203 20
6004 6204 13
6005 6205 6
6006 6206 6
6007 6207 2
6008 6208 26
6009 6209 6
6010 6210 1
6011 6211 15
6012 6212 18
6013 6213 22
6014 6214 23
6015 6215 22
6016 6216 13
6017 6217 22
6018 6218 9
6019 6219 13
6020 6220 26
6021 6221 18
6022 6222 13
6023 6223 18
6024 6224 22
6025 6225 24
6026 6226 11
6027 6227 11
6028 6228 9
6029 6229 22
6030 6230 22
6031 6231 17
6032 6232 17
6033 6233 4
6034 6234 12
6035 6235 16
6036 6236 12
6037 6237 6
6038 6238 0
6039 6239 10
6040 6240 9
6041 6241 27
6042 6242 20
6043 6243 24
6044 6244 24
6045 6245 33
6046 6246 21
6047 6247 11
6048 6248 17
6049 6249 18
6050 6250 21
6051 6251 23
6052 6252 21
6053 6253 18
6054 6254 22
6055 6255 20
6056 6256 17
6057 6257 18
6058 6258 16
6059 6259 0
6060 6260 6
6061 6261 5
6062 6262 7
6063 6263 6
6064 6264 0
6065 6265 1
6066 6266 0
6067 6267 13
6068 6268 2
6069 6269 15
6070 6270 17
6071 6271 0
6072 6272 1
6073 6273 10
6074 6274 16
6075 6275 12
6076 6276 0
6077 6277 1
6078 6278 0
6079 6279 5
6080 6280 5
6081 6281 0
6082 6282 7
6083 6283 16
6084 6284 4
6085 6285 2
6086 6286 11
6087 6287 7
6088 6288 2
6089 6289 2
6090 6290 5
6091 6291 6
6092 6292 10
6093 6293 15
6094 6294 0
6095 6295 5
6096 6296 2
6097 6297 4
6098 6298 5
6099 6299 0
6100 6300 7
6101 6301 13
6102 6302 6
6103 6303 9
6104 6304 26
6105 6305 10
6106 6306 37
6107 6307 18
6108 6308 5
6109 6309 1
6110 6310 9
6111 6311 0
6112 6312 1
6113 6313 0
6114 6314 16
6115 6315 2
6116 6316 13
6117 6317 5
6118 6318 1
6119 6319 2
6120 6320 10
6121 6321 0
6122 6322 17
6123 6323 12
6124 6324 17
6125 6325 27
6126 6326 27
6127 6327 29
6128 6328 24
6129 6329 22
6130 6330 22
6131 6331 10
6132 6332 11
6133 6333 4
6134 6334 12
6135 6335 17
6136 6336 40
6137 6337 37
6138 6338 38
6139 6339 54
6140 6340 40
6141 6341 39
6142 6342 38
6143 6343 33
6144 6344 48
6145 6345 34
6146 6346 24
6147 6347 21
6148 6348 38
6149 6349 64
6150 6350 39
6151 6351 48
6152 6352 55
6153 6353 45
6154 6354 59
6155 6355 50
6156 6356 47
6157 6357 40
6158 6358 55
6159 6359 67
6160 6360 51
6161 6361 64
6162 6362 70
6163 6363 76
6164 6364 58
6165 6365 56
6166 6366 62
6167 6367 50
6168 6368 55
6169 6369 42
6170 6370 34
6171 6371 55
6172 6372 72
6173 6373 56
6174 6374 47
6175 6375 53
6176 6376 55
6177 6377 28
6178 6378 38
6179 6379 55
6180 6380 18
6181 6381 22
6182 6382 32
6183 6383 17
6184 6384 13
6185 6385 18
6186 6386 53
6187 6387 27
6188 6388 28
6189 6389 32
6190 6390 42
6191 6391 51
6192 6392 26
6193 6393 60
6194 6394 66
6195 6395 26
6196 6396 42
6197 6397 42
6198 6398 39
6199 6399 58
6200 6400 33
6201 6401 36
6202 6402 55
6203 6403 47
6204 6404 42
6205 6405 33
6206 6406 22
6207 6407 37
6208 6408 6
6209 6409 24
6210 6410 17
6211 6411 16
6212 6412 23
6213 6413 34
6214 6414 29
6215 6415 22
6216 6416 11
6217 6417 15
6218 6418 26
6219 6419 11
6220 6420 13
6221 6421 31
6222 6422 21
6223 6423 18
6224 6424 10
6225 6425 12
6226 6426 17
6227 6427 32
6228 6428 16
6229 6429 21
6230 6430 10
6231 6431 24
6232 6432 29
6233 6433 18
6234 6434 6
6235 6435 22
6236 6436 9
6237 6437 15
6238 6438 11
6239 6439 11
6240 6440 11
6241 6441 10
6242 6442 6
6243 6443 24
6244 6444 20
6245 6445 13
6246 6446 17
6247 6447 9
6248 6448 6
6249 6449 7
6250 6450 13
6251 6451 4
6252 6452 7
6253 6453 12
6254 6454 29
6255 6455 36
6256 6456 20
6257 6457 15
6258 6458 13
6259 6459 15
6260 6460 48
6261 6461 50
6262 6462 36
6263 6463 32
6264 6464 23
6265 6465 15
6266 6466 15
6267 6467 24
6268 6468 24
6269 6469 17
6270 6470 11
6271 6471 10
6272 6472 10
6273 6473 26
6274 6474 18
6275 6475 15
6276 6476 24
6277 6477 34
6278 6478 36
6279 6479 29
6280 6480 20
6281 6481 21
6282 6482 21
6283 6483 27
6284 6484 13
6285 6485 18
6286 6486 12
6287 6487 13
6288 6488 21
6289 6489 23
6290 6490 31
6291 6491 31
6292 6492 31
6293 6493 34
6294 6494 21
6295 6495 27
6296 6496 11
6297 6497 4
6298 6498 2
6299 6499 13
6300 6500 32
6301 6501 36
6302 6502 42
6303 6503 28
6304 6504 21
6305 6505 21
6306 6506 17
6307 6507 13
6308 6508 20
6309 6509 24
6310 6510 32
6311 6511 24
6312 6512 24
6313 6513 22
6314 6514 20
6315 6515 33
6316 6516 7
6317 6517 11
6318 6518 12
6319 6519 38
6320 6520 34
6321 6521 36
6322 6522 36
6323 6523 29
6324 6524 37
6325 6525 40
6326 6526 38
6327 6527 55
6328 6528 40
6329 6529 32
6330 6530 39
6331 6531 34
6332 6532 20
6333 6533 26
6334 6534 24
6335 6535 12
6336 6536 12
6337 6537 32
6338 6538 32
6339 6539 34
6340 6540 53
6341 6541 29
6342 6542 28
6343 6543 22
6344 6544 28
6345 6545 21
6346 6546 22
6347 6547 28
6348 6548 22
6349 6549 49
6350 6550 37
6351 6551 53
6352 6552 33
6353 6553 22
6354 6554 49
6355 6555 15
6356 6556 34
6357 6557 31
6358 6558 37
6359 6559 27
6360 6560 26
6361 6561 21
6362 6562 32
6363 6563 43
6364 6564 31
6365 6565 33
6366 6566 38
6367 6567 22
6368 6568 11
6369 6569 22
6370 6570 15
6371 6571 7
6372 6572 6
6373 6573 7
6374 6574 32
6375 6575 12
6376 6576 5
6377 6577 16
6378 6578 15
6379 6579 24
6380 6580 58
6381 6581 29
6382 6582 29
6383 6583 20
6384 6584 38
6385 6585 22
6386 6586 2
6387 6587 13
6388 6588 12
6389 6589 15
6390 6590 31
6391 6591 23
6392 6592 5
6393 6593 26
6394 6594 53
6395 6595 36
6396 6596 29
6397 6597 27
6398 6598 22
6399 6599 48
6400 6600 42
6401 6601 26
6402 6602 28
6403 6603 20
6404 6604 20
6405 6605 37
6406 6606 34
6407 6607 28
6408 6608 19
6409 6609 9
6410 6610 6
6411 6611 14
6412 6612 13
6413 6613 22
6414 6614 8
6415 6615 0
6416 6616 0
6417 6617 4
6418 6618 14
6419 6619 8
6420 6620 15
6421 6621 28
6422 6622 19
6423 6623 14
6424 6624 21
6425 6625 17
6426 6626 18
6427 6627 22
6428 6628 4
6429 6629 4
6430 6630 3
6431 6631 24
6432 6632 14
6433 6633 14
6434 6634 19
6435 6635 9
6436 6636 1
6437 6637 9
6438 6638 4
6439 6639 16
6440 6640 22
6441 6641 20
6442 6642 9
6443 6643 18
6444 6644 16
6445 6645 0
6446 6646 4
6447 6647 8
6448 6648 9
6449 6649 1
6450 6650 14
6451 6651 8
6452 6652 6
6453 6653 18
6454 6654 18
6455 6655 26
6456 6656 18
6457 6657 32
6458 6658 41
6459 6659 28
6460 6660 27
6461 6661 29
6462 6662 18
6463 6663 30
6464 6664 21
6465 6665 27
6466 6666 38
6467 6667 14
6468 6668 26
6469 6669 24
6470 6670 31
6471 6671 34
6472 6672 27
6473 6673 33
6474 6674 29
6475 6675 24
6476 6676 29
6477 6677 36
6478 6678 30
6479 6679 37
6480 6680 45
6481 6681 36
6482 6682 26
6483 6683 34
6484 6684 38
6485 6685 35
6486 6686 46
6487 6687 27
6488 6688 36
6489 6689 44
6490 6690 45
6491 6691 32
6492 6692 58
6493 6693 45
6494 6694 29
6495 6695 58
6496 6696 50
6497 6697 46
6498 6698 51
6499 6699 39
6500 6700 20
6501 6701 39
6502 6702 29
6503 6703 33
6504 6704 27
6505 6705 19
6506 6706 28
6507 6707 22
6508 6708 33
6509 6709 39
6510 6710 13
6511 6711 40
6512 6712 31
6513 6713 26
6514 6714 32
6515 6715 36
6516 6716 33
6517 6717 53
6518 6718 49
6519 6719 56
6520 6720 33
6521 6721 50
6522 6722 81
6523 6723 60
6524 6724 66
6525 6725 74
6526 6726 90
6527 6727 81
6528 6728 65
6529 6729 70
6530 6730 66
6531 6731 57
6532 6732 59
6533 6733 39
6534 6734 73
6535 6735 65
6536 6736 73
6537 6737 93
6538 6738 63
6539 6739 47
6540 6740 62
6541 6741 85
6542 6742 72
6543 6743 64
6544 6744 74
6545 6745 38
6546 6746 57
6547 6747 56
6548 6748 52
6549 6749 40
6550 6750 56
6551 6751 61
6552 6752 51
6553 6753 33
6554 6754 51
6555 6755 46
6556 6756 55
6557 6757 57
6558 6758 55
6559 6759 60
6560 6760 60
6561 6761 46
6562 6762 73
6563 6763 56
6564 6764 56
6565 6765 63
6566 6766 45
6567 6767 54
6568 6768 39
6569 6769 57
6570 6770 46
6571 6771 48
6572 6772 37
6573 6773 35
6574 6774 41
6575 6775 48
6576 6776 56
6577 6777 45
6578 6778 60
6579 6779 40
6580 6780 44
6581 6781 45
6582 6782 36
6583 6783 35
6584 6784 45
6585 6785 45
6586 6786 46
6587 6787 45
6588 6788 55
6589 6789 56
6590 6790 48
6591 6791 46
6592 6792 44
6593 6793 48
6594 6794 64
6595 6795 57
6596 6796 44
6597 6797 48
6598 6798 76
6599 6799 57
6600 6800 58
6601 6801 59
6602 6802 38
6603 6803 37
6604 6804 46
6605 6805 72
6606 6806 57
6607 6807 45
6608 6808 43
6609 6809 54
6610 6810 44
6611 6811 58
6612 6812 61
6613 6813 77
6614 6814 45
6615 6815 43
6616 6816 43
6617 6817 62
6618 6818 46
6619 6819 55
6620 6820 48
6621 6821 59
6622 6822 50
6623 6823 57
6624 6824 49
6625 6825 48
6626 6826 57
6627 6827 47
6628 6828 54
6629 6829 40
6630 6830 49
6631 6831 43
6632 6832 53
6633 6833 62
6634 6834 62
6635 6835 57
6636 6836 58
6637 6837 63
6638 6838 44
6639 6839 51
6640 6840 57
6641 6841 57
6642 6842 51
6643 6843 63
6644 6844 72
6645 6845 75
6646 6846 77
6647 6847 54
6648 6848 43
6649 6849 49
6650 6850 91
6651 6851 82
6652 6852 59
6653 6853 39
6654 6854 53
6655 6855 59
6656 6856 79
6657 6857 67
6658 6858 69
6659 6859 65
6660 6860 63
6661 6861 82
6662 6862 54
6663 6863 75
6664 6864 57
6665 6865 69
6666 6866 82
6667 6867 71
6668 6868 84
6669 6869 90
6670 6870 87
6671 6871 87
6672 6872 102
6673 6873 93
6674 6874 82
6675 6875 63
6676 6876 76
6677 6877 62
6678 6878 80
6679 6879 75
6680 6880 107
6681 6881 105
6682 6882 103
6683 6883 69
6684 6884 76
6685 6885 76
6686 6886 83
6687 6887 61
6688 6888 105
6689 6889 72
6690 6890 76
6691 6891 84
6692 6892 87
6693 6893 75
6694 6894 87
6695 6895 68
6696 6896 78
6697 6897 63
6698 6898 71
6699 6899 88
6700 6900 76
6701 6901 68
6702 6902 67
6703 6903 80
6704 6904 71
6705 6905 78
6706 6906 68
6707 6907 87
6708 6908 74
6709 6909 75
6710 6910 61
6711 6911 93
6712 6912 89
6713 6913 75
6714 6914 83
6715 6915 84
6716 6916 87
6717 6917 84
6718 6918 94
6719 6919 88
6720 6920 75
6721 6921 72
6722 6922 84
6723 6923 80
6724 6924 86
6725 6925 81
6726 6926 82
6727 6927 78
6728 6928 69
6729 6929 75
6730 6930 72
6731 6931 70
6732 6932 57
6733 6933 52
6734 6934 50
6735 6935 68
6736 6936 50
6737 6937 55
6738 6938 74
6739 6939 79
6740 6940 61
6741 6941 76
6742 6942 82
6743 6943 89
6744 6944 47
6745 6945 58
6746 6946 75
6747 6947 58
6748 6948 69
6749 6949 70
6750 6950 59
6751 6951 64
6752 6952 57
6753 6953 75
6754 6954 57
6755 6955 65
6756 6956 63
6757 6957 61
6758 6958 71
6759 6959 57
6760 6960 61
6761 6961 75
6762 6962 73
6763 6963 50
6764 6964 68
6765 6965 55
6766 6966 63
6767 6967 78
6768 6968 61
6769 6969 69
6770 6970 54
6771 6971 62
6772 6972 55
6773 6973 51
6774 6974 86
6775 6975 79
6776 6976 81
6777 6977 85
6778 6978 90
6779 6979 86
6780 6980 83
6781 6981 78
6782 6982 71
6783 6983 66
6784 6984 72
6785 6985 89
6786 6986 90
6787 6987 110
6788 6988 75
6789 6989 82
6790 6990 86
6791 6991 75
6792 6992 82
6793 6993 66
6794 6994 78
6795 6995 97
6796 6996 105
6797 6997 71
6798 6998 73
6799 6999 85
6800 7000 87
6801 7001 71
