# Supplementary material for: Histone variant H2A.Z modulates nucleosome dynamics to promote DNA accessibility
Source: Nat Commun. 2023 Feb 11;14:769. doi: 10.1038/s41467-023-36465-5 (PMC9918499; doi:10.1038/s41467-023-36465-5)
Supplement: Supplementary file 4 — Source Data [file 41467_2023_36465_MOESM4_ESM.zip › data/H2A_H2AZtail_nucleosome_unwrap_bps.txt]

"unwrapped,bps"
6
4
3
4
4
2
3
4
4
5
2
2
4
4
2
3
4
3
4
3
3
6
3
3
3
3
4
4
5
4
3
3
2
2
2
2
2
2
2
2
2
2
2
2
2
2
2
2
2
2
2
2
2
2
2
2
2
3
3
3
2
2
2
2
4
3
6
6
5
3
4
4
6
5
5
6
6
5
5
4
2
4
4
4
5
3
4
5
3
2
4
3
4
2
2
2
3
2
2
3
3
4
3
4
2
2
2
5
2
2
2
2
2
2
4
2
4
2
2
2
2
2
4
5
4
4
4
2
4
4
3
2
2
5
6
6
5
4
6
10
2
2
2
2
5
2
2
2
2
2
2
2
2
2
2
8
5
2
2
4
4
4
5
6
6
6
10
6
6
6
4
8
4
5
6
10
5
5
10
6
4
6
5
4
4
6
7
6
4
2
6
2
4
4
2
2
2
4
7
4
10
8
4
6
2
6
6
5
6
6
5
6
9
10
13
15
10
9
6
10
11
10
12
11
11
9
12
13
10
13
10
13
10
7
12
12
11
13
10
9
12
11
12
5
4
8
10
7
9
7
9
6
8
7
5
8
6
8
12
8
7
8
6
6
7
6
4
8
8
13
10
7
7
7
8
4
6
7
8
9
11
12
6
8
10
4
7
9
10
2
2
4
4
2
5
6
4
5
2
4
5
4
4
6
5
10
6
4
7
9
6
6
7
6
8
9
14
13
12
9
8
6
6
5
10
9
8
8
10
11
8
8
12
9
12
10
10
11
10
9
8
6
6
6
6
7
7
7
8
7
12
7
10
14
12
11
10
12
8
10
12
8
5
12
2
5
12
12
6
4
2
4
7
6
8
3
4
6
7
6
4
2
4
5
4
2
2
2
7
4
6
5
2
4
2
2
2
2
7
2
8
4
2
4
5
3
4
2
2
2
3
5
2
4
3
2
2
2
2
2
2
2
2
3
6
4
2
2
2
2
2
2
2
5
4
4
2
4
2
3
2
2
4
2
2
2
2
2
2
4
2
2
2
2
2
2
2
2
2
2
3
2
2
2
2
2
2
2
2
3
2
2
2
2
2
2
2
2
2
2
2
2
2
2
2
2
2
2
2
2
2
2
2
2
2
2
2
2
2
2
2
2
2
2
2
3
2
3
2
3
2
2
2
3
4
2
2
2
2
2
2
2
2
2
2
2
2
2
2
2
2
2
2
3
2
2
2
2
2
2
2
2
2
2
2
2
2
2
2
2
2
2
2
2
2
2
2
2
2
2
2
2
2
2
2
2
2
2
2
2
4
3
2
3
2
2
2
2
2
2
2
2
2
2
4
2
2
2
2
2
2
2
4
3
2
2
2
2
2
2
2
2
2
2
2
2
2
2
2
2
2
2
2
2
2
2
2
2
2
2
2
2
2
2
2
2
2
2
2
2
2
2
2
2
2
2
3
2
2
2
4
2
2
2
2
2
2
2
2
2
2
2
2
2
2
2
2
2
2
2
2
2
2
2
2
2
2
2
2
2
2
2
2
4
2
2
2
2
2
2
2
2
2
4
2
2
2
2
2
3
2
2
2
4
2
4
2
3
4
3
3
2
2
2
3
3
4
2
2
4
4
4
2
5
2
4
2
3
2
4
4
4
4
3
2
2
2
2
3
3
2
4
2
2
2
6
6
3
5
6
7
7
7
7
6
7
10
9
7
8
6
6
12
2
2
5
2
2
2
4
2
2
2
2
2
2
2
4
2
2
2
2
2
2
2
2
3
2
2
2
3
3
2
2
2
2
2
2
2
3
3
2
2
3
2
2
2
3
2
2
2
4
2
2
3
3
2
4
2
2
2
2
2
2
2
2
2
4
2
4
2
2
4
2
2
3
2
4
2
2
2
3
2
4
2
5
2
4
8
4
2
6
7
2
8
2
3
2
9
2
2
6
5
2
7
4
4
2
4
4
2
2
2
2
2
5
7
4
2
7
7
7
9
7
7
8
6
8
7
8
4
6
6
5
4
8
10
10
9
6
5
7
8
6
2
5
4
6
6
5
4
6
7
11
2
4
4
4
3
4
2
2
4
4
4
4
3
2
2
4
2
2
2
2
4
2
3
2
3
3
3
3
3
3
3
3
4
3
3
3
4
2
2
5
3
2
2
4
5
4
4
5
3
4
4
4
4
4
4
6
4
4
5
5
4
4
4
4
4
4
4
4
4
4
5
4
4
4
3
2
4
5
4
4
3
2
2
4
2
2
2
2
2
2
4
4
2
5
2
2
3
2
2
2
2
2
2
2
2
2
2
2
2
2
2
2
2
2
2
2
2
5
2
4
4
3
2
2
4
4
4
3
3
3
2
2
2
3
2
2
2
2
2
2
2
2
2
2
2
2
4
2
2
3
2
5
4
4
4
4
2
2
2
2
3
3
3
2
4
4
3
2
2
2
4
2
2
2
2
2
2
2
3
2
2
2
2
2
2
2
2
2
2
2
3
2
2
3
4
4
4
2
2
2
3
2
2
4
5
2
2
2
2
2
3
2
3
3
4
4
2
3
4
3
2
2
2
2
2
2
2
2
2
2
2
2
2
2
2
2
2
2
2
2
2
2
2
2
2
2
3
4
2
2
2
2
2
3
2
3
3
2
4
2
3
2
2
4
3
2
2
2
2
2
2
2
3
2
2
2
2
2
2
2
2
2
2
2
2
3
2
2
2
2
2
2
2
2
2
2
2
2
2
2
2
2
2
2
2
2
2
2
2
2
2
2
2
2
2
2
2
2
2
2
2
2
2
2
2
2
2
2
2
2
2
2
2
2
2
3
2
2
2
2
2
2
4
3
3
2
4
3
3
3
4
2
3
3
3
3
2
4
4
3
2
3
4
2
4
4
4
2
2
4
4
4
4
3
2
3
2
3
3
4
4
2
2
2
2
2
2
2
2
2
2
2
2
2
2
2
2
2
2
2
2
2
2
2
3
2
3
2
2
2
4
2
2
2
2
2
2
2
3
3
2
3
4
3
4
2
3
3
3
3
2
2
3
3
3
4
4
4
2
2
3
4
4
4
4
4
4
2
2
3
3
3
2
2
2
2
3
3
2
3
2
3
3
3
3
2
3
2
4
3
2
2
2
4
2
2
4
3
2
2
4
2
3
4
3
2
4
3
4
2
4
2
2
3
2
3
4
2
4
4
4
4
4
3
4
4
4
3
3
6
4
4
4
4
3
5
3
2
2
3
6
2
3
2
2
2
2
2
4
3
4
3
2
3
3
3
2
2
3
4
3
4
4
3
2
2
2
3
3
3
2
2
2
3
2
3
2
2
2
2
2
2
2
2
4
2
2
3
2
3
2
2
2
2
2
2
2
2
2
2
2
3
2
2
2
2
2
2
2
2
2
2
2
2
2
2
2
2
2
2
2
2
2
3
2
2
2
2
8
2
2
2
7
2
2
2
2
2
3
7
9
5
8
7
7
3
2
8
2
3
2
8
7
3
2
7
8
8
8
2
8
7
2
3
9
2
7
8
8
2
8
8
7
9
9
8
9
7
7
7
3
8
9
2
2
8
8
3
2
8
2
2
2
7
8
8
2
7
8
8
7
3
7
8
2
7
4
2
8
9
8
7
3
2
5
8
3
8
8
8
8
10
9
9
8
8
9
7
9
3
2
9
9
2
9
8
9
9
7
11
7
8
8
7
9
8
8
8
2
7
9
9
9
7
2
2
6
7
7
7
9
8
2
8
8
7
8
8
7
2
3
7
7
8
2
3
8
9
8
8
8
9
10
8
7
10
7
7
9
7
7
8
8
7
9
6
2
8
6
4
7
7
5
2
2
2
2
3
3
3
2
2
6
7
11
7
6
3
4
4
7
4
7
2
4
7
3
8
5
5
11
8
4
9
9
6
4
4
9
4
10
10
6
7
3
5
5
4
5
8
3
11
5
6
9
9
4
2
2
7
7
8
10
8
11
9
9
8
4
8
12
8
7
4
11
6
9
4
9
7
6
8
7
7
8
11
8
8
10
10
10
4
5
6
5
4
5
5
3
6
4
3
6
9
2
4
4
8
4
8
3
9
5
4
8
4
5
3
10
11
7
10
10
11
11
16
11
11
11
11
10
10
8
8
11
11
7
9
4
10
11
12
12
12
13
5
11
2
8
11
11
11
11
12
11
14
11
11
11
8
9
11
9
13
9
12
14
10
12
15
12
13
9
9
11
13
8
10
9
10
10
11
9
9
8
9
11
8
8
9
12
9
11
9
9
9
8
12
12
8
8
9
8
10
8
9
9
10
10
8
11
9
9
10
9
10
10
9
8
11
9
9
10
11
10
10
11
11
12
13
11
11
10
10
11
8
6
4
7
8
10
11
10
9
8
8
9
9
11
11
10
11
10
9
7
9
7
9
9
10
9
9
7
9
8
8
8
10
12
11
10
10
11
9
11
14
10
11
8
10
10
10
10
8
8
10
9
9
8
8
8
10
10
8
8
9
8
8
8
11
10
8
8
8
8
9
7
8
8
13
8
9
8
8
11
11
