# Supplementary material for: Histone variant H2A.Z modulates nucleosome dynamics to promote DNA accessibility
Source: Nat Commun. 2023 Feb 11;14:769. doi: 10.1038/s41467-023-36465-5 (PMC9918499; doi:10.1038/s41467-023-36465-5)
Supplement: Supplementary file 4 — Source Data [file 41467_2023_36465_MOESM4_ESM.zip › data/H2A_nucleosome_Ntail_hist_DNA_interaction_1.txt]

1 201 270
2 202 298
3 203 261
4 204 257
5 205 250
6 206 283
7 207 274
8 208 292
9 209 262
10 210 254
11 211 273
12 212 313
13 213 286
14 214 257
15 215 264
16 216 281
17 217 270
18 218 313
19 219 251
20 220 272
21 221 279
22 222 258
23 223 251
24 224 289
25 225 255
26 226 267
27 227 265
28 228 298
29 229 281
30 230 256
31 231 262
32 232 277
33 233 287
34 234 275
35 235 273
36 236 277
37 237 300
38 238 272
39 239 263
40 240 271
41 241 273
42 242 280
43 243 267
44 244 257
45 245 247
46 246 269
47 247 209
48 248 223
49 249 235
50 250 242
51 251 277
52 252 288
53 253 290
54 254 234
55 255 273
56 256 269
57 257 210
58 258 259
59 259 226
60 260 252
61 261 220
62 262 252
63 263 263
64 264 282
65 265 240
66 266 242
67 267 209
68 268 254
69 269 240
70 270 252
71 271 240
72 272 270
73 273 253
74 274 306
75 275 286
76 276 310
77 277 257
78 278 256
79 279 271
80 280 295
81 281 282
82 282 291
83 283 285
84 284 242
85 285 268
86 286 234
87 287 250
88 288 255
89 289 255
90 290 236
91 291 246
92 292 271
93 293 235
94 294 264
95 295 271
96 296 180
97 297 209
98 298 242
99 299 238
100 300 292
101 301 320
102 302 319
103 303 311
104 304 288
105 305 306
106 306 320
107 307 329
108 308 327
109 309 313
110 310 294
111 311 290
112 312 317
113 313 295
114 314 286
115 315 300
116 316 306
117 317 360
118 318 304
119 319 297
120 320 338
121 321 278
122 322 295
123 323 232
124 324 237
125 325 253
126 326 249
127 327 263
128 328 266
129 329 227
130 330 258
131 331 249
132 332 266
133 333 279
134 334 287
135 335 218
136 336 280
137 337 254
138 338 223
139 339 258
140 340 255
141 341 281
142 342 279
143 343 273
144 344 274
145 345 292
146 346 234
147 347 261
148 348 258
149 349 226
150 350 260
151 351 219
152 352 217
153 353 245
154 354 259
155 355 264
156 356 264
157 357 243
158 358 269
159 359 248
160 360 192
161 361 245
162 362 180
163 363 204
164 364 192
165 365 205
166 366 209
167 367 200
168 368 236
169 369 213
170 370 215
171 371 222
172 372 236
173 373 224
174 374 205
175 375 258
176 376 253
177 377 264
178 378 228
179 379 251
180 380 272
181 381 269
182 382 255
183 383 206
184 384 245
185 385 260
186 386 269
187 387 230
188 388 275
189 389 247
190 390 233
191 391 266
192 392 244
193 393 229
194 394 223
195 395 207
196 396 241
197 397 245
198 398 249
199 399 231
200 400 211
201 401 236
202 402 219
203 403 229
204 404 250
205 405 264
206 406 214
207 407 238
208 408 263
209 409 242
210 410 280
211 411 297
212 412 279
213 413 250
214 414 237
215 415 240
216 416 290
217 417 266
218 418 264
219 419 282
220 420 255
221 421 253
222 422 220
223 423 256
224 424 237
225 425 259
226 426 240
227 427 265
228 428 229
229 429 236
230 430 228
231 431 220
232 432 235
233 433 240
234 434 260
235 435 235
236 436 256
237 437 246
238 438 253
239 439 263
240 440 286
241 441 261
242 442 259
243 443 225
244 444 266
245 445 239
246 446 267
247 447 254
248 448 248
249 449 221
250 450 237
251 451 278
252 452 237
253 453 221
254 454 217
255 455 236
256 456 261
257 457 237
258 458 253
259 459 224
260 460 247
261 461 219
262 462 250
263 463 262
264 464 248
265 465 269
266 466 277
267 467 267
268 468 238
269 469 212
270 470 269
271 471 261
272 472 250
273 473 227
274 474 260
275 475 222
276 476 250
277 477 234
278 478 221
279 479 232
280 480 219
281 481 257
282 482 245
283 483 230
284 484 211
285 485 235
286 486 224
287 487 243
288 488 244
289 489 232
290 490 277
291 491 263
292 492 237
293 493 225
294 494 233
295 495 258
296 496 245
297 497 247
298 498 232
299 499 273
300 500 225
301 501 211
302 502 215
303 503 202
304 504 201
305 505 238
306 506 216
307 507 222
308 508 222
309 509 205
310 510 195
311 511 217
312 512 215
313 513 218
314 514 219
315 515 237
316 516 255
317 517 209
318 518 237
319 519 259
320 520 202
321 521 242
322 522 237
323 523 230
324 524 226
325 525 257
326 526 246
327 527 247
328 528 223
329 529 213
330 530 246
331 531 251
332 532 240
333 533 283
334 534 191
335 535 196
336 536 197
337 537 199
338 538 211
339 539 219
340 540 231
341 541 222
342 542 247
343 543 189
344 544 208
345 545 197
346 546 216
347 547 257
348 548 213
349 549 230
350 550 264
351 551 211
352 552 188
353 553 219
354 554 190
355 555 236
356 556 212
357 557 224
358 558 212
359 559 214
360 560 197
361 561 200
362 562 214
363 563 197
364 564 256
365 565 250
366 566 214
367 567 229
368 568 232
369 569 231
370 570 195
371 571 247
372 572 217
373 573 197
374 574 220
375 575 242
376 576 227
377 577 221
378 578 244
379 579 203
380 580 232
381 581 243
382 582 235
383 583 202
384 584 229
385 585 199
386 586 218
387 587 226
388 588 233
389 589 184
390 590 225
391 591 247
392 592 252
393 593 224
394 594 211
395 595 222
396 596 269
397 597 226
398 598 236
399 599 251
400 600 225
401 601 258
402 602 248
403 603 244
404 604 232
405 605 227
406 606 224
407 607 192
408 608 230
409 609 212
410 610 219
411 611 226
412 612 191
413 613 203
414 614 207
415 615 205
416 616 190
417 617 228
418 618 233
419 619 233
420 620 194
421 621 218
422 622 200
423 623 256
424 624 236
425 625 222
426 626 220
427 627 190
428 628 213
429 629 204
430 630 208
431 631 259
432 632 235
433 633 221
434 634 252
435 635 217
436 636 279
437 637 276
438 638 262
439 639 272
440 640 263
441 641 262
442 642 261
443 643 295
444 644 211
445 645 210
446 646 208
447 647 226
448 648 248
449 649 234
450 650 198
451 651 224
452 652 200
453 653 219
454 654 222
455 655 231
456 656 206
457 657 168
458 658 204
459 659 266
460 660 243
461 661 216
462 662 247
463 663 215
464 664 242
465 665 216
466 666 227
467 667 211
468 668 214
469 669 229
470 670 209
471 671 250
472 672 207
473 673 248
474 674 218
475 675 215
476 676 222
477 677 240
478 678 232
479 679 243
480 680 265
481 681 242
482 682 253
483 683 223
484 684 234
485 685 273
486 686 283
487 687 242
488 688 250
489 689 240
490 690 278
491 691 291
492 692 274
493 693 294
494 694 264
495 695 265
496 696 256
497 697 224
498 698 272
499 699 274
500 700 246
501 701 257
502 702 264
503 703 288
504 704 236
505 705 251
506 706 223
507 707 236
508 708 194
509 709 239
510 710 229
511 711 252
512 712 266
513 713 257
514 714 239
515 715 261
516 716 272
517 717 248
518 718 250
519 719 235
520 720 236
521 721 249
522 722 228
523 723 249
524 724 243
525 725 244
526 726 212
527 727 227
528 728 251
529 729 245
530 730 249
531 731 231
532 732 241
533 733 228
534 734 250
535 735 235
536 736 201
537 737 262
538 738 251
539 739 284
540 740 231
541 741 252
542 742 232
543 743 217
544 744 242
545 745 226
546 746 208
547 747 246
548 748 234
549 749 236
550 750 202
551 751 234
552 752 237
553 753 231
554 754 258
555 755 273
556 756 240
557 757 250
558 758 239
559 759 227
560 760 236
561 761 229
562 762 227
563 763 258
564 764 251
565 765 259
566 766 213
567 767 248
568 768 228
569 769 225
570 770 236
571 771 222
572 772 228
573 773 247
574 774 229
575 775 269
576 776 237
577 777 212
578 778 266
579 779 255
580 780 224
581 781 244
582 782 255
583 783 248
584 784 209
585 785 226
586 786 245
587 787 242
588 788 252
589 789 227
590 790 218
591 791 219
592 792 243
593 793 233
594 794 248
595 795 249
596 796 231
597 797 233
598 798 197
599 799 206
600 800 238
601 801 238
602 802 228
603 803 249
604 804 266
605 805 241
606 806 248
607 807 204
608 808 264
609 809 238
610 810 233
611 811 265
612 812 267
613 813 249
614 814 279
615 815 248
616 816 275
617 817 249
618 818 254
619 819 276
620 820 265
621 821 244
622 822 289
623 823 264
624 824 271
625 825 296
626 826 275
627 827 271
628 828 265
629 829 248
630 830 205
631 831 197
632 832 211
633 833 228
634 834 241
635 835 243
636 836 236
637 837 238
638 838 251
639 839 252
640 840 264
641 841 249
642 842 252
643 843 246
644 844 246
645 845 244
646 846 281
647 847 276
648 848 233
649 849 276
650 850 248
651 851 274
652 852 260
653 853 213
654 854 213
655 855 238
656 856 236
657 857 239
658 858 198
659 859 226
660 860 290
661 861 247
662 862 241
663 863 252
664 864 261
665 865 269
666 866 265
667 867 279
668 868 283
669 869 242
670 870 263
671 871 282
672 872 237
673 873 258
674 874 268
675 875 239
676 876 254
677 877 253
678 878 274
679 879 285
680 880 248
681 881 261
682 882 269
683 883 220
684 884 277
685 885 254
686 886 260
687 887 262
688 888 257
689 889 295
690 890 283
691 891 280
692 892 258
693 893 249
694 894 243
695 895 228
696 896 243
697 897 260
698 898 269
699 899 235
700 900 271
701 901 262
702 902 240
703 903 247
704 904 249
705 905 229
706 906 330
707 907 249
708 908 242
709 909 259
710 910 252
711 911 215
712 912 229
713 913 269
714 914 244
715 915 250
716 916 262
717 917 214
718 918 226
719 919 265
720 920 285
721 921 287
722 922 249
723 923 279
724 924 229
725 925 256
726 926 249
727 927 270
728 928 256
729 929 253
730 930 260
731 931 226
732 932 204
733 933 240
734 934 200
735 935 238
736 936 210
737 937 228
738 938 226
739 939 194
740 940 210
741 941 266
742 942 292
743 943 273
744 944 269
745 945 266
746 946 264
747 947 269
748 948 280
749 949 249
750 950 249
751 951 250
752 952 220
753 953 230
754 954 223
755 955 228
756 956 230
757 957 254
758 958 252
759 959 252
760 960 270
761 961 249
762 962 266
763 963 240
764 964 279
765 965 272
766 966 255
767 967 299
768 968 314
769 969 281
770 970 267
771 971 263
772 972 293
773 973 272
774 974 310
775 975 296
776 976 303
777 977 305
778 978 308
779 979 315
780 980 326
781 981 296
782 982 305
783 983 306
784 984 309
785 985 257
786 986 307
787 987 278
788 988 267
789 989 303
790 990 310
791 991 242
792 992 253
793 993 254
794 994 265
795 995 283
796 996 258
797 997 251
798 998 274
799 999 289
800 1000 292
801 1001 256
802 1002 265
803 1003 256
804 1004 288
805 1005 277
806 1006 288
807 1007 268
808 1008 236
809 1009 303
810 1010 270
811 1011 288
812 1012 298
813 1013 293
814 1014 299
815 1015 272
816 1016 285
817 1017 285
818 1018 292
819 1019 278
820 1020 282
821 1021 270
822 1022 222
823 1023 274
824 1024 279
825 1025 307
826 1026 291
827 1027 275
828 1028 239
829 1029 231
830 1030 264
831 1031 249
832 1032 239
833 1033 258
834 1034 297
835 1035 302
836 1036 262
837 1037 266
838 1038 279
839 1039 277
840 1040 279
841 1041 286
842 1042 259
843 1043 247
844 1044 250
845 1045 262
846 1046 269
847 1047 245
848 1048 223
849 1049 235
850 1050 276
851 1051 266
852 1052 253
853 1053 248
854 1054 248
855 1055 272
856 1056 276
857 1057 266
858 1058 271
859 1059 277
860 1060 246
861 1061 276
862 1062 270
863 1063 278
864 1064 300
865 1065 291
866 1066 265
867 1067 299
868 1068 281
869 1069 282
870 1070 256
871 1071 258
872 1072 282
873 1073 296
874 1074 263
875 1075 252
876 1076 260
877 1077 241
878 1078 232
879 1079 288
880 1080 277
881 1081 294
882 1082 290
883 1083 282
884 1084 294
885 1085 304
886 1086 270
887 1087 262
888 1088 253
889 1089 272
890 1090 287
891 1091 239
892 1092 270
893 1093 240
894 1094 291
895 1095 270
896 1096 264
897 1097 266
898 1098 244
899 1099 285
900 1100 263
901 1101 289
902 1102 293
903 1103 284
904 1104 248
905 1105 255
906 1106 334
907 1107 277
908 1108 294
909 1109 297
910 1110 285
911 1111 280
912 1112 258
913 1113 302
914 1114 294
915 1115 266
916 1116 264
917 1117 276
918 1118 268
919 1119 242
920 1120 281
921 1121 242
922 1122 278
923 1123 275
924 1124 307
925 1125 261
926 1126 269
927 1127 248
928 1128 279
929 1129 268
930 1130 287
931 1131 274
932 1132 263
933 1133 280
934 1134 267
935 1135 307
936 1136 277
937 1137 284
938 1138 278
939 1139 257
940 1140 274
941 1141 277
942 1142 281
943 1143 249
944 1144 280
945 1145 295
946 1146 266
947 1147 273
948 1148 281
949 1149 265
950 1150 294
951 1151 274
952 1152 296
953 1153 280
954 1154 268
955 1155 261
956 1156 253
957 1157 240
958 1158 249
959 1159 322
960 1160 283
961 1161 293
962 1162 271
963 1163 265
964 1164 280
965 1165 282
966 1166 285
967 1167 300
968 1168 272
969 1169 311
970 1170 295
971 1171 316
972 1172 288
973 1173 293
974 1174 306
975 1175 289
976 1176 291
977 1177 285
978 1178 313
979 1179 304
980 1180 303
981 1181 291
982 1182 275
983 1183 294
984 1184 282
985 1185 307
986 1186 305
987 1187 283
988 1188 266
989 1189 284
990 1190 285
991 1191 297
992 1192 280
993 1193 269
994 1194 306
995 1195 286
996 1196 286
997 1197 278
998 1198 273
999 1199 272
1000 1200 309
1001 1201 255
1002 1202 267
1003 1203 252
1004 1204 287
1005 1205 280
1006 1206 271
1007 1207 301
1008 1208 268
1009 1209 284
1010 1210 277
1011 1211 285
1012 1212 311
1013 1213 318
1014 1214 306
1015 1215 275
1016 1216 314
1017 1217 289
1018 1218 258
1019 1219 275
1020 1220 299
1021 1221 273
1022 1222 289
1023 1223 296
1024 1224 274
1025 1225 246
1026 1226 261
1027 1227 277
1028 1228 303
1029 1229 262
1030 1230 330
1031 1231 309
1032 1232 268
1033 1233 260
1034 1234 283
1035 1235 240
1036 1236 270
1037 1237 319
1038 1238 288
1039 1239 266
1040 1240 262
1041 1241 285
1042 1242 295
1043 1243 296
1044 1244 325
1045 1245 241
1046 1246 263
1047 1247 261
1048 1248 249
1049 1249 279
1050 1250 239
1051 1251 257
1052 1252 256
1053 1253 264
1054 1254 268
1055 1255 236
1056 1256 271
1057 1257 256
1058 1258 249
1059 1259 260
1060 1260 279
1061 1261 284
1062 1262 255
1063 1263 260
1064 1264 268
1065 1265 280
1066 1266 270
1067 1267 282
1068 1268 247
1069 1269 258
1070 1270 265
1071 1271 287
1072 1272 253
1073 1273 243
1074 1274 272
1075 1275 274
1076 1276 257
1077 1277 287
1078 1278 255
1079 1279 273
1080 1280 277
1081 1281 288
1082 1282 277
1083 1283 304
1084 1284 271
1085 1285 271
1086 1286 284
1087 1287 260
1088 1288 243
1089 1289 281
1090 1290 291
1091 1291 243
1092 1292 284
1093 1293 257
1094 1294 262
1095 1295 266
1096 1296 255
1097 1297 256
1098 1298 277
1099 1299 266
1100 1300 244
1101 1301 253
1102 1302 266
1103 1303 251
1104 1304 277
1105 1305 260
1106 1306 275
1107 1307 282
1108 1308 253
1109 1309 277
1110 1310 303
1111 1311 307
1112 1312 327
1113 1313 331
1114 1314 328
1115 1315 306
1116 1316 300
1117 1317 316
1118 1318 306
1119 1319 324
1120 1320 304
1121 1321 286
1122 1322 291
1123 1323 355
1124 1324 356
1125 1325 334
1126 1326 323
1127 1327 341
1128 1328 306
1129 1329 308
1130 1330 282
1131 1331 322
1132 1332 325
1133 1333 290
1134 1334 301
1135 1335 278
1136 1336 287
1137 1337 299
1138 1338 353
1139 1339 299
1140 1340 304
1141 1341 342
1142 1342 349
1143 1343 326
1144 1344 335
1145 1345 331
1146 1346 314
1147 1347 299
1148 1348 311
1149 1349 310
1150 1350 305
1151 1351 284
1152 1352 313
1153 1353 317
1154 1354 310
1155 1355 283
1156 1356 344
1157 1357 326
1158 1358 324
1159 1359 311
1160 1360 284
1161 1361 292
1162 1362 301
1163 1363 310
1164 1364 304
1165 1365 316
1166 1366 313
1167 1367 321
1168 1368 350
1169 1369 336
1170 1370 326
1171 1371 320
1172 1372 301
1173 1373 319
1174 1374 297
1175 1375 312
1176 1376 277
1177 1377 300
1178 1378 306
1179 1379 317
1180 1380 310
1181 1381 290
1182 1382 291
1183 1383 312
1184 1384 333
1185 1385 336
1186 1386 317
1187 1387 279
1188 1388 316
1189 1389 310
1190 1390 312
1191 1391 323
1192 1392 323
1193 1393 270
1194 1394 296
1195 1395 333
1196 1396 335
1197 1397 303
1198 1398 342
1199 1399 340
1200 1400 280
1201 1401 271
1202 1402 300
1203 1403 319
1204 1404 289
1205 1405 277
1206 1406 284
1207 1407 305
1208 1408 291
1209 1409 289
1210 1410 286
1211 1411 270
1212 1412 287
1213 1413 272
1214 1414 330
1215 1415 297
1216 1416 275
1217 1417 249
1218 1418 266
1219 1419 288
1220 1420 265
1221 1421 261
1222 1422 303
1223 1423 236
1224 1424 270
1225 1425 246
1226 1426 290
1227 1427 312
1228 1428 275
1229 1429 265
1230 1430 294
1231 1431 261
1232 1432 287
1233 1433 272
1234 1434 284
1235 1435 285
1236 1436 319
1237 1437 316
1238 1438 308
1239 1439 280
1240 1440 339
1241 1441 337
1242 1442 307
1243 1443 337
1244 1444 329
1245 1445 326
1246 1446 337
1247 1447 319
1248 1448 332
1249 1449 347
1250 1450 333
1251 1451 312
1252 1452 308
1253 1453 326
1254 1454 301
1255 1455 317
1256 1456 300
1257 1457 330
1258 1458 343
1259 1459 325
1260 1460 318
1261 1461 342
1262 1462 269
1263 1463 322
1264 1464 347
1265 1465 307
1266 1466 309
1267 1467 300
1268 1468 315
1269 1469 267
1270 1470 310
1271 1471 283
1272 1472 292
1273 1473 303
1274 1474 293
1275 1475 269
1276 1476 272
1277 1477 305
1278 1478 244
1279 1479 255
1280 1480 242
1281 1481 258
1282 1482 262
1283 1483 240
1284 1484 257
1285 1485 263
1286 1486 321
1287 1487 291
1288 1488 319
1289 1489 292
1290 1490 269
1291 1491 285
1292 1492 276
1293 1493 285
1294 1494 329
1295 1495 303
1296 1496 274
1297 1497 315
1298 1498 253
1299 1499 276
1300 1500 268
1301 1501 271
1302 1502 267
1303 1503 322
1304 1504 229
1305 1505 293
1306 1506 253
1307 1507 233
1308 1508 264
1309 1509 250
1310 1510 255
1311 1511 282
1312 1512 239
1313 1513 258
1314 1514 226
1315 1515 265
1316 1516 243
1317 1517 216
1318 1518 271
1319 1519 288
1320 1520 249
1321 1521 255
1322 1522 291
1323 1523 288
1324 1524 299
1325 1525 311
1326 1526 274
1327 1527 253
1328 1528 315
1329 1529 274
1330 1530 276
1331 1531 258
1332 1532 256
1333 1533 263
1334 1534 251
1335 1535 292
1336 1536 230
1337 1537 239
1338 1538 260
1339 1539 266
1340 1540 267
1341 1541 250
1342 1542 272
1343 1543 263
1344 1544 260
1345 1545 257
1346 1546 292
1347 1547 296
1348 1548 270
1349 1549 290
1350 1550 259
1351 1551 295
1352 1552 271
1353 1553 293
1354 1554 263
1355 1555 245
1356 1556 279
1357 1557 251
1358 1558 244
1359 1559 288
1360 1560 286
1361 1561 304
1362 1562 302
1363 1563 262
1364 1564 294
1365 1565 244
1366 1566 292
1367 1567 278
1368 1568 258
1369 1569 296
1370 1570 292
1371 1571 262
1372 1572 353
1373 1573 319
1374 1574 290
1375 1575 252
1376 1576 313
1377 1577 272
1378 1578 238
1379 1579 240
1380 1580 267
1381 1581 260
1382 1582 270
1383 1583 246
1384 1584 234
1385 1585 278
1386 1586 261
1387 1587 253
1388 1588 254
1389 1589 287
1390 1590 289
1391 1591 276
1392 1592 256
1393 1593 239
1394 1594 268
1395 1595 265
1396 1596 284
1397 1597 279
1398 1598 296
1399 1599 244
1400 1600 258
1401 1601 273
1402 1602 296
1403 1603 292
1404 1604 295
1405 1605 309
1406 1606 289
1407 1607 303
1408 1608 283
1409 1609 249
1410 1610 297
1411 1611 273
1412 1612 283
1413 1613 277
1414 1614 312
1415 1615 282
1416 1616 312
1417 1617 282
1418 1618 301
1419 1619 255
1420 1620 252
1421 1621 295
1422 1622 254
1423 1623 282
1424 1624 281
1425 1625 294
1426 1626 265
1427 1627 242
1428 1628 253
1429 1629 307
1430 1630 299
1431 1631 261
1432 1632 281
1433 1633 295
1434 1634 281
1435 1635 306
1436 1636 252
1437 1637 349
1438 1638 291
1439 1639 312
1440 1640 310
1441 1641 274
1442 1642 299
1443 1643 252
1444 1644 319
1445 1645 279
1446 1646 293
1447 1647 252
1448 1648 306
1449 1649 300
1450 1650 274
1451 1651 240
1452 1652 263
1453 1653 268
1454 1654 278
1455 1655 254
1456 1656 300
1457 1657 298
1458 1658 260
1459 1659 261
1460 1660 288
1461 1661 309
1462 1662 258
1463 1663 289
1464 1664 282
1465 1665 256
1466 1666 279
1467 1667 320
1468 1668 352
1469 1669 338
1470 1670 329
1471 1671 312
1472 1672 331
1473 1673 314
1474 1674 284
1475 1675 313
1476 1676 324
1477 1677 337
1478 1678 338
1479 1679 290
1480 1680 289
1481 1681 291
1482 1682 287
1483 1683 303
1484 1684 269
1485 1685 272
1486 1686 300
1487 1687 302
1488 1688 276
1489 1689 281
1490 1690 308
1491 1691 241
1492 1692 303
1493 1693 331
1494 1694 306
1495 1695 299
1496 1696 303
1497 1697 346
1498 1698 325
1499 1699 294
1500 1700 279
1501 1701 339
1502 1702 288
1503 1703 281
1504 1704 316
1505 1705 300
1506 1706 288
1507 1707 323
1508 1708 290
1509 1709 299
1510 1710 307
1511 1711 300
1512 1712 305
1513 1713 296
1514 1714 321
1515 1715 278
1516 1716 316
1517 1717 297
1518 1718 276
1519 1719 283
1520 1720 296
1521 1721 292
1522 1722 328
1523 1723 323
1524 1724 333
1525 1725 313
1526 1726 300
1527 1727 328
1528 1728 288
1529 1729 285
1530 1730 342
1531 1731 312
1532 1732 309
1533 1733 298
1534 1734 321
1535 1735 326
1536 1736 291
1537 1737 312
1538 1738 305
1539 1739 299
1540 1740 307
1541 1741 315
1542 1742 300
1543 1743 273
1544 1744 281
1545 1745 319
1546 1746 329
1547 1747 291
1548 1748 323
1549 1749 305
1550 1750 313
1551 1751 319
1552 1752 322
1553 1753 335
1554 1754 277
1555 1755 328
1556 1756 310
1557 1757 295
1558 1758 266
1559 1759 286
1560 1760 296
1561 1761 225
1562 1762 295
1563 1763 263
1564 1764 268
1565 1765 278
1566 1766 288
1567 1767 265
1568 1768 267
1569 1769 264
1570 1770 260
1571 1771 269
1572 1772 247
1573 1773 267
1574 1774 258
1575 1775 277
1576 1776 302
1577 1777 293
1578 1778 295
1579 1779 297
1580 1780 299
1581 1781 279
1582 1782 295
1583 1783 308
1584 1784 285
1585 1785 287
1586 1786 281
1587 1787 285
1588 1788 280
1589 1789 309
1590 1790 254
1591 1791 299
1592 1792 295
1593 1793 306
1594 1794 292
1595 1795 300
1596 1796 299
1597 1797 310
1598 1798 267
1599 1799 298
1600 1800 261
1601 1801 231
1602 1802 239
1603 1803 304
1604 1804 346
1605 1805 293
1606 1806 292
1607 1807 244
1608 1808 273
1609 1809 291
1610 1810 281
1611 1811 267
1612 1812 284
1613 1813 286
1614 1814 268
1615 1815 273
1616 1816 262
1617 1817 252
1618 1818 292
1619 1819 262
1620 1820 254
1621 1821 270
1622 1822 240
1623 1823 287
1624 1824 261
1625 1825 254
1626 1826 255
1627 1827 268
1628 1828 246
1629 1829 267
1630 1830 259
1631 1831 267
1632 1832 270
1633 1833 240
1634 1834 227
1635 1835 239
1636 1836 245
1637 1837 272
1638 1838 234
1639 1839 248
1640 1840 238
1641 1841 258
1642 1842 233
1643 1843 238
1644 1844 272
1645 1845 250
1646 1846 227
1647 1847 253
1648 1848 312
1649 1849 279
1650 1850 290
1651 1851 266
1652 1852 302
1653 1853 313
1654 1854 279
1655 1855 275
1656 1856 233
1657 1857 245
1658 1858 319
1659 1859 265
1660 1860 258
1661 1861 292
1662 1862 230
1663 1863 266
1664 1864 257
1665 1865 260
1666 1866 279
1667 1867 299
1668 1868 277
1669 1869 290
1670 1870 301
1671 1871 267
1672 1872 277
1673 1873 224
1674 1874 251
1675 1875 283
1676 1876 252
1677 1877 270
1678 1878 261
1679 1879 245
1680 1880 259
1681 1881 298
1682 1882 274
1683 1883 263
1684 1884 264
1685 1885 239
1686 1886 267
1687 1887 247
1688 1888 240
1689 1889 268
1690 1890 250
1691 1891 234
1692 1892 242
1693 1893 254
1694 1894 241
1695 1895 269
1696 1896 229
1697 1897 272
1698 1898 247
1699 1899 256
1700 1900 249
1701 1901 257
1702 1902 259
1703 1903 232
1704 1904 262
1705 1905 269
1706 1906 256
1707 1907 260
1708 1908 282
1709 1909 270
1710 1910 269
1711 1911 281
1712 1912 263
1713 1913 258
1714 1914 288
1715 1915 265
1716 1916 252
1717 1917 270
1718 1918 246
1719 1919 278
1720 1920 267
1721 1921 205
1722 1922 248
1723 1923 262
1724 1924 264
1725 1925 278
1726 1926 249
1727 1927 271
1728 1928 268
1729 1929 285
1730 1930 286
1731 1931 266
1732 1932 265
1733 1933 311
1734 1934 314
1735 1935 297
1736 1936 313
1737 1937 317
1738 1938 324
1739 1939 289
1740 1940 298
1741 1941 347
1742 1942 265
1743 1943 280
1744 1944 245
1745 1945 280
1746 1946 300
1747 1947 265
1748 1948 308
1749 1949 328
1750 1950 232
1751 1951 255
1752 1952 247
1753 1953 247
1754 1954 233
1755 1955 283
1756 1956 322
1757 1957 293
1758 1958 246
1759 1959 262
1760 1960 281
1761 1961 273
1762 1962 306
1763 1963 281
1764 1964 243
1765 1965 242
1766 1966 268
1767 1967 249
1768 1968 207
1769 1969 228
1770 1970 275
1771 1971 256
1772 1972 262
1773 1973 249
1774 1974 224
1775 1975 267
1776 1976 273
1777 1977 209
1778 1978 270
1779 1979 170
1780 1980 240
1781 1981 262
1782 1982 215
1783 1983 209
1784 1984 205
1785 1985 239
1786 1986 248
1787 1987 243
1788 1988 220
1789 1989 224
1790 1990 238
1791 1991 248
1792 1992 279
1793 1993 251
1794 1994 271
1795 1995 245
1796 1996 218
1797 1997 268
1798 1998 230
1799 1999 259
1800 2000 215
1801 2001 243
1802 2002 267
1803 2003 262
1804 2004 291
1805 2005 257
1806 2006 213
1807 2007 201
1808 2008 209
1809 2009 268
1810 2010 255
1811 2011 228
1812 2012 243
1813 2013 234
1814 2014 221
1815 2015 249
1816 2016 243
1817 2017 241
1818 2018 220
1819 2019 242
1820 2020 252
1821 2021 218
1822 2022 217
1823 2023 223
1824 2024 235
1825 2025 216
1826 2026 217
1827 2027 286
1828 2028 264
1829 2029 258
1830 2030 255
1831 2031 240
1832 2032 247
1833 2033 271
1834 2034 272
1835 2035 266
1836 2036 238
1837 2037 261
1838 2038 253
1839 2039 270
1840 2040 256
1841 2041 259
1842 2042 247
1843 2043 263
1844 2044 250
1845 2045 246
1846 2046 273
1847 2047 296
1848 2048 263
1849 2049 239
1850 2050 300
1851 2051 279
1852 2052 255
1853 2053 268
1854 2054 262
1855 2055 243
1856 2056 317
1857 2057 285
1858 2058 261
1859 2059 266
1860 2060 273
1861 2061 290
1862 2062 271
1863 2063 262
1864 2064 259
1865 2065 282
1866 2066 254
1867 2067 277
1868 2068 262
1869 2069 264
1870 2070 255
1871 2071 242
1872 2072 237
1873 2073 242
1874 2074 255
1875 2075 230
1876 2076 264
1877 2077 242
1878 2078 240
1879 2079 247
1880 2080 269
1881 2081 286
1882 2082 242
1883 2083 307
1884 2084 262
1885 2085 255
1886 2086 284
1887 2087 290
1888 2088 251
1889 2089 237
1890 2090 264
1891 2091 292
1892 2092 287
1893 2093 291
1894 2094 251
1895 2095 260
1896 2096 253
1897 2097 242
1898 2098 234
1899 2099 242
1900 2100 283
1901 2101 227
1902 2102 224
1903 2103 219
1904 2104 235
1905 2105 277
1906 2106 243
1907 2107 209
1908 2108 223
1909 2109 229
1910 2110 254
1911 2111 255
1912 2112 238
1913 2113 235
1914 2114 244
1915 2115 242
1916 2116 228
1917 2117 239
1918 2118 271
1919 2119 263
1920 2120 242
1921 2121 250
1922 2122 243
1923 2123 271
1924 2124 233
1925 2125 275
1926 2126 240
1927 2127 257
1928 2128 240
1929 2129 222
1930 2130 289
1931 2131 242
1932 2132 225
1933 2133 280
1934 2134 245
1935 2135 249
1936 2136 265
1937 2137 238
1938 2138 246
1939 2139 224
1940 2140 240
1941 2141 266
1942 2142 253
1943 2143 255
1944 2144 238
1945 2145 239
1946 2146 226
1947 2147 251
1948 2148 214
1949 2149 270
1950 2150 264
1951 2151 251
1952 2152 240
1953 2153 204
1954 2154 266
1955 2155 248
1956 2156 250
1957 2157 229
1958 2158 235
1959 2159 228
1960 2160 258
1961 2161 243
1962 2162 238
1963 2163 246
1964 2164 278
1965 2165 226
1966 2166 247
1967 2167 246
1968 2168 259
1969 2169 242
1970 2170 252
1971 2171 286
1972 2172 250
1973 2173 257
1974 2174 255
1975 2175 219
1976 2176 246
1977 2177 248
1978 2178 216
1979 2179 218
1980 2180 251
1981 2181 245
1982 2182 221
1983 2183 272
1984 2184 263
1985 2185 254
1986 2186 235
1987 2187 276
1988 2188 259
1989 2189 277
1990 2190 268
1991 2191 275
1992 2192 239
1993 2193 255
1994 2194 243
1995 2195 261
1996 2196 239
1997 2197 240
1998 2198 225
1999 2199 228
2000 2200 225
2001 2201 207
2002 2202 251
2003 2203 247
2004 2204 243
2005 2205 242
2006 2206 277
2007 2207 200
2008 2208 183
2009 2209 201
2010 2210 228
2011 2211 233
2012 2212 222
2013 2213 250
2014 2214 208
2015 2215 252
2016 2216 220
2017 2217 240
2018 2218 244
2019 2219 211
2020 2220 228
2021 2221 191
2022 2222 215
2023 2223 256
2024 2224 213
2025 2225 216
2026 2226 234
2027 2227 239
2028 2228 244
2029 2229 234
2030 2230 197
2031 2231 254
2032 2232 266
2033 2233 229
2034 2234 196
2035 2235 228
2036 2236 222
2037 2237 223
2038 2238 230
2039 2239 219
2040 2240 246
2041 2241 242
2042 2242 216
2043 2243 253
2044 2244 242
2045 2245 289
2046 2246 254
2047 2247 271
2048 2248 242
2049 2249 235
2050 2250 250
2051 2251 258
2052 2252 273
2053 2253 226
2054 2254 238
2055 2255 244
2056 2256 226
2057 2257 246
2058 2258 228
2059 2259 248
2060 2260 270
2061 2261 231
2062 2262 226
2063 2263 244
2064 2264 202
2065 2265 236
2066 2266 237
2067 2267 260
2068 2268 242
2069 2269 262
2070 2270 273
2071 2271 262
2072 2272 244
2073 2273 219
2074 2274 239
2075 2275 260
2076 2276 254
2077 2277 226
2078 2278 239
2079 2279 193
2080 2280 223
2081 2281 203
2082 2282 221
2083 2283 209
2084 2284 222
2085 2285 214
2086 2286 246
2087 2287 217
2088 2288 235
2089 2289 252
2090 2290 230
2091 2291 269
2092 2292 210
2093 2293 229
2094 2294 222
2095 2295 240
2096 2296 239
2097 2297 222
2098 2298 261
2099 2299 213
2100 2300 241
2101 2301 241
2102 2302 223
2103 2303 231
2104 2304 226
2105 2305 234
2106 2306 240
2107 2307 258
2108 2308 243
2109 2309 209
2110 2310 227
2111 2311 263
2112 2312 228
2113 2313 235
2114 2314 219
2115 2315 288
2116 2316 251
2117 2317 281
2118 2318 270
2119 2319 253
2120 2320 261
2121 2321 241
2122 2322 271
2123 2323 268
2124 2324 287
2125 2325 282
2126 2326 283
2127 2327 250
2128 2328 297
2129 2329 289
2130 2330 284
2131 2331 257
2132 2332 265
2133 2333 267
2134 2334 276
2135 2335 283
2136 2336 310
2137 2337 279
2138 2338 283
2139 2339 286
2140 2340 272
2141 2341 280
2142 2342 274
2143 2343 302
2144 2344 285
2145 2345 269
2146 2346 276
2147 2347 268
2148 2348 262
2149 2349 253
2150 2350 261
2151 2351 253
2152 2352 295
2153 2353 226
2154 2354 243
2155 2355 284
2156 2356 251
2157 2357 290
2158 2358 259
2159 2359 250
2160 2360 258
2161 2361 254
2162 2362 235
2163 2363 273
2164 2364 248
2165 2365 266
2166 2366 295
2167 2367 291
2168 2368 267
2169 2369 315
2170 2370 248
2171 2371 303
2172 2372 283
2173 2373 245
2174 2374 271
2175 2375 250
2176 2376 255
2177 2377 275
2178 2378 271
2179 2379 274
2180 2380 290
2181 2381 307
2182 2382 299
2183 2383 259
2184 2384 305
2185 2385 278
2186 2386 309
2187 2387 263
2188 2388 294
2189 2389 266
2190 2390 231
2191 2391 245
2192 2392 240
2193 2393 251
2194 2394 219
2195 2395 254
2196 2396 273
2197 2397 266
2198 2398 284
2199 2399 241
2200 2400 281
2201 2401 281
2202 2402 277
2203 2403 267
2204 2404 303
2205 2405 278
2206 2406 277
2207 2407 272
2208 2408 273
2209 2409 263
2210 2410 282
2211 2411 288
2212 2412 250
2213 2413 287
2214 2414 284
2215 2415 287
2216 2416 283
2217 2417 264
2218 2418 254
2219 2419 271
2220 2420 267
2221 2421 277
2222 2422 282
2223 2423 339
2224 2424 286
2225 2425 284
2226 2426 325
2227 2427 303
2228 2428 273
2229 2429 266
2230 2430 271
2231 2431 284
2232 2432 244
2233 2433 255
2234 2434 232
2235 2435 197
2236 2436 250
2237 2437 215
2238 2438 273
2239 2439 257
2240 2440 280
2241 2441 278
2242 2442 239
2243 2443 253
2244 2444 249
2245 2445 243
2246 2446 266
2247 2447 270
2248 2448 217
2249 2449 262
2250 2450 247
2251 2451 229
2252 2452 230
2253 2453 276
2254 2454 241
2255 2455 242
2256 2456 264
2257 2457 268
2258 2458 237
2259 2459 247
2260 2460 275
2261 2461 296
2262 2462 270
2263 2463 276
2264 2464 258
2265 2465 250
2266 2466 295
2267 2467 321
2268 2468 285
2269 2469 269
2270 2470 254
2271 2471 261
2272 2472 265
2273 2473 280
2274 2474 279
2275 2475 322
2276 2476 292
2277 2477 303
2278 2478 309
2279 2479 338
2280 2480 298
2281 2481 311
2282 2482 256
2283 2483 232
2284 2484 234
2285 2485 242
2286 2486 266
2287 2487 230
2288 2488 255
2289 2489 285
2290 2490 273
2291 2491 308
2292 2492 273
2293 2493 297
2294 2494 267
2295 2495 273
2296 2496 258
2297 2497 255
2298 2498 238
2299 2499 227
2300 2500 232
2301 2501 209
2302 2502 222
2303 2503 232
2304 2504 221
2305 2505 230
2306 2506 218
2307 2507 228
2308 2508 225
2309 2509 233
2310 2510 246
2311 2511 245
2312 2512 214
2313 2513 260
2314 2514 261
2315 2515 286
2316 2516 247
2317 2517 242
2318 2518 230
2319 2519 275
2320 2520 262
2321 2521 295
2322 2522 332
2323 2523 282
2324 2524 299
2325 2525 301
2326 2526 290
2327 2527 297
2328 2528 267
2329 2529 278
2330 2530 316
2331 2531 276
2332 2532 278
2333 2533 252
2334 2534 278
2335 2535 250
2336 2536 304
2337 2537 270
2338 2538 271
2339 2539 229
2340 2540 239
2341 2541 211
2342 2542 232
2343 2543 267
2344 2544 224
2345 2545 224
2346 2546 265
2347 2547 257
2348 2548 226
2349 2549 246
2350 2550 247
2351 2551 225
2352 2552 228
2353 2553 214
2354 2554 268
2355 2555 227
2356 2556 253
2357 2557 274
2358 2558 229
2359 2559 226
2360 2560 256
2361 2561 244
2362 2562 205
2363 2563 240
2364 2564 246
2365 2565 261
2366 2566 258
2367 2567 258
2368 2568 273
2369 2569 264
2370 2570 261
2371 2571 256
2372 2572 233
2373 2573 250
2374 2574 275
2375 2575 268
2376 2576 258
2377 2577 251
2378 2578 216
2379 2579 236
2380 2580 254
2381 2581 263
2382 2582 225
2383 2583 232
2384 2584 226
2385 2585 217
2386 2586 255
2387 2587 240
2388 2588 259
2389 2589 243
2390 2590 284
2391 2591 286
2392 2592 297
2393 2593 343
2394 2594 262
2395 2595 282
2396 2596 277
2397 2597 268
2398 2598 262
2399 2599 273
2400 2600 247
2401 2601 260
2402 2602 267
2403 2603 275
2404 2604 285
2405 2605 309
2406 2606 278
2407 2607 280
2408 2608 311
2409 2609 305
2410 2610 273
2411 2611 295
2412 2612 300
2413 2613 290
2414 2614 287
2415 2615 318
2416 2616 290
2417 2617 263
2418 2618 280
2419 2619 243
2420 2620 284
2421 2621 263
2422 2622 279
2423 2623 256
2424 2624 268
2425 2625 308
2426 2626 249
2427 2627 283
2428 2628 274
2429 2629 253
2430 2630 269
2431 2631 260
2432 2632 272
2433 2633 265
2434 2634 251
2435 2635 267
2436 2636 303
2437 2637 261
2438 2638 292
2439 2639 277
2440 2640 265
2441 2641 269
2442 2642 316
2443 2643 320
2444 2644 299
2445 2645 293
2446 2646 331
2447 2647 318
2448 2648 326
2449 2649 349
2450 2650 300
2451 2651 325
2452 2652 312
2453 2653 301
2454 2654 293
2455 2655 269
2456 2656 270
2457 2657 290
2458 2658 277
2459 2659 260
2460 2660 321
2461 2661 322
2462 2662 343
2463 2663 281
2464 2664 318
2465 2665 280
2466 2666 303
2467 2667 287
2468 2668 309
2469 2669 327
2470 2670 278
2471 2671 295
2472 2672 298
2473 2673 302
2474 2674 302
2475 2675 306
2476 2676 262
2477 2677 344
2478 2678 309
2479 2679 271
2480 2680 296
2481 2681 291
2482 2682 261
2483 2683 295
2484 2684 328
2485 2685 306
2486 2686 318
2487 2687 308
2488 2688 348
2489 2689 307
2490 2690 314
2491 2691 304
2492 2692 327
2493 2693 291
2494 2694 330
2495 2695 280
2496 2696 343
2497 2697 325
2498 2698 305
2499 2699 324
2500 2700 304
2501 2701 330
2502 2702 291
2503 2703 310
2504 2704 361
2505 2705 308
2506 2706 317
2507 2707 292
2508 2708 337
2509 2709 320
2510 2710 313
2511 2711 331
2512 2712 343
2513 2713 266
2514 2714 316
2515 2715 313
2516 2716 323
2517 2717 300
2518 2718 326
2519 2719 297
2520 2720 256
2521 2721 289
2522 2722 328
2523 2723 284
2524 2724 296
2525 2725 306
2526 2726 360
2527 2727 335
2528 2728 331
2529 2729 295
2530 2730 296
2531 2731 331
2532 2732 276
2533 2733 277
2534 2734 265
2535 2735 270
2536 2736 312
2537 2737 298
2538 2738 281
2539 2739 307
2540 2740 308
2541 2741 317
2542 2742 284
2543 2743 334
2544 2744 343
2545 2745 308
2546 2746 343
2547 2747 312
2548 2748 317
2549 2749 290
2550 2750 292
2551 2751 301
2552 2752 313
2553 2753 299
2554 2754 317
2555 2755 292
2556 2756 321
2557 2757 323
2558 2758 309
2559 2759 304
2560 2760 310
2561 2761 323
2562 2762 321
2563 2763 283
2564 2764 351
2565 2765 341
2566 2766 324
2567 2767 334
2568 2768 343
2569 2769 381
2570 2770 335
2571 2771 349
2572 2772 313
2573 2773 340
2574 2774 334
2575 2775 316
2576 2776 287
2577 2777 266
2578 2778 293
2579 2779 287
2580 2780 361
2581 2781 337
2582 2782 327
2583 2783 356
2584 2784 334
2585 2785 319
2586 2786 309
2587 2787 308
2588 2788 295
2589 2789 288
2590 2790 308
2591 2791 309
2592 2792 326
2593 2793 294
2594 2794 328
2595 2795 291
2596 2796 330
2597 2797 384
2598 2798 349
2599 2799 340
2600 2800 304
2601 2801 349
2602 2802 323
2603 2803 307
2604 2804 307
2605 2805 332
2606 2806 337
2607 2807 328
2608 2808 317
2609 2809 302
2610 2810 351
2611 2811 317
2612 2812 344
2613 2813 315
2614 2814 310
2615 2815 325
2616 2816 302
2617 2817 331
2618 2818 326
2619 2819 353
2620 2820 314
2621 2821 300
2622 2822 288
2623 2823 299
2624 2824 250
2625 2825 288
2626 2826 300
2627 2827 280
2628 2828 258
2629 2829 295
2630 2830 283
2631 2831 311
2632 2832 316
2633 2833 267
2634 2834 283
2635 2835 305
2636 2836 305
2637 2837 291
2638 2838 279
2639 2839 289
2640 2840 238
2641 2841 298
2642 2842 256
2643 2843 248
2644 2844 243
2645 2845 243
2646 2846 258
2647 2847 261
2648 2848 285
2649 2849 290
2650 2850 265
2651 2851 244
2652 2852 241
2653 2853 243
2654 2854 217
2655 2855 261
2656 2856 242
2657 2857 253
2658 2858 291
2659 2859 294
2660 2860 241
2661 2861 270
2662 2862 253
2663 2863 282
2664 2864 263
2665 2865 257
2666 2866 287
2667 2867 291
2668 2868 277
2669 2869 264
2670 2870 304
2671 2871 288
2672 2872 334
2673 2873 279
2674 2874 310
2675 2875 295
2676 2876 253
2677 2877 297
2678 2878 287
2679 2879 315
2680 2880 275
2681 2881 284
2682 2882 299
2683 2883 314
2684 2884 303
2685 2885 292
2686 2886 301
2687 2887 323
2688 2888 320
2689 2889 339
2690 2890 310
2691 2891 315
2692 2892 327
2693 2893 267
2694 2894 307
2695 2895 372
2696 2896 282
2697 2897 325
2698 2898 339
2699 2899 339
2700 2900 327
2701 2901 292
2702 2902 288
2703 2903 263
2704 2904 303
2705 2905 306
2706 2906 326
2707 2907 303
2708 2908 317
2709 2909 293
2710 2910 301
2711 2911 282
2712 2912 297
2713 2913 295
2714 2914 300
2715 2915 288
2716 2916 307
2717 2917 230
2718 2918 263
2719 2919 293
2720 2920 284
2721 2921 262
2722 2922 271
2723 2923 255
2724 2924 256
2725 2925 257
2726 2926 273
2727 2927 302
2728 2928 273
2729 2929 292
2730 2930 310
2731 2931 335
2732 2932 283
2733 2933 311
2734 2934 285
2735 2935 305
2736 2936 308
2737 2937 310
2738 2938 280
2739 2939 297
2740 2940 301
2741 2941 314
2742 2942 316
2743 2943 308
2744 2944 321
2745 2945 330
2746 2946 316
2747 2947 315
2748 2948 329
2749 2949 319
2750 2950 300
2751 2951 301
2752 2952 340
2753 2953 299
2754 2954 325
2755 2955 315
2756 2956 308
2757 2957 278
2758 2958 299
2759 2959 296
2760 2960 280
2761 2961 260
2762 2962 290
2763 2963 272
2764 2964 293
2765 2965 351
2766 2966 290
2767 2967 292
2768 2968 290
2769 2969 275
2770 2970 305
2771 2971 325
2772 2972 309
2773 2973 352
2774 2974 274
2775 2975 329
2776 2976 310
2777 2977 317
2778 2978 299
2779 2979 291
2780 2980 337
2781 2981 299
2782 2982 313
2783 2983 307
2784 2984 310
2785 2985 304
2786 2986 303
2787 2987 298
2788 2988 329
2789 2989 327
2790 2990 325
2791 2991 298
2792 2992 298
2793 2993 295
2794 2994 315
2795 2995 339
2796 2996 346
2797 2997 330
2798 2998 308
2799 2999 300
2800 3000 300
2801 3001 281
2802 3002 280
2803 3003 291
2804 3004 291
2805 3005 323
2806 3006 314
2807 3007 298
2808 3008 247
2809 3009 263
2810 3010 287
2811 3011 305
2812 3012 298
2813 3013 304
2814 3014 284
2815 3015 275
2816 3016 298
2817 3017 257
2818 3018 297
2819 3019 317
2820 3020 307
2821 3021 289
2822 3022 282
2823 3023 259
2824 3024 296
2825 3025 297
2826 3026 311
2827 3027 268
2828 3028 307
2829 3029 311
2830 3030 327
2831 3031 321
2832 3032 293
2833 3033 332
2834 3034 319
2835 3035 314
2836 3036 292
2837 3037 331
2838 3038 313
2839 3039 278
2840 3040 360
2841 3041 354
2842 3042 300
2843 3043 326
2844 3044 350
2845 3045 296
2846 3046 295
2847 3047 314
2848 3048 323
2849 3049 357
2850 3050 312
2851 3051 321
2852 3052 302
2853 3053 332
2854 3054 297
2855 3055 335
2856 3056 356
2857 3057 360
2858 3058 289
2859 3059 325
2860 3060 280
2861 3061 297
2862 3062 296
2863 3063 344
2864 3064 298
2865 3065 326
2866 3066 309
2867 3067 311
2868 3068 334
2869 3069 303
2870 3070 295
2871 3071 293
2872 3072 329
2873 3073 310
2874 3074 312
2875 3075 277
2876 3076 299
2877 3077 335
2878 3078 323
2879 3079 307
2880 3080 298
2881 3081 293
2882 3082 317
2883 3083 328
2884 3084 330
2885 3085 290
2886 3086 321
2887 3087 355
2888 3088 318
2889 3089 312
2890 3090 307
2891 3091 322
2892 3092 292
2893 3093 326
2894 3094 349
2895 3095 328
2896 3096 349
2897 3097 333
2898 3098 309
2899 3099 299
2900 3100 324
2901 3101 306
2902 3102 285
2903 3103 335
2904 3104 328
2905 3105 305
2906 3106 316
2907 3107 317
2908 3108 324
2909 3109 288
2910 3110 306
2911 3111 312
2912 3112 348
2913 3113 342
2914 3114 302
2915 3115 316
2916 3116 270
2917 3117 322
2918 3118 310
2919 3119 311
2920 3120 271
2921 3121 343
2922 3122 332
2923 3123 327
2924 3124 335
2925 3125 308
2926 3126 344
2927 3127 307
2928 3128 367
2929 3129 322
2930 3130 334
2931 3131 318
2932 3132 317
2933 3133 357
2934 3134 302
2935 3135 288
2936 3136 311
2937 3137 325
2938 3138 314
2939 3139 347
2940 3140 348
2941 3141 303
2942 3142 330
2943 3143 373
2944 3144 335
2945 3145 338
2946 3146 320
2947 3147 332
2948 3148 328
2949 3149 325
2950 3150 310
2951 3151 326
2952 3152 319
2953 3153 317
2954 3154 302
2955 3155 347
2956 3156 325
2957 3157 302
2958 3158 287
2959 3159 289
2960 3160 301
2961 3161 307
2962 3162 310
2963 3163 300
2964 3164 318
2965 3165 285
2966 3166 271
2967 3167 298
2968 3168 298
2969 3169 316
2970 3170 321
2971 3171 322
2972 3172 312
2973 3173 355
2974 3174 322
2975 3175 280
2976 3176 334
2977 3177 318
2978 3178 342
2979 3179 347
2980 3180 330
2981 3181 312
2982 3182 320
2983 3183 329
2984 3184 346
2985 3185 296
2986 3186 294
2987 3187 344
2988 3188 328
2989 3189 339
2990 3190 347
2991 3191 302
2992 3192 325
2993 3193 351
2994 3194 305
2995 3195 309
2996 3196 316
2997 3197 321
2998 3198 306
2999 3199 316
3000 3200 311
3001 3201 306
3002 3202 302
3003 3203 282
3004 3204 276
3005 3205 303
3006 3206 344
3007 3207 321
3008 3208 302
3009 3209 291
3010 3210 295
3011 3211 303
3012 3212 296
3013 3213 282
3014 3214 338
3015 3215 335
3016 3216 318
3017 3217 297
3018 3218 305
3019 3219 305
3020 3220 310
3021 3221 324
3022 3222 315
3023 3223 340
3024 3224 328
3025 3225 312
3026 3226 345
3027 3227 323
3028 3228 329
3029 3229 347
3030 3230 321
3031 3231 341
3032 3232 332
3033 3233 309
3034 3234 341
3035 3235 293
3036 3236 325
3037 3237 344
3038 3238 339
3039 3239 303
3040 3240 338
3041 3241 304
3042 3242 333
3043 3243 284
3044 3244 344
3045 3245 287
3046 3246 305
3047 3247 325
3048 3248 299
3049 3249 322
3050 3250 321
3051 3251 337
3052 3252 317
3053 3253 337
3054 3254 324
3055 3255 285
3056 3256 289
3057 3257 315
3058 3258 335
3059 3259 333
3060 3260 348
3061 3261 339
3062 3262 336
3063 3263 317
3064 3264 318
3065 3265 332
3066 3266 295
3067 3267 345
3068 3268 332
3069 3269 328
3070 3270 308
3071 3271 290
3072 3272 293
3073 3273 326
3074 3274 323
3075 3275 315
3076 3276 304
3077 3277 330
3078 3278 339
3079 3279 311
3080 3280 304
3081 3281 281
3082 3282 274
3083 3283 310
3084 3284 307
3085 3285 294
3086 3286 299
3087 3287 345
3088 3288 308
3089 3289 335
3090 3290 282
3091 3291 307
3092 3292 316
3093 3293 289
3094 3294 315
3095 3295 301
3096 3296 329
3097 3297 349
3098 3298 315
3099 3299 308
3100 3300 264
3101 3301 323
3102 3302 291
3103 3303 309
3104 3304 315
3105 3305 301
3106 3306 292
3107 3307 290
3108 3308 318
3109 3309 312
3110 3310 300
3111 3311 312
3112 3312 313
3113 3313 307
3114 3314 280
3115 3315 279
3116 3316 316
3117 3317 348
3118 3318 322
3119 3319 333
3120 3320 313
3121 3321 338
3122 3322 330
3123 3323 309
3124 3324 293
3125 3325 306
3126 3326 283
3127 3327 303
3128 3328 282
3129 3329 327
3130 3330 305
3131 3331 275
3132 3332 312
3133 3333 304
3134 3334 291
3135 3335 302
3136 3336 294
3137 3337 320
3138 3338 324
3139 3339 300
3140 3340 304
3141 3341 275
3142 3342 332
3143 3343 345
3144 3344 306
3145 3345 347
3146 3346 306
3147 3347 302
3148 3348 310
3149 3349 321
3150 3350 324
3151 3351 353
3152 3352 340
3153 3353 317
3154 3354 346
3155 3355 325
3156 3356 317
3157 3357 311
3158 3358 332
3159 3359 320
3160 3360 324
3161 3361 291
3162 3362 294
3163 3363 297
3164 3364 290
3165 3365 323
3166 3366 350
3167 3367 291
3168 3368 276
3169 3369 311
3170 3370 296
3171 3371 302
3172 3372 311
3173 3373 325
3174 3374 346
3175 3375 320
3176 3376 308
3177 3377 306
3178 3378 310
3179 3379 332
3180 3380 327
3181 3381 321
3182 3382 329
3183 3383 352
3184 3384 320
3185 3385 315
3186 3386 330
3187 3387 295
3188 3388 334
3189 3389 311
3190 3390 305
3191 3391 319
3192 3392 343
3193 3393 308
3194 3394 325
3195 3395 341
3196 3396 286
3197 3397 321
3198 3398 322
3199 3399 325
3200 3400 292
3201 3401 327
3202 3402 314
3203 3403 268
3204 3404 298
3205 3405 283
3206 3406 290
3207 3407 306
3208 3408 291
3209 3409 324
3210 3410 324
3211 3411 319
3212 3412 286
3213 3413 295
3214 3414 296
3215 3415 292
3216 3416 335
3217 3417 318
3218 3418 333
3219 3419 281
3220 3420 299
3221 3421 269
3222 3422 338
3223 3423 313
3224 3424 282
3225 3425 297
3226 3426 266
3227 3427 313
3228 3428 313
3229 3429 271
3230 3430 299
3231 3431 308
3232 3432 285
3233 3433 295
3234 3434 296
3235 3435 315
3236 3436 283
3237 3437 289
3238 3438 301
3239 3439 323
3240 3440 294
3241 3441 286
3242 3442 299
3243 3443 321
3244 3444 291
3245 3445 303
3246 3446 296
3247 3447 266
3248 3448 312
3249 3449 311
3250 3450 302
3251 3451 309
3252 3452 331
3253 3453 309
3254 3454 314
3255 3455 298
3256 3456 313
3257 3457 286
3258 3458 323
3259 3459 293
3260 3460 318
3261 3461 313
3262 3462 311
3263 3463 323
3264 3464 354
3265 3465 308
3266 3466 317
3267 3467 296
3268 3468 311
3269 3469 307
3270 3470 307
3271 3471 289
3272 3472 321
3273 3473 294
3274 3474 302
3275 3475 318
3276 3476 297
3277 3477 296
3278 3478 296
3279 3479 328
3280 3480 295
3281 3481 327
3282 3482 311
3283 3483 309
3284 3484 314
3285 3485 328
3286 3486 329
3287 3487 302
3288 3488 331
3289 3489 335
3290 3490 306
3291 3491 301
3292 3492 274
3293 3493 323
3294 3494 309
3295 3495 287
3296 3496 266
3297 3497 311
3298 3498 314
3299 3499 276
3300 3500 264
3301 3501 323
3302 3502 331
3303 3503 325
3304 3504 331
3305 3505 325
3306 3506 338
3307 3507 281
3308 3508 318
3309 3509 311
3310 3510 319
3311 3511 281
3312 3512 316
3313 3513 304
3314 3514 322
3315 3515 325
3316 3516 341
3317 3517 352
3318 3518 301
3319 3519 299
3320 3520 295
3321 3521 298
3322 3522 296
3323 3523 292
3324 3524 292
3325 3525 286
3326 3526 304
3327 3527 306
3328 3528 308
3329 3529 309
3330 3530 298
3331 3531 289
3332 3532 336
3333 3533 271
3334 3534 299
3335 3535 291
3336 3536 316
3337 3537 268
3338 3538 319
3339 3539 304
3340 3540 300
3341 3541 312
3342 3542 317
3343 3543 333
3344 3544 312
3345 3545 327
3346 3546 325
3347 3547 318
3348 3548 289
3349 3549 325
3350 3550 327
3351 3551 294
3352 3552 333
3353 3553 285
3354 3554 346
3355 3555 297
3356 3556 310
3357 3557 306
3358 3558 320
3359 3559 308
3360 3560 320
3361 3561 331
3362 3562 345
3363 3563 303
3364 3564 319
3365 3565 312
3366 3566 307
3367 3567 330
3368 3568 327
3369 3569 305
3370 3570 334
3371 3571 316
3372 3572 309
3373 3573 303
3374 3574 312
3375 3575 318
3376 3576 300
3377 3577 313
3378 3578 283
3379 3579 292
3380 3580 284
3381 3581 341
3382 3582 307
3383 3583 318
3384 3584 339
3385 3585 338
3386 3586 369
3387 3587 296
3388 3588 301
3389 3589 317
3390 3590 314
3391 3591 366
3392 3592 363
3393 3593 292
3394 3594 335
3395 3595 286
3396 3596 280
3397 3597 305
3398 3598 292
3399 3599 313
3400 3600 321
3401 3601 314
3402 3602 343
3403 3603 331
3404 3604 308
3405 3605 314
3406 3606 345
3407 3607 388
3408 3608 301
3409 3609 327
3410 3610 286
3411 3611 249
3412 3612 279
3413 3613 321
3414 3614 327
3415 3615 333
3416 3616 325
3417 3617 348
3418 3618 358
3419 3619 311
3420 3620 328
3421 3621 312
3422 3622 345
3423 3623 333
3424 3624 394
3425 3625 356
3426 3626 349
3427 3627 377
3428 3628 341
3429 3629 360
3430 3630 308
3431 3631 303
3432 3632 270
3433 3633 302
3434 3634 329
3435 3635 298
3436 3636 308
3437 3637 328
3438 3638 296
3439 3639 284
3440 3640 283
3441 3641 334
3442 3642 301
3443 3643 306
3444 3644 313
3445 3645 309
3446 3646 346
3447 3647 269
3448 3648 287
3449 3649 300
3450 3650 288
3451 3651 301
3452 3652 297
3453 3653 331
3454 3654 342
3455 3655 338
3456 3656 321
3457 3657 294
3458 3658 316
3459 3659 297
3460 3660 294
3461 3661 270
3462 3662 270
3463 3663 286
3464 3664 262
3465 3665 288
3466 3666 264
3467 3667 297
3468 3668 301
3469 3669 308
3470 3670 338
3471 3671 302
3472 3672 298
3473 3673 270
3474 3674 275
3475 3675 275
3476 3676 285
3477 3677 307
3478 3678 268
3479 3679 282
3480 3680 315
3481 3681 278
3482 3682 284
3483 3683 267
3484 3684 272
3485 3685 273
3486 3686 266
3487 3687 258
3488 3688 308
3489 3689 272
3490 3690 273
3491 3691 295
3492 3692 279
3493 3693 337
3494 3694 262
3495 3695 267
3496 3696 360
3497 3697 301
3498 3698 300
3499 3699 260
3500 3700 258
3501 3701 251
3502 3702 306
3503 3703 316
3504 3704 270
3505 3705 286
3506 3706 286
3507 3707 279
3508 3708 263
3509 3709 277
3510 3710 271
3511 3711 283
3512 3712 316
3513 3713 275
3514 3714 274
3515 3715 268
3516 3716 283
3517 3717 303
3518 3718 246
3519 3719 252
3520 3720 257
3521 3721 248
3522 3722 307
3523 3723 266
3524 3724 307
3525 3725 333
3526 3726 315
3527 3727 304
3528 3728 307
3529 3729 337
3530 3730 270
3531 3731 298
3532 3732 296
3533 3733 242
3534 3734 269
3535 3735 284
3536 3736 275
3537 3737 265
3538 3738 285
3539 3739 256
3540 3740 264
3541 3741 296
3542 3742 239
3543 3743 283
3544 3744 279
3545 3745 287
3546 3746 276
3547 3747 270
3548 3748 298
3549 3749 294
3550 3750 271
3551 3751 269
3552 3752 256
3553 3753 315
3554 3754 310
3555 3755 314
3556 3756 310
3557 3757 298
3558 3758 304
3559 3759 271
3560 3760 264
3561 3761 322
3562 3762 273
3563 3763 276
3564 3764 317
3565 3765 315
3566 3766 276
3567 3767 296
3568 3768 300
3569 3769 295
3570 3770 293
3571 3771 327
3572 3772 302
3573 3773 273
3574 3774 324
3575 3775 349
3576 3776 340
3577 3777 295
3578 3778 294
3579 3779 321
3580 3780 377
3581 3781 364
3582 3782 348
3583 3783 313
3584 3784 329
3585 3785 333
3586 3786 343
3587 3787 318
3588 3788 381
3589 3789 318
3590 3790 345
3591 3791 350
3592 3792 318
3593 3793 284
3594 3794 301
3595 3795 354
3596 3796 311
3597 3797 313
3598 3798 314
3599 3799 320
3600 3800 291
3601 3801 318
3602 3802 300.6
3603 3803 269.1
3604 3804 306
3605 3805 365.4
3606 3806 279.9
3607 3807 305.1
3608 3808 284.4
3609 3809 258.3
3610 3810 258.3
3611 3811 313.2
3612 3812 303.3
3613 3813 293.4
3614 3814 265.5
3615 3815 282.6
3616 3816 288.9
3617 3817 281.7
3618 3818 273.6
3619 3819 275.4
3620 3820 267.3
3621 3821 297
3622 3822 255.6
3623 3823 268.2
3624 3824 285.3
3625 3825 275.4
3626 3826 285.3
3627 3827 281.7
3628 3828 250.2
3629 3829 303.3
3630 3830 303.3
3631 3831 349.2
3632 3832 282.6
3633 3833 322.2
3634 3834 294.3
3635 3835 271.8
3636 3836 297.9
3637 3837 272.7
3638 3838 261
3639 3839 324.9
3640 3840 333
3641 3841 329.4
3642 3842 280.8
3643 3843 276.3
3644 3844 305.1
3645 3845 279.9
3646 3846 306.9
3647 3847 328.5
3648 3848 287.1
3649 3849 279
3650 3850 316.8
3651 3851 293.4
3652 3852 297.9
3653 3853 282.6
3654 3854 289.8
3655 3855 291.6
3656 3856 297.9
3657 3857 254.7
3658 3858 271.8
3659 3859 282.6
3660 3860 284.4
3661 3861 283.5
3662 3862 316.8
3663 3863 295.2
3664 3864 268.2
3665 3865 263.7
3666 3866 295.2
3667 3867 254.7
3668 3868 266.4
3669 3869 291.6
3670 3870 306.9
3671 3871 293.4
3672 3872 331.2
3673 3873 307.8
3674 3874 284.4
3675 3875 257.4
3676 3876 294.3
3677 3877 284.4
3678 3878 259.2
3679 3879 316.8
3680 3880 270.9
3681 3881 285.3
3682 3882 292.5
3683 3883 286.2
3684 3884 295.2
3685 3885 234.9
3686 3886 282.6
3687 3887 309.6
3688 3888 317.7
3689 3889 289.8
3690 3890 306
3691 3891 310.5
3692 3892 290.7
3693 3893 266.4
3694 3894 283.5
3695 3895 242.1
3696 3896 264.6
3697 3897 275.4
3698 3898 287.1
3699 3899 280.8
3700 3900 281.7
3701 3901 237.6
3702 3902 214.2
3703 3903 255.6
3704 3904 246.6
3705 3905 254.7
3706 3906 266.4
3707 3907 278.1
3708 3908 261.9
3709 3909 302.4
3710 3910 293.4
3711 3911 309.6
3712 3912 270.9
3713 3913 271.8
3714 3914 269.1
3715 3915 255.6
3716 3916 245.7
3717 3917 295.2
3718 3918 279
3719 3919 277.2
3720 3920 299.7
3721 3921 297
3722 3922 282.6
3723 3923 306
3724 3924 282.6
3725 3925 290.7
3726 3926 288.9
3727 3927 270
3728 3928 281.7
3729 3929 247.5
3730 3930 268.2
3731 3931 284.4
3732 3932 235.8
3733 3933 225
3734 3934 250.2
3735 3935 251.1
3736 3936 296.1
3737 3937 261.9
3738 3938 262.8
3739 3939 234.9
3740 3940 228.6
3741 3941 242.1
3742 3942 223.2
3743 3943 255.6
3744 3944 261
3745 3945 248.4
3746 3946 264.6
3747 3947 248.4
3748 3948 222.3
3749 3949 274.5
3750 3950 252
3751 3951 286.2
3752 3952 265.5
3753 3953 261.9
3754 3954 270.9
3755 3955 266.4
3756 3956 269.1
3757 3957 288
3758 3958 261
3759 3959 279.9
3760 3960 299.7
3761 3961 269.1
3762 3962 279.9
3763 3963 291.6
3764 3964 297.9
3765 3965 277.2
3766 3966 243.9
3767 3967 266.4
3768 3968 255.6
3769 3969 261
3770 3970 282.6
3771 3971 313.2
3772 3972 263.7
3773 3973 253.8
3774 3974 279.9
3775 3975 228.6
3776 3976 258.3
3777 3977 249.3
3778 3978 239.4
3779 3979 275.4
3780 3980 235.8
3781 3981 226.8
3782 3982 270.9
3783 3983 234.9
3784 3984 235.8
3785 3985 246.6
3786 3986 247.5
3787 3987 252.9
3788 3988 291.6
3789 3989 302.4
3790 3990 280.8
3791 3991 267.3
3792 3992 269.1
3793 3993 304.2
3794 3994 260.1
3795 3995 255.6
3796 3996 257.4
3797 3997 265.5
3798 3998 236.7
3799 3999 282.6
3800 4000 234.9
3801 4001 287.1
3802 4002 243.9
3803 4003 296.1
3804 4004 292.5
3805 4005 270.9
3806 4006 312.3
3807 4007 286.2
3808 4008 304.2
3809 4009 263.7
3810 4010 240.3
3811 4011 249.3
3812 4012 299.7
3813 4013 342
3814 4014 327.6
3815 4015 268.2
3816 4016 280.8
3817 4017 251.1
3818 4018 252.9
3819 4019 278.1
3820 4020 269.1
3821 4021 250.2
3822 4022 302.4
3823 4023 260.1
3824 4024 271.8
3825 4025 275.4
3826 4026 226.8
3827 4027 237.6
3828 4028 259.2
3829 4029 270.9
3830 4030 280.8
3831 4031 278.1
3832 4032 261
3833 4033 303.3
3834 4034 282.6
3835 4035 266.4
3836 4036 265.5
3837 4037 268.2
3838 4038 246.6
3839 4039 254.7
3840 4040 250.2
3841 4041 248.4
3842 4042 268.2
3843 4043 282.6
3844 4044 282.6
3845 4045 280.8
3846 4046 274.5
3847 4047 281.7
3848 4048 278.1
3849 4049 270
3850 4050 295.2
3851 4051 284.4
3852 4052 288
3853 4053 257.4
3854 4054 279.9
3855 4055 275.4
3856 4056 279
3857 4057 266.4
3858 4058 287.1
3859 4059 310.5
3860 4060 314.1
3861 4061 310.5
3862 4062 289.8
3863 4063 292.5
3864 4064 298.8
3865 4065 279.9
3866 4066 291.6
3867 4067 303.3
3868 4068 246.6
3869 4069 267.3
3870 4070 281.7
3871 4071 283.5
3872 4072 278.1
3873 4073 228.6
3874 4074 257.4
3875 4075 252
3876 4076 246.6
3877 4077 256.5
3878 4078 261
3879 4079 284.4
3880 4080 282.6
3881 4081 261.9
3882 4082 301.5
3883 4083 289.8
3884 4084 270.9
3885 4085 279.9
3886 4086 278.1
3887 4087 278.1
3888 4088 285.3
3889 4089 261.9
3890 4090 306
3891 4091 316.8
3892 4092 308.7
3893 4093 271.8
3894 4094 301.5
3895 4095 281.7
3896 4096 300.6
3897 4097 297.9
3898 4098 268.2
3899 4099 270
3900 4100 259.2
3901 4101 280.8
3902 4102 266.4
3903 4103 293.4
3904 4104 270
3905 4105 303.3
3906 4106 264.6
3907 4107 300.6
3908 4108 314.1
3909 4109 280.8
3910 4110 267.3
3911 4111 270
3912 4112 315
3913 4113 277.2
3914 4114 307.8
3915 4115 290.7
3916 4116 303.3
3917 4117 345.6
3918 4118 310.5
3919 4119 317.7
3920 4120 270
3921 4121 278.1
3922 4122 325.8
3923 4123 219.6
3924 4124 306.9
3925 4125 256.5
3926 4126 299.7
3927 4127 296.1
3928 4128 264.6
3929 4129 261.9
3930 4130 296.1
3931 4131 278.1
3932 4132 285.3
3933 4133 298.8
3934 4134 283.5
3935 4135 322.2
3936 4136 297
3937 4137 302.4
3938 4138 307.8
3939 4139 284.4
3940 4140 295.2
3941 4141 336.6
3942 4142 277.2
3943 4143 313.2
3944 4144 297.9
3945 4145 294.3
3946 4146 268.2
3947 4147 306
3948 4148 261.9
3949 4149 288
3950 4150 345.6
3951 4151 319.5
3952 4152 307.8
3953 4153 304.2
3954 4154 291.6
3955 4155 324.9
3956 4156 297
3957 4157 313.2
3958 4158 281.7
3959 4159 304.2
3960 4160 317.7
3961 4161 283.5
3962 4162 274.5
3963 4163 314.1
3964 4164 310.5
3965 4165 306
3966 4166 303.3
3967 4167 314.1
3968 4168 316.8
3969 4169 296.1
3970 4170 270
3971 4171 297
3972 4172 307.8
3973 4173 297.9
3974 4174 292.5
3975 4175 299.7
3976 4176 263.7
3977 4177 307.8
3978 4178 299.7
3979 4179 270
3980 4180 305.1
3981 4181 295.2
3982 4182 314.1
3983 4183 324
3984 4184 318.6
3985 4185 308.7
3986 4186 306.9
3987 4187 302.4
3988 4188 312.3
3989 4189 289.8
3990 4190 272.7
3991 4191 288.9
3992 4192 301.5
3993 4193 275.4
3994 4194 301.5
3995 4195 310.5
3996 4196 302.4
3997 4197 290.7
3998 4198 326.7
3999 4199 303.3
4000 4200 313.2
4001 4201 315
4002 4202 284.4
4003 4203 310.5
4004 4204 306
4005 4205 353.7
4006 4206 315
4007 4207 337.5
4008 4208 298.8
4009 4209 299.7
4010 4210 310.5
4011 4211 306
4012 4212 339.3
4013 4213 293.4
4014 4214 313.2
4015 4215 279.9
4016 4216 325.8
4017 4217 297.9
4018 4218 317.7
4019 4219 331.2
4020 4220 320.4
4021 4221 292.5
4022 4222 297
4023 4223 308.7
4024 4224 276.3
4025 4225 280.8
4026 4226 299.7
4027 4227 340.2
4028 4228 308.7
4029 4229 270
4030 4230 287.1
4031 4231 251.1
4032 4232 299.7
4033 4233 301.5
4034 4234 281.7
4035 4235 260.1
4036 4236 267.3
4037 4237 247.5
4038 4238 283.5
4039 4239 280.8
4040 4240 261.9
4041 4241 271.8
4042 4242 282.6
4043 4243 243.9
4044 4244 279
4045 4245 244.8
4046 4246 288.9
4047 4247 250.2
4048 4248 261
4049 4249 261.9
4050 4250 276.3
4051 4251 249.3
4052 4252 265.5
4053 4253 278.1
4054 4254 277.2
4055 4255 281.7
4056 4256 270.9
4057 4257 249.3
4058 4258 300.6
4059 4259 287.1
4060 4260 260.1
4061 4261 264.6
4062 4262 236.7
4063 4263 245.7
4064 4264 246.6
4065 4265 276.3
4066 4266 275.4
4067 4267 275.4
4068 4268 281.7
4069 4269 262.8
4070 4270 261.9
4071 4271 239.4
4072 4272 241.2
4073 4273 251.1
4074 4274 283.5
4075 4275 274.5
4076 4276 288
4077 4277 268.2
4078 4278 270.9
4079 4279 272.7
4080 4280 281.7
4081 4281 283.5
4082 4282 262.8
4083 4283 237.6
4084 4284 244.8
4085 4285 265.5
4086 4286 261.9
4087 4287 243
4088 4288 254.7
4089 4289 279
4090 4290 263.7
4091 4291 304.2
4092 4292 297.9
4093 4293 245.7
4094 4294 258.3
4095 4295 256.5
4096 4296 264.6
4097 4297 256.5
4098 4298 276.3
4099 4299 278.1
4100 4300 245.7
4101 4301 253.8
4102 4302 282.6
4103 4303 277.2
4104 4304 216
4105 4305 236.7
4106 4306 291.6
4107 4307 272.7
4108 4308 243
4109 4309 264.6
4110 4310 247.5
4111 4311 261.9
4112 4312 263.7
4113 4313 281.7
4114 4314 270.9
4115 4315 275.4
4116 4316 272.7
4117 4317 265.5
4118 4318 287.1
4119 4319 273.6
4120 4320 278.1
4121 4321 270.9
4122 4322 280.8
4123 4323 268.2
4124 4324 267.3
4125 4325 295.2
4126 4326 275.4
4127 4327 252.9
4128 4328 296.1
4129 4329 273.6
4130 4330 274.5
4131 4331 285.3
4132 4332 241.2
4133 4333 265.5
4134 4334 249.3
4135 4335 225
4136 4336 271.8
4137 4337 277.2
4138 4338 252.9
4139 4339 270.9
4140 4340 269.1
4141 4341 253.8
4142 4342 253.8
4143 4343 238.5
4144 4344 241.2
4145 4345 256.5
4146 4346 277.2
4147 4347 257.4
4148 4348 270.9
4149 4349 261
4150 4350 276.3
4151 4351 268.2
4152 4352 249.3
4153 4353 234
4154 4354 255.6
4155 4355 264.6
4156 4356 243
4157 4357 244.8
4158 4358 290.7
4159 4359 272.7
4160 4360 253.8
4161 4361 264.6
4162 4362 279
4163 4363 257.4
4164 4364 307.8
4165 4365 294.3
4166 4366 270.9
4167 4367 269.1
4168 4368 274.5
4169 4369 260.1
4170 4370 287.1
4171 4371 259.2
4172 4372 282.6
4173 4373 237.6
4174 4374 285.3
4175 4375 295.2
4176 4376 262.8
4177 4377 293.4
4178 4378 287.1
4179 4379 295.2
4180 4380 320.4
4181 4381 283.5
4182 4382 288
4183 4383 252.9
4184 4384 292.5
4185 4385 288.9
4186 4386 304.2
4187 4387 298.8
4188 4388 308.7
4189 4389 308.7
4190 4390 340.2
4191 4391 312.3
4192 4392 280.8
4193 4393 315.9
4194 4394 303.3
4195 4395 297.9
4196 4396 327.6
4197 4397 306.9
4198 4398 351
4199 4399 348.3
4200 4400 317.7
4201 4401 305.1
4202 4402 315
4203 4403 324.9
4204 4404 307.8
4205 4405 308.7
4206 4406 287.1
4207 4407 304.2
4208 4408 274.5
4209 4409 288.9
4210 4410 283.5
4211 4411 318.6
4212 4412 288.9
4213 4413 291.6
4214 4414 295.2
4215 4415 262.8
4216 4416 320.4
4217 4417 310.5
4218 4418 306.9
4219 4419 327.6
4220 4420 284.4
4221 4421 253.8
4222 4422 270
4223 4423 291.6
4224 4424 259.2
4225 4425 275.4
4226 4426 247.5
4227 4427 270.9
4228 4428 252
4229 4429 260.1
4230 4430 318.6
4231 4431 279.9
4232 4432 249.3
4233 4433 265.5
4234 4434 297.9
4235 4435 291.6
4236 4436 282.6
4237 4437 289.8
4238 4438 269.1
4239 4439 269.1
4240 4440 274.5
4241 4441 283.5
4242 4442 264.6
4243 4443 242.1
4244 4444 267.3
4245 4445 245.7
4246 4446 285.3
4247 4447 257.4
4248 4448 271.8
4249 4449 284.4
4250 4450 325.8
4251 4451 336.6
4252 4452 297
4253 4453 303.3
4254 4454 320.4
4255 4455 288
4256 4456 261.9
4257 4457 247.5
4258 4458 279.9
4259 4459 256.5
4260 4460 308.7
4261 4461 241.2
4262 4462 286.2
4263 4463 310.5
4264 4464 277.2
4265 4465 286.2
4266 4466 299.7
4267 4467 303.3
4268 4468 296.1
4269 4469 259.2
4270 4470 250.2
4271 4471 249.3
4272 4472 283.5
4273 4473 267.3
4274 4474 284.4
4275 4475 244.8
4276 4476 293.4
4277 4477 273.6
4278 4478 287.1
4279 4479 274.5
4280 4480 264.6
4281 4481 308.7
4282 4482 282.6
4283 4483 281.7
4284 4484 243
4285 4485 299.7
4286 4486 270
4287 4487 305.1
4288 4488 300.6
4289 4489 328.5
4290 4490 301.5
4291 4491 269.1
4292 4492 265.5
4293 4493 302.4
4294 4494 306.9
4295 4495 287.1
4296 4496 276.3
4297 4497 297.9
4298 4498 270
4299 4499 255.6
4300 4500 271.8
4301 4501 275.4
4302 4502 269.1
4303 4503 318.6
4304 4504 296.1
4305 4505 274.5
4306 4506 271.8
4307 4507 330.3
4308 4508 288.9
4309 4509 290.7
4310 4510 293.4
4311 4511 287.1
4312 4512 283.5
4313 4513 278.1
4314 4514 291.6
4315 4515 288
4316 4516 308.7
4317 4517 281.7
4318 4518 297.9
4319 4519 278.1
4320 4520 318.6
4321 4521 287.1
4322 4522 283.5
4323 4523 318.6
4324 4524 301.5
4325 4525 294.3
4326 4526 310.5
4327 4527 308.7
4328 4528 306.9
4329 4529 283.5
4330 4530 310.5
4331 4531 282.6
4332 4532 324
4333 4533 329.4
4334 4534 308.7
4335 4535 306
4336 4536 315.9
4337 4537 291.6
4338 4538 309.6
4339 4539 251.1
4340 4540 289.8
4341 4541 308.7
4342 4542 304.2
4343 4543 295.2
4344 4544 301.5
4345 4545 308.7
4346 4546 269.1
4347 4547 288.9
4348 4548 315
4349 4549 289.8
4350 4550 285.3
4351 4551 283.5
4352 4552 319.5
4353 4553 277.2
4354 4554 336.6
4355 4555 260.1
4356 4556 297.9
4357 4557 304.2
4358 4558 306.9
4359 4559 301.5
4360 4560 286.2
4361 4561 265.5
4362 4562 297.9
4363 4563 275.4
4364 4564 268.2
4365 4565 294.3
4366 4566 291.6
4367 4567 272.7
4368 4568 261.9
4369 4569 279
4370 4570 279.9
4371 4571 269.1
4372 4572 269.1
4373 4573 281.7
4374 4574 281.7
4375 4575 279
4376 4576 292.5
4377 4577 248.4
4378 4578 235.8
4379 4579 311.4
4380 4580 281.7
4381 4581 306
4382 4582 307.8
4383 4583 261
4384 4584 285.3
4385 4585 281.7
4386 4586 305.1
4387 4587 272.7
4388 4588 293.4
4389 4589 279.9
4390 4590 258.3
4391 4591 270
4392 4592 249.3
4393 4593 250.2
4394 4594 288
4395 4595 298.8
4396 4596 299.7
4397 4597 262.8
4398 4598 275.4
4399 4599 298.8
4400 4600 254.7
4401 4601 276.3
4402 4602 283.5
4403 4603 267.3
4404 4604 279.9
4405 4605 277.2
4406 4606 256.5
4407 4607 285.3
4408 4608 272.7
4409 4609 298.8
4410 4610 246.6
4411 4611 300.6
4412 4612 264.6
4413 4613 274.5
4414 4614 265.5
4415 4615 277.2
4416 4616 286.2
4417 4617 288.9
4418 4618 273.6
4419 4619 281.7
4420 4620 277.2
4421 4621 282.6
4422 4622 252
4423 4623 316.8
4424 4624 301.5
4425 4625 299.7
4426 4626 292.5
4427 4627 281.7
4428 4628 266.4
4429 4629 285.3
4430 4630 275.4
4431 4631 280.8
4432 4632 286.2
4433 4633 263.7
4434 4634 252.9
4435 4635 227.7
4436 4636 263.7
4437 4637 228.6
4438 4638 216.9
4439 4639 236.7
4440 4640 207
4441 4641 254.7
4442 4642 224.1
4443 4643 237.6
4444 4644 282.6
4445 4645 283.5
4446 4646 243.9
4447 4647 221.4
4448 4648 230.4
4449 4649 207.9
4450 4650 209.7
4451 4651 242.1
4452 4652 238.5
4453 4653 252
4454 4654 243.9
4455 4655 227.7
4456 4656 221.4
4457 4657 229.5
4458 4658 215.1
4459 4659 234.9
4460 4660 265.5
4461 4661 261
4462 4662 254.7
4463 4663 266.4
4464 4664 242.1
4465 4665 241.2
4466 4666 207
4467 4667 239.4
4468 4668 246.6
4469 4669 252
4470 4670 253.8
4471 4671 261.9
4472 4672 279.9
4473 4673 267.3
4474 4674 250.2
4475 4675 252
4476 4676 247.5
4477 4677 258.3
4478 4678 284.4
4479 4679 245.7
4480 4680 244.8
4481 4681 247.5
4482 4682 310.5
4483 4683 272.7
4484 4684 296.1
4485 4685 270.9
4486 4686 278.1
4487 4687 297
4488 4688 308.7
4489 4689 249.3
4490 4690 260.1
4491 4691 252
4492 4692 252
4493 4693 276.3
4494 4694 269.1
4495 4695 245.7
4496 4696 261.9
4497 4697 312.3
4498 4698 279
4499 4699 278.1
4500 4700 294.3
4501 4701 310.5
4502 4702 293.4
4503 4703 300.6
4504 4704 265.5
4505 4705 298.8
4506 4706 261
4507 4707 243
4508 4708 264.6
4509 4709 243.9
4510 4710 253.8
4511 4711 274.5
4512 4712 244.8
4513 4713 265.5
4514 4714 259.2
4515 4715 269.1
4516 4716 262.8
4517 4717 315
4518 4718 290.7
4519 4719 261
4520 4720 261
4521 4721 280.8
4522 4722 262.8
4523 4723 324.9
4524 4724 294.3
4525 4725 263.7
4526 4726 282.6
4527 4727 267.3
4528 4728 349.2
4529 4729 293.4
4530 4730 306.9
4531 4731 264.6
4532 4732 319.5
4533 4733 284.4
4534 4734 323.1
4535 4735 297
4536 4736 279.9
4537 4737 277.2
4538 4738 293.4
4539 4739 315.9
4540 4740 296.1
4541 4741 321.3
4542 4742 289.8
4543 4743 261.9
4544 4744 281.7
4545 4745 293.4
4546 4746 243
4547 4747 258.3
4548 4748 251.1
4549 4749 252
4550 4750 240.3
4551 4751 259.2
4552 4752 243
4553 4753 219.6
4554 4754 255.6
4555 4755 272.7
4556 4756 237.6
4557 4757 271.8
4558 4758 306.9
4559 4759 258.3
4560 4760 264.6
4561 4761 271.8
4562 4762 287.1
4563 4763 262.8
4564 4764 276.3
4565 4765 271.8
4566 4766 306.9
4567 4767 303.3
4568 4768 278.1
4569 4769 276.3
4570 4770 260.1
4571 4771 287.1
4572 4772 287.1
4573 4773 279
4574 4774 296.1
4575 4775 291.6
4576 4776 289.8
4577 4777 290.7
4578 4778 286.2
4579 4779 271.8
4580 4780 299.7
4581 4781 322.2
4582 4782 276.3
4583 4783 286.2
4584 4784 302.4
4585 4785 314.1
4586 4786 309.6
4587 4787 319.5
4588 4788 279
4589 4789 254.7
4590 4790 266.4
4591 4791 263.7
4592 4792 252.9
4593 4793 281.7
4594 4794 284.4
4595 4795 297
4596 4796 305.1
4597 4797 267.3
4598 4798 292.5
4599 4799 301.5
4600 4800 287.1
4601 4801 325.8
4602 4802 280.8
4603 4803 279.9
4604 4804 276.3
4605 4805 294.3
4606 4806 287.1
4607 4807 264.6
4608 4808 297.9
4609 4809 317.7
4610 4810 292.5
4611 4811 277.2
4612 4812 291.6
4613 4813 301.5
4614 4814 263.7
4615 4815 242.1
4616 4816 269.1
4617 4817 241.2
4618 4818 286.2
4619 4819 304.2
4620 4820 261.9
4621 4821 289.8
4622 4822 272.7
4623 4823 283.5
4624 4824 294.3
4625 4825 289.8
4626 4826 270
4627 4827 208.8
4628 4828 278.1
4629 4829 296.1
4630 4830 288
4631 4831 277.2
4632 4832 278.1
4633 4833 283.5
4634 4834 289.8
4635 4835 273.6
4636 4836 303.3
4637 4837 283.5
4638 4838 343.8
4639 4839 328.5
4640 4840 285.3
4641 4841 316.8
4642 4842 323.1
4643 4843 276.3
4644 4844 333.9
4645 4845 285.3
4646 4846 316.8
4647 4847 297.9
4648 4848 311.4
4649 4849 344.7
4650 4850 305.1
4651 4851 306
4652 4852 313.2
4653 4853 273.6
4654 4854 285.3
4655 4855 279
4656 4856 309.6
4657 4857 315.9
4658 4858 295.2
4659 4859 290.7
4660 4860 292.5
4661 4861 270.9
4662 4862 327.6
4663 4863 295.2
4664 4864 305.1
4665 4865 318.6
4666 4866 290.7
4667 4867 292.5
4668 4868 277.2
4669 4869 255.6
4670 4870 290.7
4671 4871 274.5
4672 4872 275.4
4673 4873 255.6
4674 4874 308.7
4675 4875 277.2
4676 4876 270
4677 4877 266.4
4678 4878 256.5
4679 4879 272.7
4680 4880 289.8
4681 4881 276.3
4682 4882 286.2
4683 4883 299.7
4684 4884 265.5
4685 4885 282.6
4686 4886 297
4687 4887 265.5
4688 4888 271.8
4689 4889 293.4
4690 4890 261.9
4691 4891 257.4
4692 4892 281.7
4693 4893 336.6
4694 4894 327.6
4695 4895 311.4
4696 4896 282.6
4697 4897 305.1
4698 4898 309.6
4699 4899 335.7
4700 4900 312.3
4701 4901 311.4
4702 4902 303.3
4703 4903 319.5
4704 4904 309.6
4705 4905 337.5
4706 4906 315
4707 4907 296.1
4708 4908 309.6
4709 4909 300.6
4710 4910 308.7
4711 4911 327.6
4712 4912 323.1
4713 4913 330.3
4714 4914 311.4
4715 4915 334.8
4716 4916 315
4717 4917 325.8
4718 4918 307.8
4719 4919 299.7
4720 4920 315
4721 4921 311.4
4722 4922 303.3
4723 4923 333.9
4724 4924 293.4
4725 4925 336.6
4726 4926 285.3
4727 4927 318.6
4728 4928 322.2
4729 4929 302.4
4730 4930 331.2
4731 4931 345.6
4732 4932 309.6
4733 4933 331.2
4734 4934 334.8
4735 4935 302.4
4736 4936 306
4737 4937 322.2
4738 4938 271.8
4739 4939 306.9
4740 4940 320.4
4741 4941 310.5
4742 4942 287.1
4743 4943 306.9
4744 4944 288.9
4745 4945 286.2
4746 4946 300.6
4747 4947 342
4748 4948 301.5
4749 4949 319.5
4750 4950 294.3
4751 4951 297
4752 4952 302.4
4753 4953 311.4
4754 4954 298.8
4755 4955 315.9
4756 4956 300.6
4757 4957 320.4
4758 4958 329.4
4759 4959 305.1
4760 4960 312.3
4761 4961 299.7
4762 4962 305.1
4763 4963 315.9
4764 4964 294.3
4765 4965 277.2
4766 4966 255.6
4767 4967 312.3
4768 4968 295.2
4769 4969 332.1
4770 4970 298.8
4771 4971 315.9
4772 4972 335.7
4773 4973 288.9
4774 4974 282.6
4775 4975 347.4
4776 4976 320.4
4777 4977 315
4778 4978 294.3
4779 4979 315
4780 4980 321.3
4781 4981 275.4
4782 4982 337.5
4783 4983 275.4
4784 4984 282.6
4785 4985 292.5
4786 4986 324
4787 4987 287.1
4788 4988 256.5
4789 4989 262.8
4790 4990 316.8
4791 4991 304.2
4792 4992 331.2
4793 4993 306
4794 4994 326.7
4795 4995 298.8
4796 4996 306.9
4797 4997 306.9
4798 4998 319.5
4799 4999 300.6
4800 5000 300.6
4801 5001 323.1
4802 5002 297
4803 5003 306.9
4804 5004 314.1
4805 5005 322.2
4806 5006 285.3
4807 5007 331.2
4808 5008 275.4
4809 5009 301.5
4810 5010 289.8
4811 5011 308.7
4812 5012 252.9
4813 5013 273.6
4814 5014 321.3
4815 5015 302.4
4816 5016 270.9
4817 5017 281.7
4818 5018 302.4
4819 5019 261
4820 5020 298.8
4821 5021 297.9
4822 5022 288.9
4823 5023 252.9
4824 5024 309.6
4825 5025 288.9
4826 5026 259.2
4827 5027 288
4828 5028 318.6
4829 5029 310.5
4830 5030 262.8
4831 5031 281.7
4832 5032 279.9
4833 5033 293.4
4834 5034 272.7
4835 5035 317.7
4836 5036 320.4
4837 5037 335.7
4838 5038 301.5
4839 5039 298.8
4840 5040 298.8
4841 5041 312.3
4842 5042 288
4843 5043 335.7
4844 5044 279.9
4845 5045 277.2
4846 5046 315.9
4847 5047 280.8
4848 5048 296.1
4849 5049 316.8
4850 5050 284.4
4851 5051 305.1
4852 5052 261.9
4853 5053 306.9
4854 5054 335.7
4855 5055 322.2
4856 5056 313.2
4857 5057 321.3
4858 5058 334.8
4859 5059 326.7
4860 5060 306.9
4861 5061 308.7
4862 5062 353.7
4863 5063 318.6
4864 5064 289.8
4865 5065 309.6
4866 5066 302.4
4867 5067 271.8
4868 5068 290.7
4869 5069 279.9
4870 5070 271.8
4871 5071 280.8
4872 5072 249.3
4873 5073 272.7
4874 5074 288
4875 5075 314.1
4876 5076 290.7
4877 5077 285.3
4878 5078 293.4
4879 5079 293.4
4880 5080 300.6
4881 5081 298.8
4882 5082 297
4883 5083 288
4884 5084 274.5
4885 5085 301.5
4886 5086 287.1
4887 5087 275.4
4888 5088 279.9
4889 5089 312.3
4890 5090 270.9
4891 5091 276.3
4892 5092 297
4893 5093 283.5
4894 5094 287.1
4895 5095 303.3
4896 5096 315
4897 5097 297.9
4898 5098 314.1
4899 5099 309.6
4900 5100 297
4901 5101 292.5
4902 5102 303.3
4903 5103 319.5
4904 5104 297
4905 5105 278.1
4906 5106 272.7
4907 5107 264.6
4908 5108 301.5
4909 5109 286.2
4910 5110 279
4911 5111 297.9
4912 5112 297.9
4913 5113 283.5
4914 5114 266.4
4915 5115 259.2
4916 5116 284.4
4917 5117 268.2
4918 5118 287.1
4919 5119 304.2
4920 5120 314.1
4921 5121 327.6
4922 5122 299.7
4923 5123 261
4924 5124 253.8
4925 5125 303.3
4926 5126 277.2
4927 5127 312.3
4928 5128 287.1
4929 5129 290.7
4930 5130 290.7
4931 5131 280.8
4932 5132 284.4
4933 5133 286.2
4934 5134 289.8
4935 5135 290.7
4936 5136 284.4
4937 5137 277.2
4938 5138 237.6
4939 5139 294.3
4940 5140 301.5
4941 5141 310.5
4942 5142 272.7
4943 5143 290.7
4944 5144 306
4945 5145 259.2
4946 5146 284.4
4947 5147 243
4948 5148 290.7
4949 5149 278.1
4950 5150 282.6
4951 5151 288
4952 5152 292.5
4953 5153 309.6
4954 5154 318.6
4955 5155 320.4
4956 5156 317.7
4957 5157 316.8
4958 5158 302.4
4959 5159 304.2
4960 5160 310.5
4961 5161 315.9
4962 5162 307.8
4963 5163 298.8
4964 5164 299.7
4965 5165 275.4
4966 5166 308.7
4967 5167 264.6
4968 5168 343.8
4969 5169 324.9
4970 5170 293.4
4971 5171 288.9
4972 5172 295.2
4973 5173 341.1
4974 5174 313.2
4975 5175 315.9
4976 5176 346.5
4977 5177 330.3
4978 5178 300.6
4979 5179 306
4980 5180 330.3
4981 5181 316.8
4982 5182 312.3
4983 5183 315
4984 5184 306.9
4985 5185 335.7
4986 5186 328.5
4987 5187 309.6
4988 5188 298.8
4989 5189 333
4990 5190 309.6
4991 5191 293.4
4992 5192 293.4
4993 5193 294.3
4994 5194 292.5
4995 5195 336.6
4996 5196 288
4997 5197 309.6
4998 5198 304.2
4999 5199 297
5000 5200 333
5001 5201 302.4
5002 5202 323.1
5003 5203 294.3
5004 5204 302.4
5005 5205 328.5
5006 5206 336.6
5007 5207 309.6
5008 5208 320.4
5009 5209 311.4
5010 5210 348.3
5011 5211 290.7
5012 5212 319.5
5013 5213 291.6
5014 5214 316.8
5015 5215 306
5016 5216 313.2
5017 5217 307.8
5018 5218 261
5019 5219 339.3
5020 5220 297
5021 5221 290.7
5022 5222 300.6
5023 5223 326.7
5024 5224 306.9
5025 5225 334.8
5026 5226 317.7
5027 5227 297.9
5028 5228 306
5029 5229 345.6
5030 5230 348.3
5031 5231 288
5032 5232 295.2
5033 5233 303.3
5034 5234 327.6
5035 5235 344.7
5036 5236 319.5
5037 5237 318.6
5038 5238 300.6
5039 5239 323.1
5040 5240 288
5041 5241 332.1
5042 5242 323.1
5043 5243 321.3
5044 5244 324.9
5045 5245 303.3
5046 5246 313.2
5047 5247 337.5
5048 5248 313.2
5049 5249 292.5
5050 5250 304.2
5051 5251 329.4
5052 5252 276.3
5053 5253 328.5
5054 5254 296.1
5055 5255 294.3
5056 5256 319.5
5057 5257 298.8
5058 5258 270
5059 5259 274.5
5060 5260 310.5
5061 5261 287.1
5062 5262 298.8
5063 5263 295.2
5064 5264 281.7
5065 5265 306
5066 5266 311.4
5067 5267 299.7
5068 5268 318.6
5069 5269 278.1
5070 5270 324
5071 5271 329.4
5072 5272 314.1
5073 5273 306
5074 5274 304.2
5075 5275 290.7
5076 5276 305.1
5077 5277 281.7
5078 5278 290.7
5079 5279 292.5
5080 5280 296.1
5081 5281 319.5
5082 5282 279
5083 5283 298.8
5084 5284 280.8
5085 5285 298.8
5086 5286 301.5
5087 5287 277.2
5088 5288 287.1
5089 5289 281.7
5090 5290 245.7
5091 5291 291.6
5092 5292 265.5
5093 5293 302.4
5094 5294 280.8
5095 5295 303.3
5096 5296 271.8
5097 5297 279.9
5098 5298 306
5099 5299 268.2
5100 5300 282.6
5101 5301 270.9
5102 5302 303.3
5103 5303 284.4
5104 5304 298.8
5105 5305 267.3
5106 5306 306.9
5107 5307 289.8
5108 5308 270.9
5109 5309 252.9
5110 5310 315
5111 5311 293.4
5112 5312 269.1
5113 5313 293.4
5114 5314 315
5115 5315 291.6
5116 5316 296.1
5117 5317 320.4
5118 5318 319.5
5119 5319 308.7
5120 5320 272.7
5121 5321 275.4
5122 5322 306
5123 5323 284.4
5124 5324 303.3
5125 5325 311.4
5126 5326 252
5127 5327 313.2
5128 5328 248.4
5129 5329 289.8
5130 5330 295.2
5131 5331 274.5
5132 5332 290.7
5133 5333 285.3
5134 5334 279
5135 5335 288.9
5136 5336 307.8
5137 5337 281.7
5138 5338 313.2
5139 5339 305.1
5140 5340 299.7
5141 5341 316.8
5142 5342 323.1
5143 5343 343.8
5144 5344 299.7
5145 5345 325.8
5146 5346 285.3
5147 5347 305.1
5148 5348 316.8
5149 5349 316.8
5150 5350 281.7
5151 5351 322.2
5152 5352 297.9
5153 5353 297.9
5154 5354 283.5
5155 5355 304.2
5156 5356 297
5157 5357 294.3
5158 5358 267.3
5159 5359 340.2
5160 5360 264.6
5161 5361 295.2
5162 5362 279
5163 5363 318.6
5164 5364 319.5
5165 5365 298.8
5166 5366 304.2
5167 5367 301.5
5168 5368 320.4
5169 5369 324.9
5170 5370 339.3
5171 5371 307.8
5172 5372 306.9
5173 5373 272.7
5174 5374 278.1
5175 5375 291.6
5176 5376 290.7
5177 5377 272.7
5178 5378 307.8
5179 5379 315.9
5180 5380 317.7
5181 5381 330.3
5182 5382 267.3
5183 5383 290.7
5184 5384 348.3
5185 5385 314.1
5186 5386 307.8
5187 5387 302.4
5188 5388 296.1
5189 5389 315
5190 5390 287.1
5191 5391 287.1
5192 5392 288.9
5193 5393 303.3
5194 5394 305.1
5195 5395 278.1
5196 5396 297
5197 5397 298.8
5198 5398 280.8
5199 5399 275.4
5200 5400 293.4
5201 5401 285.3
5202 5402 304.2
5203 5403 299.7
5204 5404 285.3
5205 5405 276.3
5206 5406 273.6
5207 5407 318.6
5208 5408 270
5209 5409 279.9
5210 5410 267.3
5211 5411 258.3
5212 5412 263.7
5213 5413 300.6
5214 5414 328.5
5215 5415 255.6
5216 5416 251.1
5217 5417 280.8
5218 5418 300.6
5219 5419 290.7
5220 5420 294.3
5221 5421 306
5222 5422 315.9
5223 5423 296.1
5224 5424 255.6
5225 5425 282.6
5226 5426 317.7
5227 5427 304.2
5228 5428 279.9
5229 5429 322.2
5230 5430 320.4
5231 5431 295.2
5232 5432 330.3
5233 5433 332.1
5234 5434 329.4
5235 5435 333
5236 5436 302.4
5237 5437 351.9
5238 5438 302.4
5239 5439 315.9
5240 5440 297
5241 5441 279.9
5242 5442 305.1
5243 5443 317.7
5244 5444 325.8
5245 5445 337.5
5246 5446 278.1
5247 5447 288.9
5248 5448 294.3
5249 5449 312.3
5250 5450 319.5
5251 5451 299.7
5252 5452 299.7
5253 5453 306
5254 5454 282.6
5255 5455 296.1
5256 5456 280.8
5257 5457 315
5258 5458 297
5259 5459 261
5260 5460 304.2
5261 5461 280.8
5262 5462 324.9
5263 5463 275.4
5264 5464 297.9
5265 5465 277.2
5266 5466 312.3
5267 5467 293.4
5268 5468 321.3
5269 5469 313.2
5270 5470 336.6
5271 5471 311.4
5272 5472 281.7
5273 5473 288.9
5274 5474 293.4
5275 5475 268.2
5276 5476 301.5
5277 5477 288
5278 5478 325.8
5279 5479 340.2
5280 5480 309.6
5281 5481 310.5
5282 5482 296.1
5283 5483 288
5284 5484 322.2
5285 5485 309.6
5286 5486 335.7
5287 5487 318.6
5288 5488 295.2
5289 5489 324
5290 5490 321.3
5291 5491 297
5292 5492 283.5
5293 5493 273.6
5294 5494 311.4
5295 5495 276.3
5296 5496 297
5297 5497 313.2
5298 5498 301.5
5299 5499 292.5
5300 5500 286.2
5301 5501 326
5302 5502 344
5303 5503 323
5304 5504 332
5305 5505 317
5306 5506 312
5307 5507 314
5308 5508 325
5309 5509 319
5310 5510 312
5311 5511 356
5312 5512 302
5313 5513 307
5314 5514 339
5315 5515 351
5316 5516 332
5317 5517 298
5318 5518 303
5319 5519 361
5320 5520 319
5321 5521 343
5322 5522 319
5323 5523 315
5324 5524 341
5325 5525 339
5326 5526 358
5327 5527 353
5328 5528 337
5329 5529 343
5330 5530 308
5331 5531 311
5332 5532 338
5333 5533 294
5334 5534 313
5335 5535 291
5336 5536 299
5337 5537 321
5338 5538 305
5339 5539 336
5340 5540 331
5341 5541 344
5342 5542 303
5343 5543 353
5344 5544 333
5345 5545 349
5346 5546 344
5347 5547 307
5348 5548 380
5349 5549 320
5350 5550 377
5351 5551 395
5352 5552 389
5353 5553 329
5354 5554 315
5355 5555 367
5356 5556 346
5357 5557 337
5358 5558 403
5359 5559 366
5360 5560 346
5361 5561 346
5362 5562 392
5363 5563 341
5364 5564 302
5365 5565 351
5366 5566 323
5367 5567 295
5368 5568 325
5369 5569 357
5370 5570 290
5371 5571 308
5372 5572 296
5373 5573 314
5374 5574 325
5375 5575 324
5376 5576 303
5377 5577 351
5378 5578 308
5379 5579 323
5380 5580 328
5381 5581 350
5382 5582 334
5383 5583 360
5384 5584 360
5385 5585 353
5386 5586 344
5387 5587 359
5388 5588 351
5389 5589 356
5390 5590 360
5391 5591 326
5392 5592 303
5393 5593 355
5394 5594 337
5395 5595 327
5396 5596 301
5397 5597 315
5398 5598 350
5399 5599 360
5400 5600 310
5401 5601 354
5402 5602 344
5403 5603 338
5404 5604 350
5405 5605 363
5406 5606 305
5407 5607 367
5408 5608 328
5409 5609 354
5410 5610 337
5411 5611 324
5412 5612 318
5413 5613 344
5414 5614 290
5415 5615 372
5416 5616 351
5417 5617 314
5418 5618 325
5419 5619 341
5420 5620 300
5421 5621 337
5422 5622 363
5423 5623 328
5424 5624 303
5425 5625 326
5426 5626 337
5427 5627 319
5428 5628 320
5429 5629 298
5430 5630 325
5431 5631 350
5432 5632 331
5433 5633 308
5434 5634 294
5435 5635 280
5436 5636 306
5437 5637 346
5438 5638 276
5439 5639 302
5440 5640 300
5441 5641 312
5442 5642 293
5443 5643 293
5444 5644 309
5445 5645 321
5446 5646 300
5447 5647 297
5448 5648 324
5449 5649 287
5450 5650 313
5451 5651 327
5452 5652 374
5453 5653 329
5454 5654 358
5455 5655 334
5456 5656 355
5457 5657 338
5458 5658 335
5459 5659 317
5460 5660 314
5461 5661 347
5462 5662 304
5463 5663 348
5464 5664 341
5465 5665 360
5466 5666 330
5467 5667 335
5468 5668 316
5469 5669 330
5470 5670 312
5471 5671 340
5472 5672 328
5473 5673 312
5474 5674 322
5475 5675 327
5476 5676 330
5477 5677 302
5478 5678 309
5479 5679 327
5480 5680 319
5481 5681 319
5482 5682 283
5483 5683 302
5484 5684 291
5485 5685 319
5486 5686 297
5487 5687 333
5488 5688 301
5489 5689 321
5490 5690 312
5491 5691 310
5492 5692 315
5493 5693 323
5494 5694 319
5495 5695 326
5496 5696 342
5497 5697 332
5498 5698 301
5499 5699 325
5500 5700 293
5501 5701 355
5502 5702 360
5503 5703 321
5504 5704 344
5505 5705 323
5506 5706 276
5507 5707 294
5508 5708 266
5509 5709 343
5510 5710 321
5511 5711 346
5512 5712 315
5513 5713 329
5514 5714 339
5515 5715 309
5516 5716 301
5517 5717 303
5518 5718 331
5519 5719 313
5520 5720 311
5521 5721 380
5522 5722 360
5523 5723 307
5524 5724 361
5525 5725 380
5526 5726 356
5527 5727 343
5528 5728 318
5529 5729 350
5530 5730 374
5531 5731 323
5532 5732 315
5533 5733 370
5534 5734 380
5535 5735 317
5536 5736 301
5537 5737 338
5538 5738 379
5539 5739 339
5540 5740 390
5541 5741 400
5542 5742 370
5543 5743 346
5544 5744 298
5545 5745 316
5546 5746 344
5547 5747 294
5548 5748 309
5549 5749 334
5550 5750 344
5551 5751 307
5552 5752 315
5553 5753 308
5554 5754 323
5555 5755 337
5556 5756 347
5557 5757 334
5558 5758 390
5559 5759 327
5560 5760 358
5561 5761 317
5562 5762 339
5563 5763 328
5564 5764 303
5565 5765 324
5566 5766 373
5567 5767 351
5568 5768 360
5569 5769 335
5570 5770 321
5571 5771 328
5572 5772 344
5573 5773 343
5574 5774 312
5575 5775 312
5576 5776 302
5577 5777 317
5578 5778 335
5579 5779 314
5580 5780 351
5581 5781 328
5582 5782 367
5583 5783 351
5584 5784 358
5585 5785 313
5586 5786 313
5587 5787 337
5588 5788 333
5589 5789 367
5590 5790 355
5591 5791 340
5592 5792 343
5593 5793 341
5594 5794 340
5595 5795 356
5596 5796 364
5597 5797 331
5598 5798 307
5599 5799 369
5600 5800 340
5601 5801 364
5602 5802 292
5603 5803 361
5604 5804 306
5605 5805 311
5606 5806 331
5607 5807 363
5608 5808 301
5609 5809 314
5610 5810 353
5611 5811 324
5612 5812 347
5613 5813 357
5614 5814 362
5615 5815 321
5616 5816 343
5617 5817 342
5618 5818 277
5619 5819 326
5620 5820 302
5621 5821 344
5622 5822 298
5623 5823 325
5624 5824 354
5625 5825 311
5626 5826 295
5627 5827 352
5628 5828 351
5629 5829 317
5630 5830 323
5631 5831 288
5632 5832 335
5633 5833 328
5634 5834 316
5635 5835 329
5636 5836 328
5637 5837 315
5638 5838 299
5639 5839 308
5640 5840 264
5641 5841 347
5642 5842 317
5643 5843 359
5644 5844 358
5645 5845 367
5646 5846 350
5647 5847 349
5648 5848 318
5649 5849 390
5650 5850 351
5651 5851 356
5652 5852 303
5653 5853 317
5654 5854 316
5655 5855 306
5656 5856 292
5657 5857 336
5658 5858 293
5659 5859 300
5660 5860 333
5661 5861 314
5662 5862 319
5663 5863 352
5664 5864 347
5665 5865 288
5666 5866 298
5667 5867 324
5668 5868 320
5669 5869 295
5670 5870 349
5671 5871 332
5672 5872 303
5673 5873 341
5674 5874 308
5675 5875 327
5676 5876 292
5677 5877 264
5678 5878 272
5679 5879 339
5680 5880 308
5681 5881 312
5682 5882 289
5683 5883 306
5684 5884 309
5685 5885 321
5686 5886 336
5687 5887 303
5688 5888 325
5689 5889 300
5690 5890 359
5691 5891 310
5692 5892 311
5693 5893 352
5694 5894 333
5695 5895 314
5696 5896 355
5697 5897 335
5698 5898 366
5699 5899 343
5700 5900 316
5701 5901 325
5702 5902 323
5703 5903 305
5704 5904 345
5705 5905 317
5706 5906 349
5707 5907 323
5708 5908 300
5709 5909 308
5710 5910 299
5711 5911 333
5712 5912 275
5713 5913 307
5714 5914 333
5715 5915 346
5716 5916 323
5717 5917 309
5718 5918 300
5719 5919 299
5720 5920 281
5721 5921 344
5722 5922 320
5723 5923 335
5724 5924 334
5725 5925 348
5726 5926 323
5727 5927 318
5728 5928 312
5729 5929 317
5730 5930 344
5731 5931 339
5732 5932 325
5733 5933 327
5734 5934 324
5735 5935 294
5736 5936 336
5737 5937 344
5738 5938 321
5739 5939 330
5740 5940 331
5741 5941 344
5742 5942 343
5743 5943 328
5744 5944 325
5745 5945 350
5746 5946 306
5747 5947 327
5748 5948 308
5749 5949 282
5750 5950 318
5751 5951 326
5752 5952 288
5753 5953 289
5754 5954 309
5755 5955 308
5756 5956 324
5757 5957 292
5758 5958 313
5759 5959 292
5760 5960 286
5761 5961 334
5762 5962 320
5763 5963 309
5764 5964 298
5765 5965 321
5766 5966 320
5767 5967 325
5768 5968 319
5769 5969 341
5770 5970 307
5771 5971 345
5772 5972 347
5773 5973 328
5774 5974 292
5775 5975 351
5776 5976 316
5777 5977 351
5778 5978 341
5779 5979 312
5780 5980 292
5781 5981 310
5782 5982 308
5783 5983 346
5784 5984 298
5785 5985 291
5786 5986 342
5787 5987 284
5788 5988 293
5789 5989 284
5790 5990 352
5791 5991 354
5792 5992 328
5793 5993 318
5794 5994 326
5795 5995 333
5796 5996 346
5797 5997 307
5798 5998 331
5799 5999 311
5800 6000 341
5801 6001 348
5802 6002 343
5803 6003 374
5804 6004 345
5805 6005 311
5806 6006 312
5807 6007 336
5808 6008 317
5809 6009 349
5810 6010 345
5811 6011 347
5812 6012 320
5813 6013 327
5814 6014 354
5815 6015 339
5816 6016 331
5817 6017 360
5818 6018 297
5819 6019 285
5820 6020 291
5821 6021 365
5822 6022 359
5823 6023 287
5824 6024 313
5825 6025 321
5826 6026 323
5827 6027 382
5828 6028 333
5829 6029 352
5830 6030 329
5831 6031 326
5832 6032 321
5833 6033 316
5834 6034 374
5835 6035 305
5836 6036 358
5837 6037 321
5838 6038 319
5839 6039 313
5840 6040 340
5841 6041 353
5842 6042 328
5843 6043 317
5844 6044 330
5845 6045 332
5846 6046 291
5847 6047 292
5848 6048 330
5849 6049 301
5850 6050 288
5851 6051 352
5852 6052 308
5853 6053 319
5854 6054 304
5855 6055 307
5856 6056 276
5857 6057 281
5858 6058 349
5859 6059 302
5860 6060 289
5861 6061 265
5862 6062 277
5863 6063 303
5864 6064 321
5865 6065 305
5866 6066 301
5867 6067 313
5868 6068 304
5869 6069 291
5870 6070 319
5871 6071 296
5872 6072 291
5873 6073 332
5874 6074 327
5875 6075 362
5876 6076 329
5877 6077 316
5878 6078 305
5879 6079 311
5880 6080 325
5881 6081 312
5882 6082 317
5883 6083 341
5884 6084 359
5885 6085 335
5886 6086 340
5887 6087 301
5888 6088 299
5889 6089 306
5890 6090 338
5891 6091 299
5892 6092 324
5893 6093 302
5894 6094 340
5895 6095 275
5896 6096 292
5897 6097 318
5898 6098 327
5899 6099 320
5900 6100 331
5901 6101 354
5902 6102 325
5903 6103 279
5904 6104 297
5905 6105 300
5906 6106 302
5907 6107 287
5908 6108 303
5909 6109 305
5910 6110 320
5911 6111 317
5912 6112 303
5913 6113 297
5914 6114 319
5915 6115 330
5916 6116 340
5917 6117 329
5918 6118 304
5919 6119 320
5920 6120 344
5921 6121 290
5922 6122 328
5923 6123 298
5924 6124 308
5925 6125 337
5926 6126 328
5927 6127 363
5928 6128 300
5929 6129 332
5930 6130 323
5931 6131 348
5932 6132 302
5933 6133 343
5934 6134 278
5935 6135 304
5936 6136 297
5937 6137 316
5938 6138 345
5939 6139 338
5940 6140 310
5941 6141 312
5942 6142 322
5943 6143 346
5944 6144 296
5945 6145 286
5946 6146 331
5947 6147 325
5948 6148 353
5949 6149 337
5950 6150 325
5951 6151 334
5952 6152 313
5953 6153 309
5954 6154 331
5955 6155 341
5956 6156 331
5957 6157 293
5958 6158 315
5959 6159 329
5960 6160 339
5961 6161 388
5962 6162 335
5963 6163 316
5964 6164 296
5965 6165 305
5966 6166 368
5967 6167 330
5968 6168 300
5969 6169 342
5970 6170 325
5971 6171 358
5972 6172 371
5973 6173 354
5974 6174 370
5975 6175 351
5976 6176 332
5977 6177 357
5978 6178 315
5979 6179 304
5980 6180 349
5981 6181 300
5982 6182 280
5983 6183 299
5984 6184 254
5985 6185 320
5986 6186 285
5987 6187 346
5988 6188 333
5989 6189 333
5990 6190 291
5991 6191 336
5992 6192 283
5993 6193 291
5994 6194 328
5995 6195 320
5996 6196 302
5997 6197 315
5998 6198 318
5999 6199 275
6000 6200 306
6001 6201 262
6002 6202 332
6003 6203 356
6004 6204 311
6005 6205 345
6006 6206 316
6007 6207 342
6008 6208 322
6009 6209 353
6010 6210 289
6011 6211 301
6012 6212 369
6013 6213 299
6014 6214 286
6015 6215 275
6016 6216 341
6017 6217 288
6018 6218 293
6019 6219 337
6020 6220 320
6021 6221 329
6022 6222 324
6023 6223 378
6024 6224 331
6025 6225 325
6026 6226 306
6027 6227 322
6028 6228 321
6029 6229 309
6030 6230 298
6031 6231 272
6032 6232 285
6033 6233 299
6034 6234 336
6035 6235 312
6036 6236 288
6037 6237 345
6038 6238 325
6039 6239 322
6040 6240 327
6041 6241 296
6042 6242 336
6043 6243 303
6044 6244 340
6045 6245 311
6046 6246 334
6047 6247 339
6048 6248 343
6049 6249 335
6050 6250 292
6051 6251 331
6052 6252 321
6053 6253 326
6054 6254 305
6055 6255 338
6056 6256 358
6057 6257 317
6058 6258 373
6059 6259 362
6060 6260 347
6061 6261 344
6062 6262 324
6063 6263 345
6064 6264 313
6065 6265 343
6066 6266 327
6067 6267 325
6068 6268 347
6069 6269 312
6070 6270 331
6071 6271 327
6072 6272 340
6073 6273 357
6074 6274 313
6075 6275 318
6076 6276 336
6077 6277 329
6078 6278 324
6079 6279 347
6080 6280 324
6081 6281 332
6082 6282 353
6083 6283 366
6084 6284 330
6085 6285 361
6086 6286 324
6087 6287 329
6088 6288 345
6089 6289 330
6090 6290 301
6091 6291 356
6092 6292 363
6093 6293 359
6094 6294 337
6095 6295 335
6096 6296 326
6097 6297 351
6098 6298 337
6099 6299 337
6100 6300 332
6101 6301 342
6102 6302 345
6103 6303 310
6104 6304 317
6105 6305 315
6106 6306 329
6107 6307 313
6108 6308 330
6109 6309 316
6110 6310 304
6111 6311 366
6112 6312 359
6113 6313 368
6114 6314 359
6115 6315 329
6116 6316 286
6117 6317 323
6118 6318 321
6119 6319 339
6120 6320 324
6121 6321 336
6122 6322 356
6123 6323 300
6124 6324 341
6125 6325 317
6126 6326 355
6127 6327 262.15
6128 6328 284.62
6129 6329 328.49
6130 6330 279.27
6131 6331 270.71
6132 6332 258.94
6133 6333 299.6
6134 6334 285.69
6135 6335 265.36
6136 6336 288.9
6137 6337 302.81
6138 6338 282.48
6139 6339 293.18
6140 6340 277.13
6141 6341 274.99
6142 6342 273.92
6143 6343 285.69
6144 6344 286.76
6145 6345 272.85
6146 6346 296.604
6147 6347 300.456
6148 6348 326.136
6149 6349 306.876
6150 6350 278.628
6151 6351 353.1
6152 6352 324.852
6153 6353 308.16
6154 6354 292.752
6155 6355 329.988
6156 6356 314.58
6157 6357 333.84
6158 6358 282.48
6159 6359 318.432
6160 6360 373.644
6161 6361 346.68
6162 6362 354.384
6163 6363 299.172
6164 6364 335.124
6165 6365 369.792
6166 6366 309.444
6167 6367 337.692
6168 6368 358.236
6169 6369 336.408
6170 6370 336.408
6171 6371 306.876
6172 6372 353.1
6173 6373 342.828
6174 6374 332.556
6175 6375 322.284
6176 6376 329.988
6177 6377 300.456
6178 6378 349.248
6179 6379 317.148
6180 6380 378.78
6181 6381 340.26
6182 6382 300.456
6183 6383 322.284
6184 6384 369.792
6185 6385 329.988
6186 6386 306.876
6187 6387 324.852
6188 6388 364.656
6189 6389 346.68
6190 6390 359.52
6191 6391 373.644
6192 6392 338.976
6193 6393 317.148
6194 6394 336.408
6195 6395 310.728
6196 6396 315.864
6197 6397 351.816
6198 6398 344.112
6199 6399 340.26
6200 6400 383.916
6201 6401 354.384
6202 6402 365.94
6203 6403 371.076
6204 6404 329.988
6205 6405 374.928
6206 6406 328.704
6207 6407 312.012
6208 6408 310.728
6209 6409 333.84
6210 6410 324.852
6211 6411 288.9
6212 6412 400.608
6213 6413 383.916
6214 6414 321
6215 6415 341.544
6216 6416 292.752
6217 6417 338.976
6218 6418 351.816
6219 6419 332.556
6220 6420 346.68
6221 6421 359.52
6222 6422 326.136
6223 6423 304.308
6224 6424 295.32
6225 6425 296.604
6226 6426 324.852
6227 6427 324.852
6228 6428 327.42
6229 6429 256.8
6230 6430 277.344
6231 6431 314.58
6232 6432 317.148
6233 6433 296.604
6234 6434 305.592
6235 6435 245.244
6236 6436 276.06
6237 6437 303.024
6238 6438 290.184
6239 6439 290.184
6240 6440 269.64
6241 6441 247.812
6242 6442 290.184
6243 6443 310.728
6244 6444 270.924
6245 6445 301.74
6246 6446 321
6247 6447 312.012
6248 6448 292.752
6249 6449 278.628
6250 6450 273.492
6251 6451 291.468
6252 6452 314.58
6253 6453 331.272
6254 6454 313.296
6255 6455 297.888
6256 6456 303.024
6257 6457 246.528
6258 6458 304.308
6259 6459 309.444
6260 6460 312.012
6261 6461 291.468
6262 6462 279.912
6263 6463 281.196
6264 6464 326.136
6265 6465 318.432
6266 6466 292.752
6267 6467 278.628
6268 6468 286.332
6269 6469 291.468
6270 6470 324.852
6271 6471 295.32
6272 6472 347.964
6273 6473 329.988
6274 6474 350.532
6275 6475 383.916
6276 6476 356.952
6277 6477 344.112
6278 6478 353.1
6279 6479 337.692
6280 6480 372.36
6281 6481 329.988
6282 6482 351.816
6283 6483 358.236
6284 6484 297.888
6285 6485 304.308
6286 6486 282.48
6287 6487 296.604
6288 6488 292.752
6289 6489 254.232
6290 6490 247.812
6291 6491 276.06
6292 6492 317.148
6293 6493 332.556
6294 6494 322.284
6295 6495 304.308
6296 6496 294.036
6297 6497 297.888
6298 6498 255.516
6299 6499 291.468
6300 6500 254.232
6301 6501 304.308
6302 6502 287.616
6303 6503 287.616
6304 6504 294.036
6305 6505 315.864
6306 6506 290.184
6307 6507 297.888
6308 6508 331.272
6309 6509 219.564
6310 6510 295.32
6311 6511 304.308
6312 6512 282.48
6313 6513 306.876
6314 6514 299.172
6315 6515 323.568
6316 6516 301.74
6317 6517 317.148
6318 6518 336.408
6319 6519 301.74
6320 6520 309.444
6321 6521 323.568
6322 6522 369.792
6323 6523 283.764
6324 6524 317.148
6325 6525 314.58
6326 6526 317.148
6327 6527 324.852
6328 6528 324.852
6329 6529 323.568
6330 6530 279.912
6331 6531 297.888
6332 6532 313.296
6333 6533 337.692
6334 6534 322.284
6335 6535 295.32
6336 6536 319.716
6337 6537 335.124
6338 6538 294.036
6339 6539 310.728
6340 6540 318.432
6341 6541 239.68
6342 6542 231.12
6343 6543 236.47
6344 6544 249.31
6345 6545 258.94
6346 6546 257.87
6347 6547 279.27
6348 6548 278.2
6349 6549 251.45
6350 6550 258.94
6351 6551 301.74
6352 6552 272.85
6353 6553 283.55
6354 6554 300.67
6355 6555 274.99
6356 6556 273.92
6357 6557 317.79
6358 6558 295.32
6359 6559 295.32
6360 6560 292.11
6361 6561 301.74
6362 6562 322.07
6363 6563 327.42
6364 6564 332.77
6365 6565 316.72
6366 6566 318.86
6367 6567 317.79
6368 6568 313.51
6369 6569 307.09
6370 6570 312.44
6371 6571 299.6
6372 6572 297.46
6373 6573 300.67
6374 6574 342.4
6375 6575 288.9
6376 6576 310.3
6377 6577 337.05
6378 6578 268.57
6379 6579 289.97
6380 6580 256.8
6381 6581 319.93
6382 6582 304.95
6383 6583 309.23
6384 6584 280.34
6385 6585 267.5
6386 6586 274.99
6387 6587 287.83
6388 6588 331.7
6389 6589 311.37
6390 6590 310.3
6391 6591 293.18
6392 6592 353.1
6393 6593 251.45
6394 6594 323.14
6395 6595 357.38
6396 6596 359.52
6397 6597 345.61
6398 6598 328.49
6399 6599 386.27
6400 6600 361.66
6401 6601 306.02
6402 6602 358.45
6403 6603 332.77
6404 6604 323.14
6405 6605 308.16
6406 6606 301.74
6407 6607 304.95
6408 6608 327.42
6409 6609 349.89
6410 6610 381.99
6411 6611 362.73
6412 6612 333.84
6413 6613 310.3
6414 6614 330.63
6415 6615 271.78
6416 6616 301.74
6417 6617 294.25
6418 6618 326.35
6419 6619 311.37
6420 6620 317.79
6421 6621 323.14
6422 6622 335.98
6423 6623 330.63
6424 6624 353.1
6425 6625 311.37
6426 6626 308.16
6427 6627 368.08
6428 6628 325.28
6429 6629 345.61
6430 6630 321
6431 6631 321
6432 6632 299.6
6433 6633 335.98
6434 6634 295.32
6435 6635 311.37
6436 6636 332.77
6437 6637 330.63
6438 6638 257.87
6439 6639 267.5
6440 6640 330.63
6441 6641 335.98
6442 6642 344.54
6443 6643 321
6444 6644 318.86
6445 6645 304.95
6446 6646 332.77
6447 6647 308.16
6448 6648 273.92
6449 6649 318.86
6450 6650 270.71
6451 6651 295.32
6452 6652 282.48
6453 6653 325.28
6454 6654 307.09
6455 6655 279.27
6456 6656 348.82
6457 6657 306.02
6458 6658 300.67
6459 6659 324.21
6460 6660 302.81
6461 6661 310.3
6462 6662 318.86
6463 6663 276.06
6464 6664 327.42
6465 6665 308.16
6466 6666 301.74
6467 6667 314.58
6468 6668 316.72
6469 6669 313.51
6470 6670 309.23
6471 6671 300.67
6472 6672 323.14
6473 6673 303.88
6474 6674 326.35
6475 6675 327.42
6476 6676 270.71
6477 6677 272.85
6478 6678 302.81
6479 6679 303.88
6480 6680 302.81
6481 6681 293.18
6482 6682 343.47
6483 6683 350.96
6484 6684 380.92
6485 6685 308.16
6486 6686 363.8
6487 6687 321
6488 6688 348.82
6489 6689 321
6490 6690 314.58
6491 6691 295.32
6492 6692 294.25
6493 6693 327.42
6494 6694 300.67
6495 6695 280.34
6496 6696 312.44
6497 6697 326.35
6498 6698 285.69
6499 6699 315.65
6500 6700 310.3
6501 6701 310.3
6502 6702 292.11
6503 6703 293.18
6504 6704 253.59
6505 6705 315.65
6506 6706 331.7
6507 6707 306.02
6508 6708 296.39
6509 6709 354.17
6510 6710 287.83
6511 6711 284.62
6512 6712 292.11
6513 6713 322.07
6514 6714 322.07
6515 6715 304.95
6516 6716 325.28
6517 6717 304.95
6518 6718 296.39
6519 6719 299.6
6520 6720 291.04
6521 6721 313.51
6522 6722 295.32
6523 6723 315.65
6524 6724 355.24
6525 6725 312.44
6526 6726 327.42
6527 6727 307.09
6528 6728 306.02
6529 6729 341.33
6530 6730 313.51
6531 6731 301.74
6532 6732 325.28
6533 6733 324.21
6534 6734 324.21
6535 6735 315.65
6536 6736 291.04
6537 6737 332.77
6538 6738 334.91
6539 6739 333.84
6540 6740 276.06
6541 6741 345.61
6542 6742 316.72
6543 6743 347.75
6544 6744 302.81
6545 6745 354.17
6546 6746 321
6547 6747 361.66
6548 6748 309.23
6549 6749 285.69
6550 6750 363.8
6551 6751 298.53
6552 6752 317.79
6553 6753 321
6554 6754 272.85
6555 6755 312.44
6556 6756 318.86
6557 6757 301.74
6558 6758 339.19
6559 6759 292.11
6560 6760 288.9
6561 6761 274.99
6562 6762 299.6
6563 6763 311.37
6564 6764 303.88
6565 6765 267.5
6566 6766 291.04
6567 6767 257.87
6568 6768 265.36
6569 6769 255.73
6570 6770 274.99
6571 6771 299.6
6572 6772 272.85
6573 6773 293.18
6574 6774 263.22
6575 6775 298.53
6576 6776 295.32
6577 6777 313.51
6578 6778 294.25
6579 6779 281.41
6580 6780 337.05
6581 6781 266.43
6582 6782 282.48
6583 6783 281.41
6584 6784 297.46
6585 6785 255.73
6586 6786 314.58
6587 6787 288.9
6588 6788 234.33
6589 6789 274.99
6590 6790 293.18
6591 6791 278.2
6592 6792 268.57
6593 6793 263.22
6594 6794 267.5
6595 6795 266.43
6596 6796 266.43
6597 6797 300.67
6598 6798 241.82
6599 6799 273.92
6600 6800 283.55
6601 6801 310.3
6602 6802 295.32
6603 6803 303.88
6604 6804 274.99
6605 6805 294.25
6606 6806 338.12
6607 6807 349.89
6608 6808 319.93
6609 6809 316.72
6610 6810 344.54
6611 6811 339.19
6612 6812 350.96
6613 6813 322.07
6614 6814 337.05
6615 6815 313.51
6616 6816 327.42
6617 6817 338.12
6618 6818 329.56
6619 6819 338.12
6620 6820 327.42
6621 6821 316.72
6622 6822 285.69
6623 6823 308.16
6624 6824 278.2
6625 6825 288.9
6626 6826 326.35
6627 6827 310.3
6628 6828 284.62
6629 6829 274.99
6630 6830 299.6
6631 6831 281.41
6632 6832 295.32
6633 6833 288.9
6634 6834 315.65
6635 6835 342.4
6636 6836 304.95
6637 6837 296.39
6638 6838 267.5
6639 6839 345.61
6640 6840 331.7
6641 6841 324.21
6642 6842 354.17
6643 6843 313.51
6644 6844 346.68
6645 6845 288.9
6646 6846 273.92
6647 6847 280.34
6648 6848 301.74
6649 6849 284.62
6650 6850 254.66
6651 6851 312.44
6652 6852 303.88
6653 6853 352.03
6654 6854 300.67
6655 6855 317.79
6656 6856 303.88
6657 6857 330.63
6658 6858 313.51
6659 6859 314.58
6660 6860 342.4
6661 6861 292.11
6662 6862 285.69
6663 6863 295.32
6664 6864 293.18
6665 6865 349.89
6666 6866 308.16
6667 6867 293.18
6668 6868 292.11
6669 6869 326.35
6670 6870 302.81
6671 6871 301.74
6672 6872 338.12
6673 6873 299.6
6674 6874 324.21
6675 6875 326.35
6676 6876 318.86
6677 6877 319.93
6678 6878 286.76
6679 6879 296.39
6680 6880 324.21
6681 6881 341.33
6682 6882 316.72
6683 6883 306.02
6684 6884 318.86
6685 6885 306.02
6686 6886 312.44
6687 6887 284.62
6688 6888 291.04
6689 6889 316.72
6690 6890 269.64
6691 6891 284.62
6692 6892 274.99
6693 6893 291.04
6694 6894 277.13
6695 6895 338.12
6696 6896 262.15
6697 6897 266.43
6698 6898 287.83
6699 6899 278.2
6700 6900 277.13
6701 6901 254.66
6702 6902 263.22
6703 6903 273.92
6704 6904 283.55
6705 6905 296.39
6706 6906 297.46
6707 6907 257.87
6708 6908 271.78
6709 6909 284.62
6710 6910 283.55
6711 6911 296.39
6712 6912 277.13
6713 6913 254.66
6714 6914 248.24
6715 6915 269.64
6716 6916 258.94
6717 6917 251.45
6718 6918 269.64
6719 6919 226.84
6720 6920 252.52
6721 6921 256.8
6722 6922 310.3
6723 6923 263.22
6724 6924 258.94
6725 6925 282.48
6726 6926 261.08
6727 6927 279.27
6728 6928 255.73
6729 6929 272.85
6730 6930 283.55
6731 6931 252.52
6732 6932 281.41
6733 6933 315.65
6734 6934 282.48
6735 6935 266.43
6736 6936 286.76
6737 6937 296.39
6738 6938 316.72
6739 6939 294.25
6740 6940 339.19
6741 6941 310.3
6742 6942 297.46
6743 6943 300.67
6744 6944 329.56
6745 6945 288.9
6746 6946 327.42
6747 6947 328.49
6748 6948 286.76
6749 6949 346.68
6750 6950 298.53
6751 6951 299.6
6752 6952 315.65
6753 6953 310.3
6754 6954 330.63
6755 6955 295.32
6756 6956 309.23
6757 6957 308.16
6758 6958 318.86
6759 6959 310.3
6760 6960 332.77
6761 6961 332.77
6762 6962 344.54
6763 6963 335.98
6764 6964 333.84
6765 6965 356.31
6766 6966 325.28
6767 6967 338.12
6768 6968 308.16
6769 6969 338.12
6770 6970 332.77
6771 6971 332.77
6772 6972 359.52
6773 6973 341.33
6774 6974 308.16
6775 6975 316.72
6776 6976 341.33
6777 6977 337.05
6778 6978 307.09
6779 6979 294.25
6780 6980 315.65
6781 6981 257.87
6782 6982 292.11
6783 6983 303.88
6784 6984 304.95
6785 6985 304.95
6786 6986 303.88
6787 6987 317.79
6788 6988 266.43
6789 6989 303.88
6790 6990 284.62
6791 6991 242.89
6792 6992 313.51
6793 6993 283.55
6794 6994 294.25
6795 6995 282.48
6796 6996 302.81
6797 6997 301.74
6798 6998 314.58
6799 6999 297.46
6800 7000 260.01
6801 7001 324.21
