# Supplementary material for: Histone variant H2A.Z modulates nucleosome dynamics to promote DNA accessibility
Source: Nat Commun. 2023 Feb 11;14:769. doi: 10.1038/s41467-023-36465-5 (PMC9918499; doi:10.1038/s41467-023-36465-5)
Supplement: Supplementary file 4 — Source Data [file 41467_2023_36465_MOESM4_ESM.zip › data/H2A_nucleosome_Ntail_hist_DNA_interaction_2.txt]

1 201 207.64
2 202 219.24
3 203 226.2
4 204 213.44
5 205 196.04
6 206 219.24
7 207 261
8 208 250.56
9 209 254.04
10 210 225.04
11 211 220.4
12 212 198.36
13 213 219.24
14 214 228.52
15 215 212.28
16 216 214.6
17 217 198.36
18 218 255.2
19 219 226.2
20 220 228.52
21 221 243.6
22 222 242.44
23 223 209.96
24 224 226.2
25 225 193.72
26 226 211.12
27 227 187.92
28 228 235.48
29 229 208.8
30 230 225.04
31 231 219.24
32 232 214.6
33 233 240.12
34 234 223.88
35 235 208.8
36 236 235.48
37 237 252.88
38 238 220.4
39 239 229.68
40 240 234.32
41 241 208.8
42 242 240.12
43 243 244.76
44 244 262.16
45 245 208.8
46 246 254.04
47 247 201.84
48 248 228.52
49 249 199.52
50 250 206.48
51 251 190.24
52 252 198.36
53 253 227.36
54 254 232
55 255 212.28
56 256 236.64
57 257 261
58 258 221.56
59 259 209.96
60 260 204.16
61 261 240.12
62 262 207.64
63 263 219.24
64 264 226.2
65 265 221.56
66 266 225.04
67 267 236.64
68 268 205.32
69 269 245.92
70 270 214.6
71 271 220.4
72 272 220.4
73 273 219.24
74 274 199.52
75 275 236.64
76 276 241.28
77 277 230.84
78 278 236.64
79 279 223.88
80 280 207.64
81 281 242.44
82 282 221.56
83 283 236.64
84 284 198.36
85 285 208.8
86 286 230.84
87 287 221.56
88 288 248.24
89 289 215.76
90 290 207.64
91 291 219.24
92 292 214.6
93 293 257.52
94 294 223.88
95 295 196.04
96 296 223.88
97 297 237.8
98 298 215.76
99 299 218.08
100 300 207.64
101 301 213.44
102 302 198.36
103 303 199.52
104 304 215.76
105 305 197.2
106 306 191.4
107 307 228.52
108 308 180.96
109 309 222.72
110 310 184.44
111 311 205.32
112 312 206.48
113 313 209.96
114 314 235.48
115 315 219.24
116 316 233.16
117 317 198.36
118 318 212.28
119 319 215.76
120 320 216.92
121 321 213.44
122 322 227.36
123 323 211.12
124 324 234.32
125 325 177.48
126 326 216.92
127 327 214.6
128 328 226.2
129 329 193.72
130 330 189.08
131 331 201.84
132 332 183.28
133 333 174
134 334 234.32
135 335 190.24
136 336 226.2
137 337 194.88
138 338 228.52
139 339 203
140 340 215.76
141 341 245.92
142 342 229.68
143 343 226.2
144 344 213.44
145 345 250.56
146 346 227.36
147 347 233.16
148 348 157.76
149 349 219.24
150 350 203
151 351 212.28
152 352 205.32
153 353 199.52
154 354 176.32
155 355 171.68
156 356 186.76
157 357 185.6
158 358 207.64
159 359 205.32
160 360 234.32
161 361 258.68
162 362 259.84
163 363 237.8
164 364 204.16
165 365 255.2
166 366 272.6
167 367 237.8
168 368 214.6
169 369 220.4
170 370 225.04
171 371 244.76
172 372 183.28
173 373 235.48
174 374 251.72
175 375 212.28
176 376 204.16
177 377 238.96
178 378 227.36
179 379 225.04
180 380 206.48
181 381 213.44
182 382 214.6
183 383 220.4
184 384 190.24
185 385 205.32
186 386 207.64
187 387 204.16
188 388 200.68
189 389 206.48
190 390 201.84
191 391 190.24
192 392 206.48
193 393 178.64
194 394 186.76
195 395 196.04
196 396 174
197 397 211.12
198 398 221.56
199 399 192.56
200 400 200.68
201 401 185.6
202 402 211.12
203 403 171.68
204 404 211.12
205 405 215.76
206 406 244.76
207 407 233.16
208 408 219.24
209 409 244.76
210 410 235.48
211 411 228.52
212 412 204.16
213 413 216.92
214 414 220.4
215 415 242.44
216 416 219.24
217 417 190.24
218 418 223.88
219 419 194.88
220 420 191.4
221 421 184.44
222 422 185.6
223 423 187.92
224 424 179.8
225 425 200.68
226 426 179.8
227 427 221.56
228 428 228.52
229 429 209.96
230 430 233.16
231 431 243.6
232 432 223.88
233 433 242.44
234 434 272.6
235 435 250.56
236 436 232
237 437 206.48
238 438 240.12
239 439 256.36
240 440 274.92
241 441 243.6
242 442 266.8
243 443 220.4
244 444 197.2
245 445 208.8
246 446 256.36
247 447 252.88
248 448 236.64
249 449 242.44
250 450 197.2
251 451 220.4
252 452 222.72
253 453 221.56
254 454 225.04
255 455 245.92
256 456 209.96
257 457 196.04
258 458 244.76
259 459 222.72
260 460 221.56
261 461 216.92
262 462 213.44
263 463 225.04
264 464 219.24
265 465 234.32
266 466 256.36
267 467 212.28
268 468 211.12
269 469 234.32
270 470 229.68
271 471 225.04
272 472 194.88
273 473 189.08
274 474 249.4
275 475 211.12
276 476 214.6
277 477 249.4
278 478 187.92
279 479 243.6
280 480 203
281 481 209.96
282 482 206.48
283 483 168.2
284 484 228.52
285 485 209.96
286 486 197.2
287 487 194.88
288 488 172.84
289 489 208.8
290 490 214.6
291 491 220.4
292 492 213.44
293 493 206.48
294 494 221.56
295 495 229.68
296 496 235.48
297 497 219.24
298 498 232
299 499 240.12
300 500 270.28
301 501 227.36
302 502 225.04
303 503 208.8
304 504 215.76
305 505 235.48
306 506 250.56
307 507 276.08
308 508 237.8
309 509 230.84
310 510 220.4
311 511 223.88
312 512 283.04
313 513 242.44
314 514 228.52
315 515 206.48
316 516 265.64
317 517 273.76
318 518 262.16
319 519 241.28
320 520 198.36
321 521 177.48
322 522 198.36
323 523 140.36
324 524 179.8
325 525 190.24
326 526 197.2
327 527 187.92
328 528 192.56
329 529 212.28
330 530 200.68
331 531 207.64
332 532 207.64
333 533 226.2
334 534 206.48
335 535 223.88
336 536 199.52
337 537 228.52
338 538 221.56
339 539 228.52
340 540 229.68
341 541 204.16
342 542 214.6
343 543 208.8
344 544 244.76
345 545 206.48
346 546 169.36
347 547 192.56
348 548 229.68
349 549 256.36
350 550 198.36
351 551 208.8
352 552 165.88
353 553 203
354 554 205.32
355 555 189.08
356 556 168.2
357 557 191.4
358 558 196.04
359 559 190.24
360 560 179.8
361 561 187.92
362 562 212.28
363 563 200.68
364 564 207.64
365 565 208.8
366 566 198.36
367 567 240.12
368 568 227.36
369 569 226.2
370 570 221.56
371 571 189.08
372 572 197.2
373 573 212.28
374 574 228.52
375 575 198.36
376 576 198.36
377 577 204.16
378 578 207.64
379 579 185.6
380 580 220.4
381 581 175.16
382 582 215.76
383 583 180.96
384 584 193.72
385 585 198.36
386 586 208.8
387 587 220.4
388 588 198.36
389 589 145
390 590 178.64
391 591 214.6
392 592 200.68
393 593 191.4
394 594 191.4
395 595 241.28
396 596 206.48
397 597 206.48
398 598 220.4
399 599 212.28
400 600 191.4
401 601 192.56
402 602 168.2
403 603 233.16
404 604 162.4
405 605 219.24
406 606 189.08
407 607 198.36
408 608 178.64
409 609 179.8
410 610 219.24
411 611 196.04
412 612 171.68
413 613 194.88
414 614 172.84
415 615 167.04
416 616 190.24
417 617 174
418 618 193.72
419 619 200.68
420 620 178.64
421 621 214.6
422 622 185.6
423 623 184.44
424 624 183.28
425 625 200.68
426 626 190.24
427 627 228.52
428 628 230.84
429 629 227.36
430 630 232
431 631 197.2
432 632 219.24
433 633 200.68
434 634 247.08
435 635 237.8
436 636 208.8
437 637 216.92
438 638 245.92
439 639 227.36
440 640 223.88
441 641 226.2
442 642 232
443 643 208.8
444 644 228.52
445 645 234.32
446 646 234.32
447 647 249.4
448 648 237.8
449 649 225.04
450 650 241.28
451 651 234.32
452 652 240.12
453 653 226.2
454 654 267.96
455 655 236.64
456 656 243.6
457 657 220.4
458 658 251.72
459 659 222.72
460 660 225.04
461 661 238.96
462 662 237.8
463 663 265.64
464 664 255.2
465 665 211.12
466 666 209.96
467 667 256.36
468 668 194.88
469 669 215.76
470 670 247.08
471 671 203
472 672 193.72
473 673 242.44
474 674 238.96
475 675 228.52
476 676 209.96
477 677 212.28
478 678 302.76
479 679 278.4
480 680 252.88
481 681 247.08
482 682 254.04
483 683 230.84
484 684 242.44
485 685 215.76
486 686 230.84
487 687 214.6
488 688 205.32
489 689 203
490 690 191.4
491 691 206.48
492 692 211.12
493 693 192.56
494 694 199.52
495 695 160.08
496 696 233.16
497 697 207.64
498 698 167.04
499 699 206.48
500 700 204.16
501 701 197.2
502 702 247.08
503 703 215.76
504 704 198.36
505 705 201.84
506 706 207.64
507 707 206.48
508 708 182.12
509 709 189.08
510 710 197.2
511 711 244.76
512 712 208.8
513 713 213.44
514 714 218.08
515 715 212.28
516 716 187.92
517 717 245.92
518 718 196.04
519 719 149.64
520 720 190.24
521 721 215.76
522 722 223.88
523 723 216.92
524 724 197.2
525 725 168.2
526 726 179.8
527 727 196.04
528 728 187.92
529 729 176.32
530 730 191.4
531 731 221.56
532 732 190.24
533 733 183.28
534 734 179.8
535 735 168.2
536 736 193.72
537 737 204.16
538 738 196.04
539 739 170.52
540 740 187.92
541 741 169.36
542 742 151.96
543 743 180.96
544 744 170.52
545 745 151.96
546 746 175.16
547 747 163.56
548 748 175.16
549 749 102.08
550 750 145
551 751 148.48
552 752 155.44
553 753 176.32
554 754 183.28
555 755 164.72
556 756 161.24
557 757 155.44
558 758 141.52
559 759 129.92
560 760 148.48
561 761 136.88
562 762 113.68
563 763 148.48
564 764 153.12
565 765 140.36
566 766 151.96
567 767 156.6
568 768 143.84
569 769 146.16
570 770 170.52
571 771 143.84
572 772 145
573 773 180.96
574 774 162.4
575 775 183.28
576 776 141.52
577 777 162.4
578 778 161.24
579 779 168.2
580 780 151.96
581 781 138.04
582 782 138.04
583 783 118.32
584 784 121.8
585 785 139.2
586 786 153.12
587 787 143.84
588 788 156.6
589 789 157.76
590 790 133.4
591 791 96.28
592 792 103.24
593 793 148.48
594 794 129.92
595 795 126.44
596 796 149.64
597 797 114.84
598 798 136.88
599 799 140.36
600 800 157.76
601 801 163.56
602 802 163.56
603 803 186.76
604 804 167.04
605 805 155.44
606 806 182.12
607 807 179.8
608 808 204.16
609 809 230.84
610 810 230.84
611 811 209.96
612 812 187.92
613 813 184.44
614 814 193.72
615 815 186.76
616 816 191.4
617 817 175.16
618 818 167.04
619 819 213.44
620 820 191.4
621 821 176.32
622 822 186.76
623 823 199.52
624 824 208.8
625 825 261
626 826 251.72
627 827 250.56
628 828 293.48
629 829 211.12
630 830 267.96
631 831 283.04
632 832 307.4
633 833 324.8
634 834 286.52
635 835 280.72
636 836 314.36
637 837 288.84
638 838 319
639 839 263.32
640 840 299.28
641 841 290
642 842 292.32
643 843 288.84
644 844 292.32
645 845 309.72
646 846 301.6
647 847 209.96
648 848 227.36
649 849 263.32
650 850 247.08
651 851 236.64
652 852 206.48
653 853 221.56
654 854 259.84
655 855 257.52
656 856 256.36
657 857 228.52
658 858 209.96
659 859 186.76
660 860 242.44
661 861 226.2
662 862 204.16
663 863 208.8
664 864 223.88
665 865 196.04
666 866 187.92
667 867 240.12
668 868 249.4
669 869 216.92
670 870 257.52
671 871 228.52
672 872 238.96
673 873 261
674 874 265.64
675 875 235.48
676 876 206.48
677 877 225.04
678 878 225.04
679 879 238.96
680 880 229.68
681 881 229.68
682 882 218.08
683 883 233.16
684 884 205.32
685 885 199.52
686 886 229.68
687 887 193.72
688 888 228.52
689 889 236.64
690 890 213.44
691 891 241.28
692 892 212.28
693 893 192.56
694 894 204.16
695 895 230.84
696 896 179.8
697 897 220.4
698 898 207.64
699 899 204.16
700 900 194.88
701 901 190.24
702 902 223.88
703 903 226.2
704 904 207.64
705 905 183.28
706 906 199.52
707 907 199.52
708 908 175.16
709 909 203
710 910 151.96
711 911 183.28
712 912 194.88
713 913 209.96
714 914 180.96
715 915 201.84
716 916 225.04
717 917 204.16
718 918 215.76
719 919 190.24
720 920 190.24
721 921 177.48
722 922 193.72
723 923 211.12
724 924 178.64
725 925 196.04
726 926 175.16
727 927 182.12
728 928 180.96
729 929 161.24
730 930 185.6
731 931 184.44
732 932 216.92
733 933 189.08
734 934 187.92
735 935 198.36
736 936 182.12
737 937 190.24
738 938 198.36
739 939 221.56
740 940 197.2
741 941 207.64
742 942 245.92
743 943 223.88
744 944 248.24
745 945 262.16
746 946 196.04
747 947 232
748 948 235.48
749 949 221.56
750 950 174
751 951 168.2
752 952 198.36
753 953 191.4
754 954 185.6
755 955 183.28
756 956 204.16
757 957 228.52
758 958 185.6
759 959 258.68
760 960 228.52
761 961 235.48
762 962 250.56
763 963 255.2
764 964 225.04
765 965 237.8
766 966 213.44
767 967 267.96
768 968 228.52
769 969 249.4
770 970 230.84
771 971 219.24
772 972 230.84
773 973 221.56
774 974 259.84
775 975 225.04
776 976 201.84
777 977 226.2
778 978 218.08
779 979 171.68
780 980 171.68
781 981 200.68
782 982 180.96
783 983 207.64
784 984 205.32
785 985 189.08
786 986 204.16
787 987 185.6
788 988 167.04
789 989 171.68
790 990 201.84
791 991 201.84
792 992 223.88
793 993 227.36
794 994 218.08
795 995 213.44
796 996 186.76
797 997 192.56
798 998 177.48
799 999 185.6
800 1000 226.2
801 1001 158.92
802 1002 170.52
803 1003 207.64
804 1004 213.44
805 1005 199.52
806 1006 256.36
807 1007 211.12
808 1008 236.64
809 1009 270.28
810 1010 235.48
811 1011 251.72
812 1012 214.6
813 1013 212.28
814 1014 242.44
815 1015 203
816 1016 197.2
817 1017 184.44
818 1018 214.6
819 1019 164.72
820 1020 197.2
821 1021 226.2
822 1022 213.44
823 1023 203
824 1024 215.76
825 1025 206.48
826 1026 223.88
827 1027 204.16
828 1028 220.4
829 1029 233.16
830 1030 269.12
831 1031 209.96
832 1032 215.76
833 1033 232
834 1034 189.08
835 1035 237.8
836 1036 176.32
837 1037 177.48
838 1038 190.24
839 1039 180.96
840 1040 153.12
841 1041 157.76
842 1042 193.72
843 1043 171.68
844 1044 175.16
845 1045 158.92
846 1046 225.04
847 1047 204.16
848 1048 194.88
849 1049 192.56
850 1050 175.16
851 1051 193.72
852 1052 205.32
853 1053 214.6
854 1054 201.84
855 1055 234.32
856 1056 207.64
857 1057 205.32
858 1058 218.08
859 1059 221.56
860 1060 183.28
861 1061 198.36
862 1062 234.32
863 1063 164.72
864 1064 198.36
865 1065 199.52
866 1066 189.08
867 1067 179.8
868 1068 226.2
869 1069 230.84
870 1070 192.56
871 1071 193.72
872 1072 214.6
873 1073 204.16
874 1074 223.88
875 1075 218.08
876 1076 228.52
877 1077 222.72
878 1078 192.56
879 1079 212.28
880 1080 201.84
881 1081 169.36
882 1082 193.72
883 1083 214.6
884 1084 214.6
885 1085 222.72
886 1086 209.96
887 1087 182.12
888 1088 186.76
889 1089 229.68
890 1090 204.16
891 1091 204.16
892 1092 213.44
893 1093 199.52
894 1094 243.6
895 1095 197.2
896 1096 204.16
897 1097 192.56
898 1098 180.96
899 1099 172.84
900 1100 197.2
901 1101 200.68
902 1102 212.28
903 1103 240.12
904 1104 269.12
905 1105 241.28
906 1106 228.52
907 1107 218.08
908 1108 200.68
909 1109 227.36
910 1110 230.84
911 1111 235.48
912 1112 244.76
913 1113 206.48
914 1114 238.96
915 1115 232
916 1116 183.28
917 1117 182.12
918 1118 187.92
919 1119 219.24
920 1120 221.56
921 1121 193.72
922 1122 194.88
923 1123 218.08
924 1124 201.84
925 1125 182.12
926 1126 184.44
927 1127 182.12
928 1128 198.36
929 1129 240.12
930 1130 229.68
931 1131 197.2
932 1132 192.56
933 1133 207.64
934 1134 218.08
935 1135 254.04
936 1136 214.6
937 1137 249.4
938 1138 218.08
939 1139 219.24
940 1140 216.92
941 1141 243.6
942 1142 244.76
943 1143 228.52
944 1144 245.92
945 1145 236.64
946 1146 228.52
947 1147 219.24
948 1148 242.44
949 1149 216.92
950 1150 240.12
951 1151 213.44
952 1152 248.24
953 1153 267.96
954 1154 269.12
955 1155 261
956 1156 255.2
957 1157 249.4
958 1158 259.84
959 1159 259.84
960 1160 241.28
961 1161 250.56
962 1162 226.2
963 1163 296.96
964 1164 267.96
965 1165 270.28
966 1166 252.88
967 1167 265.64
968 1168 228.52
969 1169 237.8
970 1170 252.88
971 1171 267.96
972 1172 270.28
973 1173 252.88
974 1174 243.6
975 1175 214.6
976 1176 234.32
977 1177 234.32
978 1178 252.88
979 1179 237.8
980 1180 222.72
981 1181 234.32
982 1182 245.92
983 1183 235.48
984 1184 259.84
985 1185 249.4
986 1186 252.88
987 1187 212.28
988 1188 205.32
989 1189 200.68
990 1190 247.08
991 1191 196.04
992 1192 207.64
993 1193 225.04
994 1194 214.6
995 1195 249.4
996 1196 208.8
997 1197 191.4
998 1198 199.52
999 1199 221.56
1000 1200 206.48
1001 1201 228.52
1002 1202 187.92
1003 1203 215.76
1004 1204 223.88
1005 1205 252.88
1006 1206 241.28
1007 1207 281.88
1008 1208 218.08
1009 1209 222.72
1010 1210 248.24
1011 1211 242.44
1012 1212 238.96
1013 1213 226.2
1014 1214 263.32
1015 1215 271.44
1016 1216 234.32
1017 1217 232
1018 1218 243.6
1019 1219 263.32
1020 1220 251.72
1021 1221 269.12
1022 1222 242.44
1023 1223 226.2
1024 1224 219.24
1025 1225 205.32
1026 1226 167.04
1027 1227 264.48
1028 1228 226.2
1029 1229 213.44
1030 1230 214.6
1031 1231 170.52
1032 1232 229.68
1033 1233 208.8
1034 1234 216.92
1035 1235 226.2
1036 1236 211.12
1037 1237 218.08
1038 1238 197.2
1039 1239 199.52
1040 1240 203
1041 1241 190.24
1042 1242 203
1043 1243 240.12
1044 1244 232
1045 1245 208.8
1046 1246 218.08
1047 1247 243.6
1048 1248 230.84
1049 1249 257.52
1050 1250 226.2
1051 1251 214.6
1052 1252 213.44
1053 1253 204.16
1054 1254 219.24
1055 1255 235.48
1056 1256 189.08
1057 1257 223.88
1058 1258 237.8
1059 1259 221.56
1060 1260 215.76
1061 1261 235.48
1062 1262 213.44
1063 1263 205.32
1064 1264 250.56
1065 1265 244.76
1066 1266 229.68
1067 1267 230.84
1068 1268 201.84
1069 1269 226.2
1070 1270 237.8
1071 1271 204.16
1072 1272 200.68
1073 1273 234.32
1074 1274 186.76
1075 1275 209.96
1076 1276 240.12
1077 1277 226.2
1078 1278 213.44
1079 1279 240.12
1080 1280 227.36
1081 1281 219.24
1082 1282 234.32
1083 1283 261
1084 1284 225.04
1085 1285 250.56
1086 1286 229.68
1087 1287 252.88
1088 1288 235.48
1089 1289 248.24
1090 1290 262.16
1091 1291 279.56
1092 1292 261
1093 1293 232
1094 1294 207.64
1095 1295 236.64
1096 1296 236.64
1097 1297 229.68
1098 1298 237.8
1099 1299 242.44
1100 1300 270.28
1101 1301 283.04
1102 1302 265.64
1103 1303 230.84
1104 1304 264.48
1105 1305 242.44
1106 1306 256.36
1107 1307 243.6
1108 1308 235.48
1109 1309 295.8
1110 1310 261
1111 1311 274.92
1112 1312 306.24
1113 1313 274.92
1114 1314 242.44
1115 1315 265.64
1116 1316 258.68
1117 1317 238.96
1118 1318 243.6
1119 1319 219.24
1120 1320 233.16
1121 1321 252.88
1122 1322 261
1123 1323 292.32
1124 1324 263.32
1125 1325 258.68
1126 1326 266.8
1127 1327 271.44
1128 1328 294.64
1129 1329 262.16
1130 1330 296.96
1131 1331 265.64
1132 1332 291.16
1133 1333 287.68
1134 1334 294.64
1135 1335 248.24
1136 1336 240.12
1137 1337 300.44
1138 1338 276.08
1139 1339 305.08
1140 1340 305.08
1141 1341 288.84
1142 1342 300.44
1143 1343 325.96
1144 1344 307.4
1145 1345 280.72
1146 1346 291.16
1147 1347 307.4
1148 1348 293.48
1149 1349 284.2
1150 1350 280.72
1151 1351 269.12
1152 1352 306.24
1153 1353 245.92
1154 1354 269.12
1155 1355 266.8
1156 1356 267.96
1157 1357 248.24
1158 1358 281.88
1159 1359 265.64
1160 1360 307.4
1161 1361 298.12
1162 1362 285.36
1163 1363 269.12
1164 1364 284.2
1165 1365 281.88
1166 1366 290
1167 1367 281.88
1168 1368 250.56
1169 1369 295.8
1170 1370 339.88
1171 1371 265.64
1172 1372 259.84
1173 1373 290
1174 1374 317.84
1175 1375 306.24
1176 1376 281.88
1177 1377 266.8
1178 1378 261
1179 1379 271.44
1180 1380 303.92
1181 1381 258.68
1182 1382 252.88
1183 1383 293.48
1184 1384 251.72
1185 1385 256.36
1186 1386 263.32
1187 1387 255.2
1188 1388 234.32
1189 1389 257.52
1190 1390 277.24
1191 1391 237.8
1192 1392 254.04
1193 1393 250.56
1194 1394 263.32
1195 1395 230.84
1196 1396 236.64
1197 1397 232
1198 1398 243.6
1199 1399 287.68
1200 1400 228.52
1201 1401 226.2
1202 1402 228.52
1203 1403 216.92
1204 1404 237.8
1205 1405 270.28
1206 1406 248.24
1207 1407 254.04
1208 1408 270.28
1209 1409 228.52
1210 1410 229.68
1211 1411 241.28
1212 1412 235.48
1213 1413 233.16
1214 1414 206.48
1215 1415 230.84
1216 1416 280.72
1217 1417 274.92
1218 1418 296.96
1219 1419 287.68
1220 1420 236.64
1221 1421 303.92
1222 1422 252.88
1223 1423 301.6
1224 1424 273.76
1225 1425 292.32
1226 1426 292.32
1227 1427 270.28
1228 1428 313.2
1229 1429 321.32
1230 1430 313.2
1231 1431 327.12
1232 1432 259.84
1233 1433 280.72
1234 1434 271.44
1235 1435 263.32
1236 1436 287.68
1237 1437 238.96
1238 1438 267.96
1239 1439 252.88
1240 1440 266.8
1241 1441 292.32
1242 1442 288.84
1243 1443 299.28
1244 1444 261
1245 1445 267.96
1246 1446 244.76
1247 1447 247.08
1248 1448 293.48
1249 1449 309.72
1250 1450 267.96
1251 1451 263.32
1252 1452 256.36
1253 1453 263.32
1254 1454 258.68
1255 1455 277.24
1256 1456 214.6
1257 1457 243.6
1258 1458 257.52
1259 1459 256.36
1260 1460 262.16
1261 1461 279.56
1262 1462 235.48
1263 1463 259.84
1264 1464 241.28
1265 1465 261
1266 1466 234.32
1267 1467 256.36
1268 1468 244.76
1269 1469 261
1270 1470 285.36
1271 1471 296.96
1272 1472 281.88
1273 1473 299.28
1274 1474 256.36
1275 1475 250.56
1276 1476 241.28
1277 1477 241.28
1278 1478 258.68
1279 1479 192.56
1280 1480 218.08
1281 1481 309.72
1282 1482 262.16
1283 1483 237.8
1284 1484 169.36
1285 1485 212.28
1286 1486 236.64
1287 1487 267.96
1288 1488 299.28
1289 1489 269.12
1290 1490 240.12
1291 1491 267.96
1292 1492 266.8
1293 1493 262.16
1294 1494 226.2
1295 1495 257.52
1296 1496 257.52
1297 1497 266.8
1298 1498 232
1299 1499 300.44
1300 1500 240.12
1301 1501 283.04
1302 1502 271.44
1303 1503 254.04
1304 1504 288.84
1305 1505 280.72
1306 1506 264.48
1307 1507 292.32
1308 1508 266.8
1309 1509 291.16
1310 1510 292.32
1311 1511 270.28
1312 1512 241.28
1313 1513 240.12
1314 1514 248.24
1315 1515 249.4
1316 1516 251.72
1317 1517 230.84
1318 1518 221.56
1319 1519 228.52
1320 1520 241.28
1321 1521 245.92
1322 1522 227.36
1323 1523 218.08
1324 1524 225.04
1325 1525 215.76
1326 1526 229.68
1327 1527 237.8
1328 1528 230.84
1329 1529 198.36
1330 1530 218.08
1331 1531 198.36
1332 1532 220.4
1333 1533 254.04
1334 1534 243.6
1335 1535 233.16
1336 1536 233.16
1337 1537 204.16
1338 1538 230.84
1339 1539 207.64
1340 1540 207.64
1341 1541 249.4
1342 1542 252.88
1343 1543 241.28
1344 1544 197.2
1345 1545 205.32
1346 1546 276.08
1347 1547 218.08
1348 1548 250.56
1349 1549 236.64
1350 1550 266.8
1351 1551 252.88
1352 1552 257.52
1353 1553 232
1354 1554 228.52
1355 1555 241.28
1356 1556 245.92
1357 1557 234.32
1358 1558 198.36
1359 1559 240.12
1360 1560 248.24
1361 1561 245.92
1362 1562 265.64
1363 1563 238.96
1364 1564 198.36
1365 1565 203
1366 1566 221.56
1367 1567 175.16
1368 1568 189.08
1369 1569 207.64
1370 1570 190.24
1371 1571 178.64
1372 1572 191.4
1373 1573 223.88
1374 1574 200.68
1375 1575 194.88
1376 1576 174
1377 1577 229.68
1378 1578 199.52
1379 1579 216.92
1380 1580 220.4
1381 1581 211.12
1382 1582 184.44
1383 1583 204.16
1384 1584 185.6
1385 1585 238.96
1386 1586 200.68
1387 1587 215.76
1388 1588 179.8
1389 1589 205.32
1390 1590 162.4
1391 1591 184.44
1392 1592 177.48
1393 1593 176.32
1394 1594 211.12
1395 1595 245.92
1396 1596 190.24
1397 1597 234.32
1398 1598 176.32
1399 1599 230.84
1400 1600 172.84
1401 1601 235.48
1402 1602 223.88
1403 1603 223.88
1404 1604 200.68
1405 1605 176.32
1406 1606 204.16
1407 1607 196.04
1408 1608 186.76
1409 1609 220.4
1410 1610 177.48
1411 1611 216.92
1412 1612 194.88
1413 1613 216.92
1414 1614 206.48
1415 1615 218.08
1416 1616 186.76
1417 1617 176.32
1418 1618 196.04
1419 1619 218.08
1420 1620 232
1421 1621 242.44
1422 1622 226.2
1423 1623 240.12
1424 1624 225.04
1425 1625 251.72
1426 1626 266.8
1427 1627 251.72
1428 1628 236.64
1429 1629 233.16
1430 1630 263.32
1431 1631 244.76
1432 1632 238.96
1433 1633 226.2
1434 1634 211.12
1435 1635 226.2
1436 1636 230.84
1437 1637 245.92
1438 1638 205.32
1439 1639 240.12
1440 1640 201.84
1441 1641 238.96
1442 1642 207.64
1443 1643 236.64
1444 1644 235.48
1445 1645 230.84
1446 1646 250.56
1447 1647 258.68
1448 1648 266.8
1449 1649 272.6
1450 1650 254.04
1451 1651 216.92
1452 1652 256.36
1453 1653 264.48
1454 1654 204.16
1455 1655 248.24
1456 1656 266.8
1457 1657 272.6
1458 1658 276.08
1459 1659 281.88
1460 1660 323.64
1461 1661 338.72
1462 1662 306.24
1463 1663 248.24
1464 1664 227.36
1465 1665 250.56
1466 1666 283.04
1467 1667 299.28
1468 1668 285.36
1469 1669 278.4
1470 1670 262.16
1471 1671 270.28
1472 1672 296.96
1473 1673 264.48
1474 1674 247.08
1475 1675 341.04
1476 1676 285.36
1477 1677 320.16
1478 1678 257.52
1479 1679 277.24
1480 1680 303.92
1481 1681 280.72
1482 1682 279.56
1483 1683 303.92
1484 1684 310.88
1485 1685 335.24
1486 1686 295.8
1487 1687 344.52
1488 1688 299.28
1489 1689 300.44
1490 1690 320.16
1491 1691 298.12
1492 1692 314.36
1493 1693 315.52
1494 1694 283.04
1495 1695 317.84
1496 1696 273.76
1497 1697 301.6
1498 1698 292.32
1499 1699 302.76
1500 1700 343.36
1501 1701 315.52
1502 1702 284.2
1503 1703 308.56
1504 1704 356.12
1505 1705 302.76
1506 1706 293.48
1507 1707 280.72
1508 1708 324.8
1509 1709 309.72
1510 1710 287.68
1511 1711 313.2
1512 1712 328.28
1513 1713 306.24
1514 1714 317.84
1515 1715 300.44
1516 1716 298.12
1517 1717 296.96
1518 1718 309.72
1519 1719 310.88
1520 1720 295.8
1521 1721 267.96
1522 1722 271.44
1523 1723 294.64
1524 1724 277.24
1525 1725 251.72
1526 1726 319
1527 1727 293.48
1528 1728 278.4
1529 1729 264.48
1530 1730 298.12
1531 1731 284.2
1532 1732 301.6
1533 1733 255.2
1534 1734 287.68
1535 1735 337.56
1536 1736 313.2
1537 1737 320.16
1538 1738 270.28
1539 1739 302.76
1540 1740 334.08
1541 1741 279.56
1542 1742 305.08
1543 1743 323.64
1544 1744 303.92
1545 1745 303.92
1546 1746 277.24
1547 1747 319
1548 1748 309.72
1549 1749 300.44
1550 1750 291.16
1551 1751 298.12
1552 1752 271.44
1553 1753 315.52
1554 1754 286.52
1555 1755 342.2
1556 1756 307.4
1557 1757 271.44
1558 1758 291.16
1559 1759 334.08
1560 1760 298.12
1561 1761 277.24
1562 1762 293.48
1563 1763 329.44
1564 1764 313.2
1565 1765 324.8
1566 1766 337.56
1567 1767 306.24
1568 1768 286.52
1569 1769 303.92
1570 1770 280.72
1571 1771 285.36
1572 1772 317.84
1573 1773 310.88
1574 1774 307.4
1575 1775 346.84
1576 1776 320.16
1577 1777 330.6
1578 1778 335.24
1579 1779 298.12
1580 1780 338.72
1581 1781 296.96
1582 1782 281.88
1583 1783 280.72
1584 1784 301.6
1585 1785 293.48
1586 1786 261
1587 1787 361.92
1588 1788 346.84
1589 1789 290
1590 1790 308.56
1591 1791 264.48
1592 1792 306.24
1593 1793 317.84
1594 1794 300.44
1595 1795 313.2
1596 1796 324.8
1597 1797 294.64
1598 1798 274.92
1599 1799 266.8
1600 1800 267.96
1601 1801 293.48
1602 1802 293.48
1603 1803 295.8
1604 1804 232
1605 1805 250.56
1606 1806 284.2
1607 1807 286.52
1608 1808 267.96
1609 1809 276.08
1610 1810 221.56
1611 1811 249.4
1612 1812 273.76
1613 1813 262.16
1614 1814 262.16
1615 1815 243.6
1616 1816 223.88
1617 1817 262.16
1618 1818 280.72
1619 1819 244.76
1620 1820 272.6
1621 1821 290
1622 1822 281.88
1623 1823 264.48
1624 1824 251.72
1625 1825 247.08
1626 1826 263.32
1627 1827 284.2
1628 1828 299.28
1629 1829 283.04
1630 1830 269.12
1631 1831 273.76
1632 1832 222.72
1633 1833 274.92
1634 1834 279.56
1635 1835 281.88
1636 1836 263.32
1637 1837 252.88
1638 1838 254.04
1639 1839 294.64
1640 1840 287.68
1641 1841 264.48
1642 1842 251.72
1643 1843 258.68
1644 1844 263.32
1645 1845 293.48
1646 1846 266.8
1647 1847 314.36
1648 1848 298.12
1649 1849 316.68
1650 1850 346.84
1651 1851 322.48
1652 1852 310.88
1653 1853 319
1654 1854 305.08
1655 1855 336.4
1656 1856 298.12
1657 1857 317.84
1658 1858 323.64
1659 1859 269.12
1660 1860 274.92
1661 1861 255.2
1662 1862 267.96
1663 1863 264.48
1664 1864 229.68
1665 1865 223.88
1666 1866 249.4
1667 1867 286.52
1668 1868 300.44
1669 1869 291.16
1670 1870 274.92
1671 1871 265.64
1672 1872 269.12
1673 1873 230.84
1674 1874 263.32
1675 1875 229.68
1676 1876 274.92
1677 1877 259.84
1678 1878 259.84
1679 1879 265.64
1680 1880 285.36
1681 1881 262.16
1682 1882 269.12
1683 1883 299.28
1684 1884 198.36
1685 1885 266.8
1686 1886 274.92
1687 1887 255.2
1688 1888 277.24
1689 1889 270.28
1690 1890 292.32
1691 1891 272.6
1692 1892 286.52
1693 1893 303.92
1694 1894 272.6
1695 1895 279.56
1696 1896 292.32
1697 1897 334.08
1698 1898 256.36
1699 1899 286.52
1700 1900 284.2
1701 1901 286.52
1702 1902 293.48
1703 1903 293.48
1704 1904 292.32
1705 1905 252.88
1706 1906 269.12
1707 1907 283.04
1708 1908 305.08
1709 1909 291.16
1710 1910 266.8
1711 1911 288.84
1712 1912 302.76
1713 1913 265.64
1714 1914 280.72
1715 1915 287.68
1716 1916 259.84
1717 1917 250.56
1718 1918 256.36
1719 1919 270.28
1720 1920 280.72
1721 1921 279.56
1722 1922 302.76
1723 1923 301.6
1724 1924 272.6
1725 1925 280.72
1726 1926 327.12
1727 1927 295.8
1728 1928 307.4
1729 1929 325.96
1730 1930 298.12
1731 1931 296.96
1732 1932 344.52
1733 1933 320.16
1734 1934 320.16
1735 1935 316.68
1736 1936 327.12
1737 1937 349.16
1738 1938 354.96
1739 1939 360.76
1740 1940 343.36
1741 1941 345.68
1742 1942 344.52
1743 1943 339.88
1744 1944 332.92
1745 1945 338.72
1746 1946 324.8
1747 1947 322.48
1748 1948 325.96
1749 1949 371.2
1750 1950 313.2
1751 1951 336.4
1752 1952 365.4
1753 1953 291.16
1754 1954 314.36
1755 1955 278.4
1756 1956 346.84
1757 1957 330.6
1758 1958 335.24
1759 1959 303.92
1760 1960 290
1761 1961 298.12
1762 1962 312.04
1763 1963 359.6
1764 1964 337.56
1765 1965 336.4
1766 1966 317.84
1767 1967 382.8
1768 1968 272.6
1769 1969 350.32
1770 1970 387.44
1771 1971 389.76
1772 1972 374.68
1773 1973 356.12
1774 1974 418.76
1775 1975 392.08
1776 1976 331.76
1777 1977 388.6
1778 1978 360.76
1779 1979 350.32
1780 1980 334.08
1781 1981 327.12
1782 1982 330.6
1783 1983 354.96
1784 1984 379.32
1785 1985 414.12
1786 1986 393.24
1787 1987 361.92
1788 1988 336.4
1789 1989 358.44
1790 1990 294.64
1791 1991 327.12
1792 1992 319
1793 1993 353.8
1794 1994 337.56
1795 1995 344.52
1796 1996 350.32
1797 1997 364.24
1798 1998 358.44
1799 1999 382.8
1800 2000 337.56
1801 2001 334.08
1802 2002 399.04
1803 2003 352.64
1804 2004 374.68
1805 2005 348
1806 2006 348
1807 2007 324.8
1808 2008 364.24
1809 2009 320.16
1810 2010 337.56
1811 2011 360.76
1812 2012 358.44
1813 2013 279.56
1814 2014 290
1815 2015 358.44
1816 2016 364.24
1817 2017 373.52
1818 2018 348
1819 2019 345.68
1820 2020 330.6
1821 2021 360.76
1822 2022 334.08
1823 2023 296.96
1824 2024 345.68
1825 2025 293.48
1826 2026 320.16
1827 2027 306.24
1828 2028 352.64
1829 2029 332.92
1830 2030 302.76
1831 2031 378.16
1832 2032 331.76
1833 2033 325.96
1834 2034 351.48
1835 2035 328.28
1836 2036 336.4
1837 2037 345.68
1838 2038 299.28
1839 2039 354.96
1840 2040 334.08
1841 2041 327.12
1842 2042 341.04
1843 2043 343.36
1844 2044 339.88
1845 2045 335.24
1846 2046 325.96
1847 2047 350.32
1848 2048 329.44
1849 2049 353.8
1850 2050 354.96
1851 2051 293.48
1852 2052 295.8
1853 2053 328.28
1854 2054 329.44
1855 2055 328.28
1856 2056 317.84
1857 2057 372.36
1858 2058 380.48
1859 2059 412.96
1860 2060 334.08
1861 2061 394.4
1862 2062 348
1863 2063 378.16
1864 2064 348
1865 2065 341.04
1866 2066 320.16
1867 2067 319
1868 2068 354.96
1869 2069 325.96
1870 2070 303.92
1871 2071 338.72
1872 2072 353.8
1873 2073 309.72
1874 2074 342.2
1875 2075 336.4
1876 2076 336.4
1877 2077 316.68
1878 2078 317.84
1879 2079 274.92
1880 2080 342.2
1881 2081 359.6
1882 2082 331.76
1883 2083 321.32
1884 2084 383.96
1885 2085 312.04
1886 2086 308.56
1887 2087 316.68
1888 2088 349.16
1889 2089 349.16
1890 2090 330.6
1891 2091 352.64
1892 2092 330.6
1893 2093 321.32
1894 2094 324.8
1895 2095 315.52
1896 2096 339.88
1897 2097 320.16
1898 2098 342.2
1899 2099 385.12
1900 2100 338.72
1901 2101 354.96
1902 2102 332.92
1903 2103 331.76
1904 2104 370.04
1905 2105 339.88
1906 2106 327.12
1907 2107 352.64
1908 2108 351.48
1909 2109 351.48
1910 2110 342.2
1911 2111 315.52
1912 2112 360.76
1913 2113 363.08
1914 2114 361.92
1915 2115 299.28
1916 2116 374.68
1917 2117 343.36
1918 2118 377
1919 2119 328.28
1920 2120 383.96
1921 2121 348
1922 2122 392.08
1923 2123 335.24
1924 2124 309.72
1925 2125 394.4
1926 2126 323.64
1927 2127 344.52
1928 2128 348
1929 2129 295.8
1930 2130 338.72
1931 2131 345.68
1932 2132 327.12
1933 2133 367.72
1934 2134 316.68
1935 2135 313.2
1936 2136 298.12
1937 2137 324.8
1938 2138 337.56
1939 2139 329.44
1940 2140 290
1941 2141 315.52
1942 2142 279.56
1943 2143 287.68
1944 2144 277.24
1945 2145 298.12
1946 2146 324.8
1947 2147 295.8
1948 2148 317.84
1949 2149 285.36
1950 2150 323.64
1951 2151 320.16
1952 2152 339.88
1953 2153 319
1954 2154 305.08
1955 2155 365.4
1956 2156 288.84
1957 2157 306.24
1958 2158 305.08
1959 2159 322.48
1960 2160 277.24
1961 2161 341.04
1962 2162 313.2
1963 2163 254.04
1964 2164 298.12
1965 2165 317.84
1966 2166 301.6
1967 2167 291.16
1968 2168 285.36
1969 2169 290
1970 2170 288.84
1971 2171 288.84
1972 2172 325.96
1973 2173 262.16
1974 2174 296.96
1975 2175 307.4
1976 2176 336.4
1977 2177 320.16
1978 2178 329.44
1979 2179 298.12
1980 2180 319
1981 2181 366.56
1982 2182 379.32
1983 2183 346.84
1984 2184 343.36
1985 2185 373.52
1986 2186 367.72
1987 2187 380.48
1988 2188 349.16
1989 2189 365.4
1990 2190 339.88
1991 2191 354.96
1992 2192 366.56
1993 2193 357.28
1994 2194 366.56
1995 2195 354.96
1996 2196 343.36
1997 2197 309.72
1998 2198 334.08
1999 2199 301.6
2000 2200 313.2
2001 2201 353.8
2002 2202 336.4
2003 2203 308.56
2004 2204 298.12
2005 2205 324.8
2006 2206 305.08
2007 2207 320.16
2008 2208 313.2
2009 2209 342.2
2010 2210 371.2
2011 2211 330.6
2012 2212 321.32
2013 2213 290
2014 2214 374.68
2015 2215 359.6
2016 2216 351.48
2017 2217 383.96
2018 2218 339.88
2019 2219 375.84
2020 2220 313.2
2021 2221 296.96
2022 2222 303.92
2023 2223 327.12
2024 2224 308.56
2025 2225 276.08
2026 2226 338.72
2027 2227 329.44
2028 2228 381.64
2029 2229 325.96
2030 2230 344.52
2031 2231 329.44
2032 2232 358.44
2033 2233 339.88
2034 2234 341.04
2035 2235 371.2
2036 2236 316.68
2037 2237 309.72
2038 2238 320.16
2039 2239 317.84
2040 2240 379.32
2041 2241 334.08
2042 2242 317.84
2043 2243 316.68
2044 2244 353.8
2045 2245 328.28
2046 2246 327.12
2047 2247 366.56
2048 2248 324.8
2049 2249 351.48
2050 2250 353.8
2051 2251 345.68
2052 2252 346.84
2053 2253 310.88
2054 2254 321.32
2055 2255 351.48
2056 2256 370.04
2057 2257 343.36
2058 2258 331.76
2059 2259 345.68
2060 2260 331.76
2061 2261 338.72
2062 2262 308.56
2063 2263 315.52
2064 2264 343.36
2065 2265 292.32
2066 2266 308.56
2067 2267 298.12
2068 2268 315.52
2069 2269 300.44
2070 2270 366.56
2071 2271 284.2
2072 2272 288.84
2073 2273 312.04
2074 2274 301.6
2075 2275 300.44
2076 2276 276.08
2077 2277 285.36
2078 2278 296.96
2079 2279 307.4
2080 2280 321.32
2081 2281 322.48
2082 2282 279.56
2083 2283 294.64
2084 2284 308.56
2085 2285 307.4
2086 2286 321.32
2087 2287 300.44
2088 2288 276.08
2089 2289 269.12
2090 2290 292.32
2091 2291 280.72
2092 2292 272.6
2093 2293 292.32
2094 2294 245.92
2095 2295 273.76
2096 2296 278.4
2097 2297 336.4
2098 2298 285.36
2099 2299 280.72
2100 2300 306.24
2101 2301 283.04
2102 2302 302.76
2103 2303 277.24
2104 2304 295.8
2105 2305 307.4
2106 2306 273.76
2107 2307 305.08
2108 2308 342.2
2109 2309 306.24
2110 2310 288.84
2111 2311 310.88
2112 2312 321.32
2113 2313 343.36
2114 2314 319
2115 2315 367.72
2116 2316 336.4
2117 2317 322.48
2118 2318 325.96
2119 2319 357.28
2120 2320 313.2
2121 2321 354.96
2122 2322 356.12
2123 2323 310.88
2124 2324 375.84
2125 2325 323.64
2126 2326 324.8
2127 2327 342.2
2128 2328 336.4
2129 2329 358.44
2130 2330 320.16
2131 2331 335.24
2132 2332 334.08
2133 2333 345.68
2134 2334 336.4
2135 2335 360.76
2136 2336 360.76
2137 2337 373.52
2138 2338 364.24
2139 2339 361.92
2140 2340 386.28
2141 2341 352.64
2142 2342 366.56
2143 2343 334.08
2144 2344 366.56
2145 2345 360.76
2146 2346 360.76
2147 2347 389.76
2148 2348 370.04
2149 2349 334.08
2150 2350 343.36
2151 2351 370.04
2152 2352 365.4
2153 2353 332.92
2154 2354 319
2155 2355 342.2
2156 2356 279.56
2157 2357 316.68
2158 2358 329.44
2159 2359 330.6
2160 2360 330.6
2161 2361 329.44
2162 2362 344.52
2163 2363 288.84
2164 2364 329.44
2165 2365 308.56
2166 2366 263.32
2167 2367 339.88
2168 2368 307.4
2169 2369 319
2170 2370 306.24
2171 2371 328.28
2172 2372 327.12
2173 2373 341.04
2174 2374 322.48
2175 2375 281.88
2176 2376 351.48
2177 2377 319
2178 2378 309.72
2179 2379 306.24
2180 2380 345.68
2181 2381 320.16
2182 2382 339.88
2183 2383 359.6
2184 2384 327.12
2185 2385 316.68
2186 2386 307.4
2187 2387 339.88
2188 2388 278.4
2189 2389 305.08
2190 2390 329.44
2191 2391 312.04
2192 2392 331.76
2193 2393 348
2194 2394 331.76
2195 2395 323.64
2196 2396 327.12
2197 2397 310.88
2198 2398 314.36
2199 2399 373.52
2200 2400 345.68
2201 2401 344.52
2202 2402 364.24
2203 2403 387.44
2204 2404 327.12
2205 2405 323.64
2206 2406 342.2
2207 2407 328.28
2208 2408 335.24
2209 2409 367.72
2210 2410 331.76
2211 2411 337.56
2212 2412 336.4
2213 2413 351.48
2214 2414 359.6
2215 2415 309.72
2216 2416 329.44
2217 2417 342.2
2218 2418 354.96
2219 2419 361.92
2220 2420 357.28
2221 2421 363.08
2222 2422 364.24
2223 2423 349.16
2224 2424 353.8
2225 2425 349.16
2226 2426 321.32
2227 2427 363.08
2228 2428 363.08
2229 2429 331.76
2230 2430 344.52
2231 2431 286.52
2232 2432 357.28
2233 2433 281.88
2234 2434 332.92
2235 2435 329.44
2236 2436 285.36
2237 2437 307.4
2238 2438 335.24
2239 2439 317.84
2240 2440 343.36
2241 2441 323.64
2242 2442 308.56
2243 2443 308.56
2244 2444 300.44
2245 2445 330.6
2246 2446 378.16
2247 2447 273.76
2248 2448 303.92
2249 2449 295.8
2250 2450 334.08
2251 2451 350.32
2252 2452 350.32
2253 2453 327.12
2254 2454 327.12
2255 2455 321.32
2256 2456 370.04
2257 2457 368.88
2258 2458 300.44
2259 2459 313.2
2260 2460 298.12
2261 2461 316.68
2262 2462 307.4
2263 2463 356.12
2264 2464 339.88
2265 2465 321.32
2266 2466 370.04
2267 2467 341.04
2268 2468 339.88
2269 2469 325.96
2270 2470 316.68
2271 2471 328.28
2272 2472 349.16
2273 2473 317.84
2274 2474 302.76
2275 2475 327.12
2276 2476 313.2
2277 2477 300.44
2278 2478 301.6
2279 2479 299.28
2280 2480 314.36
2281 2481 293.48
2282 2482 365.4
2283 2483 312.04
2284 2484 303.92
2285 2485 324.8
2286 2486 301.6
2287 2487 308.56
2288 2488 305.08
2289 2489 303.92
2290 2490 339.88
2291 2491 305.08
2292 2492 319
2293 2493 307.4
2294 2494 274.92
2295 2495 302.76
2296 2496 300.44
2297 2497 290
2298 2498 308.56
2299 2499 280.72
2300 2500 250.56
2301 2501 237.8
2302 2502 287.68
2303 2503 254.04
2304 2504 308.56
2305 2505 305.08
2306 2506 298.12
2307 2507 271.44
2308 2508 330.6
2309 2509 332.92
2310 2510 247.08
2311 2511 281.88
2312 2512 273.76
2313 2513 266.8
2314 2514 299.28
2315 2515 278.4
2316 2516 343.36
2317 2517 323.64
2318 2518 276.08
2319 2519 306.24
2320 2520 339.88
2321 2521 357.28
2322 2522 356.12
2323 2523 329.44
2324 2524 332.92
2325 2525 335.24
2326 2526 319
2327 2527 344.52
2328 2528 298.12
2329 2529 310.88
2330 2530 313.2
2331 2531 310.88
2332 2532 298.12
2333 2533 293.48
2334 2534 336.4
2335 2535 336.4
2336 2536 325.96
2337 2537 302.76
2338 2538 294.64
2339 2539 336.4
2340 2540 305.08
2341 2541 306.24
2342 2542 331.76
2343 2543 324.8
2344 2544 328.28
2345 2545 317.84
2346 2546 323.64
2347 2547 264.48
2348 2548 283.04
2349 2549 332.92
2350 2550 314.36
2351 2551 296.96
2352 2552 314.36
2353 2553 293.48
2354 2554 300.44
2355 2555 284.2
2356 2556 329.44
2357 2557 274.92
2358 2558 314.36
2359 2559 315.52
2360 2560 322.48
2361 2561 299.28
2362 2562 288.84
2363 2563 293.48
2364 2564 306.24
2365 2565 307.4
2366 2566 277.24
2367 2567 327.12
2368 2568 305.08
2369 2569 295.8
2370 2570 250.56
2371 2571 302.76
2372 2572 286.52
2373 2573 234.32
2374 2574 273.76
2375 2575 279.56
2376 2576 252.88
2377 2577 220.4
2378 2578 235.48
2379 2579 220.4
2380 2580 241.28
2381 2581 299.28
2382 2582 277.24
2383 2583 241.28
2384 2584 272.6
2385 2585 262.16
2386 2586 266.8
2387 2587 252.88
2388 2588 226.2
2389 2589 259.84
2390 2590 236.64
2391 2591 244.76
2392 2592 278.4
2393 2593 287.68
2394 2594 283.04
2395 2595 262.16
2396 2596 257.52
2397 2597 244.76
2398 2598 219.24
2399 2599 221.56
2400 2600 241.28
2401 2601 262.16
2402 2602 243.6
2403 2603 278.4
2404 2604 266.8
2405 2605 292.32
2406 2606 244.76
2407 2607 281.88
2408 2608 243.6
2409 2609 256.36
2410 2610 245.92
2411 2611 278.4
2412 2612 306.24
2413 2613 305.08
2414 2614 261
2415 2615 291.16
2416 2616 291.16
2417 2617 356.12
2418 2618 322.48
2419 2619 351.48
2420 2620 293.48
2421 2621 343.36
2422 2622 295.8
2423 2623 306.24
2424 2624 342.2
2425 2625 290
2426 2626 321.32
2427 2627 332.92
2428 2628 292.32
2429 2629 322.48
2430 2630 298.12
2431 2631 273.76
2432 2632 313.2
2433 2633 312.04
2434 2634 290
2435 2635 314.36
2436 2636 301.6
2437 2637 336.4
2438 2638 300.44
2439 2639 317.84
2440 2640 310.88
2441 2641 316.68
2442 2642 278.4
2443 2643 295.8
2444 2644 323.64
2445 2645 303.92
2446 2646 269.12
2447 2647 322.48
2448 2648 322.48
2449 2649 310.88
2450 2650 319
2451 2651 379.32
2452 2652 313.2
2453 2653 315.52
2454 2654 286.52
2455 2655 277.24
2456 2656 300.44
2457 2657 284.2
2458 2658 288.84
2459 2659 327.12
2460 2660 287.68
2461 2661 310.88
2462 2662 335.24
2463 2663 310.88
2464 2664 313.2
2465 2665 261
2466 2666 273.76
2467 2667 221.56
2468 2668 244.76
2469 2669 295.8
2470 2670 258.68
2471 2671 281.88
2472 2672 299.28
2473 2673 249.4
2474 2674 277.24
2475 2675 292.32
2476 2676 271.44
2477 2677 276.08
2478 2678 329.44
2479 2679 291.16
2480 2680 309.72
2481 2681 291.16
2482 2682 278.4
2483 2683 265.64
2484 2684 257.52
2485 2685 272.6
2486 2686 285.36
2487 2687 236.64
2488 2688 277.24
2489 2689 310.88
2490 2690 364.24
2491 2691 298.12
2492 2692 321.32
2493 2693 295.8
2494 2694 293.48
2495 2695 296.96
2496 2696 284.2
2497 2697 322.48
2498 2698 330.6
2499 2699 314.36
2500 2700 272.6
2501 2701 288.84
2502 2702 261
2503 2703 306.24
2504 2704 283.04
2505 2705 266.8
2506 2706 319
2507 2707 334.08
2508 2708 277.24
2509 2709 218.08
2510 2710 261
2511 2711 294.64
2512 2712 281.88
2513 2713 279.56
2514 2714 295.8
2515 2715 276.08
2516 2716 303.92
2517 2717 273.76
2518 2718 306.24
2519 2719 269.12
2520 2720 296.96
2521 2721 241.28
2522 2722 272.6
2523 2723 283.04
2524 2724 284.2
2525 2725 301.6
2526 2726 298.12
2527 2727 307.4
2528 2728 292.32
2529 2729 328.28
2530 2730 276.08
2531 2731 329.44
2532 2732 351.48
2533 2733 324.8
2534 2734 285.36
2535 2735 298.12
2536 2736 280.72
2537 2737 292.32
2538 2738 299.28
2539 2739 321.32
2540 2740 316.68
2541 2741 291.16
2542 2742 283.04
2543 2743 259.84
2544 2744 292.32
2545 2745 291.16
2546 2746 314.36
2547 2747 295.8
2548 2748 279.56
2549 2749 288.84
2550 2750 339.88
2551 2751 309.72
2552 2752 334.08
2553 2753 303.92
2554 2754 315.52
2555 2755 308.56
2556 2756 286.52
2557 2757 264.48
2558 2758 308.56
2559 2759 295.8
2560 2760 276.08
2561 2761 274.92
2562 2762 319
2563 2763 290
2564 2764 310.88
2565 2765 263.32
2566 2766 295.8
2567 2767 277.24
2568 2768 286.52
2569 2769 299.28
2570 2770 293.48
2571 2771 294.64
2572 2772 283.04
2573 2773 272.6
2574 2774 292.32
2575 2775 257.52
2576 2776 265.64
2577 2777 270.28
2578 2778 254.04
2579 2779 294.64
2580 2780 254.04
2581 2781 274.92
2582 2782 243.6
2583 2783 305.08
2584 2784 249.4
2585 2785 237.8
2586 2786 295.8
2587 2787 262.16
2588 2788 278.4
2589 2789 296.96
2590 2790 321.32
2591 2791 296.96
2592 2792 294.64
2593 2793 287.68
2594 2794 274.92
2595 2795 312.04
2596 2796 269.12
2597 2797 302.76
2598 2798 291.16
2599 2799 284.2
2600 2800 258.68
2601 2801 258.68
2602 2802 291.16
2603 2803 321.32
2604 2804 351.48
2605 2805 267.96
2606 2806 296.96
2607 2807 312.04
2608 2808 292.32
2609 2809 295.8
2610 2810 315.52
2611 2811 280.72
2612 2812 294.64
2613 2813 310.88
2614 2814 287.68
2615 2815 303.92
2616 2816 290
2617 2817 343.36
2618 2818 281.88
2619 2819 310.88
2620 2820 262.16
2621 2821 314.36
2622 2822 294.64
2623 2823 332.92
2624 2824 315.52
2625 2825 334.08
2626 2826 291.16
2627 2827 317.84
2628 2828 337.56
2629 2829 335.24
2630 2830 345.68
2631 2831 287.68
2632 2832 310.88
2633 2833 342.2
2634 2834 281.88
2635 2835 296.96
2636 2836 279.56
2637 2837 312.04
2638 2838 309.72
2639 2839 330.6
2640 2840 319
2641 2841 269.12
2642 2842 319
2643 2843 285.36
2644 2844 314.36
2645 2845 335.24
2646 2846 309.72
2647 2847 324.8
2648 2848 298.12
2649 2849 291.16
2650 2850 317.84
2651 2851 316.68
2652 2852 323.64
2653 2853 308.56
2654 2854 208.8
2655 2855 312.04
2656 2856 281.88
2657 2857 265.64
2658 2858 291.16
2659 2859 300.44
2660 2860 295.8
2661 2861 262.16
2662 2862 257.52
2663 2863 272.6
2664 2864 308.56
2665 2865 296.96
2666 2866 277.24
2667 2867 213.44
2668 2868 215.76
2669 2869 232
2670 2870 263.32
2671 2871 219.24
2672 2872 265.64
2673 2873 214.6
2674 2874 250.56
2675 2875 241.28
2676 2876 242.44
2677 2877 257.52
2678 2878 276.08
2679 2879 252.88
2680 2880 273.76
2681 2881 256.36
2682 2882 227.36
2683 2883 230.84
2684 2884 223.88
2685 2885 279.56
2686 2886 229.68
2687 2887 324.8
2688 2888 267.96
2689 2889 302.76
2690 2890 251.72
2691 2891 248.24
2692 2892 267.96
2693 2893 244.76
2694 2894 272.6
2695 2895 251.72
2696 2896 328.28
2697 2897 330.6
2698 2898 330.6
2699 2899 296.96
2700 2900 251.72
2701 2901 272.6
2702 2902 248.24
2703 2903 277.24
2704 2904 301.6
2705 2905 272.6
2706 2906 281.88
2707 2907 285.36
2708 2908 283.04
2709 2909 314.36
2710 2910 338.72
2711 2911 319
2712 2912 290
2713 2913 299.28
2714 2914 236.64
2715 2915 312.04
2716 2916 307.4
2717 2917 264.48
2718 2918 310.88
2719 2919 265.64
2720 2920 249.4
2721 2921 290
2722 2922 264.48
2723 2923 291.16
2724 2924 328.28
2725 2925 341.04
2726 2926 281.88
2727 2927 249.4
2728 2928 278.4
2729 2929 335.24
2730 2930 290
2731 2931 308.56
2732 2932 317.84
2733 2933 285.36
2734 2934 283.04
2735 2935 307.4
2736 2936 292.32
2737 2937 296.96
2738 2938 322.48
2739 2939 334.08
2740 2940 261
2741 2941 291.16
2742 2942 295.8
2743 2943 288.84
2744 2944 308.56
2745 2945 337.56
2746 2946 286.52
2747 2947 271.44
2748 2948 320.16
2749 2949 305.08
2750 2950 350.32
2751 2951 312.04
2752 2952 321.32
2753 2953 278.4
2754 2954 306.24
2755 2955 349.16
2756 2956 276.08
2757 2957 291.16
2758 2958 295.8
2759 2959 285.36
2760 2960 271.44
2761 2961 261
2762 2962 278.4
2763 2963 278.4
2764 2964 265.64
2765 2965 234.32
2766 2966 269.12
2767 2967 261
2768 2968 302.76
2769 2969 271.44
2770 2970 312.04
2771 2971 288.84
2772 2972 299.28
2773 2973 309.72
2774 2974 292.32
2775 2975 302.76
2776 2976 314.36
2777 2977 306.24
2778 2978 313.2
2779 2979 295.8
2780 2980 296.96
2781 2981 315.52
2782 2982 270.28
2783 2983 274.92
2784 2984 272.6
2785 2985 287.68
2786 2986 319
2787 2987 296.96
2788 2988 295.8
2789 2989 264.48
2790 2990 255.2
2791 2991 305.08
2792 2992 265.64
2793 2993 277.24
2794 2994 284.2
2795 2995 235.48
2796 2996 250.56
2797 2997 232
2798 2998 292.32
2799 2999 251.72
2800 3000 291.16
2801 3001 261
2802 3002 287.68
2803 3003 245.92
2804 3004 298.12
2805 3005 299.28
2806 3006 293.48
2807 3007 251.72
2808 3008 241.28
2809 3009 238.96
2810 3010 229.68
2811 3011 254.04
2812 3012 251.72
2813 3013 271.44
2814 3014 255.2
2815 3015 284.2
2816 3016 267.96
2817 3017 265.64
2818 3018 295.8
2819 3019 274.92
2820 3020 266.8
2821 3021 233.16
2822 3022 265.64
2823 3023 283.04
2824 3024 263.32
2825 3025 292.32
2826 3026 324.8
2827 3027 292.32
2828 3028 267.96
2829 3029 294.64
2830 3030 299.28
2831 3031 312.04
2832 3032 320.16
2833 3033 269.12
2834 3034 306.24
2835 3035 287.68
2836 3036 315.52
2837 3037 283.04
2838 3038 321.32
2839 3039 334.08
2840 3040 301.6
2841 3041 324.8
2842 3042 300.44
2843 3043 280.72
2844 3044 273.76
2845 3045 242.44
2846 3046 258.68
2847 3047 254.04
2848 3048 240.12
2849 3049 201.84
2850 3050 213.44
2851 3051 194.88
2852 3052 201.84
2853 3053 192.56
2854 3054 204.16
2855 3055 222.72
2856 3056 191.4
2857 3057 215.76
2858 3058 248.24
2859 3059 196.04
2860 3060 201.84
2861 3061 209.96
2862 3062 192.56
2863 3063 213.44
2864 3064 266.8
2865 3065 270.28
2866 3066 192.56
2867 3067 206.48
2868 3068 200.68
2869 3069 171.68
2870 3070 204.16
2871 3071 199.52
2872 3072 186.76
2873 3073 250.56
2874 3074 196.04
2875 3075 216.92
2876 3076 245.92
2877 3077 241.28
2878 3078 278.4
2879 3079 251.72
2880 3080 215.76
2881 3081 250.56
2882 3082 277.24
2883 3083 267.96
2884 3084 254.04
2885 3085 203
2886 3086 265.64
2887 3087 218.08
2888 3088 238.96
2889 3089 249.4
2890 3090 234.32
2891 3091 227.36
2892 3092 263.32
2893 3093 280.72
2894 3094 244.76
2895 3095 262.16
2896 3096 256.36
2897 3097 266.8
2898 3098 242.44
2899 3099 270.28
2900 3100 237.8
2901 3101 242.44
2902 3102 249.4
2903 3103 266.8
2904 3104 245.92
2905 3105 261
2906 3106 240.12
2907 3107 247.08
2908 3108 233.16
2909 3109 237.8
2910 3110 241.28
2911 3111 235.48
2912 3112 234.32
2913 3113 213.44
2914 3114 237.8
2915 3115 233.16
2916 3116 251.72
2917 3117 197.2
2918 3118 186.76
2919 3119 200.68
2920 3120 226.2
2921 3121 207.64
2922 3122 213.44
2923 3123 232
2924 3124 194.88
2925 3125 203
2926 3126 237.8
2927 3127 232
2928 3128 261
2929 3129 245.92
2930 3130 209.96
2931 3131 251.72
2932 3132 264.48
2933 3133 215.76
2934 3134 238.96
2935 3135 244.76
2936 3136 254.04
2937 3137 244.76
2938 3138 265.64
2939 3139 227.36
2940 3140 244.76
2941 3141 235.48
2942 3142 250.56
2943 3143 232
2944 3144 237.8
2945 3145 247.08
2946 3146 230.84
2947 3147 223.88
2948 3148 233.16
2949 3149 230.84
2950 3150 232
2951 3151 220.4
2952 3152 219.24
2953 3153 247.08
2954 3154 221.56
2955 3155 235.48
2956 3156 228.52
2957 3157 216.92
2958 3158 212.28
2959 3159 207.64
2960 3160 203
2961 3161 204.16
2962 3162 245.92
2963 3163 247.08
2964 3164 209.96
2965 3165 229.68
2966 3166 235.48
2967 3167 206.48
2968 3168 207.64
2969 3169 242.44
2970 3170 225.04
2971 3171 216.92
2972 3172 198.36
2973 3173 242.44
2974 3174 206.48
2975 3175 205.32
2976 3176 243.6
2977 3177 219.24
2978 3178 232
2979 3179 203
2980 3180 208.8
2981 3181 221.56
2982 3182 215.76
2983 3183 259.84
2984 3184 212.28
2985 3185 218.08
2986 3186 218.08
2987 3187 233.16
2988 3188 247.08
2989 3189 218.08
2990 3190 206.48
2991 3191 168.2
2992 3192 229.68
2993 3193 182.12
2994 3194 204.16
2995 3195 171.68
2996 3196 219.24
2997 3197 226.2
2998 3198 211.12
2999 3199 229.68
3000 3200 238.96
3001 3201 215.76
3002 3202 229.68
3003 3203 183.28
3004 3204 206.48
3005 3205 214.6
3006 3206 226.2
3007 3207 252.88
3008 3208 186.76
3009 3209 208.8
3010 3210 174
3011 3211 219.24
3012 3212 185.6
3013 3213 223.88
3014 3214 240.12
3015 3215 201.84
3016 3216 230.84
3017 3217 207.64
3018 3218 205.32
3019 3219 194.88
3020 3220 207.64
3021 3221 218.08
3022 3222 225.04
3023 3223 220.4
3024 3224 194.88
3025 3225 201.84
3026 3226 201.84
3027 3227 204.16
3028 3228 205.32
3029 3229 222.72
3030 3230 220.4
3031 3231 203
3032 3232 193.72
3033 3233 216.92
3034 3234 234.32
3035 3235 279.56
3036 3236 232
3037 3237 221.56
3038 3238 222.72
3039 3239 222.72
3040 3240 216.92
3041 3241 193.72
3042 3242 214.6
3043 3243 207.64
3044 3244 219.24
3045 3245 214.6
3046 3246 243.6
3047 3247 221.56
3048 3248 237.8
3049 3249 209.96
3050 3250 191.4
3051 3251 199.52
3052 3252 238.96
3053 3253 216.92
3054 3254 194.88
3055 3255 223.88
3056 3256 209.96
3057 3257 272.6
3058 3258 205.32
3059 3259 218.08
3060 3260 229.68
3061 3261 201.84
3062 3262 212.28
3063 3263 240.12
3064 3264 183.28
3065 3265 219.24
3066 3266 232
3067 3267 220.4
3068 3268 206.48
3069 3269 212.28
3070 3270 209.96
3071 3271 201.84
3072 3272 238.96
3073 3273 226.2
3074 3274 207.64
3075 3275 214.6
3076 3276 206.48
3077 3277 225.04
3078 3278 196.04
3079 3279 225.04
3080 3280 226.2
3081 3281 229.68
3082 3282 238.96
3083 3283 233.16
3084 3284 257.52
3085 3285 258.68
3086 3286 230.84
3087 3287 215.76
3088 3288 264.48
3089 3289 212.28
3090 3290 241.28
3091 3291 203
3092 3292 238.96
3093 3293 296.96
3094 3294 288.84
3095 3295 284.2
3096 3296 291.16
3097 3297 249.4
3098 3298 285.36
3099 3299 259.84
3100 3300 221.56
3101 3301 244.76
3102 3302 233.16
3103 3303 223.88
3104 3304 244.76
3105 3305 220.4
3106 3306 303.92
3107 3307 262.16
3108 3308 267.96
3109 3309 251.72
3110 3310 264.48
3111 3311 262.16
3112 3312 221.56
3113 3313 267.96
3114 3314 219.24
3115 3315 252.88
3116 3316 241.28
3117 3317 238.96
3118 3318 277.24
3119 3319 247.08
3120 3320 272.6
3121 3321 258.68
3122 3322 242.44
3123 3323 242.44
3124 3324 257.52
3125 3325 262.16
3126 3326 215.76
3127 3327 257.52
3128 3328 213.44
3129 3329 240.12
3130 3330 243.6
3131 3331 264.48
3132 3332 241.28
3133 3333 249.4
3134 3334 244.76
3135 3335 225.04
3136 3336 244.76
3137 3337 233.16
3138 3338 252.88
3139 3339 247.08
3140 3340 259.84
3141 3341 230.84
3142 3342 267.96
3143 3343 285.36
3144 3344 247.08
3145 3345 248.24
3146 3346 276.08
3147 3347 233.16
3148 3348 252.88
3149 3349 232
3150 3350 241.28
3151 3351 214.6
3152 3352 256.36
3153 3353 285.36
3154 3354 241.28
3155 3355 225.04
3156 3356 240.12
3157 3357 247.08
3158 3358 247.08
3159 3359 314.36
3160 3360 265.64
3161 3361 291.16
3162 3362 330.6
3163 3363 316.68
3164 3364 305.08
3165 3365 250.56
3166 3366 251.72
3167 3367 284.2
3168 3368 245.92
3169 3369 277.24
3170 3370 265.64
3171 3371 291.16
3172 3372 278.4
3173 3373 280.72
3174 3374 247.08
3175 3375 336.4
3176 3376 256.36
3177 3377 312.04
3178 3378 264.48
3179 3379 271.44
3180 3380 255.2
3181 3381 265.64
3182 3382 250.56
3183 3383 308.56
3184 3384 255.2
3185 3385 294.64
3186 3386 315.52
3187 3387 273.76
3188 3388 332.92
3189 3389 291.16
3190 3390 256.36
3191 3391 272.6
3192 3392 273.76
3193 3393 273.76
3194 3394 272.6
3195 3395 286.52
3196 3396 273.76
3197 3397 280.72
3198 3398 264.48
3199 3399 259.84
3200 3400 261
3201 3401 277.24
3202 3402 242.44
3203 3403 272.6
3204 3404 276.08
3205 3405 249.4
3206 3406 284.2
3207 3407 261
3208 3408 252.88
3209 3409 219.24
3210 3410 240.12
3211 3411 243.6
3212 3412 278.4
3213 3413 259.84
3214 3414 256.36
3215 3415 271.44
3216 3416 284.2
3217 3417 290
3218 3418 296.96
3219 3419 280.72
3220 3420 286.52
3221 3421 288.84
3222 3422 298.12
3223 3423 286.52
3224 3424 284.2
3225 3425 262.16
3226 3426 258.68
3227 3427 276.08
3228 3428 249.4
3229 3429 250.56
3230 3430 232
3231 3431 244.76
3232 3432 249.4
3233 3433 227.36
3234 3434 226.2
3235 3435 270.28
3236 3436 269.12
3237 3437 265.64
3238 3438 249.4
3239 3439 249.4
3240 3440 298.12
3241 3441 307.4
3242 3442 294.64
3243 3443 261
3244 3444 274.92
3245 3445 261
3246 3446 295.8
3247 3447 259.84
3248 3448 299.28
3249 3449 283.04
3250 3450 258.68
3251 3451 280.72
3252 3452 288.84
3253 3453 265.64
3254 3454 287.68
3255 3455 255.2
3256 3456 251.72
3257 3457 267.96
3258 3458 256.36
3259 3459 270.28
3260 3460 285.36
3261 3461 298.12
3262 3462 303.92
3263 3463 281.88
3264 3464 273.76
3265 3465 281.88
3266 3466 290
3267 3467 263.32
3268 3468 277.24
3269 3469 294.64
3270 3470 248.24
3271 3471 267.96
3272 3472 299.28
3273 3473 305.08
3274 3474 295.8
3275 3475 300.44
3276 3476 302.76
3277 3477 211.12
3278 3478 280.72
3279 3479 264.48
3280 3480 314.36
3281 3481 250.56
3282 3482 337.56
3283 3483 263.32
3284 3484 264.48
3285 3485 236.64
3286 3486 243.6
3287 3487 228.52
3288 3488 281.88
3289 3489 273.76
3290 3490 294.64
3291 3491 299.28
3292 3492 257.52
3293 3493 257.52
3294 3494 285.36
3295 3495 263.32
3296 3496 288.84
3297 3497 270.28
3298 3498 255.2
3299 3499 235.48
3300 3500 248.24
3301 3501 248.24
3302 3502 258.68
3303 3503 286.52
3304 3504 247.08
3305 3505 240.12
3306 3506 300.44
3307 3507 272.6
3308 3508 232
3309 3509 264.48
3310 3510 245.92
3311 3511 264.48
3312 3512 234.32
3313 3513 247.08
3314 3514 221.56
3315 3515 271.44
3316 3516 264.48
3317 3517 228.52
3318 3518 254.04
3319 3519 201.84
3320 3520 216.92
3321 3521 232
3322 3522 227.36
3323 3523 213.44
3324 3524 213.44
3325 3525 244.76
3326 3526 256.36
3327 3527 237.8
3328 3528 245.92
3329 3529 276.08
3330 3530 302.76
3331 3531 292.32
3332 3532 293.48
3333 3533 294.64
3334 3534 309.72
3335 3535 292.32
3336 3536 276.08
3337 3537 291.16
3338 3538 266.8
3339 3539 291.16
3340 3540 280.72
3341 3541 298.12
3342 3542 302.76
3343 3543 284.2
3344 3544 312.04
3345 3545 308.56
3346 3546 335.24
3347 3547 315.52
3348 3548 264.48
3349 3549 285.36
3350 3550 284.2
3351 3551 285.36
3352 3552 278.4
3353 3553 291.16
3354 3554 345.68
3355 3555 313.2
3356 3556 308.56
3357 3557 341.04
3358 3558 300.44
3359 3559 284.2
3360 3560 295.8
3361 3561 283.04
3362 3562 299.28
3363 3563 265.64
3364 3564 306.24
3365 3565 265.64
3366 3566 281.88
3367 3567 305.08
3368 3568 229.68
3369 3569 293.48
3370 3570 255.2
3371 3571 306.24
3372 3572 324.8
3373 3573 270.28
3374 3574 342.2
3375 3575 322.48
3376 3576 298.12
3377 3577 310.88
3378 3578 360.76
3379 3579 302.76
3380 3580 292.32
3381 3581 262.16
3382 3582 258.68
3383 3583 258.68
3384 3584 251.72
3385 3585 262.16
3386 3586 267.96
3387 3587 301.6
3388 3588 316.68
3389 3589 270.28
3390 3590 283.04
3391 3591 313.2
3392 3592 354.96
3393 3593 298.12
3394 3594 294.64
3395 3595 236.64
3396 3596 288.84
3397 3597 271.44
3398 3598 291.16
3399 3599 294.64
3400 3600 301.6
3401 3601 290
3402 3602 291.16
3403 3603 284.2
3404 3604 293.48
3405 3605 290
3406 3606 296.96
3407 3607 308.56
3408 3608 321.32
3409 3609 276.08
3410 3610 302.76
3411 3611 302.76
3412 3612 305.08
3413 3613 301.6
3414 3614 320.16
3415 3615 357.28
3416 3616 341.04
3417 3617 381.64
3418 3618 342.2
3419 3619 323.64
3420 3620 332.92
3421 3621 296.96
3422 3622 301.6
3423 3623 277.24
3424 3624 300.44
3425 3625 261
3426 3626 263.32
3427 3627 262.16
3428 3628 258.68
3429 3629 280.72
3430 3630 276.08
3431 3631 233.16
3432 3632 266.8
3433 3633 255.2
3434 3634 280.72
3435 3635 306.24
3436 3636 273.76
3437 3637 299.28
3438 3638 281.88
3439 3639 299.28
3440 3640 291.16
3441 3641 281.88
3442 3642 288.84
3443 3643 258.68
3444 3644 284.2
3445 3645 306.24
3446 3646 262.16
3447 3647 319
3448 3648 237.8
3449 3649 243.6
3450 3650 259.84
3451 3651 277.24
3452 3652 288.84
3453 3653 303.92
3454 3654 300.44
3455 3655 292.32
3456 3656 287.68
3457 3657 291.16
3458 3658 290
3459 3659 288.84
3460 3660 317.84
3461 3661 320.16
3462 3662 308.56
3463 3663 310.88
3464 3664 288.84
3465 3665 284.2
3466 3666 278.4
3467 3667 295.8
3468 3668 295.8
3469 3669 313.2
3470 3670 276.08
3471 3671 283.04
3472 3672 306.24
3473 3673 295.8
3474 3674 271.44
3475 3675 288.84
3476 3676 277.24
3477 3677 265.64
3478 3678 267.96
3479 3679 284.2
3480 3680 276.08
3481 3681 286.52
3482 3682 296.96
3483 3683 236.64
3484 3684 261
3485 3685 281.88
3486 3686 292.32
3487 3687 307.4
3488 3688 271.44
3489 3689 295.8
3490 3690 278.4
3491 3691 252.88
3492 3692 274.92
3493 3693 343.36
3494 3694 308.56
3495 3695 314.36
3496 3696 279.56
3497 3697 284.2
3498 3698 286.52
3499 3699 308.56
3500 3700 283.04
3501 3701 302.76
3502 3702 329.44
3503 3703 308.56
3504 3704 322.48
3505 3705 305.08
3506 3706 325.96
3507 3707 314.36
3508 3708 314.36
3509 3709 295.8
3510 3710 290
3511 3711 323.64
3512 3712 322.48
3513 3713 301.6
3514 3714 313.2
3515 3715 303.92
3516 3716 339.88
3517 3717 293.48
3518 3718 358.44
3519 3719 317.84
3520 3720 301.6
3521 3721 343.36
3522 3722 312.04
3523 3723 285.36
3524 3724 278.4
3525 3725 325.96
3526 3726 305.08
3527 3727 265.64
3528 3728 292.32
3529 3729 295.8
3530 3730 294.64
3531 3731 334.08
3532 3732 264.48
3533 3733 293.48
3534 3734 339.88
3535 3735 309.72
3536 3736 298.12
3537 3737 306.24
3538 3738 291.16
3539 3739 286.52
3540 3740 313.2
3541 3741 351.48
3542 3742 306.24
3543 3743 312.04
3544 3744 320.16
3545 3745 308.56
3546 3746 300.44
3547 3747 298.12
3548 3748 336.4
3549 3749 264.48
3550 3750 296.96
3551 3751 307.4
3552 3752 250.56
3553 3753 269.12
3554 3754 303.92
3555 3755 271.44
3556 3756 287.68
3557 3757 283.04
3558 3758 281.88
3559 3759 273.76
3560 3760 235.48
3561 3761 257.52
3562 3762 263.32
3563 3763 271.44
3564 3764 219.24
3565 3765 277.24
3566 3766 283.04
3567 3767 269.12
3568 3768 286.52
3569 3769 302.76
3570 3770 296.96
3571 3771 267.96
3572 3772 294.64
3573 3773 292.32
3574 3774 261
3575 3775 281.88
3576 3776 271.44
3577 3777 270.28
3578 3778 279.56
3579 3779 272.6
3580 3780 241.28
3581 3781 276.08
3582 3782 270.28
3583 3783 261
3584 3784 259.84
3585 3785 271.44
3586 3786 266.8
3587 3787 248.24
3588 3788 281.88
3589 3789 294.64
3590 3790 234.32
3591 3791 242.44
3592 3792 267.96
3593 3793 252.88
3594 3794 235.48
3595 3795 262.16
3596 3796 267.96
3597 3797 245.92
3598 3798 288.84
3599 3799 278.4
3600 3800 272.6
3601 3801 274.92
3602 3802 294.64
3603 3803 290
3604 3804 271.44
3605 3805 255.2
3606 3806 257.52
3607 3807 292.32
3608 3808 281.88
3609 3809 245.92
3610 3810 255.2
3611 3811 269.12
3612 3812 263.32
3613 3813 236.64
3614 3814 273.76
3615 3815 244.76
3616 3816 263.32
3617 3817 244.76
3618 3818 233.16
3619 3819 274.92
3620 3820 305.08
3621 3821 284.2
3622 3822 269.12
3623 3823 277.24
3624 3824 229.68
3625 3825 283.04
3626 3826 307.4
3627 3827 270.28
3628 3828 271.44
3629 3829 242.44
3630 3830 272.6
3631 3831 267.96
3632 3832 264.48
3633 3833 286.52
3634 3834 276.08
3635 3835 322.48
3636 3836 295.8
3637 3837 300.44
3638 3838 328.28
3639 3839 288.84
3640 3840 295.8
3641 3841 322.48
3642 3842 269.12
3643 3843 291.16
3644 3844 256.36
3645 3845 293.48
3646 3846 298.12
3647 3847 258.68
3648 3848 281.88
3649 3849 281.88
3650 3850 261
3651 3851 257.52
3652 3852 288.84
3653 3853 258.68
3654 3854 263.32
3655 3855 302.76
3656 3856 247.08
3657 3857 284.2
3658 3858 256.36
3659 3859 270.28
3660 3860 264.48
3661 3861 256.36
3662 3862 319
3663 3863 299.28
3664 3864 303.92
3665 3865 272.6
3666 3866 274.92
3667 3867 290
3668 3868 284.2
3669 3869 283.04
3670 3870 310.88
3671 3871 272.6
3672 3872 272.6
3673 3873 276.08
3674 3874 249.4
3675 3875 280.72
3676 3876 244.76
3677 3877 283.04
3678 3878 301.6
3679 3879 285.36
3680 3880 261
3681 3881 251.72
3682 3882 263.32
3683 3883 278.4
3684 3884 287.68
3685 3885 255.2
3686 3886 257.52
3687 3887 320.16
3688 3888 287.68
3689 3889 219.24
3690 3890 219.24
3691 3891 225.04
3692 3892 259.84
3693 3893 221.56
3694 3894 247.08
3695 3895 238.96
3696 3896 278.4
3697 3897 250.56
3698 3898 276.08
3699 3899 223.88
3700 3900 255.2
3701 3901 269.12
3702 3902 301.6
3703 3903 301.6
3704 3904 278.4
3705 3905 309.72
3706 3906 280.72
3707 3907 305.08
3708 3908 287.68
3709 3909 314.36
3710 3910 288.84
3711 3911 270.28
3712 3912 296.96
3713 3913 265.64
3714 3914 292.32
3715 3915 277.24
3716 3916 309.72
3717 3917 279.56
3718 3918 276.08
3719 3919 257.52
3720 3920 271.44
3721 3921 331.76
3722 3922 327.12
3723 3923 273.76
3724 3924 272.6
3725 3925 272.6
3726 3926 271.44
3727 3927 283.04
3728 3928 249.4
3729 3929 294.64
3730 3930 252.88
3731 3931 261
3732 3932 324.8
3733 3933 320.16
3734 3934 299.28
3735 3935 270.28
3736 3936 296.96
3737 3937 293.48
3738 3938 274.92
3739 3939 285.36
3740 3940 273.76
3741 3941 310.88
3742 3942 298.12
3743 3943 313.2
3744 3944 286.52
3745 3945 325.96
3746 3946 280.72
3747 3947 290
3748 3948 233.16
3749 3949 314.36
3750 3950 261
3751 3951 285.36
3752 3952 283.04
3753 3953 273.76
3754 3954 303.92
3755 3955 286.52
3756 3956 288.84
3757 3957 305.08
3758 3958 328.28
3759 3959 302.76
3760 3960 315.52
3761 3961 293.48
3762 3962 281.88
3763 3963 307.4
3764 3964 314.36
3765 3965 293.48
3766 3966 303.92
3767 3967 352.64
3768 3968 298.12
3769 3969 342.2
3770 3970 339.88
3771 3971 305.08
3772 3972 314.36
3773 3973 278.4
3774 3974 321.32
3775 3975 327.12
3776 3976 310.88
3777 3977 320.16
3778 3978 309.72
3779 3979 294.64
3780 3980 302.76
3781 3981 276.08
3782 3982 290
3783 3983 319
3784 3984 319
3785 3985 316.68
3786 3986 302.76
3787 3987 313.2
3788 3988 317.84
3789 3989 324.8
3790 3990 342.2
3791 3991 281.88
3792 3992 328.28
3793 3993 330.6
3794 3994 303.92
3795 3995 332.92
3796 3996 270.28
3797 3997 303.92
3798 3998 324.8
3799 3999 305.08
3800 4000 283.04
3801 4001 314.36
3802 4002 286.52
3803 4003 293.48
3804 4004 303.92
3805 4005 267.96
3806 4006 286.52
3807 4007 283.04
3808 4008 316.68
3809 4009 284.2
3810 4010 325.96
3811 4011 307.4
3812 4012 245.92
3813 4013 319
3814 4014 299.28
3815 4015 264.48
3816 4016 276.08
3817 4017 293.48
3818 4018 315.52
3819 4019 279.56
3820 4020 296.96
3821 4021 284.2
3822 4022 335.24
3823 4023 300.44
3824 4024 308.56
3825 4025 324.8
3826 4026 266.8
3827 4027 320.16
3828 4028 277.24
3829 4029 279.56
3830 4030 313.2
3831 4031 264.48
3832 4032 257.52
3833 4033 292.32
3834 4034 302.76
3835 4035 315.52
3836 4036 293.48
3837 4037 269.12
3838 4038 272.6
3839 4039 270.28
3840 4040 257.52
3841 4041 256.36
3842 4042 286.52
3843 4043 287.68
3844 4044 300.44
3845 4045 336.4
3846 4046 331.76
3847 4047 321.32
3848 4048 310.88
3849 4049 302.76
3850 4050 336.4
3851 4051 321.32
3852 4052 353.8
3853 4053 345.68
3854 4054 356.12
3855 4055 301.6
3856 4056 294.64
3857 4057 313.2
3858 4058 349.16
3859 4059 313.2
3860 4060 290
3861 4061 339.88
3862 4062 301.6
3863 4063 281.88
3864 4064 274.92
3865 4065 272.6
3866 4066 306.24
3867 4067 334.08
3868 4068 291.16
3869 4069 356.12
3870 4070 325.96
3871 4071 309.72
3872 4072 330.6
3873 4073 349.16
3874 4074 349.16
3875 4075 330.6
3876 4076 315.52
3877 4077 346.84
3878 4078 317.84
3879 4079 386.28
3880 4080 323.64
3881 4081 360.76
3882 4082 356.12
3883 4083 359.6
3884 4084 324.8
3885 4085 332.92
3886 4086 368.88
3887 4087 320.16
3888 4088 325.96
3889 4089 325.96
3890 4090 301.6
3891 4091 277.24
3892 4092 323.64
3893 4093 303.92
3894 4094 325.96
3895 4095 330.6
3896 4096 281.88
3897 4097 291.16
3898 4098 300.44
3899 4099 288.84
3900 4100 252.88
3901 4101 244.76
3902 4102 236.64
3903 4103 249.4
3904 4104 294.64
3905 4105 274.92
3906 4106 302.76
3907 4107 301.6
3908 4108 266.8
3909 4109 288.84
3910 4110 314.36
3911 4111 283.04
3912 4112 299.28
3913 4113 266.8
3914 4114 263.32
3915 4115 279.56
3916 4116 286.52
3917 4117 254.04
3918 4118 306.24
3919 4119 250.56
3920 4120 307.4
3921 4121 264.48
3922 4122 283.04
3923 4123 271.44
3924 4124 293.48
3925 4125 262.16
3926 4126 259.84
3927 4127 314.36
3928 4128 320.16
3929 4129 329.44
3930 4130 322.48
3931 4131 317.84
3932 4132 344.52
3933 4133 293.48
3934 4134 314.36
3935 4135 277.24
3936 4136 307.4
3937 4137 295.8
3938 4138 313.2
3939 4139 266.8
3940 4140 252.88
3941 4141 313.2
3942 4142 298.12
3943 4143 299.28
3944 4144 241.28
3945 4145 259.84
3946 4146 286.52
3947 4147 272.6
3948 4148 302.76
3949 4149 315.52
3950 4150 291.16
3951 4151 269.12
3952 4152 312.04
3953 4153 330.6
3954 4154 349.16
3955 4155 356.12
3956 4156 335.24
3957 4157 287.68
3958 4158 281.88
3959 4159 284.2
3960 4160 263.32
3961 4161 252.88
3962 4162 298.12
3963 4163 291.16
3964 4164 293.48
3965 4165 274.92
3966 4166 277.24
3967 4167 286.52
3968 4168 249.4
3969 4169 241.28
3970 4170 276.08
3971 4171 220.4
3972 4172 215.76
3973 4173 203
3974 4174 212.28
3975 4175 269.12
3976 4176 286.52
3977 4177 302.76
3978 4178 288.84
3979 4179 263.32
3980 4180 257.52
3981 4181 270.28
3982 4182 269.12
3983 4183 259.84
3984 4184 269.12
3985 4185 250.56
3986 4186 276.08
3987 4187 245.92
3988 4188 244.76
3989 4189 302.76
3990 4190 279.56
3991 4191 303.92
3992 4192 266.8
3993 4193 286.52
3994 4194 252.88
3995 4195 240.12
3996 4196 256.36
3997 4197 267.96
3998 4198 267.96
3999 4199 276.08
4000 4200 236.64
4001 4201 278.4
4002 4202 234.32
4003 4203 290
4004 4204 284.2
4005 4205 234.32
4006 4206 236.64
4007 4207 261
4008 4208 219.24
4009 4209 226.2
4010 4210 233.16
4011 4211 244.76
4012 4212 227.36
4013 4213 222.72
4014 4214 263.32
4015 4215 225.04
4016 4216 235.48
4017 4217 254.04
4018 4218 286.52
4019 4219 294.64
4020 4220 258.68
4021 4221 296.96
4022 4222 277.24
4023 4223 269.12
4024 4224 263.32
4025 4225 252.88
4026 4226 262.16
4027 4227 267.96
4028 4228 264.48
4029 4229 279.56
4030 4230 286.52
4031 4231 287.68
4032 4232 274.92
4033 4233 286.52
4034 4234 307.4
4035 4235 273.76
4036 4236 315.52
4037 4237 292.32
4038 4238 331.76
4039 4239 310.88
4040 4240 288.84
4041 4241 279.56
4042 4242 261
4043 4243 296.96
4044 4244 294.64
4045 4245 280.72
4046 4246 241.28
4047 4247 276.08
4048 4248 298.12
4049 4249 327.12
4050 4250 317.84
4051 4251 310.88
4052 4252 299.28
4053 4253 342.2
4054 4254 328.28
4055 4255 313.2
4056 4256 279.56
4057 4257 322.48
4058 4258 272.6
4059 4259 324.8
4060 4260 298.12
4061 4261 315.52
4062 4262 327.12
4063 4263 296.96
4064 4264 290
4065 4265 300.44
4066 4266 273.76
4067 4267 308.56
4068 4268 299.28
4069 4269 295.8
4070 4270 336.4
4071 4271 312.04
4072 4272 257.52
4073 4273 308.56
4074 4274 353.8
4075 4275 309.72
4076 4276 266.8
4077 4277 278.4
4078 4278 272.6
4079 4279 264.48
4080 4280 296.96
4081 4281 295.8
4082 4282 254.04
4083 4283 273.76
4084 4284 302.76
4085 4285 299.28
4086 4286 308.56
4087 4287 279.56
4088 4288 302.76
4089 4289 267.96
4090 4290 258.68
4091 4291 262.16
4092 4292 261
4093 4293 301.6
4094 4294 299.28
4095 4295 290
4096 4296 266.8
4097 4297 284.2
4098 4298 319
4099 4299 285.36
4100 4300 276.08
4101 4301 255.2
4102 4302 294.64
4103 4303 291.16
4104 4304 293.48
4105 4305 295.8
4106 4306 281.88
4107 4307 305.08
4108 4308 262.16
4109 4309 305.08
4110 4310 277.24
4111 4311 272.6
4112 4312 281.88
4113 4313 257.52
4114 4314 257.52
4115 4315 229.68
4116 4316 263.32
4117 4317 272.6
4118 4318 278.4
4119 4319 261
4120 4320 286.52
4121 4321 249.4
4122 4322 250.56
4123 4323 299.28
4124 4324 290
4125 4325 317.84
4126 4326 278.4
4127 4327 309.72
4128 4328 331.76
4129 4329 320.16
4130 4330 299.28
4131 4331 254.04
4132 4332 317.84
4133 4333 292.32
4134 4334 310.88
4135 4335 288.84
4136 4336 332.92
4137 4337 277.24
4138 4338 317.84
4139 4339 339.88
4140 4340 310.88
4141 4341 308.56
4142 4342 316.68
4143 4343 295.8
4144 4344 281.88
4145 4345 329.44
4146 4346 323.64
4147 4347 294.64
4148 4348 306.24
4149 4349 302.76
4150 4350 273.76
4151 4351 294.64
4152 4352 281.88
4153 4353 307.4
4154 4354 300.44
4155 4355 258.68
4156 4356 283.04
4157 4357 292.32
4158 4358 314.36
4159 4359 309.72
4160 4360 305.08
4161 4361 324.8
4162 4362 328.28
4163 4363 283.04
4164 4364 286.52
4165 4365 303.92
4166 4366 330.6
4167 4367 301.6
4168 4368 280.72
4169 4369 319
4170 4370 314.36
4171 4371 270.28
4172 4372 272.6
4173 4373 295.8
4174 4374 274.92
4175 4375 323.64
4176 4376 303.92
4177 4377 322.48
4178 4378 301.6
4179 4379 313.2
4180 4380 321.32
4181 4381 281.88
4182 4382 310.88
4183 4383 312.04
4184 4384 306.24
4185 4385 352.64
4186 4386 305.08
4187 4387 286.52
4188 4388 303.92
4189 4389 305.08
4190 4390 278.4
4191 4391 299.28
4192 4392 306.24
4193 4393 310.88
4194 4394 298.12
4195 4395 291.16
4196 4396 284.2
4197 4397 298.12
4198 4398 316.68
4199 4399 315.52
4200 4400 270.28
4201 4401 257.52
4202 4402 259.84
4203 4403 273.76
4204 4404 306.24
4205 4405 303.92
4206 4406 305.08
4207 4407 270.28
4208 4408 265.64
4209 4409 278.4
4210 4410 238.96
4211 4411 236.64
4212 4412 215.76
4213 4413 259.84
4214 4414 248.24
4215 4415 299.28
4216 4416 252.88
4217 4417 273.76
4218 4418 250.56
4219 4419 259.84
4220 4420 302.76
4221 4421 264.48
4222 4422 257.52
4223 4423 285.36
4224 4424 294.64
4225 4425 281.88
4226 4426 288.84
4227 4427 313.2
4228 4428 286.52
4229 4429 323.64
4230 4430 305.08
4231 4431 284.2
4232 4432 285.36
4233 4433 241.28
4234 4434 267.96
4235 4435 274.92
4236 4436 312.04
4237 4437 294.64
4238 4438 306.24
4239 4439 309.72
4240 4440 305.08
4241 4441 292.32
4242 4442 273.76
4243 4443 278.4
4244 4444 285.36
4245 4445 315.52
4246 4446 269.12
4247 4447 294.64
4248 4448 312.04
4249 4449 288.84
4250 4450 273.76
4251 4451 286.52
4252 4452 242.44
4253 4453 248.24
4254 4454 273.76
4255 4455 313.2
4256 4456 273.76
4257 4457 287.68
4258 4458 287.68
4259 4459 270.28
4260 4460 270.28
4261 4461 256.36
4262 4462 279.56
4263 4463 299.28
4264 4464 271.44
4265 4465 280.72
4266 4466 255.2
4267 4467 290
4268 4468 252.88
4269 4469 257.52
4270 4470 302.76
4271 4471 281.88
4272 4472 283.04
4273 4473 274.92
4274 4474 291.16
4275 4475 303.92
4276 4476 308.56
4277 4477 272.6
4278 4478 220.4
4279 4479 266.8
4280 4480 240.12
4281 4481 252.88
4282 4482 266.8
4283 4483 261
4284 4484 247.08
4285 4485 287.68
4286 4486 292.32
4287 4487 327.12
4288 4488 305.08
4289 4489 328.28
4290 4490 321.32
4291 4491 274.92
4292 4492 320.16
4293 4493 298.12
4294 4494 272.6
4295 4495 294.64
4296 4496 315.52
4297 4497 285.36
4298 4498 346.84
4299 4499 308.56
4300 4500 325.96
4301 4501 348
4302 4502 283.04
4303 4503 325.96
4304 4504 385.12
4305 4505 353.8
4306 4506 293.48
4307 4507 315.52
4308 4508 278.4
4309 4509 283.04
4310 4510 335.24
4311 4511 348
4312 4512 323.64
4313 4513 269.12
4314 4514 320.16
4315 4515 307.4
4316 4516 344.52
4317 4517 288.84
4318 4518 283.04
4319 4519 301.6
4320 4520 279.56
4321 4521 299.28
4322 4522 288.84
4323 4523 261
4324 4524 305.08
4325 4525 257.52
4326 4526 248.24
4327 4527 273.76
4328 4528 248.24
4329 4529 292.32
4330 4530 296.96
4331 4531 323.64
4332 4532 310.88
4333 4533 291.16
4334 4534 298.12
4335 4535 299.28
4336 4536 327.12
4337 4537 322.48
4338 4538 283.04
4339 4539 323.64
4340 4540 336.4
4341 4541 365.4
4342 4542 286.52
4343 4543 317.84
4344 4544 349.16
4345 4545 342.2
4346 4546 312.04
4347 4547 317.84
4348 4548 344.52
4349 4549 322.48
4350 4550 310.88
4351 4551 328.28
4352 4552 350.32
4353 4553 317.84
4354 4554 272.6
4355 4555 288.84
4356 4556 344.52
4357 4557 335.24
4358 4558 307.4
4359 4559 322.48
4360 4560 293.48
4361 4561 312.04
4362 4562 293.48
4363 4563 306.24
4364 4564 287.68
4365 4565 293.48
4366 4566 308.56
4367 4567 331.76
4368 4568 324.8
4369 4569 274.92
4370 4570 250.56
4371 4571 271.44
4372 4572 309.72
4373 4573 309.72
4374 4574 299.28
4375 4575 363.08
4376 4576 335.24
4377 4577 302.76
4378 4578 325.96
4379 4579 321.32
4380 4580 353.8
4381 4581 320.16
4382 4582 315.52
4383 4583 293.48
4384 4584 290
4385 4585 315.52
4386 4586 293.48
4387 4587 352.64
4388 4588 320.16
4389 4589 301.6
4390 4590 335.24
4391 4591 320.16
4392 4592 368.88
4393 4593 334.08
4394 4594 306.24
4395 4595 327.12
4396 4596 310.88
4397 4597 323.64
4398 4598 315.52
4399 4599 290
4400 4600 301.6
4401 4601 320.16
4402 4602 288.84
4403 4603 329.44
4404 4604 284.2
4405 4605 308.56
4406 4606 335.24
4407 4607 293.48
4408 4608 328.28
4409 4609 300.44
4410 4610 288.84
4411 4611 313.2
4412 4612 286.52
4413 4613 316.68
4414 4614 327.12
4415 4615 308.56
4416 4616 320.16
4417 4617 324.8
4418 4618 324.8
4419 4619 317.84
4420 4620 330.6
4421 4621 319
4422 4622 317.84
4423 4623 339.88
4424 4624 343.36
4425 4625 294.64
4426 4626 328.28
4427 4627 313.2
4428 4628 305.08
4429 4629 307.4
4430 4630 307.4
4431 4631 299.28
4432 4632 237.8
4433 4633 263.32
4434 4634 267.96
4435 4635 250.56
4436 4636 251.72
4437 4637 257.52
4438 4638 256.36
4439 4639 255.2
4440 4640 255.2
4441 4641 288.84
4442 4642 257.52
4443 4643 310.88
4444 4644 322.48
4445 4645 262.16
4446 4646 298.12
4447 4647 265.64
4448 4648 278.4
4449 4649 287.68
4450 4650 276.08
4451 4651 272.6
4452 4652 314.36
4453 4653 303.92
4454 4654 265.64
4455 4655 265.64
4456 4656 296.96
4457 4657 314.36
4458 4658 303.92
4459 4659 290
4460 4660 310.88
4461 4661 295.8
4462 4662 272.6
4463 4663 285.36
4464 4664 276.08
4465 4665 277.24
4466 4666 293.48
4467 4667 292.32
4468 4668 270.28
4469 4669 270.28
4470 4670 279.56
4471 4671 330.6
4472 4672 332.92
4473 4673 295.8
4474 4674 290
4475 4675 265.64
4476 4676 314.36
4477 4677 249.4
4478 4678 283.04
4479 4679 288.84
4480 4680 255.2
4481 4681 303.92
4482 4682 265.64
4483 4683 254.04
4484 4684 261
4485 4685 250.56
4486 4686 258.68
4487 4687 292.32
4488 4688 280.72
4489 4689 270.28
4490 4690 249.4
4491 4691 256.36
4492 4692 201.84
4493 4693 222.72
4494 4694 248.24
4495 4695 235.48
4496 4696 233.16
4497 4697 250.56
4498 4698 232
4499 4699 242.44
4500 4700 265.64
4501 4701 255.2
4502 4702 242.44
4503 4703 247.08
4504 4704 228.52
4505 4705 228.52
4506 4706 207.64
4507 4707 203
4508 4708 235.48
4509 4709 212.28
4510 4710 235.48
4511 4711 263.32
4512 4712 251.72
4513 4713 274.92
4514 4714 243.6
4515 4715 249.4
4516 4716 203
4517 4717 218.08
4518 4718 220.4
4519 4719 205.32
4520 4720 218.08
4521 4721 191.4
4522 4722 204.16
4523 4723 187.92
4524 4724 207.64
4525 4725 223.88
4526 4726 249.4
4527 4727 235.48
4528 4728 252.88
4529 4729 249.4
4530 4730 254.04
4531 4731 250.56
4532 4732 278.4
4533 4733 262.16
4534 4734 258.68
4535 4735 272.6
4536 4736 258.68
4537 4737 254.04
4538 4738 243.6
4539 4739 256.36
4540 4740 261
4541 4741 234.32
4542 4742 279.56
4543 4743 265.64
4544 4744 273.76
4545 4745 245.92
4546 4746 264.48
4547 4747 222.72
4548 4748 214.6
4549 4749 228.52
4550 4750 257.52
4551 4751 261
4552 4752 313.2
4553 4753 245.92
4554 4754 251.72
4555 4755 226.2
4556 4756 263.32
4557 4757 241.28
4558 4758 249.4
4559 4759 279.56
4560 4760 267.96
4561 4761 271.44
4562 4762 266.8
4563 4763 262.16
4564 4764 263.32
4565 4765 301.6
4566 4766 274.92
4567 4767 291.16
4568 4768 283.04
4569 4769 315.52
4570 4770 263.32
4571 4771 302.76
4572 4772 302.76
4573 4773 264.48
4574 4774 290
4575 4775 286.52
4576 4776 263.32
4577 4777 291.16
4578 4778 331.76
4579 4779 312.04
4580 4780 272.6
4581 4781 273.76
4582 4782 256.36
4583 4783 262.16
4584 4784 293.48
4585 4785 252.88
4586 4786 303.92
4587 4787 255.2
4588 4788 298.12
4589 4789 295.8
4590 4790 290
4591 4791 283.04
4592 4792 290
4593 4793 256.36
4594 4794 236.64
4595 4795 255.2
4596 4796 295.8
4597 4797 292.32
4598 4798 262.16
4599 4799 255.2
4600 4800 262.16
4601 4801 243.6
4602 4802 249.4
4603 4803 212.28
4604 4804 243.6
4605 4805 242.44
4606 4806 301.6
4607 4807 269.12
4608 4808 314.36
4609 4809 230.84
4610 4810 216.92
4611 4811 232
4612 4812 223.88
4613 4813 272.6
4614 4814 255.2
4615 4815 252.88
4616 4816 244.76
4617 4817 240.12
4618 4818 255.2
4619 4819 299.28
4620 4820 236.64
4621 4821 286.52
4622 4822 258.68
4623 4823 242.44
4624 4824 209.96
4625 4825 254.04
4626 4826 243.6
4627 4827 234.32
4628 4828 270.28
4629 4829 266.8
4630 4830 220.4
4631 4831 256.36
4632 4832 262.16
4633 4833 247.08
4634 4834 242.44
4635 4835 271.44
4636 4836 273.76
4637 4837 259.84
4638 4838 294.64
4639 4839 283.04
4640 4840 270.28
4641 4841 279.56
4642 4842 290
4643 4843 252.88
4644 4844 267.96
4645 4845 291.16
4646 4846 273.76
4647 4847 324.8
4648 4848 319
4649 4849 309.72
4650 4850 329.44
4651 4851 300.44
4652 4852 287.68
4653 4853 252.88
4654 4854 269.12
4655 4855 265.64
4656 4856 291.16
4657 4857 270.28
4658 4858 288.84
4659 4859 290
4660 4860 277.24
4661 4861 257.52
4662 4862 256.36
4663 4863 277.24
4664 4864 280.72
4665 4865 276.08
4666 4866 238.96
4667 4867 237.8
4668 4868 265.64
4669 4869 267.96
4670 4870 241.28
4671 4871 235.48
4672 4872 254.04
4673 4873 276.08
4674 4874 278.4
4675 4875 262.16
4676 4876 291.16
4677 4877 305.08
4678 4878 283.04
4679 4879 221.56
4680 4880 305.08
4681 4881 265.64
4682 4882 242.44
4683 4883 242.44
4684 4884 241.28
4685 4885 251.72
4686 4886 248.24
4687 4887 242.44
4688 4888 237.8
4689 4889 274.92
4690 4890 234.32
4691 4891 280.72
4692 4892 262.16
4693 4893 263.32
4694 4894 241.28
4695 4895 228.52
4696 4896 257.52
4697 4897 287.68
4698 4898 264.48
4699 4899 290
4700 4900 280.72
4701 4901 294.64
4702 4902 271.44
4703 4903 270.28
4704 4904 214.6
4705 4905 266.8
4706 4906 263.32
4707 4907 259.84
4708 4908 267.96
4709 4909 277.24
4710 4910 227.36
4711 4911 241.28
4712 4912 251.72
4713 4913 267.96
4714 4914 241.28
4715 4915 269.12
4716 4916 259.84
4717 4917 249.4
4718 4918 219.24
4719 4919 254.04
4720 4920 250.56
4721 4921 286.52
4722 4922 256.36
4723 4923 225.04
4724 4924 223.88
4725 4925 250.56
4726 4926 243.6
4727 4927 250.56
4728 4928 230.84
4729 4929 226.2
4730 4930 229.68
4731 4931 230.84
4732 4932 277.24
4733 4933 250.56
4734 4934 228.52
4735 4935 240.12
4736 4936 254.04
4737 4937 261
4738 4938 256.36
4739 4939 245.92
4740 4940 284.2
4741 4941 261
4742 4942 227.36
4743 4943 200.68
4744 4944 211.12
4745 4945 227.36
4746 4946 265.64
4747 4947 255.2
4748 4948 263.32
4749 4949 238.96
4750 4950 245.92
4751 4951 255.2
4752 4952 269.12
4753 4953 247.08
4754 4954 252.88
4755 4955 285.36
4756 4956 267.96
4757 4957 317.84
4758 4958 288.84
4759 4959 291.16
4760 4960 299.28
4761 4961 291.16
4762 4962 299.28
4763 4963 223.88
4764 4964 269.12
4765 4965 287.68
4766 4966 261
4767 4967 249.4
4768 4968 317.84
4769 4969 274.92
4770 4970 308.56
4771 4971 314.36
4772 4972 328.28
4773 4973 279.56
4774 4974 261
4775 4975 306.24
4776 4976 303.92
4777 4977 285.36
4778 4978 269.12
4779 4979 295.8
4780 4980 273.76
4781 4981 273.76
4782 4982 296.96
4783 4983 272.6
4784 4984 247.08
4785 4985 292.32
4786 4986 280.72
4787 4987 262.16
4788 4988 308.56
4789 4989 280.72
4790 4990 306.24
4791 4991 313.2
4792 4992 265.64
4793 4993 241.28
4794 4994 252.88
4795 4995 284.2
4796 4996 261
4797 4997 235.48
4798 4998 273.76
4799 4999 251.72
4800 5000 255.2
4801 5001 258.68
4802 5002 241.28
4803 5003 306.24
4804 5004 322.48
4805 5005 283.04
4806 5006 240.12
4807 5007 273.76
4808 5008 331.76
4809 5009 277.24
4810 5010 271.44
4811 5011 287.68
4812 5012 313.2
4813 5013 337.56
4814 5014 290
4815 5015 313.2
4816 5016 302.76
4817 5017 301.6
4818 5018 298.12
4819 5019 264.48
4820 5020 236.64
4821 5021 257.52
4822 5022 244.76
4823 5023 241.28
4824 5024 285.36
4825 5025 281.88
4826 5026 277.24
4827 5027 307.4
4828 5028 310.88
4829 5029 312.04
4830 5030 305.08
4831 5031 321.32
4832 5032 277.24
4833 5033 315.52
4834 5034 294.64
4835 5035 296.96
4836 5036 329.44
4837 5037 287.68
4838 5038 276.08
4839 5039 303.92
4840 5040 312.04
4841 5041 269.12
4842 5042 257.52
4843 5043 274.92
4844 5044 262.16
4845 5045 298.12
4846 5046 292.32
4847 5047 281.88
4848 5048 294.64
4849 5049 250.56
4850 5050 259.84
4851 5051 281.88
4852 5052 238.96
4853 5053 223.88
4854 5054 228.52
4855 5055 248.24
4856 5056 238.96
4857 5057 240.12
4858 5058 264.48
4859 5059 254.04
4860 5060 272.6
4861 5061 240.12
4862 5062 247.08
4863 5063 288.84
4864 5064 310.88
4865 5065 271.44
4866 5066 309.72
4867 5067 314.36
4868 5068 276.08
4869 5069 291.16
4870 5070 281.88
4871 5071 272.6
4872 5072 263.32
4873 5073 269.12
4874 5074 279.56
4875 5075 267.96
4876 5076 277.24
4877 5077 301.6
4878 5078 305.08
4879 5079 323.64
4880 5080 277.24
4881 5081 288.84
4882 5082 274.92
4883 5083 286.52
4884 5084 312.04
4885 5085 295.8
4886 5086 330.6
4887 5087 270.28
4888 5088 241.28
4889 5089 299.28
4890 5090 306.24
4891 5091 259.84
4892 5092 241.28
4893 5093 254.04
4894 5094 292.32
4895 5095 238.96
4896 5096 261
4897 5097 242.44
4898 5098 223.88
4899 5099 230.84
4900 5100 237.8
4901 5101 272.6
4902 5102 218.08
4903 5103 227.36
4904 5104 271.44
4905 5105 266.8
4906 5106 258.68
4907 5107 271.44
4908 5108 273.76
4909 5109 263.32
4910 5110 270.28
4911 5111 293.48
4912 5112 257.52
4913 5113 279.56
4914 5114 252.88
4915 5115 266.8
4916 5116 295.8
4917 5117 255.2
4918 5118 251.72
4919 5119 288.84
4920 5120 281.88
4921 5121 280.72
4922 5122 280.72
4923 5123 272.6
4924 5124 290
4925 5125 293.48
4926 5126 291.16
4927 5127 296.96
4928 5128 256.36
4929 5129 294.64
4930 5130 279.56
4931 5131 267.96
4932 5132 274.92
4933 5133 277.24
4934 5134 292.32
4935 5135 291.16
4936 5136 241.28
4937 5137 285.36
4938 5138 300.44
4939 5139 290
4940 5140 255.2
4941 5141 298.12
4942 5142 310.88
4943 5143 328.28
4944 5144 303.92
4945 5145 319
4946 5146 298.12
4947 5147 284.2
4948 5148 291.16
4949 5149 319
4950 5150 309.72
4951 5151 308.56
4952 5152 258.68
4953 5153 257.52
4954 5154 332.92
4955 5155 281.88
4956 5156 284.2
4957 5157 281.88
4958 5158 254.04
4959 5159 245.92
4960 5160 281.88
4961 5161 236.64
4962 5162 271.44
4963 5163 236.64
4964 5164 265.64
4965 5165 259.84
4966 5166 312.04
4967 5167 305.08
4968 5168 265.64
4969 5169 279.56
4970 5170 346.84
4971 5171 252.88
4972 5172 290
4973 5173 301.6
4974 5174 324.8
4975 5175 338.72
4976 5176 248.24
4977 5177 295.8
4978 5178 278.4
4979 5179 306.24
4980 5180 320.16
4981 5181 305.08
4982 5182 293.48
4983 5183 243.6
4984 5184 316.68
4985 5185 302.76
4986 5186 283.04
4987 5187 314.36
4988 5188 267.96
4989 5189 299.28
4990 5190 242.44
4991 5191 298.12
4992 5192 222.72
4993 5193 264.48
4994 5194 263.32
4995 5195 250.56
4996 5196 271.44
4997 5197 257.52
4998 5198 269.12
4999 5199 273.76
5000 5200 292.32
5001 5201 233.16
5002 5202 256.36
5003 5203 270.28
5004 5204 266.8
5005 5205 273.76
5006 5206 294.64
5007 5207 309.72
5008 5208 302.76
5009 5209 233.16
5010 5210 229.68
5011 5211 262.16
5012 5212 270.28
5013 5213 235.48
5014 5214 256.36
5015 5215 279.56
5016 5216 309.72
5017 5217 276.08
5018 5218 248.24
5019 5219 252.88
5020 5220 280.72
5021 5221 321.32
5022 5222 278.4
5023 5223 322.48
5024 5224 251.72
5025 5225 332.92
5026 5226 280.72
5027 5227 265.64
5028 5228 291.16
5029 5229 262.16
5030 5230 269.12
5031 5231 272.6
5032 5232 283.04
5033 5233 291.16
5034 5234 258.68
5035 5235 252.88
5036 5236 277.24
5037 5237 291.16
5038 5238 265.64
5039 5239 329.44
5040 5240 285.36
5041 5241 296.96
5042 5242 305.08
5043 5243 288.84
5044 5244 292.32
5045 5245 315.52
5046 5246 273.76
5047 5247 290
5048 5248 285.36
5049 5249 251.72
5050 5250 277.24
5051 5251 261
5052 5252 235.48
5053 5253 295.8
5054 5254 264.48
5055 5255 267.96
5056 5256 266.8
5057 5257 295.8
5058 5258 257.52
5059 5259 273.76
5060 5260 295.8
5061 5261 284.2
5062 5262 328.28
5063 5263 329.44
5064 5264 305.08
5065 5265 279.56
5066 5266 321.32
5067 5267 279.56
5068 5268 271.44
5069 5269 284.2
5070 5270 303.92
5071 5271 287.68
5072 5272 271.44
5073 5273 244.76
5074 5274 262.16
5075 5275 251.72
5076 5276 294.64
5077 5277 276.08
5078 5278 234.32
5079 5279 249.4
5080 5280 293.48
5081 5281 232
5082 5282 257.52
5083 5283 251.72
5084 5284 281.88
5085 5285 251.72
5086 5286 250.56
5087 5287 270.28
5088 5288 293.48
5089 5289 290
5090 5290 267.96
5091 5291 266.8
5092 5292 230.84
5093 5293 290
5094 5294 264.48
5095 5295 272.6
5096 5296 243.6
5097 5297 306.24
5098 5298 273.76
5099 5299 279.56
5100 5300 269.12
5101 5301 266.8
5102 5302 269.12
5103 5303 277.24
5104 5304 310.88
5105 5305 283.04
5106 5306 287.68
5107 5307 248.24
5108 5308 270.28
5109 5309 277.24
5110 5310 240.12
5111 5311 278.4
5112 5312 276.08
5113 5313 230.84
5114 5314 286.52
5115 5315 263.32
5116 5316 270.28
5117 5317 294.64
5118 5318 276.08
5119 5319 251.72
5120 5320 245.92
5121 5321 254.04
5122 5322 284.2
5123 5323 240.12
5124 5324 233.16
5125 5325 285.36
5126 5326 267.96
5127 5327 262.16
5128 5328 259.84
5129 5329 272.6
5130 5330 240.12
5131 5331 225.04
5132 5332 256.36
5133 5333 213.44
5134 5334 245.92
5135 5335 259.84
5136 5336 249.4
5137 5337 249.4
5138 5338 257.52
5139 5339 252.88
5140 5340 243.6
5141 5341 278.4
5142 5342 261
5143 5343 218.08
5144 5344 267.96
5145 5345 293.48
5146 5346 241.28
5147 5347 242.44
5148 5348 233.16
5149 5349 281.88
5150 5350 261
5151 5351 266.8
5152 5352 273.76
5153 5353 277.24
5154 5354 288.84
5155 5355 292.32
5156 5356 269.12
5157 5357 290
5158 5358 292.32
5159 5359 303.92
5160 5360 265.64
5161 5361 296.96
5162 5362 278.4
5163 5363 267.96
5164 5364 243.6
5165 5365 283.04
5166 5366 292.32
5167 5367 294.64
5168 5368 265.64
5169 5369 270.28
5170 5370 254.04
5171 5371 279.56
5172 5372 320.16
5173 5373 287.68
5174 5374 249.4
5175 5375 294.64
5176 5376 266.8
5177 5377 271.44
5178 5378 266.8
5179 5379 220.4
5180 5380 265.64
5181 5381 254.04
5182 5382 240.12
5183 5383 254.04
5184 5384 228.52
5185 5385 218.08
5186 5386 230.84
5187 5387 229.68
5188 5388 251.72
5189 5389 247.08
5190 5390 263.32
5191 5391 279.56
5192 5392 280.72
5193 5393 279.56
5194 5394 234.32
5195 5395 263.32
5196 5396 278.4
5197 5397 242.44
5198 5398 261
5199 5399 234.32
5200 5400 257.52
5201 5401 254.04
5202 5402 244.76
5203 5403 222.72
5204 5404 242.44
5205 5405 242.44
5206 5406 267.96
5207 5407 263.32
5208 5408 319
5209 5409 269.12
5210 5410 290
5211 5411 302.76
5212 5412 262.16
5213 5413 271.44
5214 5414 255.2
5215 5415 266.8
5216 5416 298.12
5217 5417 277.24
5218 5418 273.76
5219 5419 294.64
5220 5420 290
5221 5421 303.92
5222 5422 288.84
5223 5423 261
5224 5424 264.48
5225 5425 276.08
5226 5426 273.76
5227 5427 238.96
5228 5428 222.72
5229 5429 236.64
5230 5430 278.4
5231 5431 280.72
5232 5432 281.88
5233 5433 243.6
5234 5434 235.48
5235 5435 254.04
5236 5436 272.6
5237 5437 277.24
5238 5438 264.48
5239 5439 324.8
5240 5440 321.32
5241 5441 301.6
5242 5442 337.56
5243 5443 265.64
5244 5444 267.96
5245 5445 264.48
5246 5446 244.76
5247 5447 228.52
5248 5448 255.2
5249 5449 273.76
5250 5450 271.44
5251 5451 285.36
5252 5452 272.6
5253 5453 272.6
5254 5454 243.6
5255 5455 271.44
5256 5456 272.6
5257 5457 284.2
5258 5458 250.56
5259 5459 285.36
5260 5460 243.6
5261 5461 259.84
5262 5462 257.52
5263 5463 259.84
5264 5464 251.72
5265 5465 270.28
5266 5466 277.24
5267 5467 280.72
5268 5468 248.24
5269 5469 261
5270 5470 245.92
5271 5471 270.28
5272 5472 262.16
5273 5473 266.8
5274 5474 245.92
5275 5475 250.56
5276 5476 248.24
5277 5477 300.44
5278 5478 266.8
5279 5479 208.8
5280 5480 250.56
5281 5481 280.72
5282 5482 245.92
5283 5483 219.24
5284 5484 259.84
5285 5485 250.56
5286 5486 238.96
5287 5487 233.16
5288 5488 228.52
5289 5489 235.48
5290 5490 254.04
5291 5491 244.76
5292 5492 263.32
5293 5493 240.12
5294 5494 221.56
5295 5495 243.6
5296 5496 238.96
5297 5497 255.2
5298 5498 248.24
5299 5499 245.92
5300 5500 267.96
5301 5501 293.48
5302 5502 261
5303 5503 291.16
5304 5504 261
5305 5505 263.32
5306 5506 317.84
5307 5507 272.6
5308 5508 269.12
5309 5509 262.16
5310 5510 259.84
5311 5511 258.68
5312 5512 235.48
5313 5513 241.28
5314 5514 243.6
5315 5515 244.76
5316 5516 220.4
5317 5517 230.84
5318 5518 245.92
5319 5519 272.6
5320 5520 247.08
5321 5521 280.72
5322 5522 309.72
5323 5523 218.08
5324 5524 250.56
5325 5525 257.52
5326 5526 273.76
5327 5527 255.2
5328 5528 261
5329 5529 230.84
5330 5530 273.76
5331 5531 221.56
5332 5532 270.28
5333 5533 270.28
5334 5534 251.72
5335 5535 243.6
5336 5536 259.84
5337 5537 283.04
5338 5538 243.6
5339 5539 264.48
5340 5540 270.28
5341 5541 270.28
5342 5542 296.96
5343 5543 267.96
5344 5544 262.16
5345 5545 259.84
5346 5546 264.48
5347 5547 277.24
5348 5548 273.76
5349 5549 267.96
5350 5550 249.4
5351 5551 291.16
5352 5552 273.76
5353 5553 276.08
5354 5554 263.32
5355 5555 267.96
5356 5556 258.68
5357 5557 278.4
5358 5558 245.92
5359 5559 273.76
5360 5560 237.8
5361 5561 255.2
5362 5562 201.84
5363 5563 245.92
5364 5564 238.96
5365 5565 258.68
5366 5566 261
5367 5567 207.64
5368 5568 269.12
5369 5569 262.16
5370 5570 273.76
5371 5571 274.92
5372 5572 293.48
5373 5573 258.68
5374 5574 262.16
5375 5575 240.12
5376 5576 269.12
5377 5577 265.64
5378 5578 240.12
5379 5579 294.64
5380 5580 294.64
5381 5581 261
5382 5582 281.88
5383 5583 265.64
5384 5584 292.32
5385 5585 274.92
5386 5586 291.16
5387 5587 252.88
5388 5588 255.2
5389 5589 259.84
5390 5590 261
5391 5591 265.64
5392 5592 272.6
5393 5593 216.92
5394 5594 245.92
5395 5595 258.68
5396 5596 266.8
5397 5597 250.56
5398 5598 290
5399 5599 257.52
5400 5600 271.44
5401 5601 264.48
5402 5602 276.08
5403 5603 263.32
5404 5604 287.68
5405 5605 269.12
5406 5606 269.12
5407 5607 308.56
5408 5608 270.28
5409 5609 320.16
5410 5610 264.48
5411 5611 273.76
5412 5612 283.04
5413 5613 288.84
5414 5614 283.04
5415 5615 276.08
5416 5616 259.84
5417 5617 274.92
5418 5618 249.4
5419 5619 272.6
5420 5620 254.04
5421 5621 283.04
5422 5622 274.92
5423 5623 249.4
5424 5624 271.44
5425 5625 279.56
5426 5626 306.24
5427 5627 284.2
5428 5628 277.24
5429 5629 272.6
5430 5630 259.84
5431 5631 261
5432 5632 243.6
5433 5633 264.48
5434 5634 256.36
5435 5635 244.76
5436 5636 241.28
5437 5637 254.04
5438 5638 206.48
5439 5639 252.88
5440 5640 200.68
5441 5641 251.72
5442 5642 238.96
5443 5643 249.4
5444 5644 226.2
5445 5645 211.12
5446 5646 218.08
5447 5647 174
5448 5648 204.16
5449 5649 214.6
5450 5650 215.76
5451 5651 240.12
5452 5652 230.84
5453 5653 213.44
5454 5654 234.32
5455 5655 220.4
5456 5656 238.96
5457 5657 236.64
5458 5658 245.92
5459 5659 222.72
5460 5660 218.08
5461 5661 189.08
5462 5662 220.4
5463 5663 200.68
5464 5664 184.44
5465 5665 232
5466 5666 234.32
5467 5667 251.72
5468 5668 235.48
5469 5669 236.64
5470 5670 222.72
5471 5671 189.08
5472 5672 204.16
5473 5673 250.56
5474 5674 209.96
5475 5675 227.36
5476 5676 221.56
5477 5677 220.4
5478 5678 237.8
5479 5679 230.84
5480 5680 220.4
5481 5681 228.52
5482 5682 211.12
5483 5683 199.52
5484 5684 229.68
5485 5685 201.84
5486 5686 254.04
5487 5687 194.88
5488 5688 203
5489 5689 223.88
5490 5690 193.72
5491 5691 183.28
5492 5692 225.04
5493 5693 197.2
5494 5694 208.8
5495 5695 211.12
5496 5696 198.36
5497 5697 207.64
5498 5698 197.2
5499 5699 165.88
5500 5700 207.64
5501 5701 199.52
5502 5702 200.68
5503 5703 172.84
5504 5704 184.44
5505 5705 162.4
5506 5706 215.76
5507 5707 234.32
5508 5708 242.44
5509 5709 234.32
5510 5710 249.4
5511 5711 228.52
5512 5712 242.44
5513 5713 269.12
5514 5714 248.24
5515 5715 211.12
5516 5716 196.04
5517 5717 213.44
5518 5718 215.76
5519 5719 203
5520 5720 219.24
5521 5721 192.56
5522 5722 175.16
5523 5723 244.76
5524 5724 223.88
5525 5725 186.76
5526 5726 199.52
5527 5727 174
5528 5728 165.88
5529 5729 218.08
5530 5730 200.68
5531 5731 203
5532 5732 205.32
5533 5733 205.32
5534 5734 209.96
5535 5735 208.8
5536 5736 194.88
5537 5737 213.44
5538 5738 241.28
5539 5739 221.56
5540 5740 190.24
5541 5741 208.8
5542 5742 182.12
5543 5743 212.28
5544 5744 222.72
5545 5745 227.36
5546 5746 213.44
5547 5747 180.96
5548 5748 205.32
5549 5749 228.52
5550 5750 230.84
5551 5751 237.8
5552 5752 220.4
5553 5753 215.76
5554 5754 264.48
5555 5755 226.2
5556 5756 243.6
5557 5757 220.4
5558 5758 215.76
5559 5759 229.68
5560 5760 235.48
5561 5761 215.76
5562 5762 197.2
5563 5763 219.24
5564 5764 240.12
5565 5765 206.48
5566 5766 204.16
5567 5767 198.36
5568 5768 182.12
5569 5769 199.52
5570 5770 207.64
5571 5771 211.12
5572 5772 220.4
5573 5773 240.12
5574 5774 227.36
5575 5775 226.2
5576 5776 211.12
5577 5777 212.28
5578 5778 212.28
5579 5779 269.12
5580 5780 233.16
5581 5781 245.92
5582 5782 256.36
5583 5783 225.04
5584 5784 274.92
5585 5785 230.84
5586 5786 256.36
5587 5787 234.32
5588 5788 219.24
5589 5789 198.36
5590 5790 205.32
5591 5791 238.96
5592 5792 233.16
5593 5793 252.88
5594 5794 203
5595 5795 230.84
5596 5796 223.88
5597 5797 228.52
5598 5798 242.44
5599 5799 232
5600 5800 205.32
5601 5801 237.8
5602 5802 219.24
5603 5803 197.2
5604 5804 220.4
5605 5805 213.44
5606 5806 201.84
5607 5807 223.88
5608 5808 245.92
5609 5809 276.08
5610 5810 237.8
5611 5811 232
5612 5812 203
5613 5813 232
5614 5814 252.88
5615 5815 247.08
5616 5816 245.92
5617 5817 245.92
5618 5818 240.12
5619 5819 258.68
5620 5820 259.84
5621 5821 262.16
5622 5822 283.04
5623 5823 321.32
5624 5824 280.72
5625 5825 313.2
5626 5826 256.36
5627 5827 292.32
5628 5828 312.04
5629 5829 262.16
5630 5830 254.04
5631 5831 312.04
5632 5832 284.2
5633 5833 303.92
5634 5834 307.4
5635 5835 335.24
5636 5836 306.24
5637 5837 310.88
5638 5838 312.04
5639 5839 265.64
5640 5840 316.68
5641 5841 305.08
5642 5842 292.32
5643 5843 272.6
5644 5844 315.52
5645 5845 305.08
5646 5846 351.48
5647 5847 321.32
5648 5848 302.76
5649 5849 308.56
5650 5850 279.56
5651 5851 298.12
5652 5852 290
5653 5853 315.52
5654 5854 317.84
5655 5855 271.44
5656 5856 262.16
5657 5857 241.28
5658 5858 249.4
5659 5859 274.92
5660 5860 281.88
5661 5861 261
5662 5862 290
5663 5863 316.68
5664 5864 266.8
5665 5865 267.96
5666 5866 247.08
5667 5867 245.92
5668 5868 230.84
5669 5869 270.28
5670 5870 271.44
5671 5871 303.92
5672 5872 241.28
5673 5873 251.72
5674 5874 273.76
5675 5875 285.36
5676 5876 279.56
5677 5877 259.84
5678 5878 285.36
5679 5879 254.04
5680 5880 269.12
5681 5881 242.44
5682 5882 294.64
5683 5883 266.8
5684 5884 267.96
5685 5885 281.88
5686 5886 290
5687 5887 259.84
5688 5888 255.2
5689 5889 238.96
5690 5890 258.68
5691 5891 228.52
5692 5892 294.64
5693 5893 281.88
5694 5894 228.52
5695 5895 270.28
5696 5896 267.96
5697 5897 299.28
5698 5898 254.04
5699 5899 222.72
5700 5900 284.2
5701 5901 298.12
5702 5902 292.32
5703 5903 283.04
5704 5904 284.2
5705 5905 287.68
5706 5906 323.64
5707 5907 343.36
5708 5908 298.12
5709 5909 305.08
5710 5910 279.56
5711 5911 277.24
5712 5912 252.88
5713 5913 265.64
5714 5914 298.12
5715 5915 322.48
5716 5916 294.64
5717 5917 307.4
5718 5918 285.36
5719 5919 272.6
5720 5920 305.08
5721 5921 248.24
5722 5922 267.96
5723 5923 247.08
5724 5924 245.92
5725 5925 269.12
5726 5926 273.76
5727 5927 247.08
5728 5928 267.96
5729 5929 281.88
5730 5930 273.76
5731 5931 264.48
5732 5932 302.76
5733 5933 286.52
5734 5934 284.2
5735 5935 295.8
5736 5936 280.72
5737 5937 286.52
5738 5938 264.48
5739 5939 337.56
5740 5940 329.44
5741 5941 312.04
5742 5942 273.76
5743 5943 302.76
5744 5944 284.2
5745 5945 230.84
5746 5946 249.4
5747 5947 293.48
5748 5948 291.16
5749 5949 324.8
5750 5950 324.8
5751 5951 265.64
5752 5952 308.56
5753 5953 295.8
5754 5954 296.96
5755 5955 276.08
5756 5956 332.92
5757 5957 309.72
5758 5958 339.88
5759 5959 354.96
5760 5960 322.48
5761 5961 298.12
5762 5962 310.88
5763 5963 336.4
5764 5964 341.04
5765 5965 321.32
5766 5966 332.92
5767 5967 294.64
5768 5968 290
5769 5969 317.84
5770 5970 306.24
5771 5971 300.44
5772 5972 320.16
5773 5973 309.72
5774 5974 342.2
5775 5975 331.76
5776 5976 320.16
5777 5977 292.32
5778 5978 314.36
5779 5979 317.84
5780 5980 302.76
5781 5981 322.48
5782 5982 295.8
5783 5983 350.32
5784 5984 301.6
5785 5985 320.16
5786 5986 292.32
5787 5987 320.16
5788 5988 321.32
5789 5989 281.88
5790 5990 305.08
5791 5991 284.2
5792 5992 325.96
5793 5993 315.52
5794 5994 323.64
5795 5995 298.12
5796 5996 329.44
5797 5997 341.04
5798 5998 342.2
5799 5999 353.8
5800 6000 338.72
5801 6001 292.32
5802 6002 328.28
5803 6003 299.28
5804 6004 299.28
5805 6005 283.04
5806 6006 316.68
5807 6007 263.32
5808 6008 250.56
5809 6009 279.56
5810 6010 307.4
5811 6011 314.36
5812 6012 295.8
5813 6013 316.68
5814 6014 310.88
5815 6015 315.52
5816 6016 320.16
5817 6017 336.4
5818 6018 287.68
5819 6019 324.8
5820 6020 323.64
5821 6021 313.2
5822 6022 303.92
5823 6023 284.2
5824 6024 283.04
5825 6025 273.76
5826 6026 277.24
5827 6027 313.2
5828 6028 332.92
5829 6029 295.8
5830 6030 277.24
5831 6031 270.28
5832 6032 295.8
5833 6033 302.76
5834 6034 305.08
5835 6035 293.48
5836 6036 337.56
5837 6037 319
5838 6038 276.08
5839 6039 308.56
5840 6040 319
5841 6041 298.12
5842 6042 278.4
5843 6043 280.72
5844 6044 306.24
5845 6045 307.4
5846 6046 296.96
5847 6047 291.16
5848 6048 256.36
5849 6049 309.72
5850 6050 287.68
5851 6051 288.84
5852 6052 269.12
5853 6053 306.24
5854 6054 259.84
5855 6055 324.8
5856 6056 305.08
5857 6057 286.52
5858 6058 305.08
5859 6059 306.24
5860 6060 262.16
5861 6061 312.04
5862 6062 290
5863 6063 310.88
5864 6064 306.24
5865 6065 324.8
5866 6066 301.6
5867 6067 294.64
5868 6068 278.4
5869 6069 272.6
5870 6070 345.68
5871 6071 294.64
5872 6072 255.2
5873 6073 265.64
5874 6074 301.6
5875 6075 307.4
5876 6076 267.96
5877 6077 247.08
5878 6078 274.92
5879 6079 274.92
5880 6080 262.16
5881 6081 288.84
5882 6082 252.88
5883 6083 295.8
5884 6084 257.52
5885 6085 274.92
5886 6086 266.8
5887 6087 262.16
5888 6088 296.96
5889 6089 327.12
5890 6090 301.6
5891 6091 283.04
5892 6092 334.08
5893 6093 307.4
5894 6094 310.88
5895 6095 313.2
5896 6096 306.24
5897 6097 327.12
5898 6098 285.36
5899 6099 310.88
5900 6100 306.24
5901 6101 284.2
5902 6102 279.56
5903 6103 367.72
5904 6104 298.12
5905 6105 312.04
5906 6106 287.68
5907 6107 288.84
5908 6108 332.92
5909 6109 325.96
5910 6110 315.52
5911 6111 293.48
5912 6112 283.04
5913 6113 335.24
5914 6114 317.84
5915 6115 283.04
5916 6116 293.48
5917 6117 306.24
5918 6118 299.28
5919 6119 332.92
5920 6120 368.88
5921 6121 325.96
5922 6122 328.28
5923 6123 319
5924 6124 328.28
5925 6125 319
5926 6126 307.4
5927 6127 320.16
5928 6128 301.6
5929 6129 310.88
5930 6130 293.48
5931 6131 309.72
5932 6132 314.36
5933 6133 314.36
5934 6134 308.56
5935 6135 277.24
5936 6136 324.8
5937 6137 306.24
5938 6138 272.6
5939 6139 319
5940 6140 300.44
5941 6141 257.52
5942 6142 273.76
5943 6143 229.68
5944 6144 230.84
5945 6145 234.32
5946 6146 269.12
5947 6147 250.56
5948 6148 279.56
5949 6149 267.96
5950 6150 258.68
5951 6151 256.36
5952 6152 292.32
5953 6153 287.68
5954 6154 291.16
5955 6155 265.64
5956 6156 249.4
5957 6157 256.36
5958 6158 314.36
5959 6159 315.52
5960 6160 356.12
5961 6161 314.36
5962 6162 302.76
5963 6163 281.88
5964 6164 254.04
5965 6165 273.76
5966 6166 254.04
5967 6167 319
5968 6168 265.64
5969 6169 276.08
5970 6170 278.4
5971 6171 255.2
5972 6172 267.96
5973 6173 265.64
5974 6174 270.28
5975 6175 280.72
5976 6176 286.52
5977 6177 277.24
5978 6178 276.08
5979 6179 248.24
5980 6180 255.2
5981 6181 312.04
5982 6182 281.88
5983 6183 250.56
5984 6184 261
5985 6185 251.72
5986 6186 257.52
5987 6187 243.6
5988 6188 261
5989 6189 270.28
5990 6190 264.48
5991 6191 290
5992 6192 249.4
5993 6193 257.52
5994 6194 252.88
5995 6195 252.88
5996 6196 281.88
5997 6197 212.28
5998 6198 252.88
5999 6199 266.8
6000 6200 277.24
6001 6201 285.36
6002 6202 279.56
6003 6203 285.36
6004 6204 281.88
6005 6205 312.04
6006 6206 299.28
6007 6207 287.68
6008 6208 302.76
6009 6209 284.2
6010 6210 310.88
6011 6211 288.84
6012 6212 313.2
6013 6213 300.44
6014 6214 308.56
6015 6215 324.8
6016 6216 290
6017 6217 294.64
6018 6218 315.52
6019 6219 339.88
6020 6220 309.72
6021 6221 279.56
6022 6222 302.76
6023 6223 287.68
6024 6224 212.28
6025 6225 230.84
6026 6226 225.04
6027 6227 256.36
6028 6228 243.6
6029 6229 187.92
6030 6230 346.84
6031 6231 258.68
6032 6232 298.12
6033 6233 264.48
6034 6234 267.96
6035 6235 284.2
6036 6236 257.52
6037 6237 298.12
6038 6238 288.84
6039 6239 316.68
6040 6240 270.28
6041 6241 280.72
6042 6242 309.72
6043 6243 312.04
6044 6244 294.64
6045 6245 294.64
6046 6246 261
6047 6247 264.48
6048 6248 257.52
6049 6249 329.44
6050 6250 313.2
6051 6251 242.44
6052 6252 251.72
6053 6253 227.36
6054 6254 256.36
6055 6255 234.32
6056 6256 234.32
6057 6257 228.52
6058 6258 259.84
6059 6259 211.12
6060 6260 247.08
6061 6261 241.28
6062 6262 233.16
6063 6263 230.84
6064 6264 281.88
6065 6265 238.96
6066 6266 226.2
6067 6267 265.64
6068 6268 249.4
6069 6269 234.32
6070 6270 252.88
6071 6271 267.96
6072 6272 252.88
6073 6273 291.16
6074 6274 320.16
6075 6275 271.44
6076 6276 280.72
6077 6277 302.76
6078 6278 280.72
6079 6279 287.68
6080 6280 270.28
6081 6281 296.96
6082 6282 279.56
6083 6283 325.96
6084 6284 313.2
6085 6285 274.92
6086 6286 295.8
6087 6287 287.68
6088 6288 258.68
6089 6289 292.32
6090 6290 263.32
6091 6291 264.48
6092 6292 257.52
6093 6293 290
6094 6294 299.28
6095 6295 313.2
6096 6296 290
6097 6297 261
6098 6298 286.52
6099 6299 319
6100 6300 267.96
6101 6301 334.08
6102 6302 351.48
6103 6303 305.08
6104 6304 291.16
6105 6305 336.4
6106 6306 321.32
6107 6307 288.84
6108 6308 298.12
6109 6309 319
6110 6310 309.72
6111 6311 316.68
6112 6312 273.76
6113 6313 291.16
6114 6314 301.6
6115 6315 251.72
6116 6316 262.16
6117 6317 295.8
6118 6318 276.08
6119 6319 298.12
6120 6320 321.32
6121 6321 321.32
6122 6322 300.44
6123 6323 290
6124 6324 336.4
6125 6325 322.48
6126 6326 352.64
6127 6327 323.64
6128 6328 264.48
6129 6329 341.04
6130 6330 329.44
6131 6331 327.12
6132 6332 279.56
6133 6333 294.64
6134 6334 269.12
6135 6335 307.4
6136 6336 287.68
6137 6337 314.36
6138 6338 278.4
6139 6339 293.48
6140 6340 250.56
6141 6341 230.84
6142 6342 265.64
6143 6343 233.16
6144 6344 271.44
6145 6345 290
6146 6346 277.24
6147 6347 245.92
6148 6348 256.36
6149 6349 247.08
6150 6350 310.88
6151 6351 287.68
6152 6352 294.64
6153 6353 296.96
6154 6354 287.68
6155 6355 244.76
6156 6356 262.16
6157 6357 288.84
6158 6358 269.12
6159 6359 280.72
6160 6360 273.76
6161 6361 291.16
6162 6362 298.12
6163 6363 307.4
6164 6364 325.96
6165 6365 302.76
6166 6366 307.4
6167 6367 292.32
6168 6368 332.92
6169 6369 312.04
6170 6370 294.64
6171 6371 336.4
6172 6372 332.92
6173 6373 325.96
6174 6374 321.32
6175 6375 284.2
6176 6376 320.16
6177 6377 286.52
6178 6378 280.72
6179 6379 295.8
6180 6380 277.24
6181 6381 310.88
6182 6382 298.12
6183 6383 329.44
6184 6384 295.8
6185 6385 284.2
6186 6386 320.16
6187 6387 295.8
6188 6388 294.64
6189 6389 292.32
6190 6390 308.56
6191 6391 269.12
6192 6392 262.16
6193 6393 306.24
6194 6394 320.16
6195 6395 301.6
6196 6396 324.8
6197 6397 286.52
6198 6398 310.88
6199 6399 331.76
6200 6400 327.12
6201 6401 363.08
6202 6402 339.88
6203 6403 332.92
6204 6404 287.68
6205 6405 316.68
6206 6406 342.2
6207 6407 301.6
6208 6408 329.44
6209 6409 316.68
6210 6410 323.64
6211 6411 306.24
6212 6412 335.24
6213 6413 273.76
6214 6414 307.4
6215 6415 291.16
6216 6416 279.56
6217 6417 269.12
6218 6418 233.16
6219 6419 285.36
6220 6420 280.72
6221 6421 240.12
6222 6422 259.84
6223 6423 285.36
6224 6424 250.56
6225 6425 226.2
6226 6426 245.92
6227 6427 283.04
6228 6428 287.68
6229 6429 331.76
6230 6430 288.84
6231 6431 294.64
6232 6432 278.4
6233 6433 284.2
6234 6434 338.72
6235 6435 290
6236 6436 279.56
6237 6437 274.92
6238 6438 287.68
6239 6439 237.8
6240 6440 288.84
6241 6441 236.64
6242 6442 263.32
6243 6443 299.28
6244 6444 293.48
6245 6445 313.2
6246 6446 303.92
6247 6447 327.12
6248 6448 245.92
6249 6449 309.72
6250 6450 293.48
6251 6451 314.36
6252 6452 308.56
6253 6453 330.6
6254 6454 259.84
6255 6455 249.4
6256 6456 262.16
6257 6457 236.64
6258 6458 261
6259 6459 301.6
6260 6460 234.32
6261 6461 222.72
6262 6462 310.88
6263 6463 261
6264 6464 293.48
6265 6465 244.76
6266 6466 269.12
6267 6467 344.52
6268 6468 315.52
6269 6469 332.92
6270 6470 317.84
6271 6471 322.48
6272 6472 343.36
6273 6473 331.76
6274 6474 313.2
6275 6475 296.96
6276 6476 273.76
6277 6477 292.32
6278 6478 286.52
6279 6479 264.48
6280 6480 261
6281 6481 281.88
6282 6482 276.08
6283 6483 262.16
6284 6484 271.44
6285 6485 276.08
6286 6486 265.64
6287 6487 232
6288 6488 269.12
6289 6489 248.24
6290 6490 272.6
6291 6491 243.6
6292 6492 271.44
6293 6493 247.08
6294 6494 254.04
6295 6495 249.4
6296 6496 249.4
6297 6497 277.24
6298 6498 270.28
6299 6499 257.52
6300 6500 277.24
6301 6501 274.92
6302 6502 266.8
6303 6503 249.4
6304 6504 234.32
6305 6505 237.8
6306 6506 225.04
6307 6507 222.72
6308 6508 193.72
6309 6509 252.88
6310 6510 237.8
6311 6511 234.32
6312 6512 221.56
6313 6513 220.4
6314 6514 249.4
6315 6515 209.96
6316 6516 241.28
6317 6517 211.12
6318 6518 222.72
6319 6519 199.52
6320 6520 218.08
6321 6521 219.24
6322 6522 211.12
6323 6523 244.76
6324 6524 228.52
6325 6525 242.44
6326 6526 276.08
6327 6527 230.84
6328 6528 241.28
6329 6529 207.64
6330 6530 213.44
6331 6531 218.08
6332 6532 242.44
6333 6533 226.2
6334 6534 221.56
6335 6535 213.44
6336 6536 252.88
6337 6537 196.04
6338 6538 276.08
6339 6539 302.76
6340 6540 241.28
6341 6541 218.08
6342 6542 240.12
6343 6543 247.08
6344 6544 227.36
6345 6545 237.8
6346 6546 251.72
6347 6547 192.56
6348 6548 227.36
6349 6549 220.4
6350 6550 245.92
6351 6551 219.24
6352 6552 251.72
6353 6553 259.84
6354 6554 222.72
6355 6555 200.68
6356 6556 191.4
6357 6557 219.24
6358 6558 213.44
6359 6559 208.8
6360 6560 225.04
6361 6561 227.36
6362 6562 219.24
6363 6563 221.56
6364 6564 234.32
6365 6565 242.44
6366 6566 285.36
6367 6567 258.68
6368 6568 228.52
6369 6569 229.68
6370 6570 186.76
6371 6571 237.8
6372 6572 255.6872
6373 6573 255.6872
6374 6574 273.064
6375 6575 280.5112
6376 6576 284.2348
6377 6577 284.2348
6378 6578 322.712
6379 6579 300.3704
6380 6580 268.0992
6381 6581 314.0236
6382 6582 304.094
6383 6583 316.506
6384 6584 269.3404
6385 6585 321.4708
6386 6586 297.888
6387 6587 273.064
6388 6588 250.7224
6389 6589 290.4408
6390 6590 280.5112
6391 6591 314.0236
6392 6592 285.476
6393 6593 316.506
6394 6594 309.0588
6395 6595 299.1292
6396 6596 301.6116
6397 6597 274.3052
6398 6598 279.27
6399 6599 328.918
6400 6600 299.1292
6401 6601 326.4356
6402 6602 300.3704
6403 6603 282.9936
6404 6604 332.6416
6405 6605 345.0536
6406 6606 317.7472
6407 6607 315.2648
6408 6608 320.2296
6409 6609 371.1188
6410 6610 327.6768
6411 6611 297.888
6412 6612 284.2348
6413 6613 295.4056
6414 6614 311.5412
6415 6615 320.2296
6416 6616 300.3704
6417 6617 296.6468
6418 6618 276.7876
6419 6619 311.5412
6420 6620 312.7824
6421 6621 297.888
6422 6622 294.1644
6423 6623 284.2348
6424 6624 335.124
6425 6625 289.1996
6426 6626 309.0588
6427 6627 311.5412
6428 6628 323.9532
6429 6629 316.506
6430 6630 321.4708
6431 6631 335.124
6432 6632 322.712
6433 6633 316.506
6434 6634 337.6064
6435 6635 301.6116
6436 6636 369.8776
6437 6637 341.33
6438 6638 346.2948
6439 6639 336.3652
6440 6640 345.0536
6441 6641 320.2296
6442 6642 353.742
6443 6643 361.1892
6444 6644 345.0536
6445 6645 348.7772
6446 6646 347.536
6447 6647 348.7772
6448 6648 361.1892
6449 6649 347.536
6450 6650 340.0888
6451 6651 314.0236
6452 6652 327.6768
6453 6653 297.888
6454 6654 310.3
6455 6655 315.2648
6456 6656 304.094
6457 6657 315.2648
6458 6658 294.1644
6459 6659 340.0888
6460 6660 317.7472
6461 6661 276.7876
6462 6662 317.7472
6463 6663 305.3352
6464 6664 276.7876
6465 6665 305.3352
6466 6666 296.6468
6467 6667 301.6116
6468 6668 312.7824
6469 6669 296.6468
6470 6670 269.3404
6471 6671 286.7172
6472 6672 302.8528
6473 6673 307.8176
6474 6674 305.3352
6475 6675 284.2348
6476 6676 295.4056
6477 6677 242.034
6478 6678 302.8528
6479 6679 284.2348
6480 6680 280.5112
6481 6681 285.476
6482 6682 286.7172
6483 6683 276.7876
6484 6684 312.7824
6485 6685 292.9232
6486 6686 310.3
6487 6687 297.888
6488 6688 315.2648
6489 6689 294.1644
6490 6690 269.3404
6491 6691 273.064
6492 6692 312.7824
6493 6693 287.9584
6494 6694 276.7876
6495 6695 273.064
6496 6696 304.094
6497 6697 327.6768
6498 6698 289.1996
6499 6699 305.3352
6500 6700 332.6416
6501 6701 276.7876
6502 6702 256.9284
6503 6703 305.3352
6504 6704 258.1696
6505 6705 287.9584
6506 6706 265.6168
6507 6707 254.446
6508 6708 260.652
6509 6709 275.5464
6510 6710 254.446
6511 6711 266.858
6512 6712 297.888
6513 6713 274.3052
6514 6714 246.9988
6515 6715 258.1696
6516 6716 225.8984
6517 6717 243.2752
6518 6718 279.27
6519 6719 244.5164
6520 6720 269.3404
6521 6721 259.4108
6522 6722 301.6116
6523 6723 299.1292
6524 6724 321.4708
6525 6725 294.1644
6526 6726 347.536
6527 6727 320.2296
6528 6728 248.24
6529 6729 261.8932
6530 6730 269.3404
6531 6731 320.2296
6532 6732 317.7472
6533 6733 245.7576
6534 6734 305.3352
6535 6735 292.9232
6536 6736 310.3
6537 6737 258.1696
6538 6738 322.712
6539 6739 294.1644
6540 6740 333.8828
6541 6741 311.5412
6542 6742 310.3
6543 6743 309.0588
6544 6744 290.4408
6545 6745 302.8528
6546 6746 302.8528
6547 6747 321.4708
6548 6748 275.5464
6549 6749 246.9988
6550 6750 275.5464
6551 6751 284.2348
6552 6752 312.7824
6553 6753 275.5464
6554 6754 333.8828
6555 6755 256.9284
6556 6756 237.0692
6557 6757 261.8932
6558 6758 281.7524
6559 6759 317.7472
6560 6760 286.7172
6561 6761 275.5464
6562 6762 301.6116
6563 6763 276.7876
6564 6764 291.682
6565 6765 273.064
6566 6766 238.3104
6567 6767 294.1644
6568 6768 273.064
6569 6769 276.7876
6570 6770 279.27
6571 6771 256.9284
6572 6772 296.6468
6573 6773 316.506
6574 6774 289.1996
6575 6775 284.2348
6576 6776 300.3704
6577 6777 276.7876
6578 6778 249.4812
6579 6779 258.1696
6580 6780 280.5112
6581 6781 261.8932
6582 6782 295.4056
6583 6783 266.858
6584 6784 295.4056
6585 6785 317.7472
6586 6786 289.1996
6587 6787 311.5412
6588 6788 234.5868
6589 6789 304.094
6590 6790 285.476
6591 6791 269.3404
6592 6792 265.6168
6593 6793 242.034
6594 6794 249.4812
6595 6795 263.1344
6596 6796 274.3052
6597 6797 274.3052
6598 6798 259.4108
6599 6799 279.27
6600 6800 297.888
6601 6801 261.8932
6602 6802 290.4408
6603 6803 276.7876
6604 6804 315.2648
6605 6805 330.1592
6606 6806 278.0288
6607 6807 295.4056
6608 6808 305.3352
6609 6809 292.9232
6610 6810 271.8228
6611 6811 269.3404
6612 6812 275.5464
6613 6813 264.3756
6614 6814 268.0992
6615 6815 255.6872
6616 6816 273.064
6617 6817 268.0992
6618 6818 265.6168
6619 6819 270.5816
6620 6820 311.5412
6621 6821 296.6468
6622 6822 305.3352
6623 6823 309.0588
6624 6824 309.0588
6625 6825 309.0588
6626 6826 338.8476
6627 6827 291.682
6628 6828 291.682
6629 6829 302.8528
6630 6830 336.3652
6631 6831 291.682
6632 6832 331.4004
6633 6833 321.4708
6634 6834 289.1996
6635 6835 269.3404
6636 6836 353.742
6637 6837 305.3352
6638 6838 296.6468
6639 6839 278.0288
6640 6840 333.8828
6641 6841 304.094
6642 6842 240.7928
6643 6843 290.4408
6644 6844 306.5764
6645 6845 316.506
6646 6846 322.712
6647 6847 304.094
6648 6848 336.3652
6649 6849 338.8476
6650 6850 314.0236
6651 6851 290.4408
6652 6852 286.7172
6653 6853 273.064
6654 6854 296.6468
6655 6855 279.27
6656 6856 250.7224
6657 6857 256.9284
6658 6858 233.3456
6659 6859 239.5516
6660 6860 260.652
6661 6861 261.8932
6662 6862 259.4108
6663 6863 263.1344
6664 6864 263.1344
6665 6865 281.7524
6666 6866 256.9284
6667 6867 271.8228
6668 6868 282.9936
6669 6869 276.7876
6670 6870 290.4408
6671 6871 309.0588
6672 6872 292.9232
6673 6873 249.4812
6674 6874 245.7576
6675 6875 254.446
6676 6876 239.5516
6677 6877 265.6168
6678 6878 240.7928
6679 6879 259.4108
6680 6880 271.8228
6681 6881 306.5764
6682 6882 280.5112
6683 6883 285.476
6684 6884 260.652
6685 6885 259.4108
6686 6886 296.6468
6687 6887 312.7824
6688 6888 296.6468
6689 6889 302.8528
6690 6890 307.8176
6691 6891 255.6872
6692 6892 302.8528
6693 6893 285.476
6694 6894 275.5464
6695 6895 265.6168
6696 6896 296.6468
6697 6897 312.7824
6698 6898 302.8528
6699 6899 291.682
6700 6900 282.9936
6701 6901 302.8528
6702 6902 281.7524
6703 6903 310.3
6704 6904 332.6416
6705 6905 281.7524
6706 6906 294.1644
6707 6907 307.8176
6708 6908 320.2296
6709 6909 290.4408
6710 6910 289.1996
6711 6911 251.9636
6712 6912 285.476
6713 6913 305.3352
6714 6914 271.8228
6715 6915 278.0288
6716 6916 265.6168
6717 6917 294.1644
6718 6918 341.33
6719 6919 273.064
6720 6920 325.1944
6721 6921 295.4056
6722 6922 258.1696
6723 6923 246.9988
6724 6924 232.1044
6725 6925 237.0692
6726 6926 212.2452
6727 6927 224.6572
6728 6928 235.828
6729 6929 239.5516
6730 6930 228.3808
6731 6931 220.9336
6732 6932 256.9284
6733 6933 240.7928
6734 6934 299.1292
6735 6935 273.064
6736 6936 300.3704
6737 6937 289.1996
6738 6938 269.3404
6739 6939 284.2348
6740 6940 318.9884
6741 6941 325.1944
6742 6942 301.6116
6743 6943 312.7824
6744 6944 321.4708
6745 6945 314.0236
6746 6946 292.9232
6747 6947 275.5464
6748 6948 290.4408
6749 6949 266.858
6750 6950 268.0992
6751 6951 326.4356
6752 6952 331.4004
6753 6953 315.2648
6754 6954 315.2648
6755 6955 284.2348
6756 6956 348.7772
6757 6957 327.6768
6758 6958 333.8828
6759 6959 295.4056
6760 6960 289.1996
6761 6961 264.3756
6762 6962 273.064
6763 6963 282.9936
6764 6964 312.7824
6765 6965 287.9584
6766 6966 289.1996
6767 6967 285.476
6768 6968 302.8528
6769 6969 296.6468
6770 6970 286.7172
6771 6971 263.1344
6772 6972 281.7524
6773 6973 263.1344
6774 6974 325.1944
6775 6975 327.6768
6776 6976 317.7472
6777 6977 306.5764
6778 6978 314.0236
6779 6979 376.0836
6780 6980 299.1292
6781 6981 369.8776
6782 6982 332.6416
6783 6983 371.1188
6784 6984 310.3
6785 6985 309.0588
6786 6986 347.536
6787 6987 325.1944
6788 6988 306.5764
6789 6989 366.154
6790 6990 300.3704
6791 6991 315.2648
6792 6992 280.5112
6793 6993 299.1292
6794 6994 326.4356
6795 6995 306.5764
6796 6996 301.6116
6797 6997 289.1996
6798 6998 327.6768
6799 6999 292.9232
6800 7000 311.5412
6801 7001 247.17
