# Supplementary material for: Histone variant H2A.Z modulates nucleosome dynamics to promote DNA accessibility
Source: Nat Commun. 2023 Feb 11;14:769. doi: 10.1038/s41467-023-36465-5 (PMC9918499; doi:10.1038/s41467-023-36465-5)
Supplement: Supplementary file 4 — Source Data [file 41467_2023_36465_MOESM4_ESM.zip › data/H2A_nucleosome_Ntail_hist_DNA_interaction_3.txt]

1 201 195.7
2 202 173.85
3 203 183.35
4 204 178.6
5 205 210.9
6 206 208.05
7 207 195.7
8 208 184.3
9 209 184.3
10 210 183.35
11 211 174.8
12 212 190
13 213 171
14 214 208.05
15 215 217.55
16 216 184.3
17 217 220.4
18 218 196.65
19 219 198.55
20 220 208.05
21 221 196.65
22 222 193.8
23 223 186.2
24 224 200.45
25 225 183.35
26 226 204.25
27 227 214.7
28 228 216.6
29 229 217.55
30 230 211.85
31 231 199.5
32 232 242.25
33 233 194.75
34 234 209.95
35 235 209
36 236 251.75
37 237 229.9
38 238 220.4
39 239 219.45
40 240 224.2
41 241 180.5
42 242 213.75
43 243 217.55
44 244 220.4
45 245 220.4
46 246 185.25
47 247 203.3
48 248 207.1
49 249 199.5
50 250 217.55
51 251 181.45
52 252 187.15
53 253 214.7
54 254 218.5
55 255 210.9
56 256 210.9
57 257 185.25
58 258 174.8
59 259 204.25
60 260 181.45
61 261 215.65
62 262 225.15
63 263 214.7
64 264 208.05
65 265 209.95
66 266 199.5
67 267 227.05
68 268 236.55
69 269 198.55
70 270 211.85
71 271 223.25
72 272 179.55
73 273 209.95
74 274 232.75
75 275 206.15
76 276 189.05
77 277 214.7
78 278 225.15
79 279 229.9
80 280 173.85
81 281 200.45
82 282 218.5
83 283 206.15
84 284 193.8
85 285 172.9
86 286 184.3
87 287 228
88 288 222.3
89 289 196.65
90 290 167.2
91 291 186.2
92 292 191.9
93 293 187.15
94 294 174.8
95 295 205.2
96 296 182.4
97 297 209
98 298 181.45
99 299 242.25
100 300 209.95
101 301 179.55
102 302 184.3
103 303 172.9
104 304 237.5
105 305 230.85
106 306 206.15
107 307 228.95
108 308 222.3
109 309 209
110 310 177.65
111 311 182.4
112 312 200.45
113 313 201.4
114 314 204.25
115 315 192.85
116 316 183.35
117 317 183.35
118 318 187.15
119 319 172.9
120 320 180.5
121 321 225.15
122 322 191.9
123 323 211.85
124 324 208.05
125 325 199.5
126 326 200.45
127 327 199.5
128 328 188.1
129 329 171
130 330 198.55
131 331 180.5
132 332 197.6
133 333 195.7
134 334 250.8
135 335 189.05
136 336 196.65
137 337 197.6
138 338 196.65
139 339 194.75
140 340 171
141 341 215.65
142 342 188.1
143 343 208.05
144 344 178.6
145 345 202.35
146 346 181.45
147 347 188.1
148 348 208.05
149 349 227.05
150 350 209.95
151 351 195.7
152 352 221.35
153 353 155.8
154 354 211.85
155 355 189.05
156 356 198.55
157 357 167.2
158 358 189.05
159 359 217.55
160 360 169.1
161 361 184.3
162 362 218.5
163 363 186.2
164 364 194.75
165 365 183.35
166 366 208.05
167 367 200.45
168 368 186.2
169 369 201.4
170 370 171.95
171 371 194.75
172 372 204.25
173 373 193.8
174 374 166.25
175 375 174.8
176 376 182.4
177 377 194.75
178 378 190.95
179 379 232.75
180 380 174.8
181 381 180.5
182 382 195.7
183 383 196.65
184 384 171
185 385 194.75
186 386 194.75
187 387 172.9
188 388 146.3
189 389 208.05
190 390 190
191 391 187.15
192 392 222.3
193 393 189.05
194 394 231.8
195 395 205.2
196 396 188.1
197 397 149.15
198 398 189.05
199 399 226.1
200 400 224.2
201 401 222.3
202 402 174.8
203 403 233.7
204 404 198.55
205 405 195.7
206 406 188.1
207 407 217.55
208 408 216.6
209 409 225.15
210 410 195.7
211 411 191.9
212 412 205.2
213 413 195.7
214 414 240.35
215 415 208.05
216 416 245.1
217 417 226.1
218 418 219.45
219 419 233.7
220 420 202.35
221 421 189.05
222 422 193.8
223 423 214.7
224 424 219.45
225 425 214.7
226 426 173.85
227 427 219.45
228 428 241.3
229 429 225.15
230 430 217.55
231 431 236.55
232 432 226.1
233 433 252.7
234 434 215.65
235 435 216.6
236 436 209
237 437 196.65
238 438 200.45
239 439 199.5
240 440 193.8
241 441 204.25
242 442 188.1
243 443 243.2
244 444 235.6
245 445 228
246 446 217.55
247 447 211.85
248 448 174.8
249 449 216.6
250 450 219.45
251 451 245.1
252 452 204.25
253 453 225.15
254 454 247
255 455 259.35
256 456 235.6
257 457 236.55
258 458 253.65
259 459 237.5
260 460 252.7
261 461 225.15
262 462 222.3
263 463 228
264 464 265.05
265 465 235.6
266 466 272.65
267 467 250.8
268 468 271.7
269 469 249.85
270 470 255.55
271 471 249.85
272 472 266
273 473 284.05
274 474 266.95
275 475 254.6
276 476 272.65
277 477 230.85
278 478 269.8
279 479 250.8
280 480 231.8
281 481 252.7
282 482 260.3
283 483 250.8
284 484 248.9
285 485 279.3
286 486 255.55
287 487 237.5
288 488 257.45
289 489 246.05
290 490 269.8
291 491 259.35
292 492 257.45
293 493 250.8
294 494 229.9
295 495 244.15
296 496 236.55
297 497 250.8
298 498 250.8
299 499 276.45
300 500 292.6
301 501 278.35
302 502 273.6
303 503 251.75
304 504 288.8
305 505 243.2
306 506 249.85
307 507 228
308 508 249.85
309 509 219.45
310 510 279.3
311 511 279.3
312 512 281.2
313 513 249.85
314 514 273.6
315 515 270.75
316 516 247.95
317 517 294.5
318 518 285.95
319 519 245.1
320 520 276.45
321 521 269.8
322 522 237.5
323 523 271.7
324 524 260.3
325 525 276.45
326 526 254.6
327 527 247
328 528 304.95
329 529 273.6
330 530 272.65
331 531 240.35
332 532 297.35
333 533 280.25
334 534 305.9
335 535 259.35
336 536 274.55
337 537 255.55
338 538 274.55
339 539 277.4
340 540 278.35
341 541 275.5
342 542 252.7
343 543 260.3
344 544 246.05
345 545 242.25
346 546 261.25
347 547 282.15
348 548 253.65
349 549 225.15
350 550 242.25
351 551 246.05
352 552 221.35
353 553 262.2
354 554 271.7
355 555 257.45
356 556 266
357 557 247.95
358 558 260.3
359 559 254.6
360 560 256.5
361 561 258.4
362 562 251.75
363 563 276.45
364 564 244.15
365 565 324.9
366 566 260.3
367 567 247.95
368 568 280.25
369 569 237.5
370 570 227.05
371 571 245.1
372 572 250.8
373 573 288.8
374 574 246.05
375 575 247
376 576 230.85
377 577 286.9
378 578 274.55
379 579 283.1
380 580 259.35
381 581 254.6
382 582 263.15
383 583 274.55
384 584 276.45
385 585 262.2
386 586 246.05
387 587 229.9
388 588 234.65
389 589 220.4
390 590 212.8
391 591 238.45
392 592 221.35
393 593 246.05
394 594 265.05
395 595 245.1
396 596 230.85
397 597 251.75
398 598 230.85
399 599 209.95
400 600 235.6
401 601 237.5
402 602 207.1
403 603 239.4
404 604 251.75
405 605 244.15
406 606 204.25
407 607 230.85
408 608 234.65
409 609 257.45
410 610 239.4
411 611 226.1
412 612 229.9
413 613 211.85
414 614 227.05
415 615 240.35
416 616 249.85
417 617 244.15
418 618 233.7
419 619 254.6
420 620 247
421 621 218.5
422 622 231.8
423 623 262.2
424 624 223.25
425 625 211.85
426 626 204.25
427 627 238.45
428 628 222.3
429 629 228
430 630 250.8
431 631 256.5
432 632 229.9
433 633 244.15
434 634 224.2
435 635 250.8
436 636 260.3
437 637 233.7
438 638 256.5
439 639 254.6
440 640 245.1
441 641 238.45
442 642 246.05
443 643 235.6
444 644 248.9
445 645 208.05
446 646 244.15
447 647 231.8
448 648 240.35
449 649 294.5
450 650 243.2
451 651 230.85
452 652 228.95
453 653 254.6
454 654 218.5
455 655 201.4
456 656 233.7
457 657 262.2
458 658 252.7
459 659 255.55
460 660 255.55
461 661 205.2
462 662 221.35
463 663 246.05
464 664 240.35
465 665 264.1
466 666 225.15
467 667 243.2
468 668 244.15
469 669 234.65
470 670 275.5
471 671 231.8
472 672 212.8
473 673 253.65
474 674 244.15
475 675 231.8
476 676 215.65
477 677 258.4
478 678 238.45
479 679 239.4
480 680 206.15
481 681 204.25
482 682 212.8
483 683 201.4
484 684 232.75
485 685 219.45
486 686 232.75
487 687 246.05
488 688 228
489 689 250.8
490 690 222.3
491 691 199.5
492 692 218.5
493 693 202.35
494 694 196.65
495 695 228
496 696 215.65
497 697 220.4
498 698 226.1
499 699 182.4
500 700 178.6
501 701 222.3
502 702 235.6
503 703 223.25
504 704 217.55
505 705 202.35
506 706 230.85
507 707 231.8
508 708 225.15
509 709 227.05
510 710 223.25
511 711 210.9
512 712 210.9
513 713 174.8
514 714 189.05
515 715 221.35
516 716 211.85
517 717 224.2
518 718 216.6
519 719 214.7
520 720 213.75
521 721 186.2
522 722 180.5
523 723 201.4
524 724 215.65
525 725 193.8
526 726 194.75
527 727 210.9
528 728 198.55
529 729 191.9
530 730 181.45
531 731 181.45
532 732 209
533 733 213.75
534 734 207.1
535 735 219.45
536 736 212.8
537 737 210.9
538 738 237.5
539 739 219.45
540 740 231.8
541 741 236.55
542 742 254.6
543 743 247
544 744 232.75
545 745 262.2
546 746 209
547 747 204.25
548 748 204.25
549 749 226.1
550 750 222.3
551 751 205.2
552 752 230.85
553 753 213.75
554 754 203.3
555 755 200.45
556 756 182.4
557 757 158.65
558 758 184.3
559 759 165.3
560 760 170.05
561 761 175.75
562 762 184.3
563 763 177.65
564 764 163.4
565 765 190
566 766 200.45
567 767 203.3
568 768 223.25
569 769 205.2
570 770 190
571 771 195.7
572 772 199.5
573 773 178.6
574 774 174.8
575 775 204.25
576 776 162.45
577 777 199.5
578 778 212.8
579 779 187.15
580 780 168.15
581 781 208.05
582 782 185.25
583 783 216.6
584 784 235.6
585 785 214.7
586 786 228.95
587 787 241.3
588 788 214.7
589 789 219.45
590 790 226.1
591 791 232.75
592 792 232.75
593 793 251.75
594 794 225.15
595 795 242.25
596 796 227.05
597 797 252.7
598 798 239.4
599 799 249.85
600 800 228.95
601 801 242.25
602 802 208.05
603 803 240.35
604 804 275.5
605 805 259.35
606 806 238.45
607 807 260.3
608 808 255.55
609 809 246.05
610 810 257.45
611 811 227.05
612 812 249.85
613 813 230.85
614 814 232.75
615 815 265.05
616 816 233.7
617 817 247
618 818 247
619 819 251.75
620 820 260.3
621 821 249.85
622 822 237.5
623 823 214.7
624 824 242.25
625 825 213.75
626 826 242.25
627 827 216.6
628 828 234.65
629 829 235.6
630 830 236.55
631 831 222.3
632 832 238.45
633 833 245.1
634 834 232.75
635 835 239.4
636 836 235.6
637 837 216.6
638 838 221.35
639 839 225.15
640 840 241.3
641 841 214.7
642 842 209.95
643 843 239.4
644 844 244.15
645 845 246.05
646 846 214.7
647 847 235.6
648 848 220.4
649 849 222.3
650 850 208.05
651 851 261.25
652 852 211.85
653 853 214.7
654 854 228
655 855 242.25
656 856 257.45
657 857 210.9
658 858 194.75
659 859 235.6
660 860 241.3
661 861 234.65
662 862 222.3
663 863 230.85
664 864 235.6
665 865 199.5
666 866 242.25
667 867 226.1
668 868 183.35
669 869 207.1
670 870 172.9
671 871 231.8
672 872 241.3
673 873 219.45
674 874 261.25
675 875 267.9
676 876 269.8
677 877 230.85
678 878 216.6
679 879 241.3
680 880 238.45
681 881 259.35
682 882 252.7
683 883 268.85
684 884 232.75
685 885 225.15
686 886 217.55
687 887 231.8
688 888 227.05
689 889 250.8
690 890 247
691 891 228
692 892 215.65
693 893 227.05
694 894 221.35
695 895 206.15
696 896 230.85
697 897 228
698 898 220.4
699 899 264.1
700 900 265.05
701 901 233.7
702 902 230.85
703 903 224.2
704 904 245.1
705 905 295.45
706 906 236.55
707 907 302.1
708 908 255.55
709 909 268.85
710 910 235.6
711 911 230.85
712 912 255.55
713 913 223.25
714 914 231.8
715 915 212.8
716 916 195.7
717 917 244.15
718 918 223.25
719 919 240.35
720 920 225.15
721 921 256.5
722 922 265.05
723 923 259.35
724 924 230.85
725 925 273.6
726 926 217.55
727 927 245.1
728 928 215.65
729 929 211.85
730 930 198.55
731 931 226.1
732 932 229.9
733 933 227.05
734 934 266
735 935 242.25
736 936 236.55
737 937 235.6
738 938 244.15
739 939 259.35
740 940 298.3
741 941 248.9
742 942 263.15
743 943 254.6
744 944 237.5
745 945 240.35
746 946 254.6
747 947 255.55
748 948 255.55
749 949 224.2
750 950 243.2
751 951 251.75
752 952 272.65
753 953 253.65
754 954 254.6
755 955 245.1
756 956 262.2
757 957 233.7
758 958 253.65
759 959 229.9
760 960 253.65
761 961 222.3
762 962 255.55
763 963 245.1
764 964 256.5
765 965 271.7
766 966 249.85
767 967 229.9
768 968 216.6
769 969 216.6
770 970 215.65
771 971 234.65
772 972 259.35
773 973 204.25
774 974 213.75
775 975 235.6
776 976 215.65
777 977 247
778 978 218.5
779 979 226.1
780 980 233.7
781 981 227.05
782 982 187.15
783 983 246.05
784 984 219.45
785 985 252.7
786 986 230.85
787 987 212.8
788 988 262.2
789 989 249.85
790 990 275.5
791 991 266
792 992 242.25
793 993 229.9
794 994 236.55
795 995 236.55
796 996 260.3
797 997 238.45
798 998 240.35
799 999 231.8
800 1000 273.6
801 1001 238.45
802 1002 249.85
803 1003 262.2
804 1004 277.4
805 1005 252.7
806 1006 233.7
807 1007 228
808 1008 227.05
809 1009 221.35
810 1010 213.75
811 1011 245.1
812 1012 264.1
813 1013 247.95
814 1014 234.65
815 1015 226.1
816 1016 260.3
817 1017 242.25
818 1018 234.65
819 1019 228
820 1020 215.65
821 1021 235.6
822 1022 226.1
823 1023 223.25
824 1024 212.8
825 1025 214.7
826 1026 192.85
827 1027 239.4
828 1028 239.4
829 1029 231.8
830 1030 247
831 1031 233.7
832 1032 228.95
833 1033 255.55
834 1034 235.6
835 1035 247
836 1036 233.7
837 1037 264.1
838 1038 231.8
839 1039 249.85
840 1040 226.1
841 1041 217.55
842 1042 247.95
843 1043 232.75
844 1044 224.2
845 1045 254.6
846 1046 254.6
847 1047 222.3
848 1048 222.3
849 1049 263.15
850 1050 239.4
851 1051 238.45
852 1052 220.4
853 1053 246.05
854 1054 265.05
855 1055 249.85
856 1056 294.5
857 1057 275.5
858 1058 257.45
859 1059 241.3
860 1060 235.6
861 1061 245.1
862 1062 226.1
863 1063 227.05
864 1064 250.8
865 1065 231.8
866 1066 208.05
867 1067 217.55
868 1068 219.45
869 1069 209.95
870 1070 206.15
871 1071 227.05
872 1072 214.7
873 1073 228.95
874 1074 237.5
875 1075 229.9
876 1076 206.15
877 1077 214.7
878 1078 225.15
879 1079 208.05
880 1080 244.15
881 1081 206.15
882 1082 208.05
883 1083 213.75
884 1084 241.3
885 1085 218.5
886 1086 213.75
887 1087 245.1
888 1088 237.5
889 1089 212.8
890 1090 231.8
891 1091 236.55
892 1092 226.1
893 1093 237.5
894 1094 230.85
895 1095 223.25
896 1096 222.3
897 1097 257.45
898 1098 247
899 1099 200.45
900 1100 224.2
901 1101 203.3
902 1102 206.15
903 1103 224.2
904 1104 264.1
905 1105 227.05
906 1106 243.2
907 1107 212.8
908 1108 266
909 1109 243.2
910 1110 222.3
911 1111 219.45
912 1112 206.15
913 1113 255.55
914 1114 221.35
915 1115 209.95
916 1116 223.25
917 1117 207.1
918 1118 233.7
919 1119 233.7
920 1120 239.4
921 1121 224.2
922 1122 233.7
923 1123 251.75
924 1124 238.45
925 1125 214.7
926 1126 256.5
927 1127 235.6
928 1128 250.8
929 1129 277.4
930 1130 246.05
931 1131 236.55
932 1132 259.35
933 1133 268.85
934 1134 275.5
935 1135 240.35
936 1136 216.6
937 1137 212.8
938 1138 218.5
939 1139 250.8
940 1140 239.4
941 1141 225.15
942 1142 235.6
943 1143 238.45
944 1144 242.25
945 1145 213.75
946 1146 235.6
947 1147 244.15
948 1148 226.1
949 1149 230.85
950 1150 244.15
951 1151 258.4
952 1152 261.25
953 1153 266
954 1154 288.8
955 1155 268.85
956 1156 261.25
957 1157 277.4
958 1158 255.55
959 1159 265.05
960 1160 236.55
961 1161 251.75
962 1162 266
963 1163 235.6
964 1164 241.3
965 1165 234.65
966 1166 224.2
967 1167 294.5
968 1168 269.8
969 1169 253.65
970 1170 252.7
971 1171 240.35
972 1172 220.4
973 1173 236.55
974 1174 218.5
975 1175 267.9
976 1176 242.25
977 1177 286.9
978 1178 256.5
979 1179 253.65
980 1180 255.55
981 1181 265.05
982 1182 266
983 1183 268.85
984 1184 257.45
985 1185 274.55
986 1186 260.3
987 1187 252.7
988 1188 252.7
989 1189 245.1
990 1190 262.2
991 1191 244.15
992 1192 238.45
993 1193 259.35
994 1194 267.9
995 1195 232.75
996 1196 261.25
997 1197 247.95
998 1198 253.65
999 1199 250.8
1000 1200 234.65
1001 1201 233.7
1002 1202 227.05
1003 1203 281.2
1004 1204 266
1005 1205 256.5
1006 1206 254.6
1007 1207 262.2
1008 1208 287.85
1009 1209 251.75
1010 1210 258.4
1011 1211 266
1012 1212 247.95
1013 1213 255.55
1014 1214 249.85
1015 1215 274.55
1016 1216 256.5
1017 1217 251.75
1018 1218 247.95
1019 1219 241.3
1020 1220 267.9
1021 1221 268.85
1022 1222 212.8
1023 1223 249.85
1024 1224 246.05
1025 1225 250.8
1026 1226 237.5
1027 1227 236.55
1028 1228 262.2
1029 1229 203.3
1030 1230 218.5
1031 1231 237.5
1032 1232 256.5
1033 1233 227.05
1034 1234 228.95
1035 1235 244.15
1036 1236 243.2
1037 1237 242.25
1038 1238 222.3
1039 1239 266.95
1040 1240 267.9
1041 1241 268.85
1042 1242 269.8
1043 1243 249.85
1044 1244 275.5
1045 1245 240.35
1046 1246 249.85
1047 1247 274.55
1048 1248 269.8
1049 1249 277.4
1050 1250 278.35
1051 1251 276.45
1052 1252 328.7
1053 1253 278.35
1054 1254 316.35
1055 1255 298.3
1056 1256 305.9
1057 1257 266
1058 1258 276.45
1059 1259 253.65
1060 1260 270.75
1061 1261 258.4
1062 1262 239.4
1063 1263 302.1
1064 1264 249.85
1065 1265 257.45
1066 1266 284.05
1067 1267 256.5
1068 1268 267.9
1069 1269 242.25
1070 1270 259.35
1071 1271 257.45
1072 1272 243.2
1073 1273 258.4
1074 1274 265.05
1075 1275 228
1076 1276 241.3
1077 1277 285.95
1078 1278 240.35
1079 1279 263.15
1080 1280 268.85
1081 1281 240.35
1082 1282 264.1
1083 1283 251.75
1084 1284 232.75
1085 1285 265.05
1086 1286 264.1
1087 1287 252.7
1088 1288 228.95
1089 1289 273.6
1090 1290 241.3
1091 1291 242.25
1092 1292 261.25
1093 1293 239.4
1094 1294 259.35
1095 1295 273.6
1096 1296 249.85
1097 1297 259.35
1098 1298 248.9
1099 1299 280.25
1100 1300 259.35
1101 1301 237.5
1102 1302 236.55
1103 1303 232.75
1104 1304 210.9
1105 1305 261.25
1106 1306 261.25
1107 1307 244.15
1108 1308 284.05
1109 1309 269.8
1110 1310 272.65
1111 1311 252.7
1112 1312 281.2
1113 1313 287.85
1114 1314 269.8
1115 1315 241.3
1116 1316 237.5
1117 1317 262.2
1118 1318 265.05
1119 1319 263.15
1120 1320 243.2
1121 1321 234.65
1122 1322 220.4
1123 1323 222.3
1124 1324 247.95
1125 1325 244.15
1126 1326 240.35
1127 1327 213.75
1128 1328 195.7
1129 1329 220.4
1130 1330 229.9
1131 1331 258.4
1132 1332 247.95
1133 1333 266.95
1134 1334 225.15
1135 1335 220.4
1136 1336 213.75
1137 1337 222.3
1138 1338 231.8
1139 1339 220.4
1140 1340 247.95
1141 1341 210.9
1142 1342 252.7
1143 1343 225.15
1144 1344 226.1
1145 1345 225.15
1146 1346 225.15
1147 1347 216.6
1148 1348 208.05
1149 1349 228
1150 1350 236.55
1151 1351 212.8
1152 1352 236.55
1153 1353 223.25
1154 1354 185.25
1155 1355 207.1
1156 1356 195.7
1157 1357 217.55
1158 1358 228
1159 1359 267.9
1160 1360 240.35
1161 1361 248.9
1162 1362 262.2
1163 1363 263.15
1164 1364 271.7
1165 1365 267.9
1166 1366 275.5
1167 1367 255.55
1168 1368 231.8
1169 1369 259.35
1170 1370 247
1171 1371 246.05
1172 1372 254.6
1173 1373 241.3
1174 1374 212.8
1175 1375 236.55
1176 1376 218.5
1177 1377 247.95
1178 1378 228
1179 1379 220.4
1180 1380 212.8
1181 1381 201.4
1182 1382 250.8
1183 1383 254.6
1184 1384 234.65
1185 1385 225.15
1186 1386 247.95
1187 1387 220.4
1188 1388 239.4
1189 1389 245.1
1190 1390 230.85
1191 1391 244.15
1192 1392 244.15
1193 1393 247
1194 1394 222.3
1195 1395 199.5
1196 1396 205.2
1197 1397 227.05
1198 1398 212.8
1199 1399 214.7
1200 1400 255.55
1201 1401 257.45
1202 1402 242.25
1203 1403 231.8
1204 1404 215.65
1205 1405 229.9
1206 1406 222.3
1207 1407 231.8
1208 1408 226.1
1209 1409 227.05
1210 1410 201.4
1211 1411 221.35
1212 1412 228.95
1213 1413 217.55
1214 1414 192.85
1215 1415 233.7
1216 1416 240.35
1217 1417 229.9
1218 1418 243.2
1219 1419 243.2
1220 1420 227.05
1221 1421 241.3
1222 1422 218.5
1223 1423 240.35
1224 1424 209
1225 1425 208.05
1226 1426 220.4
1227 1427 221.35
1228 1428 213.75
1229 1429 228.95
1230 1430 215.65
1231 1431 214.7
1232 1432 253.65
1233 1433 220.4
1234 1434 216.6
1235 1435 229.9
1236 1436 206.15
1237 1437 180.5
1238 1438 214.7
1239 1439 212.8
1240 1440 214.7
1241 1441 222.3
1242 1442 234.65
1243 1443 210.9
1244 1444 216.6
1245 1445 199.5
1246 1446 211.85
1247 1447 206.15
1248 1448 218.5
1249 1449 227.05
1250 1450 208.05
1251 1451 189.05
1252 1452 236.55
1253 1453 245.1
1254 1454 230.85
1255 1455 209
1256 1456 229.9
1257 1457 245.1
1258 1458 229.9
1259 1459 250.8
1260 1460 209
1261 1461 228
1262 1462 239.4
1263 1463 231.8
1264 1464 231.8
1265 1465 224.2
1266 1466 236.55
1267 1467 229.9
1268 1468 273.6
1269 1469 235.6
1270 1470 261.25
1271 1471 214.7
1272 1472 211.85
1273 1473 237.5
1274 1474 241.3
1275 1475 231.8
1276 1476 225.15
1277 1477 230.85
1278 1478 250.8
1279 1479 206.15
1280 1480 239.4
1281 1481 256.5
1282 1482 230.85
1283 1483 231.8
1284 1484 225.15
1285 1485 245.1
1286 1486 237.5
1287 1487 248.9
1288 1488 233.7
1289 1489 250.8
1290 1490 240.35
1291 1491 266
1292 1492 233.7
1293 1493 254.6
1294 1494 244.15
1295 1495 220.4
1296 1496 236.55
1297 1497 209.95
1298 1498 247.95
1299 1499 240.35
1300 1500 228.95
1301 1501 228
1302 1502 255.55
1303 1503 224.2
1304 1504 253.65
1305 1505 257.45
1306 1506 251.75
1307 1507 269.8
1308 1508 250.8
1309 1509 248.9
1310 1510 235.6
1311 1511 215.65
1312 1512 227.05
1313 1513 200.45
1314 1514 258.4
1315 1515 244.15
1316 1516 249.85
1317 1517 245.1
1318 1518 224.2
1319 1519 224.2
1320 1520 266
1321 1521 240.35
1322 1522 239.4
1323 1523 255.55
1324 1524 265.05
1325 1525 238.45
1326 1526 224.2
1327 1527 226.1
1328 1528 241.3
1329 1529 243.2
1330 1530 232.75
1331 1531 222.3
1332 1532 216.6
1333 1533 214.7
1334 1534 239.4
1335 1535 194.75
1336 1536 247
1337 1537 239.4
1338 1538 228
1339 1539 206.15
1340 1540 264.1
1341 1541 246.05
1342 1542 212.8
1343 1543 252.7
1344 1544 229.9
1345 1545 261.25
1346 1546 258.4
1347 1547 227.05
1348 1548 231.8
1349 1549 241.3
1350 1550 215.65
1351 1551 197.6
1352 1552 217.55
1353 1553 196.65
1354 1554 267.9
1355 1555 211.85
1356 1556 206.15
1357 1557 230.85
1358 1558 217.55
1359 1559 252.7
1360 1560 239.4
1361 1561 225.15
1362 1562 235.6
1363 1563 229.9
1364 1564 218.5
1365 1565 209
1366 1566 210.9
1367 1567 195.7
1368 1568 212.8
1369 1569 229.9
1370 1570 222.3
1371 1571 225.15
1372 1572 223.25
1373 1573 233.7
1374 1574 225.15
1375 1575 229.9
1376 1576 237.5
1377 1577 221.35
1378 1578 217.55
1379 1579 214.7
1380 1580 187.15
1381 1581 236.55
1382 1582 211.85
1383 1583 242.25
1384 1584 240.35
1385 1585 209
1386 1586 211.85
1387 1587 216.6
1388 1588 254.6
1389 1589 237.5
1390 1590 257.45
1391 1591 285.95
1392 1592 296.4
1393 1593 254.6
1394 1594 238.45
1395 1595 252.7
1396 1596 241.3
1397 1597 238.45
1398 1598 215.65
1399 1599 233.7
1400 1600 223.25
1401 1601 215.65
1402 1602 241.3
1403 1603 225.15
1404 1604 230.85
1405 1605 218.5
1406 1606 245.1
1407 1607 221.35
1408 1608 241.3
1409 1609 226.1
1410 1610 250.8
1411 1611 245.1
1412 1612 262.2
1413 1613 241.3
1414 1614 237.5
1415 1615 261.25
1416 1616 250.8
1417 1617 267.9
1418 1618 226.1
1419 1619 267.9
1420 1620 235.6
1421 1621 190.95
1422 1622 237.5
1423 1623 250.8
1424 1624 274.55
1425 1625 236.55
1426 1626 266
1427 1627 207.1
1428 1628 220.4
1429 1629 270.75
1430 1630 217.55
1431 1631 264.1
1432 1632 241.3
1433 1633 239.4
1434 1634 251.75
1435 1635 237.5
1436 1636 260.3
1437 1637 237.5
1438 1638 241.3
1439 1639 246.05
1440 1640 228
1441 1641 256.5
1442 1642 248.9
1443 1643 259.35
1444 1644 274.55
1445 1645 266
1446 1646 266.95
1447 1647 230.85
1448 1648 206.15
1449 1649 252.7
1450 1650 282.15
1451 1651 225.15
1452 1652 256.5
1453 1653 238.45
1454 1654 217.55
1455 1655 236.55
1456 1656 214.7
1457 1657 245.1
1458 1658 214.7
1459 1659 260.3
1460 1660 238.45
1461 1661 236.55
1462 1662 245.1
1463 1663 238.45
1464 1664 233.7
1465 1665 255.55
1466 1666 258.4
1467 1667 238.45
1468 1668 234.65
1469 1669 228
1470 1670 234.65
1471 1671 226.1
1472 1672 269.8
1473 1673 238.45
1474 1674 264.1
1475 1675 237.5
1476 1676 249.85
1477 1677 236.55
1478 1678 272.65
1479 1679 245.1
1480 1680 262.2
1481 1681 209.95
1482 1682 257.45
1483 1683 228
1484 1684 214.7
1485 1685 248.9
1486 1686 211.85
1487 1687 227.05
1488 1688 266
1489 1689 238.45
1490 1690 240.35
1491 1691 228.95
1492 1692 253.65
1493 1693 224.2
1494 1694 242.25
1495 1695 252.7
1496 1696 218.5
1497 1697 220.4
1498 1698 270.75
1499 1699 277.4
1500 1700 257.45
1501 1701 252.7
1502 1702 231.8
1503 1703 252.7
1504 1704 254.6
1505 1705 244.15
1506 1706 254.6
1507 1707 259.35
1508 1708 265.05
1509 1709 241.3
1510 1710 217.55
1511 1711 240.35
1512 1712 260.3
1513 1713 251.75
1514 1714 226.1
1515 1715 256.5
1516 1716 263.15
1517 1717 254.6
1518 1718 253.65
1519 1719 232.75
1520 1720 246.05
1521 1721 220.4
1522 1722 245.1
1523 1723 248.9
1524 1724 273.6
1525 1725 270.75
1526 1726 279.3
1527 1727 302.1
1528 1728 293.55
1529 1729 284.05
1530 1730 249.85
1531 1731 275.5
1532 1732 275.5
1533 1733 225.15
1534 1734 283.1
1535 1735 279.3
1536 1736 266
1537 1737 291.65
1538 1738 279.3
1539 1739 288.8
1540 1740 282.15
1541 1741 253.65
1542 1742 288.8
1543 1743 270.75
1544 1744 310.65
1545 1745 258.4
1546 1746 260.3
1547 1747 243.2
1548 1748 251.75
1549 1749 245.1
1550 1750 294.5
1551 1751 283.1
1552 1752 288.8
1553 1753 263.15
1554 1754 254.6
1555 1755 264.1
1556 1756 284.05
1557 1757 246.05
1558 1758 280.25
1559 1759 247.95
1560 1760 252.7
1561 1761 209
1562 1762 235.6
1563 1763 252.7
1564 1764 232.75
1565 1765 257.45
1566 1766 292.6
1567 1767 278.35
1568 1768 246.05
1569 1769 277.4
1570 1770 254.6
1571 1771 248.9
1572 1772 258.4
1573 1773 254.6
1574 1774 269.8
1575 1775 228
1576 1776 219.45
1577 1777 255.55
1578 1778 248.9
1579 1779 234.65
1580 1780 246.05
1581 1781 258.4
1582 1782 264.1
1583 1783 277.4
1584 1784 232.75
1585 1785 232.75
1586 1786 224.2
1587 1787 243.2
1588 1788 255.55
1589 1789 254.6
1590 1790 261.25
1591 1791 233.7
1592 1792 232.75
1593 1793 248.9
1594 1794 257.45
1595 1795 257.45
1596 1796 234.65
1597 1797 280.25
1598 1798 259.35
1599 1799 302.1
1600 1800 255.55
1601 1801 282.15
1602 1802 219.45
1603 1803 279.3
1604 1804 295.45
1605 1805 305.9
1606 1806 265.05
1607 1807 259.35
1608 1808 296.4
1609 1809 301.15
1610 1810 303.05
1611 1811 267.9
1612 1812 301.15
1613 1813 301.15
1614 1814 315.4
1615 1815 276.45
1616 1816 311.6
1617 1817 325.85
1618 1818 296.4
1619 1819 286.9
1620 1820 283.1
1621 1821 280.25
1622 1822 284.05
1623 1823 296.4
1624 1824 286.9
1625 1825 270.75
1626 1826 296.4
1627 1827 277.4
1628 1828 246.05
1629 1829 266
1630 1830 234.65
1631 1831 279.3
1632 1832 279.3
1633 1833 266
1634 1834 266.95
1635 1835 275.5
1636 1836 268.85
1637 1837 253.65
1638 1838 237.5
1639 1839 254.6
1640 1840 237.5
1641 1841 251.75
1642 1842 243.2
1643 1843 265.05
1644 1844 230.85
1645 1845 251.75
1646 1846 253.65
1647 1847 259.35
1648 1848 247
1649 1849 257.45
1650 1850 270.75
1651 1851 243.2
1652 1852 244.15
1653 1853 276.45
1654 1854 279.3
1655 1855 279.3
1656 1856 239.4
1657 1857 280.25
1658 1858 281.2
1659 1859 231.8
1660 1860 236.55
1661 1861 246.05
1662 1862 257.45
1663 1863 270.75
1664 1864 278.35
1665 1865 256.5
1666 1866 251.75
1667 1867 284.05
1668 1868 275.5
1669 1869 278.35
1670 1870 263.15
1671 1871 267.9
1672 1872 253.65
1673 1873 252.7
1674 1874 266.95
1675 1875 266
1676 1876 258.4
1677 1877 266
1678 1878 252.7
1679 1879 245.1
1680 1880 262.2
1681 1881 260.3
1682 1882 269.8
1683 1883 289.75
1684 1884 252.7
1685 1885 295.45
1686 1886 247.95
1687 1887 251.75
1688 1888 275.5
1689 1889 246.05
1690 1890 246.05
1691 1891 255.55
1692 1892 247
1693 1893 255.55
1694 1894 253.65
1695 1895 291.65
1696 1896 242.25
1697 1897 247
1698 1898 235.6
1699 1899 249.85
1700 1900 290.7
1701 1901 300.2
1702 1902 247
1703 1903 269.8
1704 1904 247.95
1705 1905 265.05
1706 1906 309.7
1707 1907 276.45
1708 1908 242.25
1709 1909 257.45
1710 1910 297.35
1711 1911 256.5
1712 1912 264.1
1713 1913 257.45
1714 1914 308.75
1715 1915 311.6
1716 1916 261.25
1717 1917 299.25
1718 1918 246.05
1719 1919 274.55
1720 1920 272.65
1721 1921 285
1722 1922 283.1
1723 1923 256.5
1724 1924 258.4
1725 1925 262.2
1726 1926 276.45
1727 1927 228.95
1728 1928 259.35
1729 1929 221.35
1730 1930 239.4
1731 1931 266
1732 1932 220.4
1733 1933 232.75
1734 1934 249.85
1735 1935 254.6
1736 1936 251.75
1737 1937 236.55
1738 1938 248.9
1739 1939 239.4
1740 1940 247.95
1741 1941 254.6
1742 1942 236.55
1743 1943 261.25
1744 1944 254.6
1745 1945 285
1746 1946 266.95
1747 1947 305.9
1748 1948 264.1
1749 1949 245.1
1750 1950 238.45
1751 1951 242.25
1752 1952 251.75
1753 1953 254.6
1754 1954 241.3
1755 1955 240.35
1756 1956 247
1757 1957 254.6
1758 1958 249.85
1759 1959 261.25
1760 1960 275.5
1761 1961 233.7
1762 1962 256.5
1763 1963 246.05
1764 1964 247.95
1765 1965 249.85
1766 1966 247
1767 1967 269.8
1768 1968 293.55
1769 1969 285.95
1770 1970 288.8
1771 1971 278.35
1772 1972 266.95
1773 1973 298.3
1774 1974 247.95
1775 1975 265.05
1776 1976 276.45
1777 1977 273.6
1778 1978 285
1779 1979 300.2
1780 1980 243.2
1781 1981 245.1
1782 1982 264.1
1783 1983 264.1
1784 1984 256.5
1785 1985 276.45
1786 1986 251.75
1787 1987 271.7
1788 1988 269.8
1789 1989 244.15
1790 1990 269.8
1791 1991 207.1
1792 1992 214.7
1793 1993 244.15
1794 1994 239.4
1795 1995 230.85
1796 1996 248.9
1797 1997 228
1798 1998 252.7
1799 1999 236.55
1800 2000 259.35
1801 2001 241.3
1802 2002 244.15
1803 2003 282.15
1804 2004 284.05
1805 2005 241.3
1806 2006 241.3
1807 2007 273.6
1808 2008 272.65
1809 2009 271.7
1810 2010 248.9
1811 2011 245.1
1812 2012 241.3
1813 2013 244.15
1814 2014 271.7
1815 2015 263.15
1816 2016 250.8
1817 2017 267.9
1818 2018 241.3
1819 2019 231.8
1820 2020 279.3
1821 2021 237.5
1822 2022 228
1823 2023 244.15
1824 2024 225.15
1825 2025 247
1826 2026 225.15
1827 2027 262.2
1828 2028 238.45
1829 2029 238.45
1830 2030 228.95
1831 2031 242.25
1832 2032 243.2
1833 2033 246.05
1834 2034 257.45
1835 2035 265.05
1836 2036 270.75
1837 2037 219.45
1838 2038 231.8
1839 2039 220.4
1840 2040 247
1841 2041 241.3
1842 2042 272.65
1843 2043 233.7
1844 2044 239.4
1845 2045 235.6
1846 2046 241.3
1847 2047 262.2
1848 2048 226.1
1849 2049 252.7
1850 2050 268.85
1851 2051 241.3
1852 2052 276.45
1853 2053 273.6
1854 2054 276.45
1855 2055 279.3
1856 2056 256.5
1857 2057 298.3
1858 2058 254.6
1859 2059 266.95
1860 2060 290.7
1861 2061 291.65
1862 2062 283.1
1863 2063 286.9
1864 2064 262.2
1865 2065 296.4
1866 2066 282.15
1867 2067 268.85
1868 2068 265.05
1869 2069 273.6
1870 2070 278.35
1871 2071 268.85
1872 2072 276.45
1873 2073 273.6
1874 2074 277.4
1875 2075 277.4
1876 2076 252.7
1877 2077 251.75
1878 2078 287.85
1879 2079 271.7
1880 2080 247
1881 2081 304.95
1882 2082 271.7
1883 2083 216.6
1884 2084 258.4
1885 2085 240.35
1886 2086 261.25
1887 2087 266.95
1888 2088 265.05
1889 2089 238.45
1890 2090 290.7
1891 2091 307.8
1892 2092 255.55
1893 2093 218.5
1894 2094 269.8
1895 2095 232.75
1896 2096 242.25
1897 2097 261.25
1898 2098 243.2
1899 2099 232.75
1900 2100 240.35
1901 2101 239.4
1902 2102 263.15
1903 2103 278.35
1904 2104 265.05
1905 2105 239.4
1906 2106 260.3
1907 2107 283.1
1908 2108 261.25
1909 2109 287.85
1910 2110 314.45
1911 2111 309.7
1912 2112 273.6
1913 2113 234.65
1914 2114 275.5
1915 2115 266.95
1916 2116 259.35
1917 2117 243.2
1918 2118 227.05
1919 2119 255.55
1920 2120 264.1
1921 2121 302.1
1922 2122 287.85
1923 2123 287.85
1924 2124 284.05
1925 2125 282.15
1926 2126 264.1
1927 2127 226.1
1928 2128 244.15
1929 2129 269.8
1930 2130 254.6
1931 2131 267.9
1932 2132 281.2
1933 2133 274.55
1934 2134 271.7
1935 2135 282.15
1936 2136 252.7
1937 2137 263.15
1938 2138 302.1
1939 2139 280.25
1940 2140 277.4
1941 2141 256.5
1942 2142 252.7
1943 2143 279.3
1944 2144 280.25
1945 2145 285.95
1946 2146 284.05
1947 2147 284.05
1948 2148 293.55
1949 2149 273.6
1950 2150 276.45
1951 2151 295.45
1952 2152 285
1953 2153 274.55
1954 2154 258.4
1955 2155 257.45
1956 2156 259.35
1957 2157 261.25
1958 2158 264.1
1959 2159 229.9
1960 2160 231.8
1961 2161 247.95
1962 2162 267.9
1963 2163 279.3
1964 2164 290.7
1965 2165 285
1966 2166 274.55
1967 2167 236.55
1968 2168 256.5
1969 2169 267.9
1970 2170 255.55
1971 2171 238.45
1972 2172 260.3
1973 2173 253.65
1974 2174 267.9
1975 2175 249.85
1976 2176 267.9
1977 2177 282.15
1978 2178 259.35
1979 2179 274.55
1980 2180 266
1981 2181 250.8
1982 2182 264.1
1983 2183 281.2
1984 2184 261.25
1985 2185 250.8
1986 2186 236.55
1987 2187 265.05
1988 2188 268.85
1989 2189 228.95
1990 2190 262.2
1991 2191 275.5
1992 2192 253.65
1993 2193 266.95
1994 2194 260.3
1995 2195 279.3
1996 2196 239.4
1997 2197 247.95
1998 2198 235.6
1999 2199 280.25
2000 2200 245.1
2001 2201 263.15
2002 2202 276.45
2003 2203 295.45
2004 2204 247.95
2005 2205 289.75
2006 2206 310.65
2007 2207 277.4
2008 2208 285
2009 2209 274.55
2010 2210 291.65
2011 2211 322.05
2012 2212 307.8
2013 2213 299.25
2014 2214 285
2015 2215 247.95
2016 2216 273.6
2017 2217 247.95
2018 2218 265.05
2019 2219 271.7
2020 2220 267.9
2021 2221 246.05
2022 2222 260.3
2023 2223 246.05
2024 2224 259.35
2025 2225 249.85
2026 2226 253.65
2027 2227 261.25
2028 2228 266
2029 2229 275.5
2030 2230 263.15
2031 2231 250.8
2032 2232 254.6
2033 2233 247.95
2034 2234 258.4
2035 2235 309.7
2036 2236 292.6
2037 2237 278.35
2038 2238 273.6
2039 2239 291.65
2040 2240 239.4
2041 2241 263.15
2042 2242 241.3
2043 2243 299.25
2044 2244 297.35
2045 2245 269.8
2046 2246 315.4
2047 2247 287.85
2048 2248 271.7
2049 2249 266
2050 2250 247.95
2051 2251 261.25
2052 2252 244.15
2053 2253 285.95
2054 2254 291.65
2055 2255 271.7
2056 2256 301.15
2057 2257 292.6
2058 2258 283.1
2059 2259 288.8
2060 2260 244.15
2061 2261 295.45
2062 2262 251.75
2063 2263 268.85
2064 2264 262.2
2065 2265 281.2
2066 2266 266
2067 2267 301.15
2068 2268 281.2
2069 2269 239.4
2070 2270 275.5
2071 2271 262.2
2072 2272 235.6
2073 2273 274.55
2074 2274 287.85
2075 2275 281.2
2076 2276 279.3
2077 2277 277.4
2078 2278 255.55
2079 2279 290.7
2080 2280 269.8
2081 2281 250.8
2082 2282 264.1
2083 2283 242.25
2084 2284 223.25
2085 2285 234.65
2086 2286 268.85
2087 2287 304.95
2088 2288 292.6
2089 2289 291.65
2090 2290 267.9
2091 2291 281.2
2092 2292 268.85
2093 2293 257.45
2094 2294 282.15
2095 2295 266.95
2096 2296 280.25
2097 2297 295.45
2098 2298 325.85
2099 2299 287.85
2100 2300 291.65
2101 2301 267.9
2102 2302 271.7
2103 2303 266.95
2104 2304 274.55
2105 2305 282.15
2106 2306 266
2107 2307 262.2
2108 2308 236.55
2109 2309 266.95
2110 2310 279.3
2111 2311 254.6
2112 2312 224.2
2113 2313 228.95
2114 2314 249.85
2115 2315 259.35
2116 2316 223.25
2117 2317 263.15
2118 2318 249.85
2119 2319 260.3
2120 2320 286.9
2121 2321 233.7
2122 2322 275.5
2123 2323 279.3
2124 2324 271.7
2125 2325 266
2126 2326 285
2127 2327 245.1
2128 2328 235.6
2129 2329 230.85
2130 2330 260.3
2131 2331 237.5
2132 2332 235.6
2133 2333 243.2
2134 2334 247.95
2135 2335 228.95
2136 2336 233.7
2137 2337 243.2
2138 2338 232.75
2139 2339 223.25
2140 2340 240.35
2141 2341 257.45
2142 2342 244.15
2143 2343 242.25
2144 2344 272.65
2145 2345 263.15
2146 2346 235.6
2147 2347 314.45
2148 2348 277.4
2149 2349 301.15
2150 2350 283.1
2151 2351 282.15
2152 2352 355.3
2153 2353 280.25
2154 2354 260.3
2155 2355 267.9
2156 2356 262.2
2157 2357 276.45
2158 2358 277.4
2159 2359 264.1
2160 2360 281.2
2161 2361 259.35
2162 2362 220.4
2163 2363 292.6
2164 2364 291.65
2165 2365 280.25
2166 2366 293.55
2167 2367 293.55
2168 2368 275.5
2169 2369 272.65
2170 2370 257.45
2171 2371 252.7
2172 2372 252.7
2173 2373 270.75
2174 2374 223.25
2175 2375 244.15
2176 2376 295.45
2177 2377 233.7
2178 2378 262.2
2179 2379 255.55
2180 2380 247.95
2181 2381 256.5
2182 2382 253.65
2183 2383 245.1
2184 2384 222.3
2185 2385 261.25
2186 2386 273.6
2187 2387 264.1
2188 2388 257.45
2189 2389 263.15
2190 2390 284.05
2191 2391 257.45
2192 2392 268.85
2193 2393 232.75
2194 2394 233.7
2195 2395 289.75
2196 2396 285.95
2197 2397 311.6
2198 2398 241.3
2199 2399 267.9
2200 2400 312.55
2201 2401 244.15
2202 2402 286.9
2203 2403 254.6
2204 2404 300.2
2205 2405 274.55
2206 2406 247
2207 2407 264.1
2208 2408 269.8
2209 2409 242.25
2210 2410 296.4
2211 2411 273.6
2212 2412 272.65
2213 2413 286.9
2214 2414 251.75
2215 2415 247.95
2216 2416 297.35
2217 2417 278.35
2218 2418 255.55
2219 2419 235.6
2220 2420 264.1
2221 2421 263.15
2222 2422 281.2
2223 2423 269.8
2224 2424 268.85
2225 2425 258.4
2226 2426 279.3
2227 2427 243.2
2228 2428 218.5
2229 2429 246.05
2230 2430 269.8
2231 2431 283.1
2232 2432 280.25
2233 2433 285.95
2234 2434 267.9
2235 2435 279.3
2236 2436 299.25
2237 2437 289.75
2238 2438 289.75
2239 2439 296.4
2240 2440 302.1
2241 2441 299.25
2242 2442 269.8
2243 2443 291.65
2244 2444 284.05
2245 2445 273.6
2246 2446 316.35
2247 2447 296.4
2248 2448 269.8
2249 2449 242.25
2250 2450 274.55
2251 2451 230.85
2252 2452 250.8
2253 2453 289.75
2254 2454 280.25
2255 2455 282.15
2256 2456 264.1
2257 2457 285
2258 2458 271.7
2259 2459 300.2
2260 2460 289.75
2261 2461 260.3
2262 2462 267.9
2263 2463 303.05
2264 2464 278.35
2265 2465 274.55
2266 2466 252.7
2267 2467 267.9
2268 2468 229.9
2269 2469 265.05
2270 2470 289.75
2271 2471 255.55
2272 2472 286.9
2273 2473 237.5
2274 2474 273.6
2275 2475 260.3
2276 2476 270.75
2277 2477 273.6
2278 2478 245.1
2279 2479 225.15
2280 2480 248.9
2281 2481 253.65
2282 2482 260.3
2283 2483 259.35
2284 2484 240.35
2285 2485 274.55
2286 2486 244.15
2287 2487 251.75
2288 2488 226.1
2289 2489 214.7
2290 2490 253.65
2291 2491 244.15
2292 2492 244.15
2293 2493 262.2
2294 2494 275.5
2295 2495 248.9
2296 2496 264.1
2297 2497 235.6
2298 2498 254.6
2299 2499 253.65
2300 2500 294.5
2301 2501 263.15
2302 2502 238.45
2303 2503 280.25
2304 2504 320.15
2305 2505 293.55
2306 2506 302.1
2307 2507 273.6
2308 2508 301.15
2309 2509 279.3
2310 2510 249.85
2311 2511 278.35
2312 2512 261.25
2313 2513 320.15
2314 2514 263.15
2315 2515 285.95
2316 2516 304
2317 2517 294.5
2318 2518 281.2
2319 2519 298.3
2320 2520 292.6
2321 2521 298.3
2322 2522 327.75
2323 2523 314.45
2324 2524 345.8
2325 2525 311.6
2326 2526 315.4
2327 2527 250.8
2328 2528 278.35
2329 2529 311.6
2330 2530 295.45
2331 2531 266.95
2332 2532 291.65
2333 2533 313.5
2334 2534 302.1
2335 2535 288.8
2336 2536 280.25
2337 2537 294.5
2338 2538 278.35
2339 2539 305.9
2340 2540 325.85
2341 2541 308.75
2342 2542 290.7
2343 2543 275.5
2344 2544 279.3
2345 2545 286.9
2346 2546 337.25
2347 2547 321.1
2348 2548 289.75
2349 2549 274.55
2350 2550 279.3
2351 2551 281.2
2352 2552 287.85
2353 2553 288.8
2354 2554 308.75
2355 2555 291.65
2356 2556 312.55
2357 2557 310.65
2358 2558 321.1
2359 2559 293.55
2360 2560 288.8
2361 2561 285.95
2362 2562 259.35
2363 2563 267.9
2364 2564 231.8
2365 2565 289.75
2366 2566 275.5
2367 2567 310.65
2368 2568 299.25
2369 2569 289.75
2370 2570 247.95
2371 2571 284.05
2372 2572 287.85
2373 2573 311.6
2374 2574 253.65
2375 2575 246.05
2376 2576 250.8
2377 2577 273.6
2378 2578 294.5
2379 2579 289.75
2380 2580 282.15
2381 2581 266
2382 2582 255.55
2383 2583 271.7
2384 2584 289.75
2385 2585 266
2386 2586 254.6
2387 2587 254.6
2388 2588 278.35
2389 2589 304.95
2390 2590 323
2391 2591 269.8
2392 2592 282.15
2393 2593 285.95
2394 2594 279.3
2395 2595 279.3
2396 2596 268.85
2397 2597 258.4
2398 2598 227.05
2399 2599 257.45
2400 2600 260.3
2401 2601 264.1
2402 2602 243.2
2403 2603 252.7
2404 2604 269.8
2405 2605 242.25
2406 2606 238.45
2407 2607 253.65
2408 2608 260.3
2409 2609 296.4
2410 2610 262.2
2411 2611 228.95
2412 2612 263.15
2413 2613 281.2
2414 2614 254.6
2415 2615 240.35
2416 2616 247.95
2417 2617 254.6
2418 2618 236.55
2419 2619 281.2
2420 2620 239.4
2421 2621 272.65
2422 2622 271.7
2423 2623 250.8
2424 2624 233.7
2425 2625 259.35
2426 2626 271.7
2427 2627 273.6
2428 2628 287.85
2429 2629 272.65
2430 2630 302.1
2431 2631 283.1
2432 2632 261.25
2433 2633 306.85
2434 2634 291.65
2435 2635 322.05
2436 2636 275.5
2437 2637 257.45
2438 2638 268.85
2439 2639 300.2
2440 2640 283.1
2441 2641 260.3
2442 2642 297.35
2443 2643 310.65
2444 2644 287.85
2445 2645 276.45
2446 2646 285
2447 2647 291.65
2448 2648 285.95
2449 2649 292.6
2450 2650 277.4
2451 2651 306.85
2452 2652 285.95
2453 2653 299.25
2454 2654 299.25
2455 2655 262.2
2456 2656 246.05
2457 2657 262.2
2458 2658 292.6
2459 2659 239.4
2460 2660 260.3
2461 2661 246.05
2462 2662 256.5
2463 2663 250.8
2464 2664 277.4
2465 2665 289.75
2466 2666 287.85
2467 2667 275.5
2468 2668 258.4
2469 2669 278.35
2470 2670 296.4
2471 2671 292.6
2472 2672 264.1
2473 2673 284.05
2474 2674 278.35
2475 2675 266
2476 2676 314.45
2477 2677 301.15
2478 2678 304
2479 2679 285.95
2480 2680 305.9
2481 2681 247
2482 2682 285
2483 2683 316.35
2484 2684 285.95
2485 2685 263.15
2486 2686 249.85
2487 2687 313.5
2488 2688 322.05
2489 2689 321.1
2490 2690 302.1
2491 2691 304.95
2492 2692 302.1
2493 2693 300.2
2494 2694 286.9
2495 2695 303.05
2496 2696 296.4
2497 2697 295.45
2498 2698 300.2
2499 2699 291.65
2500 2700 247
2501 2701 234.65
2502 2702 269.8
2503 2703 252.7
2504 2704 259.35
2505 2705 285
2506 2706 291.65
2507 2707 266.95
2508 2708 266.95
2509 2709 289.75
2510 2710 272.65
2511 2711 281.2
2512 2712 273.6
2513 2713 297.35
2514 2714 313.5
2515 2715 285.95
2516 2716 240.35
2517 2717 282.15
2518 2718 290.7
2519 2719 314.45
2520 2720 264.1
2521 2721 286.9
2522 2722 262.2
2523 2723 258.4
2524 2724 285.95
2525 2725 252.7
2526 2726 276.45
2527 2727 272.65
2528 2728 271.7
2529 2729 271.7
2530 2730 285.95
2531 2731 278.35
2532 2732 270.75
2533 2733 297.35
2534 2734 311.6
2535 2735 271.7
2536 2736 256.5
2537 2737 278.35
2538 2738 273.6
2539 2739 277.4
2540 2740 299.25
2541 2741 268.85
2542 2742 264.1
2543 2743 301.15
2544 2744 272.65
2545 2745 287.85
2546 2746 278.35
2547 2747 285
2548 2748 277.4
2549 2749 248.9
2550 2750 267.9
2551 2751 260.3
2552 2752 255.55
2553 2753 273.6
2554 2754 275.5
2555 2755 263.15
2556 2756 294.5
2557 2757 276.45
2558 2758 235.6
2559 2759 253.65
2560 2760 264.1
2561 2761 255.55
2562 2762 283.1
2563 2763 275.5
2564 2764 297.35
2565 2765 260.3
2566 2766 299.25
2567 2767 246.05
2568 2768 292.6
2569 2769 296.4
2570 2770 288.8
2571 2771 290.7
2572 2772 321.1
2573 2773 282.15
2574 2774 280.25
2575 2775 280.25
2576 2776 312.55
2577 2777 263.15
2578 2778 323
2579 2779 285.95
2580 2780 266
2581 2781 277.4
2582 2782 271.7
2583 2783 255.55
2584 2784 266.95
2585 2785 279.3
2586 2786 268.85
2587 2787 231.8
2588 2788 276.45
2589 2789 280.25
2590 2790 275.5
2591 2791 298.3
2592 2792 342
2593 2793 270.75
2594 2794 271.7
2595 2795 304
2596 2796 261.25
2597 2797 285.95
2598 2798 305.9
2599 2799 266.95
2600 2800 264.1
2601 2801 277.4
2602 2802 286.9
2603 2803 279.3
2604 2804 288.8
2605 2805 267.9
2606 2806 286.9
2607 2807 281.2
2608 2808 246.05
2609 2809 274.55
2610 2810 272.65
2611 2811 283.1
2612 2812 292.6
2613 2813 273.6
2614 2814 311.6
2615 2815 300.2
2616 2816 309.7
2617 2817 269.8
2618 2818 312.55
2619 2819 272.65
2620 2820 281.2
2621 2821 328.7
2622 2822 278.35
2623 2823 275.5
2624 2824 313.5
2625 2825 272.65
2626 2826 293.55
2627 2827 319.2
2628 2828 295.45
2629 2829 265.05
2630 2830 286.9
2631 2831 292.6
2632 2832 265.05
2633 2833 265.05
2634 2834 296.4
2635 2835 317.3
2636 2836 313.5
2637 2837 292.6
2638 2838 290.7
2639 2839 287.85
2640 2840 287.85
2641 2841 282.15
2642 2842 273.6
2643 2843 313.5
2644 2844 315.4
2645 2845 310.65
2646 2846 297.35
2647 2847 282.15
2648 2848 297.35
2649 2849 287.85
2650 2850 247.95
2651 2851 308.75
2652 2852 285
2653 2853 266
2654 2854 315.4
2655 2855 263.15
2656 2856 290.7
2657 2857 266.95
2658 2858 261.25
2659 2859 319.2
2660 2860 289.75
2661 2861 333.45
2662 2862 252.7
2663 2863 303.05
2664 2864 299.25
2665 2865 279.3
2666 2866 245.1
2667 2867 287.85
2668 2868 284.05
2669 2869 285.95
2670 2870 274.55
2671 2871 286.9
2672 2872 295.45
2673 2873 296.4
2674 2874 299.25
2675 2875 311.6
2676 2876 263.15
2677 2877 262.2
2678 2878 283.1
2679 2879 311.6
2680 2880 275.5
2681 2881 285
2682 2882 304
2683 2883 314.45
2684 2884 273.6
2685 2885 284.05
2686 2886 283.1
2687 2887 290.7
2688 2888 315.4
2689 2889 297.35
2690 2890 259.35
2691 2891 280.25
2692 2892 265.05
2693 2893 319.2
2694 2894 297.35
2695 2895 275.5
2696 2896 294.5
2697 2897 287.85
2698 2898 319.2
2699 2899 272.65
2700 2900 292.6
2701 2901 285.95
2702 2902 280.25
2703 2903 333.45
2704 2904 309.7
2705 2905 270.75
2706 2906 290.7
2707 2907 295.45
2708 2908 303.05
2709 2909 285.95
2710 2910 293.55
2711 2911 308.75
2712 2912 313.5
2713 2913 291.65
2714 2914 305.9
2715 2915 264.1
2716 2916 275.5
2717 2917 298.3
2718 2918 323.95
2719 2919 285.95
2720 2920 304
2721 2921 313.5
2722 2922 291.65
2723 2923 301.15
2724 2924 306.85
2725 2925 296.4
2726 2926 289.75
2727 2927 327.75
2728 2928 283.1
2729 2929 311.6
2730 2930 281.2
2731 2931 288.8
2732 2932 306.85
2733 2933 317.3
2734 2934 286.9
2735 2935 287.85
2736 2936 313.5
2737 2937 300.2
2738 2938 280.25
2739 2939 313.5
2740 2940 295.45
2741 2941 294.5
2742 2942 333.45
2743 2943 340.1
2744 2944 293.55
2745 2945 303.05
2746 2946 255.55
2747 2947 298.3
2748 2948 274.55
2749 2949 290.7
2750 2950 274.55
2751 2951 267.9
2752 2952 290.7
2753 2953 294.5
2754 2954 306.85
2755 2955 305.9
2756 2956 319.2
2757 2957 267.9
2758 2958 314.45
2759 2959 298.3
2760 2960 289.75
2761 2961 278.35
2762 2962 247
2763 2963 268.85
2764 2964 269.8
2765 2965 285
2766 2966 269.8
2767 2967 262.2
2768 2968 277.4
2769 2969 277.4
2770 2970 254.6
2771 2971 270.75
2772 2972 285
2773 2973 251.75
2774 2974 262.2
2775 2975 260.3
2776 2976 245.1
2777 2977 266.95
2778 2978 274.55
2779 2979 304
2780 2980 290.7
2781 2981 284.05
2782 2982 270.75
2783 2983 276.45
2784 2984 304.95
2785 2985 231.8
2786 2986 281.2
2787 2987 308.75
2788 2988 258.4
2789 2989 299.25
2790 2990 296.4
2791 2991 285.95
2792 2992 295.45
2793 2993 261.25
2794 2994 289.75
2795 2995 262.2
2796 2996 273.6
2797 2997 289.75
2798 2998 285.95
2799 2999 307.8
2800 3000 266
2801 3001 260.3
2802 3002 260.3
2803 3003 275.5
2804 3004 280.25
2805 3005 251.75
2806 3006 277.4
2807 3007 266.95
2808 3008 253.65
2809 3009 262.2
2810 3010 260.3
2811 3011 285
2812 3012 286.9
2813 3013 292.6
2814 3014 277.4
2815 3015 275.5
2816 3016 311.6
2817 3017 275.5
2818 3018 315.4
2819 3019 299.25
2820 3020 263.15
2821 3021 285
2822 3022 296.4
2823 3023 275.5
2824 3024 267.9
2825 3025 254.6
2826 3026 283.1
2827 3027 275.5
2828 3028 298.3
2829 3029 279.3
2830 3030 276.45
2831 3031 273.6
2832 3032 302.1
2833 3033 281.2
2834 3034 319.2
2835 3035 292.6
2836 3036 287.85
2837 3037 310.65
2838 3038 291.65
2839 3039 282.15
2840 3040 296.4
2841 3041 265.05
2842 3042 300.2
2843 3043 294.5
2844 3044 321.1
2845 3045 291.65
2846 3046 341.05
2847 3047 318.25
2848 3048 278.35
2849 3049 261.25
2850 3050 290.7
2851 3051 290.7
2852 3052 285.95
2853 3053 298.3
2854 3054 291.65
2855 3055 265.05
2856 3056 267.9
2857 3057 295.45
2858 3058 287.85
2859 3059 280.25
2860 3060 272.65
2861 3061 298.3
2862 3062 314.45
2863 3063 283.1
2864 3064 267.9
2865 3065 310.65
2866 3066 302.1
2867 3067 297.35
2868 3068 312.55
2869 3069 314.45
2870 3070 294.5
2871 3071 303.05
2872 3072 266.95
2873 3073 314.45
2874 3074 310.65
2875 3075 306.85
2876 3076 323
2877 3077 295.45
2878 3078 299.25
2879 3079 324.9
2880 3080 297.35
2881 3081 277.4
2882 3082 282.15
2883 3083 321.1
2884 3084 311.6
2885 3085 311.6
2886 3086 277.4
2887 3087 295.45
2888 3088 305.9
2889 3089 330.6
2890 3090 329.65
2891 3091 322.05
2892 3092 304.95
2893 3093 302.1
2894 3094 306.85
2895 3095 357.2
2896 3096 314.45
2897 3097 322.05
2898 3098 342
2899 3099 322.05
2900 3100 304.95
2901 3101 310.65
2902 3102 328.7
2903 3103 322.05
2904 3104 370.5
2905 3105 328.7
2906 3106 328.7
2907 3107 347.7
2908 3108 349.6
2909 3109 341.05
2910 3110 340.1
2911 3111 347.7
2912 3112 337.25
2913 3113 333.45
2914 3114 335.35
2915 3115 332.5
2916 3116 283.1
2917 3117 313.5
2918 3118 273.6
2919 3119 294.5
2920 3120 289.75
2921 3121 326.8
2922 3122 278.35
2923 3123 289.75
2924 3124 301.15
2925 3125 309.7
2926 3126 266.95
2927 3127 281.2
2928 3128 323.95
2929 3129 317.3
2930 3130 268.85
2931 3131 326.8
2932 3132 300.2
2933 3133 290.7
2934 3134 349.6
2935 3135 315.4
2936 3136 307.8
2937 3137 303.05
2938 3138 292.6
2939 3139 277.4
2940 3140 304.95
2941 3141 316.35
2942 3142 313.5
2943 3143 304.95
2944 3144 287.85
2945 3145 302.1
2946 3146 277.4
2947 3147 312.55
2948 3148 307.8
2949 3149 309.7
2950 3150 284.05
2951 3151 274.55
2952 3152 320.15
2953 3153 314.45
2954 3154 323.95
2955 3155 309.7
2956 3156 316.35
2957 3157 255.55
2958 3158 279.3
2959 3159 285.95
2960 3160 304
2961 3161 292.6
2962 3162 257.45
2963 3163 305.9
2964 3164 283.1
2965 3165 280.25
2966 3166 287.85
2967 3167 259.35
2968 3168 292.6
2969 3169 290.7
2970 3170 302.1
2971 3171 318.25
2972 3172 265.05
2973 3173 305.9
2974 3174 289.75
2975 3175 307.8
2976 3176 301.15
2977 3177 303.05
2978 3178 294.5
2979 3179 333.45
2980 3180 287.85
2981 3181 316.35
2982 3182 307.8
2983 3183 314.45
2984 3184 344.85
2985 3185 309.7
2986 3186 318.25
2987 3187 275.5
2988 3188 310.65
2989 3189 264.1
2990 3190 286.9
2991 3191 294.5
2992 3192 285.95
2993 3193 282.15
2994 3194 256.5
2995 3195 333.45
2996 3196 288.8
2997 3197 318.25
2998 3198 304
2999 3199 315.4
3000 3200 302.1
3001 3201 312.55
3002 3202 292.6
3003 3203 267.9
3004 3204 315.4
3005 3205 281.2
3006 3206 274.55
3007 3207 288.8
3008 3208 289.75
3009 3209 293.55
3010 3210 293.55
3011 3211 321.1
3012 3212 310.65
3013 3213 304
3014 3214 311.6
3015 3215 289.75
3016 3216 284.05
3017 3217 309.7
3018 3218 305.9
3019 3219 333.45
3020 3220 319.2
3021 3221 349.6
3022 3222 315.4
3023 3223 299.25
3024 3224 321.1
3025 3225 300.2
3026 3226 347.7
3027 3227 280.25
3028 3228 313.5
3029 3229 328.7
3030 3230 336.3
3031 3231 294.5
3032 3232 334.4
3033 3233 300.2
3034 3234 321.1
3035 3235 313.5
3036 3236 323.95
3037 3237 319.2
3038 3238 333.45
3039 3239 313.5
3040 3240 321.1
3041 3241 333.45
3042 3242 311.6
3043 3243 304.95
3044 3244 290.7
3045 3245 252.7
3046 3246 287.85
3047 3247 299.25
3048 3248 294.5
3049 3249 317.3
3050 3250 304
3051 3251 311.6
3052 3252 293.55
3053 3253 285
3054 3254 300.2
3055 3255 304
3056 3256 316.35
3057 3257 294.5
3058 3258 300.2
3059 3259 282.15
3060 3260 277.4
3061 3261 311.6
3062 3262 285.95
3063 3263 289.75
3064 3264 328.7
3065 3265 337.25
3066 3266 319.2
3067 3267 301.15
3068 3268 317.3
3069 3269 304.95
3070 3270 267.9
3071 3271 337.25
3072 3272 311.6
3073 3273 293.55
3074 3274 297.35
3075 3275 300.2
3076 3276 317.3
3077 3277 281.2
3078 3278 289.75
3079 3279 304.95
3080 3280 316.35
3081 3281 301.15
3082 3282 267.9
3083 3283 284.05
3084 3284 292.6
3085 3285 337.25
3086 3286 325.85
3087 3287 288.8
3088 3288 288.8
3089 3289 293.55
3090 3290 338.2
3091 3291 299.25
3092 3292 324.9
3093 3293 317.3
3094 3294 307.8
3095 3295 314.45
3096 3296 313.5
3097 3297 274.55
3098 3298 311.6
3099 3299 342.95
3100 3300 308.75
3101 3301 311.6
3102 3302 298.3
3103 3303 308.75
3104 3304 318.25
3105 3305 304.95
3106 3306 308.75
3107 3307 286.9
3108 3308 279.3
3109 3309 312.55
3110 3310 311.6
3111 3311 304
3112 3312 313.5
3113 3313 275.5
3114 3314 264.1
3115 3315 313.5
3116 3316 285
3117 3317 309.7
3118 3318 290.7
3119 3319 317.3
3120 3320 321.1
3121 3321 364.8
3122 3322 326.8
3123 3323 351.5
3124 3324 306.85
3125 3325 292.6
3126 3326 261.25
3127 3327 293.55
3128 3328 371.45
3129 3329 337.25
3130 3330 345.8
3131 3331 360.05
3132 3332 309.7
3133 3333 330.6
3134 3334 330.6
3135 3335 339.15
3136 3336 333.45
3137 3337 370.5
3138 3338 337.25
3139 3339 336.3
3140 3340 343.9
3141 3341 333.45
3142 3342 342.95
3143 3343 338.2
3144 3344 330.6
3145 3345 311.6
3146 3346 307.8
3147 3347 337.25
3148 3348 359.1
3149 3349 334.4
3150 3350 367.65
3151 3351 327.75
3152 3352 313.5
3153 3353 324.9
3154 3354 320.15
3155 3355 340.1
3156 3356 329.65
3157 3357 327.75
3158 3358 336.3
3159 3359 339.15
3160 3360 312.55
3161 3361 359.1
3162 3362 343.9
3163 3363 320.15
3164 3364 348.65
3165 3365 356.25
3166 3366 302.1
3167 3367 355.3
3168 3368 347.7
3169 3369 371.45
3170 3370 331.55
3171 3371 302.1
3172 3372 297.35
3173 3373 307.8
3174 3374 310.65
3175 3375 288.8
3176 3376 345.8
3177 3377 326.8
3178 3378 296.4
3179 3379 284.05
3180 3380 308.75
3181 3381 328.7
3182 3382 332.5
3183 3383 359.1
3184 3384 349.6
3185 3385 373.35
3186 3386 353.4
3187 3387 330.6
3188 3388 307.8
3189 3389 334.4
3190 3390 334.4
3191 3391 330.6
3192 3392 309.7
3193 3393 336.3
3194 3394 353.4
3195 3395 322.05
3196 3396 330.6
3197 3397 325.85
3198 3398 345.8
3199 3399 316.35
3200 3400 342.95
3201 3401 287.85
3202 3402 286.9
3203 3403 302.1
3204 3404 357.2
3205 3405 321.1
3206 3406 299.25
3207 3407 295.45
3208 3408 285.95
3209 3409 275.5
3210 3410 300.2
3211 3411 321.1
3212 3412 313.5
3213 3413 293.55
3214 3414 303.05
3215 3415 297.35
3216 3416 318.25
3217 3417 309.7
3218 3418 322.05
3219 3419 324.9
3220 3420 316.35
3221 3421 328.7
3222 3422 290.7
3223 3423 346.75
3224 3424 302.1
3225 3425 334.4
3226 3426 331.55
3227 3427 309.7
3228 3428 340.1
3229 3429 342
3230 3430 349.6
3231 3431 374.3
3232 3432 302.1
3233 3433 289.75
3234 3434 323
3235 3435 297.35
3236 3436 318.25
3237 3437 317.3
3238 3438 328.7
3239 3439 297.35
3240 3440 370.5
3241 3441 323
3242 3442 344.85
3243 3443 339.15
3244 3444 317.3
3245 3445 333.45
3246 3446 340.1
3247 3447 306.85
3248 3448 315.4
3249 3449 318.25
3250 3450 305.9
3251 3451 303.05
3252 3452 299.25
3253 3453 296.4
3254 3454 337.25
3255 3455 342
3256 3456 329.65
3257 3457 313.5
3258 3458 334.4
3259 3459 325.85
3260 3460 291.65
3261 3461 309.7
3262 3462 309.7
3263 3463 307.8
3264 3464 324.9
3265 3465 314.45
3266 3466 289.75
3267 3467 312.55
3268 3468 311.6
3269 3469 313.5
3270 3470 284.05
3271 3471 289.75
3272 3472 327.75
3273 3473 297.35
3274 3474 327.75
3275 3475 288.8
3276 3476 310.65
3277 3477 312.55
3278 3478 289.75
3279 3479 325.85
3280 3480 352.45
3281 3481 312.55
3282 3482 327.75
3283 3483 309.7
3284 3484 312.55
3285 3485 321.1
3286 3486 294.5
3287 3487 261.25
3288 3488 249.85
3289 3489 250.8
3290 3490 244.15
3291 3491 271.7
3292 3492 277.4
3293 3493 271.7
3294 3494 262.2
3295 3495 296.4
3296 3496 266
3297 3497 305.9
3298 3498 306.85
3299 3499 323.95
3300 3500 353.4
3301 3501 288.8
3302 3502 295.45
3303 3503 290.7
3304 3504 262.2
3305 3505 277.4
3306 3506 287.85
3307 3507 303.05
3308 3508 324.9
3309 3509 323.95
3310 3510 296.4
3311 3511 259.35
3312 3512 307.8
3313 3513 266
3314 3514 282.15
3315 3515 293.55
3316 3516 303.05
3317 3517 262.2
3318 3518 262.2
3319 3519 295.45
3320 3520 285.95
3321 3521 296.4
3322 3522 276.45
3323 3523 293.55
3324 3524 308.75
3325 3525 301.15
3326 3526 250.8
3327 3527 267.9
3328 3528 280.25
3329 3529 243.2
3330 3530 286.9
3331 3531 277.4
3332 3532 280.25
3333 3533 285.95
3334 3534 292.6
3335 3535 284.05
3336 3536 261.25
3337 3537 300.2
3338 3538 294.5
3339 3539 304.95
3340 3540 337.25
3341 3541 305.9
3342 3542 314.45
3343 3543 287.85
3344 3544 336.3
3345 3545 322.05
3346 3546 323.95
3347 3547 294.5
3348 3548 267.9
3349 3549 284.05
3350 3550 276.45
3351 3551 297.35
3352 3552 266.95
3353 3553 252.7
3354 3554 274.55
3355 3555 284.05
3356 3556 304.95
3357 3557 305.9
3358 3558 277.4
3359 3559 293.55
3360 3560 325.85
3361 3561 292.6
3362 3562 310.65
3363 3563 296.4
3364 3564 272.65
3365 3565 307.8
3366 3566 297.35
3367 3567 255.55
3368 3568 342.95
3369 3569 314.45
3370 3570 320.15
3371 3571 328.7
3372 3572 318.25
3373 3573 287.85
3374 3574 285.95
3375 3575 289.75
3376 3576 290.7
3377 3577 316.35
3378 3578 312.55
3379 3579 283.1
3380 3580 300.2
3381 3581 276.45
3382 3582 308.75
3383 3583 293.55
3384 3584 296.4
3385 3585 282.15
3386 3586 280.25
3387 3587 301.15
3388 3588 316.35
3389 3589 303.05
3390 3590 299.25
3391 3591 272.65
3392 3592 265.05
3393 3593 304.95
3394 3594 272.65
3395 3595 295.45
3396 3596 306.85
3397 3597 301.15
3398 3598 280.25
3399 3599 265.05
3400 3600 255.55
3401 3601 286.9
3402 3602 284.05
3403 3603 303.05
3404 3604 323.95
3405 3605 287.85
3406 3606 323.95
3407 3607 285
3408 3608 306.85
3409 3609 290.7
3410 3610 266.95
3411 3611 288.8
3412 3612 317.3
3413 3613 294.5
3414 3614 272.65
3415 3615 340.1
3416 3616 302.1
3417 3617 337.25
3418 3618 270.75
3419 3619 309.7
3420 3620 295.45
3421 3621 279.3
3422 3622 293.55
3423 3623 311.6
3424 3624 308.75
3425 3625 306.85
3426 3626 317.3
3427 3627 309.7
3428 3628 285
3429 3629 295.45
3430 3630 329.65
3431 3631 327.75
3432 3632 323
3433 3633 309.7
3434 3634 294.5
3435 3635 287.85
3436 3636 308.75
3437 3637 340.1
3438 3638 315.4
3439 3639 305.9
3440 3640 312.55
3441 3641 308.75
3442 3642 324.9
3443 3643 294.5
3444 3644 320.15
3445 3645 321.1
3446 3646 283.1
3447 3647 295.45
3448 3648 303.05
3449 3649 297.35
3450 3650 331.55
3451 3651 282.15
3452 3652 304
3453 3653 330.6
3454 3654 304
3455 3655 305.9
3456 3656 322.05
3457 3657 278.35
3458 3658 312.55
3459 3659 280.25
3460 3660 326.8
3461 3661 276.45
3462 3662 312.55
3463 3663 286.9
3464 3664 317.3
3465 3665 283.1
3466 3666 299.25
3467 3667 321.1
3468 3668 288.8
3469 3669 299.25
3470 3670 271.7
3471 3671 273.6
3472 3672 317.3
3473 3673 311.6
3474 3674 304
3475 3675 319.2
3476 3676 298.3
3477 3677 287.85
3478 3678 330.6
3479 3679 286.9
3480 3680 303.05
3481 3681 313.5
3482 3682 281.2
3483 3683 284.05
3484 3684 285
3485 3685 281.2
3486 3686 311.6
3487 3687 304
3488 3688 321.1
3489 3689 313.5
3490 3690 301.15
3491 3691 294.5
3492 3692 343.9
3493 3693 320.15
3494 3694 319.2
3495 3695 321.1
3496 3696 299.25
3497 3697 330.6
3498 3698 258.4
3499 3699 308.75
3500 3700 311.6
3501 3701 268.85
3502 3702 277.4
3503 3703 278.35
3504 3704 310.65
3505 3705 302.1
3506 3706 303.05
3507 3707 287.85
3508 3708 282.15
3509 3709 304
3510 3710 308.75
3511 3711 288.8
3512 3712 316.35
3513 3713 307.8
3514 3714 287.85
3515 3715 257.45
3516 3716 282.15
3517 3717 287.85
3518 3718 267.9
3519 3719 277.4
3520 3720 284.05
3521 3721 296.4
3522 3722 266
3523 3723 302.1
3524 3724 306.85
3525 3725 300.2
3526 3726 270.75
3527 3727 279.3
3528 3728 274.55
3529 3729 350.55
3530 3730 240.35
3531 3731 292.6
3532 3732 269.8
3533 3733 301.15
3534 3734 313.5
3535 3735 305.9
3536 3736 300.2
3537 3737 256.5
3538 3738 227.05
3539 3739 298.3
3540 3740 256.5
3541 3741 316.35
3542 3742 293.55
3543 3743 284.05
3544 3744 300.2
3545 3745 284.05
3546 3746 321.1
3547 3747 244.15
3548 3748 279.3
3549 3749 301.15
3550 3750 311.6
3551 3751 302.1
3552 3752 309.7
3553 3753 304.95
3554 3754 266
3555 3755 287.85
3556 3756 317.3
3557 3757 317.3
3558 3758 294.5
3559 3759 352.45
3560 3760 323
3561 3761 314.45
3562 3762 293.55
3563 3763 293.55
3564 3764 315.4
3565 3765 292.6
3566 3766 280.25
3567 3767 271.7
3568 3768 273.6
3569 3769 304
3570 3770 276.45
3571 3771 249.85
3572 3772 314.45
3573 3773 310.65
3574 3774 298.3
3575 3775 278.35
3576 3776 325.85
3577 3777 314.45
3578 3778 288.8
3579 3779 291.65
3580 3780 311.6
3581 3781 286.9
3582 3782 281.2
3583 3783 309.7
3584 3784 296.4
3585 3785 314.45
3586 3786 330.6
3587 3787 304
3588 3788 277.4
3589 3789 291.65
3590 3790 279.3
3591 3791 342
3592 3792 323
3593 3793 312.55
3594 3794 351.5
3595 3795 304
3596 3796 312.55
3597 3797 303.05
3598 3798 269.8
3599 3799 302.1
3600 3800 338.2
3601 3801 315.4
3602 3802 300.2
3603 3803 315.4
3604 3804 290.7
3605 3805 274.55
3606 3806 302.1
3607 3807 291.65
3608 3808 309.7
3609 3809 256.5
3610 3810 286.9
3611 3811 295.45
3612 3812 300.2
3613 3813 280.25
3614 3814 284.05
3615 3815 313.5
3616 3816 275.5
3617 3817 304
3618 3818 309.7
3619 3819 321.1
3620 3820 318.25
3621 3821 312.55
3622 3822 307.8
3623 3823 272.65
3624 3824 304
3625 3825 313.5
3626 3826 258.4
3627 3827 266.95
3628 3828 271.7
3629 3829 281.2
3630 3830 266.95
3631 3831 280.25
3632 3832 269.8
3633 3833 262.2
3634 3834 323
3635 3835 304.95
3636 3836 293.55
3637 3837 321.1
3638 3838 332.5
3639 3839 305.9
3640 3840 317.3
3641 3841 311.6
3642 3842 285.95
3643 3843 276.45
3644 3844 307.8
3645 3845 326.8
3646 3846 256.5
3647 3847 281.2
3648 3848 262.2
3649 3849 273.6
3650 3850 283.1
3651 3851 283.1
3652 3852 276.45
3653 3853 336.3
3654 3854 279.3
3655 3855 253.65
3656 3856 293.55
3657 3857 285.95
3658 3858 276.45
3659 3859 237.5
3660 3860 268.85
3661 3861 269.8
3662 3862 263.15
3663 3863 280.25
3664 3864 248.9
3665 3865 274.55
3666 3866 250.8
3667 3867 296.4
3668 3868 279.3
3669 3869 288.8
3670 3870 277.4
3671 3871 284.05
3672 3872 280.25
3673 3873 247.95
3674 3874 291.65
3675 3875 272.65
3676 3876 287.85
3677 3877 308.75
3678 3878 302.1
3679 3879 343.9
3680 3880 311.6
3681 3881 322.05
3682 3882 314.45
3683 3883 272.65
3684 3884 334.4
3685 3885 313.5
3686 3886 286.9
3687 3887 266
3688 3888 321.1
3689 3889 319.2
3690 3890 318.25
3691 3891 323.95
3692 3892 281.2
3693 3893 267.9
3694 3894 254.6
3695 3895 269.8
3696 3896 286.9
3697 3897 256.5
3698 3898 282.15
3699 3899 303.05
3700 3900 299.25
3701 3901 265.05
3702 3902 275.5
3703 3903 254.6
3704 3904 268.85
3705 3905 248.9
3706 3906 305.9
3707 3907 285
3708 3908 287.85
3709 3909 278.35
3710 3910 251.75
3711 3911 269.8
3712 3912 256.5
3713 3913 306.85
3714 3914 261.25
3715 3915 311.6
3716 3916 287.85
3717 3917 319.2
3718 3918 249.85
3719 3919 323.95
3720 3920 308.75
3721 3921 281.2
3722 3922 327.75
3723 3923 280.25
3724 3924 288.8
3725 3925 291.65
3726 3926 308.75
3727 3927 321.1
3728 3928 275.5
3729 3929 273.6
3730 3930 246.05
3731 3931 302.1
3732 3932 277.4
3733 3933 270.75
3734 3934 289.75
3735 3935 294.5
3736 3936 263.15
3737 3937 247
3738 3938 271.7
3739 3939 270.75
3740 3940 305.9
3741 3941 308.75
3742 3942 292.6
3743 3943 276.45
3744 3944 294.5
3745 3945 288.8
3746 3946 280.25
3747 3947 284.05
3748 3948 291.65
3749 3949 296.4
3750 3950 263.15
3751 3951 285.95
3752 3952 278.35
3753 3953 335.35
3754 3954 305.9
3755 3955 264.1
3756 3956 304.95
3757 3957 263.15
3758 3958 304
3759 3959 311.6
3760 3960 238.45
3761 3961 260.3
3762 3962 301.15
3763 3963 285.95
3764 3964 283.1
3765 3965 326.8
3766 3966 341.05
3767 3967 259.35
3768 3968 266.95
3769 3969 316.35
3770 3970 297.35
3771 3971 322.05
3772 3972 315.4
3773 3973 296.4
3774 3974 312.55
3775 3975 266.95
3776 3976 266
3777 3977 233.7
3778 3978 252.7
3779 3979 257.45
3780 3980 235.6
3781 3981 247
3782 3982 256.5
3783 3983 285.95
3784 3984 286.9
3785 3985 250.8
3786 3986 258.4
3787 3987 275.5
3788 3988 247.95
3789 3989 267.9
3790 3990 262.2
3791 3991 276.45
3792 3992 287.85
3793 3993 263.15
3794 3994 282.15
3795 3995 282.15
3796 3996 292.6
3797 3997 272.65
3798 3998 263.15
3799 3999 288.8
3800 4000 281.2
3801 4001 273.6
3802 4002 290.7
3803 4003 297.35
3804 4004 311.6
3805 4005 315.4
3806 4006 297.35
3807 4007 280.25
3808 4008 297.35
3809 4009 295.45
3810 4010 298.3
3811 4011 304
3812 4012 313.5
3813 4013 269.8
3814 4014 308.75
3815 4015 285.95
3816 4016 290.7
3817 4017 310.65
3818 4018 299.25
3819 4019 309.7
3820 4020 324.9
3821 4021 306.85
3822 4022 278.35
3823 4023 295.45
3824 4024 310.65
3825 4025 305.9
3826 4026 315.4
3827 4027 308.75
3828 4028 319.2
3829 4029 342
3830 4030 241.3
3831 4031 308.75
3832 4032 312.55
3833 4033 270.75
3834 4034 296.4
3835 4035 283.1
3836 4036 292.6
3837 4037 343.9
3838 4038 290.7
3839 4039 325.85
3840 4040 287.85
3841 4041 307.8
3842 4042 344.85
3843 4043 279.3
3844 4044 351.5
3845 4045 321.1
3846 4046 280.25
3847 4047 322.05
3848 4048 307.8
3849 4049 304
3850 4050 280.25
3851 4051 312.55
3852 4052 311.6
3853 4053 277.4
3854 4054 319.2
3855 4055 298.3
3856 4056 308.75
3857 4057 266
3858 4058 295.45
3859 4059 309.7
3860 4060 304
3861 4061 285.95
3862 4062 311.6
3863 4063 301.15
3864 4064 280.25
3865 4065 298.3
3866 4066 323.95
3867 4067 304.95
3868 4068 304
3869 4069 279.3
3870 4070 304
3871 4071 318.25
3872 4072 319.2
3873 4073 301.15
3874 4074 297.35
3875 4075 259.35
3876 4076 256.5
3877 4077 276.45
3878 4078 304.95
3879 4079 277.4
3880 4080 241.3
3881 4081 256.5
3882 4082 300.2
3883 4083 269.8
3884 4084 279.3
3885 4085 284.05
3886 4086 288.8
3887 4087 261.25
3888 4088 271.7
3889 4089 304.95
3890 4090 306.85
3891 4091 259.35
3892 4092 305.9
3893 4093 298.3
3894 4094 246.05
3895 4095 301.15
3896 4096 291.65
3897 4097 241.3
3898 4098 280.25
3899 4099 312.55
3900 4100 279.3
3901 4101 330.6
3902 4102 285
3903 4103 288.8
3904 4104 227.05
3905 4105 278.35
3906 4106 263.15
3907 4107 282.15
3908 4108 294.5
3909 4109 285.95
3910 4110 266
3911 4111 284.05
3912 4112 297.35
3913 4113 297.35
3914 4114 255.55
3915 4115 289.75
3916 4116 291.65
3917 4117 283.1
3918 4118 309.7
3919 4119 309.7
3920 4120 305.9
3921 4121 298.3
3922 4122 319.2
3923 4123 304.95
3924 4124 347.7
3925 4125 340.1
3926 4126 317.3
3927 4127 324.9
3928 4128 299.25
3929 4129 323
3930 4130 299.25
3931 4131 288.8
3932 4132 339.15
3933 4133 343.9
3934 4134 313.5
3935 4135 320.15
3936 4136 258.4
3937 4137 339.15
3938 4138 358.15
3939 4139 311.6
3940 4140 301.15
3941 4141 345.8
3942 4142 323.95
3943 4143 316.35
3944 4144 293.55
3945 4145 322.05
3946 4146 262.2
3947 4147 306.85
3948 4148 327.75
3949 4149 298.3
3950 4150 302.1
3951 4151 290.7
3952 4152 319.2
3953 4153 307.8
3954 4154 298.3
3955 4155 294.5
3956 4156 239.4
3957 4157 326.8
3958 4158 305.9
3959 4159 322.05
3960 4160 323.95
3961 4161 312.55
3962 4162 294.5
3963 4163 364.8
3964 4164 300.2
3965 4165 299.25
3966 4166 301.15
3967 4167 268.85
3968 4168 321.1
3969 4169 315.4
3970 4170 306.85
3971 4171 338.2
3972 4172 299.25
3973 4173 323
3974 4174 311.6
3975 4175 316.35
3976 4176 291.65
3977 4177 326.8
3978 4178 316.35
3979 4179 328.7
3980 4180 315.4
3981 4181 315.4
3982 4182 323.95
3983 4183 328.7
3984 4184 304.95
3985 4185 303.05
3986 4186 327.75
3987 4187 322.05
3988 4188 304.95
3989 4189 301.15
3990 4190 313.5
3991 4191 251.75
3992 4192 301.15
3993 4193 302.1
3994 4194 303.05
3995 4195 294.5
3996 4196 289.75
3997 4197 264.1
3998 4198 314.45
3999 4199 273.6
4000 4200 319.2
4001 4201 279.3
4002 4202 309.7
4003 4203 299.25
4004 4204 304.95
4005 4205 271.7
4006 4206 282.15
4007 4207 322.05
4008 4208 307.8
4009 4209 282.15
4010 4210 304.95
4011 4211 297.35
4012 4212 306.85
4013 4213 293.55
4014 4214 314.45
4015 4215 325.85
4016 4216 311.6
4017 4217 300.2
4018 4218 328.7
4019 4219 305.9
4020 4220 280.25
4021 4221 304
4022 4222 266.95
4023 4223 340.1
4024 4224 342
4025 4225 300.2
4026 4226 282.15
4027 4227 331.55
4028 4228 324.9
4029 4229 328.7
4030 4230 296.4
4031 4231 305.9
4032 4232 302.1
4033 4233 336.3
4034 4234 296.4
4035 4235 330.6
4036 4236 336.3
4037 4237 336.3
4038 4238 295.45
4039 4239 291.65
4040 4240 314.45
4041 4241 286.9
4042 4242 302.1
4043 4243 289.75
4044 4244 308.75
4045 4245 303.05
4046 4246 347.7
4047 4247 333.45
4048 4248 323
4049 4249 304.95
4050 4250 285
4051 4251 335.35
4052 4252 318.25
4053 4253 291.65
4054 4254 319.2
4055 4255 330.6
4056 4256 313.5
4057 4257 330.6
4058 4258 331.55
4059 4259 339.15
4060 4260 317.3
4061 4261 309.7
4062 4262 310.65
4063 4263 291.65
4064 4264 314.45
4065 4265 283.1
4066 4266 289.75
4067 4267 279.3
4068 4268 313.5
4069 4269 285
4070 4270 287.85
4071 4271 328.7
4072 4272 266
4073 4273 285.95
4074 4274 275.5
4075 4275 289.75
4076 4276 293.55
4077 4277 257.45
4078 4278 288.8
4079 4279 259.35
4080 4280 276.45
4081 4281 266.95
4082 4282 261.25
4083 4283 266
4084 4284 249.85
4085 4285 269.8
4086 4286 280.25
4087 4287 301.15
4088 4288 274.55
4089 4289 294.5
4090 4290 277.4
4091 4291 264.1
4092 4292 247
4093 4293 252.7
4094 4294 275.5
4095 4295 257.45
4096 4296 259.35
4097 4297 255.55
4098 4298 282.15
4099 4299 252.7
4100 4300 297.35
4101 4301 256.5
4102 4302 278.35
4103 4303 326.8
4104 4304 306.85
4105 4305 295.45
4106 4306 266.95
4107 4307 255.55
4108 4308 295.45
4109 4309 322.05
4110 4310 271.7
4111 4311 254.6
4112 4312 261.25
4113 4313 287.85
4114 4314 265.05
4115 4315 251.75
4116 4316 270.75
4117 4317 329.65
4118 4318 285
4119 4319 292.6
4120 4320 311.6
4121 4321 267.9
4122 4322 323.95
4123 4323 279.3
4124 4324 285
4125 4325 286.9
4126 4326 301.15
4127 4327 272.65
4128 4328 294.5
4129 4329 296.4
4130 4330 267.9
4131 4331 311.6
4132 4332 330.6
4133 4333 278.35
4134 4334 318.25
4135 4335 282.15
4136 4336 286.9
4137 4337 292.6
4138 4338 285
4139 4339 275.5
4140 4340 297.35
4141 4341 278.35
4142 4342 273.6
4143 4343 262.2
4144 4344 272.65
4145 4345 285
4146 4346 278.35
4147 4347 296.4
4148 4348 290.7
4149 4349 259.35
4150 4350 311.6
4151 4351 258.4
4152 4352 306.85
4153 4353 311.6
4154 4354 279.3
4155 4355 266
4156 4356 274.55
4157 4357 202.35
4158 4358 252.7
4159 4359 244.15
4160 4360 272.65
4161 4361 273.6
4162 4362 285
4163 4363 274.55
4164 4364 298.3
4165 4365 295.45
4166 4366 298.3
4167 4367 296.4
4168 4368 323.95
4169 4369 287.85
4170 4370 295.45
4171 4371 310.65
4172 4372 295.45
4173 4373 274.55
4174 4374 327.75
4175 4375 306.85
4176 4376 327.75
4177 4377 265.05
4178 4378 304.95
4179 4379 326.8
4180 4380 299.25
4181 4381 251.75
4182 4382 313.5
4183 4383 306.85
4184 4384 312.55
4185 4385 285.95
4186 4386 312.55
4187 4387 311.6
4188 4388 313.5
4189 4389 297.35
4190 4390 304.95
4191 4391 322.05
4192 4392 293.55
4193 4393 312.55
4194 4394 290.7
4195 4395 280.25
4196 4396 314.45
4197 4397 269.8
4198 4398 282.15
4199 4399 266.95
4200 4400 283.1
4201 4401 297.35
4202 4402 302.1
4203 4403 271.7
4204 4404 292.6
4205 4405 306.85
4206 4406 266
4207 4407 277.4
4208 4408 252.7
4209 4409 252.7
4210 4410 269.8
4211 4411 274.55
4212 4412 266
4213 4413 260.3
4214 4414 285.95
4215 4415 298.3
4216 4416 291.65
4217 4417 297.35
4218 4418 274.55
4219 4419 280.25
4220 4420 279.3
4221 4421 308.75
4222 4422 290.7
4223 4423 304.95
4224 4424 300.2
4225 4425 240.35
4226 4426 240.35
4227 4427 286.9
4228 4428 280.25
4229 4429 264.1
4230 4430 303.05
4231 4431 290.7
4232 4432 286.9
4233 4433 288.8
4234 4434 302.1
4235 4435 280.25
4236 4436 309.7
4237 4437 325.85
4238 4438 302.1
4239 4439 279.3
4240 4440 304.95
4241 4441 274.55
4242 4442 290.7
4243 4443 291.65
4244 4444 278.35
4245 4445 318.25
4246 4446 282.15
4247 4447 288.8
4248 4448 342.95
4249 4449 307.8
4250 4450 247.95
4251 4451 303.05
4252 4452 280.25
4253 4453 255.55
4254 4454 289.75
4255 4455 268.85
4256 4456 301.15
4257 4457 283.1
4258 4458 304.95
4259 4459 279.3
4260 4460 282.15
4261 4461 267.9
4262 4462 291.65
4263 4463 280.25
4264 4464 284.05
4265 4465 272.65
4266 4466 285.95
4267 4467 255.55
4268 4468 260.3
4269 4469 274.55
4270 4470 273.6
4271 4471 279.3
4272 4472 299.25
4273 4473 284.05
4274 4474 273.6
4275 4475 275.5
4276 4476 256.5
4277 4477 291.65
4278 4478 294.5
4279 4479 283.1
4280 4480 319.2
4281 4481 309.7
4282 4482 284.05
4283 4483 288.8
4284 4484 274.55
4285 4485 303.05
4286 4486 287.85
4287 4487 303.05
4288 4488 259.35
4289 4489 299.25
4290 4490 306.85
4291 4491 328.7
4292 4492 317.3
4293 4493 291.65
4294 4494 289.75
4295 4495 273.6
4296 4496 264.1
4297 4497 277.4
4298 4498 277.4
4299 4499 283.1
4300 4500 288.8
4301 4501 293.55
4302 4502 275.5
4303 4503 266
4304 4504 283.1
4305 4505 279.3
4306 4506 272.65
4307 4507 278.35
4308 4508 282.15
4309 4509 266
4310 4510 312.55
4311 4511 310.65
4312 4512 307.8
4313 4513 328.7
4314 4514 322.05
4315 4515 285
4316 4516 307.8
4317 4517 308.75
4318 4518 301.15
4319 4519 292.6
4320 4520 310.65
4321 4521 294.5
4322 4522 290.7
4323 4523 285.95
4324 4524 287.85
4325 4525 293.55
4326 4526 279.3
4327 4527 291.65
4328 4528 283.1
4329 4529 282.15
4330 4530 304
4331 4531 284.05
4332 4532 269.8
4333 4533 292.6
4334 4534 310.65
4335 4535 281.2
4336 4536 297.35
4337 4537 282.15
4338 4538 308.75
4339 4539 317.3
4340 4540 323.95
4341 4541 310.65
4342 4542 285
4343 4543 299.25
4344 4544 332.5
4345 4545 329.65
4346 4546 310.65
4347 4547 293.55
4348 4548 314.45
4349 4549 296.4
4350 4550 304.95
4351 4551 288.8
4352 4552 286.9
4353 4553 294.5
4354 4554 311.6
4355 4555 318.25
4356 4556 281.2
4357 4557 320.15
4358 4558 275.5
4359 4559 282.15
4360 4560 261.25
4361 4561 279.3
4362 4562 280.25
4363 4563 287.85
4364 4564 277.4
4365 4565 307.8
4366 4566 294.5
4367 4567 291.65
4368 4568 301.15
4369 4569 303.05
4370 4570 306.85
4371 4571 272.65
4372 4572 281.2
4373 4573 307.8
4374 4574 292.6
4375 4575 296.4
4376 4576 285.95
4377 4577 275.5
4378 4578 278.35
4379 4579 304.95
4380 4580 300.2
4381 4581 287.85
4382 4582 277.4
4383 4583 252.7
4384 4584 293.55
4385 4585 313.5
4386 4586 305.9
4387 4587 255.55
4388 4588 287.85
4389 4589 253.65
4390 4590 281.2
4391 4591 289.75
4392 4592 284.05
4393 4593 290.7
4394 4594 284.05
4395 4595 311.6
4396 4596 281.2
4397 4597 261.25
4398 4598 303.05
4399 4599 295.45
4400 4600 286.9
4401 4601 291.65
4402 4602 287.85
4403 4603 286.9
4404 4604 289.75
4405 4605 294.5
4406 4606 295.45
4407 4607 279.3
4408 4608 277.4
4409 4609 286.9
4410 4610 285
4411 4611 291.65
4412 4612 325.85
4413 4613 267.9
4414 4614 294.5
4415 4615 297.35
4416 4616 291.65
4417 4617 278.35
4418 4618 260.3
4419 4619 291.65
4420 4620 281.2
4421 4621 253.65
4422 4622 290.7
4423 4623 297.35
4424 4624 285
4425 4625 287.85
4426 4626 299.25
4427 4627 294.5
4428 4628 285
4429 4629 291.65
4430 4630 313.5
4431 4631 277.4
4432 4632 300.2
4433 4633 289.75
4434 4634 272.65
4435 4635 303.05
4436 4636 280.25
4437 4637 282.15
4438 4638 298.3
4439 4639 304.95
4440 4640 296.4
4441 4641 310.65
4442 4642 252.7
4443 4643 283.1
4444 4644 290.7
4445 4645 302.1
4446 4646 288.8
4447 4647 301.15
4448 4648 301.15
4449 4649 293.55
4450 4650 274.55
4451 4651 297.35
4452 4652 276.45
4453 4653 296.4
4454 4654 247
4455 4655 271.7
4456 4656 277.4
4457 4657 273.6
4458 4658 304.95
4459 4659 289.75
4460 4660 276.45
4461 4661 313.5
4462 4662 311.6
4463 4663 303.05
4464 4664 303.05
4465 4665 323
4466 4666 343.9
4467 4667 307.8
4468 4668 285
4469 4669 287.85
4470 4670 330.6
4471 4671 307.8
4472 4672 304
4473 4673 290.7
4474 4674 306.85
4475 4675 321.1
4476 4676 271.7
4477 4677 285.95
4478 4678 292.6
4479 4679 279.3
4480 4680 313.5
4481 4681 268.85
4482 4682 275.5
4483 4683 304
4484 4684 289.75
4485 4685 286.9
4486 4686 291.65
4487 4687 269.8
4488 4688 319.2
4489 4689 288.8
4490 4690 279.3
4491 4691 261.25
4492 4692 286.9
4493 4693 268.85
4494 4694 266
4495 4695 273.6
4496 4696 263.15
4497 4697 332.5
4498 4698 294.5
4499 4699 297.35
4500 4700 280.25
4501 4701 295.45
4502 4702 267.9
4503 4703 265.05
4504 4704 286.9
4505 4705 285.95
4506 4706 295.45
4507 4707 292.6
4508 4708 303.05
4509 4709 312.55
4510 4710 279.3
4511 4711 322.05
4512 4712 312.55
4513 4713 303.05
4514 4714 278.35
4515 4715 311.6
4516 4716 289.75
4517 4717 291.65
4518 4718 318.25
4519 4719 316.35
4520 4720 295.45
4521 4721 316.35
4522 4722 293.55
4523 4723 330.6
4524 4724 322.05
4525 4725 324.9
4526 4726 310.65
4527 4727 308.75
4528 4728 257.45
4529 4729 317.3
4530 4730 302.1
4531 4731 300.2
4532 4732 308.75
4533 4733 337.25
4534 4734 271.7
4535 4735 312.55
4536 4736 340.1
4537 4737 289.75
4538 4738 305.9
4539 4739 298.3
4540 4740 322.05
4541 4741 297.35
4542 4742 304
4543 4743 286.9
4544 4744 333.45
4545 4745 320.15
4546 4746 306.85
4547 4747 325.85
4548 4748 307.8
4549 4749 312.55
4550 4750 286.9
4551 4751 335.35
4552 4752 309.7
4553 4753 318.25
4554 4754 315.4
4555 4755 293.55
4556 4756 294.5
4557 4757 323.95
4558 4758 318.25
4559 4759 291.65
4560 4760 305.9
4561 4761 300.2
4562 4762 323
4563 4763 296.4
4564 4764 283.1
4565 4765 285.95
4566 4766 308.75
4567 4767 327.75
4568 4768 307.8
4569 4769 304.95
4570 4770 317.3
4571 4771 302.1
4572 4772 319.2
4573 4773 312.55
4574 4774 272.65
4575 4775 285
4576 4776 283.1
4577 4777 293.55
4578 4778 297.35
4579 4779 285.95
4580 4780 309.7
4581 4781 307.8
4582 4782 323.95
4583 4783 290.7
4584 4784 309.7
4585 4785 297.35
4586 4786 293.55
4587 4787 266.95
4588 4788 269.8
4589 4789 308.75
4590 4790 300.2
4591 4791 326.8
4592 4792 313.5
4593 4793 301.15
4594 4794 313.5
4595 4795 312.55
4596 4796 312.55
4597 4797 284.05
4598 4798 287.85
4599 4799 285
4600 4800 317.3
4601 4801 318.25
4602 4802 271.7
4603 4803 308.75
4604 4804 337.25
4605 4805 317.3
4606 4806 346.75
4607 4807 296.4
4608 4808 317.3
4609 4809 300.2
4610 4810 311.6
4611 4811 320.15
4612 4812 300.2
4613 4813 291.65
4614 4814 288.8
4615 4815 304.95
4616 4816 295.45
4617 4817 288.8
4618 4818 291.65
4619 4819 350.55
4620 4820 321.1
4621 4821 328.7
4622 4822 365.75
4623 4823 343.9
4624 4824 311.6
4625 4825 306.85
4626 4826 293.55
4627 4827 308.75
4628 4828 302.1
4629 4829 314.45
4630 4830 285
4631 4831 301.15
4632 4832 296.4
4633 4833 296.4
4634 4834 283.1
4635 4835 283.1
4636 4836 293.55
4637 4837 334.4
4638 4838 278.35
4639 4839 301.15
4640 4840 296.4
4641 4841 257.45
4642 4842 302.1
4643 4843 271.7
4644 4844 303.05
4645 4845 287.85
4646 4846 296.4
4647 4847 276.45
4648 4848 264.1
4649 4849 294.5
4650 4850 280.25
4651 4851 287.85
4652 4852 287.85
4653 4853 241.3
4654 4854 288.8
4655 4855 277.4
4656 4856 313.5
4657 4857 285
4658 4858 274.55
4659 4859 329.65
4660 4860 317.3
4661 4861 301.15
4662 4862 310.65
4663 4863 306.85
4664 4864 313.5
4665 4865 294.5
4666 4866 306.85
4667 4867 312.55
4668 4868 294.5
4669 4869 318.25
4670 4870 316.35
4671 4871 314.45
4672 4872 271.7
4673 4873 290.7
4674 4874 287.85
4675 4875 317.3
4676 4876 263.15
4677 4877 279.3
4678 4878 283.1
4679 4879 318.25
4680 4880 293.55
4681 4881 274.55
4682 4882 274.55
4683 4883 307.8
4684 4884 304.95
4685 4885 289.75
4686 4886 291.65
4687 4887 265.05
4688 4888 309.7
4689 4889 261.25
4690 4890 315.4
4691 4891 278.35
4692 4892 304.95
4693 4893 292.6
4694 4894 305.9
4695 4895 302.1
4696 4896 266.95
4697 4897 311.6
4698 4898 291.65
4699 4899 280.25
4700 4900 300.2
4701 4901 323
4702 4902 283.1
4703 4903 280.25
4704 4904 282.15
4705 4905 296.4
4706 4906 289.75
4707 4907 271.7
4708 4908 300.2
4709 4909 297.35
4710 4910 304
4711 4911 266.95
4712 4912 305.9
4713 4913 332.5
4714 4914 319.2
4715 4915 263.15
4716 4916 289.75
4717 4917 291.65
4718 4918 327.75
4719 4919 323.95
4720 4920 317.3
4721 4921 276.45
4722 4922 271.7
4723 4923 274.55
4724 4924 228
4725 4925 292.6
4726 4926 281.2
4727 4927 299.25
4728 4928 247
4729 4929 310.65
4730 4930 263.15
4731 4931 256.5
4732 4932 268.85
4733 4933 258.4
4734 4934 279.3
4735 4935 259.35
4736 4936 300.2
4737 4937 267.9
4738 4938 251.75
4739 4939 257.45
4740 4940 252.7
4741 4941 232.75
4742 4942 266
4743 4943 269.8
4744 4944 303.05
4745 4945 298.3
4746 4946 277.4
4747 4947 294.5
4748 4948 316.35
4749 4949 308.75
4750 4950 264.1
4751 4951 276.45
4752 4952 290.7
4753 4953 275.5
4754 4954 290.7
4755 4955 268.85
4756 4956 259.35
4757 4957 291.65
4758 4958 319.2
4759 4959 297.35
4760 4960 270.75
4761 4961 259.35
4762 4962 246.05
4763 4963 268.85
4764 4964 261.25
4765 4965 281.2
4766 4966 296.4
4767 4967 306.85
4768 4968 303.05
4769 4969 266
4770 4970 285
4771 4971 281.2
4772 4972 280.25
4773 4973 266
4774 4974 256.5
4775 4975 264.1
4776 4976 270.75
4777 4977 248.9
4778 4978 280.25
4779 4979 278.35
4780 4980 257.45
4781 4981 247
4782 4982 266.95
4783 4983 266
4784 4984 242.25
4785 4985 246.05
4786 4986 264.1
4787 4987 289.75
4788 4988 283.1
4789 4989 250.8
4790 4990 245.1
4791 4991 235.6
4792 4992 251.75
4793 4993 249.85
4794 4994 231.8
4795 4995 238.45
4796 4996 217.55
4797 4997 241.3
4798 4998 251.75
4799 4999 241.3
4800 5000 247.95
4801 5001 246.05
4802 5002 260.3
4803 5003 243.2
4804 5004 252.7
4805 5005 256.5
4806 5006 285
4807 5007 248.9
4808 5008 282.15
4809 5009 268.85
4810 5010 280.25
4811 5011 244.15
4812 5012 267.9
4813 5013 263.15
4814 5014 247.95
4815 5015 232.75
4816 5016 287.85
4817 5017 268.85
4818 5018 249.85
4819 5019 262.2
4820 5020 289.75
4821 5021 266
4822 5022 250.8
4823 5023 253.65
4824 5024 249.85
4825 5025 260.3
4826 5026 259.35
4827 5027 242.25
4828 5028 248.9
4829 5029 260.3
4830 5030 244.15
4831 5031 265.05
4832 5032 284.05
4833 5033 247
4834 5034 275.5
4835 5035 300.2
4836 5036 219.45
4837 5037 254.6
4838 5038 253.65
4839 5039 258.4
4840 5040 266.95
4841 5041 235.6
4842 5042 246.05
4843 5043 207.1
4844 5044 272.65
4845 5045 272.65
4846 5046 315.4
4847 5047 283.1
4848 5048 237.5
4849 5049 283.1
4850 5050 262.2
4851 5051 264.1
4852 5052 288.8
4853 5053 250.8
4854 5054 313.5
4855 5055 261.25
4856 5056 290.7
4857 5057 266
4858 5058 278.35
4859 5059 270.75
4860 5060 286.9
4861 5061 283.1
4862 5062 280.25
4863 5063 304
4864 5064 283.1
4865 5065 225.15
4866 5066 257.45
4867 5067 252.7
4868 5068 291.65
4869 5069 264.1
4870 5070 312.55
4871 5071 299.25
4872 5072 315.4
4873 5073 269.8
4874 5074 283.1
4875 5075 320.15
4876 5076 275.5
4877 5077 277.4
4878 5078 317.3
4879 5079 310.65
4880 5080 321.1
4881 5081 294.5
4882 5082 295.45
4883 5083 308.75
4884 5084 283.1
4885 5085 304
4886 5086 262.2
4887 5087 287.85
4888 5088 266.95
4889 5089 304
4890 5090 255.55
4891 5091 225.15
4892 5092 271.7
4893 5093 280.25
4894 5094 300.2
4895 5095 329.65
4896 5096 285
4897 5097 253.65
4898 5098 248.9
4899 5099 258.4
4900 5100 285
4901 5101 296.4
4902 5102 293.55
4903 5103 281.2
4904 5104 247.95
4905 5105 277.4
4906 5106 265.05
4907 5107 261.25
4908 5108 236.55
4909 5109 255.55
4910 5110 271.7
4911 5111 265.05
4912 5112 246.05
4913 5113 254.6
4914 5114 230.85
4915 5115 253.65
4916 5116 238.45
4917 5117 253.65
4918 5118 307.8
4919 5119 268.85
4920 5120 263.15
4921 5121 281.2
4922 5122 282.15
4923 5123 247
4924 5124 231.8
4925 5125 248.9
4926 5126 239.4
4927 5127 266
4928 5128 234.65
4929 5129 249.85
4930 5130 240.35
4931 5131 253.65
4932 5132 248.9
4933 5133 278.35
4934 5134 257.45
4935 5135 256.5
4936 5136 240.35
4937 5137 254.6
4938 5138 248.9
4939 5139 251.75
4940 5140 238.45
4941 5141 248.9
4942 5142 263.15
4943 5143 206.15
4944 5144 273.6
4945 5145 253.65
4946 5146 285
4947 5147 283.1
4948 5148 263.15
4949 5149 257.45
4950 5150 235.6
4951 5151 285.95
4952 5152 309.7
4953 5153 280.25
4954 5154 262.2
4955 5155 258.4
4956 5156 252.7
4957 5157 256.5
4958 5158 295.45
4959 5159 285
4960 5160 295.45
4961 5161 289.75
4962 5162 287.85
4963 5163 273.6
4964 5164 313.5
4965 5165 320.15
4966 5166 290.7
4967 5167 260.3
4968 5168 320.15
4969 5169 309.7
4970 5170 268.85
4971 5171 280.25
4972 5172 301.15
4973 5173 277.4
4974 5174 267.9
4975 5175 283.1
4976 5176 239.4
4977 5177 264.1
4978 5178 244.15
4979 5179 220.4
4980 5180 284.05
4981 5181 258.4
4982 5182 277.4
4983 5183 288.8
4984 5184 269.8
4985 5185 306.85
4986 5186 287.85
4987 5187 294.5
4988 5188 299.25
4989 5189 304.95
4990 5190 304
4991 5191 267.9
4992 5192 257.45
4993 5193 275.5
4994 5194 246.05
4995 5195 281.2
4996 5196 271.7
4997 5197 249.85
4998 5198 287.85
4999 5199 299.25
5000 5200 319.2
5001 5201 334.4
5002 5202 335.35
5003 5203 297.35
5004 5204 283.1
5005 5205 323.95
5006 5206 318.25
5007 5207 341.05
5008 5208 306.85
5009 5209 353.4
5010 5210 329.65
5011 5211 323.95
5012 5212 321.1
5013 5213 275.5
5014 5214 298.3
5015 5215 313.5
5016 5216 300.2
5017 5217 326.8
5018 5218 290.7
5019 5219 293.55
5020 5220 292.6
5021 5221 323.95
5022 5222 324.9
5023 5223 335.35
5024 5224 322.05
5025 5225 288.8
5026 5226 264.1
5027 5227 306.85
5028 5228 344.85
5029 5229 305.9
5030 5230 290.7
5031 5231 304
5032 5232 326.8
5033 5233 278.35
5034 5234 302.1
5035 5235 285.95
5036 5236 272.65
5037 5237 281.2
5038 5238 288.8
5039 5239 316.35
5040 5240 281.2
5041 5241 343.9
5042 5242 334.4
5043 5243 321.1
5044 5244 278.35
5045 5245 318.25
5046 5246 340.1
5047 5247 326.8
5048 5248 303.05
5049 5249 304.95
5050 5250 268.85
5051 5251 292.6
5052 5252 299.25
5053 5253 285
5054 5254 285
5055 5255 291.65
5056 5256 274.55
5057 5257 292.6
5058 5258 321.1
5059 5259 289.75
5060 5260 284.05
5061 5261 288.8
5062 5262 309.7
5063 5263 307.8
5064 5264 283.1
5065 5265 309.7
5066 5266 285
5067 5267 311.6
5068 5268 284.05
5069 5269 284.05
5070 5270 297.35
5071 5271 320.15
5072 5272 257.45
5073 5273 329.65
5074 5274 330.6
5075 5275 316.35
5076 5276 306.85
5077 5277 332.5
5078 5278 278.35
5079 5279 321.1
5080 5280 290.7
5081 5281 325.85
5082 5282 285.95
5083 5283 323.95
5084 5284 318.25
5085 5285 285
5086 5286 304
5087 5287 303.05
5088 5288 304
5089 5289 297.35
5090 5290 277.4
5091 5291 295.45
5092 5292 310.65
5093 5293 278.35
5094 5294 300.2
5095 5295 272.65
5096 5296 272.65
5097 5297 278.35
5098 5298 315.4
5099 5299 304
5100 5300 275.5
5101 5301 286.9
5102 5302 296.4
5103 5303 285
5104 5304 282.15
5105 5305 277.4
5106 5306 288.8
5107 5307 257.45
5108 5308 286.9
5109 5309 216.6
5110 5310 252.7
5111 5311 269.8
5112 5312 272.65
5113 5313 280.25
5114 5314 255.55
5115 5315 273.6
5116 5316 306.85
5117 5317 304.95
5118 5318 269.8
5119 5319 264.1
5120 5320 258.4
5121 5321 301.15
5122 5322 277.4
5123 5323 256.5
5124 5324 315.4
5125 5325 292.6
5126 5326 277.4
5127 5327 318.25
5128 5328 317.3
5129 5329 295.45
5130 5330 261.25
5131 5331 268.85
5132 5332 266.95
5133 5333 248.9
5134 5334 260.3
5135 5335 266.95
5136 5336 314.45
5137 5337 293.55
5138 5338 277.4
5139 5339 299.25
5140 5340 280.25
5141 5341 270.75
5142 5342 309.7
5143 5343 290.7
5144 5344 299.25
5145 5345 313.5
5146 5346 293.55
5147 5347 304
5148 5348 319.2
5149 5349 294.5
5150 5350 303.05
5151 5351 339.15
5152 5352 305.9
5153 5353 277.4
5154 5354 289.75
5155 5355 268.85
5156 5356 271.7
5157 5357 274.55
5158 5358 298.3
5159 5359 252.7
5160 5360 283.1
5161 5361 276.45
5162 5362 269.8
5163 5363 273.6
5164 5364 219.45
5165 5365 243.2
5166 5366 267.9
5167 5367 277.4
5168 5368 301.15
5169 5369 286.9
5170 5370 306.85
5171 5371 280.25
5172 5372 274.55
5173 5373 242.25
5174 5374 287.85
5175 5375 308.75
5176 5376 313.5
5177 5377 303.05
5178 5378 284.05
5179 5379 311.6
5180 5380 311.6
5181 5381 305.9
5182 5382 309.7
5183 5383 276.45
5184 5384 323
5185 5385 270.75
5186 5386 289.75
5187 5387 286.9
5188 5388 332.5
5189 5389 277.4
5190 5390 311.6
5191 5391 291.65
5192 5392 294.5
5193 5393 306.85
5194 5394 307.8
5195 5395 303.05
5196 5396 283.1
5197 5397 305.9
5198 5398 298.3
5199 5399 312.55
5200 5400 309.7
5201 5401 285
5202 5402 284.05
5203 5403 312.55
5204 5404 304.95
5205 5405 323.95
5206 5406 302.1
5207 5407 270.75
5208 5408 271.7
5209 5409 267.9
5210 5410 267.9
5211 5411 288.8
5212 5412 301.15
5213 5413 289.75
5214 5414 333.45
5215 5415 313.5
5216 5416 286.9
5217 5417 297.35
5218 5418 318.25
5219 5419 284.05
5220 5420 313.5
5221 5421 308.75
5222 5422 326.8
5223 5423 331.55
5224 5424 310.65
5225 5425 311.6
5226 5426 330.6
5227 5427 341.05
5228 5428 325.85
5229 5429 274.55
5230 5430 276.45
5231 5431 306.85
5232 5432 335.35
5233 5433 302.1
5234 5434 303.05
5235 5435 296.4
5236 5436 316.35
5237 5437 313.5
5238 5438 294.5
5239 5439 279.3
5240 5440 304
5241 5441 301.15
5242 5442 298.3
5243 5443 330.6
5244 5444 305.9
5245 5445 318.25
5246 5446 304.95
5247 5447 279.3
5248 5448 322.05
5249 5449 317.3
5250 5450 328.7
5251 5451 290.7
5252 5452 302.1
5253 5453 339.15
5254 5454 280.25
5255 5455 356.25
5256 5456 289.75
5257 5457 266
5258 5458 282.15
5259 5459 270.75
5260 5460 288.8
5261 5461 288.8
5262 5462 302.1
5263 5463 281.2
5264 5464 275.5
5265 5465 287.85
5266 5466 305.9
5267 5467 302.1
5268 5468 273.6
5269 5469 298.3
5270 5470 276.45
5271 5471 270.75
5272 5472 273.6
5273 5473 254.6
5274 5474 264.1
5275 5475 245.1
5276 5476 282.15
5277 5477 274.55
5278 5478 269.8
5279 5479 254.6
5280 5480 292.6
5281 5481 300.2
5282 5482 230.85
5283 5483 274.55
5284 5484 286.9
5285 5485 281.2
5286 5486 259.35
5287 5487 283.1
5288 5488 247.95
5289 5489 278.35
5290 5490 284.05
5291 5491 277.4
5292 5492 278.35
5293 5493 254.6
5294 5494 261.25
5295 5495 261.25
5296 5496 262.2
5297 5497 272.65
5298 5498 271.7
5299 5499 267.9
5300 5500 287.85
5301 5501 282.15
5302 5502 270.75
5303 5503 288.8
5304 5504 295.45
5305 5505 310.65
5306 5506 308.75
5307 5507 294.5
5308 5508 302.1
5309 5509 279.3
5310 5510 311.6
5311 5511 326.8
5312 5512 284.05
5313 5513 316.35
5314 5514 319.2
5315 5515 270.75
5316 5516 259.35
5317 5517 290.7
5318 5518 247.95
5319 5519 252.7
5320 5520 295.45
5321 5521 277.4
5322 5522 283.1
5323 5523 275.5
5324 5524 253.65
5325 5525 228
5326 5526 285.95
5327 5527 304.95
5328 5528 268.85
5329 5529 274.55
5330 5530 292.6
5331 5531 285.95
5332 5532 313.5
5333 5533 297.35
5334 5534 276.45
5335 5535 292.6
5336 5536 319.2
5337 5537 332.5
5338 5538 327.75
5339 5539 287.85
5340 5540 314.45
5341 5541 323.95
5342 5542 303.05
5343 5543 317.3
5344 5544 322.05
5345 5545 298.3
5346 5546 373.35
5347 5547 344.85
5348 5548 317.3
5349 5549 313.5
5350 5550 305.9
5351 5551 292.6
5352 5552 328.7
5353 5553 309.7
5354 5554 256.5
5355 5555 289.75
5356 5556 331.55
5357 5557 346.75
5358 5558 296.4
5359 5559 321.1
5360 5560 325.85
5361 5561 305.9
5362 5562 315.4
5363 5563 351.5
5364 5564 309.7
5365 5565 304.95
5366 5566 338.2
5367 5567 304
5368 5568 292.6
5369 5569 286.9
5370 5570 270.75
5371 5571 251.75
5372 5572 293.55
5373 5573 290.7
5374 5574 303.05
5375 5575 345.8
5376 5576 298.3
5377 5577 342
5378 5578 304
5379 5579 294.5
5380 5580 294.5
5381 5581 270.75
5382 5582 287.85
5383 5583 291.65
5384 5584 276.45
5385 5585 304.95
5386 5586 288.8
5387 5587 278.35
5388 5588 315.4
5389 5589 323.95
5390 5590 301.15
5391 5591 284.05
5392 5592 297.35
5393 5593 259.35
5394 5594 285
5395 5595 271.7
5396 5596 266
5397 5597 315.4
5398 5598 317.3
5399 5599 315.4
5400 5600 294.5
5401 5601 292.6
5402 5602 255.55
5403 5603 350.55
5404 5604 334.4
5405 5605 320.15
5406 5606 315.4
5407 5607 340.1
5408 5608 349.6
5409 5609 304.95
5410 5610 335.35
5411 5611 263.15
5412 5612 303.05
5413 5613 330.6
5414 5614 304
5415 5615 315.4
5416 5616 304.95
5417 5617 329.65
5418 5618 326.8
5419 5619 336.3
5420 5620 358.15
5421 5621 338.2
5422 5622 308.75
5423 5623 312.55
5424 5624 318.25
5425 5625 336.3
5426 5626 305.9
5427 5627 343.9
5428 5628 335.35
5429 5629 326.8
5430 5630 321.1
5431 5631 332.5
5432 5632 272.65
5433 5633 315.4
5434 5634 300.2
5435 5635 323
5436 5636 287.85
5437 5637 286.9
5438 5638 289.75
5439 5639 330.6
5440 5640 300.2
5441 5641 335.35
5442 5642 340.1
5443 5643 340.1
5444 5644 323
5445 5645 311.6
5446 5646 291.65
5447 5647 306.85
5448 5648 308.75
5449 5649 321.1
5450 5650 309.7
5451 5651 355.3
5452 5652 337.25
5453 5653 291.65
5454 5654 283.1
5455 5655 322.05
5456 5656 316.35
5457 5657 312.55
5458 5658 314.45
5459 5659 314.45
5460 5660 307.8
5461 5661 304
5462 5662 321.1
5463 5663 336.3
5464 5664 342
5465 5665 311.6
5466 5666 262.2
5467 5667 311.6
5468 5668 257.45
5469 5669 349.6
5470 5670 316.35
5471 5671 271.7
5472 5672 319.2
5473 5673 288.8
5474 5674 279.3
5475 5675 298.3
5476 5676 287.85
5477 5677 296.4
5478 5678 272.65
5479 5679 299.25
5480 5680 294.5
5481 5681 286.9
5482 5682 273.6
5483 5683 321.1
5484 5684 299.25
5485 5685 237.5
5486 5686 339.15
5487 5687 342
5488 5688 318.25
5489 5689 315.4
5490 5690 299.25
5491 5691 291.65
5492 5692 299.25
5493 5693 325.85
5494 5694 338.2
5495 5695 292.6
5496 5696 299.25
5497 5697 324.9
5498 5698 301.15
5499 5699 340.1
5500 5700 339.15
5501 5701 299.25
5502 5702 332.5
5503 5703 321.1
5504 5704 311.6
5505 5705 323
5506 5706 311.6
5507 5707 315.4
5508 5708 354.35
5509 5709 348.65
5510 5710 320.15
5511 5711 320.15
5512 5712 304
5513 5713 320.15
5514 5714 308.75
5515 5715 281.2
5516 5716 325.85
5517 5717 318.25
5518 5718 339.15
5519 5719 308.75
5520 5720 313.5
5521 5721 339.15
5522 5722 325.85
5523 5723 320.15
5524 5724 338.2
5525 5725 311.6
5526 5726 338.2
5527 5727 308.75
5528 5728 284.05
5529 5729 349.6
5530 5730 289.75
5531 5731 312.55
5532 5732 274.55
5533 5733 305.9
5534 5734 312.55
5535 5735 292.6
5536 5736 275.5
5537 5737 336.3
5538 5738 261.25
5539 5739 287.85
5540 5740 297.35
5541 5741 289.75
5542 5742 347.7
5543 5743 312.55
5544 5744 289.75
5545 5745 319.2
5546 5746 304
5547 5747 273.6
5548 5748 325.85
5549 5749 291.65
5550 5750 273.6
5551 5751 321.1
5552 5752 336.3
5553 5753 309.7
5554 5754 314.45
5555 5755 288.8
5556 5756 313.5
5557 5757 293.55
5558 5758 252.7
5559 5759 270.75
5560 5760 303.05
5561 5761 280.25
5562 5762 264.1
5563 5763 288.8
5564 5764 304
5565 5765 299.25
5566 5766 291.65
5567 5767 289.75
5568 5768 286.9
5569 5769 316.35
5570 5770 294.5
5571 5771 292.6
5572 5772 298.3
5573 5773 318.25
5574 5774 299.25
5575 5775 274.55
5576 5776 290.7
5577 5777 255.55
5578 5778 284.05
5579 5779 324.9
5580 5780 291.65
5581 5781 252.7
5582 5782 297.35
5583 5783 291.65
5584 5784 300.2
5585 5785 306.85
5586 5786 322.05
5587 5787 296.4
5588 5788 291.65
5589 5789 302.1
5590 5790 234.65
5591 5791 275.5
5592 5792 282.15
5593 5793 288.8
5594 5794 284.05
5595 5795 315.4
5596 5796 270.75
5597 5797 304.95
5598 5798 300.2
5599 5799 285.95
5600 5800 295.45
5601 5801 296.4
5602 5802 325.85
5603 5803 281.2
5604 5804 319.2
5605 5805 292.6
5606 5806 303.05
5607 5807 311.6
5608 5808 289.75
5609 5809 289.75
5610 5810 288.8
5611 5811 277.4
5612 5812 291.65
5613 5813 273.6
5614 5814 293.55
5615 5815 294.5
5616 5816 294.5
5617 5817 306.85
5618 5818 311.6
5619 5819 274.55
5620 5820 317.3
5621 5821 316.35
5622 5822 299.25
5623 5823 279.3
5624 5824 305.9
5625 5825 277.4
5626 5826 266.95
5627 5827 281.2
5628 5828 335.35
5629 5829 273.6
5630 5830 256.5
5631 5831 294.5
5632 5832 265.05
5633 5833 294.5
5634 5834 295.45
5635 5835 293.55
5636 5836 300.2
5637 5837 304
5638 5838 296.4
5639 5839 294.5
5640 5840 275.5
5641 5841 324.9
5642 5842 303.05
5643 5843 321.1
5644 5844 344.85
5645 5845 334.4
5646 5846 314.45
5647 5847 296.4
5648 5848 304
5649 5849 316.35
5650 5850 297.35
5651 5851 301.15
5652 5852 312.55
5653 5853 323.95
5654 5854 314.45
5655 5855 284.05
5656 5856 303.05
5657 5857 314.45
5658 5858 311.6
5659 5859 306.85
5660 5860 347.7
5661 5861 331.55
5662 5862 323.95
5663 5863 239.4
5664 5864 304.95
5665 5865 306.85
5666 5866 292.6
5667 5867 288.8
5668 5868 281.2
5669 5869 301.15
5670 5870 289.75
5671 5871 280.25
5672 5872 283.1
5673 5873 294.5
5674 5874 298.3
5675 5875 283.1
5676 5876 264.1
5677 5877 292.6
5678 5878 308.75
5679 5879 329.65
5680 5880 305.9
5681 5881 306.85
5682 5882 285
5683 5883 319.2
5684 5884 300.2
5685 5885 316.35
5686 5886 347.7
5687 5887 305.9
5688 5888 333.45
5689 5889 314.45
5690 5890 315.4
5691 5891 273.6
5692 5892 297.35
5693 5893 301.15
5694 5894 300.2
5695 5895 265.05
5696 5896 323
5697 5897 309.7
5698 5898 302.1
5699 5899 300.2
5700 5900 301.15
5701 5901 317.3
5702 5902 289.75
5703 5903 299.25
5704 5904 318.25
5705 5905 345.8
5706 5906 347.7
5707 5907 341.05
5708 5908 349.6
5709 5909 337.25
5710 5910 343.9
5711 5911 357.2
5712 5912 335.35
5713 5913 377.15
5714 5914 298.3
5715 5915 328.7
5716 5916 323.95
5717 5917 324.9
5718 5918 294.5
5719 5919 360.05
5720 5920 290.7
5721 5921 327.75
5722 5922 271.7
5723 5923 287.85
5724 5924 342.95
5725 5925 307.8
5726 5926 312.55
5727 5927 302.1
5728 5928 297.35
5729 5929 315.4
5730 5930 320.15
5731 5931 343.9
5732 5932 323.95
5733 5933 345.8
5734 5934 338.2
5735 5935 345.8
5736 5936 337.25
5737 5937 346.75
5738 5938 343.9
5739 5939 313.5
5740 5940 358.15
5741 5941 334.4
5742 5942 316.35
5743 5943 318.25
5744 5944 312.55
5745 5945 319.2
5746 5946 344.85
5747 5947 339.15
5748 5948 318.25
5749 5949 349.6
5750 5950 330.6
5751 5951 303.05
5752 5952 327.75
5753 5953 315.4
5754 5954 306.85
5755 5955 307.8
5756 5956 368.6
5757 5957 303.05
5758 5958 330.6
5759 5959 304
5760 5960 303.05
5761 5961 302.1
5762 5962 345.8
5763 5963 310.65
5764 5964 360.05
5765 5965 321.1
5766 5966 322.05
5767 5967 310.65
5768 5968 313.5
5769 5969 323.95
5770 5970 354.35
5771 5971 330.6
5772 5972 348.65
5773 5973 339.15
5774 5974 323
5775 5975 346.75
5776 5976 330.6
5777 5977 302.1
5778 5978 305.9
5779 5979 328.7
5780 5980 355.3
5781 5981 332.5
5782 5982 367.65
5783 5983 342
5784 5984 317.3
5785 5985 353.4
5786 5986 298.3
5787 5987 347.7
5788 5988 349.6
5789 5989 328.7
5790 5990 350.55
5791 5991 350.55
5792 5992 337.25
5793 5993 303.05
5794 5994 304.95
5795 5995 316.35
5796 5996 324.9
5797 5997 327.75
5798 5998 351.5
5799 5999 369.55
5800 6000 372.4
5801 6001 333.45
5802 6002 373.35
5803 6003 354.35
5804 6004 314.45
5805 6005 382.85
5806 6006 361
5807 6007 327.75
5808 6008 301.15
5809 6009 362.9
5810 6010 386.65
5811 6011 351.5
5812 6012 354.35
5813 6013 349.6
5814 6014 399.95
5815 6015 339.15
5816 6016 375.25
5817 6017 405.65
5818 6018 367.65
5819 6019 340.1
5820 6020 346.75
5821 6021 371.45
5822 6022 366.7
5823 6023 374.3
5824 6024 369.55
5825 6025 362.9
5826 6026 320.15
5827 6027 366.7
5828 6028 341.05
5829 6029 365.75
5830 6030 359.1
5831 6031 356.25
5832 6032 354.35
5833 6033 344.85
5834 6034 358.15
5835 6035 353.4
5836 6036 350.55
5837 6037 323
5838 6038 347.7
5839 6039 327.75
5840 6040 293.55
5841 6041 318.25
5842 6042 320.15
5843 6043 368.6
5844 6044 313.5
5845 6045 367.65
5846 6046 386.65
5847 6047 327.75
5848 6048 296.4
5849 6049 344.85
5850 6050 342.95
5851 6051 316.35
5852 6052 320.15
5853 6053 310.65
5854 6054 338.2
5855 6055 312.55
5856 6056 303.05
5857 6057 335.35
5858 6058 352.45
5859 6059 378.1
5860 6060 323
5861 6061 328.7
5862 6062 330.6
5863 6063 340.1
5864 6064 310.65
5865 6065 329.65
5866 6066 348.65
5867 6067 328.7
5868 6068 351.5
5869 6069 328.7
5870 6070 373.35
5871 6071 317.3
5872 6072 300.2
5873 6073 352.45
5874 6074 338.2
5875 6075 320.15
5876 6076 342
5877 6077 336.3
5878 6078 293.55
5879 6079 345.8
5880 6080 344.85
5881 6081 340.1
5882 6082 322.05
5883 6083 350.55
5884 6084 346.75
5885 6085 380
5886 6086 357.2
5887 6087 386.65
5888 6088 315.4
5889 6089 361.95
5890 6090 310.65
5891 6091 350.55
5892 6092 340.1
5893 6093 324.9
5894 6094 336.3
5895 6095 323.95
5896 6096 346.75
5897 6097 359.1
5898 6098 312.55
5899 6099 342
5900 6100 332.5
5901 6101 357.2
5902 6102 338.2
5903 6103 303.05
5904 6104 362.9
5905 6105 328.7
5906 6106 380.95
5907 6107 342.95
5908 6108 333.45
5909 6109 320.15
5910 6110 311.6
5911 6111 318.25
5912 6112 333.45
5913 6113 355.3
5914 6114 356.25
5915 6115 381.9
5916 6116 324.9
5917 6117 338.2
5918 6118 345.8
5919 6119 323.95
5920 6120 335.35
5921 6121 351.5
5922 6122 363.85
5923 6123 380.95
5924 6124 320.15
5925 6125 342.95
5926 6126 339.15
5927 6127 376.2
5928 6128 367.65
5929 6129 347.7
5930 6130 340.1
5931 6131 331.55
5932 6132 328.7
5933 6133 369.55
5934 6134 314.45
5935 6135 351.5
5936 6136 316.35
5937 6137 343.9
5938 6138 357.2
5939 6139 342
5940 6140 336.3
5941 6141 320.15
5942 6142 301.15
5943 6143 330.6
5944 6144 297.35
5945 6145 386.65
5946 6146 378.1
5947 6147 367.65
5948 6148 341.05
5949 6149 322.05
5950 6150 304.95
5951 6151 361
5952 6152 364.8
5953 6153 342
5954 6154 377.15
5955 6155 359.1
5956 6156 361
5957 6157 346.75
5958 6158 363.85
5959 6159 342.95
5960 6160 332.5
5961 6161 305.9
5962 6162 340.1
5963 6163 321.1
5964 6164 314.45
5965 6165 341.05
5966 6166 349.6
5967 6167 367.65
5968 6168 361.95
5969 6169 368.6
5970 6170 318.25
5971 6171 330.6
5972 6172 345.8
5973 6173 342
5974 6174 341.05
5975 6175 331.55
5976 6176 335.35
5977 6177 359.1
5978 6178 351.5
5979 6179 321.1
5980 6180 311.6
5981 6181 348.65
5982 6182 321.1
5983 6183 353.4
5984 6184 306.85
5985 6185 303.05
5986 6186 342
5987 6187 334.4
5988 6188 324.9
5989 6189 303.05
5990 6190 342
5991 6191 352.45
5992 6192 337.25
5993 6193 346.75
5994 6194 348.65
5995 6195 276.45
5996 6196 315.4
5997 6197 366.7
5998 6198 341.05
5999 6199 349.6
6000 6200 327.75
6001 6201 353.4
6002 6202 323.95
6003 6203 338.2
6004 6204 328.7
6005 6205 340.1
6006 6206 336.3
6007 6207 304
6008 6208 341.05
6009 6209 280.25
6010 6210 353.4
6011 6211 355.3
6012 6212 318.25
6013 6213 307.8
6014 6214 299.25
6015 6215 276.45
6016 6216 296.4
6017 6217 294.5
6018 6218 307.8
6019 6219 312.55
6020 6220 324.9
6021 6221 338.2
6022 6222 319.2
6023 6223 341.05
6024 6224 373.35
6025 6225 351.5
6026 6226 347.7
6027 6227 336.3
6028 6228 340.1
6029 6229 378.1
6030 6230 359.1
6031 6231 363.85
6032 6232 334.305
6033 6233 318.06
6034 6234 356.535
6035 6235 360.81
6036 6236 336.87
6037 6237 324.9
6038 6238 351.405
6039 6239 293.265
6040 6240 300.96
6041 6241 290.7
6042 6242 294.975
6043 6243 308.655
6044 6244 321.48
6045 6245 312.075
6046 6246 299.25
6047 6247 336.87
6048 6248 347.13
6049 6249 311.22
6050 6250 340.29
6051 6251 306.09
6052 6252 335.16
6053 6253 288.135
6054 6254 318.915
6055 6255 314.64
6056 6256 308.655
6057 6257 322.335
6058 6258 339.435
6059 6259 308.655
6060 6260 337.725
6061 6261 336.015
6062 6262 321.48
6063 6263 327.465
6064 6264 309.51
6065 6265 305.235
6066 6266 305.235
6067 6267 314.64
6068 6268 312.075
6069 6269 292.41
6070 6270 344.565
6071 6271 314.64
6072 6272 313.785
6073 6273 295.83
6074 6274 327.465
6075 6275 322.335
6076 6276 288.99
6077 6277 318.06
6078 6278 312.93
6079 6279 300.105
6080 6280 267.615
6081 6281 319.77
6082 6282 328.32
6083 6283 285.57
6084 6284 297.54
6085 6285 325.755
6086 6286 342.855
6087 6287 340.29
6088 6288 306.09
6089 6289 330.03
6090 6290 306.09
6091 6291 322.05
6092 6292 342
6093 6293 342.95
6094 6294 333.45
6095 6295 346.75
6096 6296 365.75
6097 6297 321.1
6098 6298 373.35
6099 6299 299.25
6100 6300 368.6
6101 6301 353.4
6102 6302 333.45
6103 6303 316.35
6104 6304 335.35
6105 6305 342
6106 6306 319.2
6107 6307 361.95
6108 6308 318.25
6109 6309 331.55
6110 6310 297.35
6111 6311 297.35
6112 6312 342
6113 6313 339.15
6114 6314 342
6115 6315 337.25
6116 6316 323
6117 6317 351.5
6118 6318 350.55
6119 6319 356.25
6120 6320 333.45
6121 6321 324.9
6122 6322 323.95
6123 6323 315.4
6124 6324 300.2
6125 6325 325.85
6126 6326 361.95
6127 6327 314.45
6128 6328 327.75
6129 6329 353.4
6130 6330 327.75
6131 6331 338.2
6132 6332 358.15
6133 6333 354.35
6134 6334 373.35
6135 6335 333.45
6136 6336 345.8
6137 6337 353.4
6138 6338 331.55
6139 6339 333.45
6140 6340 312.55
6141 6341 373.35
6142 6342 363.85
6143 6343 375.25
6144 6344 323
6145 6345 362.9
6146 6346 376.2
6147 6347 368.6
6148 6348 370.5
6149 6349 320.15
6150 6350 357.2
6151 6351 348.65
6152 6352 357.2
6153 6353 328.7
6154 6354 336.3
6155 6355 331.55
6156 6356 340.1
6157 6357 317.3
6158 6358 355.3
6159 6359 343.9
6160 6360 357.2
6161 6361 322.05
6162 6362 313.5
6163 6363 303.05
6164 6364 333.45
6165 6365 345.8
6166 6366 323
6167 6367 347.7
6168 6368 327.75
6169 6369 375.25
6170 6370 321.1
6171 6371 357.2
6172 6372 391.4
6173 6373 380.95
6174 6374 367.65
6175 6375 346.75
6176 6376 359.1
6177 6377 323
6178 6378 361
6179 6379 363.85
6180 6380 331.55
6181 6381 350.55
6182 6382 350.55
6183 6383 350.55
6184 6384 370.5
6185 6385 342.95
6186 6386 370.5
6187 6387 340.1
6188 6388 358.15
6189 6389 363.85
6190 6390 391.4
6191 6391 352.45
6192 6392 371.45
6193 6393 340.1
6194 6394 332.5
6195 6395 306.85
6196 6396 337.25
6197 6397 389.5
6198 6398 339.15
6199 6399 355.3
6200 6400 366.7
6201 6401 338.2
6202 6402 365.75
6203 6403 337.25
6204 6404 336.3
6205 6405 367.65
6206 6406 345.8
6207 6407 342.95
6208 6408 376.2
6209 6409 350.55
6210 6410 380
6211 6411 369.55
6212 6412 330.6
6213 6413 345.8
6214 6414 325.85
6215 6415 324.9
6216 6416 329.65
6217 6417 375.25
6218 6418 345.8
6219 6419 351.5
6220 6420 359.1
6221 6421 360.05
6222 6422 342.95
6223 6423 349.6
6224 6424 370.5
6225 6425 310.65
6226 6426 348.65
6227 6427 342
6228 6428 343.9
6229 6429 322.05
6230 6430 372.4
6231 6431 344.85
6232 6432 324.9
6233 6433 301.15
6234 6434 332.5
6235 6435 368.6
6236 6436 361
6237 6437 389.5
6238 6438 350.55
6239 6439 354.35
6240 6440 352.45
6241 6441 353.4
6242 6442 373.35
6243 6443 336.3
6244 6444 342
6245 6445 332.5
6246 6446 343.9
6247 6447 344.85
6248 6448 349.6
6249 6449 362.9
6250 6450 370.5
6251 6451 343.9
6252 6452 367.65
6253 6453 345.8
6254 6454 344.85
6255 6455 324.9
6256 6456 362.9
6257 6457 333.45
6258 6458 346.75
6259 6459 343.9
6260 6460 349.6
6261 6461 320.15
6262 6462 353.4
6263 6463 345.8
6264 6464 370.5
6265 6465 369.55
6266 6466 320.15
6267 6467 342
6268 6468 333.45
6269 6469 331.55
6270 6470 374.3
6271 6471 325.85
6272 6472 359.1
6273 6473 346.75
6274 6474 323.95
6275 6475 368.6
6276 6476 356.25
6277 6477 350.55
6278 6478 352.45
6279 6479 307.8
6280 6480 316.35
6281 6481 336.3
6282 6482 304.95
6283 6483 345.8
6284 6484 285
6285 6485 377.15
6286 6486 383.8
6287 6487 323.95
6288 6488 362.9
6289 6489 289.75
6290 6490 353.4
6291 6491 354.35
6292 6492 329.65
6293 6493 345.8
6294 6494 342.95
6295 6495 315.4
6296 6496 342.95
6297 6497 366.7
6298 6498 363.85
6299 6499 362.9
6300 6500 350.55
6301 6501 380
6302 6502 361.95
6303 6503 331.55
6304 6504 337.25
6305 6505 335.35
6306 6506 341.05
6307 6507 340.1
6308 6508 361.95
6309 6509 365.75
6310 6510 328.7
6311 6511 322.05
6312 6512 359.1
6313 6513 333.45
6314 6514 351.5
6315 6515 353.4
6316 6516 328.7
6317 6517 336.3
6318 6518 352.45
6319 6519 331.55
6320 6520 342.95
6321 6521 335.35
6322 6522 369.55
6323 6523 368.6
6324 6524 387.6
6325 6525 327.75
6326 6526 329.65
6327 6527 345.8
6328 6528 345.8
6329 6529 340.1
6330 6530 332.5
6331 6531 311.6
6332 6532 349.6
6333 6533 323.95
6334 6534 386.65
6335 6535 324.9
6336 6536 318.25
6337 6537 331.55
6338 6538 322.05
6339 6539 320.15
6340 6540 326.8
6341 6541 320.15
6342 6542 317.3
6343 6543 307.8
6344 6544 363.85
6345 6545 374.3
6346 6546 348.65
6347 6547 379.05
6348 6548 365.75
6349 6549 367.65
6350 6550 380.95
6351 6551 348.65
6352 6552 371.45
6353 6553 351.5
6354 6554 355.3
6355 6555 365.75
6356 6556 369.55
6357 6557 361.95
6358 6558 394.25
6359 6559 395.2
6360 6560 381.9
6361 6561 364.8
6362 6562 384.75
6363 6563 359.1
6364 6564 380
6365 6565 384.75
6366 6566 370.5
6367 6567 398.05
6368 6568 347.7
6369 6569 384.75
6370 6570 397.1
6371 6571 388.55
6372 6572 318.06
6373 6573 347.13
6374 6574 311.22
6375 6575 302.67
6376 6576 353.115
6377 6577 377.055
6378 6578 339.435
6379 6579 333.45
6380 6580 364.23
6381 6581 390.45
6382 6582 380
6383 6583 345.8
6384 6584 355.3
6385 6585 358.15
6386 6586 365.75
6387 6587 347.7
6388 6588 380
6389 6589 364.8
6390 6590 369.55
6391 6591 324.9
6392 6592 362.9
6393 6593 372.4
6394 6594 357.2
6395 6595 345.8
6396 6596 350.55
6397 6597 358.15
6398 6598 347.7
6399 6599 393.3
6400 6600 365.75
6401 6601 361
6402 6602 386.65
6403 6603 349.6
6404 6604 340.1
6405 6605 315.666
6406 6606 329.004
6407 6607 277.875
6408 6608 313.443
6409 6609 277.875
6410 6610 275.652
6411 6611 282.321
6412 6612 257.868
6413 6613 270.0945
6414 6614 316.7775
6415 6615 308.997
6416 6616 326.781
6417 6617 298.9935
6418 6618 302.328
6419 6619 308.997
6420 6620 336.7845
6421 6621 339.0075
6422 6622 366.795
6423 6623 391.248
6424 6624 320.112
6425 6625 365.6835
6426 6626 322.335
6427 6627 366.795
6428 6628 320.112
6429 6629 313.443
6430 6630 284.544
6431 6631 313.443
6432 6632 322.335
6433 6633 302.328
6434 6634 319.0005
6435 6635 312.3315
6436 6636 326.781
6437 6637 314.5545
6438 6638 306.774
6439 6639 317.889
6440 6640 319.0005
6441 6641 293.436
6442 6642 313.443
6443 6643 297.882
6444 6644 330.1155
6445 6645 292.3245
6446 6646 340.119
6447 6647 312.3315
6448 6648 329.004
6449 6649 356.7915
6450 6650 380.133
6451 6651 352.3455
6452 6652 340.119
6453 6653 386.802
6454 6654 354.5685
6455 6655 316.7775
6456 6656 379.0215
6457 6657 355.68
6458 6658 356.7915
6459 6659 293.436
6460 6660 356.7915
6461 6661 347.8995
6462 6662 322.335
6463 6663 325.6695
6464 6664 351.234
6465 6665 336.7845
6466 6666 346.788
6467 6667 367.9065
6468 6668 326.781
6469 6669 339.0075
6470 6670 342.342
6471 6671 332.3385
6472 6672 312.9984
6473 6673 314.221
6474 6674 330.1155
6475 6675 308.1078
6476 6676 306.8851
6477 6677 312.9984
6478 6678 343.5646
6479 6679 308.1078
6480 6680 354.5685
6481 6681 335.0061
6482 6682 315.4437
6483 6683 295.8813
6484 6684 300.7719
6485 6685 319.1116
6486 6686 282.4321
6487 6687 358.2364
6488 6688 375.3536
6489 6689 320.3343
6490 6690 388.8027
6491 6691 331.3382
6492 6692 290.9907
6493 6693 321.5569
6494 6694 330.1155
6495 6695 284.8774
6496 6696 328.8928
6497 6697 327.6702
6498 6698 261.6471
6499 6699 304.4398
6500 6700 293.436
6501 6701 359.4591
6502 6702 303.2172
6503 6703 311.7757
6504 6704 321.5569
6505 6705 282.4321
6506 6706 288.5454
6507 6707 355.7911
6508 6708 335.0061
6509 6709 309.3305
6510 6710 271.4283
6511 6711 335.0061
6512 6712 314.221
6513 6713 336.2288
6514 6714 324.0022
6515 6715 401.0292
6516 6716 324.0022
6517 6717 360.6818
6518 6718 361.9044
6519 6719 312.9984
6520 6720 333.7834
6521 6721 292.2134
6522 6722 370.463
6523 6723 371.6856
6524 6724 347.2326
6525 6725 303.2172
6526 6726 328.8928
6527 6727 332.5608
6528 6728 317.889
6529 6729 317.889
6530 6730 346.01
6531 6731 289.768
6532 6732 346.01
6533 6733 308.1078
6534 6734 316.6664
6535 6735 371.6856
6536 6736 312.9984
6537 6737 341.1194
6538 6738 341.1194
6539 6739 364.3497
6540 6740 311.7757
6541 6741 359.4591
6542 6742 343.5646
6543 6743 359.4591
6544 6744 325.2249
6545 6745 317.889
6546 6746 346.01
6547 6747 314.221
6548 6748 293.436
6549 6749 310.5531
6550 6750 324.0022
6551 6751 315.4437
6552 6752 336.2288
6553 6753 330.1155
6554 6754 306.8851
6555 6755 287.3228
6556 6756 346.01
6557 6757 315.4437
6558 6758 299.5492
6559 6759 311.7757
6560 6760 328.8928
6561 6761 361.9044
6562 6762 317.889
6563 6763 322.7796
6564 6764 287.3228
6565 6765 355.7911
6566 6766 298.3266
6567 6767 333.7834
6568 6768 309.3305
6569 6769 344.7873
6570 6770 325.2249
6571 6771 332.5608
6572 6772 331.3382
6573 6773 290.9907
6574 6774 375.3536
6575 6775 322.7796
6576 6776 299.5492
6577 6777 292.2134
6578 6778 349.6779
6579 6779 316.6664
6580 6780 326.4475
6581 6781 314.5545
6582 6782 287.8785
6583 6783 300.105
6584 6784 274.5405
6585 6785 321.2235
6586 6786 327.8925
6587 6787 304.551
6588 6788 303.4395
6589 6789 302.328
6590 6790 317.889
6591 6791 327.8925
6592 6792 323.4465
6593 6793 317.889
6594 6794 305.6625
6595 6795 345.6765
6596 6796 319.0005
6597 6797 330.1155
6598 6798 287.8785
6599 6799 285.6555
6600 6800 284.544
6601 6801 310.1085
6602 6802 331.227
6603 6803 292.3245
6604 6804 295.659
6605 6805 302.328
6606 6806 275.652
6607 6807 295.659
6608 6808 320.112
6609 6809 319.0005
6610 6810 281.2095
6611 6811 294.5475
6612 6812 261.2025
6613 6813 313.443
6614 6814 294.5475
6615 6815 347.8995
6616 6816 314.5545
6617 6817 300.105
6618 6818 337.896
6619 6819 305.6625
6620 6820 329.004
6621 6821 293.436
6622 6822 304.551
6623 6823 271.206
6624 6824 285.6555
6625 6825 288.99
6626 6826 257.868
6627 6827 278.9865
6628 6828 277.875
6629 6829 274.5405
6630 6830 319.0005
6631 6831 313.443
6632 6832 333.45
6633 6833 307.8855
6634 6834 294.5475
6635 6835 317.889
6636 6836 295.659
6637 6837 317.889
6638 6838 312.3315
6639 6839 312.3315
6640 6840 310.1085
6641 6841 312.3315
6642 6842 313.443
6643 6843 341.2305
6644 6844 284.544
6645 6845 307.8855
6646 6846 339.0075
6647 6847 316.7775
6648 6848 308.997
6649 6849 321.2235
6650 6850 288.99
6651 6851 320.112
6652 6852 286.767
6653 6853 298.9935
6654 6854 315.666
6655 6855 304.551
6656 6856 286.767
6657 6857 302.328
6658 6858 334.5615
6659 6859 333.45
6660 6860 331.227
6661 6861 321.2235
6662 6862 346.788
6663 6863 314.5545
6664 6864 300.105
6665 6865 316.7775
6666 6866 352.3455
6667 6867 313.443
6668 6868 310.1085
6669 6869 317.889
6670 6870 320.112
6671 6871 347.8995
6672 6872 347.8995
6673 6873 359.0145
6674 6874 357.903
6675 6875 320.112
6676 6876 362.349
6677 6877 340.119
6678 6878 329.004
6679 6879 356.7915
6680 6880 371.241
6681 6881 314.5545
6682 6882 344.565
6683 6883 349.011
6684 6884 321.2235
6685 6885 298.9935
6686 6886 341.2305
6687 6887 314.5545
6688 6888 391.248
6689 6889 303.4395
6690 6890 329.004
6691 6891 336.7845
6692 6892 295.659
6693 6893 312.3315
6694 6894 331.227
6695 6895 337.896
6696 6896 332.3385
6697 6897 327.8925
6698 6898 351.234
6699 6899 345.6765
6700 6900 321.2235
6701 6901 295.659
6702 6902 297.882
6703 6903 317.889
6704 6904 330.1155
6705 6905 339.0075
6706 6906 326.781
6707 6907 326.781
6708 6908 339.0075
6709 6909 291.213
6710 6910 353.457
6711 6911 339.0075
6712 6912 336.7845
6713 6913 327.8925
6714 6914 356.7915
6715 6915 342.342
6716 6916 355.68
6717 6917 346.788
6718 6918 353.457
6719 6919 332.3385
6720 6920 300.105
6721 6921 324.558
6722 6922 346.788
6723 6923 333.45
6724 6924 343.4535
6725 6925 288.99
6726 6926 334.5615
6727 6927 291.213
6728 6928 339.0075
6729 6929 339.0075
6730 6930 357.903
6731 6931 326.781
6732 6932 341.2305
6733 6933 345.6765
6734 6934 311.22
6735 6935 287.8785
6736 6936 331.227
6737 6937 293.436
6738 6938 312.3315
6739 6939 340.119
6740 6940 317.889
6741 6941 335.673
6742 6942 332.3385
6743 6943 347.8995
6744 6944 341.2305
6745 6945 330.1155
6746 6946 313.443
6747 6947 327.8925
6748 6948 349.011
6749 6949 359.0145
6750 6950 351.234
6751 6951 370.1295
6752 6952 351.234
6753 6953 307.8855
6754 6954 344.565
6755 6955 310.1085
6756 6956 347.8995
6757 6957 337.896
6758 6958 336.7845
6759 6959 341.2305
6760 6960 322.335
6761 6961 336.7845
6762 6962 312.3315
6763 6963 334.5615
6764 6964 313.443
6765 6965 329.004
6766 6966 306.774
6767 6967 294.5475
6768 6968 312.3315
6769 6969 344.565
6770 6970 325.6695
6771 6971 296.7705
6772 6972 322.335
6773 6973 307.8855
6774 6974 293.436
6775 6975 332.3385
6776 6976 315.666
6777 6977 366.795
6778 6978 355.68
6779 6979 350.1225
6780 6980 319.0005
6781 6981 360.126
6782 6982 363.4605
6783 6983 367.9065
6784 6984 343.4535
6785 6985 367.9065
6786 6986 346.788
6787 6987 345.6765
6788 6988 371.241
6789 6989 357.903
6790 6990 352.3455
6791 6991 344.565
6792 6992 345.6765
6793 6993 345.6765
6794 6994 333.45
6795 6995 325.6695
6796 6996 337.896
6797 6997 340.119
6798 6998 336.7845
6799 6999 329.004
6800 7000 357.903
6801 7001 369.72
