# Supplementary material for: Histone variant H2A.Z modulates nucleosome dynamics to promote DNA accessibility
Source: Nat Commun. 2023 Feb 11;14:769. doi: 10.1038/s41467-023-36465-5 (PMC9918499; doi:10.1038/s41467-023-36465-5)
Supplement: Supplementary file 4 — Source Data [file 41467_2023_36465_MOESM4_ESM.zip › data/H2AZ_Ctail_hist_DNA_interaction_inner_1.txt]

1 201 13
2 202 7
3 203 4
4 204 7
5 205 15
6 206 0
7 207 0
8 208 11
9 209 7
10 210 6
11 211 9
12 212 6
13 213 4
14 214 0
15 215 4
16 216 7
17 217 0
18 218 4
19 219 4
20 220 9
21 221 6
22 222 4
23 223 13
24 224 2
25 225 7
26 226 9
27 227 9
28 228 11
29 229 7
30 230 0
31 231 0
32 232 6
33 233 6
34 234 6
35 235 17
36 236 0
37 237 7
38 238 6
39 239 0
40 240 0
41 241 7
42 242 4
43 243 0
44 244 6
45 245 0
46 246 6
47 247 6
48 248 9
49 249 9
50 250 7
51 251 6
52 252 17
53 253 0
54 254 0
55 255 0
56 256 0
57 257 0
58 258 6
59 259 7
60 260 6
61 261 9
62 262 6
63 263 6
64 264 11
65 265 7
66 266 9
67 267 6
68 268 4
69 269 6
70 270 7
71 271 6
72 272 6
73 273 9
74 274 7
75 275 11
76 276 6
77 277 11
78 278 0
79 279 0
80 280 6
81 281 9
82 282 6
83 283 6
84 284 6
85 285 6
86 286 4
87 287 13
88 288 15
89 289 11
90 290 7
91 291 0
92 292 20
93 293 2
94 294 6
95 295 6
96 296 15
97 297 11
98 298 0
99 299 6
100 300 2
101 301 20
102 302 0
103 303 11
104 304 9
105 305 13
106 306 11
107 307 17
108 308 9
109 309 6
110 310 13
111 311 0
112 312 7
113 313 0
114 314 0
115 315 9
116 316 0
117 317 6
118 318 9
119 319 11
120 320 0
121 321 4
122 322 0
123 323 0
124 324 9
125 325 6
126 326 9
127 327 4
128 328 0
129 329 0
130 330 4
131 331 2
132 332 9
133 333 0
134 334 15
135 335 4
136 336 0
137 337 0
138 338 0
139 339 4
140 340 13
141 341 0
142 342 7
143 343 0
144 344 0
145 345 0
146 346 0
147 347 6
148 348 4
149 349 2
150 350 7
151 351 15
152 352 11
153 353 15
154 354 15
155 355 9
156 356 7
157 357 0
158 358 4
159 359 0
160 360 0
161 361 9
162 362 9
163 363 9
164 364 4
165 365 9
166 366 11
167 367 4
168 368 7
169 369 11
170 370 11
171 371 0
172 372 7
173 373 0
174 374 0
175 375 11
176 376 0
177 377 4
178 378 6
179 379 4
180 380 0
181 381 2
182 382 7
183 383 0
184 384 0
185 385 0
186 386 0
187 387 17
188 388 0
189 389 11
190 390 0
191 391 9
192 392 0
193 393 0
194 394 0
195 395 0
196 396 0
197 397 0
198 398 0
199 399 6
200 400 0
201 401 13
202 402 15
203 403 15
204 404 0
205 405 0
206 406 0
207 407 7
208 408 6
209 409 0
210 410 9
211 411 2
212 412 4
213 413 11
214 414 15
215 415 18
216 416 20
217 417 18
218 418 0
219 419 0
220 420 0
221 421 0
222 422 0
223 423 0
224 424 0
225 425 0
226 426 0
227 427 0
228 428 0
229 429 0
230 430 2
231 431 0
232 432 0
233 433 0
234 434 0
235 435 7
236 436 7
237 437 4
238 438 0
239 439 9
240 440 11
241 441 0
242 442 11
243 443 9
244 444 13
245 445 9
246 446 11
247 447 9
248 448 7
249 449 9
250 450 9
251 451 7
252 452 7
253 453 11
254 454 11
255 455 11
256 456 9
257 457 7
258 458 13
259 459 7
260 460 15
261 461 9
262 462 4
263 463 9
264 464 13
265 465 4
266 466 6
267 467 0
268 468 0
269 469 4
270 470 18
271 471 22
272 472 6
273 473 13
274 474 15
275 475 9
276 476 0
277 477 9
278 478 13
279 479 13
280 480 9
281 481 11
282 482 18
283 483 11
284 484 18
285 485 0
286 486 11
287 487 9
288 488 15
289 489 6
290 490 0
291 491 2
292 492 0
293 493 11
294 494 9
295 495 4
296 496 0
297 497 2
298 498 9
299 499 2
300 500 7
301 501 11
302 502 0
303 503 11
304 504 0
305 505 0
306 506 0
307 507 0
308 508 0
309 509 0
310 510 0
311 511 0
312 512 0
313 513 0
314 514 0
315 515 0
316 516 0
317 517 0
318 518 0
319 519 0
320 520 0
321 521 0
322 522 0
323 523 0
324 524 0
325 525 0
326 526 0
327 527 0
328 528 0
329 529 0
330 530 0
331 531 0
332 532 0
333 533 0
334 534 0
335 535 0
336 536 0
337 537 0
338 538 0
339 539 0
340 540 0
341 541 0
342 542 0
343 543 0
344 544 0
345 545 0
346 546 0
347 547 0
348 548 0
349 549 0
350 550 0
351 551 0
352 552 0
353 553 0
354 554 0
355 555 0
356 556 0
357 557 0
358 558 0
359 559 0
360 560 0
361 561 0
362 562 0
363 563 0
364 564 0
365 565 0
366 566 0
367 567 0
368 568 0
369 569 0
370 570 0
371 571 0
372 572 0
373 573 0
374 574 0
375 575 6
376 576 4
377 577 37
378 578 17
379 579 18
380 580 9
381 581 11
382 582 4
383 583 11
384 584 9
385 585 7
386 586 9
387 587 0
388 588 0
389 589 0
390 590 2
391 591 20
392 592 11
393 593 0
394 594 0
395 595 13
396 596 0
397 597 6
398 598 11
399 599 20
400 600 11
401 601 6
402 602 0
403 603 0
404 604 0
405 605 7
406 606 7
407 607 0
408 608 2
409 609 11
410 610 11
411 611 28
412 612 33
413 613 15
414 614 20
415 615 20
416 616 9
417 617 18
418 618 7
419 619 2
420 620 22
421 621 22
422 622 15
423 623 20
424 624 30
425 625 17
426 626 26
427 627 15
428 628 15
429 629 35
430 630 13
431 631 26
432 632 17
433 633 9
434 634 15
435 635 33
436 636 28
437 637 13
438 638 9
439 639 28
440 640 15
441 641 30
442 642 46
443 643 39
444 644 17
445 645 43
446 646 24
447 647 39
448 648 22
449 649 17
450 650 18
451 651 18
452 652 20
453 653 20
454 654 7
455 655 6
456 656 11
457 657 15
458 658 20
459 659 15
460 660 0
461 661 15
462 662 17
463 663 26
464 664 24
465 665 15
466 666 30
467 667 15
468 668 20
469 669 18
470 670 15
471 671 11
472 672 17
473 673 13
474 674 18
475 675 17
476 676 20
477 677 0
478 678 0
479 679 9
480 680 0
481 681 2
482 682 0
483 683 2
484 684 9
485 685 0
486 686 4
487 687 7
488 688 0
489 689 0
490 690 0
491 691 0
492 692 0
493 693 0
494 694 0
495 695 0
496 696 0
497 697 0
498 698 0
499 699 11
500 700 0
501 701 2
502 702 0
503 703 0
504 704 0
505 705 0
506 706 0
507 707 0
508 708 0
509 709 2
510 710 0
511 711 0
512 712 4
513 713 0
514 714 0
515 715 0
516 716 0
517 717 0
518 718 0
519 719 0
520 720 6
521 721 0
522 722 11
523 723 9
524 724 18
525 725 17
526 726 2
527 727 6
528 728 0
529 729 2
530 730 13
531 731 0
532 732 0
533 733 6
534 734 24
535 735 20
536 736 15
537 737 26
538 738 11
539 739 11
540 740 2
541 741 0
542 742 0
543 743 0
544 744 0
545 745 0
546 746 0
547 747 2
548 748 6
549 749 0
550 750 0
551 751 0
552 752 0
553 753 0
554 754 6
555 755 9
556 756 6
557 757 9
558 758 7
559 759 11
560 760 0
561 761 6
562 762 13
563 763 11
564 764 9
565 765 11
566 766 2
567 767 0
568 768 6
569 769 15
570 770 11
571 771 6
572 772 11
573 773 7
574 774 15
575 775 17
576 776 9
577 777 7
578 778 6
579 779 0
580 780 0
581 781 0
582 782 0
583 783 7
584 784 0
585 785 13
586 786 0
587 787 0
588 788 7
589 789 0
590 790 0
591 791 7
592 792 9
593 793 0
594 794 7
595 795 0
596 796 7
597 797 0
598 798 9
599 799 18
600 800 11
601 801 0
602 802 6
603 803 0
604 804 2
605 805 11
606 806 0
607 807 6
608 808 9
609 809 11
610 810 2
611 811 11
612 812 0
613 813 11
614 814 6
615 815 17
616 816 2
617 817 2
618 818 0
619 819 6
620 820 4
621 821 7
622 822 7
623 823 9
624 824 13
625 825 0
626 826 7
627 827 13
628 828 18
629 829 0
630 830 13
631 831 11
632 832 0
633 833 0
634 834 4
635 835 0
636 836 0
637 837 2
638 838 0
639 839 2
640 840 15
641 841 11
642 842 0
643 843 9
644 844 11
645 845 4
646 846 11
647 847 9
648 848 9
649 849 7
650 850 11
651 851 2
652 852 11
653 853 11
654 854 0
655 855 0
656 856 0
657 857 7
658 858 6
659 859 11
660 860 13
661 861 17
662 862 0
663 863 0
664 864 6
665 865 0
666 866 11
667 867 4
668 868 4
669 869 0
670 870 13
671 871 6
672 872 7
673 873 6
674 874 0
675 875 0
676 876 0
677 877 13
678 878 2
679 879 4
680 880 7
681 881 7
682 882 0
683 883 0
684 884 0
685 885 4
686 886 0
687 887 0
688 888 0
689 889 0
690 890 2
691 891 0
692 892 0
693 893 0
694 894 0
695 895 0
696 896 0
697 897 0
698 898 7
699 899 0
700 900 0
701 901 0
702 902 0
703 903 0
704 904 2
705 905 0
706 906 0
707 907 0
708 908 0
709 909 0
710 910 0
711 911 0
712 912 0
713 913 0
714 914 0
715 915 9
716 916 0
717 917 0
718 918 0
719 919 7
720 920 4
721 921 7
722 922 7
723 923 0
724 924 0
725 925 0
726 926 7
727 927 0
728 928 0
729 929 0
730 930 0
731 931 0
732 932 0
733 933 0
734 934 0
735 935 0
736 936 0
737 937 0
738 938 0
739 939 0
740 940 0
741 941 0
742 942 0
743 943 0
744 944 0
745 945 0
746 946 7
747 947 0
748 948 7
749 949 0
750 950 2
751 951 0
752 952 9
753 953 0
754 954 0
755 955 0
756 956 0
757 957 0
758 958 0
759 959 9
760 960 0
761 961 0
762 962 7
763 963 0
764 964 0
765 965 4
766 966 9
767 967 0
768 968 11
769 969 13
770 970 0
771 971 7
772 972 0
773 973 9
774 974 0
775 975 7
776 976 0
777 977 0
778 978 11
779 979 2
780 980 0
781 981 0
782 982 0
783 983 4
784 984 0
785 985 0
786 986 0
787 987 0
788 988 6
789 989 6
790 990 0
791 991 0
792 992 2
793 993 0
794 994 2
795 995 0
796 996 0
797 997 0
798 998 17
799 999 0
800 1000 0
801 1001 6
802 1002 6
803 1003 0
804 1004 0
805 1005 0
806 1006 0
807 1007 0
808 1008 0
809 1009 2
810 1010 0
811 1011 0
812 1012 0
813 1013 6
814 1014 0
815 1015 4
816 1016 0
817 1017 0
818 1018 0
819 1019 0
820 1020 7
821 1021 0
822 1022 7
823 1023 9
824 1024 9
825 1025 9
826 1026 17
827 1027 9
828 1028 13
829 1029 13
830 1030 6
831 1031 15
832 1032 2
833 1033 6
834 1034 11
835 1035 2
836 1036 0
837 1037 0
838 1038 0
839 1039 0
840 1040 0
841 1041 11
842 1042 13
843 1043 9
844 1044 2
845 1045 24
846 1046 17
847 1047 9
848 1048 22
849 1049 0
850 1050 7
851 1051 0
852 1052 0
853 1053 4
854 1054 2
855 1055 2
856 1056 0
857 1057 0
858 1058 2
859 1059 0
860 1060 0
861 1061 2
862 1062 0
863 1063 2
864 1064 0
865 1065 0
866 1066 0
867 1067 9
868 1068 4
869 1069 2
870 1070 2
871 1071 28
872 1072 13
873 1073 0
874 1074 0
875 1075 11
876 1076 0
877 1077 0
878 1078 0
879 1079 13
880 1080 6
881 1081 13
882 1082 7
883 1083 0
884 1084 0
885 1085 2
886 1086 4
887 1087 0
888 1088 0
889 1089 0
890 1090 18
891 1091 11
892 1092 15
893 1093 11
894 1094 7
895 1095 13
896 1096 7
897 1097 11
898 1098 11
899 1099 11
900 1100 9
901 1101 11
902 1102 18
903 1103 11
904 1104 11
905 1105 15
906 1106 11
907 1107 13
908 1108 13
909 1109 9
910 1110 17
911 1111 11
912 1112 13
913 1113 15
914 1114 11
915 1115 15
916 1116 15
917 1117 9
918 1118 17
919 1119 7
920 1120 15
921 1121 11
922 1122 13
923 1123 17
924 1124 11
925 1125 7
926 1126 13
927 1127 11
928 1128 11
929 1129 9
930 1130 13
931 1131 13
932 1132 11
933 1133 11
934 1134 6
935 1135 11
936 1136 0
937 1137 9
938 1138 9
939 1139 0
940 1140 13
941 1141 0
942 1142 7
943 1143 7
944 1144 18
945 1145 7
946 1146 0
947 1147 6
948 1148 6
949 1149 0
950 1150 0
951 1151 0
952 1152 7
953 1153 0
954 1154 0
955 1155 0
956 1156 0
957 1157 0
958 1158 17
959 1159 13
960 1160 9
961 1161 13
962 1162 9
963 1163 9
964 1164 18
965 1165 22
966 1166 0
967 1167 0
968 1168 0
969 1169 0
970 1170 0
971 1171 0
972 1172 0
973 1173 0
974 1174 0
975 1175 0
976 1176 0
977 1177 2
978 1178 2
979 1179 6
980 1180 0
981 1181 0
982 1182 0
983 1183 0
984 1184 0
985 1185 9
986 1186 7
987 1187 2
988 1188 9
989 1189 0
990 1190 0
991 1191 4
992 1192 2
993 1193 0
994 1194 11
995 1195 0
996 1196 0
997 1197 4
998 1198 0
999 1199 0
1000 1200 0
1001 1201 0
1002 1202 0
1003 1203 0
1004 1204 0
1005 1205 6
1006 1206 0
1007 1207 0
1008 1208 0
1009 1209 7
1010 1210 0
1011 1211 0
1012 1212 4
1013 1213 0
1014 1214 0
1015 1215 0
1016 1216 0
1017 1217 0
1018 1218 0
1019 1219 0
1020 1220 0
1021 1221 6
1022 1222 0
1023 1223 0
1024 1224 0
1025 1225 0
1026 1226 0
1027 1227 0
1028 1228 0
1029 1229 0
1030 1230 0
1031 1231 0
1032 1232 0
1033 1233 0
1034 1234 0
1035 1235 0
1036 1236 0
1037 1237 0
1038 1238 0
1039 1239 0
1040 1240 0
1041 1241 0
1042 1242 0
1043 1243 0
1044 1244 0
1045 1245 0
1046 1246 0
1047 1247 0
1048 1248 0
1049 1249 0
1050 1250 0
1051 1251 0
1052 1252 0
1053 1253 0
1054 1254 0
1055 1255 0
1056 1256 0
1057 1257 0
1058 1258 0
1059 1259 0
1060 1260 0
1061 1261 0
1062 1262 0
1063 1263 0
1064 1264 0
1065 1265 0
1066 1266 0
1067 1267 0
1068 1268 0
1069 1269 0
1070 1270 0
1071 1271 0
1072 1272 0
1073 1273 0
1074 1274 0
1075 1275 0
1076 1276 0
1077 1277 0
1078 1278 0
1079 1279 0
1080 1280 0
1081 1281 0
1082 1282 0
1083 1283 0
1084 1284 0
1085 1285 0
1086 1286 0
1087 1287 0
1088 1288 0
1089 1289 0
1090 1290 0
1091 1291 0
1092 1292 0
1093 1293 0
1094 1294 0
1095 1295 0
1096 1296 0
1097 1297 0
1098 1298 0
1099 1299 0
1100 1300 0
1101 1301 0
1102 1302 0
1103 1303 0
1104 1304 0
1105 1305 0
1106 1306 0
1107 1307 0
1108 1308 0
1109 1309 0
1110 1310 0
1111 1311 0
1112 1312 0
1113 1313 0
1114 1314 0
1115 1315 0
1116 1316 0
1117 1317 0
1118 1318 0
1119 1319 0
1120 1320 0
1121 1321 0
1122 1322 0
1123 1323 0
1124 1324 0
1125 1325 0
1126 1326 0
1127 1327 0
1128 1328 0
1129 1329 0
1130 1330 0
1131 1331 0
1132 1332 0
1133 1333 0
1134 1334 0
1135 1335 0
1136 1336 0
1137 1337 0
1138 1338 0
1139 1339 0
1140 1340 0
1141 1341 0
1142 1342 0
1143 1343 0
1144 1344 0
1145 1345 0
1146 1346 0
1147 1347 0
1148 1348 0
1149 1349 0
1150 1350 0
1151 1351 0
1152 1352 0
1153 1353 0
1154 1354 0
1155 1355 0
1156 1356 0
1157 1357 0
1158 1358 0
1159 1359 0
1160 1360 0
1161 1361 0
1162 1362 0
1163 1363 0
1164 1364 0
1165 1365 0
1166 1366 0
1167 1367 0
1168 1368 0
1169 1369 0
1170 1370 0
1171 1371 0
1172 1372 0
1173 1373 0
1174 1374 0
1175 1375 0
1176 1376 0
1177 1377 0
1178 1378 0
1179 1379 0
1180 1380 0
1181 1381 0
1182 1382 0
1183 1383 0
1184 1384 0
1185 1385 0
1186 1386 2
1187 1387 0
1188 1388 0
1189 1389 0
1190 1390 0
1191 1391 0
1192 1392 15
1193 1393 11
1194 1394 0
1195 1395 0
1196 1396 0
1197 1397 0
1198 1398 0
1199 1399 0
1200 1400 9
1201 1401 7
1202 1402 0
1203 1403 0
1204 1404 4
1205 1405 4
1206 1406 7
1207 1407 9
1208 1408 11
1209 1409 11
1210 1410 0
1211 1411 0
1212 1412 0
1213 1413 2
1214 1414 18
1215 1415 11
1216 1416 2
1217 1417 7
1218 1418 7
1219 1419 11
1220 1420 4
1221 1421 4
1222 1422 4
1223 1423 9
1224 1424 15
1225 1425 7
1226 1426 17
1227 1427 17
1228 1428 2
1229 1429 2
1230 1430 7
1231 1431 7
1232 1432 7
1233 1433 0
1234 1434 0
1235 1435 7
1236 1436 0
1237 1437 0
1238 1438 11
1239 1439 4
1240 1440 6
1241 1441 9
1242 1442 11
1243 1443 7
1244 1444 0
1245 1445 6
1246 1446 15
1247 1447 6
1248 1448 28
1249 1449 9
1250 1450 18
1251 1451 17
1252 1452 4
1253 1453 4
1254 1454 4
1255 1455 7
1256 1456 13
1257 1457 0
1258 1458 2
1259 1459 0
1260 1460 0
1261 1461 6
1262 1462 9
1263 1463 15
1264 1464 9
1265 1465 0
1266 1466 17
1267 1467 6
1268 1468 0
1269 1469 20
1270 1470 9
1271 1471 0
1272 1472 0
1273 1473 11
1274 1474 9
1275 1475 11
1276 1476 0
1277 1477 11
1278 1478 11
1279 1479 0
1280 1480 0
1281 1481 0
1282 1482 0
1283 1483 6
1284 1484 0
1285 1485 0
1286 1486 0
1287 1487 0
1288 1488 0
1289 1489 0
1290 1490 0
1291 1491 0
1292 1492 0
1293 1493 4
1294 1494 6
1295 1495 0
1296 1496 7
1297 1497 15
1298 1498 4
1299 1499 7
1300 1500 6
1301 1501 9
1302 1502 7
1303 1503 9
1304 1504 9
1305 1505 7
1306 1506 7
1307 1507 9
1308 1508 0
1309 1509 4
1310 1510 9
1311 1511 7
1312 1512 9
1313 1513 9
1314 1514 7
1315 1515 4
1316 1516 9
1317 1517 9
1318 1518 11
1319 1519 7
1320 1520 11
1321 1521 9
1322 1522 7
1323 1523 6
1324 1524 9
1325 1525 9
1326 1526 6
1327 1527 6
1328 1528 6
1329 1529 11
1330 1530 6
1331 1531 7
1332 1532 7
1333 1533 6
1334 1534 7
1335 1535 7
1336 1536 7
1337 1537 9
1338 1538 11
1339 1539 9
1340 1540 6
1341 1541 13
1342 1542 7
1343 1543 9
1344 1544 2
1345 1545 9
1346 1546 6
1347 1547 11
1348 1548 6
1349 1549 11
1350 1550 13
1351 1551 13
1352 1552 11
1353 1553 6
1354 1554 15
1355 1555 4
1356 1556 6
1357 1557 11
1358 1558 11
1359 1559 18
1360 1560 6
1361 1561 6
1362 1562 4
1363 1563 11
1364 1564 7
1365 1565 7
1366 1566 7
1367 1567 6
1368 1568 9
1369 1569 11
1370 1570 7
1371 1571 7
1372 1572 13
1373 1573 7
1374 1574 7
1375 1575 6
1376 1576 11
1377 1577 7
1378 1578 6
1379 1579 6
1380 1580 7
1381 1581 11
1382 1582 4
1383 1583 7
1384 1584 7
1385 1585 9
1386 1586 7
1387 1587 0
1388 1588 0
1389 1589 0
1390 1590 0
1391 1591 4
1392 1592 7
1393 1593 13
1394 1594 9
1395 1595 6
1396 1596 13
1397 1597 7
1398 1598 7
1399 1599 9
1400 1600 11
1401 1601 7
1402 1602 4
1403 1603 11
1404 1604 6
1405 1605 9
1406 1606 6
1407 1607 7
1408 1608 7
1409 1609 11
1410 1610 7
1411 1611 9
1412 1612 11
1413 1613 11
1414 1614 6
1415 1615 7
1416 1616 9
1417 1617 6
1418 1618 11
1419 1619 11
1420 1620 7
1421 1621 9
1422 1622 7
1423 1623 18
1424 1624 17
1425 1625 26
1426 1626 17
1427 1627 11
1428 1628 9
1429 1629 9
1430 1630 11
1431 1631 11
1432 1632 11
1433 1633 7
1434 1634 11
1435 1635 11
1436 1636 15
1437 1637 11
1438 1638 7
1439 1639 7
1440 1640 9
1441 1641 7
1442 1642 6
1443 1643 11
1444 1644 11
1445 1645 11
1446 1646 13
1447 1647 9
1448 1648 11
1449 1649 7
1450 1650 7
1451 1651 2
1452 1652 9
1453 1653 7
1454 1654 13
1455 1655 15
1456 1656 11
1457 1657 6
1458 1658 7
1459 1659 7
1460 1660 7
1461 1661 0
1462 1662 0
1463 1663 0
1464 1664 0
1465 1665 0
1466 1666 0
1467 1667 0
1468 1668 0
1469 1669 0
1470 1670 0
1471 1671 0
1472 1672 4
1473 1673 0
1474 1674 4
1475 1675 0
1476 1676 4
1477 1677 4
1478 1678 2
1479 1679 2
1480 1680 0
1481 1681 4
1482 1682 0
1483 1683 0
1484 1684 4
1485 1685 9
1486 1686 9
1487 1687 0
1488 1688 2
1489 1689 4
1490 1690 7
1491 1691 7
1492 1692 15
1493 1693 6
1494 1694 24
1495 1695 7
1496 1696 15
1497 1697 15
1498 1698 31
1499 1699 17
1500 1700 2
1501 1701 2
1502 1702 0
1503 1703 18
1504 1704 15
1505 1705 15
1506 1706 0
1507 1707 7
1508 1708 18
1509 1709 7
1510 1710 13
1511 1711 0
1512 1712 6
1513 1713 7
1514 1714 9
1515 1715 15
1516 1716 13
1517 1717 13
1518 1718 2
1519 1719 13
1520 1720 13
1521 1721 6
1522 1722 6
1523 1723 26
1524 1724 26
1525 1725 7
1526 1726 20
1527 1727 15
1528 1728 15
1529 1729 18
1530 1730 20
1531 1731 13
1532 1732 15
1533 1733 20
1534 1734 18
1535 1735 13
1536 1736 15
1537 1737 20
1538 1738 13
1539 1739 22
1540 1740 11
1541 1741 4
1542 1742 7
1543 1743 20
1544 1744 7
1545 1745 43
1546 1746 6
1547 1747 2
1548 1748 2
1549 1749 26
1550 1750 15
1551 1751 22
1552 1752 11
1553 1753 13
1554 1754 18
1555 1755 9
1556 1756 13
1557 1757 6
1558 1758 11
1559 1759 15
1560 1760 11
1561 1761 20
1562 1762 11
1563 1763 7
1564 1764 28
1565 1765 22
1566 1766 11
1567 1767 13
1568 1768 2
1569 1769 0
1570 1770 0
1571 1771 0
1572 1772 4
1573 1773 0
1574 1774 0
1575 1775 15
1576 1776 13
1577 1777 9
1578 1778 6
1579 1779 15
1580 1780 13
1581 1781 17
1582 1782 0
1583 1783 9
1584 1784 26
1585 1785 24
1586 1786 11
1587 1787 15
1588 1788 15
1589 1789 15
1590 1790 11
1591 1791 6
1592 1792 17
1593 1793 6
1594 1794 6
1595 1795 7
1596 1796 2
1597 1797 0
1598 1798 26
1599 1799 4
1600 1800 20
1601 1801 13
1602 1802 6
1603 1803 17
1604 1804 4
1605 1805 6
1606 1806 9
1607 1807 6
1608 1808 7
1609 1809 9
1610 1810 30
1611 1811 13
1612 1812 17
1613 1813 18
1614 1814 11
1615 1815 13
1616 1816 17
1617 1817 13
1618 1818 18
1619 1819 17
1620 1820 9
1621 1821 24
1622 1822 4
1623 1823 7
1624 1824 15
1625 1825 2
1626 1826 39
1627 1827 13
1628 1828 18
1629 1829 11
1630 1830 9
1631 1831 6
1632 1832 2
1633 1833 17
1634 1834 7
1635 1835 13
1636 1836 7
1637 1837 6
1638 1838 9
1639 1839 7
1640 1840 4
1641 1841 7
1642 1842 7
1643 1843 2
1644 1844 9
1645 1845 17
1646 1846 22
1647 1847 15
1648 1848 15
1649 1849 18
1650 1850 22
1651 1851 30
1652 1852 17
1653 1853 18
1654 1854 17
1655 1855 0
1656 1856 7
1657 1857 9
1658 1858 9
1659 1859 9
1660 1860 18
1661 1861 15
1662 1862 9
1663 1863 13
1664 1864 11
1665 1865 17
1666 1866 17
1667 1867 13
1668 1868 18
1669 1869 13
1670 1870 0
1671 1871 7
1672 1872 9
1673 1873 20
1674 1874 15
1675 1875 13
1676 1876 4
1677 1877 4
1678 1878 11
1679 1879 15
1680 1880 4
1681 1881 9
1682 1882 13
1683 1883 6
1684 1884 18
1685 1885 7
1686 1886 9
1687 1887 9
1688 1888 0
1689 1889 0
1690 1890 17
1691 1891 0
1692 1892 20
1693 1893 18
1694 1894 18
1695 1895 4
1696 1896 11
1697 1897 2
1698 1898 6
1699 1899 11
1700 1900 4
1701 1901 4
1702 1902 0
1703 1903 0
1704 1904 0
1705 1905 0
1706 1906 0
1707 1907 11
1708 1908 18
1709 1909 15
1710 1910 20
1711 1911 13
1712 1912 9
1713 1913 4
1714 1914 17
1715 1915 13
1716 1916 9
1717 1917 24
1718 1918 13
1719 1919 4
1720 1920 4
1721 1921 15
1722 1922 4
1723 1923 13
1724 1924 15
1725 1925 4
1726 1926 2
1727 1927 4
1728 1928 9
1729 1929 17
1730 1930 7
1731 1931 4
1732 1932 20
1733 1933 11
1734 1934 4
1735 1935 13
1736 1936 15
1737 1937 18
1738 1938 48
1739 1939 6
1740 1940 6
1741 1941 7
1742 1942 0
1743 1943 0
1744 1944 0
1745 1945 6
1746 1946 2
1747 1947 2
1748 1948 2
1749 1949 9
1750 1950 15
1751 1951 22
1752 1952 41
1753 1953 26
1754 1954 31
1755 1955 17
1756 1956 20
1757 1957 24
1758 1958 15
1759 1959 33
1760 1960 44
1761 1961 13
1762 1962 7
1763 1963 18
1764 1964 22
1765 1965 26
1766 1966 7
1767 1967 22
1768 1968 17
1769 1969 13
1770 1970 11
1771 1971 6
1772 1972 11
1773 1973 9
1774 1974 9
1775 1975 7
1776 1976 9
1777 1977 9
1778 1978 6
1779 1979 6
1780 1980 7
1781 1981 17
1782 1982 17
1783 1983 17
1784 1984 7
1785 1985 0
1786 1986 7
1787 1987 22
1788 1988 17
1789 1989 15
1790 1990 24
1791 1991 9
1792 1992 4
1793 1993 7
1794 1994 20
1795 1995 11
1796 1996 9
1797 1997 17
1798 1998 26
1799 1999 20
1800 2000 15
1801 2001 22
1802 2002 7
1803 2003 20
1804 2004 7
1805 2005 17
1806 2006 20
1807 2007 13
1808 2008 9
1809 2009 7
1810 2010 13
1811 2011 11
1812 2012 9
1813 2013 7
1814 2014 22
1815 2015 17
1816 2016 9
1817 2017 15
1818 2018 7
1819 2019 7
1820 2020 24
1821 2021 20
1822 2022 11
1823 2023 13
1824 2024 9
1825 2025 0
1826 2026 2
1827 2027 7
1828 2028 11
1829 2029 11
1830 2030 24
1831 2031 22
1832 2032 28
1833 2033 20
1834 2034 18
1835 2035 13
1836 2036 26
1837 2037 9
1838 2038 17
1839 2039 24
1840 2040 26
1841 2041 18
1842 2042 15
1843 2043 15
1844 2044 30
1845 2045 4
1846 2046 9
1847 2047 26
1848 2048 28
1849 2049 26
1850 2050 17
1851 2051 20
1852 2052 11
1853 2053 9
1854 2054 48
1855 2055 18
1856 2056 26
1857 2057 18
1858 2058 18
1859 2059 33
1860 2060 17
1861 2061 22
1862 2062 18
1863 2063 22
1864 2064 17
1865 2065 30
1866 2066 24
1867 2067 20
1868 2068 35
1869 2069 31
1870 2070 30
1871 2071 24
1872 2072 22
1873 2073 7
1874 2074 7
1875 2075 13
1876 2076 6
1877 2077 17
1878 2078 11
1879 2079 15
1880 2080 20
1881 2081 13
1882 2082 17
1883 2083 20
1884 2084 22
1885 2085 13
1886 2086 4
1887 2087 2
1888 2088 11
1889 2089 13
1890 2090 0
1891 2091 0
1892 2092 0
1893 2093 17
1894 2094 17
1895 2095 7
1896 2096 9
1897 2097 7
1898 2098 17
1899 2099 6
1900 2100 13
1901 2101 17
1902 2102 13
1903 2103 17
1904 2104 9
1905 2105 6
1906 2106 20
1907 2107 20
1908 2108 22
1909 2109 17
1910 2110 20
1911 2111 37
1912 2112 17
1913 2113 7
1914 2114 20
1915 2115 13
1916 2116 15
1917 2117 0
1918 2118 7
1919 2119 11
1920 2120 18
1921 2121 7
1922 2122 9
1923 2123 7
1924 2124 7
1925 2125 15
1926 2126 24
1927 2127 31
1928 2128 13
1929 2129 26
1930 2130 17
1931 2131 11
1932 2132 7
1933 2133 7
1934 2134 7
1935 2135 11
1936 2136 15
1937 2137 41
1938 2138 15
1939 2139 18
1940 2140 31
1941 2141 9
1942 2142 11
1943 2143 11
1944 2144 11
1945 2145 20
1946 2146 9
1947 2147 9
1948 2148 7
1949 2149 26
1950 2150 17
1951 2151 18
1952 2152 15
1953 2153 20
1954 2154 9
1955 2155 9
1956 2156 17
1957 2157 2
1958 2158 2
1959 2159 9
1960 2160 7
1961 2161 9
1962 2162 15
1963 2163 28
1964 2164 11
1965 2165 7
1966 2166 20
1967 2167 13
1968 2168 0
1969 2169 6
1970 2170 9
1971 2171 7
1972 2172 2
1973 2173 2
1974 2174 2
1975 2175 0
1976 2176 2
1977 2177 9
1978 2178 6
1979 2179 6
1980 2180 2
1981 2181 0
1982 2182 0
1983 2183 2
1984 2184 20
1985 2185 11
1986 2186 4
1987 2187 0
1988 2188 4
1989 2189 0
1990 2190 9
1991 2191 0
1992 2192 2
1993 2193 7
1994 2194 11
1995 2195 2
1996 2196 9
1997 2197 18
1998 2198 15
1999 2199 17
2000 2200 9
2001 2201 6
2002 2202 7
2003 2203 2
2004 2204 18
2005 2205 31
2006 2206 44
2007 2207 9
2008 2208 2
2009 2209 0
2010 2210 0
2011 2211 0
2012 2212 0
2013 2213 0
2014 2214 0
2015 2215 4
2016 2216 0
2017 2217 0
2018 2218 0
2019 2219 2
2020 2220 4
2021 2221 0
2022 2222 6
2023 2223 2
2024 2224 0
2025 2225 0
2026 2226 0
2027 2227 0
2028 2228 0
2029 2229 0
2030 2230 0
2031 2231 2
2032 2232 0
2033 2233 2
2034 2234 0
2035 2235 0
2036 2236 0
2037 2237 0
2038 2238 0
2039 2239 0
2040 2240 2
2041 2241 2
2042 2242 0
2043 2243 0
2044 2244 0
2045 2245 0
2046 2246 0
2047 2247 0
2048 2248 9
2049 2249 22
2050 2250 11
2051 2251 15
2052 2252 26
2053 2253 17
2054 2254 9
2055 2255 11
2056 2256 2
2057 2257 0
2058 2258 0
2059 2259 4
2060 2260 0
2061 2261 0
2062 2262 0
2063 2263 9
2064 2264 2
2065 2265 0
2066 2266 2
2067 2267 20
2068 2268 0
2069 2269 11
2070 2270 28
2071 2271 0
2072 2272 0
2073 2273 7
2074 2274 7
2075 2275 7
2076 2276 4
2077 2277 20
2078 2278 0
2079 2279 0
2080 2280 0
2081 2281 13
2082 2282 0
2083 2283 28
2084 2284 4
2085 2285 7
2086 2286 0
2087 2287 0
2088 2288 0
2089 2289 15
2090 2290 0
2091 2291 6
2092 2292 0
2093 2293 2
2094 2294 4
2095 2295 6
2096 2296 22
2097 2297 18
2098 2298 0
2099 2299 0
2100 2300 9
2101 2301 7
2102 2302 9
2103 2303 13
2104 2304 15
2105 2305 9
2106 2306 24
2107 2307 22
2108 2308 15
2109 2309 11
2110 2310 2
2111 2311 18
2112 2312 4
2113 2313 17
2114 2314 24
2115 2315 24
2116 2316 26
2117 2317 22
2118 2318 20
2119 2319 28
2120 2320 33
2121 2321 18
2122 2322 24
2123 2323 9
2124 2324 9
2125 2325 11
2126 2326 9
2127 2327 6
2128 2328 0
2129 2329 17
2130 2330 22
2131 2331 15
2132 2332 7
2133 2333 18
2134 2334 9
2135 2335 18
2136 2336 37
2137 2337 30
2138 2338 28
2139 2339 9
2140 2340 17
2141 2341 20
2142 2342 0
2143 2343 4
2144 2344 13
2145 2345 0
2146 2346 11
2147 2347 0
2148 2348 7
2149 2349 7
2150 2350 20
2151 2351 6
2152 2352 9
2153 2353 13
2154 2354 15
2155 2355 31
2156 2356 28
2157 2357 15
2158 2358 18
2159 2359 7
2160 2360 4
2161 2361 11
2162 2362 15
2163 2363 15
2164 2364 4
2165 2365 9
2166 2366 15
2167 2367 11
2168 2368 31
2169 2369 15
2170 2370 13
2171 2371 15
2172 2372 22
2173 2373 0
2174 2374 26
2175 2375 4
2176 2376 11
2177 2377 11
2178 2378 7
2179 2379 15
2180 2380 2
2181 2381 13
2182 2382 4
2183 2383 9
2184 2384 0
2185 2385 11
2186 2386 7
2187 2387 11
2188 2388 11
2189 2389 7
2190 2390 0
2191 2391 2
2192 2392 20
2193 2393 11
2194 2394 6
2195 2395 13
2196 2396 11
2197 2397 0
2198 2398 17
2199 2399 7
2200 2400 0
2201 2401 7
2202 2402 13
2203 2403 15
2204 2404 18
2205 2405 0
2206 2406 0
2207 2407 0
2208 2408 6
2209 2409 0
2210 2410 7
2211 2411 0
2212 2412 2
2213 2413 9
2214 2414 0
2215 2415 7
2216 2416 7
2217 2417 7
2218 2418 18
2219 2419 17
2220 2420 35
2221 2421 18
2222 2422 9
2223 2423 24
2224 2424 33
2225 2425 26
2226 2426 28
2227 2427 44
2228 2428 24
2229 2429 37
2230 2430 28
2231 2431 33
2232 2432 31
2233 2433 13
2234 2434 9
2235 2435 2
2236 2436 18
2237 2437 22
2238 2438 0
2239 2439 17
2240 2440 4
2241 2441 9
2242 2442 7
2243 2443 9
2244 2444 7
2245 2445 4
2246 2446 4
2247 2447 18
2248 2448 13
2249 2449 4
2250 2450 2
2251 2451 13
2252 2452 30
2253 2453 22
2254 2454 28
2255 2455 4
2256 2456 18
2257 2457 7
2258 2458 9
2259 2459 2
2260 2460 28
2261 2461 18
2262 2462 17
2263 2463 35
2264 2464 30
2265 2465 22
2266 2466 44
2267 2467 22
2268 2468 20
2269 2469 33
2270 2470 9
2271 2471 20
2272 2472 15
2273 2473 6
2274 2474 15
2275 2475 17
2276 2476 6
2277 2477 6
2278 2478 15
2279 2479 11
2280 2480 4
2281 2481 7
2282 2482 9
2283 2483 9
2284 2484 0
2285 2485 0
2286 2486 2
2287 2487 31
2288 2488 9
2289 2489 20
2290 2490 4
2291 2491 17
2292 2492 20
2293 2493 11
2294 2494 9
2295 2495 7
2296 2496 9
2297 2497 20
2298 2498 18
2299 2499 11
2300 2500 7
2301 2501 11
2302 2502 9
2303 2503 22
2304 2504 2
2305 2505 6
2306 2506 11
2307 2507 9
2308 2508 30
2309 2509 26
2310 2510 35
2311 2511 31
2312 2512 22
2313 2513 24
2314 2514 30
2315 2515 9
2316 2516 11
2317 2517 15
2318 2518 17
2319 2519 0
2320 2520 7
2321 2521 20
2322 2522 7
2323 2523 4
2324 2524 9
2325 2525 0
2326 2526 6
2327 2527 9
2328 2528 11
2329 2529 0
2330 2530 4
2331 2531 6
2332 2532 33
2333 2533 17
2334 2534 15
2335 2535 13
2336 2536 7
2337 2537 9
2338 2538 0
2339 2539 7
2340 2540 9
2341 2541 22
2342 2542 35
2343 2543 17
2344 2544 41
2345 2545 20
2346 2546 35
2347 2547 18
2348 2548 28
2349 2549 22
2350 2550 7
2351 2551 0
2352 2552 15
2353 2553 15
2354 2554 22
2355 2555 4
2356 2556 28
2357 2557 20
2358 2558 20
2359 2559 24
2360 2560 24
2361 2561 7
2362 2562 11
2363 2563 13
2364 2564 9
2365 2565 11
2366 2566 0
2367 2567 13
2368 2568 7
2369 2569 11
2370 2570 20
2371 2571 24
2372 2572 28
2373 2573 26
2374 2574 7
2375 2575 20
2376 2576 28
2377 2577 24
2378 2578 7
2379 2579 18
2380 2580 9
2381 2581 4
2382 2582 11
2383 2583 6
2384 2584 4
2385 2585 13
2386 2586 17
2387 2587 4
2388 2588 26
2389 2589 6
2390 2590 7
2391 2591 2
2392 2592 11
2393 2593 11
2394 2594 18
2395 2595 17
2396 2596 20
2397 2597 18
2398 2598 9
2399 2599 24
2400 2600 31
2401 2601 24
2402 2602 13
2403 2603 24
2404 2604 9
2405 2605 17
2406 2606 11
2407 2607 20
2408 2608 17
2409 2609 13
2410 2610 30
2411 2611 11
2412 2612 13
2413 2613 20
2414 2614 15
2415 2615 11
2416 2616 13
2417 2617 7
2418 2618 30
2419 2619 17
2420 2620 13
2421 2621 15
2422 2622 22
2423 2623 9
2424 2624 15
2425 2625 20
2426 2626 7
2427 2627 30
2428 2628 6
2429 2629 28
2430 2630 7
2431 2631 15
2432 2632 17
2433 2633 44
2434 2634 39
2435 2635 33
2436 2636 18
2437 2637 22
2438 2638 15
2439 2639 6
2440 2640 9
2441 2641 7
2442 2642 2
2443 2643 4
2444 2644 7
2445 2645 17
2446 2646 0
2447 2647 6
2448 2648 7
2449 2649 7
2450 2650 4
2451 2651 7
2452 2652 7
2453 2653 7
2454 2654 0
2455 2655 20
2456 2656 9
2457 2657 11
2458 2658 9
2459 2659 7
2460 2660 0
2461 2661 9
2462 2662 22
2463 2663 17
2464 2664 22
2465 2665 15
2466 2666 6
2467 2667 9
2468 2668 24
2469 2669 6
2470 2670 15
2471 2671 6
2472 2672 0
2473 2673 9
2474 2674 26
2475 2675 22
2476 2676 22
2477 2677 22
2478 2678 13
2479 2679 7
2480 2680 6
2481 2681 6
2482 2682 9
2483 2683 13
2484 2684 9
2485 2685 7
2486 2686 7
2487 2687 4
2488 2688 7
2489 2689 7
2490 2690 7
2491 2691 9
2492 2692 4
2493 2693 7
2494 2694 9
2495 2695 6
2496 2696 7
2497 2697 0
2498 2698 9
2499 2699 13
2500 2700 11
2501 2701 7
2502 2702 9
2503 2703 17
2504 2704 11
2505 2705 13
2506 2706 7
2507 2707 11
2508 2708 2
2509 2709 9
2510 2710 13
2511 2711 11
2512 2712 11
2513 2713 9
2514 2714 15
2515 2715 4
2516 2716 2
2517 2717 13
2518 2718 7
2519 2719 7
2520 2720 6
2521 2721 15
2522 2722 9
2523 2723 7
2524 2724 0
2525 2725 4
2526 2726 31
2527 2727 15
2528 2728 6
2529 2729 7
2530 2730 7
2531 2731 11
2532 2732 9
2533 2733 11
2534 2734 7
2535 2735 9
2536 2736 7
2537 2737 7
2538 2738 11
2539 2739 17
2540 2740 9
2541 2741 2
2542 2742 7
2543 2743 9
2544 2744 7
2545 2745 7
2546 2746 7
2547 2747 17
2548 2748 26
2549 2749 22
2550 2750 17
2551 2751 7
2552 2752 9
2553 2753 2
2554 2754 20
2555 2755 18
2556 2756 20
2557 2757 35
2558 2758 41
2559 2759 13
2560 2760 20
2561 2761 20
2562 2762 11
2563 2763 13
2564 2764 35
2565 2765 35
2566 2766 20
2567 2767 13
2568 2768 7
2569 2769 4
2570 2770 22
2571 2771 37
2572 2772 11
2573 2773 11
2574 2774 13
2575 2775 9
2576 2776 9
2577 2777 7
2578 2778 2
2579 2779 0
2580 2780 2
2581 2781 9
2582 2782 0
2583 2783 7
2584 2784 2
2585 2785 13
2586 2786 15
2587 2787 11
2588 2788 7
2589 2789 17
2590 2790 0
2591 2791 0
2592 2792 11
2593 2793 2
2594 2794 2
2595 2795 2
2596 2796 26
2597 2797 15
2598 2798 0
2599 2799 6
2600 2800 2
2601 2801 2
2602 2802 2
2603 2803 11
2604 2804 9
2605 2805 20
2606 2806 17
2607 2807 7
2608 2808 4
2609 2809 18
2610 2810 11
2611 2811 26
2612 2812 7
2613 2813 7
2614 2814 11
2615 2815 13
2616 2816 2
2617 2817 15
2618 2818 15
2619 2819 13
2620 2820 18
2621 2821 0
2622 2822 4
2623 2823 9
2624 2824 9
2625 2825 7
2626 2826 9
2627 2827 9
2628 2828 9
2629 2829 11
2630 2830 13
2631 2831 13
2632 2832 4
2633 2833 11
2634 2834 28
2635 2835 6
2636 2836 2
2637 2837 13
2638 2838 28
2639 2839 7
2640 2840 18
2641 2841 35
2642 2842 18
2643 2843 15
2644 2844 24
2645 2845 22
2646 2846 20
2647 2847 9
2648 2848 24
2649 2849 15
2650 2850 13
2651 2851 24
2652 2852 22
2653 2853 31
2654 2854 17
2655 2855 18
2656 2856 18
2657 2857 18
2658 2858 20
2659 2859 15
2660 2860 24
2661 2861 22
2662 2862 18
2663 2863 17
2664 2864 17
2665 2865 33
2666 2866 9
2667 2867 22
2668 2868 24
2669 2869 17
2670 2870 28
2671 2871 17
2672 2872 9
2673 2873 7
2674 2874 13
2675 2875 11
2676 2876 7
2677 2877 11
2678 2878 30
2679 2879 31
2680 2880 28
2681 2881 18
2682 2882 15
2683 2883 28
2684 2884 24
2685 2885 28
2686 2886 22
2687 2887 22
2688 2888 17
2689 2889 20
2690 2890 9
2691 2891 9
2692 2892 11
2693 2893 11
2694 2894 9
2695 2895 20
2696 2896 11
2697 2897 28
2698 2898 37
2699 2899 22
2700 2900 28
2701 2901 26
2702 2902 30
2703 2903 22
2704 2904 17
2705 2905 26
2706 2906 31
2707 2907 33
2708 2908 18
2709 2909 31
2710 2910 26
2711 2911 24
2712 2912 31
2713 2913 28
2714 2914 30
2715 2915 11
2716 2916 24
2717 2917 24
2718 2918 7
2719 2919 22
2720 2920 18
2721 2921 20
2722 2922 9
2723 2923 31
2724 2924 17
2725 2925 24
2726 2926 35
2727 2927 18
2728 2928 28
2729 2929 24
2730 2930 18
2731 2931 20
2732 2932 24
2733 2933 39
2734 2934 30
2735 2935 26
2736 2936 26
2737 2937 22
2738 2938 17
2739 2939 24
2740 2940 28
2741 2941 37
2742 2942 15
2743 2943 41
2744 2944 20
2745 2945 20
2746 2946 33
2747 2947 20
2748 2948 26
2749 2949 37
2750 2950 17
2751 2951 35
2752 2952 28
2753 2953 28
2754 2954 24
2755 2955 24
2756 2956 11
2757 2957 20
2758 2958 30
2759 2959 24
2760 2960 22
2761 2961 20
2762 2962 13
2763 2963 30
2764 2964 17
2765 2965 11
2766 2966 35
2767 2967 17
2768 2968 18
2769 2969 24
2770 2970 20
2771 2971 26
2772 2972 28
2773 2973 15
2774 2974 13
2775 2975 11
2776 2976 15
2777 2977 22
2778 2978 22
2779 2979 22
2780 2980 15
2781 2981 4
2782 2982 24
2783 2983 6
2784 2984 20
2785 2985 15
2786 2986 18
2787 2987 15
2788 2988 9
2789 2989 20
2790 2990 37
2791 2991 7
2792 2992 30
2793 2993 9
2794 2994 7
2795 2995 20
2796 2996 17
2797 2997 13
2798 2998 0
2799 2999 0
2800 3000 7
2801 3001 9
2802 3002 9
2803 3003 0
2804 3004 0
2805 3005 17
2806 3006 11
2807 3007 11
2808 3008 9
2809 3009 7
2810 3010 11
2811 3011 18
2812 3012 7
2813 3013 15
2814 3014 15
2815 3015 0
2816 3016 7
2817 3017 13
2818 3018 13
2819 3019 0
2820 3020 13
2821 3021 13
2822 3022 9
2823 3023 11
2824 3024 13
2825 3025 17
2826 3026 11
2827 3027 7
2828 3028 0
2829 3029 7
2830 3030 13
2831 3031 9
2832 3032 0
2833 3033 0
2834 3034 0
2835 3035 0
2836 3036 9
2837 3037 18
2838 3038 13
2839 3039 9
2840 3040 17
2841 3041 7
2842 3042 2
2843 3043 11
2844 3044 17
2845 3045 24
2846 3046 9
2847 3047 11
2848 3048 13
2849 3049 17
2850 3050 9
2851 3051 7
2852 3052 9
2853 3053 0
2854 3054 11
2855 3055 9
2856 3056 9
2857 3057 7
2858 3058 0
2859 3059 4
2860 3060 6
2861 3061 7
2862 3062 7
2863 3063 35
2864 3064 31
2865 3065 37
2866 3066 11
2867 3067 24
2868 3068 17
2869 3069 17
2870 3070 28
2871 3071 37
2872 3072 18
2873 3073 26
2874 3074 24
2875 3075 11
2876 3076 0
2877 3077 0
2878 3078 6
2879 3079 4
2880 3080 13
2881 3081 24
2882 3082 9
2883 3083 6
2884 3084 28
2885 3085 18
2886 3086 13
2887 3087 17
2888 3088 13
2889 3089 11
2890 3090 2
2891 3091 0
2892 3092 13
2893 3093 15
2894 3094 24
2895 3095 15
2896 3096 15
2897 3097 9
2898 3098 9
2899 3099 26
2900 3100 13
2901 3101 9
2902 3102 15
2903 3103 22
2904 3104 18
2905 3105 15
2906 3106 13
2907 3107 20
2908 3108 0
2909 3109 0
2910 3110 0
2911 3111 0
2912 3112 0
2913 3113 0
2914 3114 2
2915 3115 26
2916 3116 15
2917 3117 17
2918 3118 15
2919 3119 18
2920 3120 17
2921 3121 13
2922 3122 15
2923 3123 18
2924 3124 13
2925 3125 0
2926 3126 0
2927 3127 0
2928 3128 7
2929 3129 15
2930 3130 20
2931 3131 7
2932 3132 9
2933 3133 0
2934 3134 0
2935 3135 2
2936 3136 9
2937 3137 0
2938 3138 7
2939 3139 9
2940 3140 7
2941 3141 7
2942 3142 9
2943 3143 13
2944 3144 17
2945 3145 0
2946 3146 9
2947 3147 30
2948 3148 28
2949 3149 37
2950 3150 24
2951 3151 37
2952 3152 26
2953 3153 31
2954 3154 26
2955 3155 15
2956 3156 20
2957 3157 22
2958 3158 31
2959 3159 26
2960 3160 22
2961 3161 20
2962 3162 17
2963 3163 7
2964 3164 20
2965 3165 11
2966 3166 18
2967 3167 11
2968 3168 24
2969 3169 20
2970 3170 26
2971 3171 9
2972 3172 31
2973 3173 26
2974 3174 24
2975 3175 22
2976 3176 17
2977 3177 30
2978 3178 13
2979 3179 20
2980 3180 15
2981 3181 30
2982 3182 30
2983 3183 31
2984 3184 22
2985 3185 20
2986 3186 28
2987 3187 28
2988 3188 26
2989 3189 33
2990 3190 28
2991 3191 11
2992 3192 17
2993 3193 26
2994 3194 28
2995 3195 22
2996 3196 24
2997 3197 18
2998 3198 30
2999 3199 24
3000 3200 9
3001 3201 20
3002 3202 18
3003 3203 17
3004 3204 15
3005 3205 13
3006 3206 18
3007 3207 11
3008 3208 28
3009 3209 17
3010 3210 13
3011 3211 20
3012 3212 17
3013 3213 18
3014 3214 20
3015 3215 17
3016 3216 22
3017 3217 20
3018 3218 30
3019 3219 20
3020 3220 11
3021 3221 6
3022 3222 9
3023 3223 2
3024 3224 2
3025 3225 33
3026 3226 15
3027 3227 9
3028 3228 7
3029 3229 11
3030 3230 9
3031 3231 4
3032 3232 0
3033 3233 0
3034 3234 0
3035 3235 0
3036 3236 7
3037 3237 28
3038 3238 9
3039 3239 15
3040 3240 2
3041 3241 24
3042 3242 9
3043 3243 20
3044 3244 28
3045 3245 15
3046 3246 9
3047 3247 6
3048 3248 0
3049 3249 18
3050 3250 6
3051 3251 6
3052 3252 13
3053 3253 17
3054 3254 6
3055 3255 6
3056 3256 0
3057 3257 0
3058 3258 2
3059 3259 9
3060 3260 0
3061 3261 15
3062 3262 4
3063 3263 6
3064 3264 15
3065 3265 4
3066 3266 11
3067 3267 9
3068 3268 24
3069 3269 17
3070 3270 9
3071 3271 9
3072 3272 9
3073 3273 20
3074 3274 17
3075 3275 9
3076 3276 2
3077 3277 6
3078 3278 13
3079 3279 7
3080 3280 9
3081 3281 20
3082 3282 9
3083 3283 0
3084 3284 9
3085 3285 26
3086 3286 7
3087 3287 20
3088 3288 2
3089 3289 15
3090 3290 11
3091 3291 0
3092 3292 0
3093 3293 7
3094 3294 6
3095 3295 6
3096 3296 13
3097 3297 15
3098 3298 7
3099 3299 7
3100 3300 15
3101 3301 17
3102 3302 17
3103 3303 13
3104 3304 37
3105 3305 9
3106 3306 28
3107 3307 7
3108 3308 18
3109 3309 17
3110 3310 26
3111 3311 28
3112 3312 24
3113 3313 9
3114 3314 11
3115 3315 13
3116 3316 18
3117 3317 24
3118 3318 15
3119 3319 18
3120 3320 17
3121 3321 22
3122 3322 11
3123 3323 30
3124 3324 18
3125 3325 18
3126 3326 17
3127 3327 9
3128 3328 4
3129 3329 7
3130 3330 7
3131 3331 11
3132 3332 11
3133 3333 18
3134 3334 24
3135 3335 6
3136 3336 15
3137 3337 7
3138 3338 9
3139 3339 7
3140 3340 9
3141 3341 7
3142 3342 2
3143 3343 17
3144 3344 0
3145 3345 0
3146 3346 9
3147 3347 2
3148 3348 9
3149 3349 13
3150 3350 6
3151 3351 9
3152 3352 7
3153 3353 7
3154 3354 11
3155 3355 7
3156 3356 7
3157 3357 4
3158 3358 2
3159 3359 7
3160 3360 0
3161 3361 0
3162 3362 0
3163 3363 7
3164 3364 15
3165 3365 0
3166 3366 0
3167 3367 6
3168 3368 7
3169 3369 4
3170 3370 0
3171 3371 6
3172 3372 13
3173 3373 2
3174 3374 11
3175 3375 7
3176 3376 15
3177 3377 2
3178 3378 0
3179 3379 7
3180 3380 22
3181 3381 6
3182 3382 4
3183 3383 2
3184 3384 20
3185 3385 9
3186 3386 17
3187 3387 35
3188 3388 11
3189 3389 9
3190 3390 24
3191 3391 30
3192 3392 17
3193 3393 26
3194 3394 0
3195 3395 9
3196 3396 0
3197 3397 9
3198 3398 11
3199 3399 15
3200 3400 6
3201 3401 18
3202 3402 7
3203 3403 0
3204 3404 7
3205 3405 2
3206 3406 0
3207 3407 4
3208 3408 17
3209 3409 0
3210 3410 6
3211 3411 0
3212 3412 17
3213 3413 9
3214 3414 9
3215 3415 6
3216 3416 13
3217 3417 7
3218 3418 0
3219 3419 22
3220 3420 18
3221 3421 31
3222 3422 18
3223 3423 30
3224 3424 24
3225 3425 26
3226 3426 22
3227 3427 20
3228 3428 22
3229 3429 7
3230 3430 20
3231 3431 11
3232 3432 9
3233 3433 0
3234 3434 7
3235 3435 9
3236 3436 9
3237 3437 9
3238 3438 7
3239 3439 24
3240 3440 0
3241 3441 13
3242 3442 9
3243 3443 13
3244 3444 9
3245 3445 7
3246 3446 9
3247 3447 28
3248 3448 11
3249 3449 11
3250 3450 15
3251 3451 11
3252 3452 17
3253 3453 4
3254 3454 20
3255 3455 22
3256 3456 22
3257 3457 18
3258 3458 31
3259 3459 15
3260 3460 15
3261 3461 18
3262 3462 26
3263 3463 13
3264 3464 15
3265 3465 18
3266 3466 35
3267 3467 22
3268 3468 22
3269 3469 13
3270 3470 9
3271 3471 11
3272 3472 22
3273 3473 30
3274 3474 22
3275 3475 11
3276 3476 9
3277 3477 17
3278 3478 28
3279 3479 7
3280 3480 28
3281 3481 26
3282 3482 22
3283 3483 24
3284 3484 11
3285 3485 26
3286 3486 15
3287 3487 26
3288 3488 31
3289 3489 15
3290 3490 17
3291 3491 18
3292 3492 20
3293 3493 18
3294 3494 17
3295 3495 13
3296 3496 20
3297 3497 24
3298 3498 26
3299 3499 11
3300 3500 37
3301 3501 18
3302 3502 28
3303 3503 9
3304 3504 17
3305 3505 15
3306 3506 22
3307 3507 20
3308 3508 7
3309 3509 18
3310 3510 15
3311 3511 13
3312 3512 2
3313 3513 15
3314 3514 9
3315 3515 2
3316 3516 20
3317 3517 17
3318 3518 0
3319 3519 0
3320 3520 0
3321 3521 0
3322 3522 9
3323 3523 7
3324 3524 22
3325 3525 9
3326 3526 2
3327 3527 4
3328 3528 20
3329 3529 20
3330 3530 35
3331 3531 7
3332 3532 24
3333 3533 28
3334 3534 24
3335 3535 26
3336 3536 28
3337 3537 20
3338 3538 11
3339 3539 18
3340 3540 39
3341 3541 20
3342 3542 22
3343 3543 26
3344 3544 26
3345 3545 24
3346 3546 22
3347 3547 24
3348 3548 4
3349 3549 7
3350 3550 15
3351 3551 11
3352 3552 6
3353 3553 0
3354 3554 11
3355 3555 9
3356 3556 9
3357 3557 7
3358 3558 6
3359 3559 4
3360 3560 7
3361 3561 7
3362 3562 7
3363 3563 4
3364 3564 7
3365 3565 9
3366 3566 2
3367 3567 6
3368 3568 6
3369 3569 7
3370 3570 7
3371 3571 9
3372 3572 15
3373 3573 11
3374 3574 6
3375 3575 4
3376 3576 9
3377 3577 20
3378 3578 7
3379 3579 7
3380 3580 0
3381 3581 0
3382 3582 0
3383 3583 2
3384 3584 4
3385 3585 6
3386 3586 7
3387 3587 22
3388 3588 9
3389 3589 15
3390 3590 28
3391 3591 13
3392 3592 9
3393 3593 22
3394 3594 28
3395 3595 30
3396 3596 28
3397 3597 9
3398 3598 17
3399 3599 0
3400 3600 0
3401 3601 9
3402 3602 6
3403 3603 0
3404 3604 11
3405 3605 11
3406 3606 24
3407 3607 17
3408 3608 18
3409 3609 20
3410 3610 15
3411 3611 18
3412 3612 18
3413 3613 18
3414 3614 0
3415 3615 11
3416 3616 4
3417 3617 0
3418 3618 9
3419 3619 0
3420 3620 7
3421 3621 9
3422 3622 0
3423 3623 0
3424 3624 24
3425 3625 11
3426 3626 17
3427 3627 4
3428 3628 9
3429 3629 7
3430 3630 17
3431 3631 9
3432 3632 6
3433 3633 2
3434 3634 11
3435 3635 7
3436 3636 17
3437 3637 2
3438 3638 6
3439 3639 41
3440 3640 13
3441 3641 18
3442 3642 11
3443 3643 28
3444 3644 22
3445 3645 30
3446 3646 18
3447 3647 22
3448 3648 22
3449 3649 13
3450 3650 26
3451 3651 17
3452 3652 18
3453 3653 31
3454 3654 33
3455 3655 20
3456 3656 24
3457 3657 30
3458 3658 11
3459 3659 33
3460 3660 33
3461 3661 11
3462 3662 22
3463 3663 15
3464 3664 20
3465 3665 18
3466 3666 17
3467 3667 31
3468 3668 30
3469 3669 24
3470 3670 9
3471 3671 18
3472 3672 7
3473 3673 17
3474 3674 11
3475 3675 15
3476 3676 17
3477 3677 9
3478 3678 0
3479 3679 7
3480 3680 9
3481 3681 13
3482 3682 11
3483 3683 13
3484 3684 22
3485 3685 22
3486 3686 15
3487 3687 26
3488 3688 7
3489 3689 13
3490 3690 17
3491 3691 13
3492 3692 17
3493 3693 24
3494 3694 15
3495 3695 20
3496 3696 17
3497 3697 13
3498 3698 6
3499 3699 7
3500 3700 2
3501 3701 2
3502 3702 11
3503 3703 9
3504 3704 11
3505 3705 11
3506 3706 9
3507 3707 9
3508 3708 15
3509 3709 17
3510 3710 13
3511 3711 9
3512 3712 7
3513 3713 9
3514 3714 7
3515 3715 7
3516 3716 15
3517 3717 6
3518 3718 2
3519 3719 11
3520 3720 0
3521 3721 15
3522 3722 0
3523 3723 2
3524 3724 9
3525 3725 0
3526 3726 11
3527 3727 6
3528 3728 2
3529 3729 15
3530 3730 6
3531 3731 0
3532 3732 15
3533 3733 17
3534 3734 11
3535 3735 26
3536 3736 24
3537 3737 15
3538 3738 24
3539 3739 18
3540 3740 11
3541 3741 6
3542 3742 2
3543 3743 2
3544 3744 9
3545 3745 11
3546 3746 13
3547 3747 0
3548 3748 7
3549 3749 9
3550 3750 6
3551 3751 0
3552 3752 2
3553 3753 0
3554 3754 4
3555 3755 2
3556 3756 6
3557 3757 0
3558 3758 2
3559 3759 9
3560 3760 0
3561 3761 0
3562 3762 11
3563 3763 13
3564 3764 9
3565 3765 6
3566 3766 15
3567 3767 0
3568 3768 0
3569 3769 0
3570 3770 0
3571 3771 0
3572 3772 13
3573 3773 9
3574 3774 6
3575 3775 11
3576 3776 18
3577 3777 6
3578 3778 17
3579 3779 6
3580 3780 4
3581 3781 11
3582 3782 4
3583 3783 13
3584 3784 0
3585 3785 7
3586 3786 20
3587 3787 0
3588 3788 11
3589 3789 6
3590 3790 0
3591 3791 28
3592 3792 0
3593 3793 0
3594 3794 11
3595 3795 0
3596 3796 2
3597 3797 15
3598 3798 0
3599 3799 7
3600 3800 22
3601 3801 18
3602 3802 7
3603 3803 2
3604 3804 17
3605 3805 9
3606 3806 9
3607 3807 4
3608 3808 11
3609 3809 4
3610 3810 0
3611 3811 0
3612 3812 0
3613 3813 0
3614 3814 0
3615 3815 7
3616 3816 2
3617 3817 4
3618 3818 11
3619 3819 13
3620 3820 0
3621 3821 9
3622 3822 9
3623 3823 6
3624 3824 0
3625 3825 28
3626 3826 7
3627 3827 0
3628 3828 9
3629 3829 6
3630 3830 11
3631 3831 0
3632 3832 0
3633 3833 0
3634 3834 6
3635 3835 17
3636 3836 17
3637 3837 26
3638 3838 15
3639 3839 4
3640 3840 9
3641 3841 15
3642 3842 11
3643 3843 0
3644 3844 9
3645 3845 15
3646 3846 11
3647 3847 9
3648 3848 11
3649 3849 15
3650 3850 18
3651 3851 11
3652 3852 4
3653 3853 11
3654 3854 15
3655 3855 13
3656 3856 18
3657 3857 15
3658 3858 22
3659 3859 24
3660 3860 17
3661 3861 15
3662 3862 2
3663 3863 13
3664 3864 13
3665 3865 7
3666 3866 6
3667 3867 9
3668 3868 0
3669 3869 6
3670 3870 0
3671 3871 2
3672 3872 6
3673 3873 0
3674 3874 2
3675 3875 0
3676 3876 6
3677 3877 0
3678 3878 20
3679 3879 7
3680 3880 2
3681 3881 2
3682 3882 6
3683 3883 4
3684 3884 0
3685 3885 2
3686 3886 0
3687 3887 0
3688 3888 0
3689 3889 0
3690 3890 0
3691 3891 0
3692 3892 0
3693 3893 13
3694 3894 0
3695 3895 7
3696 3896 2
3697 3897 0
3698 3898 6
3699 3899 11
3700 3900 2
3701 3901 0
3702 3902 0
3703 3903 0
3704 3904 0
3705 3905 6
3706 3906 0
3707 3907 6
3708 3908 0
3709 3909 0
3710 3910 0
3711 3911 0
3712 3912 0
3713 3913 0
3714 3914 0
3715 3915 0
3716 3916 0
3717 3917 0
3718 3918 0
3719 3919 0
3720 3920 0
3721 3921 6
3722 3922 0
3723 3923 9
3724 3924 0
3725 3925 2
3726 3926 30
3727 3927 0
3728 3928 0
3729 3929 0
3730 3930 0
3731 3931 0
3732 3932 0
3733 3933 0
3734 3934 2
3735 3935 2
3736 3936 0
3737 3937 0
3738 3938 6
3739 3939 13
3740 3940 9
3741 3941 9
3742 3942 9
3743 3943 15
3744 3944 6
3745 3945 0
3746 3946 0
3747 3947 6
3748 3948 0
3749 3949 0
3750 3950 6
3751 3951 0
3752 3952 2
3753 3953 6
3754 3954 7
3755 3955 2
3756 3956 9
3757 3957 2
3758 3958 11
3759 3959 9
3760 3960 2
3761 3961 0
3762 3962 0
3763 3963 0
3764 3964 0
3765 3965 0
3766 3966 4
3767 3967 0
3768 3968 0
3769 3969 4
3770 3970 7
3771 3971 6
3772 3972 15
3773 3973 13
3774 3974 4
3775 3975 13
3776 3976 22
3777 3977 22
3778 3978 17
3779 3979 24
3780 3980 37
3781 3981 9
3782 3982 13
3783 3983 28
3784 3984 35
3785 3985 28
3786 3986 20
3787 3987 11
3788 3988 28
3789 3989 26
3790 3990 20
3791 3991 28
3792 3992 26
3793 3993 26
3794 3994 30
3795 3995 28
3796 3996 22
3797 3997 24
3798 3998 17
3799 3999 26
3800 4000 26
3801 4001 26
3802 4002 30
3803 4003 17
3804 4004 30
3805 4005 20
3806 4006 20
3807 4007 24
3808 4008 26
3809 4009 15
3810 4010 7
3811 4011 22
3812 4012 26
3813 4013 22
3814 4014 28
3815 4015 26
3816 4016 26
3817 4017 22
3818 4018 28
3819 4019 26
3820 4020 24
3821 4021 15
3822 4022 0
3823 4023 24
3824 4024 9
3825 4025 9
3826 4026 17
3827 4027 9
3828 4028 20
3829 4029 11
3830 4030 44
3831 4031 22
3832 4032 28
3833 4033 28
3834 4034 30
3835 4035 26
3836 4036 22
3837 4037 26
3838 4038 26
3839 4039 35
3840 4040 17
3841 4041 13
3842 4042 13
3843 4043 15
3844 4044 22
3845 4045 37
3846 4046 26
3847 4047 26
3848 4048 22
3849 4049 18
3850 4050 20
3851 4051 4
3852 4052 17
3853 4053 24
3854 4054 24
3855 4055 24
3856 4056 28
3857 4057 22
3858 4058 17
3859 4059 24
3860 4060 15
3861 4061 18
3862 4062 17
3863 4063 17
3864 4064 9
3865 4065 20
3866 4066 15
3867 4067 9
3868 4068 11
3869 4069 18
3870 4070 7
3871 4071 4
3872 4072 4
3873 4073 0
3874 4074 0
3875 4075 2
3876 4076 13
3877 4077 0
3878 4078 9
3879 4079 9
3880 4080 7
3881 4081 22
3882 4082 11
3883 4083 0
3884 4084 2
3885 4085 13
3886 4086 7
3887 4087 22
3888 4088 11
3889 4089 13
3890 4090 31
3891 4091 20
3892 4092 30
3893 4093 20
3894 4094 18
3895 4095 7
3896 4096 7
3897 4097 18
3898 4098 15
3899 4099 22
3900 4100 6
3901 4101 6
3902 4102 4
3903 4103 20
3904 4104 15
3905 4105 20
3906 4106 13
3907 4107 9
3908 4108 9
3909 4109 7
3910 4110 9
3911 4111 26
3912 4112 13
3913 4113 18
3914 4114 17
3915 4115 18
3916 4116 28
3917 4117 18
3918 4118 22
3919 4119 28
3920 4120 15
3921 4121 2
3922 4122 6
3923 4123 11
3924 4124 2
3925 4125 18
3926 4126 9
3927 4127 20
3928 4128 11
3929 4129 18
3930 4130 35
3931 4131 0
3932 4132 24
3933 4133 11
3934 4134 28
3935 4135 30
3936 4136 20
3937 4137 11
3938 4138 6
3939 4139 4
3940 4140 17
3941 4141 11
3942 4142 35
3943 4143 20
3944 4144 13
3945 4145 11
3946 4146 9
3947 4147 7
3948 4148 0
3949 4149 9
3950 4150 7
3951 4151 9
3952 4152 17
3953 4153 9
3954 4154 15
3955 4155 31
3956 4156 13
3957 4157 20
3958 4158 17
3959 4159 26
3960 4160 33
3961 4161 18
3962 4162 30
3963 4163 35
3964 4164 7
3965 4165 9
3966 4166 0
3967 4167 7
3968 4168 20
3969 4169 9
3970 4170 17
3971 4171 4
3972 4172 0
3973 4173 7
3974 4174 0
3975 4175 13
3976 4176 0
3977 4177 7
3978 4178 2
3979 4179 26
3980 4180 6
3981 4181 13
3982 4182 9
3983 4183 0
3984 4184 0
3985 4185 0
3986 4186 2
3987 4187 6
3988 4188 7
3989 4189 7
3990 4190 7
3991 4191 18
3992 4192 13
3993 4193 26
3994 4194 13
3995 4195 26
3996 4196 9
3997 4197 6
3998 4198 6
3999 4199 0
4000 4200 6
4001 4201 0
4002 4202 18
4003 4203 0
4004 4204 37
4005 4205 17
4006 4206 33
4007 4207 15
4008 4208 11
4009 4209 7
4010 4210 11
4011 4211 9
4012 4212 7
4013 4213 9
4014 4214 13
4015 4215 0
4016 4216 17
4017 4217 9
4018 4218 17
4019 4219 15
4020 4220 30
4021 4221 9
4022 4222 2
4023 4223 2
4024 4224 7
4025 4225 0
4026 4226 2
4027 4227 6
4028 4228 13
4029 4229 17
4030 4230 11
4031 4231 9
4032 4232 31
4033 4233 17
4034 4234 18
4035 4235 17
4036 4236 15
4037 4237 9
4038 4238 6
4039 4239 4
4040 4240 9
4041 4241 7
4042 4242 11
4043 4243 0
4044 4244 0
4045 4245 0
4046 4246 0
4047 4247 0
4048 4248 0
4049 4249 0
4050 4250 0
4051 4251 0
4052 4252 0
4053 4253 0
4054 4254 0
4055 4255 4
4056 4256 0
4057 4257 0
4058 4258 0
4059 4259 0
4060 4260 0
4061 4261 0
4062 4262 0
4063 4263 2
4064 4264 0
4065 4265 11
4066 4266 9
4067 4267 7
4068 4268 17
4069 4269 26
4070 4270 17
4071 4271 15
4072 4272 9
4073 4273 4
4074 4274 9
4075 4275 17
4076 4276 30
4077 4277 18
4078 4278 24
4079 4279 11
4080 4280 13
4081 4281 6
4082 4282 0
4083 4283 13
4084 4284 0
4085 4285 4
4086 4286 0
4087 4287 0
4088 4288 2
4089 4289 9
4090 4290 0
4091 4291 13
4092 4292 0
4093 4293 0
4094 4294 0
4095 4295 2
4096 4296 0
4097 4297 0
4098 4298 11
4099 4299 11
4100 4300 9
4101 4301 0
4102 4302 0
4103 4303 11
4104 4304 0
4105 4305 7
4106 4306 17
4107 4307 2
4108 4308 0
4109 4309 0
4110 4310 0
4111 4311 0
4112 4312 22
4113 4313 13
4114 4314 18
4115 4315 18
4116 4316 13
4117 4317 15
4118 4318 0
4119 4319 0
4120 4320 6
4121 4321 22
4122 4322 26
4123 4323 6
4124 4324 9
4125 4325 2
4126 4326 7
4127 4327 17
4128 4328 7
4129 4329 2
4130 4330 9
4131 4331 2
4132 4332 17
4133 4333 0
4134 4334 11
4135 4335 11
4136 4336 11
4137 4337 13
4138 4338 9
4139 4339 6
4140 4340 4
4141 4341 11
4142 4342 17
4143 4343 0
4144 4344 11
4145 4345 7
4146 4346 6
4147 4347 4
4148 4348 2
4149 4349 2
4150 4350 11
4151 4351 9
4152 4352 11
4153 4353 9
4154 4354 13
4155 4355 7
4156 4356 0
4157 4357 7
4158 4358 15
4159 4359 9
4160 4360 9
4161 4361 6
4162 4362 9
4163 4363 9
4164 4364 17
4165 4365 20
4166 4366 20
4167 4367 2
4168 4368 22
4169 4369 17
4170 4370 17
4171 4371 18
4172 4372 17
4173 4373 17
4174 4374 24
4175 4375 33
4176 4376 13
4177 4377 26
4178 4378 31
4179 4379 30
4180 4380 15
4181 4381 28
4182 4382 26
4183 4383 22
4184 4384 26
4185 4385 15
4186 4386 20
4187 4387 13
4188 4388 20
4189 4389 18
4190 4390 18
4191 4391 11
4192 4392 15
4193 4393 20
4194 4394 18
4195 4395 13
4196 4396 24
4197 4397 20
4198 4398 26
4199 4399 11
4200 4400 17
4201 4401 22
4202 4402 28
4203 4403 11
4204 4404 28
4205 4405 24
4206 4406 33
4207 4407 22
4208 4408 37
4209 4409 18
4210 4410 30
4211 4411 26
4212 4412 37
4213 4413 20
4214 4414 18
4215 4415 18
4216 4416 15
4217 4417 18
4218 4418 22
4219 4419 24
4220 4420 15
4221 4421 9
4222 4422 31
4223 4423 24
4224 4424 13
4225 4425 7
4226 4426 17
4227 4427 33
4228 4428 26
4229 4429 30
4230 4430 30
4231 4431 22
4232 4432 13
4233 4433 20
4234 4434 28
4235 4435 11
4236 4436 20
4237 4437 28
4238 4438 30
4239 4439 17
4240 4440 18
4241 4441 33
4242 4442 17
4243 4443 13
4244 4444 20
4245 4445 22
4246 4446 7
4247 4447 9
4248 4448 9
4249 4449 11
4250 4450 28
4251 4451 7
4252 4452 6
4253 4453 0
4254 4454 20
4255 4455 17
4256 4456 31
4257 4457 2
4258 4458 0
4259 4459 0
4260 4460 11
4261 4461 6
4262 4462 9
4263 4463 18
4264 4464 9
4265 4465 11
4266 4466 11
4267 4467 18
4268 4468 0
4269 4469 0
4270 4470 2
4271 4471 0
4272 4472 11
4273 4473 0
4274 4474 13
4275 4475 0
4276 4476 2
4277 4477 22
4278 4478 0
4279 4479 0
4280 4480 18
4281 4481 2
4282 4482 35
4283 4483 11
4284 4484 6
4285 4485 6
4286 4486 18
4287 4487 7
4288 4488 11
4289 4489 7
4290 4490 13
4291 4491 18
4292 4492 33
4293 4493 20
4294 4494 26
4295 4495 31
4296 4496 31
4297 4497 26
4298 4498 13
4299 4499 18
4300 4500 17
4301 4501 20
4302 4502 7
4303 4503 15
4304 4504 18
4305 4505 24
4306 4506 20
4307 4507 7
4308 4508 0
4309 4509 0
4310 4510 11
4311 4511 18
4312 4512 0
4313 4513 0
4314 4514 2
4315 4515 9
4316 4516 0
4317 4517 0
4318 4518 2
4319 4519 9
4320 4520 11
4321 4521 9
4322 4522 2
4323 4523 0
4324 4524 0
4325 4525 11
4326 4526 4
4327 4527 7
4328 4528 0
4329 4529 0
4330 4530 0
4331 4531 6
4332 4532 7
4333 4533 4
4334 4534 0
4335 4535 2
4336 4536 0
4337 4537 4
4338 4538 7
4339 4539 0
4340 4540 2
4341 4541 6
4342 4542 2
4343 4543 0
4344 4544 0
4345 4545 11
4346 4546 6
4347 4547 0
4348 4548 0
4349 4549 6
4350 4550 9
4351 4551 2
4352 4552 0
4353 4553 0
4354 4554 0
4355 4555 0
4356 4556 4
4357 4557 2
4358 4558 13
4359 4559 15
4360 4560 13
4361 4561 20
4362 4562 6
4363 4563 7
4364 4564 22
4365 4565 6
4366 4566 22
4367 4567 2
4368 4568 7
4369 4569 13
4370 4570 4
4371 4571 28
4372 4572 7
4373 4573 28
4374 4574 26
4375 4575 17
4376 4576 6
4377 4577 20
4378 4578 11
4379 4579 2
4380 4580 0
4381 4581 0
4382 4582 0
4383 4583 9
4384 4584 13
4385 4585 2
4386 4586 0
4387 4587 2
4388 4588 6
4389 4589 7
4390 4590 4
4391 4591 9
4392 4592 28
4393 4593 13
4394 4594 18
4395 4595 7
4396 4596 4
4397 4597 7
4398 4598 15
4399 4599 28
4400 4600 2
4401 4601 24
4402 4602 15
4403 4603 13
4404 4604 7
4405 4605 9
4406 4606 11
4407 4607 18
4408 4608 11
4409 4609 15
4410 4610 9
4411 4611 11
4412 4612 7
4413 4613 11
4414 4614 17
4415 4615 7
4416 4616 0
4417 4617 0
4418 4618 7
4419 4619 9
4420 4620 0
4421 4621 0
4422 4622 11
4423 4623 22
4424 4624 13
4425 4625 13
4426 4626 13
4427 4627 15
4428 4628 9
4429 4629 11
4430 4630 13
4431 4631 0
4432 4632 2
4433 4633 0
4434 4634 0
4435 4635 0
4436 4636 0
4437 4637 0
4438 4638 0
4439 4639 0
4440 4640 0
4441 4641 0
4442 4642 17
4443 4643 2
4444 4644 0
4445 4645 4
4446 4646 0
4447 4647 2
4448 4648 0
4449 4649 2
4450 4650 24
4451 4651 0
4452 4652 0
4453 4653 2
4454 4654 4
4455 4655 15
4456 4656 9
4457 4657 0
4458 4658 6
4459 4659 18
4460 4660 7
4461 4661 20
4462 4662 4
4463 4663 18
4464 4664 0
4465 4665 6
4466 4666 0
4467 4667 0
4468 4668 0
4469 4669 0
4470 4670 9
4471 4671 18
4472 4672 11
4473 4673 13
4474 4674 4
4475 4675 26
4476 4676 17
4477 4677 9
4478 4678 13
4479 4679 9
4480 4680 13
4481 4681 7
4482 4682 0
4483 4683 22
4484 4684 18
4485 4685 26
4486 4686 4
4487 4687 2
4488 4688 2
4489 4689 20
4490 4690 2
4491 4691 15
4492 4692 9
4493 4693 11
4494 4694 11
4495 4695 4
4496 4696 6
4497 4697 9
4498 4698 2
4499 4699 6
4500 4700 0
4501 4701 0
4502 4702 6
4503 4703 20
4504 4704 13
4505 4705 26
4506 4706 15
4507 4707 13
4508 4708 9
4509 4709 2
4510 4710 13
4511 4711 15
4512 4712 13
4513 4713 11
4514 4714 17
4515 4715 30
4516 4716 20
4517 4717 9
4518 4718 20
4519 4719 24
4520 4720 18
4521 4721 26
4522 4722 37
4523 4723 17
4524 4724 15
4525 4725 9
4526 4726 9
4527 4727 2
4528 4728 17
4529 4729 13
4530 4730 11
4531 4731 9
4532 4732 13
4533 4733 0
4534 4734 4
4535 4735 2
4536 4736 0
4537 4737 13
4538 4738 9
4539 4739 2
4540 4740 6
4541 4741 2
4542 4742 11
4543 4743 6
4544 4744 2
4545 4745 0
4546 4746 0
4547 4747 0
4548 4748 0
4549 4749 0
4550 4750 7
4551 4751 15
4552 4752 13
4553 4753 9
4554 4754 15
4555 4755 0
4556 4756 0
4557 4757 0
4558 4758 11
4559 4759 7
4560 4760 6
4561 4761 7
4562 4762 18
4563 4763 11
4564 4764 2
4565 4765 22
4566 4766 18
4567 4767 26
4568 4768 9
4569 4769 11
4570 4770 2
4571 4771 11
4572 4772 17
4573 4773 18
4574 4774 11
4575 4775 0
4576 4776 7
4577 4777 9
4578 4778 0
4579 4779 0
4580 4780 7
4581 4781 0
4582 4782 6
4583 4783 9
4584 4784 9
4585 4785 4
4586 4786 7
4587 4787 0
4588 4788 0
4589 4789 7
4590 4790 9
4591 4791 4
4592 4792 6
4593 4793 11
4594 4794 0
4595 4795 9
4596 4796 2
4597 4797 11
4598 4798 6
4599 4799 17
4600 4800 7
4601 4801 18
4602 4802 18
4603 4803 11
4604 4804 15
4605 4805 6
4606 4806 2
4607 4807 2
4608 4808 17
4609 4809 11
4610 4810 2
4611 4811 22
4612 4812 17
4613 4813 13
4614 4814 0
4615 4815 0
4616 4816 13
4617 4817 6
4618 4818 6
4619 4819 11
4620 4820 6
4621 4821 0
4622 4822 30
4623 4823 13
4624 4824 11
4625 4825 31
4626 4826 28
4627 4827 43
4628 4828 30
4629 4829 31
4630 4830 30
4631 4831 28
4632 4832 18
4633 4833 28
4634 4834 28
4635 4835 33
4636 4836 28
4637 4837 24
4638 4838 30
4639 4839 17
4640 4840 18
4641 4841 17
4642 4842 18
4643 4843 31
4644 4844 31
4645 4845 48
4646 4846 18
4647 4847 28
4648 4848 26
4649 4849 18
4650 4850 22
4651 4851 22
4652 4852 30
4653 4853 17
4654 4854 35
4655 4855 31
4656 4856 31
4657 4857 31
4658 4858 22
4659 4859 22
4660 4860 15
4661 4861 15
4662 4862 28
4663 4863 18
4664 4864 26
4665 4865 26
4666 4866 15
4667 4867 24
4668 4868 22
4669 4869 22
4670 4870 28
4671 4871 33
4672 4872 9
4673 4873 37
4674 4874 24
4675 4875 39
4676 4876 35
4677 4877 28
4678 4878 39
4679 4879 35
4680 4880 33
4681 4881 37
4682 4882 31
4683 4883 33
4684 4884 28
4685 4885 39
4686 4886 26
4687 4887 17
4688 4888 30
4689 4889 33
4690 4890 18
4691 4891 22
4692 4892 30
4693 4893 30
4694 4894 33
4695 4895 20
4696 4896 31
4697 4897 22
4698 4898 9
4699 4899 22
4700 4900 22
4701 4901 28
4702 4902 35
4703 4903 31
4704 4904 39
4705 4905 54
4706 4906 50
4707 4907 43
4708 4908 35
4709 4909 30
4710 4910 44
4711 4911 26
4712 4912 33
4713 4913 22
4714 4914 20
4715 4915 26
4716 4916 15
4717 4917 31
4718 4918 22
4719 4919 11
4720 4920 31
4721 4921 13
4722 4922 4
4723 4923 9
4724 4924 0
4725 4925 13
4726 4926 7
4727 4927 0
4728 4928 0
4729 4929 0
4730 4930 9
4731 4931 0
4732 4932 0
4733 4933 0
4734 4934 0
4735 4935 0
4736 4936 0
4737 4937 0
4738 4938 2
4739 4939 7
4740 4940 31
4741 4941 20
4742 4942 0
4743 4943 4
4744 4944 0
4745 4945 0
4746 4946 0
4747 4947 9
4748 4948 2
4749 4949 0
4750 4950 0
4751 4951 0
4752 4952 0
4753 4953 0
4754 4954 7
4755 4955 7
4756 4956 11
4757 4957 11
4758 4958 22
4759 4959 11
4760 4960 28
4761 4961 18
4762 4962 37
4763 4963 17
4764 4964 9
4765 4965 18
4766 4966 11
4767 4967 13
4768 4968 6
4769 4969 0
4770 4970 4
4771 4971 9
4772 4972 22
4773 4973 2
4774 4974 0
4775 4975 7
4776 4976 9
4777 4977 0
4778 4978 2
4779 4979 2
4780 4980 17
4781 4981 17
4782 4982 7
4783 4983 2
4784 4984 0
4785 4985 18
4786 4986 22
4787 4987 2
4788 4988 0
4789 4989 4
4790 4990 11
4791 4991 9
4792 4992 13
4793 4993 15
4794 4994 9
4795 4995 0
4796 4996 7
4797 4997 6
4798 4998 9
4799 4999 9
4800 5000 9
4801 5001 13
4802 5002 9
4803 5003 15
4804 5004 0
4805 5005 2
4806 5006 22
4807 5007 17
4808 5008 20
4809 5009 20
4810 5010 15
4811 5011 26
4812 5012 26
4813 5013 24
4814 5014 24
4815 5015 18
4816 5016 18
4817 5017 30
4818 5018 24
4819 5019 17
4820 5020 15
4821 5021 28
4822 5022 20
4823 5023 26
4824 5024 22
4825 5025 17
4826 5026 4
4827 5027 6
4828 5028 0
4829 5029 11
4830 5030 13
4831 5031 7
4832 5032 4
4833 5033 6
4834 5034 9
4835 5035 0
4836 5036 11
4837 5037 0
4838 5038 18
4839 5039 4
4840 5040 0
4841 5041 2
4842 5042 11
4843 5043 11
4844 5044 0
4845 5045 6
4846 5046 11
4847 5047 9
4848 5048 9
4849 5049 17
4850 5050 0
4851 5051 13
4852 5052 7
4853 5053 18
4854 5054 13
4855 5055 17
4856 5056 7
4857 5057 0
4858 5058 2
4859 5059 13
4860 5060 9
4861 5061 11
4862 5062 37
4863 5063 37
4864 5064 44
4865 5065 35
4866 5066 39
4867 5067 20
4868 5068 30
4869 5069 28
4870 5070 41
4871 5071 63
4872 5072 22
4873 5073 52
4874 5074 35
4875 5075 33
4876 5076 22
4877 5077 15
4878 5078 30
4879 5079 44
4880 5080 56
4881 5081 37
4882 5082 35
4883 5083 28
4884 5084 7
4885 5085 26
4886 5086 31
4887 5087 9
4888 5088 2
4889 5089 0
4890 5090 0
4891 5091 9
4892 5092 0
4893 5093 0
4894 5094 6
4895 5095 11
4896 5096 9
4897 5097 4
4898 5098 6
4899 5099 15
4900 5100 13
4901 5101 15
4902 5102 11
4903 5103 22
4904 5104 7
4905 5105 26
4906 5106 7
4907 5107 11
4908 5108 15
4909 5109 31
4910 5110 18
4911 5111 26
4912 5112 22
4913 5113 2
4914 5114 7
4915 5115 13
4916 5116 6
4917 5117 9
4918 5118 11
4919 5119 7
4920 5120 17
4921 5121 17
4922 5122 28
4923 5123 6
4924 5124 13
4925 5125 17
4926 5126 11
4927 5127 9
4928 5128 6
4929 5129 4
4930 5130 4
4931 5131 7
4932 5132 13
4933 5133 13
4934 5134 7
4935 5135 6
4936 5136 0
4937 5137 4
4938 5138 9
4939 5139 13
4940 5140 18
4941 5141 9
4942 5142 18
4943 5143 30
4944 5144 15
4945 5145 9
4946 5146 7
4947 5147 22
4948 5148 15
4949 5149 17
4950 5150 15
4951 5151 13
4952 5152 20
4953 5153 11
4954 5154 18
4955 5155 4
4956 5156 22
4957 5157 18
4958 5158 7
4959 5159 11
4960 5160 15
4961 5161 6
4962 5162 2
4963 5163 11
4964 5164 11
4965 5165 9
4966 5166 9
4967 5167 13
4968 5168 6
4969 5169 11
4970 5170 18
4971 5171 15
4972 5172 9
4973 5173 22
4974 5174 2
4975 5175 20
4976 5176 2
4977 5177 6
4978 5178 9
4979 5179 13
4980 5180 15
4981 5181 11
4982 5182 11
4983 5183 9
4984 5184 11
4985 5185 6
4986 5186 0
4987 5187 11
4988 5188 7
4989 5189 15
4990 5190 13
4991 5191 2
4992 5192 4
4993 5193 9
4994 5194 13
4995 5195 7
4996 5196 9
4997 5197 7
4998 5198 24
4999 5199 15
5000 5200 11
5001 5201 4
5002 5202 22
5003 5203 24
5004 5204 13
5005 5205 2
5006 5206 4
5007 5207 0
5008 5208 4
5009 5209 2
5010 5210 2
5011 5211 6
5012 5212 0
5013 5213 7
5014 5214 6
5015 5215 13
5016 5216 7
5017 5217 28
5018 5218 7
5019 5219 28
5020 5220 6
5021 5221 0
5022 5222 7
5023 5223 4
5024 5224 0
5025 5225 0
5026 5226 15
5027 5227 24
5028 5228 20
5029 5229 9
5030 5230 11
5031 5231 13
5032 5232 17
5033 5233 7
5034 5234 15
5035 5235 9
5036 5236 4
5037 5237 17
5038 5238 15
5039 5239 11
5040 5240 30
5041 5241 37
5042 5242 33
5043 5243 31
5044 5244 33
5045 5245 24
5046 5246 20
5047 5247 22
5048 5248 17
5049 5249 37
5050 5250 33
5051 5251 7
5052 5252 13
5053 5253 0
5054 5254 2
5055 5255 2
5056 5256 0
5057 5257 0
5058 5258 0
5059 5259 9
5060 5260 2
5061 5261 2
5062 5262 2
5063 5263 2
5064 5264 0
5065 5265 0
5066 5266 0
5067 5267 0
5068 5268 0
5069 5269 4
5070 5270 6
5071 5271 4
5072 5272 7
5073 5273 6
5074 5274 6
5075 5275 4
5076 5276 6
5077 5277 6
5078 5278 6
5079 5279 4
5080 5280 4
5081 5281 7
5082 5282 11
5083 5283 6
5084 5284 6
5085 5285 4
5086 5286 6
5087 5287 11
5088 5288 7
5089 5289 9
5090 5290 9
5091 5291 7
5092 5292 7
5093 5293 6
5094 5294 4
5095 5295 9
5096 5296 7
5097 5297 22
5098 5298 7
5099 5299 13
5100 5300 17
5101 5301 7
5102 5302 28
5103 5303 13
5104 5304 15
5105 5305 7
5106 5306 0
5107 5307 0
5108 5308 0
5109 5309 0
5110 5310 0
5111 5311 0
5112 5312 2
5113 5313 0
5114 5314 0
5115 5315 0
5116 5316 0
5117 5317 0
5118 5318 0
5119 5319 0
5120 5320 0
5121 5321 0
5122 5322 9
5123 5323 0
5124 5324 0
5125 5325 2
5126 5326 0
5127 5327 0
5128 5328 0
5129 5329 0
5130 5330 0
5131 5331 0
5132 5332 0
5133 5333 0
5134 5334 0
5135 5335 0
5136 5336 0
5137 5337 9
5138 5338 6
5139 5339 7
5140 5340 0
5141 5341 0
5142 5342 0
5143 5343 2
5144 5344 7
5145 5345 9
5146 5346 0
5147 5347 7
5148 5348 9
5149 5349 0
5150 5350 0
5151 5351 0
5152 5352 0
5153 5353 11
5154 5354 6
5155 5355 9
5156 5356 2
5157 5357 0
5158 5358 0
5159 5359 2
5160 5360 7
5161 5361 2
5162 5362 0
5163 5363 2
5164 5364 6
5165 5365 7
5166 5366 0
5167 5367 6
5168 5368 17
5169 5369 2
5170 5370 2
5171 5371 13
5172 5372 22
5173 5373 7
5174 5374 6
5175 5375 18
5176 5376 15
5177 5377 20
5178 5378 37
5179 5379 9
5180 5380 0
5181 5381 6
5182 5382 11
5183 5383 24
5184 5384 18
5185 5385 2
5186 5386 7
5187 5387 6
5188 5388 0
5189 5389 6
5190 5390 7
5191 5391 0
5192 5392 6
5193 5393 9
5194 5394 0
5195 5395 9
5196 5396 15
5197 5397 6
5198 5398 7
5199 5399 9
5200 5400 9
5201 5401 0
5202 5402 0
5203 5403 0
5204 5404 6
5205 5405 6
5206 5406 0
5207 5407 0
5208 5408 4
5209 5409 0
5210 5410 0
5211 5411 0
5212 5412 0
5213 5413 0
5214 5414 0
5215 5415 0
5216 5416 0
5217 5417 0
5218 5418 0
5219 5419 2
5220 5420 2
5221 5421 0
5222 5422 0
5223 5423 0
5224 5424 0
5225 5425 0
5226 5426 0
5227 5427 0
5228 5428 0
5229 5429 0
5230 5430 0
5231 5431 0
5232 5432 0
5233 5433 0
5234 5434 6
5235 5435 6
5236 5436 15
5237 5437 2
5238 5438 9
5239 5439 9
5240 5440 4
5241 5441 2
5242 5442 4
5243 5443 13
5244 5444 7
5245 5445 7
5246 5446 2
5247 5447 6
5248 5448 6
5249 5449 7
5250 5450 11
5251 5451 7
5252 5452 15
5253 5453 4
5254 5454 11
5255 5455 13
5256 5456 11
5257 5457 11
5258 5458 18
5259 5459 24
5260 5460 26
5261 5461 6
5262 5462 6
5263 5463 7
5264 5464 7
5265 5465 6
5266 5466 9
5267 5467 13
5268 5468 18
5269 5469 20
5270 5470 20
5271 5471 4
5272 5472 9
5273 5473 7
5274 5474 22
5275 5475 6
5276 5476 6
5277 5477 4
5278 5478 4
5279 5479 7
5280 5480 13
5281 5481 20
5282 5482 22
5283 5483 13
5284 5484 24
5285 5485 20
5286 5486 6
5287 5487 18
5288 5488 9
5289 5489 9
5290 5490 31
5291 5491 7
5292 5492 20
5293 5493 22
5294 5494 22
5295 5495 26
5296 5496 4
5297 5497 24
5298 5498 6
5299 5499 13
5300 5500 11
5301 5501 18
5302 5502 18
5303 5503 17
5304 5504 28
5305 5505 24
5306 5506 18
5307 5507 4
5308 5508 15
5309 5509 18
5310 5510 7
5311 5511 9
5312 5512 6
5313 5513 9
5314 5514 7
5315 5515 7
5316 5516 6
5317 5517 7
5318 5518 4
5319 5519 6
5320 5520 4
5321 5521 6
5322 5522 9
5323 5523 7
5324 5524 6
5325 5525 6
5326 5526 7
5327 5527 9
5328 5528 7
5329 5529 7
5330 5530 7
5331 5531 7
5332 5532 7
5333 5533 6
5334 5534 7
5335 5535 7
5336 5536 11
5337 5537 6
5338 5538 6
5339 5539 7
5340 5540 6
5341 5541 6
5342 5542 6
5343 5543 4
5344 5544 7
5345 5545 7
5346 5546 6
5347 5547 6
5348 5548 7
5349 5549 6
5350 5550 6
5351 5551 6
5352 5552 7
5353 5553 17
5354 5554 4
5355 5555 4
5356 5556 6
5357 5557 4
5358 5558 4
5359 5559 6
5360 5560 13
5361 5561 22
5362 5562 6
5363 5563 6
5364 5564 28
5365 5565 13
5366 5566 13
5367 5567 4
5368 5568 17
5369 5569 9
5370 5570 4
5371 5571 7
5372 5572 18
5373 5573 11
5374 5574 20
5375 5575 2
5376 5576 4
5377 5577 4
5378 5578 6
5379 5579 7
5380 5580 0
5381 5581 6
5382 5582 7
5383 5583 7
5384 5584 4
5385 5585 6
5386 5586 6
5387 5587 7
5388 5588 7
5389 5589 7
5390 5590 4
5391 5591 9
5392 5592 15
5393 5593 4
5394 5594 6
5395 5595 11
5396 5596 0
5397 5597 2
5398 5598 11
5399 5599 4
5400 5600 7
5401 5601 4
5402 5602 4
5403 5603 6
5404 5604 0
5405 5605 0
5406 5606 7
5407 5607 2
5408 5608 2
5409 5609 7
5410 5610 0
5411 5611 7
5412 5612 2
5413 5613 13
5414 5614 2
5415 5615 4
5416 5616 0
5417 5617 0
5418 5618 0
5419 5619 9
5420 5620 7
5421 5621 4
5422 5622 0
5423 5623 4
5424 5624 31
5425 5625 17
5426 5626 2
5427 5627 2
5428 5628 0
5429 5629 0
5430 5630 9
5431 5631 18
5432 5632 26
5433 5633 9
5434 5634 4
5435 5635 15
5436 5636 7
5437 5637 7
5438 5638 2
5439 5639 9
5440 5640 15
5441 5641 17
5442 5642 7
5443 5643 18
5444 5644 7
5445 5645 22
5446 5646 17
5447 5647 17
5448 5648 7
5449 5649 24
5450 5650 6
5451 5651 11
5452 5652 7
5453 5653 6
5454 5654 9
5455 5655 13
5456 5656 13
5457 5657 6
5458 5658 9
5459 5659 15
5460 5660 6
5461 5661 6
5462 5662 0
5463 5663 11
5464 5664 0
5465 5665 9
5466 5666 6
5467 5667 6
5468 5668 4
5469 5669 6
5470 5670 6
5471 5671 6
5472 5672 7
5473 5673 6
5474 5674 9
5475 5675 9
5476 5676 9
5477 5677 7
5478 5678 4
5479 5679 7
5480 5680 6
5481 5681 6
5482 5682 7
5483 5683 4
5484 5684 6
5485 5685 4
5486 5686 7
5487 5687 6
5488 5688 6
5489 5689 11
5490 5690 4
5491 5691 24
5492 5692 20
5493 5693 20
5494 5694 15
5495 5695 6
5496 5696 4
5497 5697 6
5498 5698 6
5499 5699 9
5500 5700 11
5501 5701 6
5502 5702 7
5503 5703 11
5504 5704 6
5505 5705 11
5506 5706 11
5507 5707 0
5508 5708 0
5509 5709 0
5510 5710 2
5511 5711 4
5512 5712 7
5513 5713 9
5514 5714 9
5515 5715 9
5516 5716 11
5517 5717 30
5518 5718 13
5519 5719 6
5520 5720 2
5521 5721 0
5522 5722 7
5523 5723 6
5524 5724 2
5525 5725 9
5526 5726 11
5527 5727 13
5528 5728 13
5529 5729 0
5530 5730 7
5531 5731 0
5532 5732 0
5533 5733 9
5534 5734 0
5535 5735 0
5536 5736 2
5537 5737 6
5538 5738 7
5539 5739 0
5540 5740 0
5541 5741 0
5542 5742 0
5543 5743 11
5544 5744 7
5545 5745 2
5546 5746 4
5547 5747 11
5548 5748 7
5549 5749 0
5550 5750 0
5551 5751 0
5552 5752 0
5553 5753 4
5554 5754 0
5555 5755 24
5556 5756 20
5557 5757 20
5558 5758 20
5559 5759 7
5560 5760 13
5561 5761 9
5562 5762 13
5563 5763 15
5564 5764 9
5565 5765 4
5566 5766 18
5567 5767 6
5568 5768 2
5569 5769 6
5570 5770 0
5571 5771 6
5572 5772 2
5573 5773 0
5574 5774 0
5575 5775 0
5576 5776 0
5577 5777 0
5578 5778 6
5579 5779 0
5580 5780 6
5581 5781 13
5582 5782 4
5583 5783 0
5584 5784 4
5585 5785 2
5586 5786 4
5587 5787 17
5588 5788 0
5589 5789 4
5590 5790 0
5591 5791 0
5592 5792 13
5593 5793 7
5594 5794 6
5595 5795 6
5596 5796 15
5597 5797 0
5598 5798 0
5599 5799 0
5600 5800 17
5601 5801 7
5602 5802 9
5603 5803 7
5604 5804 6
5605 5805 4
5606 5806 4
5607 5807 0
5608 5808 2
5609 5809 2
5610 5810 0
5611 5811 0
5612 5812 4
5613 5813 4
5614 5814 6
5615 5815 2
5616 5816 0
5617 5817 0
5618 5818 4
5619 5819 0
5620 5820 2
5621 5821 6
5622 5822 6
5623 5823 6
5624 5824 6
5625 5825 4
5626 5826 4
5627 5827 4
5628 5828 6
5629 5829 7
5630 5830 11
5631 5831 0
5632 5832 7
5633 5833 0
5634 5834 0
5635 5835 0
5636 5836 0
5637 5837 9
5638 5838 0
5639 5839 7
5640 5840 7
5641 5841 4
5642 5842 24
5643 5843 9
5644 5844 18
5645 5845 22
5646 5846 13
5647 5847 13
5648 5848 9
5649 5849 4
5650 5850 17
5651 5851 11
5652 5852 13
5653 5853 0
5654 5854 7
5655 5855 0
5656 5856 0
5657 5857 0
5658 5858 0
5659 5859 13
5660 5860 0
5661 5861 6
5662 5862 7
5663 5863 7
5664 5864 6
5665 5865 0
5666 5866 6
5667 5867 2
5668 5868 0
5669 5869 0
5670 5870 0
5671 5871 0
5672 5872 7
5673 5873 7
5674 5874 30
5675 5875 9
5676 5876 7
5677 5877 7
5678 5878 4
5679 5879 6
5680 5880 6
5681 5881 4
5682 5882 9
5683 5883 9
5684 5884 9
5685 5885 13
5686 5886 6
5687 5887 6
5688 5888 11
5689 5889 18
5690 5890 17
5691 5891 6
5692 5892 18
5693 5893 9
5694 5894 0
5695 5895 6
5696 5896 7
5697 5897 6
5698 5898 6
5699 5899 7
5700 5900 7
5701 5901 9
5702 5902 13
5703 5903 9
5704 5904 4
5705 5905 7
5706 5906 9
5707 5907 7
5708 5908 6
5709 5909 7
5710 5910 4
5711 5911 4
5712 5912 7
5713 5913 7
5714 5914 9
5715 5915 11
5716 5916 11
5717 5917 7
5718 5918 9
5719 5919 9
5720 5920 9
5721 5921 4
5722 5922 9
5723 5923 7
5724 5924 7
5725 5925 7
5726 5926 9
5727 5927 7
5728 5928 9
5729 5929 13
5730 5930 20
5731 5931 18
5732 5932 6
5733 5933 7
5734 5934 11
5735 5935 22
5736 5936 7
5737 5937 6
5738 5938 15
5739 5939 15
5740 5940 9
5741 5941 9
5742 5942 15
5743 5943 17
5744 5944 6
5745 5945 4
5746 5946 6
5747 5947 7
5748 5948 6
5749 5949 26
5750 5950 4
5751 5951 28
5752 5952 4
5753 5953 6
5754 5954 9
5755 5955 6
5756 5956 9
5757 5957 4
5758 5958 6
5759 5959 13
5760 5960 13
5761 5961 9
5762 5962 6
5763 5963 6
5764 5964 11
5765 5965 7
5766 5966 11
5767 5967 7
5768 5968 7
5769 5969 9
5770 5970 13
5771 5971 7
5772 5972 6
5773 5973 6
5774 5974 9
5775 5975 4
5776 5976 9
5777 5977 6
5778 5978 6
5779 5979 6
5780 5980 9
5781 5981 4
5782 5982 4
5783 5983 6
5784 5984 13
5785 5985 9
5786 5986 9
5787 5987 15
5788 5988 4
5789 5989 13
5790 5990 9
5791 5991 9
5792 5992 7
5793 5993 11
5794 5994 7
5795 5995 7
5796 5996 11
5797 5997 6
5798 5998 11
5799 5999 4
5800 6000 9
5801 6001 11
5802 6002 7
5803 6003 6
5804 6004 6
5805 6005 11
5806 6006 9
5807 6007 6
5808 6008 7
5809 6009 9
5810 6010 7
5811 6011 9
5812 6012 9
5813 6013 9
5814 6014 6
5815 6015 7
5816 6016 6
5817 6017 9
5818 6018 7
5819 6019 7
5820 6020 4
5821 6021 9
5822 6022 4
5823 6023 6
5824 6024 6
5825 6025 6
5826 6026 9
5827 6027 9
5828 6028 7
5829 6029 4
5830 6030 6
5831 6031 7
5832 6032 6
5833 6033 6
5834 6034 4
5835 6035 9
5836 6036 7
5837 6037 9
5838 6038 6
5839 6039 9
5840 6040 11
5841 6041 11
5842 6042 9
5843 6043 6
5844 6044 7
5845 6045 9
5846 6046 6
5847 6047 4
5848 6048 6
5849 6049 6
5850 6050 11
5851 6051 11
5852 6052 7
5853 6053 17
5854 6054 13
5855 6055 9
5856 6056 9
5857 6057 6
5858 6058 9
5859 6059 9
5860 6060 7
5861 6061 6
5862 6062 4
5863 6063 17
5864 6064 18
5865 6065 11
5866 6066 7
5867 6067 0
5868 6068 2
5869 6069 7
5870 6070 6
5871 6071 0
5872 6072 2
5873 6073 0
5874 6074 7
5875 6075 7
5876 6076 2
5877 6077 6
5878 6078 4
5879 6079 4
5880 6080 11
5881 6081 2
5882 6082 6
5883 6083 0
5884 6084 2
5885 6085 0
5886 6086 6
5887 6087 0
5888 6088 0
5889 6089 2
5890 6090 11
5891 6091 0
5892 6092 13
5893 6093 6
5894 6094 7
5895 6095 4
5896 6096 4
5897 6097 0
5898 6098 4
5899 6099 9
5900 6100 17
5901 6101 15
5902 6102 18
5903 6103 7
5904 6104 17
5905 6105 6
5906 6106 7
5907 6107 4
5908 6108 7
5909 6109 13
5910 6110 13
5911 6111 0
5912 6112 4
5913 6113 4
5914 6114 11
5915 6115 18
5916 6116 9
5917 6117 18
5918 6118 15
5919 6119 2
5920 6120 4
5921 6121 6
5922 6122 13
5923 6123 13
5924 6124 4
5925 6125 6
5926 6126 4
5927 6127 9
5928 6128 7
5929 6129 7
5930 6130 9
5931 6131 9
5932 6132 9
5933 6133 9
5934 6134 0
5935 6135 0
5936 6136 0
5937 6137 2
5938 6138 0
5939 6139 0
5940 6140 0
5941 6141 0
5942 6142 0
5943 6143 0
5944 6144 0
5945 6145 0
5946 6146 0
5947 6147 0
5948 6148 2
5949 6149 0
5950 6150 0
5951 6151 0
5952 6152 7
5953 6153 2
5954 6154 0
5955 6155 0
5956 6156 0
5957 6157 0
5958 6158 0
5959 6159 0
5960 6160 0
5961 6161 0
5962 6162 0
5963 6163 0
5964 6164 0
5965 6165 0
5966 6166 0
5967 6167 0
5968 6168 0
5969 6169 0
5970 6170 0
5971 6171 0
5972 6172 0
5973 6173 0
5974 6174 0
5975 6175 0
5976 6176 0
5977 6177 0
5978 6178 0
5979 6179 0
5980 6180 0
5981 6181 0
5982 6182 0
5983 6183 0
5984 6184 0
5985 6185 0
5986 6186 0
5987 6187 0
5988 6188 2
5989 6189 0
5990 6190 0
5991 6191 2
5992 6192 0
5993 6193 0
5994 6194 0
5995 6195 0
5996 6196 0
5997 6197 0
5998 6198 2
5999 6199 11
6000 6200 0
6001 6201 0
6002 6202 0
6003 6203 2
6004 6204 7
6005 6205 6
6006 6206 2
6007 6207 0
6008 6208 0
6009 6209 0
6010 6210 7
6011 6211 2
6012 6212 0
6013 6213 2
6014 6214 0
6015 6215 0
6016 6216 0
6017 6217 2
6018 6218 0
6019 6219 0
6020 6220 0
6021 6221 9
6022 6222 11
6023 6223 9
6024 6224 6
6025 6225 6
6026 6226 11
6027 6227 0
6028 6228 0
6029 6229 2
6030 6230 0
6031 6231 0
6032 6232 0
6033 6233 0
6034 6234 0
6035 6235 0
6036 6236 0
6037 6237 0
6038 6238 0
6039 6239 0
6040 6240 0
6041 6241 0
6042 6242 2
6043 6243 0
6044 6244 0
6045 6245 0
6046 6246 0
6047 6247 0
6048 6248 0
6049 6249 0
6050 6250 0
6051 6251 0
6052 6252 0
6053 6253 0
6054 6254 0
6055 6255 2
6056 6256 0
6057 6257 0
6058 6258 4
6059 6259 0
6060 6260 0
6061 6261 2
6062 6262 0
6063 6263 2
6064 6264 2
6065 6265 2
6066 6266 0
6067 6267 0
6068 6268 0
6069 6269 0
6070 6270 0
6071 6271 0
6072 6272 0
6073 6273 0
6074 6274 0
6075 6275 0
6076 6276 0
6077 6277 2
6078 6278 17
6079 6279 6
6080 6280 31
6081 6281 15
6082 6282 0
6083 6283 0
6084 6284 6
6085 6285 0
6086 6286 0
6087 6287 9
6088 6288 4
6089 6289 2
6090 6290 0
6091 6291 2
6092 6292 0
6093 6293 0
6094 6294 0
6095 6295 0
6096 6296 0
6097 6297 0
6098 6298 0
6099 6299 0
6100 6300 2
6101 6301 0
6102 6302 0
6103 6303 7
6104 6304 15
6105 6305 7
6106 6306 0
6107 6307 2
6108 6308 0
6109 6309 0
6110 6310 9
6111 6311 7
6112 6312 2
6113 6313 0
6114 6314 2
6115 6315 0
6116 6316 4
6117 6317 7
6118 6318 6
6119 6319 0
6120 6320 15
6121 6321 2
6122 6322 0
6123 6323 0
6124 6324 0
6125 6325 0
6126 6326 0
6127 6327 0
6128 6328 0
6129 6329 11
6130 6330 0
6131 6331 0
6132 6332 0
6133 6333 4
6134 6334 0
6135 6335 0
6136 6336 0
6137 6337 0
6138 6338 0
6139 6339 0
6140 6340 0
6141 6341 4
6142 6342 0
6143 6343 15
6144 6344 4
6145 6345 11
6146 6346 0
6147 6347 0
6148 6348 0
6149 6349 0
6150 6350 0
6151 6351 2
6152 6352 0
6153 6353 0
6154 6354 7
6155 6355 18
6156 6356 4
6157 6357 2
6158 6358 4
6159 6359 4
6160 6360 9
6161 6361 0
6162 6362 7
6163 6363 0
6164 6364 0
6165 6365 0
6166 6366 0
6167 6367 0
6168 6368 0
6169 6369 0
6170 6370 0
6171 6371 0
6172 6372 0
6173 6373 2
6174 6374 0
6175 6375 2
6176 6376 2
6177 6377 0
6178 6378 4
6179 6379 4
6180 6380 13
6181 6381 2
6182 6382 7
6183 6383 2
6184 6384 4
6185 6385 0
6186 6386 0
6187 6387 0
6188 6388 0
6189 6389 0
6190 6390 0
6191 6391 0
6192 6392 0
6193 6393 0
6194 6394 0
6195 6395 0
6196 6396 0
6197 6397 0
6198 6398 0
6199 6399 0
6200 6400 0
6201 6401 2
6202 6402 9
6203 6403 2
6204 6404 15
6205 6405 17
6206 6406 9
6207 6407 0
6208 6408 24
6209 6409 7
6210 6410 9
6211 6411 9
6212 6412 0
6213 6413 0
6214 6414 0
6215 6415 0
6216 6416 0
6217 6417 0
6218 6418 0
6219 6419 0
6220 6420 0
6221 6421 0
6222 6422 0
6223 6423 0
6224 6424 0
6225 6425 0
6226 6426 2
6227 6427 0
6228 6428 0
6229 6429 0
6230 6430 11
6231 6431 17
6232 6432 15
6233 6433 17
6234 6434 11
6235 6435 15
6236 6436 13
6237 6437 9
6238 6438 6
6239 6439 7
6240 6440 9
6241 6441 0
6242 6442 0
6243 6443 11
6244 6444 18
6245 6445 15
6246 6446 0
6247 6447 17
6248 6448 7
6249 6449 0
6250 6450 6
6251 6451 2
6252 6452 0
6253 6453 4
6254 6454 0
6255 6455 0
6256 6456 9
6257 6457 0
6258 6458 0
6259 6459 4
6260 6460 0
6261 6461 0
6262 6462 7
6263 6463 6
6264 6464 11
6265 6465 11
6266 6466 18
6267 6467 2
6268 6468 0
6269 6469 4
6270 6470 2
6271 6471 2
6272 6472 0
6273 6473 7
6274 6474 11
6275 6475 9
6276 6476 15
6277 6477 0
6278 6478 15
6279 6479 0
6280 6480 0
6281 6481 15
6282 6482 4
6283 6483 13
6284 6484 4
6285 6485 7
6286 6486 15
6287 6487 6
6288 6488 11
6289 6489 0
6290 6490 0
6291 6491 11
6292 6492 7
6293 6493 0
6294 6494 0
6295 6495 5
6296 6496 0
6297 6497 0
6298 6498 12
6299 6499 0
6300 6500 0
6301 6501 0
6302 6502 11
6303 6503 3
6304 6504 2
6305 6505 0
6306 6506 0
6307 6507 6
6308 6508 3
6309 6509 14
6310 6510 5
6311 6511 11
6312 6512 8
6313 6513 2
6314 6514 5
6315 6515 0
6316 6516 3
6317 6517 0
6318 6518 0
6319 6519 0
6320 6520 6
6321 6521 20
6322 6522 15
6323 6523 9
6324 6524 14
6325 6525 8
6326 6526 8
6327 6527 17
6328 6528 6
6329 6529 8
6330 6530 21
6331 6531 12
6332 6532 23
6333 6533 6
6334 6534 23
6335 6535 25
6336 6536 17
6337 6537 8
6338 6538 18
6339 6539 0
6340 6540 0
6341 6541 0
6342 6542 5
6343 6543 0
6344 6544 0
6345 6545 2
6346 6546 3
6347 6547 0
6348 6548 2
6349 6549 6
6350 6550 5
6351 6551 11
6352 6552 3
6353 6553 0
6354 6554 5
6355 6555 0
6356 6556 5
6357 6557 5
6358 6558 0
6359 6559 6
6360 6560 11
6361 6561 8
6362 6562 9
6363 6563 0
6364 6564 0
6365 6565 3
6366 6566 3
6367 6567 5
6368 6568 6
6369 6569 2
6370 6570 11
6371 6571 6
6372 6572 5
6373 6573 5
6374 6574 5
6375 6575 5
6376 6576 8
6377 6577 3
6378 6578 2
6379 6579 0
6380 6580 6
6381 6581 5
6382 6582 8
6383 6583 8
6384 6584 2
6385 6585 0
6386 6586 6
6387 6587 5
6388 6588 11
6389 6589 8
6390 6590 6
6391 6591 8
6392 6592 5
6393 6593 0
6394 6594 0
6395 6595 5
6396 6596 0
6397 6597 9
6398 6598 3
6399 6599 0
6400 6600 5
6401 6601 0
6402 6602 11
6403 6603 11
6404 6604 6
6405 6605 3
6406 6606 6
6407 6607 12
6408 6608 0
6409 6609 0
6410 6610 9
6411 6611 6
6412 6612 5
6413 6613 8
6414 6614 5
6415 6615 3
6416 6616 0
6417 6617 3
6418 6618 6
6419 6619 0
6420 6620 3
6421 6621 3
6422 6622 8
6423 6623 5
6424 6624 3
6425 6625 11
6426 6626 2
6427 6627 6
6428 6628 8
6429 6629 8
6430 6630 9
6431 6631 6
6432 6632 0
6433 6633 0
6434 6634 5
6435 6635 5
6436 6636 5
6437 6637 14
6438 6638 0
6439 6639 6
6440 6640 5
6441 6641 0
6442 6642 0
6443 6643 6
6444 6644 3
6445 6645 0
6446 6646 6
6447 6647 0
6448 6648 6
6449 6649 6
6450 6650 9
6451 6651 9
6452 6652 7
6453 6653 6
6454 6654 17
6455 6655 0
6456 6656 0
6457 6657 0
6458 6658 0
6459 6659 0
6460 6660 6
6461 6661 7
6462 6662 6
6463 6663 9
6464 6664 6
6465 6665 6
6466 6666 11
6467 6667 7
6468 6668 9
6469 6669 6
6470 6670 4
6471 6671 6
6472 6672 7
6473 6673 6
6474 6674 6
6475 6675 9
6476 6676 7
6477 6677 11
6478 6678 6
6479 6679 11
6480 6680 0
6481 6681 0
6482 6682 6
6483 6683 9
6484 6684 6
6485 6685 6
6486 6686 6
6487 6687 6
6488 6688 4
6489 6689 13
6490 6690 15
6491 6691 11
6492 6692 7
6493 6693 0
6494 6694 20
6495 6695 2
6496 6696 6
6497 6697 6
6498 6698 15
6499 6699 11
6500 6700 0
6501 6701 6
6502 6702 2
6503 6703 20
6504 6704 0
6505 6705 11
6506 6706 9
6507 6707 13
6508 6708 11
6509 6709 17
6510 6710 9
6511 6711 6
6512 6712 13
6513 6713 0
6514 6714 7
6515 6715 0
6516 6716 0
6517 6717 9
6518 6718 0
6519 6719 6
6520 6720 9
6521 6721 11
6522 6722 0
6523 6723 4
6524 6724 0
6525 6725 0
6526 6726 9
6527 6727 6
6528 6728 9
6529 6729 4
6530 6730 0
6531 6731 0
6532 6732 4
6533 6733 2
6534 6734 9
6535 6735 0
6536 6736 15
6537 6737 4
6538 6738 0
6539 6739 0
6540 6740 0
6541 6741 4
6542 6742 13
6543 6743 0
6544 6744 7
6545 6745 0
6546 6746 0
6547 6747 0
6548 6748 0
6549 6749 6
6550 6750 4
6551 6751 2
6552 6752 7
6553 6753 15
6554 6754 11
6555 6755 15
6556 6756 15
6557 6757 9
6558 6758 7
6559 6759 0
6560 6760 4
6561 6761 0
6562 6762 0
6563 6763 9
6564 6764 9
6565 6765 9
6566 6766 4
6567 6767 9
6568 6768 11
6569 6769 4
6570 6770 7
6571 6771 11
6572 6772 11
6573 6773 0
6574 6774 7
6575 6775 0
6576 6776 0
6577 6777 11
6578 6778 0
6579 6779 4
6580 6780 6
6581 6781 4
6582 6782 0
6583 6783 2
6584 6784 7
6585 6785 0
6586 6786 0
6587 6787 0
6588 6788 0
6589 6789 17
6590 6790 0
6591 6791 11
6592 6792 0
6593 6793 9
6594 6794 0
6595 6795 0
6596 6796 0
6597 6797 0
6598 6798 0
6599 6799 0
6600 6800 0
6601 6801 6
6602 6802 0
6603 6803 13
6604 6804 15
6605 6805 15
6606 6806 0
6607 6807 0
6608 6808 0
6609 6809 7
6610 6810 6
6611 6811 0
6612 6812 9
6613 6813 2
6614 6814 4
6615 6815 11
6616 6816 15
6617 6817 18
6618 6818 20
6619 6819 18
6620 6820 0
6621 6821 0
6622 6822 0
6623 6823 0
6624 6824 0
6625 6825 0
6626 6826 0
6627 6827 0
6628 6828 0
6629 6829 0
6630 6830 0
6631 6831 0
6632 6832 2
6633 6833 0
6634 6834 0
6635 6835 0
6636 6836 0
6637 6837 7
6638 6838 7
6639 6839 4
6640 6840 0
6641 6841 9
6642 6842 11
6643 6843 0
6644 6844 11
6645 6845 9
6646 6846 13
6647 6847 9
6648 6848 11
6649 6849 9
6650 6850 7
6651 6851 9
6652 6852 9
6653 6853 7
6654 6854 7
6655 6855 11
6656 6856 11
6657 6857 11
6658 6858 9
6659 6859 7
6660 6860 13
6661 6861 7
6662 6862 15
6663 6863 9
6664 6864 4
6665 6865 9
6666 6866 13
6667 6867 4
6668 6868 6
6669 6869 0
6670 6870 0
6671 6871 4
6672 6872 18
6673 6873 22
6674 6874 6
6675 6875 13
6676 6876 15
6677 6877 9
6678 6878 0
6679 6879 9
6680 6880 13
6681 6881 13
6682 6882 9
6683 6883 11
6684 6884 18
6685 6885 11
6686 6886 18
6687 6887 0
6688 6888 11
6689 6889 9
6690 6890 15
6691 6891 6
6692 6892 0
6693 6893 2
6694 6894 0
6695 6895 11
6696 6896 9
6697 6897 4
6698 6898 0
6699 6899 2
6700 6900 9
6701 6901 2
6702 6902 7
6703 6903 11
6704 6904 0
6705 6905 11
6706 6906 0
6707 6907 0
6708 6908 0
6709 6909 0
6710 6910 0
6711 6911 0
6712 6912 0
6713 6913 0
6714 6914 0
6715 6915 0
6716 6916 0
6717 6917 0
6718 6918 0
6719 6919 0
6720 6920 0
6721 6921 0
6722 6922 0
6723 6923 0
6724 6924 0
6725 6925 0
6726 6926 0
6727 6927 0
6728 6928 0
6729 6929 0
6730 6930 0
6731 6931 0
6732 6932 0
6733 6933 0
6734 6934 0
6735 6935 0
6736 6936 0
6737 6937 0
6738 6938 0
6739 6939 0
6740 6940 0
6741 6941 0
6742 6942 0
6743 6943 0
6744 6944 0
6745 6945 0
6746 6946 0
6747 6947 0
6748 6948 0
6749 6949 0
6750 6950 0
6751 6951 0
6752 6952 0
6753 6953 0
6754 6954 0
6755 6955 0
6756 6956 0
6757 6957 0
6758 6958 0
6759 6959 0
6760 6960 0
6761 6961 0
6762 6962 0
6763 6963 0
6764 6964 0
6765 6965 0
6766 6966 0
6767 6967 0
6768 6968 0
6769 6969 0
6770 6970 0
6771 6971 0
6772 6972 0
6773 6973 0
6774 6974 0
6775 6975 0
6776 6976 0
6777 6977 6
6778 6978 4
6779 6979 37
6780 6980 17
6781 6981 18
6782 6982 9
6783 6983 11
6784 6984 4
6785 6985 11
6786 6986 9
6787 6987 7
6788 6988 9
6789 6989 0
6790 6990 0
6791 6991 0
6792 6992 2
6793 6993 20
6794 6994 11
6795 6995 0
6796 6996 0
6797 6997 13
6798 6998 0
6799 6999 6
6800 7000 11
6801 7001 20
