# Supplementary material for: Histone variant H2A.Z modulates nucleosome dynamics to promote DNA accessibility
Source: Nat Commun. 2023 Feb 11;14:769. doi: 10.1038/s41467-023-36465-5 (PMC9918499; doi:10.1038/s41467-023-36465-5)
Supplement: Supplementary file 4 — Source Data [file 41467_2023_36465_MOESM4_ESM.zip › data/H2AZ_Ctail_hist_DNA_interaction_inner_2.txt]

1 201 10
2 202 11
3 203 9
4 204 0
5 205 16
6 206 6
7 207 6
8 208 6
9 209 10
10 210 0
11 211 0
12 212 0
13 213 0
14 214 5
15 215 0
16 216 0
17 217 0
18 218 0
19 219 1
20 220 11
21 221 0
22 222 0
23 223 1
24 224 0
25 225 12
26 226 5
27 227 18
28 228 11
29 229 10
30 230 15
31 231 12
32 232 10
33 233 12
34 234 6
35 235 11
36 236 9
37 237 13
38 238 1
39 239 10
40 240 10
41 241 15
42 242 10
43 243 5
44 244 11
45 245 9
46 246 5
47 247 7
48 248 7
49 249 9
50 250 2
51 251 0
52 252 12
53 253 6
54 254 0
55 255 0
56 256 6
57 257 0
58 258 0
59 259 5
60 260 4
61 261 7
62 262 7
63 263 17
64 264 1
65 265 0
66 266 2
67 267 1
68 268 1
69 269 0
70 270 5
71 271 12
72 272 6
73 273 10
74 274 0
75 275 10
76 276 0
77 277 0
78 278 10
79 279 5
80 280 9
81 281 2
82 282 5
83 283 11
84 284 4
85 285 7
86 286 2
87 287 0
88 288 7
89 289 5
90 290 0
91 291 9
92 292 4
93 293 0
94 294 0
95 295 10
96 296 0
97 297 0
98 298 0
99 299 9
100 300 2
101 301 1
102 302 9
103 303 0
104 304 5
105 305 9
106 306 12
107 307 5
108 308 11
109 309 6
110 310 4
111 311 11
112 312 1
113 313 2
114 314 7
115 315 1
116 316 7
117 317 10
118 318 17
119 319 12
120 320 7
121 321 11
122 322 6
123 323 6
124 324 13
125 325 5
126 326 6
127 327 17
128 328 10
129 329 18
130 330 5
131 331 18
132 332 20
133 333 13
134 334 6
135 335 15
136 336 0
137 337 0
138 338 0
139 339 4
140 340 0
141 341 0
142 342 1
143 343 2
144 344 0
145 345 1
146 346 5
147 347 4
148 348 9
149 349 2
150 350 0
151 351 4
152 352 0
153 353 4
154 354 4
155 355 0
156 356 5
157 357 9
158 358 6
159 359 7
160 360 0
161 361 0
162 362 2
163 363 2
164 364 4
165 365 5
166 366 1
167 367 9
168 368 5
169 369 4
170 370 4
171 371 4
172 372 4
173 373 6
174 374 2
175 375 1
176 376 0
177 377 5
178 378 4
179 379 6
180 380 6
181 381 1
182 382 0
183 383 5
184 384 4
185 385 9
186 386 6
187 387 5
188 388 6
189 389 4
190 390 0
191 391 0
192 392 4
193 393 0
194 394 7
195 395 2
196 396 0
197 397 4
198 398 0
199 399 9
200 400 9
201 401 5
202 402 2
203 403 5
204 404 10
205 405 0
206 406 0
207 407 7
208 408 5
209 409 4
210 410 6
211 411 4
212 412 2
213 413 0
214 414 2
215 415 5
216 416 0
217 417 2
218 418 2
219 419 6
220 420 4
221 421 2
222 422 9
223 423 1
224 424 5
225 425 6
226 426 6
227 427 7
228 428 5
229 429 0
230 430 0
231 431 4
232 432 4
233 433 4
234 434 11
235 435 0
236 436 5
237 437 4
238 438 0
239 439 0
240 440 5
241 441 2
242 442 0
243 443 4
244 444 0
245 445 4
246 446 4
247 447 6
248 448 6
249 449 5
250 450 4
251 451 11
252 452 0
253 453 0
254 454 0
255 455 0
256 456 0
257 457 4
258 458 5
259 459 4
260 460 6
261 461 4
262 462 4
263 463 7
264 464 5
265 465 6
266 466 4
267 467 2
268 468 4
269 469 5
270 470 4
271 471 4
272 472 6
273 473 11
274 474 12
275 475 7
276 476 13
277 477 0
278 478 0
279 479 4
280 480 6
281 481 4
282 482 4
283 483 4
284 484 4
285 485 2
286 486 9
287 487 10
288 488 7
289 489 5
290 490 15
291 491 24
292 492 11
293 493 20
294 494 9
295 495 15
296 496 15
297 497 2
298 498 16
299 499 12
300 500 17
301 501 7
302 502 7
303 503 6
304 504 9
305 505 7
306 506 11
307 507 6
308 508 4
309 509 13
310 510 0
311 511 5
312 512 0
313 513 0
314 514 6
315 515 0
316 516 15
317 517 11
318 518 7
319 519 0
320 520 2
321 521 0
322 522 0
323 523 6
324 524 4
325 525 6
326 526 2
327 527 0
328 528 0
329 529 2
330 530 1
331 531 6
332 532 0
333 533 10
334 534 2
335 535 0
336 536 0
337 537 0
338 538 2
339 539 9
340 540 6
341 541 5
342 542 0
343 543 0
344 544 2
345 545 0
346 546 4
347 547 2
348 548 5
349 549 7
350 550 15
351 551 7
352 552 10
353 553 10
354 554 6
355 555 5
356 556 0
357 557 2
358 558 0
359 559 0
360 560 6
361 561 6
362 562 6
363 563 2
364 564 6
365 565 7
366 566 2
367 567 5
368 568 7
369 569 7
370 570 0
371 571 5
372 572 0
373 573 0
374 574 7
375 575 0
376 576 2
377 577 4
378 578 2
379 579 0
380 580 1
381 581 5
382 582 0
383 583 0
384 584 0
385 585 1
386 586 11
387 587 5
388 588 11
389 589 0
390 590 15
391 591 9
392 592 0
393 593 2
394 594 0
395 595 0
396 596 12
397 597 0
398 598 4
399 599 0
400 600 9
401 601 10
402 602 10
403 603 0
404 604 0
405 605 0
406 606 5
407 607 4
408 608 0
409 609 6
410 610 1
411 611 2
412 612 7
413 613 10
414 614 12
415 615 13
416 616 12
417 617 0
418 618 0
419 619 0
420 620 0
421 621 0
422 622 0
423 623 0
424 624 2
425 625 13
426 626 0
427 627 1
428 628 0
429 629 1
430 630 2
431 631 0
432 632 20
433 633 17
434 634 17
435 635 7
436 636 2
437 637 0
438 638 6
439 639 7
440 640 0
441 641 7
442 642 6
443 643 9
444 644 6
445 645 7
446 646 6
447 647 5
448 648 11
449 649 7
450 650 20
451 651 9
452 652 7
453 653 10
454 654 9
455 655 16
456 656 5
457 657 12
458 658 6
459 659 12
460 660 6
461 661 4
462 662 6
463 663 11
464 664 7
465 665 4
466 666 4
467 667 0
468 668 2
469 669 12
470 670 15
471 671 4
472 672 9
473 673 11
474 674 6
475 675 0
476 676 6
477 677 9
478 678 9
479 679 12
480 680 13
481 681 16
482 682 11
483 683 21
484 684 0
485 685 18
486 686 31
487 687 20
488 688 17
489 689 0
490 690 24
491 691 21
492 692 43
493 693 31
494 694 21
495 695 16
496 696 27
497 697 20
498 698 16
499 699 21
500 700 21
501 701 11
502 702 27
503 703 20
504 704 15
505 705 10
506 706 23
507 707 17
508 708 0
509 709 6
510 710 6
511 711 4
512 712 12
513 713 7
514 714 4
515 715 1
516 716 0
517 717 0
518 718 5
519 719 1
520 720 0
521 721 21
522 722 17
523 723 22
524 724 22
525 725 13
526 726 16
527 727 27
528 728 22
529 729 2
530 730 2
531 731 2
532 732 13
533 733 1
534 734 0
535 735 0
536 736 0
537 737 0
538 738 0
539 739 0
540 740 0
541 741 0
542 742 0
543 743 0
544 744 0
545 745 0
546 746 7
547 747 0
548 748 10
549 749 11
550 750 10
551 751 10
552 752 7
553 753 0
554 754 0
555 755 0
556 756 0
557 757 0
558 758 0
559 759 0
560 760 0
561 761 0
562 762 0
563 763 0
564 764 0
565 765 1
566 766 0
567 767 0
568 768 0
569 769 0
570 770 0
571 771 0
572 772 0
573 773 0
574 774 4
575 775 2
576 776 24
577 777 11
578 778 12
579 779 6
580 780 7
581 781 2
582 782 7
583 783 6
584 784 5
585 785 6
586 786 0
587 787 0
588 788 5
589 789 1
590 790 13
591 791 7
592 792 0
593 793 0
594 794 9
595 795 0
596 796 4
597 797 7
598 798 13
599 799 7
600 800 4
601 801 0
602 802 0
603 803 4
604 804 5
605 805 5
606 806 0
607 807 1
608 808 7
609 809 9
610 810 18
611 811 22
612 812 10
613 813 13
614 814 13
615 815 6
616 816 12
617 817 5
618 818 1
619 819 15
620 820 15
621 821 10
622 822 13
623 823 20
624 824 11
625 825 17
626 826 10
627 827 10
628 828 23
629 829 9
630 830 17
631 831 11
632 832 6
633 833 10
634 834 22
635 835 18
636 836 9
637 837 6
638 838 18
639 839 10
640 840 20
641 841 31
642 842 32
643 843 11
644 844 28
645 845 16
646 846 26
647 847 15
648 848 11
649 849 12
650 850 12
651 851 13
652 852 13
653 853 5
654 854 4
655 855 7
656 856 10
657 857 13
658 858 10
659 859 0
660 860 16
661 861 11
662 862 17
663 863 16
664 864 10
665 865 20
666 866 10
667 867 13
668 868 12
669 869 10
670 870 7
671 871 11
672 872 9
673 873 12
674 874 11
675 875 13
676 876 0
677 877 0
678 878 6
679 879 0
680 880 1
681 881 0
682 882 1
683 883 6
684 884 0
685 885 2
686 886 5
687 887 0
688 888 0
689 889 0
690 890 0
691 891 0
692 892 0
693 893 0
694 894 0
695 895 2
696 896 0
697 897 0
698 898 7
699 899 0
700 900 1
701 901 0
702 902 0
703 903 0
704 904 0
705 905 0
706 906 0
707 907 0
708 908 1
709 909 0
710 910 0
711 911 2
712 912 0
713 913 0
714 914 0
715 915 0
716 916 0
717 917 0
718 918 0
719 919 4
720 920 0
721 921 7
722 922 6
723 923 12
724 924 11
725 925 1
726 926 4
727 927 0
728 928 1
729 929 9
730 930 0
731 931 0
732 932 4
733 933 16
734 934 13
735 935 10
736 936 17
737 937 7
738 938 7
739 939 1
740 940 0
741 941 0
742 942 0
743 943 0
744 944 0
745 945 0
746 946 1
747 947 4
748 948 0
749 949 0
750 950 0
751 951 0
752 952 0
753 953 4
754 954 6
755 955 4
756 956 6
757 957 5
758 958 7
759 959 0
760 960 4
761 961 9
762 962 7
763 963 6
764 964 7
765 965 1
766 966 0
767 967 4
768 968 10
769 969 7
770 970 4
771 971 9
772 972 5
773 973 12
774 974 11
775 975 6
776 976 9
777 977 7
778 978 0
779 979 2
780 980 0
781 981 0
782 982 10
783 983 0
784 984 9
785 985 0
786 986 0
787 987 5
788 988 2
789 989 0
790 990 5
791 991 10
792 992 0
793 993 7
794 994 5
795 995 5
796 996 0
797 997 6
798 998 12
799 999 7
800 1000 0
801 1001 4
802 1002 0
803 1003 1
804 1004 7
805 1005 0
806 1006 4
807 1007 6
808 1008 7
809 1009 1
810 1010 7
811 1011 0
812 1012 7
813 1013 4
814 1014 11
815 1015 1
816 1016 1
817 1017 0
818 1018 4
819 1019 2
820 1020 5
821 1021 5
822 1022 6
823 1023 9
824 1024 0
825 1025 10
826 1026 9
827 1027 12
828 1028 0
829 1029 9
830 1030 10
831 1031 4
832 1032 0
833 1033 2
834 1034 7
835 1035 7
836 1036 6
837 1037 11
838 1038 2
839 1039 24
840 1040 7
841 1041 0
842 1042 9
843 1043 9
844 1044 2
845 1045 21
846 1046 15
847 1047 6
848 1048 5
849 1049 7
850 1050 1
851 1051 13
852 1052 9
853 1053 0
854 1054 1
855 1055 0
856 1056 7
857 1057 4
858 1058 7
859 1059 9
860 1060 13
861 1061 7
862 1062 1
863 1063 7
864 1064 0
865 1065 7
866 1066 7
867 1067 5
868 1068 11
869 1069 11
870 1070 4
871 1071 5
872 1072 4
873 1073 0
874 1074 7
875 1075 0
876 1076 9
877 1077 1
878 1078 2
879 1079 5
880 1080 5
881 1081 9
882 1082 4
883 1083 9
884 1084 9
885 1085 6
886 1086 1
887 1087 0
888 1088 0
889 1089 1
890 1090 0
891 1091 0
892 1092 0
893 1093 5
894 1094 0
895 1095 4
896 1096 0
897 1097 11
898 1098 0
899 1099 12
900 1100 0
901 1101 0
902 1102 0
903 1103 1
904 1104 0
905 1105 0
906 1106 0
907 1107 4
908 1108 7
909 1109 0
910 1110 0
911 1111 0
912 1112 0
913 1113 0
914 1114 7
915 1115 5
916 1116 0
917 1117 0
918 1118 5
919 1119 2
920 1120 5
921 1121 5
922 1122 0
923 1123 0
924 1124 0
925 1125 5
926 1126 0
927 1127 0
928 1128 6
929 1129 5
930 1130 18
931 1131 24
932 1132 11
933 1133 26
934 1134 27
935 1135 20
936 1136 27
937 1137 24
938 1138 10
939 1139 26
940 1140 11
941 1141 29
942 1142 29
943 1143 33
944 1144 36
945 1145 31
946 1146 48
947 1147 49
948 1148 28
949 1149 33
950 1150 20
951 1151 32
952 1152 21
953 1153 28
954 1154 10
955 1155 16
956 1156 22
957 1157 27
958 1158 28
959 1159 24
960 1160 44
961 1161 28
962 1162 24
963 1163 23
964 1164 27
965 1165 40
966 1166 26
967 1167 31
968 1168 32
969 1169 18
970 1170 40
971 1171 21
972 1172 11
973 1173 0
974 1174 12
975 1175 0
976 1176 6
977 1177 24
978 1178 4
979 1179 18
980 1180 21
981 1181 17
982 1182 24
983 1183 26
984 1184 27
985 1185 33
986 1186 15
987 1187 37
988 1188 24
989 1189 26
990 1190 26
991 1191 28
992 1192 27
993 1193 43
994 1194 34
995 1195 28
996 1196 31
997 1197 38
998 1198 31
999 1199 37
1000 1200 32
1001 1201 24
1002 1202 20
1003 1203 40
1004 1204 33
1005 1205 22
1006 1206 15
1007 1207 22
1008 1208 28
1009 1209 28
1010 1210 31
1011 1211 15
1012 1212 12
1013 1213 5
1014 1214 23
1015 1215 42
1016 1216 29
1017 1217 18
1018 1218 22
1019 1219 20
1020 1220 20
1021 1221 23
1022 1222 33
1023 1223 32
1024 1224 26
1025 1225 29
1026 1226 32
1027 1227 37
1028 1228 34
1029 1229 24
1030 1230 11
1031 1231 2
1032 1232 16
1033 1233 18
1034 1234 2
1035 1235 4
1036 1236 0
1037 1237 0
1038 1238 0
1039 1239 0
1040 1240 20
1041 1241 9
1042 1242 13
1043 1243 10
1044 1244 16
1045 1245 18
1046 1246 9
1047 1247 17
1048 1248 7
1049 1249 10
1050 1250 2
1051 1251 0
1052 1252 2
1053 1253 1
1054 1254 1
1055 1255 0
1056 1256 0
1057 1257 1
1058 1258 5
1059 1259 4
1060 1260 10
1061 1261 12
1062 1262 10
1063 1263 5
1064 1264 13
1065 1265 6
1066 1266 20
1067 1267 5
1068 1268 5
1069 1269 1
1070 1270 28
1071 1271 9
1072 1272 9
1073 1273 9
1074 1274 12
1075 1275 13
1076 1276 22
1077 1277 13
1078 1278 33
1079 1279 36
1080 1280 18
1081 1281 26
1082 1282 24
1083 1283 16
1084 1284 17
1085 1285 13
1086 1286 17
1087 1287 20
1088 1288 15
1089 1289 28
1090 1290 31
1091 1291 31
1092 1292 22
1093 1293 21
1094 1294 20
1095 1295 18
1096 1296 21
1097 1297 24
1098 1298 26
1099 1299 28
1100 1300 21
1101 1301 28
1102 1302 24
1103 1303 21
1104 1304 22
1105 1305 26
1106 1306 28
1107 1307 34
1108 1308 26
1109 1309 27
1110 1310 29
1111 1311 33
1112 1312 23
1113 1313 24
1114 1314 21
1115 1315 22
1116 1316 23
1117 1317 27
1118 1318 24
1119 1319 27
1120 1320 26
1121 1321 27
1122 1322 33
1123 1323 40
1124 1324 23
1125 1325 22
1126 1326 50
1127 1327 40
1128 1328 49
1129 1329 42
1130 1330 44
1131 1331 44
1132 1332 23
1133 1333 39
1134 1334 42
1135 1335 32
1136 1336 43
1137 1337 43
1138 1338 39
1139 1339 48
1140 1340 24
1141 1341 40
1142 1342 24
1143 1343 53
1144 1344 27
1145 1345 29
1146 1346 21
1147 1347 23
1148 1348 36
1149 1349 21
1150 1350 24
1151 1351 43
1152 1352 32
1153 1353 37
1154 1354 36
1155 1355 32
1156 1356 23
1157 1357 37
1158 1358 32
1159 1359 24
1160 1360 32
1161 1361 23
1162 1362 17
1163 1363 29
1164 1364 29
1165 1365 22
1166 1366 22
1167 1367 15
1168 1368 16
1169 1369 12
1170 1370 20
1171 1371 16
1172 1372 12
1173 1373 29
1174 1374 42
1175 1375 27
1176 1376 18
1177 1377 31
1178 1378 23
1179 1379 20
1180 1380 16
1181 1381 11
1182 1382 11
1183 1383 16
1184 1384 21
1185 1385 21
1186 1386 26
1187 1387 27
1188 1388 36
1189 1389 16
1190 1390 28
1191 1391 15
1192 1392 22
1193 1393 17
1194 1394 6
1195 1395 9
1196 1396 16
1197 1397 9
1198 1398 0
1199 1399 0
1200 1400 0
1201 1401 0
1202 1402 5
1203 1403 13
1204 1404 12
1205 1405 5
1206 1406 15
1207 1407 6
1208 1408 12
1209 1409 11
1210 1410 6
1211 1411 7
1212 1412 11
1213 1413 4
1214 1414 0
1215 1415 4
1216 1416 4
1217 1417 4
1218 1418 5
1219 1419 2
1220 1420 6
1221 1421 0
1222 1422 0
1223 1423 10
1224 1424 0
1225 1425 0
1226 1426 0
1227 1427 0
1228 1428 5
1229 1429 0
1230 1430 0
1231 1431 0
1232 1432 0
1233 1433 0
1234 1434 0
1235 1435 1
1236 1436 0
1237 1437 1
1238 1438 16
1239 1439 6
1240 1440 16
1241 1441 4
1242 1442 2
1243 1443 1
1244 1444 11
1245 1445 0
1246 1446 11
1247 1447 6
1248 1448 10
1249 1449 5
1250 1450 0
1251 1451 2
1252 1452 0
1253 1453 12
1254 1454 0
1255 1455 0
1256 1456 0
1257 1457 1
1258 1458 0
1259 1459 0
1260 1460 0
1261 1461 0
1262 1462 2
1263 1463 0
1264 1464 28
1265 1465 22
1266 1466 21
1267 1467 13
1268 1468 11
1269 1469 22
1270 1470 21
1271 1471 15
1272 1472 16
1273 1473 18
1274 1474 17
1275 1475 16
1276 1476 15
1277 1477 12
1278 1478 9
1279 1479 24
1280 1480 15
1281 1481 32
1282 1482 28
1283 1483 21
1284 1484 21
1285 1485 13
1286 1486 17
1287 1487 15
1288 1488 16
1289 1489 12
1290 1490 20
1291 1491 17
1292 1492 16
1293 1493 21
1294 1494 16
1295 1495 15
1296 1496 18
1297 1497 26
1298 1498 13
1299 1499 24
1300 1500 21
1301 1501 39
1302 1502 40
1303 1503 36
1304 1504 34
1305 1505 21
1306 1506 26
1307 1507 16
1308 1508 18
1309 1509 18
1310 1510 11
1311 1511 17
1312 1512 16
1313 1513 27
1314 1514 18
1315 1515 11
1316 1516 11
1317 1517 22
1318 1518 10
1319 1519 17
1320 1520 12
1321 1521 20
1322 1522 26
1323 1523 27
1324 1524 22
1325 1525 37
1326 1526 26
1327 1527 33
1328 1528 39
1329 1529 12
1330 1530 18
1331 1531 16
1332 1532 20
1333 1533 13
1334 1534 11
1335 1535 21
1336 1536 24
1337 1537 36
1338 1538 22
1339 1539 13
1340 1540 4
1341 1541 0
1342 1542 0
1343 1543 13
1344 1544 6
1345 1545 7
1346 1546 10
1347 1547 5
1348 1548 7
1349 1549 13
1350 1550 4
1351 1551 1
1352 1552 6
1353 1553 1
1354 1554 0
1355 1555 0
1356 1556 0
1357 1557 7
1358 1558 9
1359 1559 0
1360 1560 0
1361 1561 6
1362 1562 0
1363 1563 4
1364 1564 10
1365 1565 0
1366 1566 1
1367 1567 5
1368 1568 4
1369 1569 5
1370 1570 2
1371 1571 4
1372 1572 7
1373 1573 7
1374 1574 6
1375 1575 0
1376 1576 0
1377 1577 2
1378 1578 4
1379 1579 0
1380 1580 1
1381 1581 9
1382 1582 17
1383 1583 15
1384 1584 11
1385 1585 15
1386 1586 22
1387 1587 22
1388 1588 27
1389 1589 9
1390 1590 1
1391 1591 16
1392 1592 7
1393 1593 0
1394 1594 5
1395 1595 6
1396 1596 1
1397 1597 1
1398 1598 0
1399 1599 6
1400 1600 5
1401 1601 4
1402 1602 0
1403 1603 7
1404 1604 4
1405 1605 5
1406 1606 6
1407 1607 7
1408 1608 7
1409 1609 0
1410 1610 0
1411 1611 0
1412 1612 1
1413 1613 12
1414 1614 7
1415 1615 1
1416 1616 5
1417 1617 5
1418 1618 7
1419 1619 5
1420 1620 2
1421 1621 4
1422 1622 6
1423 1623 10
1424 1624 5
1425 1625 11
1426 1626 11
1427 1627 2
1428 1628 4
1429 1629 5
1430 1630 6
1431 1631 6
1432 1632 1
1433 1633 0
1434 1634 5
1435 1635 1
1436 1636 2
1437 1637 10
1438 1638 2
1439 1639 4
1440 1640 10
1441 1641 12
1442 1642 6
1443 1643 10
1444 1644 13
1445 1645 20
1446 1646 10
1447 1647 28
1448 1648 12
1449 1649 32
1450 1650 31
1451 1651 27
1452 1652 24
1453 1653 24
1454 1654 31
1455 1655 38
1456 1656 22
1457 1657 20
1458 1658 13
1459 1659 22
1460 1660 22
1461 1661 26
1462 1662 37
1463 1663 38
1464 1664 22
1465 1665 33
1466 1666 37
1467 1667 40
1468 1668 50
1469 1669 26
1470 1670 33
1471 1671 10
1472 1672 39
1473 1673 39
1474 1674 17
1475 1675 5
1476 1676 7
1477 1677 9
1478 1678 6
1479 1679 2
1480 1680 0
1481 1681 7
1482 1682 5
1483 1683 2
1484 1684 0
1485 1685 2
1486 1686 6
1487 1687 5
1488 1688 6
1489 1689 0
1490 1690 1
1491 1691 1
1492 1692 6
1493 1693 6
1494 1694 5
1495 1695 12
1496 1696 10
1497 1697 5
1498 1698 5
1499 1699 4
1500 1700 6
1501 1701 5
1502 1702 9
1503 1703 6
1504 1704 5
1505 1705 5
1506 1706 6
1507 1707 0
1508 1708 2
1509 1709 6
1510 1710 6
1511 1711 7
1512 1712 6
1513 1713 5
1514 1714 2
1515 1715 13
1516 1716 6
1517 1717 13
1518 1718 5
1519 1719 10
1520 1720 6
1521 1721 6
1522 1722 16
1523 1723 9
1524 1724 6
1525 1725 5
1526 1726 7
1527 1727 12
1528 1728 16
1529 1729 15
1530 1730 10
1531 1731 5
1532 1732 5
1533 1733 10
1534 1734 13
1535 1735 15
1536 1736 16
1537 1737 7
1538 1738 15
1539 1739 10
1540 1740 11
1541 1741 22
1542 1742 31
1543 1743 12
1544 1744 13
1545 1745 9
1546 1746 12
1547 1747 5
1548 1748 21
1549 1749 9
1550 1750 9
1551 1751 10
1552 1752 4
1553 1753 16
1554 1754 6
1555 1755 10
1556 1756 13
1557 1757 7
1558 1758 12
1559 1759 4
1560 1760 9
1561 1761 12
1562 1762 13
1563 1763 15
1564 1764 15
1565 1765 6
1566 1766 9
1567 1767 6
1568 1768 7
1569 1769 5
1570 1770 16
1571 1771 9
1572 1772 12
1573 1773 5
1574 1774 7
1575 1775 11
1576 1776 5
1577 1777 6
1578 1778 4
1579 1779 17
1580 1780 20
1581 1781 12
1582 1782 9
1583 1783 5
1584 1784 11
1585 1785 10
1586 1786 2
1587 1787 6
1588 1788 0
1589 1789 0
1590 1790 15
1591 1791 13
1592 1792 20
1593 1793 23
1594 1794 4
1595 1795 9
1596 1796 11
1597 1797 5
1598 1798 12
1599 1799 15
1600 1800 11
1601 1801 29
1602 1802 16
1603 1803 9
1604 1804 6
1605 1805 4
1606 1806 5
1607 1807 10
1608 1808 16
1609 1809 20
1610 1810 17
1611 1811 13
1612 1812 7
1613 1813 16
1614 1814 6
1615 1815 20
1616 1816 9
1617 1817 16
1618 1818 15
1619 1819 11
1620 1820 12
1621 1821 15
1622 1822 16
1623 1823 12
1624 1824 24
1625 1825 24
1626 1826 12
1627 1827 6
1628 1828 12
1629 1829 24
1630 1830 13
1631 1831 12
1632 1832 5
1633 1833 13
1634 1834 36
1635 1835 15
1636 1836 7
1637 1837 5
1638 1838 5
1639 1839 6
1640 1840 6
1641 1841 5
1642 1842 11
1643 1843 21
1644 1844 13
1645 1845 15
1646 1846 13
1647 1847 9
1648 1848 5
1649 1849 13
1650 1850 6
1651 1851 13
1652 1852 21
1653 1853 18
1654 1854 15
1655 1855 7
1656 1856 4
1657 1857 5
1658 1858 16
1659 1859 15
1660 1860 4
1661 1861 12
1662 1862 9
1663 1863 7
1664 1864 11
1665 1865 12
1666 1866 12
1667 1867 5
1668 1868 1
1669 1869 2
1670 1870 4
1671 1871 2
1672 1872 1
1673 1873 15
1674 1874 11
1675 1875 13
1676 1876 20
1677 1877 13
1678 1878 26
1679 1879 24
1680 1880 43
1681 1881 20
1682 1882 29
1683 1883 36
1684 1884 32
1685 1885 34
1686 1886 33
1687 1887 12
1688 1888 22
1689 1889 21
1690 1890 5
1691 1891 10
1692 1892 5
1693 1893 16
1694 1894 10
1695 1895 16
1696 1896 10
1697 1897 21
1698 1898 23
1699 1899 7
1700 1900 15
1701 1901 20
1702 1902 36
1703 1903 38
1704 1904 48
1705 1905 37
1706 1906 33
1707 1907 53
1708 1908 33
1709 1909 43
1710 1910 38
1711 1911 43
1712 1912 69
1713 1913 34
1714 1914 22
1715 1915 32
1716 1916 48
1717 1917 28
1718 1918 54
1719 1919 32
1720 1920 24
1721 1921 34
1722 1922 24
1723 1923 45
1724 1924 32
1725 1925 31
1726 1926 21
1727 1927 29
1728 1928 47
1729 1929 51
1730 1930 34
1731 1931 44
1732 1932 62
1733 1933 45
1734 1934 42
1735 1935 28
1736 1936 28
1737 1937 33
1738 1938 26
1739 1939 37
1740 1940 21
1741 1941 16
1742 1942 27
1743 1943 27
1744 1944 49
1745 1945 28
1746 1946 28
1747 1947 28
1748 1948 33
1749 1949 28
1750 1950 33
1751 1951 18
1752 1952 17
1753 1953 31
1754 1954 32
1755 1955 32
1756 1956 17
1757 1957 15
1758 1958 21
1759 1959 42
1760 1960 43
1761 1961 54
1762 1962 49
1763 1963 62
1764 1964 64
1765 1965 36
1766 1966 53
1767 1967 43
1768 1968 29
1769 1969 26
1770 1970 27
1771 1971 28
1772 1972 36
1773 1973 18
1774 1974 43
1775 1975 34
1776 1976 45
1777 1977 39
1778 1978 40
1779 1979 42
1780 1980 49
1781 1981 31
1782 1982 36
1783 1983 39
1784 1984 47
1785 1985 42
1786 1986 43
1787 1987 36
1788 1988 42
1789 1989 33
1790 1990 28
1791 1991 43
1792 1992 39
1793 1993 29
1794 1994 45
1795 1995 36
1796 1996 50
1797 1997 81
1798 1998 28
1799 1999 38
1800 2000 49
1801 2001 32
1802 2002 49
1803 2003 43
1804 2004 43
1805 2005 44
1806 2006 32
1807 2007 37
1808 2008 34
1809 2009 59
1810 2010 32
1811 2011 29
1812 2012 22
1813 2013 37
1814 2014 36
1815 2015 48
1816 2016 39
1817 2017 37
1818 2018 40
1819 2019 32
1820 2020 44
1821 2021 34
1822 2022 39
1823 2023 36
1824 2024 33
1825 2025 58
1826 2026 38
1827 2027 54
1828 2028 47
1829 2029 34
1830 2030 36
1831 2031 26
1832 2032 45
1833 2033 20
1834 2034 27
1835 2035 21
1836 2036 29
1837 2037 27
1838 2038 24
1839 2039 24
1840 2040 47
1841 2041 45
1842 2042 45
1843 2043 39
1844 2044 44
1845 2045 48
1846 2046 37
1847 2047 49
1848 2048 39
1849 2049 48
1850 2050 61
1851 2051 37
1852 2052 47
1853 2053 50
1854 2054 26
1855 2055 44
1856 2056 37
1857 2057 33
1858 2058 47
1859 2059 42
1860 2060 40
1861 2061 27
1862 2062 34
1863 2063 36
1864 2064 48
1865 2065 50
1866 2066 45
1867 2067 50
1868 2068 66
1869 2069 37
1870 2070 44
1871 2071 38
1872 2072 55
1873 2073 37
1874 2074 47
1875 2075 44
1876 2076 38
1877 2077 60
1878 2078 54
1879 2079 45
1880 2080 61
1881 2081 55
1882 2082 47
1883 2083 62
1884 2084 43
1885 2085 53
1886 2086 40
1887 2087 49
1888 2088 45
1889 2089 49
1890 2090 34
1891 2091 50
1892 2092 43
1893 2093 51
1894 2094 32
1895 2095 49
1896 2096 37
1897 2097 32
1898 2098 39
1899 2099 38
1900 2100 29
1901 2101 38
1902 2102 38
1903 2103 28
1904 2104 33
1905 2105 38
1906 2106 39
1907 2107 39
1908 2108 36
1909 2109 42
1910 2110 33
1911 2111 43
1912 2112 31
1913 2113 45
1914 2114 26
1915 2115 40
1916 2116 51
1917 2117 48
1918 2118 29
1919 2119 34
1920 2120 53
1921 2121 28
1922 2122 32
1923 2123 43
1924 2124 38
1925 2125 39
1926 2126 34
1927 2127 49
1928 2128 49
1929 2129 51
1930 2130 36
1931 2131 51
1932 2132 47
1933 2133 28
1934 2134 38
1935 2135 50
1936 2136 56
1937 2137 60
1938 2138 39
1939 2139 39
1940 2140 34
1941 2141 27
1942 2142 34
1943 2143 38
1944 2144 45
1945 2145 34
1946 2146 32
1947 2147 29
1948 2148 39
1949 2149 34
1950 2150 48
1951 2151 76
1952 2152 49
1953 2153 58
1954 2154 48
1955 2155 39
1956 2156 55
1957 2157 40
1958 2158 61
1959 2159 60
1960 2160 34
1961 2161 36
1962 2162 42
1963 2163 42
1964 2164 50
1965 2165 39
1966 2166 40
1967 2167 24
1968 2168 36
1969 2169 40
1970 2170 38
1971 2171 45
1972 2172 45
1973 2173 40
1974 2174 33
1975 2175 38
1976 2176 43
1977 2177 33
1978 2178 43
1979 2179 39
1980 2180 43
1981 2181 56
1982 2182 56
1983 2183 22
1984 2184 20
1985 2185 45
1986 2186 38
1987 2187 38
1988 2188 45
1989 2189 59
1990 2190 45
1991 2191 39
1992 2192 34
1993 2193 50
1994 2194 38
1995 2195 42
1996 2196 37
1997 2197 50
1998 2198 43
1999 2199 42
2000 2200 42
2001 2201 43
2002 2202 61
2003 2203 34
2004 2204 44
2005 2205 50
2006 2206 38
2007 2207 48
2008 2208 44
2009 2209 50
2010 2210 51
2011 2211 48
2012 2212 34
2013 2213 60
2014 2214 58
2015 2215 38
2016 2216 51
2017 2217 58
2018 2218 39
2019 2219 50
2020 2220 44
2021 2221 37
2022 2222 50
2023 2223 28
2024 2224 24
2025 2225 42
2026 2226 50
2027 2227 49
2028 2228 40
2029 2229 49
2030 2230 56
2031 2231 61
2032 2232 59
2033 2233 58
2034 2234 47
2035 2235 75
2036 2236 58
2037 2237 61
2038 2238 53
2039 2239 88
2040 2240 70
2041 2241 53
2042 2242 50
2043 2243 65
2044 2244 38
2045 2245 45
2046 2246 53
2047 2247 61
2048 2248 54
2049 2249 64
2050 2250 54
2051 2251 43
2052 2252 45
2053 2253 67
2054 2254 64
2055 2255 40
2056 2256 66
2057 2257 42
2058 2258 59
2059 2259 45
2060 2260 49
2061 2261 59
2062 2262 51
2063 2263 47
2064 2264 65
2065 2265 58
2066 2266 51
2067 2267 64
2068 2268 50
2069 2269 49
2070 2270 43
2071 2271 42
2072 2272 45
2073 2273 37
2074 2274 50
2075 2275 32
2076 2276 49
2077 2277 60
2078 2278 42
2079 2279 33
2080 2280 38
2081 2281 50
2082 2282 54
2083 2283 44
2084 2284 38
2085 2285 31
2086 2286 49
2087 2287 45
2088 2288 51
2089 2289 48
2090 2290 36
2091 2291 44
2092 2292 38
2093 2293 61
2094 2294 58
2095 2295 60
2096 2296 48
2097 2297 60
2098 2298 44
2099 2299 40
2100 2300 50
2101 2301 56
2102 2302 39
2103 2303 62
2104 2304 38
2105 2305 58
2106 2306 50
2107 2307 44
2108 2308 45
2109 2309 43
2110 2310 40
2111 2311 21
2112 2312 28
2113 2313 24
2114 2314 15
2115 2315 22
2116 2316 11
2117 2317 22
2118 2318 38
2119 2319 49
2120 2320 48
2121 2321 36
2122 2322 20
2123 2323 21
2124 2324 27
2125 2325 31
2126 2326 39
2127 2327 43
2128 2328 26
2129 2329 21
2130 2330 12
2131 2331 22
2132 2332 40
2133 2333 40
2134 2334 39
2135 2335 43
2136 2336 71
2137 2337 44
2138 2338 69
2139 2339 64
2140 2340 58
2141 2341 44
2142 2342 47
2143 2343 33
2144 2344 38
2145 2345 42
2146 2346 44
2147 2347 36
2148 2348 54
2149 2349 44
2150 2350 43
2151 2351 47
2152 2352 50
2153 2353 43
2154 2354 32
2155 2355 43
2156 2356 26
2157 2357 34
2158 2358 33
2159 2359 50
2160 2360 36
2161 2361 48
2162 2362 72
2163 2363 38
2164 2364 37
2165 2365 54
2166 2366 32
2167 2367 34
2168 2368 40
2169 2369 31
2170 2370 28
2171 2371 34
2172 2372 40
2173 2373 40
2174 2374 32
2175 2375 36
2176 2376 39
2177 2377 29
2178 2378 40
2179 2379 32
2180 2380 29
2181 2381 26
2182 2382 36
2183 2383 48
2184 2384 38
2185 2385 38
2186 2386 27
2187 2387 32
2188 2388 38
2189 2389 44
2190 2390 34
2191 2391 31
2192 2392 44
2193 2393 38
2194 2394 29
2195 2395 32
2196 2396 38
2197 2397 59
2198 2398 60
2199 2399 54
2200 2400 56
2201 2401 58
2202 2402 70
2203 2403 53
2204 2404 43
2205 2405 37
2206 2406 26
2207 2407 18
2208 2408 32
2209 2409 9
2210 2410 56
2211 2411 54
2212 2412 55
2213 2413 50
2214 2414 32
2215 2415 47
2216 2416 42
2217 2417 48
2218 2418 36
2219 2419 33
2220 2420 16
2221 2421 31
2222 2422 20
2223 2423 26
2224 2424 21
2225 2425 27
2226 2426 20
2227 2427 4
2228 2428 7
2229 2429 12
2230 2430 17
2231 2431 10
2232 2432 17
2233 2433 6
2234 2434 9
2235 2435 4
2236 2436 10
2237 2437 15
2238 2438 13
2239 2439 13
2240 2440 9
2241 2441 0
2242 2442 4
2243 2443 0
2244 2444 1
2245 2445 1
2246 2446 2
2247 2447 13
2248 2448 17
2249 2449 7
2250 2450 10
2251 2451 22
2252 2452 15
2253 2453 11
2254 2454 7
2255 2455 1
2256 2456 2
2257 2457 5
2258 2458 7
2259 2459 0
2260 2460 0
2261 2461 1
2262 2462 6
2263 2463 4
2264 2464 0
2265 2465 6
2266 2466 17
2267 2467 6
2268 2468 15
2269 2469 20
2270 2470 0
2271 2471 0
2272 2472 5
2273 2473 5
2274 2474 5
2275 2475 5
2276 2476 13
2277 2477 0
2278 2478 9
2279 2479 0
2280 2480 9
2281 2481 0
2282 2482 18
2283 2483 2
2284 2484 5
2285 2485 6
2286 2486 0
2287 2487 1
2288 2488 13
2289 2489 1
2290 2490 4
2291 2491 0
2292 2492 6
2293 2493 20
2294 2494 7
2295 2495 29
2296 2496 24
2297 2497 16
2298 2498 10
2299 2499 17
2300 2500 15
2301 2501 16
2302 2502 24
2303 2503 21
2304 2504 17
2305 2505 31
2306 2506 31
2307 2507 26
2308 2508 17
2309 2509 6
2310 2510 20
2311 2511 12
2312 2512 12
2313 2513 40
2314 2514 24
2315 2515 21
2316 2516 15
2317 2517 13
2318 2518 29
2319 2519 22
2320 2520 17
2321 2521 21
2322 2522 10
2323 2523 13
2324 2524 12
2325 2525 16
2326 2526 17
2327 2527 12
2328 2528 22
2329 2529 33
2330 2530 20
2331 2531 12
2332 2532 29
2333 2533 26
2334 2534 34
2335 2535 36
2336 2536 32
2337 2537 32
2338 2538 12
2339 2539 17
2340 2540 20
2341 2541 6
2342 2542 12
2343 2543 12
2344 2544 9
2345 2545 20
2346 2546 5
2347 2547 5
2348 2548 10
2349 2549 13
2350 2550 11
2351 2551 9
2352 2552 9
2353 2553 10
2354 2554 21
2355 2555 18
2356 2556 10
2357 2557 12
2358 2558 5
2359 2559 2
2360 2560 7
2361 2561 10
2362 2562 10
2363 2563 2
2364 2564 6
2365 2565 10
2366 2566 7
2367 2567 21
2368 2568 10
2369 2569 9
2370 2570 10
2371 2571 15
2372 2572 0
2373 2573 17
2374 2574 2
2375 2575 7
2376 2576 7
2377 2577 5
2378 2578 10
2379 2579 1
2380 2580 9
2381 2581 2
2382 2582 6
2383 2583 0
2384 2584 7
2385 2585 9
2386 2586 7
2387 2587 7
2388 2588 10
2389 2589 0
2390 2590 1
2391 2591 13
2392 2592 7
2393 2593 4
2394 2594 9
2395 2595 7
2396 2596 0
2397 2597 11
2398 2598 5
2399 2599 0
2400 2600 5
2401 2601 9
2402 2602 10
2403 2603 12
2404 2604 0
2405 2605 0
2406 2606 0
2407 2607 4
2408 2608 0
2409 2609 5
2410 2610 0
2411 2611 1
2412 2612 6
2413 2613 0
2414 2614 5
2415 2615 5
2416 2616 5
2417 2617 12
2418 2618 11
2419 2619 23
2420 2620 12
2421 2621 6
2422 2622 16
2423 2623 22
2424 2624 17
2425 2625 18
2426 2626 29
2427 2627 16
2428 2628 24
2429 2629 18
2430 2630 22
2431 2631 21
2432 2632 9
2433 2633 6
2434 2634 1
2435 2635 12
2436 2636 15
2437 2637 0
2438 2638 11
2439 2639 2
2440 2640 6
2441 2641 6
2442 2642 6
2443 2643 9
2444 2644 2
2445 2645 2
2446 2646 12
2447 2647 9
2448 2648 2
2449 2649 1
2450 2650 9
2451 2651 20
2452 2652 15
2453 2653 18
2454 2654 2
2455 2655 12
2456 2656 6
2457 2657 6
2458 2658 1
2459 2659 21
2460 2660 16
2461 2661 11
2462 2662 23
2463 2663 20
2464 2664 15
2465 2665 29
2466 2666 15
2467 2667 13
2468 2668 22
2469 2669 6
2470 2670 13
2471 2671 10
2472 2672 4
2473 2673 10
2474 2674 11
2475 2675 4
2476 2676 6
2477 2677 10
2478 2678 7
2479 2679 2
2480 2680 5
2481 2681 6
2482 2682 6
2483 2683 0
2484 2684 0
2485 2685 1
2486 2686 21
2487 2687 6
2488 2688 13
2489 2689 2
2490 2690 11
2491 2691 13
2492 2692 7
2493 2693 6
2494 2694 5
2495 2695 6
2496 2696 13
2497 2697 12
2498 2698 7
2499 2699 5
2500 2700 7
2501 2701 6
2502 2702 15
2503 2703 1
2504 2704 4
2505 2705 7
2506 2706 6
2507 2707 20
2508 2708 17
2509 2709 23
2510 2710 21
2511 2711 15
2512 2712 16
2513 2713 20
2514 2714 6
2515 2715 7
2516 2716 10
2517 2717 11
2518 2718 0
2519 2719 5
2520 2720 13
2521 2721 5
2522 2722 2
2523 2723 6
2524 2724 0
2525 2725 4
2526 2726 12
2527 2727 7
2528 2728 0
2529 2729 2
2530 2730 4
2531 2731 22
2532 2732 11
2533 2733 10
2534 2734 10
2535 2735 6
2536 2736 6
2537 2737 0
2538 2738 5
2539 2739 6
2540 2740 15
2541 2741 23
2542 2742 11
2543 2743 37
2544 2744 13
2545 2745 23
2546 2746 12
2547 2747 18
2548 2748 15
2549 2749 5
2550 2750 0
2551 2751 10
2552 2752 10
2553 2753 15
2554 2754 2
2555 2755 18
2556 2756 13
2557 2757 13
2558 2758 16
2559 2759 16
2560 2760 5
2561 2761 7
2562 2762 9
2563 2763 6
2564 2764 7
2565 2765 0
2566 2766 9
2567 2767 5
2568 2768 7
2569 2769 13
2570 2770 16
2571 2771 18
2572 2772 17
2573 2773 5
2574 2774 16
2575 2775 18
2576 2776 16
2577 2777 5
2578 2778 12
2579 2779 6
2580 2780 2
2581 2781 7
2582 2782 4
2583 2783 2
2584 2784 10
2585 2785 11
2586 2786 2
2587 2787 17
2588 2788 4
2589 2789 5
2590 2790 1
2591 2791 7
2592 2792 7
2593 2793 12
2594 2794 11
2595 2795 13
2596 2796 12
2597 2797 6
2598 2798 16
2599 2799 21
2600 2800 16
2601 2801 9
2602 2802 16
2603 2803 6
2604 2804 11
2605 2805 7
2606 2806 13
2607 2807 11
2608 2808 9
2609 2809 20
2610 2810 7
2611 2811 9
2612 2812 13
2613 2813 10
2614 2814 7
2615 2815 9
2616 2816 5
2617 2817 20
2618 2818 11
2619 2819 9
2620 2820 10
2621 2821 15
2622 2822 6
2623 2823 10
2624 2824 13
2625 2825 5
2626 2826 20
2627 2827 4
2628 2828 18
2629 2829 5
2630 2830 10
2631 2831 11
2632 2832 34
2633 2833 26
2634 2834 22
2635 2835 12
2636 2836 15
2637 2837 10
2638 2838 4
2639 2839 6
2640 2840 5
2641 2841 11
2642 2842 2
2643 2843 5
2644 2844 11
2645 2845 0
2646 2846 15
2647 2847 5
2648 2848 7
2649 2849 20
2650 2850 6
2651 2851 5
2652 2852 5
2653 2853 0
2654 2854 13
2655 2855 9
2656 2856 15
2657 2857 13
2658 2858 5
2659 2859 0
2660 2860 6
2661 2861 15
2662 2862 11
2663 2863 15
2664 2864 10
2665 2865 4
2666 2866 6
2667 2867 16
2668 2868 4
2669 2869 10
2670 2870 4
2671 2871 0
2672 2872 6
2673 2873 17
2674 2874 15
2675 2875 15
2676 2876 15
2677 2877 9
2678 2878 5
2679 2879 4
2680 2880 4
2681 2881 6
2682 2882 9
2683 2883 6
2684 2884 5
2685 2885 5
2686 2886 2
2687 2887 5
2688 2888 5
2689 2889 5
2690 2890 6
2691 2891 2
2692 2892 5
2693 2893 6
2694 2894 10
2695 2895 10
2696 2896 9
2697 2897 9
2698 2898 13
2699 2899 9
2700 2900 12
2701 2901 6
2702 2902 11
2703 2903 13
2704 2904 9
2705 2905 5
2706 2906 7
2707 2907 1
2708 2908 6
2709 2909 10
2710 2910 10
2711 2911 12
2712 2912 6
2713 2913 10
2714 2914 12
2715 2915 1
2716 2916 9
2717 2917 5
2718 2918 7
2719 2919 7
2720 2920 12
2721 2921 10
2722 2922 7
2723 2923 0
2724 2924 2
2725 2925 21
2726 2926 10
2727 2927 4
2728 2928 5
2729 2929 5
2730 2930 7
2731 2931 6
2732 2932 7
2733 2933 5
2734 2934 6
2735 2935 5
2736 2936 5
2737 2937 7
2738 2938 11
2739 2939 6
2740 2940 1
2741 2941 5
2742 2942 16
2743 2943 5
2744 2944 7
2745 2945 6
2746 2946 11
2747 2947 23
2748 2948 15
2749 2949 11
2750 2950 5
2751 2951 6
2752 2952 1
2753 2953 13
2754 2954 12
2755 2955 13
2756 2956 23
2757 2957 27
2758 2958 9
2759 2959 13
2760 2960 13
2761 2961 7
2762 2962 9
2763 2963 23
2764 2964 23
2765 2965 13
2766 2966 9
2767 2967 5
2768 2968 5
2769 2969 26
2770 2970 33
2771 2971 7
2772 2972 7
2773 2973 15
2774 2974 12
2775 2975 6
2776 2976 5
2777 2977 11
2778 2978 0
2779 2979 1
2780 2980 10
2781 2981 0
2782 2982 5
2783 2983 1
2784 2984 9
2785 2985 10
2786 2986 13
2787 2987 11
2788 2988 17
2789 2989 5
2790 2990 6
2791 2991 20
2792 2992 6
2793 2993 4
2794 2994 7
2795 2995 24
2796 2996 21
2797 2997 0
2798 2998 9
2799 2999 7
2800 3000 16
2801 3001 9
2802 3002 24
2803 3003 10
2804 3004 17
2805 3005 11
2806 3006 9
2807 3007 2
2808 3008 12
2809 3009 17
2810 3010 24
2811 3011 20
2812 3012 26
2813 3013 28
2814 3014 23
2815 3015 4
2816 3016 10
2817 3017 24
2818 3018 10
2819 3019 13
2820 3020 0
2821 3021 2
2822 3022 7
2823 3023 6
2824 3024 6
2825 3025 24
2826 3026 27
2827 3027 18
2828 3028 18
2829 3029 21
2830 3030 17
2831 3031 12
2832 3032 7
2833 3033 18
2834 3034 4
2835 3035 1
2836 3036 9
2837 3037 18
2838 3038 5
2839 3039 12
2840 3040 26
2841 3041 12
2842 3042 10
2843 3043 17
2844 3044 17
2845 3045 13
2846 3046 6
2847 3047 16
2848 3048 10
2849 3049 9
2850 3050 17
2851 3051 15
2852 3052 21
2853 3053 11
2854 3054 12
2855 3055 12
2856 3056 12
2857 3057 13
2858 3058 10
2859 3059 16
2860 3060 15
2861 3061 12
2862 3062 12
2863 3063 17
2864 3064 22
2865 3065 6
2866 3066 15
2867 3067 16
2868 3068 11
2869 3069 18
2870 3070 11
2871 3071 6
2872 3072 5
2873 3073 9
2874 3074 7
2875 3075 5
2876 3076 7
2877 3077 20
2878 3078 21
2879 3079 18
2880 3080 12
2881 3081 10
2882 3082 23
2883 3083 16
2884 3084 18
2885 3085 23
2886 3086 15
2887 3087 11
2888 3088 13
2889 3089 6
2890 3090 6
2891 3091 7
2892 3092 7
2893 3093 6
2894 3094 13
2895 3095 7
2896 3096 18
2897 3097 24
2898 3098 15
2899 3099 18
2900 3100 17
2901 3101 20
2902 3102 16
2903 3103 17
2904 3104 18
2905 3105 21
2906 3106 22
2907 3107 12
2908 3108 21
2909 3109 23
2910 3110 16
2911 3111 31
2912 3112 26
2913 3113 27
2914 3114 10
2915 3115 16
2916 3116 16
2917 3117 5
2918 3118 15
2919 3119 12
2920 3120 13
2921 3121 6
2922 3122 21
2923 3123 11
2924 3124 16
2925 3125 23
2926 3126 12
2927 3127 18
2928 3128 16
2929 3129 12
2930 3130 13
2931 3131 16
2932 3132 26
2933 3133 20
2934 3134 17
2935 3135 17
2936 3136 15
2937 3137 11
2938 3138 16
2939 3139 18
2940 3140 24
2941 3141 10
2942 3142 27
2943 3143 13
2944 3144 13
2945 3145 22
2946 3146 13
2947 3147 17
2948 3148 24
2949 3149 11
2950 3150 23
2951 3151 18
2952 3152 18
2953 3153 16
2954 3154 16
2955 3155 7
2956 3156 13
2957 3157 20
2958 3158 16
2959 3159 15
2960 3160 13
2961 3161 9
2962 3162 20
2963 3163 11
2964 3164 7
2965 3165 23
2966 3166 11
2967 3167 12
2968 3168 16
2969 3169 13
2970 3170 17
2971 3171 18
2972 3172 10
2973 3173 9
2974 3174 7
2975 3175 10
2976 3176 15
2977 3177 15
2978 3178 15
2979 3179 10
2980 3180 2
2981 3181 16
2982 3182 4
2983 3183 13
2984 3184 10
2985 3185 16
2986 3186 10
2987 3187 6
2988 3188 13
2989 3189 24
2990 3190 5
2991 3191 20
2992 3192 6
2993 3193 6
2994 3194 13
2995 3195 21
2996 3196 9
2997 3197 0
2998 3198 0
2999 3199 5
3000 3200 6
3001 3201 6
3002 3202 0
3003 3203 0
3004 3204 11
3005 3205 7
3006 3206 7
3007 3207 6
3008 3208 5
3009 3209 7
3010 3210 12
3011 3211 5
3012 3212 10
3013 3213 10
3014 3214 0
3015 3215 5
3016 3216 9
3017 3217 9
3018 3218 0
3019 3219 9
3020 3220 10
3021 3221 6
3022 3222 7
3023 3223 9
3024 3224 12
3025 3225 7
3026 3226 5
3027 3227 0
3028 3228 7
3029 3229 9
3030 3230 6
3031 3231 0
3032 3232 6
3033 3233 0
3034 3234 4
3035 3235 6
3036 3236 12
3037 3237 9
3038 3238 6
3039 3239 11
3040 3240 5
3041 3241 1
3042 3242 7
3043 3243 11
3044 3244 16
3045 3245 6
3046 3246 10
3047 3247 20
3048 3248 11
3049 3249 11
3050 3250 11
3051 3251 12
3052 3252 5
3053 3253 13
3054 3254 11
3055 3255 13
3056 3256 5
3057 3257 1
3058 3258 5
3059 3259 5
3060 3260 5
3061 3261 5
3062 3262 23
3063 3263 24
3064 3264 33
3065 3265 9
3066 3266 17
3067 3267 13
3068 3268 15
3069 3269 18
3070 3270 24
3071 3271 12
3072 3272 17
3073 3273 16
3074 3274 7
3075 3275 0
3076 3276 0
3077 3277 4
3078 3278 7
3079 3279 9
3080 3280 17
3081 3281 6
3082 3282 4
3083 3283 18
3084 3284 12
3085 3285 9
3086 3286 11
3087 3287 17
3088 3288 10
3089 3289 1
3090 3290 0
3091 3291 10
3092 3292 10
3093 3293 16
3094 3294 10
3095 3295 10
3096 3296 10
3097 3297 10
3098 3298 17
3099 3299 9
3100 3300 6
3101 3301 10
3102 3302 16
3103 3303 12
3104 3304 10
3105 3305 9
3106 3306 13
3107 3307 0
3108 3308 0
3109 3309 0
3110 3310 0
3111 3311 0
3112 3312 1
3113 3313 5
3114 3314 28
3115 3315 26
3116 3316 29
3117 3317 31
3118 3318 23
3119 3319 24
3120 3320 24
3121 3321 33
3122 3322 43
3123 3323 27
3124 3324 17
3125 3325 15
3126 3326 11
3127 3327 22
3128 3328 26
3129 3329 32
3130 3330 21
3131 3331 23
3132 3332 16
3133 3333 11
3134 3334 12
3135 3335 21
3136 3336 17
3137 3337 27
3138 3338 26
3139 3339 21
3140 3340 31
3141 3341 23
3142 3342 29
3143 3343 27
3144 3344 12
3145 3345 20
3146 3346 21
3147 3347 42
3148 3348 42
3149 3349 26
3150 3350 43
3151 3351 36
3152 3352 56
3153 3353 36
3154 3354 34
3155 3355 43
3156 3356 39
3157 3357 28
3158 3358 20
3159 3359 21
3160 3360 13
3161 3361 11
3162 3362 5
3163 3363 13
3164 3364 7
3165 3365 12
3166 3366 7
3167 3367 16
3168 3368 13
3169 3369 18
3170 3370 6
3171 3371 21
3172 3372 17
3173 3373 16
3174 3374 15
3175 3375 11
3176 3376 20
3177 3377 9
3178 3378 13
3179 3379 10
3180 3380 20
3181 3381 20
3182 3382 21
3183 3383 15
3184 3384 13
3185 3385 18
3186 3386 18
3187 3387 22
3188 3388 22
3189 3389 18
3190 3390 7
3191 3391 12
3192 3392 17
3193 3393 18
3194 3394 15
3195 3395 23
3196 3396 15
3197 3397 28
3198 3398 20
3199 3399 11
3200 3400 22
3201 3401 23
3202 3402 18
3203 3403 10
3204 3404 13
3205 3405 21
3206 3406 13
3207 3407 18
3208 3408 18
3209 3409 13
3210 3410 20
3211 3411 21
3212 3412 22
3213 3413 22
3214 3414 17
3215 3415 29
3216 3416 33
3217 3417 21
3218 3418 15
3219 3419 32
3220 3420 6
3221 3421 9
3222 3422 2
3223 3423 2
3224 3424 26
3225 3425 12
3226 3426 12
3227 3427 5
3228 3428 10
3229 3429 6
3230 3430 5
3231 3431 2
3232 3432 2
3233 3433 1
3234 3434 2
3235 3435 5
3236 3436 32
3237 3437 16
3238 3438 10
3239 3439 5
3240 3440 23
3241 3441 11
3242 3442 24
3243 3443 23
3244 3444 23
3245 3445 15
3246 3446 15
3247 3447 11
3248 3448 21
3249 3449 12
3250 3450 7
3251 3451 9
3252 3452 11
3253 3453 4
3254 3454 5
3255 3455 0
3256 3456 0
3257 3457 1
3258 3458 6
3259 3459 0
3260 3460 10
3261 3461 2
3262 3462 4
3263 3463 10
3264 3464 2
3265 3465 16
3266 3466 6
3267 3467 17
3268 3468 12
3269 3469 15
3270 3470 6
3271 3471 6
3272 3472 13
3273 3473 13
3274 3474 17
3275 3475 1
3276 3476 9
3277 3477 9
3278 3478 11
3279 3479 13
3280 3480 18
3281 3481 6
3282 3482 0
3283 3483 11
3284 3484 17
3285 3485 5
3286 3486 13
3287 3487 18
3288 3488 23
3289 3489 7
3290 3490 0
3291 3491 4
3292 3492 5
3293 3493 5
3294 3494 13
3295 3495 16
3296 3496 10
3297 3497 5
3298 3498 6
3299 3499 16
3300 3500 13
3301 3501 22
3302 3502 9
3303 3503 24
3304 3504 6
3305 3505 18
3306 3506 5
3307 3507 12
3308 3508 11
3309 3509 22
3310 3510 18
3311 3511 16
3312 3512 7
3313 3513 7
3314 3514 9
3315 3515 13
3316 3516 17
3317 3517 11
3318 3518 13
3319 3519 17
3320 3520 15
3321 3521 17
3322 3522 20
3323 3523 12
3324 3524 26
3325 3525 11
3326 3526 11
3327 3527 6
3328 3528 12
3329 3529 10
3330 3530 17
3331 3531 11
3332 3532 13
3333 3533 16
3334 3534 4
3335 3535 16
3336 3536 7
3337 3537 17
3338 3538 18
3339 3539 15
3340 3540 13
3341 3541 6
3342 3542 23
3343 3543 9
3344 3544 4
3345 3545 7
3346 3546 15
3347 3547 10
3348 3548 9
3349 3549 4
3350 3550 12
3351 3551 12
3352 3552 11
3353 3553 7
3354 3554 11
3355 3555 5
3356 3556 4
3357 3557 9
3358 3558 5
3359 3559 0
3360 3560 1
3361 3561 7
3362 3562 21
3363 3563 18
3364 3564 10
3365 3565 1
3366 3566 5
3367 3567 12
3368 3568 6
3369 3569 5
3370 3570 7
3371 3571 12
3372 3572 7
3373 3573 12
3374 3574 9
3375 3575 15
3376 3576 7
3377 3577 2
3378 3578 9
3379 3579 18
3380 3580 7
3381 3581 4
3382 3582 4
3383 3583 20
3384 3584 16
3385 3585 17
3386 3586 31
3387 3587 11
3388 3588 21
3389 3589 20
3390 3590 24
3391 3591 16
3392 3592 21
3393 3593 4
3394 3594 9
3395 3595 11
3396 3596 21
3397 3597 27
3398 3598 23
3399 3599 7
3400 3600 26
3401 3601 17
3402 3602 9
3403 3603 10
3404 3604 9
3405 3605 4
3406 3606 7
3407 3607 11
3408 3608 16
3409 3609 15
3410 3610 12
3411 3611 16
3412 3612 28
3413 3613 27
3414 3614 45
3415 3615 45
3416 3616 40
3417 3617 28
3418 3618 55
3419 3619 38
3420 3620 45
3421 3621 21
3422 3622 33
3423 3623 29
3424 3624 37
3425 3625 34
3426 3626 21
3427 3627 34
3428 3628 23
3429 3629 22
3430 3630 21
3431 3631 21
3432 3632 21
3433 3633 34
3434 3634 50
3435 3635 22
3436 3636 27
3437 3637 18
3438 3638 43
3439 3639 12
3440 3640 23
3441 3641 15
3442 3642 16
3443 3643 15
3444 3644 5
3445 3645 29
3446 3646 47
3447 3647 28
3448 3648 17
3449 3649 22
3450 3650 20
3451 3651 32
3452 3652 26
3453 3653 21
3454 3654 32
3455 3655 34
3456 3656 34
3457 3657 45
3458 3658 36
3459 3659 51
3460 3660 55
3461 3661 48
3462 3662 59
3463 3663 40
3464 3664 45
3465 3665 55
3466 3666 60
3467 3667 31
3468 3668 22
3469 3669 13
3470 3670 10
3471 3671 18
3472 3672 22
3473 3673 16
3474 3674 10
3475 3675 7
3476 3676 11
3477 3677 18
3478 3678 5
3479 3679 24
3480 3680 24
3481 3681 15
3482 3682 32
3483 3683 17
3484 3684 17
3485 3685 26
3486 3686 17
3487 3687 21
3488 3688 11
3489 3689 15
3490 3690 17
3491 3691 23
3492 3692 27
3493 3693 13
3494 3694 11
3495 3695 15
3496 3696 21
3497 3697 22
3498 3698 22
3499 3699 28
3500 3700 12
3501 3701 27
3502 3702 15
3503 3703 17
3504 3704 12
3505 3705 20
3506 3706 33
3507 3707 20
3508 3708 16
3509 3709 21
3510 3710 9
3511 3711 9
3512 3712 21
3513 3713 20
3514 3714 11
3515 3715 13
3516 3716 23
3517 3717 11
3518 3718 2
3519 3719 6
3520 3720 10
3521 3721 16
3522 3722 24
3523 3723 32
3524 3724 18
3525 3725 20
3526 3726 20
3527 3727 22
3528 3728 23
3529 3729 37
3530 3730 17
3531 3731 37
3532 3732 33
3533 3733 24
3534 3734 26
3535 3735 21
3536 3736 17
3537 3737 16
3538 3738 21
3539 3739 31
3540 3740 21
3541 3741 18
3542 3742 29
3543 3743 22
3544 3744 28
3545 3745 34
3546 3746 42
3547 3747 16
3548 3748 18
3549 3749 17
3550 3750 16
3551 3751 13
3552 3752 9
3553 3753 18
3554 3754 17
3555 3755 18
3556 3756 10
3557 3757 9
3558 3758 13
3559 3759 15
3560 3760 22
3561 3761 18
3562 3762 7
3563 3763 20
3564 3764 21
3565 3765 15
3566 3766 18
3567 3767 10
3568 3768 12
3569 3769 17
3570 3770 18
3571 3771 15
3572 3772 13
3573 3773 13
3574 3774 16
3575 3775 16
3576 3776 32
3577 3777 5
3578 3778 12
3579 3779 13
3580 3780 4
3581 3781 4
3582 3782 7
3583 3783 13
3584 3784 16
3585 3785 21
3586 3786 24
3587 3787 21
3588 3788 10
3589 3789 28
3590 3790 13
3591 3791 11
3592 3792 21
3593 3793 24
3594 3794 20
3595 3795 18
3596 3796 11
3597 3797 17
3598 3798 10
3599 3799 2
3600 3800 13
3601 3801 15
3602 3802 9
3603 3803 23
3604 3804 10
3605 3805 24
3606 3806 11
3607 3807 13
3608 3808 16
3609 3809 10
3610 3810 22
3611 3811 12
3612 3812 20
3613 3813 4
3614 3814 12
3615 3815 6
3616 3816 0
3617 3817 11
3618 3818 0
3619 3819 5
3620 3820 11
3621 3821 2
3622 3822 0
3623 3823 16
3624 3824 13
3625 3825 15
3626 3826 2
3627 3827 6
3628 3828 5
3629 3829 18
3630 3830 10
3631 3831 4
3632 3832 1
3633 3833 7
3634 3834 9
3635 3835 12
3636 3836 1
3637 3837 7
3638 3838 27
3639 3839 9
3640 3840 12
3641 3841 7
3642 3842 18
3643 3843 26
3644 3844 36
3645 3845 18
3646 3846 17
3647 3847 15
3648 3848 9
3649 3849 17
3650 3850 13
3651 3851 12
3652 3852 21
3653 3853 22
3654 3854 13
3655 3855 22
3656 3856 20
3657 3857 7
3658 3858 23
3659 3859 22
3660 3860 7
3661 3861 15
3662 3862 21
3663 3863 28
3664 3864 27
3665 3865 22
3666 3866 31
3667 3867 36
3668 3868 33
3669 3869 11
3670 3870 29
3671 3871 20
3672 3872 28
3673 3873 20
3674 3874 17
3675 3875 18
3676 3876 18
3677 3877 6
3678 3878 22
3679 3879 13
3680 3880 9
3681 3881 21
3682 3882 13
3683 3883 27
3684 3884 23
3685 3885 18
3686 3886 22
3687 3887 5
3688 3888 12
3689 3889 22
3690 3890 20
3691 3891 23
3692 3892 29
3693 3893 17
3694 3894 22
3695 3895 28
3696 3896 24
3697 3897 20
3698 3898 23
3699 3899 16
3700 3900 20
3701 3901 23
3702 3902 24
3703 3903 16
3704 3904 21
3705 3905 15
3706 3906 18
3707 3907 22
3708 3908 24
3709 3909 26
3710 3910 10
3711 3911 9
3712 3912 32
3713 3913 18
3714 3914 21
3715 3915 20
3716 3916 17
3717 3917 5
3718 3918 34
3719 3919 13
3720 3920 13
3721 3921 10
3722 3922 7
3723 3923 20
3724 3924 6
3725 3925 10
3726 3926 4
3727 3927 4
3728 3928 23
3729 3929 10
3730 3930 16
3731 3931 23
3732 3932 28
3733 3933 10
3734 3934 18
3735 3935 20
3736 3936 13
3737 3937 18
3738 3938 20
3739 3939 12
3740 3940 9
3741 3941 4
3742 3942 1
3743 3943 6
3744 3944 12
3745 3945 9
3746 3946 0
3747 3947 7
3748 3948 6
3749 3949 4
3750 3950 0
3751 3951 7
3752 3952 0
3753 3953 6
3754 3954 7
3755 3955 4
3756 3956 0
3757 3957 1
3758 3958 6
3759 3959 4
3760 3960 2
3761 3961 9
3762 3962 12
3763 3963 12
3764 3964 6
3765 3965 12
3766 3966 7
3767 3967 4
3768 3968 4
3769 3969 5
3770 3970 6
3771 3971 9
3772 3972 6
3773 3973 4
3774 3974 7
3775 3975 15
3776 3976 9
3777 3977 11
3778 3978 4
3779 3979 2
3780 3980 7
3781 3981 2
3782 3982 9
3783 3983 0
3784 3984 5
3785 3985 13
3786 3986 0
3787 3987 7
3788 3988 4
3789 3989 4
3790 3990 21
3791 3991 0
3792 3992 4
3793 3993 9
3794 3994 0
3795 3995 1
3796 3996 10
3797 3997 0
3798 3998 5
3799 3999 15
3800 4000 22
3801 4001 5
3802 4002 2
3803 4003 13
3804 4004 16
3805 4005 11
3806 4006 9
3807 4007 20
3808 4008 7
3809 4009 12
3810 4010 18
3811 4011 10
3812 4012 13
3813 4013 17
3814 4014 16
3815 4015 2
3816 4016 18
3817 4017 17
3818 4018 15
3819 4019 6
3820 4020 13
3821 4021 20
3822 4022 13
3823 4023 0
3824 4024 18
3825 4025 5
3826 4026 0
3827 4027 6
3828 4028 4
3829 4029 7
3830 4030 0
3831 4031 0
3832 4032 0
3833 4033 4
3834 4034 11
3835 4035 11
3836 4036 17
3837 4037 10
3838 4038 2
3839 4039 6
3840 4040 10
3841 4041 7
3842 4042 0
3843 4043 6
3844 4044 10
3845 4045 7
3846 4046 11
3847 4047 12
3848 4048 17
3849 4049 12
3850 4050 7
3851 4051 2
3852 4052 7
3853 4053 10
3854 4054 9
3855 4055 12
3856 4056 10
3857 4057 15
3858 4058 16
3859 4059 11
3860 4060 10
3861 4061 10
3862 4062 10
3863 4063 9
3864 4064 5
3865 4065 4
3866 4066 7
3867 4067 5
3868 4068 4
3869 4069 0
3870 4070 6
3871 4071 4
3872 4072 0
3873 4073 1
3874 4074 0
3875 4075 4
3876 4076 0
3877 4077 13
3878 4078 5
3879 4079 1
3880 4080 1
3881 4081 4
3882 4082 10
3883 4083 0
3884 4084 1
3885 4085 0
3886 4086 0
3887 4087 6
3888 4088 9
3889 4089 11
3890 4090 11
3891 4091 11
3892 4092 18
3893 4093 7
3894 4094 20
3895 4095 7
3896 4096 15
3897 4097 18
3898 4098 26
3899 4099 22
3900 4100 6
3901 4101 6
3902 4102 7
3903 4103 18
3904 4104 7
3905 4105 7
3906 4106 10
3907 4107 2
3908 4108 21
3909 4109 12
3910 4110 7
3911 4111 9
3912 4112 11
3913 4113 0
3914 4114 4
3915 4115 12
3916 4116 13
3917 4117 13
3918 4118 11
3919 4119 10
3920 4120 5
3921 4121 0
3922 4122 6
3923 4123 1
3924 4124 6
3925 4125 20
3926 4126 1
3927 4127 4
3928 4128 11
3929 4129 13
3930 4130 9
3931 4131 10
3932 4132 6
3933 4133 2
3934 4134 12
3935 4135 13
3936 4136 9
3937 4137 5
3938 4138 22
3939 4139 6
3940 4140 17
3941 4141 6
3942 4142 10
3943 4143 4
3944 4144 5
3945 4145 0
3946 4146 4
3947 4147 0
3948 4148 0
3949 4149 4
3950 4150 0
3951 4151 1
3952 4152 9
3953 4153 5
3954 4154 1
3955 4155 9
3956 4156 4
3957 4157 10
3958 4158 6
3959 4159 10
3960 4160 6
3961 4161 1
3962 4162 6
3963 4163 4
3964 4164 4
3965 4165 12
3966 4166 4
3967 4167 7
3968 4168 4
3969 4169 9
3970 4170 4
3971 4171 17
3972 4172 10
3973 4173 2
3974 4174 18
3975 4175 17
3976 4176 17
3977 4177 16
3978 4178 16
3979 4179 24
3980 4180 15
3981 4181 13
3982 4182 26
3983 4183 29
3984 4184 29
3985 4185 21
3986 4186 7
3987 4187 18
3988 4188 22
3989 4189 15
3990 4190 24
3991 4191 23
3992 4192 22
3993 4193 24
3994 4194 26
3995 4195 18
3996 4196 23
3997 4197 18
3998 4198 17
3999 4199 17
4000 4200 17
4001 4201 24
4002 4202 16
4003 4203 20
4004 4204 16
4005 4205 21
4006 4206 21
4007 4207 27
4008 4208 10
4009 4209 13
4010 4210 17
4011 4211 24
4012 4212 20
4013 4213 26
4014 4214 17
4015 4215 22
4016 4216 22
4017 4217 21
4018 4218 27
4019 4219 27
4020 4220 15
4021 4221 0
4022 4222 26
4023 4223 9
4024 4224 10
4025 4225 13
4026 4226 12
4027 4227 21
4028 4228 13
4029 4229 39
4030 4230 21
4031 4231 24
4032 4232 27
4033 4233 26
4034 4234 24
4035 4235 15
4036 4236 24
4037 4237 24
4038 4238 29
4039 4239 15
4040 4240 12
4041 4241 13
4042 4242 15
4043 4243 15
4044 4244 24
4045 4245 17
4046 4246 22
4047 4247 15
4048 4248 17
4049 4249 18
4050 4250 2
4051 4251 13
4052 4252 24
4053 4253 21
4054 4254 24
4055 4255 24
4056 4256 18
4057 4257 21
4058 4258 20
4059 4259 15
4060 4260 12
4061 4261 17
4062 4262 22
4063 4263 9
4064 4264 18
4065 4265 16
4066 4266 7
4067 4267 7
4068 4268 12
4069 4269 5
4070 4270 2
4071 4271 2
4072 4272 0
4073 4273 0
4074 4274 1
4075 4275 9
4076 4276 4
4077 4277 9
4078 4278 6
4079 4279 5
4080 4280 16
4081 4281 7
4082 4282 0
4083 4283 1
4084 4284 9
4085 4285 5
4086 4286 15
4087 4287 10
4088 4288 9
4089 4289 21
4090 4290 13
4091 4291 20
4092 4292 13
4093 4293 15
4094 4294 9
4095 4295 5
4096 4296 12
4097 4297 10
4098 4298 15
4099 4299 4
4100 4300 4
4101 4301 2
4102 4302 13
4103 4303 11
4104 4304 13
4105 4305 9
4106 4306 6
4107 4307 6
4108 4308 5
4109 4309 6
4110 4310 17
4111 4311 9
4112 4312 17
4113 4313 11
4114 4314 12
4115 4315 18
4116 4316 12
4117 4317 17
4118 4318 18
4119 4319 10
4120 4320 1
4121 4321 4
4122 4322 7
4123 4323 1
4124 4324 12
4125 4325 10
4126 4326 13
4127 4327 7
4128 4328 12
4129 4329 23
4130 4330 0
4131 4331 16
4132 4332 7
4133 4333 18
4134 4334 20
4135 4335 13
4136 4336 7
4137 4337 4
4138 4338 2
4139 4339 11
4140 4340 7
4141 4341 23
4142 4342 20
4143 4343 9
4144 4344 7
4145 4345 6
4146 4346 5
4147 4347 0
4148 4348 6
4149 4349 5
4150 4350 6
4151 4351 11
4152 4352 6
4153 4353 10
4154 4354 21
4155 4355 9
4156 4356 13
4157 4357 11
4158 4358 17
4159 4359 22
4160 4360 12
4161 4361 20
4162 4362 23
4163 4363 5
4164 4364 6
4165 4365 0
4166 4366 5
4167 4367 13
4168 4368 6
4169 4369 11
4170 4370 2
4171 4371 0
4172 4372 5
4173 4373 0
4174 4374 9
4175 4375 0
4176 4376 5
4177 4377 1
4178 4378 17
4179 4379 4
4180 4380 12
4181 4381 6
4182 4382 0
4183 4383 0
4184 4384 0
4185 4385 1
4186 4386 4
4187 4387 5
4188 4388 5
4189 4389 5
4190 4390 12
4191 4391 9
4192 4392 17
4193 4393 9
4194 4394 17
4195 4395 6
4196 4396 4
4197 4397 4
4198 4398 0
4199 4399 4
4200 4400 0
4201 4401 12
4202 4402 0
4203 4403 26
4204 4404 11
4205 4405 22
4206 4406 10
4207 4407 7
4208 4408 5
4209 4409 7
4210 4410 6
4211 4411 5
4212 4412 6
4213 4413 11
4214 4414 0
4215 4415 11
4216 4416 6
4217 4417 11
4218 4418 10
4219 4419 20
4220 4420 6
4221 4421 1
4222 4422 1
4223 4423 5
4224 4424 0
4225 4425 1
4226 4426 4
4227 4427 9
4228 4428 11
4229 4429 7
4230 4430 6
4231 4431 21
4232 4432 11
4233 4433 12
4234 4434 15
4235 4435 10
4236 4436 9
4237 4437 4
4238 4438 2
4239 4439 6
4240 4440 5
4241 4441 7
4242 4442 0
4243 4443 0
4244 4444 0
4245 4445 0
4246 4446 0
4247 4447 0
4248 4448 1
4249 4449 0
4250 4450 5
4251 4451 0
4252 4452 0
4253 4453 0
4254 4454 2
4255 4455 0
4256 4456 5
4257 4457 0
4258 4458 0
4259 4459 0
4260 4460 0
4261 4461 0
4262 4462 1
4263 4463 0
4264 4464 7
4265 4465 6
4266 4466 5
4267 4467 11
4268 4468 17
4269 4469 11
4270 4470 10
4271 4471 6
4272 4472 2
4273 4473 6
4274 4474 15
4275 4475 20
4276 4476 13
4277 4477 16
4278 4478 7
4279 4479 9
4280 4480 4
4281 4481 0
4282 4482 9
4283 4483 0
4284 4484 2
4285 4485 0
4286 4486 0
4287 4487 1
4288 4488 6
4289 4489 0
4290 4490 9
4291 4491 0
4292 4492 0
4293 4493 0
4294 4494 1
4295 4495 0
4296 4496 0
4297 4497 7
4298 4498 7
4299 4499 6
4300 4500 0
4301 4501 1
4302 4502 7
4303 4503 0
4304 4504 5
4305 4505 11
4306 4506 1
4307 4507 0
4308 4508 0
4309 4509 0
4310 4510 0
4311 4511 15
4312 4512 9
4313 4513 12
4314 4514 23
4315 4515 13
4316 4516 10
4317 4517 0
4318 4518 0
4319 4519 4
4320 4520 15
4321 4521 17
4322 4522 4
4323 4523 6
4324 4524 6
4325 4525 5
4326 4526 11
4327 4527 5
4328 4528 1
4329 4529 7
4330 4530 1
4331 4531 11
4332 4532 0
4333 4533 7
4334 4534 7
4335 4535 12
4336 4536 9
4337 4537 6
4338 4538 6
4339 4539 2
4340 4540 7
4341 4541 11
4342 4542 0
4343 4543 7
4344 4544 5
4345 4545 4
4346 4546 2
4347 4547 2
4348 4548 1
4349 4549 7
4350 4550 6
4351 4551 7
4352 4552 6
4353 4553 9
4354 4554 5
4355 4555 0
4356 4556 7
4357 4557 10
4358 4558 6
4359 4559 6
4360 4560 4
4361 4561 6
4362 4562 6
4363 4563 11
4364 4564 13
4365 4565 13
4366 4566 1
4367 4567 15
4368 4568 11
4369 4569 11
4370 4570 12
4371 4571 11
4372 4572 11
4373 4573 16
4374 4574 22
4375 4575 9
4376 4576 17
4377 4577 21
4378 4578 20
4379 4579 10
4380 4580 18
4381 4581 17
4382 4582 16
4383 4583 17
4384 4584 10
4385 4585 13
4386 4586 9
4387 4587 13
4388 4588 12
4389 4589 12
4390 4590 7
4391 4591 10
4392 4592 13
4393 4593 12
4394 4594 9
4395 4595 16
4396 4596 13
4397 4597 17
4398 4598 10
4399 4599 13
4400 4600 15
4401 4601 18
4402 4602 7
4403 4603 18
4404 4604 16
4405 4605 22
4406 4606 15
4407 4607 24
4408 4608 12
4409 4609 20
4410 4610 17
4411 4611 24
4412 4612 13
4413 4613 13
4414 4614 12
4415 4615 10
4416 4616 12
4417 4617 15
4418 4618 16
4419 4619 10
4420 4620 6
4421 4621 21
4422 4622 16
4423 4623 9
4424 4624 5
4425 4625 11
4426 4626 22
4427 4627 17
4428 4628 20
4429 4629 20
4430 4630 15
4431 4631 9
4432 4632 13
4433 4633 18
4434 4634 7
4435 4635 13
4436 4636 18
4437 4637 20
4438 4638 11
4439 4639 12
4440 4640 22
4441 4641 12
4442 4642 9
4443 4643 13
4444 4644 15
4445 4645 5
4446 4646 6
4447 4647 6
4448 4648 7
4449 4649 18
4450 4650 5
4451 4651 4
4452 4652 0
4453 4653 13
4454 4654 11
4455 4655 21
4456 4656 1
4457 4657 0
4458 4658 0
4459 4659 7
4460 4660 4
4461 4661 6
4462 4662 16
4463 4663 6
4464 4664 7
4465 4665 7
4466 4666 12
4467 4667 0
4468 4668 0
4469 4669 1
4470 4670 0
4471 4671 7
4472 4672 4
4473 4673 9
4474 4674 0
4475 4675 1
4476 4676 15
4477 4677 0
4478 4678 0
4479 4679 12
4480 4680 1
4481 4681 23
4482 4682 7
4483 4683 4
4484 4684 4
4485 4685 12
4486 4686 5
4487 4687 7
4488 4688 5
4489 4689 9
4490 4690 12
4491 4691 22
4492 4692 13
4493 4693 17
4494 4694 21
4495 4695 24
4496 4696 17
4497 4697 9
4498 4698 12
4499 4699 11
4500 4700 13
4501 4701 5
4502 4702 10
4503 4703 12
4504 4704 16
4505 4705 13
4506 4706 5
4507 4707 0
4508 4708 0
4509 4709 7
4510 4710 12
4511 4711 2
4512 4712 0
4513 4713 1
4514 4714 6
4515 4715 0
4516 4716 0
4517 4717 1
4518 4718 6
4519 4719 7
4520 4720 7
4521 4721 1
4522 4722 0
4523 4723 0
4524 4724 7
4525 4725 2
4526 4726 5
4527 4727 0
4528 4728 0
4529 4729 0
4530 4730 4
4531 4731 5
4532 4732 2
4533 4733 0
4534 4734 1
4535 4735 0
4536 4736 2
4537 4737 5
4538 4738 0
4539 4739 1
4540 4740 4
4541 4741 1
4542 4742 0
4543 4743 0
4544 4744 7
4545 4745 4
4546 4746 0
4547 4747 0
4548 4748 4
4549 4749 6
4550 4750 1
4551 4751 0
4552 4752 0
4553 4753 0
4554 4754 0
4555 4755 2
4556 4756 1
4557 4757 9
4558 4758 10
4559 4759 9
4560 4760 13
4561 4761 4
4562 4762 5
4563 4763 15
4564 4764 4
4565 4765 15
4566 4766 2
4567 4767 7
4568 4768 9
4569 4769 2
4570 4770 18
4571 4771 5
4572 4772 18
4573 4773 17
4574 4774 11
4575 4775 4
4576 4776 13
4577 4777 7
4578 4778 1
4579 4779 0
4580 4780 0
4581 4781 0
4582 4782 6
4583 4783 9
4584 4784 1
4585 4785 0
4586 4786 1
4587 4787 4
4588 4788 5
4589 4789 2
4590 4790 6
4591 4791 18
4592 4792 9
4593 4793 12
4594 4794 5
4595 4795 2
4596 4796 5
4597 4797 10
4598 4798 18
4599 4799 1
4600 4800 16
4601 4801 10
4602 4802 9
4603 4803 5
4604 4804 6
4605 4805 7
4606 4806 12
4607 4807 7
4608 4808 10
4609 4809 6
4610 4810 7
4611 4811 5
4612 4812 7
4613 4813 11
4614 4814 5
4615 4815 0
4616 4816 0
4617 4817 5
4618 4818 6
4619 4819 0
4620 4820 0
4621 4821 7
4622 4822 15
4623 4823 9
4624 4824 9
4625 4825 9
4626 4826 10
4627 4827 6
4628 4828 7
4629 4829 9
4630 4830 0
4631 4831 1
4632 4832 0
4633 4833 0
4634 4834 0
4635 4835 0
4636 4836 0
4637 4837 0
4638 4838 2
4639 4839 0
4640 4840 0
4641 4841 11
4642 4842 1
4643 4843 0
4644 4844 2
4645 4845 0
4646 4846 1
4647 4847 0
4648 4848 5
4649 4849 16
4650 4850 0
4651 4851 0
4652 4852 1
4653 4853 2
4654 4854 10
4655 4855 6
4656 4856 0
4657 4857 4
4658 4858 15
4659 4859 5
4660 4860 13
4661 4861 2
4662 4862 12
4663 4863 0
4664 4864 4
4665 4865 0
4666 4866 0
4667 4867 0
4668 4868 0
4669 4869 6
4670 4870 12
4671 4871 7
4672 4872 9
4673 4873 2
4674 4874 17
4675 4875 11
4676 4876 6
4677 4877 9
4678 4878 6
4679 4879 9
4680 4880 5
4681 4881 0
4682 4882 15
4683 4883 12
4684 4884 17
4685 4885 2
4686 4886 1
4687 4887 1
4688 4888 13
4689 4889 1
4690 4890 10
4691 4891 6
4692 4892 7
4693 4893 7
4694 4894 2
4695 4895 4
4696 4896 6
4697 4897 1
4698 4898 4
4699 4899 0
4700 4900 0
4701 4901 4
4702 4902 13
4703 4903 9
4704 4904 17
4705 4905 10
4706 4906 9
4707 4907 6
4708 4908 1
4709 4909 9
4710 4910 10
4711 4911 9
4712 4912 7
4713 4913 11
4714 4914 20
4715 4915 13
4716 4916 6
4717 4917 13
4718 4918 16
4719 4919 12
4720 4920 17
4721 4921 24
4722 4922 11
4723 4923 10
4724 4924 6
4725 4925 6
4726 4926 1
4727 4927 11
4728 4928 9
4729 4929 9
4730 4930 6
4731 4931 9
4732 4932 0
4733 4933 2
4734 4934 1
4735 4935 0
4736 4936 9
4737 4937 6
4738 4938 1
4739 4939 4
4740 4940 1
4741 4941 7
4742 4942 4
4743 4943 1
4744 4944 0
4745 4945 0
4746 4946 0
4747 4947 0
4748 4948 0
4749 4949 5
4750 4950 10
4751 4951 9
4752 4952 6
4753 4953 10
4754 4954 0
4755 4955 0
4756 4956 0
4757 4957 7
4758 4958 5
4759 4959 4
4760 4960 5
4761 4961 12
4762 4962 7
4763 4963 1
4764 4964 15
4765 4965 12
4766 4966 17
4767 4967 6
4768 4968 7
4769 4969 1
4770 4970 7
4771 4971 11
4772 4972 12
4773 4973 7
4774 4974 0
4775 4975 5
4776 4976 6
4777 4977 0
4778 4978 0
4779 4979 5
4780 4980 0
4781 4981 4
4782 4982 6
4783 4983 6
4784 4984 4
4785 4985 5
4786 4986 0
4787 4987 0
4788 4988 5
4789 4989 6
4790 4990 2
4791 4991 4
4792 4992 7
4793 4993 0
4794 4994 6
4795 4995 1
4796 4996 7
4797 4997 4
4798 4998 11
4799 4999 5
4800 5000 12
4801 5001 12
4802 5002 7
4803 5003 10
4804 5004 4
4805 5005 1
4806 5006 1
4807 5007 11
4808 5008 7
4809 5009 1
4810 5010 15
4811 5011 11
4812 5012 9
4813 5013 0
4814 5014 0
4815 5015 9
4816 5016 4
4817 5017 4
4818 5018 7
4819 5019 4
4820 5020 0
4821 5021 20
4822 5022 9
4823 5023 7
4824 5024 21
4825 5025 18
4826 5026 28
4827 5027 20
4828 5028 21
4829 5029 20
4830 5030 18
4831 5031 13
4832 5032 18
4833 5033 22
4834 5034 22
4835 5035 18
4836 5036 16
4837 5037 20
4838 5038 11
4839 5039 12
4840 5040 11
4841 5041 12
4842 5042 21
4843 5043 21
4844 5044 32
4845 5045 12
4846 5046 18
4847 5047 17
4848 5048 12
4849 5049 15
4850 5050 15
4851 5051 20
4852 5052 11
4853 5053 23
4854 5054 21
4855 5055 21
4856 5056 21
4857 5057 15
4858 5058 15
4859 5059 10
4860 5060 10
4861 5061 18
4862 5062 12
4863 5063 17
4864 5064 17
4865 5065 10
4866 5066 16
4867 5067 15
4868 5068 15
4869 5069 18
4870 5070 22
4871 5071 7
4872 5072 24
4873 5073 16
4874 5074 26
4875 5075 23
4876 5076 18
4877 5077 26
4878 5078 23
4879 5079 22
4880 5080 24
4881 5081 21
4882 5082 22
4883 5083 18
4884 5084 26
4885 5085 17
4886 5086 11
4887 5087 20
4888 5088 22
4889 5089 12
4890 5090 15
4891 5091 20
4892 5092 20
4893 5093 22
4894 5094 13
4895 5095 21
4896 5096 15
4897 5097 6
4898 5098 15
4899 5099 15
4900 5100 18
4901 5101 23
4902 5102 21
4903 5103 26
4904 5104 36
4905 5105 33
4906 5106 28
4907 5107 23
4908 5108 20
4909 5109 29
4910 5110 17
4911 5111 22
4912 5112 15
4913 5113 13
4914 5114 17
4915 5115 10
4916 5116 21
4917 5117 15
4918 5118 7
4919 5119 21
4920 5120 9
4921 5121 2
4922 5122 6
4923 5123 0
4924 5124 9
4925 5125 5
4926 5126 0
4927 5127 0
4928 5128 0
4929 5129 6
4930 5130 0
4931 5131 0
4932 5132 0
4933 5133 0
4934 5134 0
4935 5135 0
4936 5136 0
4937 5137 1
4938 5138 5
4939 5139 21
4940 5140 13
4941 5141 0
4942 5142 2
4943 5143 0
4944 5144 0
4945 5145 0
4946 5146 6
4947 5147 1
4948 5148 0
4949 5149 0
4950 5150 0
4951 5151 0
4952 5152 0
4953 5153 5
4954 5154 5
4955 5155 7
4956 5156 7
4957 5157 15
4958 5158 7
4959 5159 18
4960 5160 12
4961 5161 24
4962 5162 11
4963 5163 9
4964 5164 12
4965 5165 7
4966 5166 9
4967 5167 4
4968 5168 0
4969 5169 2
4970 5170 6
4971 5171 15
4972 5172 1
4973 5173 0
4974 5174 5
4975 5175 6
4976 5176 0
4977 5177 1
4978 5178 1
4979 5179 11
4980 5180 11
4981 5181 5
4982 5182 1
4983 5183 0
4984 5184 12
4985 5185 15
4986 5186 1
4987 5187 0
4988 5188 2
4989 5189 7
4990 5190 6
4991 5191 9
4992 5192 10
4993 5193 12
4994 5194 0
4995 5195 5
4996 5196 4
4997 5197 6
4998 5198 6
4999 5199 6
5000 5200 9
5001 5201 6
5002 5202 10
5003 5203 0
5004 5204 1
5005 5205 15
5006 5206 11
5007 5207 13
5008 5208 13
5009 5209 10
5010 5210 17
5011 5211 21
5012 5212 18
5013 5213 16
5014 5214 18
5015 5215 12
5016 5216 20
5017 5217 16
5018 5218 11
5019 5219 10
5020 5220 18
5021 5221 13
5022 5222 17
5023 5223 15
5024 5224 11
5025 5225 2
5026 5226 4
5027 5227 0
5028 5228 7
5029 5229 9
5030 5230 5
5031 5231 2
5032 5232 4
5033 5233 6
5034 5234 0
5035 5235 7
5036 5236 0
5037 5237 12
5038 5238 2
5039 5239 0
5040 5240 1
5041 5241 7
5042 5242 7
5043 5243 0
5044 5244 4
5045 5245 7
5046 5246 6
5047 5247 6
5048 5248 11
5049 5249 0
5050 5250 9
5051 5251 5
5052 5252 12
5053 5253 9
5054 5254 11
5055 5255 5
5056 5256 0
5057 5257 1
5058 5258 9
5059 5259 6
5060 5260 7
5061 5261 24
5062 5262 24
5063 5263 29
5064 5264 23
5065 5265 26
5066 5266 13
5067 5267 20
5068 5268 18
5069 5269 27
5070 5270 42
5071 5271 15
5072 5272 34
5073 5273 23
5074 5274 22
5075 5275 15
5076 5276 10
5077 5277 20
5078 5278 29
5079 5279 37
5080 5280 24
5081 5281 23
5082 5282 18
5083 5283 5
5084 5284 17
5085 5285 21
5086 5286 6
5087 5287 1
5088 5288 0
5089 5289 0
5090 5290 6
5091 5291 0
5092 5292 0
5093 5293 4
5094 5294 7
5095 5295 6
5096 5296 2
5097 5297 4
5098 5298 10
5099 5299 9
5100 5300 10
5101 5301 7
5102 5302 15
5103 5303 5
5104 5304 17
5105 5305 5
5106 5306 7
5107 5307 10
5108 5308 21
5109 5309 12
5110 5310 17
5111 5311 15
5112 5312 1
5113 5313 5
5114 5314 9
5115 5315 4
5116 5316 6
5117 5317 7
5118 5318 5
5119 5319 11
5120 5320 11
5121 5321 18
5122 5322 4
5123 5323 9
5124 5324 20
5125 5325 7
5126 5326 6
5127 5327 4
5128 5328 2
5129 5329 13
5130 5330 5
5131 5331 15
5132 5332 12
5133 5333 5
5134 5334 5
5135 5335 2
5136 5336 2
5137 5337 6
5138 5338 10
5139 5339 12
5140 5340 6
5141 5341 15
5142 5342 20
5143 5343 16
5144 5344 6
5145 5345 5
5146 5346 15
5147 5347 10
5148 5348 11
5149 5349 13
5150 5350 9
5151 5351 23
5152 5352 7
5153 5353 12
5154 5354 2
5155 5355 15
5156 5356 12
5157 5357 5
5158 5358 7
5159 5359 10
5160 5360 4
5161 5361 1
5162 5362 7
5163 5363 7
5164 5364 6
5165 5365 6
5166 5366 9
5167 5367 4
5168 5368 15
5169 5369 15
5170 5370 10
5171 5371 11
5172 5372 15
5173 5373 4
5174 5374 13
5175 5375 1
5176 5376 4
5177 5377 6
5178 5378 9
5179 5379 10
5180 5380 7
5181 5381 7
5182 5382 12
5183 5383 12
5184 5384 4
5185 5385 0
5186 5386 10
5187 5387 5
5188 5388 10
5189 5389 10
5190 5390 10
5191 5391 28
5192 5392 7
5193 5393 9
5194 5394 5
5195 5395 6
5196 5396 5
5197 5397 21
5198 5398 10
5199 5399 7
5200 5400 7
5201 5401 15
5202 5402 16
5203 5403 9
5204 5404 1
5205 5405 2
5206 5406 2
5207 5407 2
5208 5408 1
5209 5409 1
5210 5410 11
5211 5411 0
5212 5412 5
5213 5413 4
5214 5414 9
5215 5415 5
5216 5416 18
5217 5417 5
5218 5418 18
5219 5419 4
5220 5420 0
5221 5421 5
5222 5422 2
5223 5423 0
5224 5424 0
5225 5425 10
5226 5426 16
5227 5427 13
5228 5428 6
5229 5429 7
5230 5430 9
5231 5431 11
5232 5432 21
5233 5433 15
5234 5434 6
5235 5435 2
5236 5436 11
5237 5437 10
5238 5438 7
5239 5439 24
5240 5440 24
5241 5441 22
5242 5442 21
5243 5443 22
5244 5444 16
5245 5445 13
5246 5446 15
5247 5447 11
5248 5448 24
5249 5449 23
5250 5450 20
5251 5451 9
5252 5452 2
5253 5453 6
5254 5454 12
5255 5455 4
5256 5456 7
5257 5457 6
5258 5458 24
5259 5459 1
5260 5460 2
5261 5461 13
5262 5462 1
5263 5463 9
5264 5464 9
5265 5465 21
5266 5466 10
5267 5467 15
5268 5468 13
5269 5469 12
5270 5470 7
5271 5471 13
5272 5472 6
5273 5473 4
5274 5474 10
5275 5475 11
5276 5476 4
5277 5477 4
5278 5478 2
5279 5479 2
5280 5480 10
5281 5481 7
5282 5482 4
5283 5483 4
5284 5484 2
5285 5485 4
5286 5486 7
5287 5487 6
5288 5488 6
5289 5489 6
5290 5490 5
5291 5491 7
5292 5492 4
5293 5493 11
5294 5494 6
5295 5495 7
5296 5496 17
5297 5497 10
5298 5498 11
5299 5499 17
5300 5500 5
5301 5501 23
5302 5502 13
5303 5503 10
5304 5504 5
5305 5505 0
5306 5506 0
5307 5507 0
5308 5508 0
5309 5509 0
5310 5510 0
5311 5511 1
5312 5512 0
5313 5513 0
5314 5514 0
5315 5515 0
5316 5516 0
5317 5517 0
5318 5518 0
5319 5519 0
5320 5520 0
5321 5521 6
5322 5522 0
5323 5523 0
5324 5524 1
5325 5525 0
5326 5526 0
5327 5527 0
5328 5528 0
5329 5529 0
5330 5530 0
5331 5531 0
5332 5532 0
5333 5533 1
5334 5534 2
5335 5535 0
5336 5536 11
5337 5537 4
5338 5538 5
5339 5539 0
5340 5540 0
5341 5541 0
5342 5542 1
5343 5543 5
5344 5544 6
5345 5545 0
5346 5546 5
5347 5547 6
5348 5548 0
5349 5549 0
5350 5550 1
5351 5551 0
5352 5552 18
5353 5553 4
5354 5554 6
5355 5555 5
5356 5556 4
5357 5557 0
5358 5558 9
5359 5559 11
5360 5560 15
5361 5561 17
5362 5562 1
5363 5563 11
5364 5564 5
5365 5565 0
5366 5566 17
5367 5567 11
5368 5568 1
5369 5569 1
5370 5570 18
5371 5571 38
5372 5572 18
5373 5573 15
5374 5574 40
5375 5575 34
5376 5576 23
5377 5577 31
5378 5578 21
5379 5579 9
5380 5580 4
5381 5581 15
5382 5582 27
5383 5583 12
5384 5584 1
5385 5585 5
5386 5586 4
5387 5587 1
5388 5588 9
5389 5589 7
5390 5590 0
5391 5591 7
5392 5592 10
5393 5593 6
5394 5594 11
5395 5595 15
5396 5596 6
5397 5597 7
5398 5598 10
5399 5599 6
5400 5600 0
5401 5601 0
5402 5602 0
5403 5603 4
5404 5604 4
5405 5605 0
5406 5606 0
5407 5607 2
5408 5608 0
5409 5609 0
5410 5610 0
5411 5611 4
5412 5612 0
5413 5613 0
5414 5614 0
5415 5615 0
5416 5616 0
5417 5617 0
5418 5618 1
5419 5619 1
5420 5620 0
5421 5621 0
5422 5622 0
5423 5623 0
5424 5624 0
5425 5625 0
5426 5626 0
5427 5627 0
5428 5628 0
5429 5629 0
5430 5630 0
5431 5631 0
5432 5632 0
5433 5633 4
5434 5634 4
5435 5635 10
5436 5636 1
5437 5637 6
5438 5638 6
5439 5639 2
5440 5640 1
5441 5641 2
5442 5642 9
5443 5643 5
5444 5644 5
5445 5645 1
5446 5646 4
5447 5647 4
5448 5648 7
5449 5649 12
5450 5650 5
5451 5651 10
5452 5652 5
5453 5653 7
5454 5654 9
5455 5655 7
5456 5656 7
5457 5657 12
5458 5658 16
5459 5659 17
5460 5660 4
5461 5661 4
5462 5662 5
5463 5663 5
5464 5664 4
5465 5665 6
5466 5666 9
5467 5667 12
5468 5668 13
5469 5669 13
5470 5670 2
5471 5671 6
5472 5672 5
5473 5673 15
5474 5674 4
5475 5675 4
5476 5676 2
5477 5677 2
5478 5678 5
5479 5679 9
5480 5680 13
5481 5681 16
5482 5682 9
5483 5683 18
5484 5684 13
5485 5685 4
5486 5686 12
5487 5687 6
5488 5688 11
5489 5689 21
5490 5690 5
5491 5691 13
5492 5692 15
5493 5693 15
5494 5694 17
5495 5695 5
5496 5696 16
5497 5697 4
5498 5698 9
5499 5699 7
5500 5700 12
5501 5701 12
5502 5702 11
5503 5703 18
5504 5704 16
5505 5705 12
5506 5706 2
5507 5707 10
5508 5708 12
5509 5709 5
5510 5710 6
5511 5711 4
5512 5712 6
5513 5713 5
5514 5714 5
5515 5715 4
5516 5716 5
5517 5717 2
5518 5718 4
5519 5719 2
5520 5720 4
5521 5721 6
5522 5722 5
5523 5723 4
5524 5724 4
5525 5725 5
5526 5726 6
5527 5727 5
5528 5728 5
5529 5729 5
5530 5730 5
5531 5731 5
5532 5732 4
5533 5733 5
5534 5734 5
5535 5735 7
5536 5736 4
5537 5737 4
5538 5738 5
5539 5739 4
5540 5740 4
5541 5741 4
5542 5742 2
5543 5743 5
5544 5744 5
5545 5745 4
5546 5746 4
5547 5747 5
5548 5748 4
5549 5749 4
5550 5750 4
5551 5751 5
5552 5752 11
5553 5753 2
5554 5754 2
5555 5755 4
5556 5756 2
5557 5757 7
5558 5758 4
5559 5759 9
5560 5760 15
5561 5761 4
5562 5762 9
5563 5763 18
5564 5764 11
5565 5765 9
5566 5766 2
5567 5767 11
5568 5768 6
5569 5769 2
5570 5770 10
5571 5771 12
5572 5772 7
5573 5773 13
5574 5774 1
5575 5775 2
5576 5776 2
5577 5777 4
5578 5778 5
5579 5779 0
5580 5780 4
5581 5781 5
5582 5782 5
5583 5783 2
5584 5784 4
5585 5785 4
5586 5786 5
5587 5787 5
5588 5788 5
5589 5789 2
5590 5790 6
5591 5791 10
5592 5792 2
5593 5793 4
5594 5794 7
5595 5795 0
5596 5796 1
5597 5797 7
5598 5798 2
5599 5799 5
5600 5800 2
5601 5801 2
5602 5802 4
5603 5803 0
5604 5804 0
5605 5805 5
5606 5806 1
5607 5807 5
5608 5808 5
5609 5809 1
5610 5810 5
5611 5811 1
5612 5812 9
5613 5813 1
5614 5814 2
5615 5815 0
5616 5816 0
5617 5817 0
5618 5818 6
5619 5819 5
5620 5820 2
5621 5821 0
5622 5822 2
5623 5823 21
5624 5824 11
5625 5825 1
5626 5826 1
5627 5827 0
5628 5828 0
5629 5829 6
5630 5830 12
5631 5831 17
5632 5832 6
5633 5833 2
5634 5834 10
5635 5835 5
5636 5836 5
5637 5837 1
5638 5838 6
5639 5839 13
5640 5840 13
5641 5841 5
5642 5842 12
5643 5843 10
5644 5844 15
5645 5845 11
5646 5846 11
5647 5847 5
5648 5848 16
5649 5849 4
5650 5850 7
5651 5851 5
5652 5852 4
5653 5853 6
5654 5854 9
5655 5855 9
5656 5856 4
5657 5857 6
5658 5858 10
5659 5859 4
5660 5860 4
5661 5861 0
5662 5862 7
5663 5863 0
5664 5864 6
5665 5865 4
5666 5866 4
5667 5867 2
5668 5868 4
5669 5869 4
5670 5870 4
5671 5871 5
5672 5872 4
5673 5873 6
5674 5874 6
5675 5875 6
5676 5876 5
5677 5877 2
5678 5878 5
5679 5879 4
5680 5880 4
5681 5881 5
5682 5882 2
5683 5883 4
5684 5884 2
5685 5885 5
5686 5886 4
5687 5887 6
5688 5888 7
5689 5889 2
5690 5890 16
5691 5891 13
5692 5892 13
5693 5893 10
5694 5894 4
5695 5895 2
5696 5896 4
5697 5897 4
5698 5898 6
5699 5899 7
5700 5900 4
5701 5901 5
5702 5902 7
5703 5903 4
5704 5904 7
5705 5905 9
5706 5906 5
5707 5907 0
5708 5908 0
5709 5909 1
5710 5910 2
5711 5911 5
5712 5912 6
5713 5913 6
5714 5914 6
5715 5915 7
5716 5916 20
5717 5917 9
5718 5918 4
5719 5919 1
5720 5920 0
5721 5921 5
5722 5922 4
5723 5923 1
5724 5924 6
5725 5925 7
5726 5926 9
5727 5927 9
5728 5928 0
5729 5929 5
5730 5930 0
5731 5931 0
5732 5932 6
5733 5933 0
5734 5934 0
5735 5935 1
5736 5936 4
5737 5937 5
5738 5938 0
5739 5939 0
5740 5940 0
5741 5941 0
5742 5942 7
5743 5943 5
5744 5944 1
5745 5945 2
5746 5946 7
5747 5947 5
5748 5948 0
5749 5949 0
5750 5950 0
5751 5951 0
5752 5952 2
5753 5953 0
5754 5954 16
5755 5955 13
5756 5956 13
5757 5957 13
5758 5958 5
5759 5959 9
5760 5960 6
5761 5961 9
5762 5962 10
5763 5963 6
5764 5964 2
5765 5965 12
5766 5966 4
5767 5967 1
5768 5968 4
5769 5969 0
5770 5970 4
5771 5971 1
5772 5972 0
5773 5973 0
5774 5974 0
5775 5975 0
5776 5976 0
5777 5977 4
5778 5978 0
5779 5979 4
5780 5980 9
5781 5981 2
5782 5982 0
5783 5983 2
5784 5984 1
5785 5985 2
5786 5986 11
5787 5987 0
5788 5988 2
5789 5989 0
5790 5990 0
5791 5991 9
5792 5992 5
5793 5993 4
5794 5994 4
5795 5995 10
5796 5996 0
5797 5997 0
5798 5998 0
5799 5999 11
5800 6000 5
5801 6001 6
5802 6002 5
5803 6003 4
5804 6004 2
5805 6005 2
5806 6006 0
5807 6007 1
5808 6008 1
5809 6009 5
5810 6010 1
5811 6011 6
5812 6012 2
5813 6013 4
5814 6014 1
5815 6015 0
5816 6016 0
5817 6017 2
5818 6018 0
5819 6019 1
5820 6020 4
5821 6021 4
5822 6022 4
5823 6023 4
5824 6024 2
5825 6025 2
5826 6026 2
5827 6027 4
5828 6028 5
5829 6029 7
5830 6030 0
5831 6031 5
5832 6032 0
5833 6033 0
5834 6034 0
5835 6035 0
5836 6036 6
5837 6037 0
5838 6038 5
5839 6039 10
5840 6040 7
5841 6041 16
5842 6042 9
5843 6043 17
5844 6044 21
5845 6045 12
5846 6046 9
5847 6047 6
5848 6048 2
5849 6049 11
5850 6050 7
5851 6051 9
5852 6052 0
5853 6053 5
5854 6054 1
5855 6055 0
5856 6056 0
5857 6057 0
5858 6058 9
5859 6059 0
5860 6060 4
5861 6061 11
5862 6062 5
5863 6063 4
5864 6064 0
5865 6065 4
5866 6066 6
5867 6067 0
5868 6068 0
5869 6069 0
5870 6070 0
5871 6071 5
5872 6072 5
5873 6073 20
5874 6074 6
5875 6075 5
5876 6076 5
5877 6077 2
5878 6078 4
5879 6079 4
5880 6080 2
5881 6081 6
5882 6082 6
5883 6083 6
5884 6084 9
5885 6085 4
5886 6086 4
5887 6087 7
5888 6088 12
5889 6089 11
5890 6090 4
5891 6091 12
5892 6092 6
5893 6093 0
5894 6094 4
5895 6095 5
5896 6096 4
5897 6097 4
5898 6098 5
5899 6099 5
5900 6100 10
5901 6101 12
5902 6102 10
5903 6103 6
5904 6104 5
5905 6105 6
5906 6106 5
5907 6107 4
5908 6108 5
5909 6109 4
5910 6110 2
5911 6111 5
5912 6112 5
5913 6113 6
5914 6114 7
5915 6115 7
5916 6116 5
5917 6117 6
5918 6118 6
5919 6119 6
5920 6120 2
5921 6121 6
5922 6122 5
5923 6123 5
5924 6124 5
5925 6125 6
5926 6126 5
5927 6127 6
5928 6128 9
5929 6129 13
5930 6130 12
5931 6131 4
5932 6132 5
5933 6133 7
5934 6134 15
5935 6135 5
5936 6136 4
5937 6137 10
5938 6138 10
5939 6139 6
5940 6140 6
5941 6141 10
5942 6142 11
5943 6143 4
5944 6144 2
5945 6145 4
5946 6146 7
5947 6147 4
5948 6148 17
5949 6149 2
5950 6150 18
5951 6151 2
5952 6152 4
5953 6153 6
5954 6154 4
5955 6155 6
5956 6156 2
5957 6157 4
5958 6158 9
5959 6159 9
5960 6160 6
5961 6161 6
5962 6162 4
5963 6163 7
5964 6164 5
5965 6165 7
5966 6166 5
5967 6167 5
5968 6168 6
5969 6169 9
5970 6170 5
5971 6171 4
5972 6172 4
5973 6173 6
5974 6174 2
5975 6175 6
5976 6176 4
5977 6177 4
5978 6178 4
5979 6179 6
5980 6180 2
5981 6181 2
5982 6182 4
5983 6183 9
5984 6184 6
5985 6185 9
5986 6186 12
5987 6187 2
5988 6188 9
5989 6189 6
5990 6190 6
5991 6191 5
5992 6192 7
5993 6193 5
5994 6194 9
5995 6195 7
5996 6196 4
5997 6197 7
5998 6198 2
5999 6199 6
6000 6200 7
6001 6201 11
6002 6202 4
6003 6203 4
6004 6204 7
6005 6205 6
6006 6206 4
6007 6207 5
6008 6208 6
6009 6209 5
6010 6210 6
6011 6211 6
6012 6212 6
6013 6213 4
6014 6214 5
6015 6215 4
6016 6216 6
6017 6217 5
6018 6218 5
6019 6219 2
6020 6220 6
6021 6221 2
6022 6222 4
6023 6223 4
6024 6224 4
6025 6225 6
6026 6226 6
6027 6227 5
6028 6228 2
6029 6229 4
6030 6230 5
6031 6231 4
6032 6232 4
6033 6233 2
6034 6234 6
6035 6235 5
6036 6236 6
6037 6237 4
6038 6238 6
6039 6239 7
6040 6240 7
6041 6241 6
6042 6242 4
6043 6243 5
6044 6244 6
6045 6245 4
6046 6246 2
6047 6247 4
6048 6248 4
6049 6249 7
6050 6250 7
6051 6251 5
6052 6252 11
6053 6253 9
6054 6254 6
6055 6255 6
6056 6256 4
6057 6257 6
6058 6258 6
6059 6259 5
6060 6260 4
6061 6261 2
6062 6262 11
6063 6263 12
6064 6264 7
6065 6265 5
6066 6266 0
6067 6267 1
6068 6268 5
6069 6269 4
6070 6270 0
6071 6271 1
6072 6272 0
6073 6273 5
6074 6274 5
6075 6275 1
6076 6276 4
6077 6277 2
6078 6278 2
6079 6279 7
6080 6280 1
6081 6281 4
6082 6282 0
6083 6283 1
6084 6284 0
6085 6285 4
6086 6286 0
6087 6287 0
6088 6288 1
6089 6289 7
6090 6290 0
6091 6291 9
6092 6292 4
6093 6293 7
6094 6294 2
6095 6295 2
6096 6296 0
6097 6297 2
6098 6298 6
6099 6299 11
6100 6300 10
6101 6301 12
6102 6302 5
6103 6303 11
6104 6304 5
6105 6305 5
6106 6306 2
6107 6307 5
6108 6308 9
6109 6309 9
6110 6310 0
6111 6311 2
6112 6312 2
6113 6313 7
6114 6314 12
6115 6315 6
6116 6316 12
6117 6317 10
6118 6318 1
6119 6319 2
6120 6320 4
6121 6321 9
6122 6322 15
6123 6323 4
6124 6324 4
6125 6325 2
6126 6326 6
6127 6327 5
6128 6328 5
6129 6329 6
6130 6330 9
6131 6331 6
6132 6332 10
6133 6333 4
6134 6334 2
6135 6335 5
6136 6336 4
6137 6337 7
6138 6338 2
6139 6339 0
6140 6340 2
6141 6341 0
6142 6342 6
6143 6343 0
6144 6344 0
6145 6345 0
6146 6346 0
6147 6347 1
6148 6348 0
6149 6349 5
6150 6350 2
6151 6351 5
6152 6352 1
6153 6353 0
6154 6354 0
6155 6355 0
6156 6356 0
6157 6357 0
6158 6358 0
6159 6359 0
6160 6360 0
6161 6361 0
6162 6362 0
6163 6363 0
6164 6364 0
6165 6365 5
6166 6366 0
6167 6367 0
6168 6368 0
6169 6369 5
6170 6370 2
6171 6371 7
6172 6372 0
6173 6373 0
6174 6374 0
6175 6375 5
6176 6376 5
6177 6377 0
6178 6378 0
6179 6379 0
6180 6380 2
6181 6381 0
6182 6382 1
6183 6383 0
6184 6384 0
6185 6385 0
6186 6386 0
6187 6387 1
6188 6388 0
6189 6389 0
6190 6390 1
6191 6391 0
6192 6392 0
6193 6393 0
6194 6394 0
6195 6395 0
6196 6396 0
6197 6397 1
6198 6398 7
6199 6399 0
6200 6400 0
6201 6401 0
6202 6402 1
6203 6403 5
6204 6404 4
6205 6405 1
6206 6406 0
6207 6407 2
6208 6408 0
6209 6409 5
6210 6410 1
6211 6411 0
6212 6412 1
6213 6413 6
6214 6414 0
6215 6415 0
6216 6416 1
6217 6417 0
6218 6418 0
6219 6419 0
6220 6420 6
6221 6421 7
6222 6422 6
6223 6423 4
6224 6424 4
6225 6425 7
6226 6426 0
6227 6427 0
6228 6428 1
6229 6429 0
6230 6430 0
6231 6431 0
6232 6432 0
6233 6433 0
6234 6434 0
6235 6435 0
6236 6436 0
6237 6437 0
6238 6438 0
6239 6439 0
6240 6440 0
6241 6441 1
6242 6442 0
6243 6443 0
6244 6444 4
6245 6445 4
6246 6446 0
6247 6447 0
6248 6448 0
6249 6449 0
6250 6450 0
6251 6451 0
6252 6452 0
6253 6453 0
6254 6454 6
6255 6455 0
6256 6456 0
6257 6457 2
6258 6458 0
6259 6459 0
6260 6460 1
6261 6461 0
6262 6462 1
6263 6463 1
6264 6464 1
6265 6465 0
6266 6466 0
6267 6467 0
6268 6468 6
6269 6469 0
6270 6470 0
6271 6471 0
6272 6472 0
6273 6473 5
6274 6474 4
6275 6475 4
6276 6476 5
6277 6477 11
6278 6478 4
6279 6479 21
6280 6480 10
6281 6481 0
6282 6482 0
6283 6483 4
6284 6484 0
6285 6485 0
6286 6486 6
6287 6487 2
6288 6488 6
6289 6489 0
6290 6490 1
6291 6491 0
6292 6492 0
6293 6493 0
6294 6494 0
6295 6495 0
6296 6496 0
6297 6497 0
6298 6498 0
6299 6499 1
6300 6500 0
6301 6501 0
6302 6502 5
6303 6503 10
6304 6504 5
6305 6505 0
6306 6506 1
6307 6507 0
6308 6508 0
6309 6509 6
6310 6510 5
6311 6511 1
6312 6512 4
6313 6513 5
6314 6514 0
6315 6515 2
6316 6516 5
6317 6517 4
6318 6518 0
6319 6519 10
6320 6520 1
6321 6521 0
6322 6522 0
6323 6523 4
6324 6524 1
6325 6525 4
6326 6526 1
6327 6527 0
6328 6528 7
6329 6529 0
6330 6530 5
6331 6531 0
6332 6532 2
6333 6533 0
6334 6534 0
6335 6535 4
6336 6536 0
6337 6537 0
6338 6538 0
6339 6539 0
6340 6540 2
6341 6541 0
6342 6542 10
6343 6543 2
6344 6544 7
6345 6545 0
6346 6546 0
6347 6547 0
6348 6548 0
6349 6549 0
6350 6550 1
6351 6551 0
6352 6552 0
6353 6553 5
6354 6554 12
6355 6555 2
6356 6556 1
6357 6557 2
6358 6558 2
6359 6559 6
6360 6560 0
6361 6561 5
6362 6562 0
6363 6563 0
6364 6564 0
6365 6565 0
6366 6566 0
6367 6567 2
6368 6568 0
6369 6569 0
6370 6570 0
6371 6571 0
6372 6572 1
6373 6573 0
6374 6574 1
6375 6575 1
6376 6576 0
6377 6577 2
6378 6578 2
6379 6579 9
6380 6580 1
6381 6581 5
6382 6582 1
6383 6583 2
6384 6584 0
6385 6585 0
6386 6586 0
6387 6587 0
6388 6588 0
6389 6589 0
6390 6590 0
6391 6591 0
6392 6592 0
6393 6593 0
6394 6594 0
6395 6595 0
6396 6596 0
6397 6597 1
6398 6598 0
6399 6599 5
6400 6600 1
6401 6601 6
6402 6602 6
6403 6603 0
6404 6604 0
6405 6605 0
6406 6606 0
6407 6607 0
6408 6608 0
6409 6609 0
6410 6610 0
6411 6611 0
6412 6612 0
6413 6613 0
6414 6614 0
6415 6615 0
6416 6616 0
6417 6617 0
6418 6618 0
6419 6619 0
6420 6620 0
6421 6621 0
6422 6622 0
6423 6623 0
6424 6624 0
6425 6625 0
6426 6626 0
6427 6627 0
6428 6628 0
6429 6629 0
6430 6630 0
6431 6631 0
6432 6632 0
6433 6633 0
6434 6634 0
6435 6635 0
6436 6636 0
6437 6637 0
6438 6638 0
6439 6639 0
6440 6640 0
6441 6641 0
6442 6642 0
6443 6643 0
6444 6644 0
6445 6645 0
6446 6646 0
6447 6647 0
6448 6648 0
6449 6649 0
6450 6650 0
6451 6651 0
6452 6652 0
6453 6653 0
6454 6654 0
6455 6655 0
6456 6656 0
6457 6657 0
6458 6658 0
6459 6659 0
6460 6660 0
6461 6661 0
6462 6662 0
6463 6663 0
6464 6664 0
6465 6665 0
6466 6666 0
6467 6667 0
6468 6668 0
6469 6669 0
6470 6670 0
6471 6671 0
6472 6672 0
6473 6673 0
6474 6674 0
6475 6675 0
6476 6676 0
6477 6677 0
6478 6678 0
6479 6679 0
6480 6680 0
6481 6681 0
6482 6682 0
6483 6683 0
6484 6684 0
6485 6685 0
6486 6686 0
6487 6687 0
6488 6688 0
6489 6689 0
6490 6690 0
6491 6691 0
6492 6692 0
6493 6693 0
6494 6694 0
6495 6695 0
6496 6696 0
6497 6697 0
6498 6698 0
6499 6699 0
6500 6700 0
6501 6701 0
6502 6702 0
6503 6703 0
6504 6704 0
6505 6705 0
6506 6706 0
6507 6707 0
6508 6708 0
6509 6709 0
6510 6710 0
6511 6711 0
6512 6712 0
6513 6713 0
6514 6714 0
6515 6715 0
6516 6716 0
6517 6717 0
6518 6718 0
6519 6719 0
6520 6720 0
6521 6721 0
6522 6722 0
6523 6723 0
6524 6724 0
6525 6725 0
6526 6726 0
6527 6727 0
6528 6728 0
6529 6729 0
6530 6730 0
6531 6731 0
6532 6732 0
6533 6733 0
6534 6734 0
6535 6735 0
6536 6736 0
6537 6737 0
6538 6738 0
6539 6739 0
6540 6740 0
6541 6741 0
6542 6742 0
6543 6743 0
6544 6744 0
6545 6745 0
6546 6746 0
6547 6747 0
6548 6748 0
6549 6749 0
6550 6750 0
6551 6751 0
6552 6752 0
6553 6753 0
6554 6754 0
6555 6755 0
6556 6756 0
6557 6757 0
6558 6758 0
6559 6759 0
6560 6760 0
6561 6761 0
6562 6762 0
6563 6763 0
6564 6764 0
6565 6765 0
6566 6766 0
6567 6767 0
6568 6768 0
6569 6769 0
6570 6770 0
6571 6771 0
6572 6772 0
6573 6773 0
6574 6774 0
6575 6775 0
6576 6776 0
6577 6777 0
6578 6778 0
6579 6779 0
6580 6780 0
6581 6781 0
6582 6782 0
6583 6783 0
6584 6784 0
6585 6785 0
6586 6786 0
6587 6787 0
6588 6788 0
6589 6789 0
6590 6790 0
6591 6791 0
6592 6792 0
6593 6793 0
6594 6794 0
6595 6795 0
6596 6796 0
6597 6797 0
6598 6798 0
6599 6799 0
6600 6800 0
6601 6801 0
6602 6802 0
6603 6803 0
6604 6804 0
6605 6805 0
6606 6806 0
6607 6807 0
6608 6808 0
6609 6809 0
6610 6810 0
6611 6811 0
6612 6812 0
6613 6813 0
6614 6814 0
6615 6815 0
6616 6816 0
6617 6817 0
6618 6818 0
6619 6819 0
6620 6820 0
6621 6821 0
6622 6822 0
6623 6823 0
6624 6824 0
6625 6825 0
6626 6826 0
6627 6827 0
6628 6828 0
6629 6829 0
6630 6830 0
6631 6831 0
6632 6832 0
6633 6833 0
6634 6834 0
6635 6835 0
6636 6836 0
6637 6837 0
6638 6838 0
6639 6839 0
6640 6840 0
6641 6841 0
6642 6842 0
6643 6843 0
6644 6844 0
6645 6845 0
6646 6846 0
6647 6847 0
6648 6848 0
6649 6849 0
6650 6850 0
6651 6851 0
6652 6852 0
6653 6853 0
6654 6854 0
6655 6855 0
6656 6856 0
6657 6857 0
6658 6858 0
6659 6859 0
6660 6860 0
6661 6861 0
6662 6862 0
6663 6863 0
6664 6864 0
6665 6865 0
6666 6866 0
6667 6867 0
6668 6868 0
6669 6869 0
6670 6870 0
6671 6871 0
6672 6872 0
6673 6873 0
6674 6874 0
6675 6875 0
6676 6876 0
6677 6877 0
6678 6878 0
6679 6879 0
6680 6880 0
6681 6881 0
6682 6882 0
6683 6883 0
6684 6884 0
6685 6885 0
6686 6886 0
6687 6887 0
6688 6888 0
6689 6889 0
6690 6890 0
6691 6891 0
6692 6892 0
6693 6893 0
6694 6894 0
6695 6895 0
6696 6896 0
6697 6897 0
6698 6898 0
6699 6899 0
6700 6900 0
6701 6901 0
6702 6902 0
6703 6903 0
6704 6904 0
6705 6905 0
6706 6906 0
6707 6907 0
6708 6908 0
6709 6909 0
6710 6910 0
6711 6911 0
6712 6912 0
6713 6913 0
6714 6914 0
6715 6915 0
6716 6916 0
6717 6917 0
6718 6918 0
6719 6919 0
6720 6920 0
6721 6921 0
6722 6922 0
6723 6923 0
6724 6924 0
6725 6925 0
6726 6926 0
6727 6927 0
6728 6928 0
6729 6929 0
6730 6930 0
6731 6931 0
6732 6932 0
6733 6933 0
6734 6934 0
6735 6935 0
6736 6936 0
6737 6937 0
6738 6938 0
6739 6939 0
6740 6940 0
6741 6941 0
6742 6942 0
6743 6943 0
6744 6944 0
6745 6945 0
6746 6946 0
6747 6947 0
6748 6948 0
6749 6949 0
6750 6950 0
6751 6951 0
6752 6952 0
6753 6953 0
6754 6954 0
6755 6955 0
6756 6956 0
6757 6957 0
6758 6958 0
6759 6959 0
6760 6960 0
6761 6961 0
6762 6962 0
6763 6963 0
6764 6964 0
6765 6965 0
6766 6966 0
6767 6967 0
6768 6968 0
6769 6969 0
6770 6970 0
6771 6971 0
6772 6972 0
6773 6973 0
6774 6974 0
6775 6975 0
6776 6976 0
6777 6977 0
6778 6978 0
6779 6979 0
6780 6980 0
6781 6981 0
6782 6982 0
6783 6983 0
6784 6984 0
6785 6985 0
6786 6986 0
6787 6987 0
6788 6988 0
6789 6989 0
6790 6990 0
6791 6991 0
6792 6992 0
6793 6993 0
6794 6994 0
6795 6995 0
6796 6996 0
6797 6997 0
6798 6998 0
6799 6999 0
6800 7000 0
6801 7001 0
