# Supplementary material for: Histone variant H2A.Z modulates nucleosome dynamics to promote DNA accessibility
Source: Nat Commun. 2023 Feb 11;14:769. doi: 10.1038/s41467-023-36465-5 (PMC9918499; doi:10.1038/s41467-023-36465-5)
Supplement: Supplementary file 4 — Source Data [file 41467_2023_36465_MOESM4_ESM.zip › data/H2AZ_Ctail_hist_DNA_interaction_inner_3.txt]

1 201 9
2 202 10
3 203 7
4 204 3
5 205 14
6 206 4
7 207 13
8 208 8
9 209 4
10 210 8
11 211 8
12 212 0
13 213 0
14 214 0
15 215 0
16 216 0
17 217 0
18 218 3
19 219 9
20 220 0
21 221 0
22 222 5
23 223 1
24 224 0
25 225 0
26 226 0
27 227 6
28 228 10
29 229 16
30 230 10
31 231 6
32 232 10
33 233 8
34 234 5
35 235 3
36 236 7
37 237 9
38 238 3
39 239 1
40 240 6
41 241 11
42 242 9
43 243 0
44 244 10
45 245 4
46 246 0
47 247 3
48 248 1
49 249 5
50 250 2
51 251 0
52 252 1
53 253 5
54 254 5
55 255 4
56 256 2
57 257 1
58 258 0
59 259 7
60 260 5
61 261 6
62 262 6
63 263 11
64 264 4
65 265 0
66 266 2
67 267 1
68 268 1
69 269 0
70 270 4
71 271 6
72 272 5
73 273 9
74 274 0
75 275 9
76 276 0
77 277 0
78 278 9
79 279 2
80 280 8
81 281 2
82 282 4
83 283 9
84 284 3
85 285 6
86 286 0
87 287 10
88 288 6
89 289 6
90 290 4
91 291 0
92 292 3
93 293 0
94 294 0
95 295 9
96 296 0
97 297 0
98 298 0
99 299 8
100 300 2
101 301 1
102 302 0
103 303 0
104 304 4
105 305 7
106 306 10
107 307 7
108 308 8
109 309 8
110 310 1
111 311 6
112 312 3
113 313 5
114 314 4
115 315 3
116 316 0
117 317 4
118 318 14
119 319 11
120 320 6
121 321 10
122 322 5
123 323 5
124 324 12
125 325 4
126 326 7
127 327 15
128 328 9
129 329 16
130 330 6
131 331 19
132 332 17
133 333 12
134 334 5
135 335 13
136 336 0
137 337 3
138 338 0
139 339 3
140 340 0
141 341 0
142 342 1
143 343 2
144 344 0
145 345 1
146 346 4
147 347 3
148 348 8
149 349 2
150 350 0
151 351 3
152 352 0
153 353 3
154 354 6
155 355 0
156 356 4
157 357 8
158 358 5
159 359 6
160 360 0
161 361 0
162 362 2
163 363 2
164 364 3
165 365 4
166 366 1
167 367 8
168 368 4
169 369 3
170 370 3
171 371 3
172 372 3
173 373 5
174 374 2
175 375 1
176 376 0
177 377 4
178 378 3
179 379 5
180 380 5
181 381 1
182 382 0
183 383 4
184 384 3
185 385 8
186 386 5
187 387 4
188 388 5
189 389 3
190 390 0
191 391 0
192 392 3
193 393 0
194 394 6
195 395 2
196 396 0
197 397 3
198 398 0
199 399 8
200 400 8
201 401 4
202 402 2
203 403 4
204 404 9
205 405 0
206 406 0
207 407 6
208 408 4
209 409 3
210 410 5
211 411 3
212 412 2
213 413 0
214 414 2
215 415 4
216 416 0
217 417 2
218 418 2
219 419 5
220 420 3
221 421 2
222 422 8
223 423 1
224 424 4
225 425 5
226 426 5
227 427 6
228 428 4
229 429 0
230 430 0
231 431 3
232 432 3
233 433 3
234 434 10
235 435 0
236 436 4
237 437 3
238 438 0
239 439 4
240 440 4
241 441 2
242 442 0
243 443 3
244 444 0
245 445 3
246 446 3
247 447 5
248 448 5
249 449 4
250 450 3
251 451 10
252 452 0
253 453 0
254 454 0
255 455 0
256 456 0
257 457 3
258 458 4
259 459 3
260 460 8
261 461 5
262 462 7
263 463 6
264 464 9
265 465 5
266 466 6
267 467 2
268 468 6
269 469 4
270 470 3
271 471 3
272 472 5
273 473 4
274 474 6
275 475 3
276 476 6
277 477 4
278 478 0
279 479 3
280 480 5
281 481 3
282 482 3
283 483 6
284 484 3
285 485 2
286 486 8
287 487 9
288 488 6
289 489 4
290 490 1
291 491 12
292 492 1
293 493 5
294 494 3
295 495 11
296 496 9
297 497 0
298 498 3
299 499 1
300 500 12
301 501 6
302 502 9
303 503 5
304 504 8
305 505 6
306 506 11
307 507 5
308 508 3
309 509 8
310 510 0
311 511 4
312 512 0
313 513 0
314 514 9
315 515 3
316 516 3
317 517 5
318 518 6
319 519 0
320 520 7
321 521 1
322 522 0
323 523 5
324 524 3
325 525 7
326 526 5
327 527 3
328 528 5
329 529 6
330 530 1
331 531 8
332 532 5
333 533 11
334 534 5
335 535 0
336 536 0
337 537 0
338 538 5
339 539 11
340 540 3
341 541 4
342 542 0
343 543 0
344 544 3
345 545 0
346 546 8
347 547 2
348 548 2
349 549 9
350 550 12
351 551 6
352 552 9
353 553 9
354 554 5
355 555 4
356 556 0
357 557 7
358 558 5
359 559 4
360 560 7
361 561 8
362 562 5
363 563 2
364 564 5
365 565 9
366 566 5
367 567 8
368 568 10
369 569 9
370 570 1
371 571 7
372 572 0
373 573 0
374 574 6
375 575 0
376 576 5
377 577 6
378 578 6
379 579 0
380 580 1
381 581 4
382 582 4
383 583 5
384 584 3
385 585 8
386 586 17
387 587 5
388 588 6
389 589 5
390 590 5
391 591 3
392 592 1
393 593 0
394 594 0
395 595 3
396 596 5
397 597 3
398 598 3
399 599 0
400 600 8
401 601 10
402 602 9
403 603 0
404 604 0
405 605 0
406 606 4
407 607 3
408 608 0
409 609 5
410 610 1
411 611 2
412 612 6
413 613 9
414 614 11
415 615 14
416 616 15
417 617 0
418 618 0
419 619 0
420 620 4
421 621 5
422 622 0
423 623 0
424 624 5
425 625 4
426 626 4
427 627 5
428 628 0
429 629 1
430 630 0
431 631 0
432 632 0
433 633 0
434 634 4
435 635 4
436 636 2
437 637 0
438 638 5
439 639 6
440 640 6
441 641 12
442 642 5
443 643 11
444 644 7
445 645 6
446 646 5
447 647 4
448 648 5
449 649 5
450 650 4
451 651 4
452 652 6
453 653 6
454 654 6
455 655 5
456 656 4
457 657 8
458 658 7
459 659 10
460 660 13
461 661 2
462 662 5
463 663 11
464 664 6
465 665 3
466 666 0
467 667 0
468 668 2
469 669 11
470 670 13
471 671 3
472 672 8
473 673 9
474 674 8
475 675 1
476 676 5
477 677 8
478 678 8
479 679 5
480 680 6
481 681 11
482 682 6
483 683 11
484 684 1
485 685 6
486 686 5
487 687 9
488 688 3
489 689 1
490 690 1
491 691 1
492 692 6
493 693 5
494 694 2
495 695 1
496 696 2
497 697 5
498 698 1
499 699 4
500 700 6
501 701 0
502 702 6
503 703 0
504 704 0
505 705 0
506 706 0
507 707 0
508 708 0
509 709 0
510 710 0
511 711 0
512 712 0
513 713 0
514 714 0
515 715 0
516 716 0
517 717 0
518 718 0
519 719 0
520 720 0
521 721 0
522 722 0
523 723 0
524 724 0
525 725 0
526 726 0
527 727 0
528 728 0
529 729 0
530 730 0
531 731 0
532 732 0
533 733 0
534 734 5
535 735 0
536 736 0
537 737 0
538 738 0
539 739 0
540 740 0
541 741 0
542 742 0
543 743 0
544 744 0
545 745 0
546 746 0
547 747 0
548 748 0
549 749 0
550 750 0
551 751 0
552 752 0
553 753 0
554 754 0
555 755 0
556 756 0
557 757 0
558 758 0
559 759 0
560 760 0
561 761 0
562 762 0
563 763 0
564 764 0
565 765 0
566 766 0
567 767 0
568 768 0
569 769 0
570 770 0
571 771 0
572 772 0
573 773 0
574 774 3
575 775 2
576 776 22
577 777 10
578 778 11
579 779 5
580 780 6
581 781 2
582 782 6
583 783 5
584 784 4
585 785 5
586 786 0
587 787 0
588 788 0
589 789 2
590 790 12
591 791 6
592 792 0
593 793 0
594 794 8
595 795 0
596 796 3
597 797 6
598 798 12
599 799 6
600 800 3
601 801 0
602 802 0
603 803 0
604 804 4
605 805 4
606 806 0
607 807 1
608 808 6
609 809 6
610 810 16
611 811 19
612 812 9
613 813 12
614 814 12
615 815 5
616 816 11
617 817 4
618 818 1
619 819 13
620 820 13
621 821 9
622 822 12
623 823 17
624 824 10
625 825 15
626 826 9
627 827 9
628 828 20
629 829 8
630 830 15
631 831 10
632 832 5
633 833 9
634 834 19
635 835 16
636 836 8
637 837 5
638 838 16
639 839 9
640 840 17
641 841 27
642 842 23
643 843 10
644 844 25
645 845 14
646 846 23
647 847 13
648 848 10
649 849 11
650 850 11
651 851 12
652 852 12
653 853 4
654 854 3
655 855 6
656 856 9
657 857 12
658 858 9
659 859 0
660 860 9
661 861 10
662 862 15
663 863 14
664 864 11
665 865 22
666 866 9
667 867 12
668 868 11
669 869 12
670 870 6
671 871 10
672 872 8
673 873 11
674 874 10
675 875 18
676 876 0
677 877 0
678 878 5
679 879 0
680 880 1
681 881 0
682 882 1
683 883 5
684 884 0
685 885 2
686 886 4
687 887 0
688 888 0
689 889 0
690 890 0
691 891 0
692 892 0
693 893 0
694 894 0
695 895 0
696 896 0
697 897 0
698 898 12
699 899 0
700 900 1
701 901 0
702 902 0
703 903 0
704 904 0
705 905 0
706 906 0
707 907 0
708 908 1
709 909 0
710 910 0
711 911 2
712 912 6
713 913 0
714 914 0
715 915 0
716 916 0
717 917 0
718 918 0
719 919 3
720 920 0
721 921 6
722 922 5
723 923 11
724 924 10
725 925 1
726 926 3
727 927 1
728 928 1
729 929 8
730 930 0
731 931 0
732 932 3
733 933 14
734 934 12
735 935 9
736 936 15
737 937 6
738 938 6
739 939 1
740 940 0
741 941 0
742 942 0
743 943 0
744 944 0
745 945 0
746 946 1
747 947 3
748 948 0
749 949 0
750 950 0
751 951 0
752 952 0
753 953 3
754 954 5
755 955 3
756 956 5
757 957 4
758 958 6
759 959 0
760 960 3
761 961 8
762 962 6
763 963 5
764 964 6
765 965 1
766 966 0
767 967 3
768 968 9
769 969 6
770 970 3
771 971 6
772 972 4
773 973 9
774 974 10
775 975 5
776 976 4
777 977 3
778 978 0
779 979 0
780 980 0
781 981 0
782 982 4
783 983 0
784 984 8
785 985 0
786 986 0
787 987 4
788 988 0
789 989 0
790 990 4
791 991 5
792 992 0
793 993 4
794 994 0
795 995 4
796 996 0
797 997 5
798 998 11
799 999 6
800 1000 0
801 1001 3
802 1002 0
803 1003 1
804 1004 6
805 1005 0
806 1006 3
807 1007 5
808 1008 6
809 1009 1
810 1010 6
811 1011 0
812 1012 6
813 1013 3
814 1014 10
815 1015 1
816 1016 1
817 1017 0
818 1018 3
819 1019 2
820 1020 4
821 1021 4
822 1022 5
823 1023 8
824 1024 0
825 1025 4
826 1026 8
827 1027 11
828 1028 0
829 1029 8
830 1030 6
831 1031 0
832 1032 0
833 1033 2
834 1034 0
835 1035 0
836 1036 1
837 1037 0
838 1038 1
839 1039 9
840 1040 6
841 1041 0
842 1042 5
843 1043 6
844 1044 2
845 1045 6
846 1046 5
847 1047 5
848 1048 4
849 1049 10
850 1050 1
851 1051 6
852 1052 10
853 1053 8
854 1054 0
855 1055 0
856 1056 6
857 1057 5
858 1058 6
859 1059 8
860 1060 10
861 1061 0
862 1062 0
863 1063 3
864 1064 0
865 1065 6
866 1066 2
867 1067 2
868 1068 0
869 1069 8
870 1070 3
871 1071 4
872 1072 7
873 1073 0
874 1074 0
875 1075 0
876 1076 8
877 1077 1
878 1078 2
879 1079 4
880 1080 4
881 1081 0
882 1082 0
883 1083 3
884 1084 2
885 1085 0
886 1086 0
887 1087 0
888 1088 0
889 1089 1
890 1090 0
891 1091 0
892 1092 0
893 1093 0
894 1094 0
895 1095 0
896 1096 0
897 1097 4
898 1098 0
899 1099 0
900 1100 0
901 1101 0
902 1102 0
903 1103 1
904 1104 0
905 1105 0
906 1106 0
907 1107 0
908 1108 0
909 1109 0
910 1110 0
911 1111 0
912 1112 0
913 1113 0
914 1114 5
915 1115 0
916 1116 0
917 1117 0
918 1118 4
919 1119 2
920 1120 4
921 1121 4
922 1122 0
923 1123 0
924 1124 0
925 1125 4
926 1126 0
927 1127 0
928 1128 0
929 1129 0
930 1130 0
931 1131 0
932 1132 0
933 1133 0
934 1134 0
935 1135 0
936 1136 0
937 1137 0
938 1138 0
939 1139 0
940 1140 0
941 1141 0
942 1142 0
943 1143 0
944 1144 0
945 1145 4
946 1146 0
947 1147 4
948 1148 18
949 1149 20
950 1150 14
951 1151 9
952 1152 0
953 1153 0
954 1154 0
955 1155 0
956 1156 0
957 1157 0
958 1158 5
959 1159 0
960 1160 0
961 1161 4
962 1162 0
963 1163 0
964 1164 2
965 1165 9
966 1166 0
967 1167 6
968 1168 8
969 1169 0
970 1170 4
971 1171 0
972 1172 5
973 1173 0
974 1174 4
975 1175 0
976 1176 0
977 1177 6
978 1178 1
979 1179 0
980 1180 0
981 1181 0
982 1182 2
983 1183 0
984 1184 0
985 1185 0
986 1186 0
987 1187 3
988 1188 3
989 1189 0
990 1190 0
991 1191 1
992 1192 0
993 1193 1
994 1194 0
995 1195 0
996 1196 0
997 1197 10
998 1198 0
999 1199 0
1000 1200 3
1001 1201 3
1002 1202 0
1003 1203 0
1004 1204 0
1005 1205 0
1006 1206 0
1007 1207 0
1008 1208 1
1009 1209 0
1010 1210 0
1011 1211 0
1012 1212 3
1013 1213 0
1014 1214 2
1015 1215 0
1016 1216 0
1017 1217 0
1018 1218 0
1019 1219 4
1020 1220 0
1021 1221 4
1022 1222 5
1023 1223 5
1024 1224 5
1025 1225 10
1026 1226 5
1027 1227 8
1028 1228 8
1029 1229 3
1030 1230 9
1031 1231 1
1032 1232 3
1033 1233 6
1034 1234 1
1035 1235 0
1036 1236 0
1037 1237 0
1038 1238 0
1039 1239 0
1040 1240 6
1041 1241 8
1042 1242 5
1043 1243 1
1044 1244 14
1045 1245 10
1046 1246 5
1047 1247 13
1048 1248 0
1049 1249 4
1050 1250 0
1051 1251 0
1052 1252 2
1053 1253 1
1054 1254 1
1055 1255 0
1056 1256 0
1057 1257 1
1058 1258 0
1059 1259 0
1060 1260 1
1061 1261 0
1062 1262 1
1063 1263 0
1064 1264 0
1065 1265 0
1066 1266 5
1067 1267 2
1068 1268 1
1069 1269 1
1070 1270 16
1071 1271 8
1072 1272 0
1073 1273 0
1074 1274 6
1075 1275 0
1076 1276 0
1077 1277 0
1078 1278 8
1079 1279 3
1080 1280 8
1081 1281 4
1082 1282 0
1083 1283 0
1084 1284 1
1085 1285 2
1086 1286 0
1087 1287 0
1088 1288 0
1089 1289 11
1090 1290 6
1091 1291 9
1092 1292 6
1093 1293 4
1094 1294 8
1095 1295 4
1096 1296 6
1097 1297 6
1098 1298 6
1099 1299 5
1100 1300 6
1101 1301 11
1102 1302 6
1103 1303 6
1104 1304 9
1105 1305 6
1106 1306 8
1107 1307 8
1108 1308 5
1109 1309 10
1110 1310 6
1111 1311 8
1112 1312 9
1113 1313 6
1114 1314 9
1115 1315 9
1116 1316 5
1117 1317 10
1118 1318 4
1119 1319 9
1120 1320 6
1121 1321 8
1122 1322 10
1123 1323 6
1124 1324 4
1125 1325 8
1126 1326 6
1127 1327 6
1128 1328 5
1129 1329 8
1130 1330 8
1131 1331 6
1132 1332 6
1133 1333 3
1134 1334 6
1135 1335 0
1136 1336 5
1137 1337 8
1138 1338 0
1139 1339 8
1140 1340 0
1141 1341 4
1142 1342 4
1143 1343 11
1144 1344 4
1145 1345 0
1146 1346 3
1147 1347 3
1148 1348 0
1149 1349 1
1150 1350 0
1151 1351 4
1152 1352 0
1153 1353 0
1154 1354 0
1155 1355 9
1156 1356 0
1157 1357 10
1158 1358 8
1159 1359 5
1160 1360 8
1161 1361 5
1162 1362 12
1163 1363 11
1164 1364 13
1165 1365 0
1166 1366 0
1167 1367 0
1168 1368 18
1169 1369 6
1170 1370 3
1171 1371 0
1172 1372 0
1173 1373 0
1174 1374 0
1175 1375 1
1176 1376 1
1177 1377 1
1178 1378 3
1179 1379 1
1180 1380 0
1181 1381 1
1182 1382 0
1183 1383 0
1184 1384 5
1185 1385 4
1186 1386 1
1187 1387 5
1188 1388 0
1189 1389 0
1190 1390 2
1191 1391 1
1192 1392 0
1193 1393 6
1194 1394 0
1195 1395 0
1196 1396 2
1197 1397 0
1198 1398 0
1199 1399 0
1200 1400 0
1201 1401 0
1202 1402 0
1203 1403 3
1204 1404 10
1205 1405 0
1206 1406 1
1207 1407 8
1208 1408 11
1209 1409 5
1210 1410 8
1211 1411 11
1212 1412 4
1213 1413 1
1214 1414 3
1215 1415 0
1216 1416 8
1217 1417 0
1218 1418 0
1219 1419 0
1220 1420 3
1221 1421 0
1222 1422 0
1223 1423 0
1224 1424 0
1225 1425 0
1226 1426 0
1227 1427 0
1228 1428 0
1229 1429 0
1230 1430 0
1231 1431 0
1232 1432 0
1233 1433 1
1234 1434 5
1235 1435 8
1236 1436 10
1237 1437 26
1238 1438 23
1239 1439 17
1240 1440 0
1241 1441 0
1242 1442 4
1243 1443 6
1244 1444 0
1245 1445 0
1246 1446 0
1247 1447 0
1248 1448 0
1249 1449 0
1250 1450 9
1251 1451 3
1252 1452 0
1253 1453 0
1254 1454 9
1255 1455 1
1256 1456 4
1257 1457 0
1258 1458 0
1259 1459 3
1260 1460 3
1261 1461 0
1262 1462 0
1263 1463 0
1264 1464 0
1265 1465 0
1266 1466 0
1267 1467 0
1268 1468 0
1269 1469 0
1270 1470 0
1271 1471 0
1272 1472 0
1273 1473 0
1274 1474 3
1275 1475 0
1276 1476 0
1277 1477 0
1278 1478 0
1279 1479 0
1280 1480 0
1281 1481 1
1282 1482 0
1283 1483 0
1284 1484 0
1285 1485 0
1286 1486 0
1287 1487 0
1288 1488 0
1289 1489 5
1290 1490 0
1291 1491 0
1292 1492 17
1293 1493 17
1294 1494 23
1295 1495 19
1296 1496 6
1297 1497 30
1298 1498 13
1299 1499 12
1300 1500 3
1301 1501 0
1302 1502 3
1303 1503 9
1304 1504 3
1305 1505 5
1306 1506 10
1307 1507 6
1308 1508 12
1309 1509 3
1310 1510 13
1311 1511 13
1312 1512 14
1313 1513 15
1314 1514 17
1315 1515 18
1316 1516 12
1317 1517 15
1318 1518 5
1319 1519 14
1320 1520 4
1321 1521 17
1322 1522 26
1323 1523 25
1324 1524 22
1325 1525 25
1326 1526 9
1327 1527 18
1328 1528 8
1329 1529 3
1330 1530 0
1331 1531 0
1332 1532 1
1333 1533 1
1334 1534 1
1335 1535 1
1336 1536 1
1337 1537 23
1338 1538 12
1339 1539 19
1340 1540 6
1341 1541 13
1342 1542 19
1343 1543 15
1344 1544 17
1345 1545 4
1346 1546 23
1347 1547 28
1348 1548 23
1349 1549 17
1350 1550 15
1351 1551 19
1352 1552 27
1353 1553 12
1354 1554 31
1355 1555 26
1356 1556 18
1357 1557 12
1358 1558 13
1359 1559 13
1360 1560 12
1361 1561 17
1362 1562 15
1363 1563 18
1364 1564 22
1365 1565 17
1366 1566 17
1367 1567 25
1368 1568 17
1369 1569 18
1370 1570 22
1371 1571 32
1372 1572 22
1373 1573 30
1374 1574 17
1375 1575 18
1376 1576 32
1377 1577 22
1378 1578 14
1379 1579 31
1380 1580 13
1381 1581 25
1382 1582 35
1383 1583 35
1384 1584 27
1385 1585 13
1386 1586 13
1387 1587 25
1388 1588 25
1389 1589 21
1390 1590 22
1391 1591 27
1392 1592 32
1393 1593 15
1394 1594 22
1395 1595 15
1396 1596 10
1397 1597 6
1398 1598 12
1399 1599 5
1400 1600 16
1401 1601 8
1402 1602 10
1403 1603 11
1404 1604 6
1405 1605 9
1406 1606 12
1407 1607 13
1408 1608 14
1409 1609 22
1410 1610 19
1411 1611 12
1412 1612 15
1413 1613 26
1414 1614 23
1415 1615 18
1416 1616 21
1417 1617 24
1418 1618 28
1419 1619 20
1420 1620 27
1421 1621 22
1422 1622 22
1423 1623 22
1424 1624 16
1425 1625 19
1426 1626 23
1427 1627 18
1428 1628 15
1429 1629 17
1430 1630 22
1431 1631 15
1432 1632 4
1433 1633 0
1434 1634 4
1435 1635 0
1436 1636 6
1437 1637 6
1438 1638 2
1439 1639 11
1440 1640 5
1441 1641 12
1442 1642 4
1443 1643 6
1444 1644 6
1445 1645 14
1446 1646 5
1447 1647 24
1448 1648 18
1449 1649 39
1450 1650 46
1451 1651 24
1452 1652 12
1453 1653 31
1454 1654 20
1455 1655 18
1456 1656 21
1457 1657 19
1458 1658 21
1459 1659 28
1460 1660 28
1461 1661 32
1462 1662 46
1463 1663 8
1464 1664 13
1465 1665 24
1466 1666 23
1467 1667 19
1468 1668 16
1469 1669 13
1470 1670 13
1471 1671 0
1472 1672 17
1473 1673 27
1474 1674 17
1475 1675 3
1476 1676 15
1477 1677 9
1478 1678 3
1479 1679 4
1480 1680 1
1481 1681 5
1482 1682 5
1483 1683 0
1484 1684 0
1485 1685 0
1486 1686 0
1487 1687 10
1488 1688 0
1489 1689 15
1490 1690 8
1491 1691 0
1492 1692 2
1493 1693 3
1494 1694 0
1495 1695 6
1496 1696 14
1497 1697 7
1498 1698 6
1499 1699 3
1500 1700 5
1501 1701 8
1502 1702 5
1503 1703 5
1504 1704 4
1505 1705 4
1506 1706 5
1507 1707 0
1508 1708 2
1509 1709 9
1510 1710 6
1511 1711 9
1512 1712 7
1513 1713 4
1514 1714 6
1515 1715 13
1516 1716 5
1517 1717 6
1518 1718 4
1519 1719 10
1520 1720 8
1521 1721 9
1522 1722 14
1523 1723 12
1524 1724 7
1525 1725 3
1526 1726 12
1527 1727 10
1528 1728 12
1529 1729 5
1530 1730 6
1531 1731 4
1532 1732 3
1533 1733 13
1534 1734 4
1535 1735 4
1536 1736 5
1537 1737 6
1538 1738 11
1539 1739 7
1540 1740 8
1541 1741 12
1542 1742 5
1543 1743 1
1544 1744 5
1545 1745 8
1546 1746 23
1547 1747 16
1548 1748 6
1549 1749 8
1550 1750 8
1551 1751 8
1552 1752 16
1553 1753 23
1554 1754 10
1555 1755 3
1556 1756 9
1557 1757 6
1558 1758 22
1559 1759 3
1560 1760 7
1561 1761 5
1562 1762 6
1563 1763 4
1564 1764 15
1565 1765 17
1566 1766 8
1567 1767 12
1568 1768 10
1569 1769 8
1570 1770 6
1571 1771 8
1572 1772 16
1573 1773 15
1574 1774 21
1575 1775 14
1576 1776 12
1577 1777 23
1578 1778 19
1579 1779 13
1580 1780 9
1581 1781 9
1582 1782 8
1583 1783 11
1584 1784 21
1585 1785 11
1586 1786 4
1587 1787 8
1588 1788 15
1589 1789 6
1590 1790 12
1591 1791 15
1592 1792 11
1593 1793 5
1594 1794 3
1595 1795 13
1596 1796 13
1597 1797 20
1598 1798 11
1599 1799 6
1600 1800 12
1601 1801 2
1602 1802 10
1603 1803 8
1604 1804 18
1605 1805 3
1606 1806 24
1607 1807 4
1608 1808 19
1609 1809 13
1610 1810 12
1611 1811 35
1612 1812 10
1613 1813 3
1614 1814 16
1615 1815 20
1616 1816 11
1617 1817 13
1618 1818 8
1619 1819 22
1620 1820 12
1621 1821 16
1622 1822 38
1623 1823 30
1624 1824 49
1625 1825 28
1626 1826 6
1627 1827 5
1628 1828 5
1629 1829 8
1630 1830 6
1631 1831 18
1632 1832 4
1633 1833 12
1634 1834 8
1635 1835 24
1636 1836 19
1637 1837 13
1638 1838 12
1639 1839 12
1640 1840 4
1641 1841 3
1642 1842 14
1643 1843 18
1644 1844 6
1645 1845 24
1646 1846 16
1647 1847 25
1648 1848 4
1649 1849 8
1650 1850 1
1651 1851 5
1652 1852 11
1653 1853 8
1654 1854 9
1655 1855 6
1656 1856 3
1657 1857 4
1658 1858 4
1659 1859 4
1660 1860 0
1661 1861 0
1662 1862 0
1663 1863 0
1664 1864 0
1665 1865 0
1666 1866 0
1667 1867 0
1668 1868 0
1669 1869 0
1670 1870 0
1671 1871 2
1672 1872 0
1673 1873 2
1674 1874 0
1675 1875 2
1676 1876 2
1677 1877 1
1678 1878 1
1679 1879 6
1680 1880 2
1681 1881 0
1682 1882 0
1683 1883 2
1684 1884 5
1685 1885 5
1686 1886 0
1687 1887 1
1688 1888 2
1689 1889 4
1690 1890 4
1691 1891 9
1692 1892 3
1693 1893 14
1694 1894 4
1695 1895 9
1696 1896 9
1697 1897 18
1698 1898 10
1699 1899 1
1700 1900 1
1701 1901 0
1702 1902 11
1703 1903 9
1704 1904 9
1705 1905 0
1706 1906 4
1707 1907 11
1708 1908 4
1709 1909 8
1710 1910 0
1711 1911 3
1712 1912 4
1713 1913 5
1714 1914 9
1715 1915 8
1716 1916 8
1717 1917 1
1718 1918 8
1719 1919 8
1720 1920 3
1721 1921 10
1722 1922 15
1723 1923 15
1724 1924 4
1725 1925 12
1726 1926 9
1727 1927 9
1728 1928 11
1729 1929 12
1730 1930 9
1731 1931 9
1732 1932 12
1733 1933 11
1734 1934 8
1735 1935 12
1736 1936 12
1737 1937 8
1738 1938 13
1739 1939 6
1740 1940 2
1741 1941 4
1742 1942 12
1743 1943 4
1744 1944 25
1745 1945 3
1746 1946 1
1747 1947 1
1748 1948 15
1749 1949 9
1750 1950 13
1751 1951 6
1752 1952 8
1753 1953 11
1754 1954 5
1755 1955 8
1756 1956 3
1757 1957 6
1758 1958 9
1759 1959 6
1760 1960 12
1761 1961 6
1762 1962 4
1763 1963 16
1764 1964 13
1765 1965 6
1766 1966 8
1767 1967 1
1768 1968 0
1769 1969 0
1770 1970 0
1771 1971 2
1772 1972 0
1773 1973 0
1774 1974 9
1775 1975 8
1776 1976 5
1777 1977 3
1778 1978 9
1779 1979 8
1780 1980 10
1781 1981 0
1782 1982 5
1783 1983 15
1784 1984 14
1785 1985 6
1786 1986 9
1787 1987 9
1788 1988 9
1789 1989 6
1790 1990 3
1791 1991 10
1792 1992 3
1793 1993 3
1794 1994 4
1795 1995 1
1796 1996 0
1797 1997 15
1798 1998 2
1799 1999 12
1800 2000 8
1801 2001 3
1802 2002 10
1803 2003 2
1804 2004 3
1805 2005 5
1806 2006 3
1807 2007 4
1808 2008 5
1809 2009 17
1810 2010 8
1811 2011 10
1812 2012 11
1813 2013 6
1814 2014 8
1815 2015 10
1816 2016 8
1817 2017 11
1818 2018 10
1819 2019 5
1820 2020 14
1821 2021 2
1822 2022 7
1823 2023 9
1824 2024 1
1825 2025 23
1826 2026 8
1827 2027 11
1828 2028 6
1829 2029 5
1830 2030 3
1831 2031 1
1832 2032 10
1833 2033 4
1834 2034 8
1835 2035 4
1836 2036 3
1837 2037 5
1838 2038 4
1839 2039 2
1840 2040 4
1841 2041 4
1842 2042 1
1843 2043 5
1844 2044 10
1845 2045 13
1846 2046 9
1847 2047 9
1848 2048 11
1849 2049 13
1850 2050 17
1851 2051 10
1852 2052 11
1853 2053 10
1854 2054 0
1855 2055 4
1856 2056 5
1857 2057 5
1858 2058 5
1859 2059 11
1860 2060 9
1861 2061 5
1862 2062 8
1863 2063 6
1864 2064 10
1865 2065 10
1866 2066 8
1867 2067 11
1868 2068 8
1869 2069 0
1870 2070 4
1871 2071 5
1872 2072 12
1873 2073 9
1874 2074 8
1875 2075 6
1876 2076 5
1877 2077 6
1878 2078 9
1879 2079 2
1880 2080 5
1881 2081 8
1882 2082 3
1883 2083 11
1884 2084 4
1885 2085 5
1886 2086 5
1887 2087 0
1888 2088 0
1889 2089 10
1890 2090 0
1891 2091 12
1892 2092 11
1893 2093 11
1894 2094 2
1895 2095 6
1896 2096 1
1897 2097 3
1898 2098 6
1899 2099 2
1900 2100 2
1901 2101 0
1902 2102 0
1903 2103 0
1904 2104 0
1905 2105 0
1906 2106 6
1907 2107 11
1908 2108 9
1909 2109 12
1910 2110 8
1911 2111 5
1912 2112 2
1913 2113 10
1914 2114 8
1915 2115 5
1916 2116 14
1917 2117 8
1918 2118 2
1919 2119 2
1920 2120 9
1921 2121 2
1922 2122 8
1923 2123 9
1924 2124 2
1925 2125 1
1926 2126 2
1927 2127 5
1928 2128 10
1929 2129 4
1930 2130 2
1931 2131 12
1932 2132 6
1933 2133 2
1934 2134 8
1935 2135 9
1936 2136 11
1937 2137 28
1938 2138 3
1939 2139 3
1940 2140 4
1941 2141 0
1942 2142 3
1943 2143 0
1944 2144 3
1945 2145 1
1946 2146 1
1947 2147 1
1948 2148 5
1949 2149 9
1950 2150 13
1951 2151 31
1952 2152 25
1953 2153 25
1954 2154 19
1955 2155 18
1956 2156 20
1957 2157 12
1958 2158 19
1959 2159 26
1960 2160 15
1961 2161 8
1962 2162 18
1963 2163 31
1964 2164 29
1965 2165 4
1966 2166 13
1967 2167 14
1968 2168 8
1969 2169 9
1970 2170 10
1971 2171 10
1972 2172 5
1973 2173 5
1974 2174 4
1975 2175 8
1976 2176 5
1977 2177 3
1978 2178 3
1979 2179 4
1980 2180 10
1981 2181 16
1982 2182 16
1983 2183 7
1984 2184 0
1985 2185 4
1986 2186 13
1987 2187 10
1988 2188 10
1989 2189 14
1990 2190 8
1991 2191 5
1992 2192 13
1993 2193 21
1994 2194 9
1995 2195 5
1996 2196 10
1997 2197 31
1998 2198 14
1999 2199 9
2000 2200 13
2001 2201 15
2002 2202 22
2003 2203 15
2004 2204 16
2005 2205 18
2006 2206 8
2007 2207 9
2008 2208 4
2009 2209 8
2010 2210 6
2011 2211 5
2012 2212 4
2013 2213 13
2014 2214 10
2015 2215 5
2016 2216 11
2017 2217 9
2018 2218 13
2019 2219 32
2020 2220 36
2021 2221 31
2022 2222 32
2023 2223 7
2024 2224 25
2025 2225 19
2026 2226 30
2027 2227 18
2028 2228 18
2029 2229 31
2030 2230 26
2031 2231 21
2032 2232 26
2033 2233 21
2034 2234 13
2035 2235 25
2036 2236 7
2037 2237 24
2038 2238 14
2039 2239 19
2040 2240 17
2041 2241 12
2042 2242 22
2043 2243 33
2044 2244 18
2045 2245 21
2046 2246 24
2047 2247 21
2048 2248 23
2049 2249 11
2050 2250 17
2051 2251 19
2052 2252 14
2053 2253 28
2054 2254 11
2055 2255 15
2056 2256 11
2057 2257 13
2058 2258 25
2059 2259 23
2060 2260 14
2061 2261 11
2062 2262 21
2063 2263 21
2064 2264 17
2065 2265 14
2066 2266 21
2067 2267 20
2068 2268 23
2069 2269 17
2070 2270 14
2071 2271 13
2072 2272 4
2073 2273 4
2074 2274 8
2075 2275 3
2076 2276 10
2077 2277 10
2078 2278 9
2079 2279 12
2080 2280 8
2081 2281 10
2082 2282 12
2083 2283 13
2084 2284 8
2085 2285 2
2086 2286 1
2087 2287 6
2088 2288 8
2089 2289 0
2090 2290 0
2091 2291 0
2092 2292 10
2093 2293 10
2094 2294 4
2095 2295 5
2096 2296 4
2097 2297 10
2098 2298 3
2099 2299 8
2100 2300 10
2101 2301 8
2102 2302 10
2103 2303 5
2104 2304 3
2105 2305 12
2106 2306 12
2107 2307 13
2108 2308 10
2109 2309 12
2110 2310 22
2111 2311 10
2112 2312 4
2113 2313 12
2114 2314 8
2115 2315 9
2116 2316 0
2117 2317 4
2118 2318 6
2119 2319 11
2120 2320 4
2121 2321 5
2122 2322 4
2123 2323 4
2124 2324 9
2125 2325 14
2126 2326 18
2127 2327 8
2128 2328 15
2129 2329 10
2130 2330 6
2131 2331 4
2132 2332 4
2133 2333 4
2134 2334 6
2135 2335 9
2136 2336 24
2137 2337 9
2138 2338 11
2139 2339 18
2140 2340 5
2141 2341 6
2142 2342 6
2143 2343 6
2144 2344 12
2145 2345 5
2146 2346 5
2147 2347 4
2148 2348 15
2149 2349 10
2150 2350 11
2151 2351 9
2152 2352 12
2153 2353 5
2154 2354 5
2155 2355 10
2156 2356 1
2157 2357 5
2158 2358 5
2159 2359 4
2160 2360 5
2161 2361 9
2162 2362 16
2163 2363 6
2164 2364 4
2165 2365 12
2166 2366 8
2167 2367 0
2168 2368 3
2169 2369 5
2170 2370 4
2171 2371 1
2172 2372 1
2173 2373 1
2174 2374 0
2175 2375 1
2176 2376 5
2177 2377 3
2178 2378 3
2179 2379 1
2180 2380 0
2181 2381 0
2182 2382 1
2183 2383 12
2184 2384 6
2185 2385 2
2186 2386 0
2187 2387 2
2188 2388 0
2189 2389 5
2190 2390 0
2191 2391 1
2192 2392 4
2193 2393 6
2194 2394 1
2195 2395 5
2196 2396 11
2197 2397 9
2198 2398 10
2199 2399 5
2200 2400 3
2201 2401 4
2202 2402 1
2203 2403 11
2204 2404 18
2205 2405 26
2206 2406 5
2207 2407 1
2208 2408 0
2209 2409 0
2210 2410 0
2211 2411 0
2212 2412 0
2213 2413 0
2214 2414 2
2215 2415 0
2216 2416 0
2217 2417 0
2218 2418 1
2219 2419 2
2220 2420 0
2221 2421 3
2222 2422 1
2223 2423 0
2224 2424 0
2225 2425 0
2226 2426 0
2227 2427 0
2228 2428 4
2229 2429 0
2230 2430 1
2231 2431 0
2232 2432 1
2233 2433 0
2234 2434 0
2235 2435 0
2236 2436 0
2237 2437 0
2238 2438 0
2239 2439 1
2240 2440 1
2241 2441 0
2242 2442 0
2243 2443 0
2244 2444 0
2245 2445 0
2246 2446 0
2247 2447 5
2248 2448 13
2249 2449 9
2250 2450 9
2251 2451 15
2252 2452 10
2253 2453 5
2254 2454 6
2255 2455 1
2256 2456 0
2257 2457 0
2258 2458 2
2259 2459 0
2260 2460 0
2261 2461 0
2262 2462 5
2263 2463 1
2264 2464 0
2265 2465 1
2266 2466 12
2267 2467 0
2268 2468 6
2269 2469 16
2270 2470 0
2271 2471 0
2272 2472 4
2273 2473 4
2274 2474 4
2275 2475 2
2276 2476 12
2277 2477 4
2278 2478 0
2279 2479 0
2280 2480 8
2281 2481 0
2282 2482 16
2283 2483 2
2284 2484 4
2285 2485 0
2286 2486 0
2287 2487 0
2288 2488 9
2289 2489 0
2290 2490 3
2291 2491 0
2292 2492 1
2293 2493 2
2294 2494 3
2295 2495 13
2296 2496 11
2297 2497 0
2298 2498 0
2299 2499 5
2300 2500 4
2301 2501 5
2302 2502 8
2303 2503 9
2304 2504 5
2305 2505 14
2306 2506 13
2307 2507 9
2308 2508 6
2309 2509 1
2310 2510 11
2311 2511 2
2312 2512 10
2313 2513 14
2314 2514 14
2315 2515 15
2316 2516 13
2317 2517 12
2318 2518 16
2319 2519 19
2320 2520 11
2321 2521 14
2322 2522 5
2323 2523 5
2324 2524 6
2325 2525 5
2326 2526 3
2327 2527 0
2328 2528 10
2329 2529 13
2330 2530 9
2331 2531 4
2332 2532 11
2333 2533 5
2334 2534 11
2335 2535 22
2336 2536 17
2337 2537 16
2338 2538 5
2339 2539 10
2340 2540 12
2341 2541 0
2342 2542 2
2343 2543 8
2344 2544 0
2345 2545 6
2346 2546 0
2347 2547 4
2348 2548 4
2349 2549 12
2350 2550 3
2351 2551 5
2352 2552 8
2353 2553 9
2354 2554 18
2355 2555 16
2356 2556 9
2357 2557 11
2358 2558 4
2359 2559 2
2360 2560 6
2361 2561 9
2362 2562 9
2363 2563 2
2364 2564 5
2365 2565 9
2366 2566 6
2367 2567 18
2368 2568 9
2369 2569 8
2370 2570 9
2371 2571 13
2372 2572 0
2373 2573 15
2374 2574 2
2375 2575 6
2376 2576 6
2377 2577 4
2378 2578 9
2379 2579 1
2380 2580 8
2381 2581 2
2382 2582 5
2383 2583 0
2384 2584 6
2385 2585 4
2386 2586 6
2387 2587 6
2388 2588 4
2389 2589 0
2390 2590 1
2391 2591 12
2392 2592 6
2393 2593 3
2394 2594 8
2395 2595 6
2396 2596 0
2397 2597 10
2398 2598 4
2399 2599 0
2400 2600 4
2401 2601 8
2402 2602 9
2403 2603 11
2404 2604 0
2405 2605 0
2406 2606 0
2407 2607 3
2408 2608 0
2409 2609 4
2410 2610 0
2411 2611 1
2412 2612 5
2413 2613 0
2414 2614 4
2415 2615 4
2416 2616 4
2417 2617 11
2418 2618 10
2419 2619 20
2420 2620 11
2421 2621 5
2422 2622 14
2423 2623 19
2424 2624 15
2425 2625 16
2426 2626 26
2427 2627 14
2428 2628 22
2429 2629 16
2430 2630 19
2431 2631 18
2432 2632 8
2433 2633 5
2434 2634 1
2435 2635 12
2436 2636 13
2437 2637 0
2438 2638 10
2439 2639 2
2440 2640 5
2441 2641 4
2442 2642 5
2443 2643 4
2444 2644 2
2445 2645 2
2446 2646 11
2447 2647 8
2448 2648 2
2449 2649 4
2450 2650 8
2451 2651 17
2452 2652 17
2453 2653 16
2454 2654 2
2455 2655 11
2456 2656 8
2457 2657 5
2458 2658 1
2459 2659 16
2460 2660 11
2461 2661 10
2462 2662 20
2463 2663 22
2464 2664 18
2465 2665 26
2466 2666 15
2467 2667 12
2468 2668 19
2469 2669 5
2470 2670 12
2471 2671 9
2472 2672 3
2473 2673 16
2474 2674 19
2475 2675 3
2476 2676 14
2477 2677 11
2478 2678 6
2479 2679 18
2480 2680 4
2481 2681 5
2482 2682 5
2483 2683 13
2484 2684 5
2485 2685 6
2486 2686 26
2487 2687 5
2488 2688 12
2489 2689 2
2490 2690 10
2491 2691 12
2492 2692 6
2493 2693 5
2494 2694 4
2495 2695 5
2496 2696 12
2497 2697 11
2498 2698 6
2499 2699 4
2500 2700 18
2501 2701 25
2502 2702 30
2503 2703 6
2504 2704 6
2505 2705 6
2506 2706 5
2507 2707 17
2508 2708 15
2509 2709 20
2510 2710 18
2511 2711 13
2512 2712 14
2513 2713 17
2514 2714 21
2515 2715 6
2516 2716 29
2517 2717 25
2518 2718 9
2519 2719 21
2520 2720 32
2521 2721 12
2522 2722 22
2523 2723 22
2524 2724 34
2525 2725 23
2526 2726 5
2527 2727 12
2528 2728 1
2529 2729 2
2530 2730 10
2531 2731 19
2532 2732 10
2533 2733 18
2534 2734 8
2535 2735 4
2536 2736 12
2537 2737 15
2538 2738 21
2539 2739 21
2540 2740 18
2541 2741 20
2542 2742 16
2543 2743 24
2544 2744 12
2545 2745 35
2546 2746 12
2547 2747 16
2548 2748 13
2549 2749 4
2550 2750 0
2551 2751 9
2552 2752 9
2553 2753 13
2554 2754 6
2555 2755 16
2556 2756 12
2557 2757 12
2558 2758 14
2559 2759 14
2560 2760 4
2561 2761 6
2562 2762 8
2563 2763 5
2564 2764 6
2565 2765 0
2566 2766 8
2567 2767 4
2568 2768 6
2569 2769 12
2570 2770 14
2571 2771 16
2572 2772 15
2573 2773 4
2574 2774 12
2575 2775 16
2576 2776 14
2577 2777 4
2578 2778 11
2579 2779 5
2580 2780 2
2581 2781 6
2582 2782 3
2583 2783 2
2584 2784 8
2585 2785 10
2586 2786 2
2587 2787 15
2588 2788 3
2589 2789 4
2590 2790 1
2591 2791 6
2592 2792 6
2593 2793 11
2594 2794 10
2595 2795 12
2596 2796 11
2597 2797 5
2598 2798 14
2599 2799 18
2600 2800 14
2601 2801 8
2602 2802 14
2603 2803 5
2604 2804 10
2605 2805 6
2606 2806 12
2607 2807 10
2608 2808 8
2609 2809 17
2610 2810 6
2611 2811 8
2612 2812 12
2613 2813 9
2614 2814 6
2615 2815 8
2616 2816 4
2617 2817 21
2618 2818 10
2619 2819 8
2620 2820 9
2621 2821 13
2622 2822 11
2623 2823 9
2624 2824 12
2625 2825 4
2626 2826 17
2627 2827 3
2628 2828 16
2629 2829 4
2630 2830 9
2631 2831 23
2632 2832 50
2633 2833 69
2634 2834 77
2635 2835 66
2636 2836 63
2637 2837 41
2638 2838 25
2639 2839 39
2640 2840 60
2641 2841 51
2642 2842 36
2643 2843 44
2644 2844 38
2645 2845 57
2646 2846 57
2647 2847 44
2648 2848 49
2649 2849 49
2650 2850 48
2651 2851 33
2652 2852 56
2653 2853 22
2654 2854 43
2655 2855 44
2656 2856 49
2657 2857 47
2658 2858 60
2659 2859 67
2660 2860 54
2661 2861 63
2662 2862 38
2663 2863 54
2664 2864 38
2665 2865 52
2666 2866 34
2667 2867 66
2668 2868 69
2669 2869 54
2670 2870 46
2671 2871 44
2672 2872 34
2673 2873 34
2674 2874 53
2675 2875 55
2676 2876 63
2677 2877 55
2678 2878 48
2679 2879 57
2680 2880 63
2681 2881 62
2682 2882 59
2683 2883 67
2684 2884 64
2685 2885 11
2686 2886 40
2687 2887 38
2688 2888 46
2689 2889 43
2690 2890 41
2691 2891 42
2692 2892 17
2693 2893 23
2694 2894 20
2695 2895 6
2696 2896 5
2697 2897 9
2698 2898 8
2699 2899 6
2700 2900 8
2701 2901 5
2702 2902 10
2703 2903 8
2704 2904 8
2705 2905 21
2706 2906 14
2707 2907 5
2708 2908 21
2709 2909 20
2710 2910 23
2711 2911 6
2712 2912 5
2713 2913 9
2714 2914 2
2715 2915 1
2716 2916 8
2717 2917 4
2718 2918 4
2719 2919 8
2720 2920 25
2721 2921 20
2722 2922 18
2723 2923 0
2724 2924 2
2725 2925 18
2726 2926 9
2727 2927 3
2728 2928 4
2729 2929 4
2730 2930 6
2731 2931 5
2732 2932 6
2733 2933 4
2734 2934 5
2735 2935 4
2736 2936 4
2737 2937 6
2738 2938 10
2739 2939 9
2740 2940 1
2741 2941 9
2742 2942 14
2743 2943 4
2744 2944 4
2745 2945 4
2746 2946 10
2747 2947 15
2748 2948 13
2749 2949 10
2750 2950 4
2751 2951 5
2752 2952 1
2753 2953 12
2754 2954 11
2755 2955 12
2756 2956 20
2757 2957 24
2758 2958 8
2759 2959 12
2760 2960 12
2761 2961 6
2762 2962 8
2763 2963 20
2764 2964 20
2765 2965 12
2766 2966 8
2767 2967 4
2768 2968 2
2769 2969 13
2770 2970 22
2771 2971 6
2772 2972 6
2773 2973 8
2774 2974 5
2775 2975 5
2776 2976 4
2777 2977 1
2778 2978 0
2779 2979 1
2780 2980 5
2781 2981 0
2782 2982 4
2783 2983 1
2784 2984 8
2785 2985 9
2786 2986 6
2787 2987 4
2788 2988 10
2789 2989 0
2790 2990 0
2791 2991 6
2792 2992 1
2793 2993 1
2794 2994 1
2795 2995 15
2796 2996 9
2797 2997 0
2798 2998 3
2799 2999 1
2800 3000 1
2801 3001 1
2802 3002 6
2803 3003 5
2804 3004 12
2805 3005 10
2806 3006 4
2807 3007 2
2808 3008 11
2809 3009 12
2810 3010 15
2811 3011 4
2812 3012 4
2813 3013 6
2814 3014 8
2815 3015 1
2816 3016 14
2817 3017 9
2818 3018 8
2819 3019 11
2820 3020 0
2821 3021 2
2822 3022 13
2823 3023 7
2824 3024 4
2825 3025 5
2826 3026 5
2827 3027 5
2828 3028 9
2829 3029 14
2830 3030 20
2831 3031 15
2832 3032 14
2833 3033 16
2834 3034 3
2835 3035 1
2836 3036 8
2837 3037 16
2838 3038 4
2839 3039 11
2840 3040 20
2841 3041 11
2842 3042 9
2843 3043 14
2844 3044 13
2845 3045 12
2846 3046 8
2847 3047 17
2848 3048 12
2849 3049 8
2850 3050 14
2851 3051 13
2852 3052 18
2853 3053 10
2854 3054 11
2855 3055 11
2856 3056 11
2857 3057 12
2858 3058 9
2859 3059 14
2860 3060 13
2861 3061 11
2862 3062 10
2863 3063 10
2864 3064 19
2865 3065 5
2866 3066 13
2867 3067 14
2868 3068 10
2869 3069 16
2870 3070 10
2871 3071 5
2872 3072 4
2873 3073 8
2874 3074 6
2875 3075 4
2876 3076 6
2877 3077 17
2878 3078 18
2879 3079 16
2880 3080 11
2881 3081 9
2882 3082 16
2883 3083 14
2884 3084 16
2885 3085 14
2886 3086 13
2887 3087 10
2888 3088 12
2889 3089 5
2890 3090 5
2891 3091 6
2892 3092 6
2893 3093 5
2894 3094 12
2895 3095 6
2896 3096 16
2897 3097 22
2898 3098 13
2899 3099 16
2900 3100 16
2901 3101 22
2902 3102 37
2903 3103 14
2904 3104 20
2905 3105 20
2906 3106 19
2907 3107 11
2908 3108 18
2909 3109 23
2910 3110 14
2911 3111 23
2912 3112 26
2913 3113 47
2914 3114 13
2915 3115 18
2916 3116 20
2917 3117 4
2918 3118 28
2919 3119 12
2920 3120 18
2921 3121 13
2922 3122 18
2923 3123 16
2924 3124 14
2925 3125 26
2926 3126 25
2927 3127 16
2928 3128 24
2929 3129 20
2930 3130 12
2931 3131 14
2932 3132 23
2933 3133 17
2934 3134 23
2935 3135 15
2936 3136 13
2937 3137 10
2938 3138 14
2939 3139 16
2940 3140 22
2941 3141 9
2942 3142 24
2943 3143 12
2944 3144 12
2945 3145 19
2946 3146 12
2947 3147 15
2948 3148 22
2949 3149 10
2950 3150 20
2951 3151 16
2952 3152 16
2953 3153 14
2954 3154 14
2955 3155 6
2956 3156 12
2957 3157 17
2958 3158 14
2959 3159 13
2960 3160 12
2961 3161 8
2962 3162 17
2963 3163 10
2964 3164 6
2965 3165 20
2966 3166 10
2967 3167 11
2968 3168 14
2969 3169 12
2970 3170 15
2971 3171 16
2972 3172 9
2973 3173 8
2974 3174 6
2975 3175 9
2976 3176 13
2977 3177 13
2978 3178 13
2979 3179 9
2980 3180 2
2981 3181 14
2982 3182 3
2983 3183 12
2984 3184 9
2985 3185 11
2986 3186 9
2987 3187 5
2988 3188 12
2989 3189 22
2990 3190 4
2991 3191 17
2992 3192 5
2993 3193 4
2994 3194 12
2995 3195 10
2996 3196 8
2997 3197 0
2998 3198 0
2999 3199 4
3000 3200 5
3001 3201 5
3002 3202 0
3003 3203 0
3004 3204 10
3005 3205 6
3006 3206 6
3007 3207 5
3008 3208 4
3009 3209 6
3010 3210 11
3011 3211 4
3012 3212 9
3013 3213 9
3014 3214 0
3015 3215 4
3016 3216 8
3017 3217 8
3018 3218 0
3019 3219 8
3020 3220 8
3021 3221 5
3022 3222 6
3023 3223 8
3024 3224 10
3025 3225 6
3026 3226 4
3027 3227 0
3028 3228 4
3029 3229 8
3030 3230 5
3031 3231 0
3032 3232 0
3033 3233 0
3034 3234 0
3035 3235 5
3036 3236 11
3037 3237 8
3038 3238 5
3039 3239 10
3040 3240 4
3041 3241 1
3042 3242 6
3043 3243 10
3044 3244 14
3045 3245 5
3046 3246 6
3047 3247 8
3048 3248 10
3049 3249 5
3050 3250 4
3051 3251 5
3052 3252 0
3053 3253 6
3054 3254 5
3055 3255 5
3056 3256 4
3057 3257 0
3058 3258 2
3059 3259 3
3060 3260 4
3061 3261 4
3062 3262 20
3063 3263 18
3064 3264 22
3065 3265 6
3066 3266 14
3067 3267 10
3068 3268 10
3069 3269 16
3070 3270 22
3071 3271 11
3072 3272 15
3073 3273 14
3074 3274 6
3075 3275 0
3076 3276 0
3077 3277 3
3078 3278 2
3079 3279 8
3080 3280 14
3081 3281 5
3082 3282 3
3083 3283 16
3084 3284 11
3085 3285 8
3086 3286 10
3087 3287 8
3088 3288 6
3089 3289 1
3090 3290 0
3091 3291 8
3092 3292 9
3093 3293 14
3094 3294 9
3095 3295 9
3096 3296 5
3097 3297 5
3098 3298 15
3099 3299 8
3100 3300 5
3101 3301 9
3102 3302 18
3103 3303 13
3104 3304 9
3105 3305 8
3106 3306 25
3107 3307 17
3108 3308 9
3109 3309 0
3110 3310 3
3111 3311 1
3112 3312 4
3113 3313 1
3114 3314 16
3115 3315 12
3116 3316 14
3117 3317 9
3118 3318 11
3119 3319 10
3120 3320 8
3121 3321 9
3122 3322 11
3123 3323 8
3124 3324 0
3125 3325 0
3126 3326 0
3127 3327 4
3128 3328 9
3129 3329 12
3130 3330 4
3131 3331 5
3132 3332 0
3133 3333 0
3134 3334 1
3135 3335 5
3136 3336 0
3137 3337 4
3138 3338 5
3139 3339 4
3140 3340 4
3141 3341 5
3142 3342 8
3143 3343 10
3144 3344 0
3145 3345 5
3146 3346 17
3147 3347 16
3148 3348 22
3149 3349 14
3150 3350 22
3151 3351 15
3152 3352 18
3153 3353 15
3154 3354 9
3155 3355 12
3156 3356 13
3157 3357 18
3158 3358 15
3159 3359 13
3160 3360 12
3161 3361 10
3162 3362 4
3163 3363 14
3164 3364 6
3165 3365 11
3166 3366 6
3167 3367 14
3168 3368 12
3169 3369 15
3170 3370 5
3171 3371 18
3172 3372 15
3173 3373 18
3174 3374 13
3175 3375 10
3176 3376 17
3177 3377 8
3178 3378 12
3179 3379 9
3180 3380 17
3181 3381 17
3182 3382 18
3183 3383 13
3184 3384 12
3185 3385 16
3186 3386 16
3187 3387 15
3188 3388 19
3189 3389 19
3190 3390 6
3191 3391 10
3192 3392 15
3193 3393 16
3194 3394 13
3195 3395 14
3196 3396 11
3197 3397 22
3198 3398 14
3199 3399 5
3200 3400 12
3201 3401 11
3202 3402 10
3203 3403 9
3204 3404 8
3205 3405 11
3206 3406 6
3207 3407 19
3208 3408 10
3209 3409 8
3210 3410 21
3211 3411 10
3212 3412 24
3213 3413 17
3214 3414 10
3215 3415 18
3216 3416 22
3217 3417 30
3218 3418 17
3219 3419 6
3220 3420 3
3221 3421 5
3222 3422 1
3223 3423 1
3224 3424 26
3225 3425 12
3226 3426 16
3227 3427 9
3228 3428 9
3229 3429 5
3230 3430 2
3231 3431 0
3232 3432 6
3233 3433 0
3234 3434 3
3235 3435 4
3236 3436 17
3237 3437 5
3238 3438 15
3239 3439 1
3240 3440 14
3241 3441 5
3242 3442 16
3243 3443 23
3244 3444 15
3245 3445 9
3246 3446 11
3247 3447 5
3248 3448 13
3249 3449 15
3250 3450 12
3251 3451 35
3252 3452 34
3253 3453 28
3254 3454 38
3255 3455 68
3256 3456 59
3257 3457 68
3258 3458 60
3259 3459 52
3260 3460 91
3261 3461 25
3262 3462 43
3263 3463 42
3264 3464 33
3265 3465 61
3266 3466 35
3267 3467 45
3268 3468 55
3269 3469 48
3270 3470 58
3271 3471 57
3272 3472 31
3273 3473 29
3274 3474 16
3275 3475 24
3276 3476 19
3277 3477 26
3278 3478 34
3279 3479 38
3280 3480 29
3281 3481 29
3282 3482 19
3283 3483 20
3284 3484 36
3285 3485 17
3286 3486 14
3287 3487 8
3288 3488 28
3289 3489 26
3290 3490 14
3291 3491 5
3292 3492 6
3293 3493 5
3294 3494 3
3295 3495 11
3296 3496 9
3297 3497 9
3298 3498 4
3299 3499 9
3300 3500 14
3301 3501 14
3302 3502 13
3303 3503 23
3304 3504 17
3305 3505 26
3306 3506 6
3307 3507 18
3308 3508 10
3309 3509 19
3310 3510 16
3311 3511 22
3312 3512 18
3313 3513 12
3314 3514 22
3315 3515 16
3316 3516 35
3317 3517 9
3318 3518 11
3319 3519 11
3320 3520 15
3321 3521 8
3322 3522 18
3323 3523 11
3324 3524 12
3325 3525 10
3326 3526 5
3327 3527 2
3328 3528 4
3329 3529 25
3330 3530 22
3331 3531 21
3332 3532 17
3333 3533 28
3334 3534 16
3335 3535 20
3336 3536 22
3337 3537 21
3338 3538 18
3339 3539 16
3340 3540 21
3341 3541 24
3342 3542 25
3343 3543 17
3344 3544 13
3345 3545 21
3346 3546 18
3347 3547 27
3348 3548 24
3349 3549 15
3350 3550 9
3351 3551 8
3352 3552 13
3353 3553 19
3354 3554 34
3355 3555 46
3356 3556 25
3357 3557 36
3358 3558 38
3359 3559 30
3360 3560 22
3361 3561 10
3362 3562 17
3363 3563 22
3364 3564 0
3365 3565 0
3366 3566 3
3367 3567 17
3368 3568 2
3369 3569 0
3370 3570 3
3371 3571 11
3372 3572 1
3373 3573 18
3374 3574 4
3375 3575 14
3376 3576 1
3377 3577 0
3378 3578 4
3379 3579 22
3380 3580 21
3381 3581 27
3382 3582 14
3383 3583 12
3384 3584 13
3385 3585 23
3386 3586 27
3387 3587 13
3388 3588 5
3389 3589 14
3390 3590 17
3391 3591 10
3392 3592 15
3393 3593 0
3394 3594 5
3395 3595 0
3396 3596 5
3397 3597 6
3398 3598 9
3399 3599 3
3400 3600 11
3401 3601 4
3402 3602 0
3403 3603 4
3404 3604 1
3405 3605 0
3406 3606 2
3407 3607 10
3408 3608 0
3409 3609 3
3410 3610 0
3411 3611 10
3412 3612 5
3413 3613 5
3414 3614 3
3415 3615 13
3416 3616 4
3417 3617 0
3418 3618 13
3419 3619 11
3420 3620 18
3421 3621 11
3422 3622 17
3423 3623 14
3424 3624 15
3425 3625 13
3426 3626 12
3427 3627 13
3428 3628 4
3429 3629 12
3430 3630 12
3431 3631 5
3432 3632 0
3433 3633 4
3434 3634 5
3435 3635 5
3436 3636 5
3437 3637 4
3438 3638 14
3439 3639 0
3440 3640 8
3441 3641 5
3442 3642 8
3443 3643 5
3444 3644 4
3445 3645 5
3446 3646 16
3447 3647 6
3448 3648 6
3449 3649 9
3450 3650 6
3451 3651 10
3452 3652 2
3453 3653 12
3454 3654 13
3455 3655 13
3456 3656 11
3457 3657 18
3458 3658 9
3459 3659 9
3460 3660 11
3461 3661 15
3462 3662 8
3463 3663 9
3464 3664 11
3465 3665 20
3466 3666 13
3467 3667 13
3468 3668 8
3469 3669 5
3470 3670 6
3471 3671 13
3472 3672 17
3473 3673 13
3474 3674 6
3475 3675 5
3476 3676 10
3477 3677 16
3478 3678 18
3479 3679 42
3480 3680 40
3481 3681 30
3482 3682 29
3483 3683 6
3484 3684 15
3485 3685 9
3486 3686 15
3487 3687 18
3488 3688 9
3489 3689 10
3490 3690 11
3491 3691 12
3492 3692 11
3493 3693 10
3494 3694 8
3495 3695 12
3496 3696 14
3497 3697 15
3498 3698 6
3499 3699 22
3500 3700 13
3501 3701 32
3502 3702 11
3503 3703 10
3504 3704 9
3505 3705 13
3506 3706 12
3507 3707 4
3508 3708 22
3509 3709 10
3510 3710 8
3511 3711 1
3512 3712 9
3513 3713 5
3514 3714 1
3515 3715 12
3516 3716 10
3517 3717 0
3518 3718 0
3519 3719 0
3520 3720 0
3521 3721 5
3522 3722 4
3523 3723 13
3524 3724 5
3525 3725 1
3526 3726 2
3527 3727 12
3528 3728 12
3529 3729 20
3530 3730 4
3531 3731 14
3532 3732 16
3533 3733 22
3534 3734 15
3535 3735 16
3536 3736 12
3537 3737 6
3538 3738 11
3539 3739 23
3540 3740 12
3541 3741 13
3542 3742 15
3543 3743 15
3544 3744 14
3545 3745 13
3546 3746 19
3547 3747 9
3548 3748 4
3549 3749 9
3550 3750 6
3551 3751 3
3552 3752 0
3553 3753 9
3554 3754 5
3555 3755 5
3556 3756 4
3557 3757 6
3558 3758 3
3559 3759 4
3560 3760 4
3561 3761 4
3562 3762 7
3563 3763 11
3564 3764 5
3565 3765 1
3566 3766 3
3567 3767 3
3568 3768 4
3569 3769 7
3570 3770 12
3571 3771 9
3572 3772 6
3573 3773 3
3574 3774 2
3575 3775 5
3576 3776 12
3577 3777 4
3578 3778 12
3579 3779 0
3580 3780 0
3581 3781 0
3582 3782 1
3583 3783 6
3584 3784 3
3585 3785 4
3586 3786 13
3587 3787 5
3588 3788 9
3589 3789 16
3590 3790 8
3591 3791 5
3592 3792 13
3593 3793 16
3594 3794 26
3595 3795 17
3596 3796 8
3597 3797 10
3598 3798 0
3599 3799 0
3600 3800 5
3601 3801 3
3602 3802 0
3603 3803 6
3604 3804 6
3605 3805 14
3606 3806 10
3607 3807 11
3608 3808 12
3609 3809 14
3610 3810 22
3611 3811 11
3612 3812 11
3613 3813 4
3614 3814 26
3615 3815 10
3616 3816 3
3617 3817 17
3618 3818 0
3619 3819 4
3620 3820 5
3621 3821 17
3622 3822 5
3623 3823 14
3624 3824 8
3625 3825 12
3626 3826 2
3627 3827 18
3628 3828 15
3629 3829 20
3630 3830 14
3631 3831 23
3632 3832 14
3633 3833 25
3634 3834 24
3635 3835 29
3636 3836 19
3637 3837 23
3638 3838 44
3639 3839 23
3640 3840 24
3641 3841 21
3642 3842 35
3643 3843 31
3644 3844 35
3645 3845 25
3646 3846 19
3647 3847 19
3648 3848 15
3649 3849 28
3650 3850 14
3651 3851 21
3652 3852 38
3653 3853 27
3654 3854 45
3655 3855 20
3656 3856 49
3657 3857 37
3658 3858 68
3659 3859 44
3660 3860 31
3661 3861 41
3662 3862 33
3663 3863 22
3664 3864 24
3665 3865 12
3666 3866 31
3667 3867 43
3668 3868 14
3669 3869 7
3670 3870 11
3671 3871 4
3672 3872 19
3673 3873 9
3674 3874 9
3675 3875 12
3676 3876 13
3677 3877 5
3678 3878 6
3679 3879 17
3680 3880 11
3681 3881 6
3682 3882 8
3683 3883 13
3684 3884 13
3685 3885 15
3686 3886 15
3687 3887 6
3688 3888 8
3689 3889 10
3690 3890 8
3691 3891 10
3692 3892 14
3693 3893 9
3694 3894 12
3695 3895 17
3696 3896 8
3697 3897 3
3698 3898 4
3699 3899 1
3700 3900 1
3701 3901 6
3702 3902 5
3703 3903 6
3704 3904 6
3705 3905 5
3706 3906 5
3707 3907 9
3708 3908 10
3709 3909 13
3710 3910 5
3711 3911 4
3712 3912 7
3713 3913 7
3714 3914 11
3715 3915 18
3716 3916 7
3717 3917 1
3718 3918 6
3719 3919 1
3720 3920 9
3721 3921 0
3722 3922 1
3723 3923 5
3724 3924 0
3725 3925 6
3726 3926 5
3727 3927 1
3728 3928 9
3729 3929 3
3730 3930 0
3731 3931 9
3732 3932 10
3733 3933 6
3734 3934 22
3735 3935 18
3736 3936 9
3737 3937 14
3738 3938 18
3739 3939 12
3740 3940 3
3741 3941 1
3742 3942 1
3743 3943 5
3744 3944 6
3745 3945 8
3746 3946 0
3747 3947 4
3748 3948 5
3749 3949 3
3750 3950 0
3751 3951 1
3752 3952 0
3753 3953 2
3754 3954 1
3755 3955 3
3756 3956 0
3757 3957 1
3758 3958 5
3759 3959 0
3760 3960 0
3761 3961 6
3762 3962 8
3763 3963 5
3764 3964 3
3765 3965 9
3766 3966 0
3767 3967 0
3768 3968 0
3769 3969 0
3770 3970 0
3771 3971 8
3772 3972 5
3773 3973 3
3774 3974 8
3775 3975 11
3776 3976 3
3777 3977 10
3778 3978 3
3779 3979 2
3780 3980 6
3781 3981 2
3782 3982 8
3783 3983 0
3784 3984 4
3785 3985 12
3786 3986 5
3787 3987 18
3788 3988 3
3789 3989 0
3790 3990 16
3791 3991 0
3792 3992 0
3793 3993 6
3794 3994 0
3795 3995 1
3796 3996 9
3797 3997 0
3798 3998 4
3799 3999 27
3800 4000 22
3801 4001 7
3802 4002 5
3803 4003 16
3804 4004 5
3805 4005 16
3806 4006 14
3807 4007 6
3808 4008 2
3809 4009 1
3810 4010 3
3811 4011 0
3812 4012 0
3813 4013 6
3814 4014 4
3815 4015 6
3816 4016 15
3817 4017 25
3818 4018 35
3819 4019 19
3820 4020 21
3821 4021 18
3822 4022 20
3823 4023 17
3824 4024 28
3825 4025 18
3826 4026 15
3827 4027 17
3828 4028 19
3829 4029 21
3830 4030 9
3831 4031 18
3832 4032 18
3833 4033 5
3834 4034 10
3835 4035 10
3836 4036 15
3837 4037 9
3838 4038 2
3839 4039 5
3840 4040 9
3841 4041 10
3842 4042 0
3843 4043 5
3844 4044 14
3845 4045 6
3846 4046 11
3847 4047 6
3848 4048 15
3849 4049 18
3850 4050 43
3851 4051 22
3852 4052 15
3853 4053 9
3854 4054 9
3855 4055 11
3856 4056 10
3857 4057 22
3858 4058 14
3859 4059 11
3860 4060 10
3861 4061 20
3862 4062 14
3863 4063 27
3864 4064 4
3865 4065 3
3866 4066 5
3867 4067 0
3868 4068 3
3869 4069 3
3870 4070 6
3871 4071 3
3872 4072 0
3873 4073 1
3874 4074 10
3875 4075 11
3876 4076 6
3877 4077 23
3878 4078 35
3879 4079 32
3880 4080 29
3881 4081 41
3882 4082 22
3883 4083 22
3884 4084 15
3885 4085 21
3886 4086 19
3887 4087 25
3888 4088 19
3889 4089 28
3890 4090 26
3891 4091 9
3892 4092 37
3893 4093 14
3894 4094 35
3895 4095 32
3896 4096 44
3897 4097 20
3898 4098 25
3899 4099 40
3900 4100 35
3901 4101 23
3902 4102 35
3903 4103 15
3904 4104 39
3905 4105 44
3906 4106 41
3907 4107 58
3908 4108 54
3909 4109 55
3910 4110 39
3911 4111 46
3912 4112 40
3913 4113 43
3914 4114 43
3915 4115 39
3916 4116 46
3917 4117 41
3918 4118 57
3919 4119 45
3920 4120 48
3921 4121 36
3922 4122 39
3923 4123 31
3924 4124 48
3925 4125 60
3926 4126 39
3927 4127 36
3928 4128 57
3929 4129 58
3930 4130 62
3931 4131 53
3932 4132 58
3933 4133 53
3934 4134 41
3935 4135 45
3936 4136 27
3937 4137 37
3938 4138 31
3939 4139 56
3940 4140 44
3941 4141 40
3942 4142 43
3943 4143 43
3944 4144 48
3945 4145 55
3946 4146 54
3947 4147 50
3948 4148 41
3949 4149 46
3950 4150 43
3951 4151 42
3952 4152 30
3953 4153 28
3954 4154 11
3955 4155 13
3956 4156 11
3957 4157 19
3958 4158 8
3959 4159 4
3960 4160 0
3961 4161 0
3962 4162 0
3963 4163 0
3964 4164 1
3965 4165 19
3966 4166 18
3967 4167 23
3968 4168 11
3969 4169 7
3970 4170 6
3971 4171 18
3972 4172 19
3973 4173 11
3974 4174 24
3975 4175 23
3976 4176 25
3977 4177 21
3978 4178 23
3979 4179 31
3980 4180 14
3981 4181 14
3982 4182 25
3983 4183 23
3984 4184 19
3985 4185 25
3986 4186 21
3987 4187 28
3988 4188 25
3989 4189 23
3990 4190 32
3991 4191 27
3992 4192 25
3993 4193 38
3994 4194 48
3995 4195 37
3996 4196 29
3997 4197 35
3998 4198 61
3999 4199 49
4000 4200 50
4001 4201 49
4002 4202 39
4003 4203 65
4004 4204 43
4005 4205 41
4006 4206 49
4007 4207 47
4008 4208 51
4009 4209 47
4010 4210 41
4011 4211 63
4012 4212 53
4013 4213 52
4014 4214 51
4015 4215 50
4016 4216 50
4017 4217 55
4018 4218 49
4019 4219 46
4020 4220 41
4021 4221 43
4022 4222 53
4023 4223 53
4024 4224 47
4025 4225 50
4026 4226 36
4027 4227 53
4028 4228 50
4029 4229 77
4030 4230 57
4031 4231 47
4032 4232 28
4033 4233 43
4034 4234 27
4035 4235 48
4036 4236 50
4037 4237 49
4038 4238 63
4039 4239 45
4040 4240 53
4041 4241 48
4042 4242 45
4043 4243 23
4044 4244 32
4045 4245 27
4046 4246 28
4047 4247 26
4048 4248 26
4049 4249 27
4050 4250 24
4051 4251 41
4052 4252 38
4053 4253 33
4054 4254 37
4055 4255 43
4056 4256 13
4057 4257 51
4058 4258 48
4059 4259 25
4060 4260 42
4061 4261 21
4062 4262 43
4063 4263 38
4064 4264 31
4065 4265 42
4066 4266 52
4067 4267 36
4068 4268 43
4069 4269 40
4070 4270 24
4071 4271 40
4072 4272 28
4073 4273 15
4074 4274 31
4075 4275 51
4076 4276 12
4077 4277 18
4078 4278 18
4079 4279 20
4080 4280 31
4081 4281 23
4082 4282 31
4083 4283 24
4084 4284 28
4085 4285 24
4086 4286 36
4087 4287 34
4088 4288 31
4089 4289 35
4090 4290 29
4091 4291 55
4092 4292 22
4093 4293 25
4094 4294 17
4095 4295 17
4096 4296 28
4097 4297 36
4098 4298 26
4099 4299 12
4100 4300 7
4101 4301 22
4102 4302 31
4103 4303 24
4104 4304 35
4105 4305 32
4106 4306 21
4107 4307 21
4108 4308 15
4109 4309 22
4110 4310 31
4111 4311 18
4112 4312 30
4113 4313 26
4114 4314 26
4115 4315 33
4116 4316 22
4117 4317 26
4118 4318 28
4119 4319 15
4120 4320 2
4121 4321 3
4122 4322 13
4123 4323 5
4124 4324 11
4125 4325 9
4126 4326 12
4127 4327 27
4128 4328 17
4129 4329 26
4130 4330 5
4131 4331 28
4132 4332 32
4133 4333 32
4134 4334 37
4135 4335 31
4136 4336 18
4137 4337 25
4138 4338 34
4139 4339 29
4140 4340 19
4141 4341 29
4142 4342 17
4143 4343 19
4144 4344 14
4145 4345 31
4146 4346 40
4147 4347 28
4148 4348 41
4149 4349 25
4150 4350 9
4151 4351 20
4152 4352 31
4153 4353 27
4154 4354 48
4155 4355 23
4156 4356 36
4157 4357 28
4158 4358 47
4159 4359 28
4160 4360 29
4161 4361 30
4162 4362 38
4163 4363 25
4164 4364 25
4165 4365 21
4166 4366 38
4167 4367 23
4168 4368 21
4169 4369 34
4170 4370 25
4171 4371 9
4172 4372 24
4173 4373 12
4174 4374 22
4175 4375 15
4176 4376 24
4177 4377 18
4178 4378 24
4179 4379 5
4180 4380 24
4181 4381 29
4182 4382 1
4183 4383 3
4184 4384 1
4185 4385 6
4186 4386 7
4187 4387 11
4188 4388 11
4189 4389 8
4190 4390 13
4191 4391 13
4192 4392 28
4193 4393 40
4194 4394 56
4195 4395 51
4196 4396 26
4197 4397 33
4198 4398 35
4199 4399 41
4200 4400 13
4201 4401 35
4202 4402 5
4203 4403 32
4204 4404 51
4205 4405 53
4206 4406 38
4207 4407 30
4208 4408 25
4209 4409 30
4210 4410 23
4211 4411 26
4212 4412 17
4213 4413 8
4214 4414 6
4215 4415 15
4216 4416 12
4217 4417 20
4218 4418 22
4219 4419 56
4220 4420 34
4221 4421 40
4222 4422 33
4223 4423 38
4224 4424 35
4225 4425 23
4226 4426 28
4227 4427 33
4228 4428 25
4229 4429 40
4230 4430 38
4231 4431 60
4232 4432 52
4233 4433 38
4234 4434 46
4235 4435 23
4236 4436 23
4237 4437 35
4238 4438 37
4239 4439 38
4240 4440 15
4241 4441 36
4242 4442 25
4243 4443 6
4244 4444 0
4245 4445 13
4246 4446 13
4247 4447 10
4248 4448 32
4249 4449 41
4250 4450 55
4251 4451 45
4252 4452 15
4253 4453 19
4254 4454 27
4255 4455 37
4256 4456 36
4257 4457 36
4258 4458 28
4259 4459 26
4260 4460 34
4261 4461 48
4262 4462 48
4263 4463 34
4264 4464 45
4265 4465 31
4266 4466 20
4267 4467 32
4268 4468 41
4269 4469 24
4270 4470 28
4271 4471 20
4272 4472 12
4273 4473 5
4274 4474 15
4275 4475 29
4276 4476 24
4277 4477 24
4278 4478 13
4279 4479 24
4280 4480 25
4281 4481 18
4282 4482 23
4283 4483 13
4284 4484 10
4285 4485 22
4286 4486 28
4287 4487 19
4288 4488 35
4289 4489 14
4290 4490 32
4291 4491 34
4292 4492 37
4293 4493 30
4294 4494 11
4295 4495 30
4296 4496 30
4297 4497 40
4298 4498 18
4299 4499 8
4300 4500 17
4301 4501 15
4302 4502 17
4303 4503 13
4304 4504 25
4305 4505 26
4306 4506 20
4307 4507 13
4308 4508 9
4309 4509 8
4310 4510 17
4311 4511 27
4312 4512 22
4313 4513 25
4314 4514 30
4315 4515 18
4316 4516 22
4317 4517 26
4318 4518 40
4319 4519 23
4320 4520 23
4321 4521 41
4322 4522 19
4323 4523 17
4324 4524 24
4325 4525 31
4326 4526 32
4327 4527 39
4328 4528 28
4329 4529 27
4330 4530 22
4331 4531 24
4332 4532 22
4333 4533 34
4334 4534 28
4335 4535 27
4336 4536 29
4337 4537 35
4338 4538 24
4339 4539 22
4340 4540 32
4341 4541 28
4342 4542 12
4343 4543 22
4344 4544 18
4345 4545 24
4346 4546 31
4347 4547 32
4348 4548 24
4349 4549 31
4350 4550 30
4351 4551 28
4352 4552 31
4353 4553 27
4354 4554 17
4355 4555 25
4356 4556 15
4357 4557 23
4358 4558 27
4359 4559 20
4360 4560 21
4361 4561 12
4362 4562 20
4363 4563 14
4364 4564 16
4365 4565 17
4366 4566 18
4367 4567 36
4368 4568 38
4369 4569 35
4370 4570 34
4371 4571 26
4372 4572 29
4373 4573 40
4374 4574 41
4375 4575 32
4376 4576 37
4377 4577 47
4378 4578 47
4379 4579 27
4380 4580 35
4381 4581 34
4382 4582 34
4383 4583 31
4384 4584 37
4385 4585 26
4386 4586 13
4387 4587 20
4388 4588 28
4389 4589 28
4390 4590 21
4391 4591 27
4392 4592 26
4393 4593 26
4394 4594 17
4395 4595 26
4396 4596 20
4397 4597 38
4398 4598 21
4399 4599 19
4400 4600 23
4401 4601 38
4402 4602 19
4403 4603 37
4404 4604 36
4405 4605 30
4406 4606 26
4407 4607 33
4408 4608 28
4409 4609 38
4410 4610 32
4411 4611 31
4412 4612 18
4413 4613 17
4414 4614 31
4415 4615 25
4416 4616 16
4417 4617 22
4418 4618 18
4419 4619 10
4420 4620 8
4421 4621 23
4422 4622 15
4423 4623 14
4424 4624 28
4425 4625 24
4426 4626 45
4427 4627 24
4428 4628 21
4429 4629 39
4430 4630 34
4431 4631 35
4432 4632 32
4433 4633 28
4434 4634 35
4435 4635 38
4436 4636 35
4437 4637 37
4438 4638 30
4439 4639 22
4440 4640 41
4441 4641 32
4442 4642 42
4443 4643 31
4444 4644 36
4445 4645 20
4446 4646 21
4447 4647 20
4448 4648 19
4449 4649 29
4450 4650 26
4451 4651 16
4452 4652 15
4453 4653 27
4454 4654 15
4455 4655 21
4456 4656 15
4457 4657 19
4458 4658 9
4459 4659 46
4460 4660 24
4461 4661 36
4462 4662 49
4463 4663 36
4464 4664 34
4465 4665 31
4466 4666 62
4467 4667 25
4468 4668 23
4469 4669 36
4470 4670 30
4471 4671 28
4472 4672 23
4473 4673 18
4474 4674 15
4475 4675 27
4476 4676 44
4477 4677 23
4478 4678 23
4479 4679 33
4480 4680 15
4481 4681 37
4482 4682 26
4483 4683 26
4484 4684 33
4485 4685 30
4486 4686 35
4487 4687 32
4488 4688 62
4489 4689 54
4490 4690 65
4491 4691 70
4492 4692 65
4493 4693 76
4494 4694 78
4495 4695 53
4496 4696 74
4497 4697 36
4498 4698 58
4499 4699 56
4500 4700 56
4501 4701 58
4502 4702 61
4503 4703 52
4504 4704 64
4505 4705 67
4506 4706 46
4507 4707 43
4508 4708 34
4509 4709 40
4510 4710 40
4511 4711 34
4512 4712 28
4513 4713 27
4514 4714 36
4515 4715 27
4516 4716 43
4517 4717 35
4518 4718 51
4519 4719 30
4520 4720 35
4521 4721 20
4522 4722 18
4523 4723 9
4524 4724 27
4525 4725 20
4526 4726 18
4527 4727 31
4528 4728 12
4529 4729 5
4530 4730 7
4531 4731 13
4532 4732 22
4533 4733 22
4534 4734 10
4535 4735 3
4536 4736 11
4537 4737 28
4538 4738 19
4539 4739 20
4540 4740 12
4541 4741 37
4542 4742 15
4543 4743 14
4544 4744 39
4545 4745 24
4546 4746 40
4547 4747 22
4548 4748 34
4549 4749 49
4550 4750 18
4551 4751 32
4552 4752 32
4553 4753 35
4554 4754 25
4555 4755 34
4556 4756 36
4557 4757 40
4558 4758 34
4559 4759 37
4560 4760 40
4561 4761 37
4562 4762 46
4563 4763 52
4564 4764 46
4565 4765 53
4566 4766 32
4567 4767 48
4568 4768 40
4569 4769 27
4570 4770 45
4571 4771 29
4572 4772 43
4573 4773 43
4574 4774 29
4575 4775 41
4576 4776 41
4577 4777 43
4578 4778 33
4579 4779 18
4580 4780 30
4581 4781 19
4582 4782 20
4583 4783 45
4584 4784 15
4585 4785 27
4586 4786 17
4587 4787 19
4588 4788 25
4589 4789 43
4590 4790 30
4591 4791 28
4592 4792 26
4593 4793 40
4594 4794 52
4595 4795 28
4596 4796 34
4597 4797 29
4598 4798 47
4599 4799 20
4600 4800 22
4601 4801 47
4602 4802 26
4603 4803 43
4604 4804 44
4605 4805 43
4606 4806 49
4607 4807 30
4608 4808 31
4609 4809 23
4610 4810 14
4611 4811 35
4612 4812 21
4613 4813 20
4614 4814 22
4615 4815 37
4616 4816 27
4617 4817 38
4618 4818 25
4619 4819 30
4620 4820 26
4621 4821 36
4622 4822 46
4623 4823 40
4624 4824 38
4625 4825 58
4626 4826 52
4627 4827 45
4628 4828 43
4629 4829 48
4630 4830 31
4631 4831 42
4632 4832 13
4633 4833 22
4634 4834 12
4635 4835 5
4636 4836 14
4637 4837 9
4638 4838 21
4639 4839 26
4640 4840 15
4641 4841 19
4642 4842 23
4643 4843 26
4644 4844 19
4645 4845 18
4646 4846 11
4647 4847 4
4648 4848 17
4649 4849 31
4650 4850 21
4651 4851 8
4652 4852 41
4653 4853 20
4654 4854 24
4655 4855 16
4656 4856 17
4657 4857 5
4658 4858 21
4659 4859 17
4660 4860 22
4661 4861 22
4662 4862 26
4663 4863 14
4664 4864 24
4665 4865 10
4666 4866 12
4667 4867 31
4668 4868 14
4669 4869 16
4670 4870 28
4671 4871 21
4672 4872 32
4673 4873 14
4674 4874 28
4675 4875 30
4676 4876 23
4677 4877 31
4678 4878 22
4679 4879 31
4680 4880 26
4681 4881 9
4682 4882 22
4683 4883 22
4684 4884 31
4685 4885 16
4686 4886 13
4687 4887 14
4688 4888 25
4689 4889 10
4690 4890 19
4691 4891 16
4692 4892 19
4693 4893 17
4694 4894 15
4695 4895 8
4696 4896 21
4697 4897 13
4698 4898 5
4699 4899 8
4700 4900 18
4701 4901 21
4702 4902 23
4703 4903 23
4704 4904 33
4705 4905 25
4706 4906 31
4707 4907 39
4708 4908 18
4709 4909 24
4710 4910 22
4711 4911 14
4712 4912 12
4713 4913 14
4714 4914 31
4715 4915 27
4716 4916 20
4717 4917 26
4718 4918 33
4719 4919 22
4720 4920 27
4721 4921 51
4722 4922 26
4723 4923 25
4724 4924 26
4725 4925 16
4726 4926 15
4727 4927 32
4728 4928 22
4729 4929 17
4730 4930 9
4731 4931 15
4732 4932 9
4733 4933 14
4734 4934 18
4735 4935 3
4736 4936 18
4737 4937 22
4738 4938 8
4739 4939 15
4740 4940 5
4741 4941 15
4742 4942 16
4743 4943 20
4744 4944 18
4745 4945 14
4746 4946 27
4747 4947 27
4748 4948 10
4749 4949 20
4750 4950 27
4751 4951 17
4752 4952 20
4753 4953 25
4754 4954 8
4755 4955 12
4756 4956 15
4757 4957 14
4758 4958 25
4759 4959 11
4760 4960 20
4761 4961 26
4762 4962 19
4763 4963 27
4764 4964 34
4765 4965 26
4766 4966 36
4767 4967 29
4768 4968 21
4769 4969 24
4770 4970 21
4771 4971 26
4772 4972 28
4773 4973 25
4774 4974 8
4775 4975 17
4776 4976 39
4777 4977 27
4778 4978 17
4779 4979 17
4780 4980 8
4781 4981 11
4782 4982 23
4783 4983 17
4784 4984 22
4785 4985 20
4786 4986 6
4787 4987 15
4788 4988 16
4789 4989 21
4790 4990 12
4791 4991 16
4792 4992 19
4793 4993 12
4794 4994 17
4795 4995 14
4796 4996 17
4797 4997 19
4798 4998 15
4799 4999 13
4800 5000 24
4801 5001 24
4802 5002 22
4803 5003 25
4804 5004 15
4805 5005 23
4806 5006 27
4807 5007 30
4808 5008 39
4809 5009 24
4810 5010 23
4811 5011 23
4812 5012 24
4813 5013 17
4814 5014 22
4815 5015 32
4816 5016 28
4817 5017 21
4818 5018 15
4819 5019 20
4820 5020 9
4821 5021 31
4822 5022 33
4823 5023 26
4824 5024 51
4825 5025 43
4826 5026 58
4827 5027 31
4828 5028 25
4829 5029 18
4830 5030 23
4831 5031 17
4832 5032 23
4833 5033 19
4834 5034 25
4835 5035 30
4836 5036 17
4837 5037 31
4838 5038 23
4839 5039 24
4840 5040 35
4841 5041 35
4842 5042 38
4843 5043 35
4844 5044 51
4845 5045 26
4846 5046 32
4847 5047 25
4848 5048 31
4849 5049 31
4850 5050 27
4851 5051 30
4852 5052 35
4853 5053 33
4854 5054 35
4855 5055 26
4856 5056 35
4857 5057 26
4858 5058 26
4859 5059 28
4860 5060 29
4861 5061 38
4862 5062 31
4863 5063 22
4864 5064 29
4865 5065 14
4866 5066 19
4867 5067 18
4868 5068 19
4869 5069 29
4870 5070 21
4871 5071 16
4872 5072 31
4873 5073 26
4874 5074 37
4875 5075 35
4876 5076 34
4877 5077 41
4878 5078 42
4879 5079 32
4880 5080 40
4881 5081 35
4882 5082 39
4883 5083 26
4884 5084 30
4885 5085 29
4886 5086 25
4887 5087 38
4888 5088 37
4889 5089 34
4890 5090 30
4891 5091 37
4892 5092 33
4893 5093 35
4894 5094 18
4895 5095 34
4896 5096 27
4897 5097 11
4898 5098 30
4899 5099 23
4900 5100 42
4901 5101 24
4902 5102 27
4903 5103 43
4904 5104 56
4905 5105 50
4906 5106 47
4907 5107 45
4908 5108 47
4909 5109 52
4910 5110 27
4911 5111 37
4912 5112 39
4913 5113 34
4914 5114 34
4915 5115 27
4916 5116 32
4917 5117 31
4918 5118 18
4919 5119 27
4920 5120 18
4921 5121 22
4922 5122 18
4923 5123 22
4924 5124 28
4925 5125 22
4926 5126 13
4927 5127 5
4928 5128 0
4929 5129 12
4930 5130 8
4931 5131 6
4932 5132 3
4933 5133 14
4934 5134 5
4935 5135 3
4936 5136 12
4937 5137 11
4938 5138 12
4939 5139 29
4940 5140 25
4941 5141 17
4942 5142 31
4943 5143 27
4944 5144 27
4945 5145 22
4946 5146 34
4947 5147 22
4948 5148 22
4949 5149 23
4950 5150 27
4951 5151 27
4952 5152 25
4953 5153 33
4954 5154 33
4955 5155 28
4956 5156 30
4957 5157 35
4958 5158 26
4959 5159 52
4960 5160 37
4961 5161 45
4962 5162 34
4963 5163 35
4964 5164 40
4965 5165 23
4966 5166 32
4967 5167 33
4968 5168 21
4969 5169 42
4970 5170 34
4971 5171 34
4972 5172 10
4973 5173 21
4974 5174 29
4975 5175 48
4976 5176 45
4977 5177 33
4978 5178 32
4979 5179 35
4980 5180 51
4981 5181 37
4982 5182 41
4983 5183 25
4984 5184 31
4985 5185 46
4986 5186 29
4987 5187 32
4988 5188 28
4989 5189 32
4990 5190 35
4991 5191 35
4992 5192 40
4993 5193 34
4994 5194 19
4995 5195 22
4996 5196 17
4997 5197 31
4998 5198 25
4999 5199 31
5000 5200 31
5001 5201 26
5002 5202 25
5003 5203 27
5004 5204 36
5005 5205 41
5006 5206 33
5007 5207 38
5008 5208 40
5009 5209 41
5010 5210 34
5011 5211 42
5012 5212 48
5013 5213 46
5014 5214 44
5015 5215 33
5016 5216 39
5017 5217 44
5018 5218 26
5019 5219 40
5020 5220 39
5021 5221 39
5022 5222 37
5023 5223 27
5024 5224 38
5025 5225 19
5026 5226 20
5027 5227 25
5028 5228 30
5029 5229 38
5030 5230 40
5031 5231 33
5032 5232 23
5033 5233 30
5034 5234 27
5035 5235 31
5036 5236 15
5037 5237 31
5038 5238 7
5039 5239 35
5040 5240 29
5041 5241 31
5042 5242 30
5043 5243 32
5044 5244 26
5045 5245 34
5046 5246 39
5047 5247 27
5048 5248 25
5049 5249 17
5050 5250 26
5051 5251 20
5052 5252 33
5053 5253 28
5054 5254 33
5055 5255 28
5056 5256 21
5057 5257 13
5058 5258 31
5059 5259 17
5060 5260 21
5061 5261 37
5062 5262 38
5063 5263 34
5064 5264 31
5065 5265 30
5066 5266 29
5067 5267 52
5068 5268 56
5069 5269 52
5070 5270 65
5071 5271 40
5072 5272 65
5073 5273 49
5074 5274 28
5075 5275 37
5076 5276 38
5077 5277 52
5078 5278 58
5079 5279 70
5080 5280 42
5081 5281 37
5082 5282 30
5083 5283 9
5084 5284 31
5085 5285 40
5086 5286 9
5087 5287 8
5088 5288 15
5089 5289 0
5090 5290 5
5091 5291 4
5092 5292 3
5093 5293 3
5094 5294 6
5095 5295 5
5096 5296 5
5097 5297 12
5098 5298 14
5099 5299 8
5100 5300 9
5101 5301 6
5102 5302 13
5103 5303 4
5104 5304 15
5105 5305 4
5106 5306 6
5107 5307 11
5108 5308 18
5109 5309 11
5110 5310 22
5111 5311 22
5112 5312 1
5113 5313 7
5114 5314 10
5115 5315 6
5116 5316 5
5117 5317 6
5118 5318 4
5119 5319 10
5120 5320 14
5121 5321 34
5122 5322 26
5123 5323 14
5124 5324 15
5125 5325 14
5126 5326 13
5127 5327 8
5128 5328 3
5129 5329 2
5130 5330 11
5131 5331 8
5132 5332 22
5133 5333 4
5134 5334 3
5135 5335 4
5136 5336 9
5137 5337 5
5138 5338 8
5139 5339 11
5140 5340 5
5141 5341 11
5142 5342 17
5143 5343 9
5144 5344 5
5145 5345 4
5146 5346 13
5147 5347 9
5148 5348 10
5149 5349 9
5150 5350 8
5151 5351 12
5152 5352 6
5153 5353 11
5154 5354 2
5155 5355 13
5156 5356 11
5157 5357 4
5158 5358 6
5159 5359 9
5160 5360 3
5161 5361 1
5162 5362 6
5163 5363 6
5164 5364 5
5165 5365 5
5166 5366 8
5167 5367 3
5168 5368 6
5169 5369 11
5170 5370 9
5171 5371 5
5172 5372 13
5173 5373 1
5174 5374 12
5175 5375 1
5176 5376 3
5177 5377 5
5178 5378 8
5179 5379 9
5180 5380 6
5181 5381 6
5182 5382 5
5183 5383 6
5184 5384 3
5185 5385 0
5186 5386 6
5187 5387 4
5188 5388 9
5189 5389 8
5190 5390 1
5191 5391 2
5192 5392 5
5193 5393 8
5194 5394 4
5195 5395 5
5196 5396 4
5197 5397 14
5198 5398 9
5199 5399 6
5200 5400 2
5201 5401 13
5202 5402 14
5203 5403 8
5204 5404 1
5205 5405 2
5206 5406 0
5207 5407 2
5208 5408 1
5209 5409 1
5210 5410 3
5211 5411 0
5212 5412 4
5213 5413 3
5214 5414 8
5215 5415 4
5216 5416 16
5217 5417 4
5218 5418 16
5219 5419 3
5220 5420 0
5221 5421 4
5222 5422 2
5223 5423 0
5224 5424 0
5225 5425 9
5226 5426 14
5227 5427 12
5228 5428 5
5229 5429 6
5230 5430 8
5231 5431 10
5232 5432 4
5233 5433 9
5234 5434 5
5235 5435 2
5236 5436 10
5237 5437 9
5238 5438 6
5239 5439 17
5240 5440 22
5241 5441 19
5242 5442 18
5243 5443 19
5244 5444 14
5245 5445 12
5246 5446 13
5247 5447 10
5248 5448 22
5249 5449 19
5250 5450 4
5251 5451 8
5252 5452 0
5253 5453 1
5254 5454 1
5255 5455 0
5256 5456 0
5257 5457 0
5258 5458 5
5259 5459 1
5260 5460 1
5261 5461 1
5262 5462 1
5263 5463 0
5264 5464 0
5265 5465 0
5266 5466 0
5267 5467 0
5268 5468 5
5269 5469 3
5270 5470 2
5271 5471 4
5272 5472 3
5273 5473 3
5274 5474 2
5275 5475 3
5276 5476 3
5277 5477 3
5278 5478 2
5279 5479 9
5280 5480 4
5281 5481 6
5282 5482 3
5283 5483 3
5284 5484 2
5285 5485 3
5286 5486 6
5287 5487 4
5288 5488 5
5289 5489 5
5290 5490 4
5291 5491 4
5292 5492 3
5293 5493 2
5294 5494 5
5295 5495 4
5296 5496 13
5297 5497 4
5298 5498 8
5299 5499 10
5300 5500 4
5301 5501 19
5302 5502 8
5303 5503 9
5304 5504 4
5305 5505 0
5306 5506 0
5307 5507 0
5308 5508 0
5309 5509 0
5310 5510 0
5311 5511 1
5312 5512 0
5313 5513 0
5314 5514 0
5315 5515 0
5316 5516 0
5317 5517 0
5318 5518 0
5319 5519 0
5320 5520 0
5321 5521 5
5322 5522 0
5323 5523 0
5324 5524 1
5325 5525 0
5326 5526 0
5327 5527 0
5328 5528 0
5329 5529 0
5330 5530 3
5331 5531 0
5332 5532 0
5333 5533 5
5334 5534 0
5335 5535 0
5336 5536 5
5337 5537 3
5338 5538 4
5339 5539 0
5340 5540 0
5341 5541 0
5342 5542 1
5343 5543 4
5344 5544 5
5345 5545 0
5346 5546 4
5347 5547 5
5348 5548 0
5349 5549 0
5350 5550 0
5351 5551 0
5352 5552 6
5353 5553 3
5354 5554 5
5355 5555 1
5356 5556 0
5357 5557 0
5358 5558 1
5359 5559 4
5360 5560 1
5361 5561 0
5362 5562 1
5363 5563 3
5364 5564 4
5365 5565 0
5366 5566 3
5367 5567 10
5368 5568 1
5369 5569 1
5370 5570 8
5371 5571 13
5372 5572 4
5373 5573 3
5374 5574 11
5375 5575 9
5376 5576 12
5377 5577 22
5378 5578 5
5379 5579 0
5380 5580 3
5381 5581 6
5382 5582 14
5383 5583 11
5384 5584 1
5385 5585 4
5386 5586 3
5387 5587 0
5388 5588 3
5389 5589 4
5390 5590 0
5391 5591 3
5392 5592 5
5393 5593 0
5394 5594 5
5395 5595 9
5396 5596 3
5397 5597 4
5398 5598 5
5399 5599 5
5400 5600 0
5401 5601 0
5402 5602 0
5403 5603 3
5404 5604 3
5405 5605 0
5406 5606 0
5407 5607 2
5408 5608 0
5409 5609 0
5410 5610 0
5411 5611 0
5412 5612 0
5413 5613 0
5414 5614 0
5415 5615 0
5416 5616 0
5417 5617 0
5418 5618 1
5419 5619 1
5420 5620 0
5421 5621 0
5422 5622 0
5423 5623 0
5424 5624 0
5425 5625 0
5426 5626 0
5427 5627 0
5428 5628 0
5429 5629 0
5430 5630 0
5431 5631 0
5432 5632 0
5433 5633 3
5434 5634 3
5435 5635 9
5436 5636 1
5437 5637 5
5438 5638 5
5439 5639 2
5440 5640 1
5441 5641 2
5442 5642 9
5443 5643 4
5444 5644 4
5445 5645 1
5446 5646 3
5447 5647 3
5448 5648 4
5449 5649 6
5450 5650 4
5451 5651 9
5452 5652 9
5453 5653 6
5454 5654 8
5455 5655 10
5456 5656 6
5457 5657 17
5458 5658 14
5459 5659 15
5460 5660 3
5461 5661 3
5462 5662 4
5463 5663 4
5464 5664 3
5465 5665 5
5466 5666 8
5467 5667 11
5468 5668 16
5469 5669 12
5470 5670 11
5471 5671 7
5472 5672 7
5473 5673 13
5474 5674 3
5475 5675 3
5476 5676 2
5477 5677 2
5478 5678 4
5479 5679 8
5480 5680 12
5481 5681 13
5482 5682 8
5483 5683 14
5484 5684 13
5485 5685 3
5486 5686 11
5487 5687 12
5488 5688 5
5489 5689 18
5490 5690 7
5491 5691 18
5492 5692 22
5493 5693 13
5494 5694 23
5495 5695 7
5496 5696 15
5497 5697 3
5498 5698 11
5499 5699 6
5500 5700 20
5501 5701 15
5502 5702 11
5503 5703 20
5504 5704 18
5505 5705 16
5506 5706 9
5507 5707 15
5508 5708 11
5509 5709 6
5510 5710 5
5511 5711 3
5512 5712 5
5513 5713 4
5514 5714 4
5515 5715 3
5516 5716 4
5517 5717 2
5518 5718 3
5519 5719 2
5520 5720 3
5521 5721 5
5522 5722 4
5523 5723 3
5524 5724 6
5525 5725 4
5526 5726 9
5527 5727 7
5528 5728 9
5529 5729 15
5530 5730 22
5531 5731 15
5532 5732 3
5533 5733 6
5534 5734 4
5535 5735 8
5536 5736 6
5537 5737 3
5538 5738 4
5539 5739 3
5540 5740 8
5541 5741 3
5542 5742 2
5543 5743 4
5544 5744 4
5545 5745 10
5546 5746 3
5547 5747 4
5548 5748 10
5549 5749 11
5550 5750 7
5551 5751 9
5552 5752 21
5553 5753 9
5554 5754 7
5555 5755 3
5556 5756 2
5557 5757 2
5558 5758 3
5559 5759 8
5560 5760 13
5561 5761 3
5562 5762 3
5563 5763 16
5564 5764 8
5565 5765 13
5566 5766 3
5567 5767 10
5568 5768 5
5569 5769 11
5570 5770 17
5571 5771 25
5572 5772 19
5573 5773 26
5574 5774 14
5575 5775 15
5576 5776 22
5577 5777 28
5578 5778 22
5579 5779 23
5580 5780 28
5581 5781 17
5582 5782 17
5583 5783 14
5584 5784 17
5585 5785 15
5586 5786 13
5587 5787 18
5588 5788 20
5589 5789 20
5590 5790 23
5591 5791 38
5592 5792 34
5593 5793 15
5594 5794 43
5595 5795 15
5596 5796 28
5597 5797 18
5598 5798 25
5599 5799 4
5600 5800 2
5601 5801 16
5602 5802 24
5603 5803 22
5604 5804 25
5605 5805 49
5606 5806 23
5607 5807 13
5608 5808 28
5609 5809 15
5610 5810 20
5611 5811 11
5612 5812 23
5613 5813 35
5614 5814 23
5615 5815 31
5616 5816 34
5617 5817 26
5618 5818 21
5619 5819 11
5620 5820 3
5621 5821 14
5622 5822 19
5623 5823 32
5624 5824 26
5625 5825 22
5626 5826 24
5627 5827 10
5628 5828 5
5629 5829 25
5630 5830 35
5631 5831 24
5632 5832 27
5633 5833 15
5634 5834 22
5635 5835 18
5636 5836 29
5637 5837 19
5638 5838 26
5639 5839 37
5640 5840 21
5641 5841 26
5642 5842 30
5643 5843 29
5644 5844 22
5645 5845 25
5646 5846 20
5647 5847 18
5648 5848 19
5649 5849 19
5650 5850 28
5651 5851 22
5652 5852 21
5653 5853 17
5654 5854 18
5655 5855 23
5656 5856 23
5657 5857 26
5658 5858 40
5659 5859 23
5660 5860 21
5661 5861 30
5662 5862 26
5663 5863 9
5664 5864 20
5665 5865 15
5666 5866 19
5667 5867 27
5668 5868 16
5669 5869 25
5670 5870 17
5671 5871 16
5672 5872 15
5673 5873 16
5674 5874 17
5675 5875 16
5676 5876 29
5677 5877 33
5678 5878 21
5679 5879 26
5680 5880 11
5681 5881 20
5682 5882 15
5683 5883 14
5684 5884 15
5685 5885 21
5686 5886 16
5687 5887 23
5688 5888 13
5689 5889 7
5690 5890 20
5691 5891 18
5692 5892 36
5693 5893 16
5694 5894 6
5695 5895 16
5696 5896 7
5697 5897 21
5698 5898 21
5699 5899 17
5700 5900 16
5701 5901 26
5702 5902 23
5703 5903 21
5704 5904 22
5705 5905 35
5706 5906 15
5707 5907 26
5708 5908 15
5709 5909 31
5710 5910 28
5711 5911 26
5712 5912 17
5713 5913 27
5714 5914 34
5715 5915 34
5716 5916 35
5717 5917 33
5718 5918 33
5719 5919 33
5720 5920 25
5721 5921 37
5722 5922 35
5723 5923 31
5724 5924 22
5725 5925 12
5726 5926 10
5727 5927 20
5728 5928 1
5729 5929 4
5730 5930 0
5731 5931 4
5732 5932 5
5733 5933 0
5734 5934 0
5735 5935 4
5736 5936 12
5737 5937 30
5738 5938 17
5739 5939 14
5740 5940 9
5741 5941 34
5742 5942 36
5743 5943 44
5744 5944 18
5745 5945 22
5746 5946 22
5747 5947 15
5748 5948 14
5749 5949 12
5750 5950 4
5751 5951 49
5752 5952 18
5753 5953 13
5754 5954 44
5755 5955 39
5756 5956 34
5757 5957 16
5758 5958 4
5759 5959 8
5760 5960 23
5761 5961 13
5762 5962 24
5763 5963 5
5764 5964 9
5765 5965 20
5766 5966 7
5767 5967 1
5768 5968 16
5769 5969 4
5770 5970 14
5771 5971 20
5772 5972 19
5773 5973 14
5774 5974 22
5775 5975 27
5776 5976 3
5777 5977 3
5778 5978 0
5779 5979 3
5780 5980 13
5781 5981 14
5782 5982 21
5783 5983 25
5784 5984 4
5785 5985 6
5786 5986 11
5787 5987 0
5788 5988 2
5789 5989 0
5790 5990 0
5791 5991 8
5792 5992 4
5793 5993 3
5794 5994 3
5795 5995 9
5796 5996 0
5797 5997 0
5798 5998 0
5799 5999 10
5800 6000 4
5801 6001 5
5802 6002 4
5803 6003 3
5804 6004 2
5805 6005 2
5806 6006 0
5807 6007 1
5808 6008 1
5809 6009 0
5810 6010 0
5811 6011 2
5812 6012 2
5813 6013 3
5814 6014 1
5815 6015 0
5816 6016 0
5817 6017 2
5818 6018 0
5819 6019 1
5820 6020 3
5821 6021 3
5822 6022 3
5823 6023 3
5824 6024 2
5825 6025 2
5826 6026 2
5827 6027 3
5828 6028 4
5829 6029 6
5830 6030 0
5831 6031 4
5832 6032 0
5833 6033 0
5834 6034 0
5835 6035 0
5836 6036 5
5837 6037 0
5838 6038 4
5839 6039 4
5840 6040 2
5841 6041 14
5842 6042 5
5843 6043 11
5844 6044 13
5845 6045 8
5846 6046 8
5847 6047 5
5848 6048 2
5849 6049 10
5850 6050 6
5851 6051 8
5852 6052 0
5853 6053 4
5854 6054 0
5855 6055 0
5856 6056 0
5857 6057 0
5858 6058 8
5859 6059 0
5860 6060 3
5861 6061 4
5862 6062 4
5863 6063 3
5864 6064 0
5865 6065 3
5866 6066 1
5867 6067 0
5868 6068 0
5869 6069 0
5870 6070 9
5871 6071 7
5872 6072 7
5873 6073 17
5874 6074 5
5875 6075 4
5876 6076 4
5877 6077 2
5878 6078 8
5879 6079 3
5880 6080 9
5881 6081 5
5882 6082 5
5883 6083 5
5884 6084 8
5885 6085 3
5886 6086 11
5887 6087 8
5888 6088 11
5889 6089 10
5890 6090 3
5891 6091 13
5892 6092 5
5893 6093 0
5894 6094 3
5895 6095 4
5896 6096 3
5897 6097 5
5898 6098 4
5899 6099 4
5900 6100 7
5901 6101 15
5902 6102 5
5903 6103 2
5904 6104 4
5905 6105 5
5906 6106 4
5907 6107 3
5908 6108 9
5909 6109 10
5910 6110 3
5911 6111 4
5912 6112 4
5913 6113 5
5914 6114 6
5915 6115 6
5916 6116 4
5917 6117 5
5918 6118 11
5919 6119 13
5920 6120 2
5921 6121 12
5922 6122 6
5923 6123 4
5924 6124 4
5925 6125 5
5926 6126 4
5927 6127 5
5928 6128 8
5929 6129 27
5930 6130 22
5931 6131 16
5932 6132 12
5933 6133 6
5934 6134 18
5935 6135 18
5936 6136 19
5937 6137 18
5938 6138 16
5939 6139 25
5940 6140 26
5941 6141 20
5942 6142 29
5943 6143 19
5944 6144 12
5945 6145 19
5946 6146 12
5947 6147 14
5948 6148 27
5949 6149 9
5950 6150 38
5951 6151 16
5952 6152 8
5953 6153 21
5954 6154 17
5955 6155 16
5956 6156 14
5957 6157 10
5958 6158 22
5959 6159 18
5960 6160 14
5961 6161 15
5962 6162 24
5963 6163 30
5964 6164 13
5965 6165 35
5966 6166 22
5967 6167 13
5968 6168 25
5969 6169 24
5970 6170 15
5971 6171 20
5972 6172 20
5973 6173 12
5974 6174 12
5975 6175 29
5976 6176 26
5977 6177 25
5978 6178 19
5979 6179 21
5980 6180 24
5981 6181 19
5982 6182 30
5983 6183 22
5984 6184 17
5985 6185 20
5986 6186 27
5987 6187 18
5988 6188 24
5989 6189 9
5990 6190 7
5991 6191 4
5992 6192 14
5993 6193 20
5994 6194 26
5995 6195 44
5996 6196 15
5997 6197 30
5998 6198 28
5999 6199 22
6000 6200 21
6001 6201 15
6002 6202 17
6003 6203 26
6004 6204 17
6005 6205 13
6006 6206 7
6007 6207 4
6008 6208 5
6009 6209 17
6010 6210 12
6011 6211 20
6012 6212 27
6013 6213 20
6014 6214 22
6015 6215 7
6016 6216 22
6017 6217 15
6018 6218 17
6019 6219 14
6020 6220 36
6021 6221 7
6022 6222 19
6023 6223 20
6024 6224 17
6025 6225 5
6026 6226 7
6027 6227 15
6028 6228 6
6029 6229 3
6030 6230 4
6031 6231 3
6032 6232 3
6033 6233 2
6034 6234 5
6035 6235 4
6036 6236 5
6037 6237 3
6038 6238 5
6039 6239 6
6040 6240 6
6041 6241 5
6042 6242 3
6043 6243 4
6044 6244 5
6045 6245 3
6046 6246 2
6047 6247 10
6048 6248 8
6049 6249 6
6050 6250 6
6051 6251 4
6052 6252 11
6053 6253 7
6054 6254 6
6055 6255 4
6056 6256 8
6057 6257 6
6058 6258 4
6059 6259 9
6060 6260 5
6061 6261 7
6062 6262 7
6063 6263 8
6064 6264 5
6065 6265 4
6066 6266 1
6067 6267 1
6068 6268 4
6069 6269 3
6070 6270 1
6071 6271 1
6072 6272 1
6073 6273 4
6074 6274 4
6075 6275 1
6076 6276 3
6077 6277 2
6078 6278 2
6079 6279 5
6080 6280 1
6081 6281 3
6082 6282 1
6083 6283 1
6084 6284 1
6085 6285 3
6086 6286 1
6087 6287 1
6088 6288 1
6089 6289 5
6090 6290 1
6091 6291 6
6092 6292 3
6093 6293 4
6094 6294 2
6095 6295 2
6096 6296 1
6097 6297 2
6098 6298 4
6099 6299 7
6100 6300 7
6101 6301 8
6102 6302 4
6103 6303 7
6104 6304 3
6105 6305 4
6106 6306 2
6107 6307 4
6108 6308 6
6109 6309 6
6110 6310 1
6111 6311 2
6112 6312 2
6113 6313 5
6114 6314 8
6115 6315 4
6116 6316 8
6117 6317 7
6118 6318 1
6119 6319 2
6120 6320 3
6121 6321 6
6122 6322 6
6123 6323 2
6124 6324 3
6125 6325 2
6126 6326 4
6127 6327 4
6128 6328 4
6129 6329 4
6130 6330 4
6131 6331 4
6132 6332 4
6133 6333 1
6134 6334 1
6135 6335 1
6136 6336 1
6137 6337 1
6138 6338 1
6139 6339 1
6140 6340 1
6141 6341 1
6142 6342 1
6143 6343 1
6144 6344 1
6145 6345 1
6146 6346 1
6147 6347 1
6148 6348 1
6149 6349 1
6150 6350 1
6151 6351 4
6152 6352 1
6153 6353 1
6154 6354 1
6155 6355 1
6156 6356 1
6157 6357 1
6158 6358 1
6159 6359 1
6160 6360 1
6161 6361 1
6162 6362 1
6163 6363 1
6164 6364 1
6165 6365 1
6166 6366 1
6167 6367 1
6168 6368 3
6169 6369 1
6170 6370 1
6171 6371 1
6172 6372 1
6173 6373 1
6174 6374 1
6175 6375 1
6176 6376 1
6177 6377 1
6178 6378 1
6179 6379 3
6180 6380 1
6181 6381 1
6182 6382 1
6183 6383 1
6184 6384 1
6185 6385 1
6186 6386 1
6187 6387 1
6188 6388 1
6189 6389 1
6190 6390 1
6191 6391 1
6192 6392 1
6193 6393 1
6194 6394 1
6195 6395 1
6196 6396 1
6197 6397 1
6198 6398 5
6199 6399 1
6200 6400 1
6201 6401 1
6202 6402 1
6203 6403 4
6204 6404 3
6205 6405 1
6206 6406 1
6207 6407 1
6208 6408 1
6209 6409 4
6210 6410 1
6211 6411 1
6212 6412 1
6213 6413 1
6214 6414 1
6215 6415 1
6216 6416 1
6217 6417 1
6218 6418 1
6219 6419 1
6220 6420 4
6221 6421 5
6222 6422 4
6223 6423 3
6224 6424 3
6225 6425 5
6226 6426 1
6227 6427 3
6228 6428 1
6229 6429 3
6230 6430 1
6231 6431 1
6232 6432 1
6233 6433 1
6234 6434 1
6235 6435 1
6236 6436 1
6237 6437 1
6238 6438 1
6239 6439 1
6240 6440 1
6241 6441 1
6242 6442 1
6243 6443 1
6244 6444 1
6245 6445 1
6246 6446 1
6247 6447 1
6248 6448 1
6249 6449 1
6250 6450 1
6251 6451 1
6252 6452 3
6253 6453 1
6254 6454 6
6255 6455 1
6256 6456 1
6257 6457 2
6258 6458 1
6259 6459 1
6260 6460 1
6261 6461 1
6262 6462 1
6263 6463 1
6264 6464 1
6265 6465 1
6266 6466 1
6267 6467 1
6268 6468 1
6269 6469 1
6270 6470 1
6271 6471 1
6272 6472 1
6273 6473 1
6274 6474 1
6275 6475 1
6276 6476 1
6277 6477 7
6278 6478 3
6279 6479 14
6280 6480 7
6281 6481 1
6282 6482 1
6283 6483 3
6284 6484 1
6285 6485 1
6286 6486 4
6287 6487 2
6288 6488 1
6289 6489 1
6290 6490 7
6291 6491 8
6292 6492 2
6293 6493 10
6294 6494 2
6295 6495 12
6296 6496 1
6297 6497 3
6298 6498 6
6299 6499 10
6300 6500 12
6301 6501 9
6302 6502 7
6303 6503 10
6304 6504 14
6305 6505 7
6306 6506 4
6307 6507 10
6308 6508 10
6309 6509 23
6310 6510 26
6311 6511 10
6312 6512 6
6313 6513 7
6314 6514 1
6315 6515 2
6316 6516 4
6317 6517 3
6318 6518 1
6319 6519 7
6320 6520 2
6321 6521 3
6322 6522 1
6323 6523 10
6324 6524 3
6325 6525 16
6326 6526 1
6327 6527 1
6328 6528 5
6329 6529 10
6330 6530 1
6331 6531 2
6332 6532 2
6333 6533 11
6334 6534 11
6335 6535 3
6336 6536 3
6337 6537 1
6338 6538 4
6339 6539 2
6340 6540 5
6341 6541 3
6342 6542 7
6343 6543 9
6344 6544 13
6345 6545 14
6346 6546 9
6347 6547 2
6348 6548 2
6349 6549 1
6350 6550 10
6351 6551 6
6352 6552 14
6353 6553 9
6354 6554 11
6355 6555 6
6356 6556 2
6357 6557 15
6358 6558 2
6359 6559 9
6360 6560 1
6361 6561 4
6362 6562 3
6363 6563 1
6364 6564 6
6365 6565 1
6366 6566 10
6367 6567 10
6368 6568 13
6369 6569 7
6370 6570 8
6371 6571 8
6372 6572 8
6373 6573 14
6374 6574 7
6375 6575 18
6376 6576 14
6377 6577 11
6378 6578 10
6379 6579 16
6380 6580 12
6381 6581 16
6382 6582 9
6383 6583 17
6384 6584 6
6385 6585 1
6386 6586 3
6387 6587 2
6388 6588 11
6389 6589 5
6390 6590 6
6391 6591 2
6392 6592 6
6393 6593 1
6394 6594 10
6395 6595 3
6396 6596 4
6397 6597 2
6398 6598 9
6399 6599 15
6400 6600 12
6401 6601 4
6402 6602 6
6403 6603 1
6404 6604 1
6405 6605 1
6406 6606 1
6407 6607 1
6408 6608 1
6409 6609 1
6410 6610 1
6411 6611 1
6412 6612 1
6413 6613 1
6414 6614 1
6415 6615 1
6416 6616 1
6417 6617 1
6418 6618 1
6419 6619 1
6420 6620 1
6421 6621 1
6422 6622 1
6423 6623 1
6424 6624 1
6425 6625 1
6426 6626 1
6427 6627 1
6428 6628 1
6429 6629 1
6430 6630 1
6431 6631 1
6432 6632 1
6433 6633 1
6434 6634 1
6435 6635 1
6436 6636 2
6437 6637 1
6438 6638 2
6439 6639 3
6440 6640 1
6441 6641 1
6442 6642 1
6443 6643 1
6444 6644 1
6445 6645 1
6446 6646 1
6447 6647 1
6448 6648 1
6449 6649 1
6450 6650 1
6451 6651 1
6452 6652 1
6453 6653 1
6454 6654 1
6455 6655 1
6456 6656 1
6457 6657 1
6458 6658 1
6459 6659 1
6460 6660 1
6461 6661 1
6462 6662 1
6463 6663 1
6464 6664 1
6465 6665 1
6466 6666 1
6467 6667 1
6468 6668 1
6469 6669 1
6470 6670 1
6471 6671 1
6472 6672 1
6473 6673 1
6474 6674 1
6475 6675 1
6476 6676 1
6477 6677 1
6478 6678 1
6479 6679 1
6480 6680 1
6481 6681 1
6482 6682 1
6483 6683 1
6484 6684 1
6485 6685 1
6486 6686 1
6487 6687 1
6488 6688 1
6489 6689 1
6490 6690 1
6491 6691 1
6492 6692 1
6493 6693 1
6494 6694 1
6495 6695 1
6496 6696 1
6497 6697 1
6498 6698 1
6499 6699 1
6500 6700 1
6501 6701 1
6502 6702 1
6503 6703 1
6504 6704 1
6505 6705 1
6506 6706 1
6507 6707 1
6508 6708 1
6509 6709 1
6510 6710 1
6511 6711 1
6512 6712 1
6513 6713 1
6514 6714 1
6515 6715 1
6516 6716 1
6517 6717 1
6518 6718 1
6519 6719 7
6520 6720 1
6521 6721 1
6522 6722 7
6523 6723 1
6524 6724 1
6525 6725 1
6526 6726 1
6527 6727 1
6528 6728 1
6529 6729 1
6530 6730 1
6531 6731 1
6532 6732 1
6533 6733 1
6534 6734 1
6535 6735 1
6536 6736 1
6537 6737 1
6538 6738 1
6539 6739 1
6540 6740 1
6541 6741 1
6542 6742 0
6543 6743 0
6544 6744 0
6545 6745 0
6546 6746 0
6547 6747 0
6548 6748 0
6549 6749 0
6550 6750 0
6551 6751 0
6552 6752 0
6553 6753 0
6554 6754 0
6555 6755 0
6556 6756 0
6557 6757 0
6558 6758 0
6559 6759 0
6560 6760 0
6561 6761 0
6562 6762 0
6563 6763 0
6564 6764 0
6565 6765 0
6566 6766 0
6567 6767 0
6568 6768 0
6569 6769 0
6570 6770 0
6571 6771 0
6572 6772 0
6573 6773 0
6574 6774 0
6575 6775 0
6576 6776 0
6577 6777 0
6578 6778 0
6579 6779 0
6580 6780 0
6581 6781 0
6582 6782 0
6583 6783 0
6584 6784 0
6585 6785 0
6586 6786 0
6587 6787 0
6588 6788 0
6589 6789 0
6590 6790 0
6591 6791 0
6592 6792 0
6593 6793 0
6594 6794 0
6595 6795 0
6596 6796 0
6597 6797 0
6598 6798 0
6599 6799 0
6600 6800 0
6601 6801 0
6602 6802 0
6603 6803 0
6604 6804 0
6605 6805 0
6606 6806 0
6607 6807 0
6608 6808 0
6609 6809 0
6610 6810 0
6611 6811 0
6612 6812 3
6613 6813 0
6614 6814 0
6615 6815 0
6616 6816 0
6617 6817 0
6618 6818 0
6619 6819 0
6620 6820 0
6621 6821 0
6622 6822 0
6623 6823 0
6624 6824 0
6625 6825 0
6626 6826 0
6627 6827 0
6628 6828 0
6629 6829 0
6630 6830 0
6631 6831 0
6632 6832 0
6633 6833 0
6634 6834 0
6635 6835 0
6636 6836 0
6637 6837 0
6638 6838 1
6639 6839 18
6640 6840 27
6641 6841 21
6642 6842 21
6643 6843 25
6644 6844 13
6645 6845 23
6646 6846 30
6647 6847 28
6648 6848 31
6649 6849 19
6650 6850 19
6651 6851 21
6652 6852 6
6653 6853 19
6654 6854 25
6655 6855 12
6656 6856 17
6657 6857 28
6658 6858 46
6659 6859 50
6660 6860 30
6661 6861 52
6662 6862 44
6663 6863 34
6664 6864 67
6665 6865 46
6666 6866 36
6667 6867 26
6668 6868 45
6669 6869 41
6670 6870 48
6671 6871 32
6672 6872 54
6673 6873 49
6674 6874 40
6675 6875 54
6676 6876 25
6677 6877 44
6678 6878 41
6679 6879 40
6680 6880 37
6681 6881 52
6682 6882 57
6683 6883 46
6684 6884 50
6685 6885 61
6686 6886 52
6687 6887 61
6688 6888 61
6689 6889 48
6690 6890 45
6691 6891 61
6692 6892 57
6693 6893 39
6694 6894 62
6695 6895 48
6696 6896 37
6697 6897 53
6698 6898 58
6699 6899 34
6700 6900 45
6701 6901 52
6702 6902 44
6703 6903 58
6704 6904 19
6705 6905 54
6706 6906 43
6707 6907 57
6708 6908 61
6709 6909 59
6710 6910 53
6711 6911 53
6712 6912 34
6713 6913 49
6714 6914 58
6715 6915 58
6716 6916 48
6717 6917 48
6718 6918 70
6719 6919 58
6720 6920 43
6721 6921 54
6722 6922 53
6723 6923 36
6724 6924 66
6725 6925 64
6726 6926 66
6727 6927 55
6728 6928 50
6729 6929 37
6730 6930 45
6731 6931 45
6732 6932 43
6733 6933 37
6734 6934 55
6735 6935 46
6736 6936 14
6737 6937 26
6738 6938 18
6739 6939 39
6740 6940 35
6741 6941 25
6742 6942 23
6743 6943 23
6744 6944 22
6745 6945 17
6746 6946 15
6747 6947 26
6748 6948 35
6749 6949 23
6750 6950 31
6751 6951 22
6752 6952 18
6753 6953 15
6754 6954 15
6755 6955 23
6756 6956 17
6757 6957 50
6758 6958 39
6759 6959 35
6760 6960 40
6761 6961 30
6762 6962 30
6763 6963 52
6764 6964 21
6765 6965 40
6766 6966 48
6767 6967 30
6768 6968 27
6769 6969 39
6770 6970 32
6771 6971 31
6772 6972 26
6773 6973 36
6774 6974 34
6775 6975 55
6776 6976 40
6777 6977 39
6778 6978 31
6779 6979 30
6780 6980 26
6781 6981 26
6782 6982 49
6783 6983 49
6784 6984 41
6785 6985 58
6786 6986 62
6787 6987 54
6788 6988 77
6789 6989 75
6790 6990 55
6791 6991 80
6792 6992 70
6793 6993 70
6794 6994 71
6795 6995 80
6796 6996 80
6797 6997 68
6798 6998 70
6799 6999 58
6800 7000 68
6801 7001 63
