# Supplementary material for: Histone variant H2A.Z modulates nucleosome dynamics to promote DNA accessibility
Source: Nat Commun. 2023 Feb 11;14:769. doi: 10.1038/s41467-023-36465-5 (PMC9918499; doi:10.1038/s41467-023-36465-5)
Supplement: Supplementary file 4 — Source Data [file 41467_2023_36465_MOESM4_ESM.zip › data/H2AZ_Ctail_hist_DNA_interaction_outer_1.txt]

1 201 6
2 202 9
3 203 11
4 204 9
5 205 13
6 206 9
7 207 9
8 208 0
9 209 9
10 210 9
11 211 0
12 212 6
13 213 6
14 214 6
15 215 9
16 216 0
17 217 7
18 218 0
19 219 9
20 220 7
21 221 6
22 222 6
23 223 0
24 224 9
25 225 6
26 226 9
27 227 7
28 228 4
29 229 9
30 230 11
31 231 7
32 232 9
33 233 9
34 234 7
35 235 4
36 236 6
37 237 6
38 238 0
39 239 0
40 240 0
41 241 0
42 242 0
43 243 0
44 244 0
45 245 6
46 246 9
47 247 7
48 248 4
49 249 7
50 250 4
51 251 7
52 252 9
53 253 4
54 254 4
55 255 6
56 256 13
57 257 9
58 258 22
59 259 2
60 260 6
61 261 0
62 262 6
63 263 9
64 264 11
65 265 0
66 266 0
67 267 0
68 268 0
69 269 4
70 270 7
71 271 0
72 272 0
73 273 2
74 274 2
75 275 7
76 276 7
77 277 0
78 278 0
79 279 4
80 280 11
81 281 6
82 282 0
83 283 0
84 284 2
85 285 2
86 286 6
87 287 11
88 288 7
89 289 7
90 290 2
91 291 0
92 292 0
93 293 2
94 294 2
95 295 0
96 296 0
97 297 7
98 298 15
99 299 6
100 300 9
101 301 13
102 302 6
103 303 7
104 304 11
105 305 6
106 306 0
107 307 6
108 308 7
109 309 7
110 310 9
111 311 9
112 312 9
113 313 7
114 314 9
115 315 2
116 316 6
117 317 11
118 318 17
119 319 0
120 320 0
121 321 0
122 322 0
123 323 0
124 324 0
125 325 0
126 326 9
127 327 0
128 328 2
129 329 0
130 330 7
131 331 7
132 332 6
133 333 0
134 334 7
135 335 7
136 336 13
137 337 4
138 338 0
139 339 0
140 340 13
141 341 9
142 342 26
143 343 30
144 344 24
145 345 9
146 346 9
147 347 9
148 348 9
149 349 15
150 350 15
151 351 7
152 352 2
153 353 0
154 354 0
155 355 0
156 356 0
157 357 4
158 358 0
159 359 0
160 360 0
161 361 9
162 362 0
163 363 2
164 364 0
165 365 7
166 366 0
167 367 0
168 368 0
169 369 0
170 370 0
171 371 9
172 372 0
173 373 0
174 374 6
175 375 0
176 376 11
177 377 0
178 378 7
179 379 0
180 380 15
181 381 6
182 382 11
183 383 6
184 384 0
185 385 0
186 386 6
187 387 0
188 388 6
189 389 11
190 390 0
191 391 6
192 392 0
193 393 11
194 394 7
195 395 7
196 396 2
197 397 13
198 398 6
199 399 2
200 400 0
201 401 0
202 402 0
203 403 2
204 404 0
205 405 0
206 406 0
207 407 0
208 408 0
209 409 0
210 410 0
211 411 0
212 412 0
213 413 0
214 414 0
215 415 0
216 416 0
217 417 0
218 418 0
219 419 0
220 420 0
221 421 0
222 422 0
223 423 0
224 424 0
225 425 0
226 426 0
227 427 0
228 428 0
229 429 0
230 430 0
231 431 0
232 432 0
233 433 0
234 434 0
235 435 0
236 436 0
237 437 0
238 438 0
239 439 0
240 440 0
241 441 0
242 442 0
243 443 0
244 444 0
245 445 0
246 446 0
247 447 0
248 448 0
249 449 0
250 450 0
251 451 0
252 452 0
253 453 0
254 454 0
255 455 0
256 456 0
257 457 0
258 458 0
259 459 0
260 460 0
261 461 0
262 462 2
263 463 0
264 464 0
265 465 0
266 466 0
267 467 0
268 468 0
269 469 0
270 470 0
271 471 0
272 472 0
273 473 0
274 474 0
275 475 0
276 476 4
277 477 2
278 478 0
279 479 0
280 480 0
281 481 11
282 482 6
283 483 6
284 484 6
285 485 0
286 486 0
287 487 15
288 488 6
289 489 0
290 490 0
291 491 0
292 492 0
293 493 2
294 494 0
295 495 0
296 496 0
297 497 0
298 498 0
299 499 0
300 500 6
301 501 0
302 502 2
303 503 0
304 504 0
305 505 0
306 506 0
307 507 0
308 508 0
309 509 0
310 510 0
311 511 0
312 512 0
313 513 0
314 514 0
315 515 0
316 516 0
317 517 0
318 518 0
319 519 0
320 520 0
321 521 0
322 522 0
323 523 0
324 524 0
325 525 4
326 526 0
327 527 0
328 528 0
329 529 6
330 530 9
331 531 18
332 532 11
333 533 18
334 534 13
335 535 7
336 536 7
337 537 9
338 538 4
339 539 13
340 540 15
341 541 0
342 542 2
343 543 4
344 544 0
345 545 7
346 546 0
347 547 2
348 548 7
349 549 15
350 550 7
351 551 15
352 552 20
353 553 22
354 554 28
355 555 0
356 556 0
357 557 4
358 558 26
359 559 17
360 560 13
361 561 6
362 562 13
363 563 6
364 564 0
365 565 7
366 566 0
367 567 0
368 568 0
369 569 0
370 570 0
371 571 0
372 572 7
373 573 7
374 574 4
375 575 17
376 576 13
377 577 9
378 578 7
379 579 20
380 580 20
381 581 30
382 582 26
383 583 7
384 584 9
385 585 13
386 586 9
387 587 0
388 588 0
389 589 0
390 590 0
391 591 2
392 592 26
393 593 11
394 594 17
395 595 6
396 596 13
397 597 20
398 598 18
399 599 13
400 600 4
401 601 28
402 602 22
403 603 33
404 604 22
405 605 20
406 606 13
407 607 13
408 608 17
409 609 20
410 610 11
411 611 18
412 612 17
413 613 0
414 614 31
415 615 31
416 616 9
417 617 6
418 618 2
419 619 9
420 620 28
421 621 20
422 622 6
423 623 22
424 624 17
425 625 30
426 626 26
427 627 17
428 628 9
429 629 9
430 630 22
431 631 15
432 632 17
433 633 24
434 634 33
435 635 13
436 636 26
437 637 15
438 638 13
439 639 17
440 640 18
441 641 17
442 642 7
443 643 2
444 644 0
445 645 0
446 646 2
447 647 0
448 648 0
449 649 0
450 650 0
451 651 0
452 652 0
453 653 0
454 654 2
455 655 2
456 656 2
457 657 2
458 658 2
459 659 4
460 660 6
461 661 0
462 662 0
463 663 0
464 664 0
465 665 0
466 666 0
467 667 0
468 668 0
469 669 0
470 670 0
471 671 0
472 672 0
473 673 0
474 674 0
475 675 0
476 676 0
477 677 0
478 678 0
479 679 0
480 680 0
481 681 0
482 682 0
483 683 0
484 684 13
485 685 4
486 686 0
487 687 0
488 688 4
489 689 0
490 690 2
491 691 0
492 692 0
493 693 0
494 694 0
495 695 0
496 696 0
497 697 0
498 698 0
499 699 0
500 700 0
501 701 0
502 702 0
503 703 0
504 704 0
505 705 0
506 706 4
507 707 0
508 708 6
509 709 2
510 710 2
511 711 0
512 712 0
513 713 0
514 714 0
515 715 0
516 716 0
517 717 0
518 718 0
519 719 0
520 720 0
521 721 0
522 722 0
523 723 0
524 724 0
525 725 0
526 726 0
527 727 0
528 728 0
529 729 0
530 730 0
531 731 0
532 732 0
533 733 0
534 734 0
535 735 0
536 736 0
537 737 0
538 738 0
539 739 0
540 740 0
541 741 0
542 742 0
543 743 0
544 744 0
545 745 0
546 746 0
547 747 0
548 748 0
549 749 0
550 750 0
551 751 0
552 752 0
553 753 0
554 754 0
555 755 0
556 756 0
557 757 0
558 758 0
559 759 0
560 760 0
561 761 0
562 762 0
563 763 0
564 764 0
565 765 0
566 766 0
567 767 0
568 768 0
569 769 0
570 770 0
571 771 0
572 772 0
573 773 0
574 774 0
575 775 0
576 776 0
577 777 0
578 778 0
579 779 0
580 780 0
581 781 0
582 782 0
583 783 0
584 784 0
585 785 0
586 786 0
587 787 0
588 788 0
589 789 0
590 790 0
591 791 0
592 792 0
593 793 0
594 794 0
595 795 0
596 796 0
597 797 0
598 798 0
599 799 0
600 800 0
601 801 0
602 802 0
603 803 0
604 804 0
605 805 0
606 806 0
607 807 0
608 808 0
609 809 0
610 810 0
611 811 0
612 812 0
613 813 0
614 814 0
615 815 0
616 816 0
617 817 0
618 818 0
619 819 0
620 820 0
621 821 0
622 822 0
623 823 0
624 824 0
625 825 0
626 826 0
627 827 0
628 828 0
629 829 0
630 830 0
631 831 0
632 832 0
633 833 0
634 834 0
635 835 0
636 836 0
637 837 0
638 838 0
639 839 0
640 840 0
641 841 0
642 842 0
643 843 0
644 844 0
645 845 0
646 846 0
647 847 0
648 848 0
649 849 0
650 850 0
651 851 0
652 852 0
653 853 0
654 854 0
655 855 0
656 856 0
657 857 0
658 858 0
659 859 0
660 860 0
661 861 0
662 862 0
663 863 0
664 864 0
665 865 0
666 866 0
667 867 0
668 868 0
669 869 0
670 870 0
671 871 0
672 872 0
673 873 0
674 874 0
675 875 0
676 876 0
677 877 0
678 878 0
679 879 0
680 880 0
681 881 0
682 882 0
683 883 0
684 884 0
685 885 0
686 886 0
687 887 0
688 888 0
689 889 0
690 890 0
691 891 0
692 892 0
693 893 0
694 894 0
695 895 0
696 896 0
697 897 0
698 898 0
699 899 0
700 900 0
701 901 0
702 902 0
703 903 0
704 904 0
705 905 0
706 906 0
707 907 0
708 908 0
709 909 0
710 910 0
711 911 0
712 912 0
713 913 0
714 914 0
715 915 0
716 916 0
717 917 0
718 918 0
719 919 0
720 920 0
721 921 0
722 922 0
723 923 0
724 924 0
725 925 0
726 926 0
727 927 0
728 928 0
729 929 0
730 930 0
731 931 0
732 932 0
733 933 0
734 934 0
735 935 0
736 936 0
737 937 0
738 938 0
739 939 0
740 940 0
741 941 0
742 942 0
743 943 0
744 944 0
745 945 0
746 946 0
747 947 0
748 948 0
749 949 0
750 950 0
751 951 0
752 952 0
753 953 0
754 954 0
755 955 0
756 956 0
757 957 0
758 958 0
759 959 0
760 960 0
761 961 0
762 962 0
763 963 0
764 964 0
765 965 0
766 966 0
767 967 0
768 968 0
769 969 0
770 970 0
771 971 0
772 972 0
773 973 0
774 974 0
775 975 0
776 976 0
777 977 0
778 978 0
779 979 0
780 980 0
781 981 0
782 982 0
783 983 0
784 984 0
785 985 0
786 986 0
787 987 0
788 988 0
789 989 0
790 990 0
791 991 0
792 992 0
793 993 0
794 994 0
795 995 0
796 996 0
797 997 0
798 998 0
799 999 0
800 1000 0
801 1001 0
802 1002 0
803 1003 0
804 1004 0
805 1005 0
806 1006 0
807 1007 0
808 1008 0
809 1009 0
810 1010 0
811 1011 0
812 1012 0
813 1013 0
814 1014 0
815 1015 0
816 1016 0
817 1017 0
818 1018 0
819 1019 0
820 1020 0
821 1021 0
822 1022 0
823 1023 0
824 1024 0
825 1025 0
826 1026 0
827 1027 0
828 1028 0
829 1029 0
830 1030 0
831 1031 0
832 1032 0
833 1033 0
834 1034 0
835 1035 0
836 1036 0
837 1037 0
838 1038 0
839 1039 0
840 1040 0
841 1041 0
842 1042 0
843 1043 0
844 1044 0
845 1045 0
846 1046 0
847 1047 0
848 1048 0
849 1049 0
850 1050 0
851 1051 0
852 1052 0
853 1053 0
854 1054 0
855 1055 0
856 1056 0
857 1057 0
858 1058 0
859 1059 0
860 1060 0
861 1061 0
862 1062 0
863 1063 0
864 1064 0
865 1065 0
866 1066 0
867 1067 0
868 1068 0
869 1069 0
870 1070 0
871 1071 0
872 1072 0
873 1073 0
874 1074 0
875 1075 0
876 1076 0
877 1077 0
878 1078 0
879 1079 0
880 1080 0
881 1081 0
882 1082 0
883 1083 0
884 1084 0
885 1085 0
886 1086 0
887 1087 0
888 1088 0
889 1089 0
890 1090 0
891 1091 0
892 1092 0
893 1093 0
894 1094 0
895 1095 0
896 1096 0
897 1097 0
898 1098 0
899 1099 0
900 1100 0
901 1101 0
902 1102 0
903 1103 0
904 1104 0
905 1105 0
906 1106 0
907 1107 0
908 1108 0
909 1109 0
910 1110 0
911 1111 0
912 1112 0
913 1113 0
914 1114 0
915 1115 0
916 1116 0
917 1117 0
918 1118 0
919 1119 0
920 1120 0
921 1121 0
922 1122 0
923 1123 0
924 1124 0
925 1125 0
926 1126 0
927 1127 0
928 1128 0
929 1129 0
930 1130 0
931 1131 0
932 1132 0
933 1133 0
934 1134 0
935 1135 0
936 1136 0
937 1137 0
938 1138 0
939 1139 0
940 1140 0
941 1141 0
942 1142 0
943 1143 0
944 1144 0
945 1145 0
946 1146 0
947 1147 0
948 1148 0
949 1149 0
950 1150 0
951 1151 0
952 1152 0
953 1153 0
954 1154 0
955 1155 0
956 1156 0
957 1157 0
958 1158 0
959 1159 0
960 1160 0
961 1161 0
962 1162 0
963 1163 0
964 1164 0
965 1165 0
966 1166 0
967 1167 0
968 1168 0
969 1169 0
970 1170 0
971 1171 0
972 1172 0
973 1173 0
974 1174 0
975 1175 0
976 1176 0
977 1177 0
978 1178 0
979 1179 0
980 1180 0
981 1181 0
982 1182 0
983 1183 0
984 1184 0
985 1185 0
986 1186 0
987 1187 0
988 1188 0
989 1189 0
990 1190 0
991 1191 0
992 1192 0
993 1193 0
994 1194 0
995 1195 0
996 1196 0
997 1197 0
998 1198 0
999 1199 0
1000 1200 0
1001 1201 0
1002 1202 0
1003 1203 0
1004 1204 0
1005 1205 0
1006 1206 0
1007 1207 0
1008 1208 0
1009 1209 0
1010 1210 0
1011 1211 0
1012 1212 0
1013 1213 0
1014 1214 0
1015 1215 0
1016 1216 0
1017 1217 0
1018 1218 0
1019 1219 0
1020 1220 0
1021 1221 0
1022 1222 0
1023 1223 0
1024 1224 0
1025 1225 0
1026 1226 0
1027 1227 0
1028 1228 0
1029 1229 0
1030 1230 0
1031 1231 0
1032 1232 0
1033 1233 0
1034 1234 0
1035 1235 0
1036 1236 0
1037 1237 0
1038 1238 0
1039 1239 0
1040 1240 0
1041 1241 0
1042 1242 0
1043 1243 0
1044 1244 0
1045 1245 13
1046 1246 2
1047 1247 0
1048 1248 24
1049 1249 0
1050 1250 0
1051 1251 0
1052 1252 0
1053 1253 0
1054 1254 0
1055 1255 0
1056 1256 0
1057 1257 0
1058 1258 6
1059 1259 0
1060 1260 4
1061 1261 0
1062 1262 17
1063 1263 9
1064 1264 22
1065 1265 11
1066 1266 11
1067 1267 11
1068 1268 2
1069 1269 15
1070 1270 7
1071 1271 6
1072 1272 15
1073 1273 20
1074 1274 17
1075 1275 20
1076 1276 31
1077 1277 18
1078 1278 22
1079 1279 17
1080 1280 2
1081 1281 44
1082 1282 59
1083 1283 57
1084 1284 44
1085 1285 56
1086 1286 54
1087 1287 48
1088 1288 72
1089 1289 67
1090 1290 81
1091 1291 44
1092 1292 76
1093 1293 52
1094 1294 61
1095 1295 43
1096 1296 57
1097 1297 78
1098 1298 67
1099 1299 48
1100 1300 56
1101 1301 76
1102 1302 44
1103 1303 41
1104 1304 96
1105 1305 80
1106 1306 83
1107 1307 78
1108 1308 57
1109 1309 57
1110 1310 80
1111 1311 68
1112 1312 54
1113 1313 59
1114 1314 72
1115 1315 54
1116 1316 74
1117 1317 24
1118 1318 31
1119 1319 35
1120 1320 9
1121 1321 30
1122 1322 31
1123 1323 44
1124 1324 28
1125 1325 9
1126 1326 0
1127 1327 11
1128 1328 7
1129 1329 0
1130 1330 0
1131 1331 0
1132 1332 9
1133 1333 9
1134 1334 17
1135 1335 7
1136 1336 7
1137 1337 0
1138 1338 2
1139 1339 0
1140 1340 7
1141 1341 11
1142 1342 20
1143 1343 13
1144 1344 11
1145 1345 11
1146 1346 17
1147 1347 39
1148 1348 46
1149 1349 50
1150 1350 63
1151 1351 74
1152 1352 50
1153 1353 63
1154 1354 57
1155 1355 72
1156 1356 85
1157 1357 72
1158 1358 67
1159 1359 72
1160 1360 59
1161 1361 76
1162 1362 65
1163 1363 54
1164 1364 57
1165 1365 61
1166 1366 68
1167 1367 67
1168 1368 80
1169 1369 72
1170 1370 44
1171 1371 59
1172 1372 65
1173 1373 70
1174 1374 70
1175 1375 57
1176 1376 44
1177 1377 59
1178 1378 35
1179 1379 41
1180 1380 28
1181 1381 15
1182 1382 2
1183 1383 11
1184 1384 18
1185 1385 35
1186 1386 7
1187 1387 26
1188 1388 15
1189 1389 46
1190 1390 52
1191 1391 33
1192 1392 50
1193 1393 33
1194 1394 67
1195 1395 35
1196 1396 59
1197 1397 63
1198 1398 52
1199 1399 68
1200 1400 37
1201 1401 50
1202 1402 37
1203 1403 50
1204 1404 96
1205 1405 81
1206 1406 80
1207 1407 57
1208 1408 39
1209 1409 44
1210 1410 39
1211 1411 24
1212 1412 43
1213 1413 39
1214 1414 24
1215 1415 39
1216 1416 39
1217 1417 15
1218 1418 41
1219 1419 37
1220 1420 63
1221 1421 50
1222 1422 11
1223 1423 46
1224 1424 28
1225 1425 31
1226 1426 28
1227 1427 41
1228 1428 37
1229 1429 54
1230 1430 26
1231 1431 0
1232 1432 31
1233 1433 2
1234 1434 6
1235 1435 9
1236 1436 0
1237 1437 11
1238 1438 13
1239 1439 0
1240 1440 0
1241 1441 6
1242 1442 0
1243 1443 6
1244 1444 2
1245 1445 0
1246 1446 0
1247 1447 0
1248 1448 11
1249 1449 11
1250 1450 2
1251 1451 2
1252 1452 11
1253 1453 9
1254 1454 0
1255 1455 0
1256 1456 4
1257 1457 4
1258 1458 7
1259 1459 11
1260 1460 9
1261 1461 28
1262 1462 35
1263 1463 15
1264 1464 0
1265 1465 20
1266 1466 20
1267 1467 30
1268 1468 24
1269 1469 15
1270 1470 7
1271 1471 35
1272 1472 39
1273 1473 20
1274 1474 43
1275 1475 24
1276 1476 37
1277 1477 0
1278 1478 0
1279 1479 0
1280 1480 0
1281 1481 0
1282 1482 0
1283 1483 0
1284 1484 0
1285 1485 0
1286 1486 0
1287 1487 0
1288 1488 0
1289 1489 0
1290 1490 0
1291 1491 0
1292 1492 0
1293 1493 0
1294 1494 0
1295 1495 0
1296 1496 0
1297 1497 0
1298 1498 7
1299 1499 9
1300 1500 0
1301 1501 0
1302 1502 2
1303 1503 7
1304 1504 0
1305 1505 0
1306 1506 2
1307 1507 4
1308 1508 24
1309 1509 0
1310 1510 11
1311 1511 0
1312 1512 0
1313 1513 0
1314 1514 0
1315 1515 9
1316 1516 0
1317 1517 2
1318 1518 13
1319 1519 18
1320 1520 0
1321 1521 0
1322 1522 0
1323 1523 0
1324 1524 0
1325 1525 9
1326 1526 15
1327 1527 0
1328 1528 0
1329 1529 6
1330 1530 20
1331 1531 0
1332 1532 0
1333 1533 9
1334 1534 15
1335 1535 46
1336 1536 52
1337 1537 39
1338 1538 43
1339 1539 41
1340 1540 20
1341 1541 33
1342 1542 44
1343 1543 13
1344 1544 13
1345 1545 11
1346 1546 31
1347 1547 54
1348 1548 15
1349 1549 20
1350 1550 15
1351 1551 24
1352 1552 18
1353 1553 30
1354 1554 22
1355 1555 43
1356 1556 39
1357 1557 54
1358 1558 35
1359 1559 26
1360 1560 33
1361 1561 7
1362 1562 48
1363 1563 54
1364 1564 35
1365 1565 7
1366 1566 52
1367 1567 46
1368 1568 61
1369 1569 22
1370 1570 9
1371 1571 13
1372 1572 31
1373 1573 7
1374 1574 24
1375 1575 35
1376 1576 4
1377 1577 0
1378 1578 9
1379 1579 6
1380 1580 6
1381 1581 4
1382 1582 24
1383 1583 15
1384 1584 2
1385 1585 0
1386 1586 0
1387 1587 0
1388 1588 0
1389 1589 0
1390 1590 0
1391 1591 0
1392 1592 0
1393 1593 0
1394 1594 0
1395 1595 0
1396 1596 0
1397 1597 0
1398 1598 0
1399 1599 0
1400 1600 0
1401 1601 0
1402 1602 0
1403 1603 0
1404 1604 0
1405 1605 0
1406 1606 0
1407 1607 0
1408 1608 0
1409 1609 0
1410 1610 0
1411 1611 0
1412 1612 0
1413 1613 0
1414 1614 0
1415 1615 0
1416 1616 0
1417 1617 0
1418 1618 0
1419 1619 0
1420 1620 0
1421 1621 0
1422 1622 0
1423 1623 0
1424 1624 0
1425 1625 0
1426 1626 0
1427 1627 0
1428 1628 0
1429 1629 0
1430 1630 0
1431 1631 0
1432 1632 0
1433 1633 0
1434 1634 0
1435 1635 0
1436 1636 0
1437 1637 0
1438 1638 0
1439 1639 0
1440 1640 0
1441 1641 0
1442 1642 0
1443 1643 0
1444 1644 0
1445 1645 0
1446 1646 0
1447 1647 0
1448 1648 15
1449 1649 0
1450 1650 0
1451 1651 0
1452 1652 0
1453 1653 0
1454 1654 17
1455 1655 0
1456 1656 0
1457 1657 0
1458 1658 2
1459 1659 0
1460 1660 0
1461 1661 0
1462 1662 0
1463 1663 7
1464 1664 7
1465 1665 0
1466 1666 0
1467 1667 17
1468 1668 4
1469 1669 0
1470 1670 0
1471 1671 0
1472 1672 0
1473 1673 0
1474 1674 0
1475 1675 0
1476 1676 0
1477 1677 0
1478 1678 0
1479 1679 0
1480 1680 0
1481 1681 0
1482 1682 0
1483 1683 0
1484 1684 0
1485 1685 0
1486 1686 0
1487 1687 0
1488 1688 0
1489 1689 0
1490 1690 0
1491 1691 0
1492 1692 0
1493 1693 0
1494 1694 0
1495 1695 0
1496 1696 0
1497 1697 0
1498 1698 0
1499 1699 0
1500 1700 0
1501 1701 0
1502 1702 4
1503 1703 0
1504 1704 0
1505 1705 0
1506 1706 0
1507 1707 0
1508 1708 0
1509 1709 0
1510 1710 9
1511 1711 0
1512 1712 2
1513 1713 0
1514 1714 0
1515 1715 0
1516 1716 0
1517 1717 0
1518 1718 0
1519 1719 0
1520 1720 0
1521 1721 0
1522 1722 0
1523 1723 0
1524 1724 9
1525 1725 20
1526 1726 13
1527 1727 11
1528 1728 15
1529 1729 0
1530 1730 0
1531 1731 0
1532 1732 0
1533 1733 0
1534 1734 0
1535 1735 0
1536 1736 0
1537 1737 0
1538 1738 0
1539 1739 0
1540 1740 0
1541 1741 0
1542 1742 0
1543 1743 0
1544 1744 0
1545 1745 0
1546 1746 0
1547 1747 0
1548 1748 0
1549 1749 0
1550 1750 4
1551 1751 20
1552 1752 0
1553 1753 0
1554 1754 0
1555 1755 0
1556 1756 0
1557 1757 0
1558 1758 0
1559 1759 0
1560 1760 0
1561 1761 0
1562 1762 0
1563 1763 0
1564 1764 0
1565 1765 0
1566 1766 0
1567 1767 0
1568 1768 0
1569 1769 0
1570 1770 0
1571 1771 0
1572 1772 0
1573 1773 0
1574 1774 0
1575 1775 0
1576 1776 0
1577 1777 0
1578 1778 0
1579 1779 0
1580 1780 0
1581 1781 0
1582 1782 0
1583 1783 0
1584 1784 0
1585 1785 6
1586 1786 0
1587 1787 0
1588 1788 2
1589 1789 7
1590 1790 7
1591 1791 11
1592 1792 0
1593 1793 20
1594 1794 13
1595 1795 7
1596 1796 0
1597 1797 4
1598 1798 0
1599 1799 0
1600 1800 0
1601 1801 0
1602 1802 0
1603 1803 0
1604 1804 0
1605 1805 0
1606 1806 0
1607 1807 0
1608 1808 0
1609 1809 0
1610 1810 0
1611 1811 0
1612 1812 0
1613 1813 0
1614 1814 0
1615 1815 0
1616 1816 0
1617 1817 0
1618 1818 0
1619 1819 0
1620 1820 0
1621 1821 9
1622 1822 0
1623 1823 0
1624 1824 0
1625 1825 0
1626 1826 0
1627 1827 0
1628 1828 0
1629 1829 0
1630 1830 0
1631 1831 0
1632 1832 0
1633 1833 0
1634 1834 0
1635 1835 0
1636 1836 0
1637 1837 0
1638 1838 0
1639 1839 0
1640 1840 0
1641 1841 0
1642 1842 0
1643 1843 0
1644 1844 0
1645 1845 0
1646 1846 0
1647 1847 0
1648 1848 0
1649 1849 0
1650 1850 0
1651 1851 0
1652 1852 0
1653 1853 0
1654 1854 0
1655 1855 0
1656 1856 0
1657 1857 0
1658 1858 0
1659 1859 0
1660 1860 0
1661 1861 0
1662 1862 0
1663 1863 0
1664 1864 0
1665 1865 0
1666 1866 0
1667 1867 0
1668 1868 0
1669 1869 0
1670 1870 0
1671 1871 0
1672 1872 0
1673 1873 0
1674 1874 0
1675 1875 0
1676 1876 0
1677 1877 0
1678 1878 0
1679 1879 0
1680 1880 0
1681 1881 0
1682 1882 0
1683 1883 0
1684 1884 0
1685 1885 0
1686 1886 0
1687 1887 4
1688 1888 6
1689 1889 11
1690 1890 0
1691 1891 9
1692 1892 11
1693 1893 0
1694 1894 6
1695 1895 2
1696 1896 0
1697 1897 0
1698 1898 0
1699 1899 0
1700 1900 0
1701 1901 0
1702 1902 0
1703 1903 0
1704 1904 0
1705 1905 0
1706 1906 0
1707 1907 0
1708 1908 0
1709 1909 0
1710 1910 0
1711 1911 0
1712 1912 0
1713 1913 0
1714 1914 0
1715 1915 11
1716 1916 2
1717 1917 7
1718 1918 9
1719 1919 7
1720 1920 7
1721 1921 0
1722 1922 0
1723 1923 4
1724 1924 9
1725 1925 0
1726 1926 0
1727 1927 11
1728 1928 0
1729 1929 0
1730 1930 7
1731 1931 13
1732 1932 24
1733 1933 24
1734 1934 30
1735 1935 9
1736 1936 15
1737 1937 11
1738 1938 22
1739 1939 13
1740 1940 11
1741 1941 6
1742 1942 13
1743 1943 13
1744 1944 13
1745 1945 13
1746 1946 7
1747 1947 22
1748 1948 31
1749 1949 22
1750 1950 22
1751 1951 46
1752 1952 24
1753 1953 17
1754 1954 35
1755 1955 28
1756 1956 41
1757 1957 31
1758 1958 41
1759 1959 26
1760 1960 41
1761 1961 31
1762 1962 9
1763 1963 6
1764 1964 7
1765 1965 7
1766 1966 7
1767 1967 4
1768 1968 7
1769 1969 0
1770 1970 7
1771 1971 17
1772 1972 22
1773 1973 28
1774 1974 41
1775 1975 43
1776 1976 26
1777 1977 24
1778 1978 33
1779 1979 20
1780 1980 20
1781 1981 13
1782 1982 9
1783 1983 17
1784 1984 33
1785 1985 37
1786 1986 22
1787 1987 2
1788 1988 24
1789 1989 43
1790 1990 35
1791 1991 33
1792 1992 18
1793 1993 7
1794 1994 33
1795 1995 11
1796 1996 17
1797 1997 17
1798 1998 4
1799 1999 7
1800 2000 11
1801 2001 4
1802 2002 26
1803 2003 9
1804 2004 0
1805 2005 30
1806 2006 17
1807 2007 20
1808 2008 11
1809 2009 26
1810 2010 37
1811 2011 35
1812 2012 13
1813 2013 41
1814 2014 35
1815 2015 39
1816 2016 67
1817 2017 26
1818 2018 37
1819 2019 30
1820 2020 35
1821 2021 37
1822 2022 24
1823 2023 13
1824 2024 37
1825 2025 17
1826 2026 7
1827 2027 39
1828 2028 13
1829 2029 0
1830 2030 33
1831 2031 20
1832 2032 13
1833 2033 26
1834 2034 4
1835 2035 13
1836 2036 15
1837 2037 20
1838 2038 17
1839 2039 0
1840 2040 9
1841 2041 4
1842 2042 7
1843 2043 2
1844 2044 13
1845 2045 9
1846 2046 17
1847 2047 11
1848 2048 0
1849 2049 7
1850 2050 15
1851 2051 7
1852 2052 24
1853 2053 22
1854 2054 20
1855 2055 4
1856 2056 28
1857 2057 17
1858 2058 31
1859 2059 30
1860 2060 22
1861 2061 33
1862 2062 15
1863 2063 13
1864 2064 11
1865 2065 31
1866 2066 31
1867 2067 22
1868 2068 41
1869 2069 35
1870 2070 11
1871 2071 24
1872 2072 18
1873 2073 24
1874 2074 20
1875 2075 65
1876 2076 65
1877 2077 56
1878 2078 46
1879 2079 26
1880 2080 31
1881 2081 17
1882 2082 11
1883 2083 4
1884 2084 6
1885 2085 7
1886 2086 33
1887 2087 30
1888 2088 24
1889 2089 24
1890 2090 28
1891 2091 35
1892 2092 46
1893 2093 35
1894 2094 4
1895 2095 37
1896 2096 33
1897 2097 41
1898 2098 48
1899 2099 48
1900 2100 39
1901 2101 33
1902 2102 17
1903 2103 30
1904 2104 18
1905 2105 31
1906 2106 52
1907 2107 28
1908 2108 31
1909 2109 39
1910 2110 26
1911 2111 33
1912 2112 54
1913 2113 43
1914 2114 28
1915 2115 28
1916 2116 37
1917 2117 31
1918 2118 39
1919 2119 31
1920 2120 41
1921 2121 43
1922 2122 48
1923 2123 44
1924 2124 41
1925 2125 43
1926 2126 39
1927 2127 26
1928 2128 30
1929 2129 31
1930 2130 17
1931 2131 15
1932 2132 41
1933 2133 31
1934 2134 37
1935 2135 30
1936 2136 18
1937 2137 43
1938 2138 20
1939 2139 26
1940 2140 24
1941 2141 24
1942 2142 17
1943 2143 13
1944 2144 30
1945 2145 41
1946 2146 30
1947 2147 30
1948 2148 44
1949 2149 41
1950 2150 35
1951 2151 41
1952 2152 48
1953 2153 57
1954 2154 50
1955 2155 46
1956 2156 35
1957 2157 35
1958 2158 35
1959 2159 30
1960 2160 31
1961 2161 48
1962 2162 44
1963 2163 30
1964 2164 33
1965 2165 35
1966 2166 41
1967 2167 33
1968 2168 50
1969 2169 39
1970 2170 39
1971 2171 46
1972 2172 33
1973 2173 37
1974 2174 35
1975 2175 30
1976 2176 24
1977 2177 30
1978 2178 15
1979 2179 20
1980 2180 24
1981 2181 22
1982 2182 30
1983 2183 24
1984 2184 33
1985 2185 18
1986 2186 61
1987 2187 41
1988 2188 43
1989 2189 48
1990 2190 57
1991 2191 50
1992 2192 43
1993 2193 22
1994 2194 44
1995 2195 39
1996 2196 39
1997 2197 20
1998 2198 30
1999 2199 17
2000 2200 26
2001 2201 24
2002 2202 20
2003 2203 41
2004 2204 46
2005 2205 41
2006 2206 33
2007 2207 44
2008 2208 43
2009 2209 33
2010 2210 39
2011 2211 37
2012 2212 52
2013 2213 43
2014 2214 31
2015 2215 52
2016 2216 48
2017 2217 52
2018 2218 31
2019 2219 35
2020 2220 30
2021 2221 28
2022 2222 28
2023 2223 24
2024 2224 35
2025 2225 24
2026 2226 18
2027 2227 35
2028 2228 43
2029 2229 46
2030 2230 57
2031 2231 46
2032 2232 22
2033 2233 39
2034 2234 44
2035 2235 70
2036 2236 46
2037 2237 65
2038 2238 31
2039 2239 44
2040 2240 48
2041 2241 68
2042 2242 67
2043 2243 39
2044 2244 31
2045 2245 43
2046 2246 26
2047 2247 33
2048 2248 18
2049 2249 44
2050 2250 57
2051 2251 33
2052 2252 24
2053 2253 35
2054 2254 20
2055 2255 46
2056 2256 28
2057 2257 39
2058 2258 37
2059 2259 24
2060 2260 24
2061 2261 26
2062 2262 24
2063 2263 31
2064 2264 46
2065 2265 17
2066 2266 28
2067 2267 24
2068 2268 33
2069 2269 11
2070 2270 20
2071 2271 22
2072 2272 18
2073 2273 31
2074 2274 26
2075 2275 31
2076 2276 28
2077 2277 26
2078 2278 20
2079 2279 17
2080 2280 26
2081 2281 20
2082 2282 18
2083 2283 44
2084 2284 33
2085 2285 33
2086 2286 41
2087 2287 17
2088 2288 20
2089 2289 6
2090 2290 6
2091 2291 15
2092 2292 20
2093 2293 33
2094 2294 24
2095 2295 44
2096 2296 24
2097 2297 22
2098 2298 33
2099 2299 48
2100 2300 46
2101 2301 24
2102 2302 28
2103 2303 43
2104 2304 35
2105 2305 48
2106 2306 41
2107 2307 33
2108 2308 26
2109 2309 17
2110 2310 31
2111 2311 33
2112 2312 31
2113 2313 46
2114 2314 31
2115 2315 26
2116 2316 26
2117 2317 30
2118 2318 31
2119 2319 17
2120 2320 43
2121 2321 22
2122 2322 37
2123 2323 37
2124 2324 52
2125 2325 37
2126 2326 30
2127 2327 30
2128 2328 41
2129 2329 33
2130 2330 30
2131 2331 24
2132 2332 28
2133 2333 20
2134 2334 48
2135 2335 46
2136 2336 26
2137 2337 44
2138 2338 48
2139 2339 43
2140 2340 41
2141 2341 43
2142 2342 43
2143 2343 28
2144 2344 39
2145 2345 50
2146 2346 35
2147 2347 33
2148 2348 43
2149 2349 46
2150 2350 44
2151 2351 43
2152 2352 31
2153 2353 35
2154 2354 33
2155 2355 44
2156 2356 39
2157 2357 28
2158 2358 30
2159 2359 24
2160 2360 26
2161 2361 26
2162 2362 37
2163 2363 48
2164 2364 46
2165 2365 37
2166 2366 33
2167 2367 33
2168 2368 31
2169 2369 28
2170 2370 24
2171 2371 22
2172 2372 26
2173 2373 35
2174 2374 26
2175 2375 26
2176 2376 35
2177 2377 28
2178 2378 43
2179 2379 37
2180 2380 39
2181 2381 43
2182 2382 37
2183 2383 37
2184 2384 44
2185 2385 30
2186 2386 41
2187 2387 28
2188 2388 37
2189 2389 41
2190 2390 67
2191 2391 31
2192 2392 24
2193 2393 20
2194 2394 17
2195 2395 43
2196 2396 37
2197 2397 17
2198 2398 33
2199 2399 28
2200 2400 35
2201 2401 30
2202 2402 31
2203 2403 33
2204 2404 37
2205 2405 6
2206 2406 4
2207 2407 13
2208 2408 7
2209 2409 13
2210 2410 28
2211 2411 26
2212 2412 24
2213 2413 48
2214 2414 35
2215 2415 24
2216 2416 28
2217 2417 24
2218 2418 28
2219 2419 26
2220 2420 28
2221 2421 20
2222 2422 20
2223 2423 35
2224 2424 35
2225 2425 46
2226 2426 50
2227 2427 30
2228 2428 35
2229 2429 33
2230 2430 41
2231 2431 26
2232 2432 35
2233 2433 13
2234 2434 20
2235 2435 52
2236 2436 20
2237 2437 48
2238 2438 39
2239 2439 26
2240 2440 20
2241 2441 7
2242 2442 13
2243 2443 22
2244 2444 37
2245 2445 37
2246 2446 31
2247 2447 37
2248 2448 4
2249 2449 39
2250 2450 48
2251 2451 24
2252 2452 24
2253 2453 22
2254 2454 15
2255 2455 0
2256 2456 15
2257 2457 20
2258 2458 0
2259 2459 6
2260 2460 9
2261 2461 9
2262 2462 7
2263 2463 0
2264 2464 17
2265 2465 9
2266 2466 6
2267 2467 15
2268 2468 0
2269 2469 7
2270 2470 4
2271 2471 0
2272 2472 18
2273 2473 18
2274 2474 26
2275 2475 26
2276 2476 2
2277 2477 13
2278 2478 18
2279 2479 0
2280 2480 2
2281 2481 0
2282 2482 0
2283 2483 0
2284 2484 2
2285 2485 0
2286 2486 0
2287 2487 0
2288 2488 6
2289 2489 0
2290 2490 11
2291 2491 13
2292 2492 7
2293 2493 7
2294 2494 18
2295 2495 13
2296 2496 20
2297 2497 22
2298 2498 2
2299 2499 15
2300 2500 11
2301 2501 37
2302 2502 31
2303 2503 41
2304 2504 31
2305 2505 26
2306 2506 18
2307 2507 28
2308 2508 18
2309 2509 22
2310 2510 31
2311 2511 33
2312 2512 30
2313 2513 28
2314 2514 24
2315 2515 41
2316 2516 17
2317 2517 15
2318 2518 31
2319 2519 35
2320 2520 31
2321 2521 31
2322 2522 33
2323 2523 33
2324 2524 18
2325 2525 33
2326 2526 44
2327 2527 22
2328 2528 30
2329 2529 48
2330 2530 35
2331 2531 37
2332 2532 20
2333 2533 28
2334 2534 18
2335 2535 18
2336 2536 43
2337 2537 48
2338 2538 35
2339 2539 30
2340 2540 48
2341 2541 56
2342 2542 15
2343 2543 17
2344 2544 31
2345 2545 15
2346 2546 15
2347 2547 28
2348 2548 9
2349 2549 9
2350 2550 15
2351 2551 13
2352 2552 30
2353 2553 24
2354 2554 17
2355 2555 11
2356 2556 35
2357 2557 39
2358 2558 4
2359 2559 6
2360 2560 4
2361 2561 0
2362 2562 0
2363 2563 7
2364 2564 15
2365 2565 9
2366 2566 4
2367 2567 13
2368 2568 4
2369 2569 0
2370 2570 15
2371 2571 6
2372 2572 7
2373 2573 2
2374 2574 0
2375 2575 0
2376 2576 2
2377 2577 2
2378 2578 2
2379 2579 9
2380 2580 9
2381 2581 9
2382 2582 0
2383 2583 2
2384 2584 0
2385 2585 0
2386 2586 0
2387 2587 4
2388 2588 6
2389 2589 17
2390 2590 7
2391 2591 2
2392 2592 18
2393 2593 11
2394 2594 11
2395 2595 28
2396 2596 15
2397 2597 9
2398 2598 6
2399 2599 22
2400 2600 33
2401 2601 28
2402 2602 13
2403 2603 17
2404 2604 15
2405 2605 18
2406 2606 13
2407 2607 33
2408 2608 26
2409 2609 15
2410 2610 11
2411 2611 22
2412 2612 13
2413 2613 7
2414 2614 15
2415 2615 44
2416 2616 33
2417 2617 39
2418 2618 33
2419 2619 24
2420 2620 33
2421 2621 68
2422 2622 31
2423 2623 61
2424 2624 72
2425 2625 65
2426 2626 68
2427 2627 41
2428 2628 24
2429 2629 26
2430 2630 15
2431 2631 28
2432 2632 17
2433 2633 15
2434 2634 15
2435 2635 2
2436 2636 0
2437 2637 0
2438 2638 0
2439 2639 0
2440 2640 6
2441 2641 0
2442 2642 0
2443 2643 0
2444 2644 0
2445 2645 11
2446 2646 6
2447 2647 6
2448 2648 0
2449 2649 2
2450 2650 0
2451 2651 0
2452 2652 0
2453 2653 0
2454 2654 0
2455 2655 4
2456 2656 2
2457 2657 15
2458 2658 0
2459 2659 4
2460 2660 6
2461 2661 13
2462 2662 9
2463 2663 0
2464 2664 13
2465 2665 24
2466 2666 31
2467 2667 28
2468 2668 9
2469 2669 6
2470 2670 11
2471 2671 4
2472 2672 17
2473 2673 17
2474 2674 22
2475 2675 9
2476 2676 11
2477 2677 17
2478 2678 7
2479 2679 7
2480 2680 0
2481 2681 0
2482 2682 7
2483 2683 0
2484 2684 0
2485 2685 0
2486 2686 0
2487 2687 0
2488 2688 0
2489 2689 0
2490 2690 0
2491 2691 0
2492 2692 0
2493 2693 0
2494 2694 0
2495 2695 0
2496 2696 0
2497 2697 0
2498 2698 0
2499 2699 0
2500 2700 0
2501 2701 0
2502 2702 0
2503 2703 0
2504 2704 0
2505 2705 9
2506 2706 7
2507 2707 0
2508 2708 0
2509 2709 0
2510 2710 0
2511 2711 0
2512 2712 0
2513 2713 17
2514 2714 11
2515 2715 28
2516 2716 7
2517 2717 11
2518 2718 17
2519 2719 9
2520 2720 9
2521 2721 4
2522 2722 30
2523 2723 13
2524 2724 7
2525 2725 9
2526 2726 2
2527 2727 9
2528 2728 0
2529 2729 0
2530 2730 0
2531 2731 0
2532 2732 0
2533 2733 4
2534 2734 2
2535 2735 6
2536 2736 0
2537 2737 0
2538 2738 7
2539 2739 4
2540 2740 15
2541 2741 0
2542 2742 17
2543 2743 26
2544 2744 24
2545 2745 30
2546 2746 44
2547 2747 30
2548 2748 37
2549 2749 15
2550 2750 7
2551 2751 26
2552 2752 33
2553 2753 39
2554 2754 43
2555 2755 46
2556 2756 83
2557 2757 80
2558 2758 61
2559 2759 39
2560 2760 54
2561 2761 72
2562 2762 52
2563 2763 57
2564 2764 57
2565 2765 50
2566 2766 59
2567 2767 44
2568 2768 26
2569 2769 56
2570 2770 48
2571 2771 52
2572 2772 67
2573 2773 59
2574 2774 56
2575 2775 70
2576 2776 67
2577 2777 59
2578 2778 76
2579 2779 81
2580 2780 68
2581 2781 44
2582 2782 54
2583 2783 65
2584 2784 80
2585 2785 50
2586 2786 57
2587 2787 56
2588 2788 30
2589 2789 41
2590 2790 31
2591 2791 50
2592 2792 74
2593 2793 46
2594 2794 15
2595 2795 31
2596 2796 20
2597 2797 4
2598 2798 4
2599 2799 6
2600 2800 11
2601 2801 17
2602 2802 4
2603 2803 2
2604 2804 9
2605 2805 0
2606 2806 2
2607 2807 4
2608 2808 28
2609 2809 18
2610 2810 0
2611 2811 4
2612 2812 0
2613 2813 9
2614 2814 0
2615 2815 20
2616 2816 15
2617 2817 15
2618 2818 11
2619 2819 30
2620 2820 0
2621 2821 2
2622 2822 4
2623 2823 11
2624 2824 20
2625 2825 6
2626 2826 15
2627 2827 13
2628 2828 13
2629 2829 20
2630 2830 11
2631 2831 7
2632 2832 7
2633 2833 9
2634 2834 4
2635 2835 0
2636 2836 0
2637 2837 0
2638 2838 4
2639 2839 0
2640 2840 0
2641 2841 2
2642 2842 4
2643 2843 4
2644 2844 0
2645 2845 7
2646 2846 15
2647 2847 4
2648 2848 13
2649 2849 4
2650 2850 2
2651 2851 26
2652 2852 6
2653 2853 4
2654 2854 4
2655 2855 0
2656 2856 4
2657 2857 0
2658 2858 0
2659 2859 7
2660 2860 7
2661 2861 26
2662 2862 20
2663 2863 18
2664 2864 22
2665 2865 7
2666 2866 15
2667 2867 22
2668 2868 7
2669 2869 6
2670 2870 2
2671 2871 11
2672 2872 9
2673 2873 7
2674 2874 2
2675 2875 9
2676 2876 26
2677 2877 17
2678 2878 17
2679 2879 15
2680 2880 17
2681 2881 2
2682 2882 18
2683 2883 15
2684 2884 24
2685 2885 7
2686 2886 11
2687 2887 18
2688 2888 20
2689 2889 35
2690 2890 52
2691 2891 54
2692 2892 41
2693 2893 31
2694 2894 35
2695 2895 35
2696 2896 22
2697 2897 26
2698 2898 54
2699 2899 67
2700 2900 68
2701 2901 70
2702 2902 68
2703 2903 63
2704 2904 30
2705 2905 70
2706 2906 81
2707 2907 65
2708 2908 59
2709 2909 80
2710 2910 76
2711 2911 57
2712 2912 65
2713 2913 39
2714 2914 54
2715 2915 46
2716 2916 17
2717 2917 15
2718 2918 6
2719 2919 33
2720 2920 11
2721 2921 31
2722 2922 22
2723 2923 22
2724 2924 31
2725 2925 26
2726 2926 37
2727 2927 43
2728 2928 24
2729 2929 37
2730 2930 26
2731 2931 31
2732 2932 70
2733 2933 33
2734 2934 50
2735 2935 44
2736 2936 57
2737 2937 46
2738 2938 70
2739 2939 54
2740 2940 63
2741 2941 87
2742 2942 96
2743 2943 63
2744 2944 59
2745 2945 85
2746 2946 92
2747 2947 63
2748 2948 76
2749 2949 68
2750 2950 91
2751 2951 61
2752 2952 70
2753 2953 102
2754 2954 76
2755 2955 67
2756 2956 72
2757 2957 59
2758 2958 44
2759 2959 104
2760 2960 63
2761 2961 61
2762 2962 104
2763 2963 76
2764 2964 54
2765 2965 52
2766 2966 48
2767 2967 54
2768 2968 63
2769 2969 65
2770 2970 67
2771 2971 72
2772 2972 61
2773 2973 57
2774 2974 37
2775 2975 63
2776 2976 78
2777 2977 68
2778 2978 61
2779 2979 87
2780 2980 72
2781 2981 61
2782 2982 65
2783 2983 81
2784 2984 61
2785 2985 74
2786 2986 80
2787 2987 74
2788 2988 68
2789 2989 74
2790 2990 67
2791 2991 85
2792 2992 81
2793 2993 57
2794 2994 52
2795 2995 74
2796 2996 54
2797 2997 72
2798 2998 61
2799 2999 63
2800 3000 87
2801 3001 61
2802 3002 83
2803 3003 74
2804 3004 72
2805 3005 76
2806 3006 111
2807 3007 41
2808 3008 67
2809 3009 52
2810 3010 63
2811 3011 61
2812 3012 80
2813 3013 70
2814 3014 74
2815 3015 70
2816 3016 91
2817 3017 57
2818 3018 70
2819 3019 74
2820 3020 52
2821 3021 70
2822 3022 48
2823 3023 83
2824 3024 61
2825 3025 67
2826 3026 89
2827 3027 74
2828 3028 72
2829 3029 61
2830 3030 76
2831 3031 83
2832 3032 59
2833 3033 70
2834 3034 74
2835 3035 52
2836 3036 80
2837 3037 54
2838 3038 74
2839 3039 78
2840 3040 76
2841 3041 63
2842 3042 48
2843 3043 52
2844 3044 43
2845 3045 56
2846 3046 80
2847 3047 44
2848 3048 30
2849 3049 54
2850 3050 46
2851 3051 70
2852 3052 76
2853 3053 68
2854 3054 74
2855 3055 61
2856 3056 59
2857 3057 68
2858 3058 76
2859 3059 65
2860 3060 70
2861 3061 61
2862 3062 68
2863 3063 68
2864 3064 54
2865 3065 50
2866 3066 72
2867 3067 91
2868 3068 68
2869 3069 87
2870 3070 63
2871 3071 78
2872 3072 61
2873 3073 50
2874 3074 63
2875 3075 78
2876 3076 72
2877 3077 50
2878 3078 94
2879 3079 80
2880 3080 72
2881 3081 56
2882 3082 61
2883 3083 63
2884 3084 65
2885 3085 46
2886 3086 63
2887 3087 44
2888 3088 61
2889 3089 52
2890 3090 76
2891 3091 57
2892 3092 65
2893 3093 52
2894 3094 56
2895 3095 68
2896 3096 50
2897 3097 72
2898 3098 61
2899 3099 67
2900 3100 54
2901 3101 72
2902 3102 57
2903 3103 43
2904 3104 70
2905 3105 54
2906 3106 48
2907 3107 52
2908 3108 50
2909 3109 50
2910 3110 50
2911 3111 74
2912 3112 37
2913 3113 52
2914 3114 28
2915 3115 74
2916 3116 67
2917 3117 76
2918 3118 76
2919 3119 50
2920 3120 52
2921 3121 52
2922 3122 70
2923 3123 50
2924 3124 59
2925 3125 87
2926 3126 74
2927 3127 96
2928 3128 67
2929 3129 57
2930 3130 48
2931 3131 50
2932 3132 41
2933 3133 44
2934 3134 44
2935 3135 61
2936 3136 74
2937 3137 50
2938 3138 63
2939 3139 26
2940 3140 46
2941 3141 28
2942 3142 80
2943 3143 41
2944 3144 39
2945 3145 26
2946 3146 57
2947 3147 46
2948 3148 48
2949 3149 50
2950 3150 63
2951 3151 57
2952 3152 78
2953 3153 61
2954 3154 89
2955 3155 63
2956 3156 65
2957 3157 76
2958 3158 59
2959 3159 70
2960 3160 54
2961 3161 48
2962 3162 56
2963 3163 56
2964 3164 52
2965 3165 57
2966 3166 76
2967 3167 46
2968 3168 56
2969 3169 50
2970 3170 48
2971 3171 44
2972 3172 65
2973 3173 63
2974 3174 52
2975 3175 56
2976 3176 78
2977 3177 59
2978 3178 39
2979 3179 43
2980 3180 52
2981 3181 74
2982 3182 65
2983 3183 72
2984 3184 56
2985 3185 50
2986 3186 87
2987 3187 33
2988 3188 56
2989 3189 28
2990 3190 52
2991 3191 76
2992 3192 33
2993 3193 56
2994 3194 56
2995 3195 63
2996 3196 56
2997 3197 56
2998 3198 94
2999 3199 57
3000 3200 72
3001 3201 70
3002 3202 50
3003 3203 57
3004 3204 74
3005 3205 52
3006 3206 54
3007 3207 76
3008 3208 92
3009 3209 52
3010 3210 70
3011 3211 41
3012 3212 70
3013 3213 81
3014 3214 76
3015 3215 76
3016 3216 48
3017 3217 54
3018 3218 61
3019 3219 68
3020 3220 57
3021 3221 70
3022 3222 20
3023 3223 59
3024 3224 30
3025 3225 57
3026 3226 44
3027 3227 43
3028 3228 43
3029 3229 46
3030 3230 44
3031 3231 52
3032 3232 52
3033 3233 54
3034 3234 65
3035 3235 52
3036 3236 46
3037 3237 35
3038 3238 37
3039 3239 26
3040 3240 18
3041 3241 26
3042 3242 37
3043 3243 43
3044 3244 37
3045 3245 44
3046 3246 33
3047 3247 35
3048 3248 48
3049 3249 37
3050 3250 48
3051 3251 57
3052 3252 35
3053 3253 26
3054 3254 43
3055 3255 41
3056 3256 50
3057 3257 41
3058 3258 26
3059 3259 11
3060 3260 4
3061 3261 7
3062 3262 13
3063 3263 13
3064 3264 9
3065 3265 11
3066 3266 13
3067 3267 39
3068 3268 15
3069 3269 4
3070 3270 2
3071 3271 0
3072 3272 0
3073 3273 6
3074 3274 4
3075 3275 0
3076 3276 0
3077 3277 11
3078 3278 13
3079 3279 2
3080 3280 17
3081 3281 6
3082 3282 18
3083 3283 15
3084 3284 4
3085 3285 13
3086 3286 0
3087 3287 13
3088 3288 0
3089 3289 7
3090 3290 0
3091 3291 0
3092 3292 4
3093 3293 0
3094 3294 4
3095 3295 7
3096 3296 11
3097 3297 0
3098 3298 0
3099 3299 0
3100 3300 4
3101 3301 4
3102 3302 0
3103 3303 0
3104 3304 0
3105 3305 0
3106 3306 11
3107 3307 0
3108 3308 0
3109 3309 0
3110 3310 4
3111 3311 6
3112 3312 7
3113 3313 6
3114 3314 2
3115 3315 0
3116 3316 0
3117 3317 0
3118 3318 0
3119 3319 0
3120 3320 0
3121 3321 0
3122 3322 13
3123 3323 0
3124 3324 0
3125 3325 6
3126 3326 4
3127 3327 15
3128 3328 0
3129 3329 7
3130 3330 7
3131 3331 0
3132 3332 11
3133 3333 9
3134 3334 15
3135 3335 28
3136 3336 20
3137 3337 30
3138 3338 17
3139 3339 15
3140 3340 26
3141 3341 35
3142 3342 20
3143 3343 13
3144 3344 22
3145 3345 37
3146 3346 26
3147 3347 13
3148 3348 18
3149 3349 17
3150 3350 13
3151 3351 24
3152 3352 17
3153 3353 7
3154 3354 13
3155 3355 2
3156 3356 2
3157 3357 2
3158 3358 15
3159 3359 22
3160 3360 15
3161 3361 22
3162 3362 6
3163 3363 13
3164 3364 0
3165 3365 2
3166 3366 4
3167 3367 0
3168 3368 6
3169 3369 4
3170 3370 0
3171 3371 0
3172 3372 7
3173 3373 9
3174 3374 0
3175 3375 0
3176 3376 7
3177 3377 0
3178 3378 0
3179 3379 11
3180 3380 6
3181 3381 7
3182 3382 2
3183 3383 15
3184 3384 6
3185 3385 15
3186 3386 17
3187 3387 6
3188 3388 17
3189 3389 15
3190 3390 11
3191 3391 17
3192 3392 0
3193 3393 2
3194 3394 13
3195 3395 18
3196 3396 15
3197 3397 20
3198 3398 17
3199 3399 6
3200 3400 17
3201 3401 15
3202 3402 7
3203 3403 6
3204 3404 13
3205 3405 13
3206 3406 6
3207 3407 11
3208 3408 0
3209 3409 7
3210 3410 0
3211 3411 6
3212 3412 0
3213 3413 0
3214 3414 2
3215 3415 0
3216 3416 6
3217 3417 4
3218 3418 0
3219 3419 2
3220 3420 0
3221 3421 2
3222 3422 0
3223 3423 4
3224 3424 0
3225 3425 6
3226 3426 0
3227 3427 0
3228 3428 0
3229 3429 9
3230 3430 18
3231 3431 2
3232 3432 0
3233 3433 2
3234 3434 0
3235 3435 0
3236 3436 0
3237 3437 13
3238 3438 17
3239 3439 17
3240 3440 11
3241 3441 4
3242 3442 7
3243 3443 13
3244 3444 15
3245 3445 11
3246 3446 13
3247 3447 13
3248 3448 6
3249 3449 6
3250 3450 6
3251 3451 11
3252 3452 20
3253 3453 15
3254 3454 9
3255 3455 15
3256 3456 13
3257 3457 15
3258 3458 9
3259 3459 20
3260 3460 13
3261 3461 13
3262 3462 0
3263 3463 9
3264 3464 15
3265 3465 26
3266 3466 9
3267 3467 2
3268 3468 9
3269 3469 11
3270 3470 24
3271 3471 18
3272 3472 17
3273 3473 18
3274 3474 13
3275 3475 22
3276 3476 18
3277 3477 20
3278 3478 0
3279 3479 13
3280 3480 26
3281 3481 6
3282 3482 20
3283 3483 15
3284 3484 26
3285 3485 28
3286 3486 26
3287 3487 24
3288 3488 17
3289 3489 20
3290 3490 18
3291 3491 11
3292 3492 17
3293 3493 9
3294 3494 18
3295 3495 4
3296 3496 13
3297 3497 9
3298 3498 2
3299 3499 6
3300 3500 11
3301 3501 6
3302 3502 6
3303 3503 2
3304 3504 13
3305 3505 15
3306 3506 6
3307 3507 17
3308 3508 30
3309 3509 33
3310 3510 24
3311 3511 33
3312 3512 20
3313 3513 15
3314 3514 7
3315 3515 18
3316 3516 48
3317 3517 20
3318 3518 41
3319 3519 43
3320 3520 20
3321 3521 17
3322 3522 15
3323 3523 11
3324 3524 9
3325 3525 15
3326 3526 11
3327 3527 0
3328 3528 2
3329 3529 0
3330 3530 0
3331 3531 0
3332 3532 4
3333 3533 13
3334 3534 17
3335 3535 13
3336 3536 7
3337 3537 0
3338 3538 0
3339 3539 0
3340 3540 0
3341 3541 0
3342 3542 7
3343 3543 0
3344 3544 0
3345 3545 0
3346 3546 0
3347 3547 0
3348 3548 0
3349 3549 13
3350 3550 0
3351 3551 0
3352 3552 7
3353 3553 6
3354 3554 7
3355 3555 0
3356 3556 0
3357 3557 0
3358 3558 0
3359 3559 9
3360 3560 2
3361 3561 0
3362 3562 0
3363 3563 0
3364 3564 0
3365 3565 0
3366 3566 0
3367 3567 0
3368 3568 0
3369 3569 4
3370 3570 0
3371 3571 4
3372 3572 15
3373 3573 0
3374 3574 11
3375 3575 11
3376 3576 0
3377 3577 0
3378 3578 0
3379 3579 7
3380 3580 0
3381 3581 15
3382 3582 2
3383 3583 0
3384 3584 0
3385 3585 0
3386 3586 0
3387 3587 24
3388 3588 22
3389 3589 17
3390 3590 17
3391 3591 30
3392 3592 26
3393 3593 22
3394 3594 20
3395 3595 28
3396 3596 20
3397 3597 28
3398 3598 9
3399 3599 28
3400 3600 6
3401 3601 24
3402 3602 17
3403 3603 9
3404 3604 2
3405 3605 2
3406 3606 26
3407 3607 6
3408 3608 7
3409 3609 11
3410 3610 0
3411 3611 0
3412 3612 0
3413 3613 0
3414 3614 6
3415 3615 4
3416 3616 0
3417 3617 0
3418 3618 0
3419 3619 0
3420 3620 7
3421 3621 0
3422 3622 0
3423 3623 0
3424 3624 0
3425 3625 0
3426 3626 0
3427 3627 0
3428 3628 0
3429 3629 0
3430 3630 0
3431 3631 0
3432 3632 0
3433 3633 0
3434 3634 0
3435 3635 0
3436 3636 0
3437 3637 0
3438 3638 0
3439 3639 0
3440 3640 0
3441 3641 0
3442 3642 0
3443 3643 0
3444 3644 0
3445 3645 2
3446 3646 0
3447 3647 0
3448 3648 2
3449 3649 2
3450 3650 2
3451 3651 0
3452 3652 0
3453 3653 0
3454 3654 0
3455 3655 6
3456 3656 2
3457 3657 0
3458 3658 0
3459 3659 0
3460 3660 0
3461 3661 0
3462 3662 0
3463 3663 0
3464 3664 0
3465 3665 0
3466 3666 0
3467 3667 0
3468 3668 0
3469 3669 0
3470 3670 0
3471 3671 0
3472 3672 0
3473 3673 0
3474 3674 0
3475 3675 0
3476 3676 0
3477 3677 0
3478 3678 0
3479 3679 0
3480 3680 0
3481 3681 0
3482 3682 2
3483 3683 2
3484 3684 0
3485 3685 0
3486 3686 0
3487 3687 0
3488 3688 0
3489 3689 0
3490 3690 0
3491 3691 0
3492 3692 0
3493 3693 0
3494 3694 0
3495 3695 0
3496 3696 0
3497 3697 0
3498 3698 0
3499 3699 0
3500 3700 0
3501 3701 0
3502 3702 0
3503 3703 0
3504 3704 0
3505 3705 0
3506 3706 0
3507 3707 0
3508 3708 0
3509 3709 11
3510 3710 20
3511 3711 4
3512 3712 7
3513 3713 4
3514 3714 2
3515 3715 0
3516 3716 15
3517 3717 20
3518 3718 7
3519 3719 9
3520 3720 17
3521 3721 0
3522 3722 2
3523 3723 26
3524 3724 11
3525 3725 7
3526 3726 4
3527 3727 0
3528 3728 0
3529 3729 0
3530 3730 0
3531 3731 0
3532 3732 7
3533 3733 2
3534 3734 6
3535 3735 11
3536 3736 6
3537 3737 9
3538 3738 9
3539 3739 6
3540 3740 4
3541 3741 11
3542 3742 2
3543 3743 0
3544 3744 0
3545 3745 0
3546 3746 0
3547 3747 0
3548 3748 0
3549 3749 0
3550 3750 7
3551 3751 0
3552 3752 2
3553 3753 2
3554 3754 0
3555 3755 0
3556 3756 0
3557 3757 0
3558 3758 0
3559 3759 0
3560 3760 0
3561 3761 0
3562 3762 0
3563 3763 0
3564 3764 0
3565 3765 0
3566 3766 0
3567 3767 0
3568 3768 0
3569 3769 0
3570 3770 0
3571 3771 0
3572 3772 0
3573 3773 0
3574 3774 0
3575 3775 0
3576 3776 0
3577 3777 0
3578 3778 0
3579 3779 0
3580 3780 0
3581 3781 0
3582 3782 0
3583 3783 0
3584 3784 0
3585 3785 0
3586 3786 0
3587 3787 0
3588 3788 0
3589 3789 0
3590 3790 0
3591 3791 0
3592 3792 0
3593 3793 0
3594 3794 0
3595 3795 0
3596 3796 0
3597 3797 0
3598 3798 0
3599 3799 0
3600 3800 0
3601 3801 0
3602 3802 0
3603 3803 0
3604 3804 0
3605 3805 0
3606 3806 6
3607 3807 24
3608 3808 7
3609 3809 13
3610 3810 13
3611 3811 15
3612 3812 11
3613 3813 11
3614 3814 0
3615 3815 4
3616 3816 0
3617 3817 2
3618 3818 7
3619 3819 0
3620 3820 13
3621 3821 9
3622 3822 2
3623 3823 17
3624 3824 7
3625 3825 11
3626 3826 6
3627 3827 11
3628 3828 7
3629 3829 9
3630 3830 13
3631 3831 2
3632 3832 11
3633 3833 9
3634 3834 24
3635 3835 30
3636 3836 9
3637 3837 26
3638 3838 13
3639 3839 20
3640 3840 11
3641 3841 28
3642 3842 17
3643 3843 17
3644 3844 11
3645 3845 24
3646 3846 15
3647 3847 26
3648 3848 15
3649 3849 17
3650 3850 20
3651 3851 11
3652 3852 24
3653 3853 22
3654 3854 15
3655 3855 26
3656 3856 30
3657 3857 31
3658 3858 26
3659 3859 17
3660 3860 15
3661 3861 9
3662 3862 2
3663 3863 20
3664 3864 15
3665 3865 15
3666 3866 11
3667 3867 22
3668 3868 22
3669 3869 20
3670 3870 31
3671 3871 15
3672 3872 9
3673 3873 7
3674 3874 6
3675 3875 22
3676 3876 17
3677 3877 20
3678 3878 28
3679 3879 31
3680 3880 11
3681 3881 26
3682 3882 28
3683 3883 30
3684 3884 33
3685 3885 24
3686 3886 24
3687 3887 39
3688 3888 31
3689 3889 22
3690 3890 24
3691 3891 17
3692 3892 30
3693 3893 39
3694 3894 31
3695 3895 28
3696 3896 26
3697 3897 20
3698 3898 20
3699 3899 30
3700 3900 31
3701 3901 24
3702 3902 13
3703 3903 20
3704 3904 24
3705 3905 13
3706 3906 33
3707 3907 17
3708 3908 11
3709 3909 22
3710 3910 24
3711 3911 11
3712 3912 22
3713 3913 26
3714 3914 30
3715 3915 31
3716 3916 35
3717 3917 28
3718 3918 26
3719 3919 31
3720 3920 35
3721 3921 37
3722 3922 20
3723 3923 18
3724 3924 39
3725 3925 28
3726 3926 20
3727 3927 20
3728 3928 26
3729 3929 13
3730 3930 9
3731 3931 22
3732 3932 15
3733 3933 13
3734 3934 15
3735 3935 13
3736 3936 18
3737 3937 11
3738 3938 18
3739 3939 15
3740 3940 13
3741 3941 28
3742 3942 24
3743 3943 15
3744 3944 17
3745 3945 13
3746 3946 17
3747 3947 30
3748 3948 15
3749 3949 20
3750 3950 13
3751 3951 11
3752 3952 13
3753 3953 9
3754 3954 13
3755 3955 26
3756 3956 26
3757 3957 18
3758 3958 20
3759 3959 13
3760 3960 18
3761 3961 18
3762 3962 22
3763 3963 17
3764 3964 24
3765 3965 41
3766 3966 13
3767 3967 18
3768 3968 22
3769 3969 22
3770 3970 13
3771 3971 18
3772 3972 17
3773 3973 15
3774 3974 31
3775 3975 22
3776 3976 17
3777 3977 24
3778 3978 11
3779 3979 15
3780 3980 30
3781 3981 31
3782 3982 18
3783 3983 20
3784 3984 28
3785 3985 26
3786 3986 22
3787 3987 67
3788 3988 33
3789 3989 35
3790 3990 30
3791 3991 35
3792 3992 30
3793 3993 37
3794 3994 35
3795 3995 50
3796 3996 31
3797 3997 56
3798 3998 43
3799 3999 46
3800 4000 20
3801 4001 18
3802 4002 28
3803 4003 54
3804 4004 50
3805 4005 48
3806 4006 26
3807 4007 26
3808 4008 26
3809 4009 28
3810 4010 30
3811 4011 59
3812 4012 28
3813 4013 28
3814 4014 30
3815 4015 22
3816 4016 13
3817 4017 22
3818 4018 26
3819 4019 18
3820 4020 22
3821 4021 20
3822 4022 35
3823 4023 30
3824 4024 37
3825 4025 35
3826 4026 26
3827 4027 28
3828 4028 15
3829 4029 31
3830 4030 26
3831 4031 28
3832 4032 39
3833 4033 31
3834 4034 18
3835 4035 31
3836 4036 41
3837 4037 20
3838 4038 41
3839 4039 24
3840 4040 35
3841 4041 24
3842 4042 33
3843 4043 30
3844 4044 28
3845 4045 26
3846 4046 31
3847 4047 41
3848 4048 26
3849 4049 37
3850 4050 26
3851 4051 22
3852 4052 30
3853 4053 46
3854 4054 39
3855 4055 59
3856 4056 31
3857 4057 50
3858 4058 37
3859 4059 18
3860 4060 41
3861 4061 50
3862 4062 44
3863 4063 26
3864 4064 20
3865 4065 46
3866 4066 33
3867 4067 39
3868 4068 17
3869 4069 35
3870 4070 46
3871 4071 48
3872 4072 31
3873 4073 46
3874 4074 30
3875 4075 37
3876 4076 33
3877 4077 37
3878 4078 17
3879 4079 7
3880 4080 11
3881 4081 26
3882 4082 43
3883 4083 20
3884 4084 17
3885 4085 30
3886 4086 33
3887 4087 44
3888 4088 30
3889 4089 33
3890 4090 28
3891 4091 50
3892 4092 44
3893 4093 28
3894 4094 41
3895 4095 65
3896 4096 30
3897 4097 15
3898 4098 30
3899 4099 30
3900 4100 37
3901 4101 30
3902 4102 15
3903 4103 30
3904 4104 39
3905 4105 31
3906 4106 35
3907 4107 44
3908 4108 35
3909 4109 18
3910 4110 30
3911 4111 33
3912 4112 35
3913 4113 39
3914 4114 24
3915 4115 33
3916 4116 20
3917 4117 22
3918 4118 26
3919 4119 22
3920 4120 37
3921 4121 35
3922 4122 28
3923 4123 39
3924 4124 17
3925 4125 35
3926 4126 33
3927 4127 35
3928 4128 17
3929 4129 17
3930 4130 37
3931 4131 30
3932 4132 20
3933 4133 31
3934 4134 24
3935 4135 18
3936 4136 26
3937 4137 33
3938 4138 30
3939 4139 31
3940 4140 11
3941 4141 13
3942 4142 28
3943 4143 13
3944 4144 28
3945 4145 22
3946 4146 9
3947 4147 31
3948 4148 15
3949 4149 28
3950 4150 20
3951 4151 20
3952 4152 20
3953 4153 22
3954 4154 11
3955 4155 20
3956 4156 39
3957 4157 22
3958 4158 28
3959 4159 50
3960 4160 31
3961 4161 26
3962 4162 28
3963 4163 17
3964 4164 22
3965 4165 22
3966 4166 28
3967 4167 28
3968 4168 18
3969 4169 15
3970 4170 28
3971 4171 17
3972 4172 18
3973 4173 33
3974 4174 33
3975 4175 17
3976 4176 35
3977 4177 33
3978 4178 35
3979 4179 43
3980 4180 15
3981 4181 20
3982 4182 28
3983 4183 26
3984 4184 33
3985 4185 24
3986 4186 41
3987 4187 37
3988 4188 35
3989 4189 28
3990 4190 28
3991 4191 30
3992 4192 37
3993 4193 33
3994 4194 30
3995 4195 13
3996 4196 13
3997 4197 17
3998 4198 22
3999 4199 22
4000 4200 43
4001 4201 20
4002 4202 15
4003 4203 17
4004 4204 13
4005 4205 11
4006 4206 9
4007 4207 17
4008 4208 33
4009 4209 9
4010 4210 31
4011 4211 37
4012 4212 26
4013 4213 31
4014 4214 31
4015 4215 11
4016 4216 13
4017 4217 11
4018 4218 22
4019 4219 33
4020 4220 20
4021 4221 9
4022 4222 31
4023 4223 50
4024 4224 28
4025 4225 30
4026 4226 35
4027 4227 44
4028 4228 43
4029 4229 43
4030 4230 35
4031 4231 26
4032 4232 22
4033 4233 24
4034 4234 33
4035 4235 18
4036 4236 18
4037 4237 24
4038 4238 44
4039 4239 30
4040 4240 37
4041 4241 28
4042 4242 30
4043 4243 33
4044 4244 35
4045 4245 41
4046 4246 46
4047 4247 41
4048 4248 31
4049 4249 30
4050 4250 28
4051 4251 33
4052 4252 50
4053 4253 37
4054 4254 33
4055 4255 33
4056 4256 31
4057 4257 30
4058 4258 15
4059 4259 26
4060 4260 37
4061 4261 31
4062 4262 46
4063 4263 26
4064 4264 24
4065 4265 39
4066 4266 11
4067 4267 37
4068 4268 26
4069 4269 33
4070 4270 22
4071 4271 22
4072 4272 33
4073 4273 13
4074 4274 20
4075 4275 17
4076 4276 18
4077 4277 18
4078 4278 17
4079 4279 24
4080 4280 18
4081 4281 39
4082 4282 43
4083 4283 46
4084 4284 24
4085 4285 44
4086 4286 22
4087 4287 33
4088 4288 24
4089 4289 37
4090 4290 39
4091 4291 41
4092 4292 35
4093 4293 37
4094 4294 35
4095 4295 13
4096 4296 26
4097 4297 24
4098 4298 31
4099 4299 17
4100 4300 18
4101 4301 22
4102 4302 43
4103 4303 30
4104 4304 33
4105 4305 31
4106 4306 24
4107 4307 26
4108 4308 28
4109 4309 33
4110 4310 37
4111 4311 50
4112 4312 37
4113 4313 17
4114 4314 2
4115 4315 6
4116 4316 7
4117 4317 31
4118 4318 17
4119 4319 20
4120 4320 26
4121 4321 9
4122 4322 33
4123 4323 11
4124 4324 13
4125 4325 20
4126 4326 17
4127 4327 20
4128 4328 26
4129 4329 28
4130 4330 37
4131 4331 33
4132 4332 2
4133 4333 7
4134 4334 26
4135 4335 28
4136 4336 26
4137 4337 28
4138 4338 17
4139 4339 24
4140 4340 15
4141 4341 9
4142 4342 4
4143 4343 15
4144 4344 18
4145 4345 6
4146 4346 7
4147 4347 6
4148 4348 31
4149 4349 24
4150 4350 22
4151 4351 20
4152 4352 31
4153 4353 22
4154 4354 17
4155 4355 30
4156 4356 24
4157 4357 37
4158 4358 28
4159 4359 37
4160 4360 11
4161 4361 31
4162 4362 37
4163 4363 35
4164 4364 26
4165 4365 4
4166 4366 0
4167 4367 11
4168 4368 9
4169 4369 20
4170 4370 17
4171 4371 24
4172 4372 7
4173 4373 7
4174 4374 9
4175 4375 0
4176 4376 0
4177 4377 0
4178 4378 4
4179 4379 20
4180 4380 0
4181 4381 6
4182 4382 11
4183 4383 24
4184 4384 26
4185 4385 26
4186 4386 7
4187 4387 35
4188 4388 15
4189 4389 18
4190 4390 22
4191 4391 24
4192 4392 24
4193 4393 26
4194 4394 24
4195 4395 11
4196 4396 33
4197 4397 20
4198 4398 39
4199 4399 18
4200 4400 33
4201 4401 28
4202 4402 24
4203 4403 30
4204 4404 26
4205 4405 44
4206 4406 31
4207 4407 33
4208 4408 24
4209 4409 37
4210 4410 35
4211 4411 33
4212 4412 31
4213 4413 31
4214 4414 43
4215 4415 28
4216 4416 24
4217 4417 22
4218 4418 28
4219 4419 35
4220 4420 26
4221 4421 15
4222 4422 22
4223 4423 28
4224 4424 7
4225 4425 20
4226 4426 20
4227 4427 30
4228 4428 20
4229 4429 30
4230 4430 24
4231 4431 26
4232 4432 17
4233 4433 22
4234 4434 28
4235 4435 30
4236 4436 20
4237 4437 9
4238 4438 26
4239 4439 7
4240 4440 20
4241 4441 20
4242 4442 17
4243 4443 24
4244 4444 11
4245 4445 6
4246 4446 13
4247 4447 9
4248 4448 30
4249 4449 6
4250 4450 13
4251 4451 6
4252 4452 7
4253 4453 13
4254 4454 11
4255 4455 31
4256 4456 9
4257 4457 11
4258 4458 13
4259 4459 41
4260 4460 11
4261 4461 11
4262 4462 24
4263 4463 24
4264 4464 22
4265 4465 43
4266 4466 30
4267 4467 26
4268 4468 15
4269 4469 22
4270 4470 26
4271 4471 31
4272 4472 26
4273 4473 35
4274 4474 18
4275 4475 28
4276 4476 28
4277 4477 35
4278 4478 26
4279 4479 26
4280 4480 28
4281 4481 33
4282 4482 33
4283 4483 30
4284 4484 41
4285 4485 43
4286 4486 37
4287 4487 37
4288 4488 24
4289 4489 31
4290 4490 54
4291 4491 35
4292 4492 39
4293 4493 37
4294 4494 50
4295 4495 26
4296 4496 28
4297 4497 52
4298 4498 41
4299 4499 59
4300 4500 48
4301 4501 43
4302 4502 65
4303 4503 43
4304 4504 39
4305 4505 50
4306 4506 56
4307 4507 50
4308 4508 35
4309 4509 30
4310 4510 37
4311 4511 54
4312 4512 35
4313 4513 44
4314 4514 52
4315 4515 56
4316 4516 72
4317 4517 33
4318 4518 44
4319 4519 39
4320 4520 33
4321 4521 39
4322 4522 50
4323 4523 52
4324 4524 44
4325 4525 41
4326 4526 35
4327 4527 43
4328 4528 28
4329 4529 30
4330 4530 35
4331 4531 37
4332 4532 41
4333 4533 65
4334 4534 26
4335 4535 56
4336 4536 35
4337 4537 39
4338 4538 30
4339 4539 59
4340 4540 52
4341 4541 44
4342 4542 17
4343 4543 41
4344 4544 43
4345 4545 31
4346 4546 44
4347 4547 50
4348 4548 52
4349 4549 43
4350 4550 33
4351 4551 41
4352 4552 35
4353 4553 28
4354 4554 44
4355 4555 31
4356 4556 48
4357 4557 39
4358 4558 37
4359 4559 31
4360 4560 35
4361 4561 35
4362 4562 28
4363 4563 26
4364 4564 46
4365 4565 35
4366 4566 43
4367 4567 31
4368 4568 37
4369 4569 31
4370 4570 37
4371 4571 39
4372 4572 41
4373 4573 22
4374 4574 30
4375 4575 24
4376 4576 33
4377 4577 22
4378 4578 37
4379 4579 43
4380 4580 31
4381 4581 4
4382 4582 22
4383 4583 13
4384 4584 17
4385 4585 44
4386 4586 39
4387 4587 41
4388 4588 33
4389 4589 28
4390 4590 46
4391 4591 39
4392 4592 35
4393 4593 17
4394 4594 22
4395 4595 28
4396 4596 30
4397 4597 30
4398 4598 37
4399 4599 54
4400 4600 13
4401 4601 4
4402 4602 11
4403 4603 2
4404 4604 15
4405 4605 28
4406 4606 22
4407 4607 17
4408 4608 7
4409 4609 18
4410 4610 30
4411 4611 28
4412 4612 28
4413 4613 37
4414 4614 33
4415 4615 30
4416 4616 26
4417 4617 28
4418 4618 20
4419 4619 22
4420 4620 26
4421 4621 26
4422 4622 13
4423 4623 15
4424 4624 11
4425 4625 9
4426 4626 26
4427 4627 30
4428 4628 33
4429 4629 20
4430 4630 20
4431 4631 13
4432 4632 30
4433 4633 0
4434 4634 17
4435 4635 2
4436 4636 13
4437 4637 7
4438 4638 15
4439 4639 6
4440 4640 31
4441 4641 9
4442 4642 7
4443 4643 13
4444 4644 20
4445 4645 15
4446 4646 22
4447 4647 15
4448 4648 20
4449 4649 17
4450 4650 33
4451 4651 31
4452 4652 26
4453 4653 33
4454 4654 17
4455 4655 15
4456 4656 24
4457 4657 18
4458 4658 15
4459 4659 18
4460 4660 15
4461 4661 11
4462 4662 6
4463 4663 22
4464 4664 11
4465 4665 18
4466 4666 11
4467 4667 20
4468 4668 22
4469 4669 26
4470 4670 24
4471 4671 26
4472 4672 13
4473 4673 24
4474 4674 22
4475 4675 46
4476 4676 28
4477 4677 26
4478 4678 22
4479 4679 9
4480 4680 11
4481 4681 20
4482 4682 7
4483 4683 17
4484 4684 17
4485 4685 13
4486 4686 24
4487 4687 20
4488 4688 20
4489 4689 17
4490 4690 11
4491 4691 28
4492 4692 2
4493 4693 26
4494 4694 18
4495 4695 33
4496 4696 18
4497 4697 26
4498 4698 11
4499 4699 20
4500 4700 17
4501 4701 18
4502 4702 13
4503 4703 22
4504 4704 22
4505 4705 18
4506 4706 20
4507 4707 20
4508 4708 24
4509 4709 7
4510 4710 18
4511 4711 20
4512 4712 18
4513 4713 11
4514 4714 26
4515 4715 26
4516 4716 9
4517 4717 24
4518 4718 0
4519 4719 11
4520 4720 20
4521 4721 11
4522 4722 6
4523 4723 22
4524 4724 20
4525 4725 26
4526 4726 15
4527 4727 0
4528 4728 6
4529 4729 6
4530 4730 13
4531 4731 4
4532 4732 4
4533 4733 0
4534 4734 26
4535 4735 0
4536 4736 0
4537 4737 13
4538 4738 6
4539 4739 13
4540 4740 11
4541 4741 17
4542 4742 7
4543 4743 17
4544 4744 6
4545 4745 2
4546 4746 13
4547 4747 18
4548 4748 11
4549 4749 18
4550 4750 18
4551 4751 17
4552 4752 11
4553 4753 11
4554 4754 4
4555 4755 9
4556 4756 7
4557 4757 6
4558 4758 17
4559 4759 33
4560 4760 11
4561 4761 18
4562 4762 7
4563 4763 7
4564 4764 9
4565 4765 2
4566 4766 17
4567 4767 18
4568 4768 20
4569 4769 0
4570 4770 2
4571 4771 9
4572 4772 6
4573 4773 2
4574 4774 6
4575 4775 17
4576 4776 9
4577 4777 28
4578 4778 31
4579 4779 33
4580 4780 22
4581 4781 30
4582 4782 15
4583 4783 28
4584 4784 20
4585 4785 7
4586 4786 6
4587 4787 0
4588 4788 20
4589 4789 20
4590 4790 0
4591 4791 26
4592 4792 20
4593 4793 11
4594 4794 17
4595 4795 20
4596 4796 20
4597 4797 4
4598 4798 17
4599 4799 7
4600 4800 20
4601 4801 17
4602 4802 13
4603 4803 24
4604 4804 24
4605 4805 33
4606 4806 18
4607 4807 13
4608 4808 17
4609 4809 20
4610 4810 17
4611 4811 11
4612 4812 33
4613 4813 18
4614 4814 28
4615 4815 13
4616 4816 0
4617 4817 26
4618 4818 17
4619 4819 11
4620 4820 37
4621 4821 26
4622 4822 46
4623 4823 52
4624 4824 41
4625 4825 39
4626 4826 13
4627 4827 31
4628 4828 13
4629 4829 17
4630 4830 15
4631 4831 17
4632 4832 13
4633 4833 39
4634 4834 24
4635 4835 20
4636 4836 17
4637 4837 11
4638 4838 26
4639 4839 15
4640 4840 11
4641 4841 0
4642 4842 22
4643 4843 0
4644 4844 2
4645 4845 0
4646 4846 6
4647 4847 9
4648 4848 11
4649 4849 9
4650 4850 20
4651 4851 33
4652 4852 24
4653 4853 28
4654 4854 15
4655 4855 4
4656 4856 20
4657 4857 31
4658 4858 11
4659 4859 20
4660 4860 31
4661 4861 20
4662 4862 13
4663 4863 9
4664 4864 7
4665 4865 7
4666 4866 11
4667 4867 9
4668 4868 22
4669 4869 4
4670 4870 7
4671 4871 17
4672 4872 22
4673 4873 0
4674 4874 6
4675 4875 0
4676 4876 9
4677 4877 0
4678 4878 0
4679 4879 4
4680 4880 11
4681 4881 0
4682 4882 13
4683 4883 0
4684 4884 6
4685 4885 18
4686 4886 0
4687 4887 4
4688 4888 0
4689 4889 6
4690 4890 0
4691 4891 2
4692 4892 28
4693 4893 0
4694 4894 6
4695 4895 11
4696 4896 18
4697 4897 24
4698 4898 22
4699 4899 18
4700 4900 9
4701 4901 6
4702 4902 4
4703 4903 15
4704 4904 13
4705 4905 7
4706 4906 6
4707 4907 0
4708 4908 13
4709 4909 9
4710 4910 9
4711 4911 0
4712 4912 0
4713 4913 0
4714 4914 0
4715 4915 0
4716 4916 0
4717 4917 0
4718 4918 4
4719 4919 0
4720 4920 0
4721 4921 0
4722 4922 0
4723 4923 2
4724 4924 0
4725 4925 6
4726 4926 9
4727 4927 11
4728 4928 20
4729 4929 4
4730 4930 9
4731 4931 7
4732 4932 0
4733 4933 0
4734 4934 0
4735 4935 0
4736 4936 0
4737 4937 0
4738 4938 6
4739 4939 4
4740 4940 11
4741 4941 9
4742 4942 9
4743 4943 7
4744 4944 0
4745 4945 0
4746 4946 0
4747 4947 0
4748 4948 0
4749 4949 0
4750 4950 0
4751 4951 0
4752 4952 7
4753 4953 2
4754 4954 9
4755 4955 0
4756 4956 9
4757 4957 9
4758 4958 6
4759 4959 9
4760 4960 9
4761 4961 7
4762 4962 6
4763 4963 11
4764 4964 6
4765 4965 11
4766 4966 13
4767 4967 7
4768 4968 6
4769 4969 15
4770 4970 0
4771 4971 0
4772 4972 0
4773 4973 0
4774 4974 0
4775 4975 2
4776 4976 9
4777 4977 4
4778 4978 2
4779 4979 0
4780 4980 2
4781 4981 0
4782 4982 11
4783 4983 0
4784 4984 2
4785 4985 0
4786 4986 0
4787 4987 0
4788 4988 0
4789 4989 0
4790 4990 11
4791 4991 4
4792 4992 0
4793 4993 0
4794 4994 0
4795 4995 0
4796 4996 0
4797 4997 7
4798 4998 7
4799 4999 2
4800 5000 4
4801 5001 7
4802 5002 0
4803 5003 6
4804 5004 0
4805 5005 0
4806 5006 2
4807 5007 0
4808 5008 11
4809 5009 4
4810 5010 7
4811 5011 0
4812 5012 0
4813 5013 0
4814 5014 0
4815 5015 0
4816 5016 0
4817 5017 0
4818 5018 0
4819 5019 0
4820 5020 0
4821 5021 0
4822 5022 0
4823 5023 0
4824 5024 0
4825 5025 0
4826 5026 0
4827 5027 0
4828 5028 0
4829 5029 0
4830 5030 0
4831 5031 0
4832 5032 0
4833 5033 0
4834 5034 0
4835 5035 0
4836 5036 0
4837 5037 0
4838 5038 0
4839 5039 0
4840 5040 11
4841 5041 6
4842 5042 7
4843 5043 9
4844 5044 0
4845 5045 9
4846 5046 11
4847 5047 4
4848 5048 0
4849 5049 0
4850 5050 0
4851 5051 0
4852 5052 0
4853 5053 0
4854 5054 0
4855 5055 0
4856 5056 0
4857 5057 0
4858 5058 0
4859 5059 0
4860 5060 0
4861 5061 0
4862 5062 0
4863 5063 0
4864 5064 0
4865 5065 0
4866 5066 11
4867 5067 4
4868 5068 2
4869 5069 0
4870 5070 0
4871 5071 2
4872 5072 0
4873 5073 0
4874 5074 11
4875 5075 6
4876 5076 6
4877 5077 9
4878 5078 0
4879 5079 0
4880 5080 0
4881 5081 0
4882 5082 2
4883 5083 7
4884 5084 4
4885 5085 0
4886 5086 7
4887 5087 0
4888 5088 2
4889 5089 22
4890 5090 17
4891 5091 11
4892 5092 11
4893 5093 2
4894 5094 11
4895 5095 4
4896 5096 0
4897 5097 6
4898 5098 2
4899 5099 9
4900 5100 17
4901 5101 9
4902 5102 0
4903 5103 9
4904 5104 17
4905 5105 7
4906 5106 22
4907 5107 28
4908 5108 35
4909 5109 30
4910 5110 22
4911 5111 33
4912 5112 30
4913 5113 30
4914 5114 30
4915 5115 33
4916 5116 13
4917 5117 35
4918 5118 35
4919 5119 44
4920 5120 46
4921 5121 48
4922 5122 39
4923 5123 41
4924 5124 43
4925 5125 39
4926 5126 39
4927 5127 35
4928 5128 31
4929 5129 44
4930 5130 35
4931 5131 31
4932 5132 44
4933 5133 33
4934 5134 18
4935 5135 31
4936 5136 30
4937 5137 15
4938 5138 9
4939 5139 17
4940 5140 20
4941 5141 18
4942 5142 22
4943 5143 35
4944 5144 35
4945 5145 37
4946 5146 31
4947 5147 18
4948 5148 18
4949 5149 41
4950 5150 39
4951 5151 9
4952 5152 0
4953 5153 0
4954 5154 0
4955 5155 0
4956 5156 0
4957 5157 0
4958 5158 0
4959 5159 0
4960 5160 0
4961 5161 0
4962 5162 0
4963 5163 0
4964 5164 0
4965 5165 15
4966 5166 15
4967 5167 43
4968 5168 6
4969 5169 15
4970 5170 2
4971 5171 18
4972 5172 26
4973 5173 13
4974 5174 7
4975 5175 0
4976 5176 0
4977 5177 0
4978 5178 13
4979 5179 4
4980 5180 6
4981 5181 0
4982 5182 7
4983 5183 11
4984 5184 0
4985 5185 9
4986 5186 43
4987 5187 22
4988 5188 0
4989 5189 30
4990 5190 13
4991 5191 44
4992 5192 11
4993 5193 46
4994 5194 30
4995 5195 22
4996 5196 48
4997 5197 26
4998 5198 28
4999 5199 9
5000 5200 7
5001 5201 9
5002 5202 17
5003 5203 28
5004 5204 22
5005 5205 50
5006 5206 44
5007 5207 22
5008 5208 24
5009 5209 31
5010 5210 41
5011 5211 28
5012 5212 20
5013 5213 46
5014 5214 15
5015 5215 44
5016 5216 22
5017 5217 39
5018 5218 31
5019 5219 35
5020 5220 18
5021 5221 15
5022 5222 9
5023 5223 20
5024 5224 6
5025 5225 0
5026 5226 15
5027 5227 4
5028 5228 7
5029 5229 0
5030 5230 0
5031 5231 30
5032 5232 22
5033 5233 2
5034 5234 18
5035 5235 22
5036 5236 30
5037 5237 4
5038 5238 11
5039 5239 20
5040 5240 20
5041 5241 30
5042 5242 17
5043 5243 22
5044 5244 26
5045 5245 18
5046 5246 15
5047 5247 11
5048 5248 15
5049 5249 18
5050 5250 28
5051 5251 13
5052 5252 33
5053 5253 18
5054 5254 20
5055 5255 24
5056 5256 30
5057 5257 43
5058 5258 24
5059 5259 30
5060 5260 48
5061 5261 48
5062 5262 31
5063 5263 48
5064 5264 46
5065 5265 41
5066 5266 24
5067 5267 24
5068 5268 35
5069 5269 56
5070 5270 46
5071 5271 37
5072 5272 59
5073 5273 50
5074 5274 44
5075 5275 50
5076 5276 46
5077 5277 48
5078 5278 67
5079 5279 59
5080 5280 67
5081 5281 59
5082 5282 67
5083 5283 57
5084 5284 63
5085 5285 63
5086 5286 18
5087 5287 33
5088 5288 33
5089 5289 26
5090 5290 28
5091 5291 33
5092 5292 26
5093 5293 20
5094 5294 26
5095 5295 13
5096 5296 28
5097 5297 17
5098 5298 31
5099 5299 35
5100 5300 33
5101 5301 9
5102 5302 11
5103 5303 28
5104 5304 15
5105 5305 52
5106 5306 30
5107 5307 18
5108 5308 13
5109 5309 11
5110 5310 2
5111 5311 22
5112 5312 15
5113 5313 37
5114 5314 17
5115 5315 26
5116 5316 11
5117 5317 13
5118 5318 15
5119 5319 26
5120 5320 44
5121 5321 24
5122 5322 9
5123 5323 43
5124 5324 43
5125 5325 52
5126 5326 28
5127 5327 26
5128 5328 30
5129 5329 13
5130 5330 4
5131 5331 13
5132 5332 0
5133 5333 0
5134 5334 0
5135 5335 18
5136 5336 0
5137 5337 0
5138 5338 0
5139 5339 0
5140 5340 0
5141 5341 0
5142 5342 0
5143 5343 0
5144 5344 0
5145 5345 0
5146 5346 0
5147 5347 0
5148 5348 0
5149 5349 0
5150 5350 0
5151 5351 0
5152 5352 0
5153 5353 0
5154 5354 0
5155 5355 0
5156 5356 0
5157 5357 0
5158 5358 0
5159 5359 0
5160 5360 0
5161 5361 0
5162 5362 0
5163 5363 13
5164 5364 9
5165 5365 0
5166 5366 0
5167 5367 0
5168 5368 0
5169 5369 0
5170 5370 2
5171 5371 0
5172 5372 0
5173 5373 0
5174 5374 0
5175 5375 0
5176 5376 9
5177 5377 0
5178 5378 0
5179 5379 0
5180 5380 0
5181 5381 0
5182 5382 0
5183 5383 9
5184 5384 2
5185 5385 0
5186 5386 0
5187 5387 2
5188 5388 4
5189 5389 17
5190 5390 30
5191 5391 15
5192 5392 15
5193 5393 13
5194 5394 2
5195 5395 13
5196 5396 30
5197 5397 9
5198 5398 7
5199 5399 7
5200 5400 11
5201 5401 13
5202 5402 4
5203 5403 2
5204 5404 13
5205 5405 13
5206 5406 6
5207 5407 18
5208 5408 52
5209 5409 24
5210 5410 20
5211 5411 33
5212 5412 31
5213 5413 33
5214 5414 35
5215 5415 15
5216 5416 18
5217 5417 11
5218 5418 20
5219 5419 41
5220 5420 37
5221 5421 26
5222 5422 26
5223 5423 18
5224 5424 41
5225 5425 15
5226 5426 6
5227 5427 2
5228 5428 2
5229 5429 9
5230 5430 0
5231 5431 6
5232 5432 11
5233 5433 22
5234 5434 17
5235 5435 9
5236 5436 7
5237 5437 0
5238 5438 9
5239 5439 30
5240 5440 13
5241 5441 9
5242 5442 30
5243 5443 6
5244 5444 2
5245 5445 39
5246 5446 37
5247 5447 26
5248 5448 2
5249 5449 0
5250 5450 0
5251 5451 2
5252 5452 2
5253 5453 7
5254 5454 11
5255 5455 20
5256 5456 11
5257 5457 20
5258 5458 9
5259 5459 17
5260 5460 18
5261 5461 13
5262 5462 24
5263 5463 7
5264 5464 30
5265 5465 35
5266 5466 24
5267 5467 18
5268 5468 33
5269 5469 33
5270 5470 43
5271 5471 35
5272 5472 13
5273 5473 13
5274 5474 6
5275 5475 15
5276 5476 15
5277 5477 0
5278 5478 26
5279 5479 9
5280 5480 4
5281 5481 4
5282 5482 11
5283 5483 0
5284 5484 15
5285 5485 13
5286 5486 9
5287 5487 4
5288 5488 48
5289 5489 24
5290 5490 13
5291 5491 18
5292 5492 11
5293 5493 20
5294 5494 6
5295 5495 17
5296 5496 39
5297 5497 22
5298 5498 6
5299 5499 0
5300 5500 0
5301 5501 0
5302 5502 2
5303 5503 0
5304 5504 11
5305 5505 7
5306 5506 0
5307 5507 2
5308 5508 26
5309 5509 15
5310 5510 22
5311 5511 18
5312 5512 33
5313 5513 70
5314 5514 70
5315 5515 52
5316 5516 65
5317 5517 41
5318 5518 33
5319 5519 44
5320 5520 68
5321 5521 52
5322 5522 65
5323 5523 54
5324 5524 54
5325 5525 92
5326 5526 81
5327 5527 63
5328 5528 74
5329 5529 68
5330 5530 54
5331 5531 46
5332 5532 87
5333 5533 78
5334 5534 72
5335 5535 52
5336 5536 67
5337 5537 68
5338 5538 43
5339 5539 78
5340 5540 96
5341 5541 70
5342 5542 80
5343 5543 35
5344 5544 37
5345 5545 33
5346 5546 59
5347 5547 70
5348 5548 39
5349 5549 78
5350 5550 91
5351 5551 63
5352 5552 67
5353 5553 56
5354 5554 61
5355 5555 48
5356 5556 39
5357 5557 56
5358 5558 63
5359 5559 50
5360 5560 41
5361 5561 33
5362 5562 43
5363 5563 46
5364 5564 57
5365 5565 57
5366 5566 56
5367 5567 41
5368 5568 54
5369 5569 31
5370 5570 46
5371 5571 52
5372 5572 54
5373 5573 59
5374 5574 67
5375 5575 67
5376 5576 22
5377 5577 46
5378 5578 76
5379 5579 46
5380 5580 44
5381 5581 61
5382 5582 39
5383 5583 50
5384 5584 50
5385 5585 61
5386 5586 72
5387 5587 59
5388 5588 67
5389 5589 76
5390 5590 50
5391 5591 48
5392 5592 48
5393 5593 46
5394 5594 70
5395 5595 44
5396 5596 24
5397 5597 35
5398 5598 50
5399 5599 46
5400 5600 44
5401 5601 68
5402 5602 76
5403 5603 56
5404 5604 85
5405 5605 87
5406 5606 65
5407 5607 61
5408 5608 48
5409 5609 41
5410 5610 61
5411 5611 37
5412 5612 46
5413 5613 59
5414 5614 43
5415 5615 24
5416 5616 39
5417 5617 76
5418 5618 39
5419 5619 31
5420 5620 35
5421 5621 37
5422 5622 24
5423 5623 13
5424 5624 52
5425 5625 74
5426 5626 33
5427 5627 50
5428 5628 54
5429 5629 46
5430 5630 50
5431 5631 48
5432 5632 59
5433 5633 37
5434 5634 57
5435 5635 67
5436 5636 48
5437 5637 57
5438 5638 57
5439 5639 44
5440 5640 48
5441 5641 44
5442 5642 56
5443 5643 37
5444 5644 37
5445 5645 43
5446 5646 35
5447 5647 52
5448 5648 57
5449 5649 46
5450 5650 54
5451 5651 67
5452 5652 54
5453 5653 50
5454 5654 59
5455 5655 46
5456 5656 65
5457 5657 92
5458 5658 63
5459 5659 44
5460 5660 68
5461 5661 78
5462 5662 72
5463 5663 63
5464 5664 56
5465 5665 52
5466 5666 61
5467 5667 74
5468 5668 78
5469 5669 74
5470 5670 109
5471 5671 59
5472 5672 74
5473 5673 65
5474 5674 80
5475 5675 91
5476 5676 72
5477 5677 67
5478 5678 89
5479 5679 68
5480 5680 78
5481 5681 74
5482 5682 68
5483 5683 52
5484 5684 54
5485 5685 72
5486 5686 74
5487 5687 63
5488 5688 76
5489 5689 50
5490 5690 68
5491 5691 68
5492 5692 70
5493 5693 89
5494 5694 78
5495 5695 96
5496 5696 96
5497 5697 81
5498 5698 70
5499 5699 56
5500 5700 68
5501 5701 76
5502 5702 81
5503 5703 61
5504 5704 43
5505 5705 72
5506 5706 67
5507 5707 70
5508 5708 80
5509 5709 83
5510 5710 59
5511 5711 87
5512 5712 59
5513 5713 63
5514 5714 59
5515 5715 57
5516 5716 81
5517 5717 61
5518 5718 94
5519 5719 78
5520 5720 76
5521 5721 94
5522 5722 74
5523 5723 57
5524 5724 61
5525 5725 67
5526 5726 74
5527 5727 87
5528 5728 70
5529 5729 102
5530 5730 85
5531 5731 78
5532 5732 76
5533 5733 67
5534 5734 117
5535 5735 89
5536 5736 83
5537 5737 91
5538 5738 61
5539 5739 104
5540 5740 92
5541 5741 83
5542 5742 78
5543 5743 68
5544 5744 81
5545 5745 76
5546 5746 98
5547 5747 67
5548 5748 57
5549 5749 56
5550 5750 65
5551 5751 61
5552 5752 72
5553 5753 78
5554 5754 54
5555 5755 54
5556 5756 74
5557 5757 39
5558 5758 22
5559 5759 43
5560 5760 46
5561 5761 41
5562 5762 35
5563 5763 39
5564 5764 43
5565 5765 35
5566 5766 52
5567 5767 31
5568 5768 50
5569 5769 44
5570 5770 39
5571 5771 31
5572 5772 31
5573 5773 43
5574 5774 22
5575 5775 52
5576 5776 80
5577 5777 87
5578 5778 57
5579 5779 96
5580 5780 96
5581 5781 76
5582 5782 70
5583 5783 81
5584 5784 63
5585 5785 78
5586 5786 65
5587 5787 57
5588 5788 83
5589 5789 39
5590 5790 59
5591 5791 98
5592 5792 70
5593 5793 39
5594 5794 72
5595 5795 80
5596 5796 74
5597 5797 111
5598 5798 70
5599 5799 67
5600 5800 78
5601 5801 98
5602 5802 115
5603 5803 104
5604 5804 113
5605 5805 122
5606 5806 135
5607 5807 115
5608 5808 102
5609 5809 105
5610 5810 92
5611 5811 80
5612 5812 107
5613 5813 65
5614 5814 74
5615 5815 89
5616 5816 92
5617 5817 74
5618 5818 80
5619 5819 78
5620 5820 78
5621 5821 65
5622 5822 50
5623 5823 43
5624 5824 78
5625 5825 70
5626 5826 72
5627 5827 76
5628 5828 56
5629 5829 65
5630 5830 63
5631 5831 63
5632 5832 72
5633 5833 67
5634 5834 100
5635 5835 68
5636 5836 80
5637 5837 100
5638 5838 85
5639 5839 61
5640 5840 68
5641 5841 80
5642 5842 54
5643 5843 70
5644 5844 68
5645 5845 50
5646 5846 83
5647 5847 85
5648 5848 50
5649 5849 76
5650 5850 96
5651 5851 80
5652 5852 68
5653 5853 81
5654 5854 56
5655 5855 43
5656 5856 56
5657 5857 48
5658 5858 68
5659 5859 61
5660 5860 63
5661 5861 83
5662 5862 87
5663 5863 72
5664 5864 70
5665 5865 78
5666 5866 76
5667 5867 76
5668 5868 92
5669 5869 85
5670 5870 83
5671 5871 74
5672 5872 100
5673 5873 76
5674 5874 59
5675 5875 63
5676 5876 91
5677 5877 68
5678 5878 96
5679 5879 87
5680 5880 83
5681 5881 56
5682 5882 70
5683 5883 74
5684 5884 85
5685 5885 54
5686 5886 67
5687 5887 74
5688 5888 85
5689 5889 70
5690 5890 87
5691 5891 57
5692 5892 70
5693 5893 98
5694 5894 81
5695 5895 80
5696 5896 70
5697 5897 89
5698 5898 98
5699 5899 76
5700 5900 70
5701 5901 94
5702 5902 87
5703 5903 80
5704 5904 59
5705 5905 70
5706 5906 94
5707 5907 89
5708 5908 80
5709 5909 67
5710 5910 87
5711 5911 81
5712 5912 63
5713 5913 78
5714 5914 74
5715 5915 102
5716 5916 80
5717 5917 113
5718 5918 65
5719 5919 65
5720 5920 91
5721 5921 92
5722 5922 72
5723 5923 87
5724 5924 59
5725 5925 98
5726 5926 35
5727 5927 94
5728 5928 91
5729 5929 94
5730 5930 56
5731 5931 76
5732 5932 89
5733 5933 70
5734 5934 67
5735 5935 91
5736 5936 57
5737 5937 59
5738 5938 78
5739 5939 85
5740 5940 70
5741 5941 74
5742 5942 91
5743 5943 89
5744 5944 102
5745 5945 59
5746 5946 76
5747 5947 59
5748 5948 70
5749 5949 63
5750 5950 63
5751 5951 59
5752 5952 72
5753 5953 78
5754 5954 65
5755 5955 54
5756 5956 54
5757 5957 87
5758 5958 74
5759 5959 78
5760 5960 30
5761 5961 70
5762 5962 59
5763 5963 72
5764 5964 59
5765 5965 67
5766 5966 76
5767 5967 96
5768 5968 91
5769 5969 113
5770 5970 96
5771 5971 72
5772 5972 65
5773 5973 68
5774 5974 57
5775 5975 43
5776 5976 111
5777 5977 78
5778 5978 41
5779 5979 63
5780 5980 70
5781 5981 91
5782 5982 63
5783 5983 85
5784 5984 65
5785 5985 63
5786 5986 57
5787 5987 39
5788 5988 68
5789 5989 100
5790 5990 80
5791 5991 81
5792 5992 83
5793 5993 87
5794 5994 56
5795 5995 76
5796 5996 92
5797 5997 81
5798 5998 46
5799 5999 54
5800 6000 76
5801 6001 57
5802 6002 87
5803 6003 76
5804 6004 120
5805 6005 54
5806 6006 76
5807 6007 48
5808 6008 76
5809 6009 83
5810 6010 50
5811 6011 98
5812 6012 50
5813 6013 61
5814 6014 92
5815 6015 26
5816 6016 67
5817 6017 61
5818 6018 54
5819 6019 63
5820 6020 46
5821 6021 67
5822 6022 31
5823 6023 48
5824 6024 50
5825 6025 22
5826 6026 57
5827 6027 35
5828 6028 48
5829 6029 30
5830 6030 31
5831 6031 30
5832 6032 59
5833 6033 52
5834 6034 56
5835 6035 46
5836 6036 67
5837 6037 46
5838 6038 54
5839 6039 24
5840 6040 46
5841 6041 63
5842 6042 57
5843 6043 61
5844 6044 54
5845 6045 52
5846 6046 52
5847 6047 46
5848 6048 15
5849 6049 41
5850 6050 43
5851 6051 46
5852 6052 52
5853 6053 54
5854 6054 91
5855 6055 44
5856 6056 61
5857 6057 63
5858 6058 43
5859 6059 68
5860 6060 65
5861 6061 44
5862 6062 56
5863 6063 59
5864 6064 46
5865 6065 67
5866 6066 68
5867 6067 61
5868 6068 72
5869 6069 46
5870 6070 70
5871 6071 78
5872 6072 68
5873 6073 37
5874 6074 63
5875 6075 61
5876 6076 72
5877 6077 48
5878 6078 70
5879 6079 59
5880 6080 72
5881 6081 70
5882 6082 81
5883 6083 76
5884 6084 48
5885 6085 80
5886 6086 76
5887 6087 65
5888 6088 70
5889 6089 83
5890 6090 67
5891 6091 59
5892 6092 72
5893 6093 52
5894 6094 70
5895 6095 52
5896 6096 56
5897 6097 44
5898 6098 63
5899 6099 76
5900 6100 59
5901 6101 72
5902 6102 74
5903 6103 85
5904 6104 67
5905 6105 52
5906 6106 74
5907 6107 85
5908 6108 54
5909 6109 61
5910 6110 54
5911 6111 63
5912 6112 57
5913 6113 46
5914 6114 50
5915 6115 63
5916 6116 76
5917 6117 72
5918 6118 44
5919 6119 61
5920 6120 44
5921 6121 65
5922 6122 37
5923 6123 43
5924 6124 50
5925 6125 63
5926 6126 57
5927 6127 57
5928 6128 35
5929 6129 41
5930 6130 65
5931 6131 52
5932 6132 78
5933 6133 63
5934 6134 59
5935 6135 70
5936 6136 70
5937 6137 43
5938 6138 63
5939 6139 92
5940 6140 39
5941 6141 48
5942 6142 41
5943 6143 30
5944 6144 30
5945 6145 74
5946 6146 44
5947 6147 44
5948 6148 54
5949 6149 76
5950 6150 41
5951 6151 46
5952 6152 68
5953 6153 63
5954 6154 24
5955 6155 43
5956 6156 35
5957 6157 43
5958 6158 31
5959 6159 46
5960 6160 50
5961 6161 61
5962 6162 33
5963 6163 50
5964 6164 57
5965 6165 37
5966 6166 44
5967 6167 46
5968 6168 67
5969 6169 68
5970 6170 61
5971 6171 70
5972 6172 31
5973 6173 59
5974 6174 30
5975 6175 41
5976 6176 57
5977 6177 61
5978 6178 43
5979 6179 67
5980 6180 54
5981 6181 44
5982 6182 48
5983 6183 50
5984 6184 54
5985 6185 52
5986 6186 54
5987 6187 57
5988 6188 44
5989 6189 50
5990 6190 74
5991 6191 52
5992 6192 57
5993 6193 46
5994 6194 48
5995 6195 56
5996 6196 31
5997 6197 48
5998 6198 35
5999 6199 48
6000 6200 48
6001 6201 56
6002 6202 39
6003 6203 56
6004 6204 48
6005 6205 46
6006 6206 74
6007 6207 78
6008 6208 81
6009 6209 89
6010 6210 68
6011 6211 85
6012 6212 78
6013 6213 56
6014 6214 68
6015 6215 59
6016 6216 43
6017 6217 89
6018 6218 57
6019 6219 59
6020 6220 48
6021 6221 68
6022 6222 44
6023 6223 72
6024 6224 52
6025 6225 37
6026 6226 41
6027 6227 56
6028 6228 43
6029 6229 57
6030 6230 50
6031 6231 74
6032 6232 61
6033 6233 61
6034 6234 48
6035 6235 44
6036 6236 44
6037 6237 63
6038 6238 80
6039 6239 46
6040 6240 68
6041 6241 54
6042 6242 76
6043 6243 65
6044 6244 67
6045 6245 70
6046 6246 48
6047 6247 91
6048 6248 57
6049 6249 63
6050 6250 44
6051 6251 54
6052 6252 50
6053 6253 37
6054 6254 41
6055 6255 61
6056 6256 30
6057 6257 43
6058 6258 56
6059 6259 61
6060 6260 44
6061 6261 61
6062 6262 76
6063 6263 46
6064 6264 72
6065 6265 61
6066 6266 54
6067 6267 61
6068 6268 81
6069 6269 78
6070 6270 59
6071 6271 65
6072 6272 78
6073 6273 85
6074 6274 52
6075 6275 72
6076 6276 83
6077 6277 94
6078 6278 76
6079 6279 111
6080 6280 122
6081 6281 113
6082 6282 96
6083 6283 118
6084 6284 111
6085 6285 78
6086 6286 81
6087 6287 83
6088 6288 81
6089 6289 118
6090 6290 89
6091 6291 96
6092 6292 109
6093 6293 98
6094 6294 113
6095 6295 105
6096 6296 80
6097 6297 98
6098 6298 89
6099 6299 117
6100 6300 98
6101 6301 80
6102 6302 81
6103 6303 94
6104 6304 81
6105 6305 74
6106 6306 111
6107 6307 102
6108 6308 96
6109 6309 117
6110 6310 122
6111 6311 100
6112 6312 113
6113 6313 91
6114 6314 98
6115 6315 83
6116 6316 102
6117 6317 126
6118 6318 111
6119 6319 111
6120 6320 94
6121 6321 81
6122 6322 94
6123 6323 102
6124 6324 89
6125 6325 146
6126 6326 113
6127 6327 100
6128 6328 109
6129 6329 128
6130 6330 76
6131 6331 118
6132 6332 117
6133 6333 113
6134 6334 83
6135 6335 91
6136 6336 122
6137 6337 104
6138 6338 87
6139 6339 130
6140 6340 105
6141 6341 92
6142 6342 92
6143 6343 94
6144 6344 96
6145 6345 87
6146 6346 100
6147 6347 115
6148 6348 100
6149 6349 81
6150 6350 94
6151 6351 102
6152 6352 139
6153 6353 92
6154 6354 100
6155 6355 100
6156 6356 80
6157 6357 92
6158 6358 91
6159 6359 130
6160 6360 74
6161 6361 80
6162 6362 72
6163 6363 85
6164 6364 80
6165 6365 98
6166 6366 56
6167 6367 128
6168 6368 117
6169 6369 118
6170 6370 107
6171 6371 85
6172 6372 115
6173 6373 96
6174 6374 109
6175 6375 92
6176 6376 78
6177 6377 122
6178 6378 94
6179 6379 83
6180 6380 111
6181 6381 96
6182 6382 111
6183 6383 94
6184 6384 74
6185 6385 74
6186 6386 111
6187 6387 96
6188 6388 104
6189 6389 72
6190 6390 122
6191 6391 115
6192 6392 98
6193 6393 102
6194 6394 94
6195 6395 94
6196 6396 96
6197 6397 111
6198 6398 105
6199 6399 105
6200 6400 102
6201 6401 118
6202 6402 83
6203 6403 81
6204 6404 109
6205 6405 74
6206 6406 85
6207 6407 96
6208 6408 122
6209 6409 102
6210 6410 68
6211 6411 104
6212 6412 115
6213 6413 107
6214 6414 85
6215 6415 92
6216 6416 94
6217 6417 96
6218 6418 94
6219 6419 100
6220 6420 104
6221 6421 117
6222 6422 102
6223 6423 120
6224 6424 137
6225 6425 94
6226 6426 113
6227 6427 98
6228 6428 131
6229 6429 104
6230 6430 113
6231 6431 104
6232 6432 94
6233 6433 83
6234 6434 115
6235 6435 130
6236 6436 109
6237 6437 83
6238 6438 120
6239 6439 98
6240 6440 102
6241 6441 102
6242 6442 89
6243 6443 91
6244 6444 98
6245 6445 80
6246 6446 78
6247 6447 111
6248 6448 91
6249 6449 104
6250 6450 98
6251 6451 100
6252 6452 80
6253 6453 105
6254 6454 91
6255 6455 89
6256 6456 128
6257 6457 118
6258 6458 96
6259 6459 98
6260 6460 105
6261 6461 100
6262 6462 100
6263 6463 94
6264 6464 98
6265 6465 100
6266 6466 96
6267 6467 107
6268 6468 102
6269 6469 120
6270 6470 124
6271 6471 85
6272 6472 89
6273 6473 81
6274 6474 70
6275 6475 111
6276 6476 102
6277 6477 100
6278 6478 105
6279 6479 96
6280 6480 117
6281 6481 89
6282 6482 107
6283 6483 94
6284 6484 89
6285 6485 102
6286 6486 102
6287 6487 94
6288 6488 130
6289 6489 113
6290 6490 76
6291 6491 78
6292 6492 83
6293 6493 100
6294 6494 74
6295 6495 91
6296 6496 83
6297 6497 88
6298 6498 49
6299 6499 112
6300 6500 91
6301 6501 57
6302 6502 77
6303 6503 80
6304 6504 114
6305 6505 100
6306 6506 77
6307 6507 94
6308 6508 78
6309 6509 83
6310 6510 84
6311 6511 86
6312 6512 83
6313 6513 84
6314 6514 88
6315 6515 83
6316 6516 89
6317 6517 77
6318 6518 72
6319 6519 83
6320 6520 78
6321 6521 81
6322 6522 89
6323 6523 66
6324 6524 64
6325 6525 91
6326 6526 63
6327 6527 80
6328 6528 84
6329 6529 64
6330 6530 89
6331 6531 83
6332 6532 83
6333 6533 91
6334 6534 121
6335 6535 104
6336 6536 111
6337 6537 80
6338 6538 75
6339 6539 89
6340 6540 88
6341 6541 98
6342 6542 94
6343 6543 78
6344 6544 91
6345 6545 97
6346 6546 78
6347 6547 77
6348 6548 74
6349 6549 95
6350 6550 75
6351 6551 71
6352 6552 88
6353 6553 84
6354 6554 83
6355 6555 86
6356 6556 101
6357 6557 81
6358 6558 66
6359 6559 77
6360 6560 77
6361 6561 71
6362 6562 98
6363 6563 121
6364 6564 91
6365 6565 91
6366 6566 71
6367 6567 98
6368 6568 97
6369 6569 94
6370 6570 101
6371 6571 91
6372 6572 94
6373 6573 104
6374 6574 103
6375 6575 78
6376 6576 103
6377 6577 98
6378 6578 95
6379 6579 74
6380 6580 95
6381 6581 104
6382 6582 95
6383 6583 106
6384 6584 103
6385 6585 86
6386 6586 97
6387 6587 58
6388 6588 111
6389 6589 75
6390 6590 95
6391 6591 95
6392 6592 103
6393 6593 94
6394 6594 61
6395 6595 112
6396 6596 92
6397 6597 83
6398 6598 94
6399 6599 97
6400 6600 80
6401 6601 98
6402 6602 92
6403 6603 68
6404 6604 66
6405 6605 88
6406 6606 80
6407 6607 86
6408 6608 92
6409 6609 80
6410 6610 80
6411 6611 77
6412 6612 98
6413 6613 91
6414 6614 88
6415 6615 100
6416 6616 115
6417 6617 89
6418 6618 84
6419 6619 86
6420 6620 95
6421 6621 92
6422 6622 100
6423 6623 81
6424 6624 84
6425 6625 106
6426 6626 78
6427 6627 88
6428 6628 88
6429 6629 63
6430 6630 88
6431 6631 94
6432 6632 91
6433 6633 77
6434 6634 89
6435 6635 72
6436 6636 71
6437 6637 84
6438 6638 74
6439 6639 77
6440 6640 92
6441 6641 111
6442 6642 89
6443 6643 84
6444 6644 83
6445 6645 115
6446 6646 133
6447 6647 113
6448 6648 87
6449 6649 83
6450 6650 124
6451 6651 107
6452 6652 128
6453 6653 94
6454 6654 117
6455 6655 118
6456 6656 124
6457 6657 109
6458 6658 128
6459 6659 130
6460 6660 126
6461 6661 139
6462 6662 83
6463 6663 128
6464 6664 94
6465 6665 107
6466 6666 109
6467 6667 113
6468 6668 63
6469 6669 70
6470 6670 113
6471 6671 155
6472 6672 96
6473 6673 118
6474 6674 128
6475 6675 81
6476 6676 92
6477 6677 133
6478 6678 102
6479 6679 96
6480 6680 118
6481 6681 94
6482 6682 102
6483 6683 98
6484 6684 107
6485 6685 105
6486 6686 113
6487 6687 94
6488 6688 87
6489 6689 111
6490 6690 109
6491 6691 126
6492 6692 117
6493 6693 100
6494 6694 109
6495 6695 92
6496 6696 100
6497 6697 122
6498 6698 104
6499 6699 91
6500 6700 78
6501 6701 131
6502 6702 128
6503 6703 115
6504 6704 124
6505 6705 96
6506 6706 98
6507 6707 139
6508 6708 152
6509 6709 128
6510 6710 115
6511 6711 117
6512 6712 98
6513 6713 126
6514 6714 124
6515 6715 113
6516 6716 109
6517 6717 115
6518 6718 126
6519 6719 115
6520 6720 130
6521 6721 76
6522 6722 102
6523 6723 105
6524 6724 76
6525 6725 98
6526 6726 130
6527 6727 122
6528 6728 104
6529 6729 137
6530 6730 118
6531 6731 122
6532 6732 124
6533 6733 87
6534 6734 85
6535 6735 113
6536 6736 113
6537 6737 111
6538 6738 135
6539 6739 107
6540 6740 118
6541 6741 98
6542 6742 111
6543 6743 126
6544 6744 91
6545 6745 78
6546 6746 118
6547 6747 96
6548 6748 111
6549 6749 120
6550 6750 94
6551 6751 83
6552 6752 87
6553 6753 107
6554 6754 124
6555 6755 102
6556 6756 128
6557 6757 102
6558 6758 83
6559 6759 83
6560 6760 102
6561 6761 113
6562 6762 105
6563 6763 104
6564 6764 130
6565 6765 81
6566 6766 96
6567 6767 126
6568 6768 85
6569 6769 122
6570 6770 118
6571 6771 122
6572 6772 91
6573 6773 102
6574 6774 111
6575 6775 117
6576 6776 87
6577 6777 102
6578 6778 102
6579 6779 80
6580 6780 120
6581 6781 115
6582 6782 124
6583 6783 117
6584 6784 120
6585 6785 107
6586 6786 137
6587 6787 115
6588 6788 128
6589 6789 104
6590 6790 120
6591 6791 117
6592 6792 107
6593 6793 111
6594 6794 118
6595 6795 117
6596 6796 102
6597 6797 124
6598 6798 126
6599 6799 111
6600 6800 104
6601 6801 81
6602 6802 91
6603 6803 130
6604 6804 126
6605 6805 117
6606 6806 78
6607 6807 130
6608 6808 115
6609 6809 139
6610 6810 120
6611 6811 96
6612 6812 137
6613 6813 113
6614 6814 102
6615 6815 122
6616 6816 118
6617 6817 115
6618 6818 118
6619 6819 126
6620 6820 117
6621 6821 107
6622 6822 104
6623 6823 111
6624 6824 109
6625 6825 120
6626 6826 113
6627 6827 92
6628 6828 89
6629 6829 92
6630 6830 104
6631 6831 113
6632 6832 107
6633 6833 83
6634 6834 130
6635 6835 120
6636 6836 107
6637 6837 117
6638 6838 120
6639 6839 131
6640 6840 130
6641 6841 105
6642 6842 105
6643 6843 98
6644 6844 124
6645 6845 122
6646 6846 104
6647 6847 100
6648 6848 131
6649 6849 124
6650 6850 113
6651 6851 131
6652 6852 91
6653 6853 115
6654 6854 113
6655 6855 124
6656 6856 98
6657 6857 126
6658 6858 122
6659 6859 128
6660 6860 109
6661 6861 117
6662 6862 113
6663 6863 122
6664 6864 118
6665 6865 107
6666 6866 109
6667 6867 120
6668 6868 117
6669 6869 89
6670 6870 126
6671 6871 89
6672 6872 81
6673 6873 115
6674 6874 133
6675 6875 120
6676 6876 142
6677 6877 113
6678 6878 120
6679 6879 98
6680 6880 105
6681 6881 94
6682 6882 78
6683 6883 115
6684 6884 87
6685 6885 83
6686 6886 133
6687 6887 120
6688 6888 85
6689 6889 89
6690 6890 113
6691 6891 109
6692 6892 105
6693 6893 104
6694 6894 92
6695 6895 107
6696 6896 122
6697 6897 120
6698 6898 155
6699 6899 96
6700 6900 122
6701 6901 107
6702 6902 74
6703 6903 152
6704 6904 130
6705 6905 118
6706 6906 111
6707 6907 115
6708 6908 70
6709 6909 92
6710 6910 139
6711 6911 122
6712 6912 105
6713 6913 100
6714 6914 109
6715 6915 81
6716 6916 96
6717 6917 96
6718 6918 102
6719 6919 87
6720 6920 100
6721 6921 115
6722 6922 104
6723 6923 120
6724 6924 128
6725 6925 120
6726 6926 104
6727 6927 113
6728 6928 130
6729 6929 107
6730 6930 122
6731 6931 109
6732 6932 122
6733 6933 102
6734 6934 120
6735 6935 96
6736 6936 111
6737 6937 91
6738 6938 81
6739 6939 115
6740 6940 87
6741 6941 105
6742 6942 72
6743 6943 96
6744 6944 113
6745 6945 118
6746 6946 94
6747 6947 87
6748 6948 100
6749 6949 117
6750 6950 100
6751 6951 74
6752 6952 130
6753 6953 100
6754 6954 100
6755 6955 78
6756 6956 118
6757 6957 135
6758 6958 85
6759 6959 113
6760 6960 109
6761 6961 92
6762 6962 105
6763 6963 113
6764 6964 109
6765 6965 124
6766 6966 104
6767 6967 117
6768 6968 107
6769 6969 104
6770 6970 81
6771 6971 104
6772 6972 118
6773 6973 109
6774 6974 68
6775 6975 91
6776 6976 98
6777 6977 87
6778 6978 107
6779 6979 126
6780 6980 92
6781 6981 96
6782 6982 96
6783 6983 122
6784 6984 120
6785 6985 131
6786 6986 122
6787 6987 104
6788 6988 94
6789 6989 120
6790 6990 91
6791 6991 113
6792 6992 117
6793 6993 109
6794 6994 120
6795 6995 85
6796 6996 142
6797 6997 109
6798 6998 120
6799 6999 107
6800 7000 96
6801 7001 107
