# Supplementary material for: Histone variant H2A.Z modulates nucleosome dynamics to promote DNA accessibility
Source: Nat Commun. 2023 Feb 11;14:769. doi: 10.1038/s41467-023-36465-5 (PMC9918499; doi:10.1038/s41467-023-36465-5)
Supplement: Supplementary file 4 — Source Data [file 41467_2023_36465_MOESM4_ESM.zip › data/H2AZ_Ctail_hist_DNA_interaction_outer_2.txt]

1 201 53
2 202 74
3 203 45
4 204 66
5 205 55
6 206 67
7 207 64
8 208 77
9 209 65
10 210 71
11 211 48
12 212 88
13 213 81
14 214 71
15 215 91
16 216 82
17 217 91
18 218 77
19 219 71
20 220 72
21 221 49
22 222 33
23 223 43
24 224 31
25 225 21
26 226 2
27 227 20
28 228 28
29 229 61
30 230 39
31 231 38
32 232 33
33 233 44
34 234 49
35 235 45
36 236 58
37 237 56
38 238 54
39 239 49
40 240 61
41 241 55
42 242 74
43 243 93
44 244 44
45 245 20
46 246 32
47 247 32
48 248 40
49 249 20
50 250 26
51 251 9
52 252 6
53 253 9
54 254 15
55 255 10
56 256 16
57 257 27
58 258 29
59 259 29
60 260 7
61 261 13
62 262 42
63 263 54
64 264 23
65 265 10
66 266 22
67 267 50
68 268 36
69 269 22
70 270 23
71 271 34
72 272 33
73 273 31
74 274 26
75 275 15
76 276 20
77 277 23
78 278 42
79 279 49
80 280 39
81 281 29
82 282 31
83 283 17
84 284 12
85 285 28
86 286 12
87 287 40
88 288 54
89 289 53
90 290 49
91 291 42
92 292 17
93 293 39
94 294 36
95 295 32
96 296 37
97 297 27
98 298 33
99 299 36
100 300 26
101 301 27
102 302 36
103 303 32
104 304 44
105 305 11
106 306 24
107 307 28
108 308 40
109 309 37
110 310 29
111 311 42
112 312 13
113 313 18
114 314 26
115 315 11
116 316 20
117 317 20
118 318 23
119 319 40
120 320 34
121 321 47
122 322 42
123 323 32
124 324 27
125 325 31
126 326 29
127 327 34
128 328 42
129 329 58
130 330 49
131 331 53
132 332 72
133 333 53
134 334 54
135 335 60
136 336 38
137 337 51
138 338 36
139 339 50
140 340 66
141 341 81
142 342 71
143 343 99
144 344 93
145 345 85
146 346 100
147 347 93
148 348 98
149 349 103
150 350 115
151 351 118
152 352 81
153 353 81
154 354 103
155 355 89
156 356 109
157 357 110
158 358 97
159 359 102
160 360 76
161 361 93
162 362 85
163 363 102
164 364 86
165 365 111
166 366 116
167 367 94
168 368 102
169 369 98
170 370 114
171 371 96
172 372 104
173 373 111
174 374 105
175 375 66
176 376 82
177 377 91
178 378 104
179 379 85
180 380 92
181 381 102
182 382 103
183 383 105
184 384 93
185 385 109
186 386 100
187 387 108
188 388 104
189 389 105
190 390 67
191 391 80
192 392 88
193 393 100
194 394 85
195 395 99
196 396 107
197 397 107
198 398 120
199 399 102
200 400 103
201 401 111
202 402 88
203 403 86
204 404 121
205 405 103
206 406 121
207 407 99
208 408 111
209 409 118
210 410 97
211 411 91
212 412 71
213 413 56
214 414 53
215 415 48
216 416 47
217 417 51
218 418 53
219 419 49
220 420 58
221 421 62
222 422 64
223 423 58
224 424 58
225 425 86
226 426 97
227 427 88
228 428 86
229 429 81
230 430 99
231 431 111
232 432 114
233 433 70
234 434 85
235 435 107
236 436 103
237 437 60
238 438 80
239 439 83
240 440 92
241 441 72
242 442 83
243 443 110
244 444 97
245 445 115
246 446 113
247 447 100
248 448 94
249 449 94
250 450 92
251 451 119
252 452 96
253 453 80
254 454 100
255 455 104
256 456 110
257 457 118
258 458 83
259 459 123
260 460 78
261 461 120
262 462 111
263 463 116
264 464 96
265 465 92
266 466 74
267 467 75
268 468 70
269 469 71
270 470 55
271 471 55
272 472 89
273 473 58
274 474 76
275 475 62
276 476 50
277 477 77
278 478 76
279 479 72
280 480 55
281 481 60
282 482 55
283 483 60
284 484 49
285 485 56
286 486 62
287 487 66
288 488 66
289 489 76
290 490 77
291 491 45
292 492 55
293 493 50
294 494 43
295 495 32
296 496 18
297 497 26
298 498 6
299 499 26
300 500 28
301 501 21
302 502 21
303 503 28
304 504 45
305 505 34
306 506 44
307 507 59
308 508 50
309 509 60
310 510 39
311 511 47
312 512 34
313 513 36
314 514 22
315 515 23
316 516 11
317 517 26
318 518 20
319 519 28
320 520 45
321 521 31
322 522 26
323 523 29
324 524 32
325 525 37
326 526 29
327 527 39
328 528 32
329 529 31
330 530 39
331 531 44
332 532 44
333 533 42
334 534 47
335 535 44
336 536 21
337 537 28
338 538 32
339 539 43
340 540 38
341 541 47
342 542 56
343 543 39
344 544 43
345 545 48
346 546 39
347 547 31
348 548 56
349 549 36
350 550 13
351 551 4
352 552 16
353 553 32
354 554 11
355 555 15
356 556 28
357 557 23
358 558 36
359 559 4
360 560 37
361 561 28
362 562 28
363 563 43
364 564 36
365 565 45
366 566 20
367 567 22
368 568 16
369 569 32
370 570 27
371 571 13
372 572 24
373 573 10
374 574 9
375 575 7
376 576 0
377 577 11
378 578 18
379 579 18
380 580 6
381 581 23
382 582 6
383 583 1
384 584 0
385 585 4
386 586 0
387 587 4
388 588 7
389 589 0
390 590 4
391 591 0
392 592 7
393 593 10
394 594 7
395 595 10
396 596 15
397 597 4
398 598 13
399 599 0
400 600 10
401 601 9
402 602 12
403 603 12
404 604 12
405 605 0
406 606 15
407 607 10
408 608 6
409 609 12
410 610 4
411 611 6
412 612 0
413 613 1
414 614 0
415 615 0
416 616 0
417 617 0
418 618 6
419 619 7
420 620 0
421 621 1
422 622 17
423 623 0
424 624 0
425 625 0
426 626 7
427 627 6
428 628 1
429 629 0
430 630 0
431 631 0
432 632 0
433 633 0
434 634 0
435 635 0
436 636 2
437 637 2
438 638 0
439 639 0
440 640 0
441 641 0
442 642 0
443 643 0
444 644 6
445 645 1
446 646 0
447 647 0
448 648 0
449 649 0
450 650 2
451 651 5
452 652 0
453 653 0
454 654 0
455 655 0
456 656 5
457 657 0
458 658 0
459 659 0
460 660 1
461 661 1
462 662 0
463 663 0
464 664 0
465 665 0
466 666 0
467 667 0
468 668 0
469 669 0
470 670 0
471 671 1
472 672 0
473 673 0
474 674 6
475 675 2
476 676 5
477 677 7
478 678 0
479 679 0
480 680 13
481 681 21
482 682 4
483 683 11
484 684 5
485 685 0
486 686 17
487 687 4
488 688 7
489 689 4
490 690 12
491 691 0
492 692 1
493 693 0
494 694 0
495 695 0
496 696 0
497 697 0
498 698 0
499 699 17
500 700 13
501 701 1
502 702 7
503 703 12
504 704 21
505 705 6
506 706 0
507 707 12
508 708 0
509 709 0
510 710 1
511 711 0
512 712 0
513 713 0
514 714 0
515 715 6
516 716 2
517 717 0
518 718 4
519 719 0
520 720 0
521 721 7
522 722 0
523 723 1
524 724 9
525 725 1
526 726 4
527 727 11
528 728 9
529 729 13
530 730 13
531 731 13
532 732 13
533 733 31
534 734 24
535 735 9
536 736 11
537 737 18
538 738 11
539 739 10
540 740 5
541 741 4
542 742 22
543 743 6
544 744 5
545 745 0
546 746 1
547 747 12
548 748 31
549 749 15
550 750 17
551 751 23
552 752 17
553 753 24
554 754 1
555 755 0
556 756 12
557 757 38
558 758 39
559 759 36
560 760 34
561 761 27
562 762 32
563 763 28
564 764 22
565 765 15
566 766 10
567 767 0
568 768 5
569 769 1
570 770 4
571 771 22
572 772 36
573 773 32
574 774 28
575 775 24
576 776 28
577 777 23
578 778 29
579 779 37
580 780 26
581 781 22
582 782 5
583 783 6
584 784 32
585 785 18
586 786 47
587 787 49
588 788 29
589 789 39
590 790 42
591 791 64
592 792 32
593 793 49
594 794 53
595 795 59
596 796 66
597 797 45
598 798 48
599 799 37
600 800 39
601 801 43
602 802 42
603 803 40
604 804 40
605 805 49
606 806 50
607 807 48
608 808 53
609 809 47
610 810 26
611 811 40
612 812 26
613 813 58
614 814 67
615 815 51
616 816 60
617 817 42
618 818 53
619 819 51
620 820 61
621 821 42
622 822 56
623 823 59
624 824 58
625 825 53
626 826 56
627 827 51
628 828 55
629 829 60
630 830 53
631 831 53
632 832 49
633 833 55
634 834 55
635 835 59
636 836 59
637 837 58
638 838 62
639 839 55
640 840 64
641 841 51
642 842 44
643 843 37
644 844 42
645 845 64
646 846 40
647 847 42
648 848 29
649 849 45
650 850 37
651 851 44
652 852 43
653 853 47
654 854 48
655 855 40
656 856 47
657 857 43
658 858 58
659 859 44
660 860 33
661 861 55
662 862 33
663 863 27
664 864 34
665 865 28
666 866 32
667 867 37
668 868 33
669 869 42
670 870 43
671 871 31
672 872 38
673 873 24
674 874 15
675 875 22
676 876 36
677 877 34
678 878 48
679 879 39
680 880 54
681 881 56
682 882 62
683 883 45
684 884 36
685 885 45
686 886 36
687 887 51
688 888 42
689 889 20
690 890 17
691 891 0
692 892 0
693 893 4
694 894 7
695 895 38
696 896 40
697 897 22
698 898 38
699 899 11
700 900 23
701 901 42
702 902 21
703 903 26
704 904 36
705 905 48
706 906 50
707 907 47
708 908 33
709 909 45
710 910 37
711 911 39
712 912 32
713 913 24
714 914 40
715 915 38
716 916 26
717 917 33
718 918 36
719 919 38
720 920 22
721 921 34
722 922 34
723 923 51
724 924 51
725 925 32
726 926 28
727 927 37
728 928 39
729 929 42
730 930 22
731 931 38
732 932 40
733 933 29
734 934 36
735 935 34
736 936 48
737 937 48
738 938 37
739 939 38
740 940 38
741 941 31
742 942 50
743 943 22
744 944 42
745 945 36
746 946 29
747 947 26
748 948 40
749 949 36
750 950 39
751 951 56
752 952 21
753 953 18
754 954 1
755 955 0
756 956 6
757 957 12
758 958 0
759 959 4
760 960 5
761 961 11
762 962 0
763 963 0
764 964 0
765 965 0
766 966 10
767 967 0
768 968 5
769 969 0
770 970 0
771 971 0
772 972 0
773 973 0
774 974 0
775 975 0
776 976 0
777 977 0
778 978 0
779 979 13
780 980 6
781 981 2
782 982 11
783 983 0
784 984 9
785 985 9
786 986 26
787 987 6
788 988 0
789 989 0
790 990 1
791 991 7
792 992 9
793 993 10
794 994 5
795 995 11
796 996 0
797 997 0
798 998 0
799 999 7
800 1000 9
801 1001 21
802 1002 12
803 1003 0
804 1004 2
805 1005 22
806 1006 12
807 1007 21
808 1008 10
809 1009 7
810 1010 0
811 1011 5
812 1012 0
813 1013 9
814 1014 0
815 1015 0
816 1016 0
817 1017 7
818 1018 10
819 1019 0
820 1020 5
821 1021 0
822 1022 0
823 1023 0
824 1024 0
825 1025 0
826 1026 0
827 1027 0
828 1028 5
829 1029 1
830 1030 6
831 1031 9
832 1032 2
833 1033 0
834 1034 0
835 1035 1
836 1036 0
837 1037 4
838 1038 0
839 1039 0
840 1040 0
841 1041 0
842 1042 0
843 1043 9
844 1044 0
845 1045 0
846 1046 0
847 1047 0
848 1048 0
849 1049 0
850 1050 0
851 1051 0
852 1052 0
853 1053 0
854 1054 0
855 1055 5
856 1056 0
857 1057 0
858 1058 0
859 1059 5
860 1060 1
861 1061 4
862 1062 0
863 1063 0
864 1064 0
865 1065 0
866 1066 0
867 1067 0
868 1068 0
869 1069 1
870 1070 0
871 1071 0
872 1072 11
873 1073 0
874 1074 0
875 1075 0
876 1076 0
877 1077 1
878 1078 1
879 1079 17
880 1080 0
881 1081 0
882 1082 0
883 1083 0
884 1084 0
885 1085 0
886 1086 0
887 1087 0
888 1088 1
889 1089 0
890 1090 0
891 1091 13
892 1092 0
893 1093 6
894 1094 0
895 1095 4
896 1096 5
897 1097 0
898 1098 0
899 1099 0
900 1100 0
901 1101 0
902 1102 0
903 1103 0
904 1104 0
905 1105 0
906 1106 0
907 1107 0
908 1108 7
909 1109 1
910 1110 0
911 1111 5
912 1112 4
913 1113 1
914 1114 0
915 1115 7
916 1116 10
917 1117 18
918 1118 21
919 1119 11
920 1120 0
921 1121 11
922 1122 7
923 1123 12
924 1124 4
925 1125 9
926 1126 1
927 1127 2
928 1128 0
929 1129 0
930 1130 0
931 1131 0
932 1132 0
933 1133 0
934 1134 0
935 1135 0
936 1136 0
937 1137 0
938 1138 0
939 1139 0
940 1140 0
941 1141 0
942 1142 0
943 1143 0
944 1144 0
945 1145 0
946 1146 0
947 1147 0
948 1148 0
949 1149 0
950 1150 0
951 1151 0
952 1152 0
953 1153 0
954 1154 0
955 1155 0
956 1156 0
957 1157 0
958 1158 0
959 1159 0
960 1160 0
961 1161 0
962 1162 0
963 1163 0
964 1164 0
965 1165 0
966 1166 0
967 1167 0
968 1168 0
969 1169 0
970 1170 0
971 1171 0
972 1172 0
973 1173 1
974 1174 5
975 1175 0
976 1176 0
977 1177 0
978 1178 0
979 1179 0
980 1180 0
981 1181 0
982 1182 0
983 1183 0
984 1184 0
985 1185 0
986 1186 0
987 1187 0
988 1188 0
989 1189 9
990 1190 0
991 1191 0
992 1192 0
993 1193 5
994 1194 0
995 1195 0
996 1196 1
997 1197 4
998 1198 1
999 1199 0
1000 1200 0
1001 1201 0
1002 1202 0
1003 1203 0
1004 1204 0
1005 1205 0
1006 1206 0
1007 1207 0
1008 1208 0
1009 1209 0
1010 1210 0
1011 1211 0
1012 1212 0
1013 1213 0
1014 1214 0
1015 1215 0
1016 1216 0
1017 1217 6
1018 1218 0
1019 1219 4
1020 1220 11
1021 1221 0
1022 1222 0
1023 1223 0
1024 1224 0
1025 1225 0
1026 1226 0
1027 1227 4
1028 1228 0
1029 1229 0
1030 1230 0
1031 1231 2
1032 1232 0
1033 1233 0
1034 1234 0
1035 1235 15
1036 1236 11
1037 1237 28
1038 1238 29
1039 1239 28
1040 1240 37
1041 1241 18
1042 1242 23
1043 1243 23
1044 1244 1
1045 1245 0
1046 1246 6
1047 1247 0
1048 1248 0
1049 1249 4
1050 1250 21
1051 1251 12
1052 1252 26
1053 1253 32
1054 1254 31
1055 1255 21
1056 1256 22
1057 1257 33
1058 1258 28
1059 1259 38
1060 1260 38
1061 1261 38
1062 1262 40
1063 1263 60
1064 1264 56
1065 1265 50
1066 1266 38
1067 1267 47
1068 1268 38
1069 1269 37
1070 1270 54
1071 1271 31
1072 1272 23
1073 1273 12
1074 1274 42
1075 1275 21
1076 1276 50
1077 1277 29
1078 1278 50
1079 1279 42
1080 1280 43
1081 1281 49
1082 1282 34
1083 1283 37
1084 1284 40
1085 1285 38
1086 1286 26
1087 1287 32
1088 1288 44
1089 1289 21
1090 1290 45
1091 1291 45
1092 1292 45
1093 1293 28
1094 1294 26
1095 1295 53
1096 1296 50
1097 1297 61
1098 1298 40
1099 1299 26
1100 1300 44
1101 1301 54
1102 1302 43
1103 1303 58
1104 1304 36
1105 1305 48
1106 1306 44
1107 1307 53
1108 1308 36
1109 1309 43
1110 1310 39
1111 1311 40
1112 1312 37
1113 1313 34
1114 1314 22
1115 1315 18
1116 1316 16
1117 1317 18
1118 1318 40
1119 1319 28
1120 1320 20
1121 1321 11
1122 1322 29
1123 1323 16
1124 1324 18
1125 1325 32
1126 1326 21
1127 1327 23
1128 1328 18
1129 1329 38
1130 1330 33
1131 1331 31
1132 1332 27
1133 1333 34
1134 1334 22
1135 1335 24
1136 1336 24
1137 1337 18
1138 1338 29
1139 1339 39
1140 1340 39
1141 1341 43
1142 1342 24
1143 1343 26
1144 1344 42
1145 1345 42
1146 1346 39
1147 1347 24
1148 1348 21
1149 1349 17
1150 1350 17
1151 1351 33
1152 1352 39
1153 1353 24
1154 1354 10
1155 1355 15
1156 1356 22
1157 1357 22
1158 1358 22
1159 1359 29
1160 1360 23
1161 1361 7
1162 1362 49
1163 1363 33
1164 1364 33
1165 1365 28
1166 1366 48
1167 1367 40
1168 1368 49
1169 1369 43
1170 1370 51
1171 1371 24
1172 1372 17
1173 1373 28
1174 1374 27
1175 1375 26
1176 1376 17
1177 1377 36
1178 1378 31
1179 1379 43
1180 1380 29
1181 1381 22
1182 1382 22
1183 1383 29
1184 1384 33
1185 1385 31
1186 1386 37
1187 1387 24
1188 1388 13
1189 1389 15
1190 1390 29
1191 1391 28
1192 1392 33
1193 1393 27
1194 1394 13
1195 1395 24
1196 1396 21
1197 1397 17
1198 1398 31
1199 1399 37
1200 1400 13
1201 1401 21
1202 1402 26
1203 1403 15
1204 1404 22
1205 1405 16
1206 1406 29
1207 1407 42
1208 1408 22
1209 1409 23
1210 1410 32
1211 1411 48
1212 1412 28
1213 1413 31
1214 1414 34
1215 1415 33
1216 1416 43
1217 1417 33
1218 1418 47
1219 1419 36
1220 1420 32
1221 1421 17
1222 1422 40
1223 1423 32
1224 1424 22
1225 1425 24
1226 1426 45
1227 1427 22
1228 1428 28
1229 1429 29
1230 1430 26
1231 1431 23
1232 1432 7
1233 1433 2
1234 1434 13
1235 1435 16
1236 1436 18
1237 1437 10
1238 1438 12
1239 1439 21
1240 1440 17
1241 1441 27
1242 1442 12
1243 1443 7
1244 1444 32
1245 1445 16
1246 1446 11
1247 1447 38
1248 1448 17
1249 1449 2
1250 1450 15
1251 1451 13
1252 1452 6
1253 1453 11
1254 1454 10
1255 1455 33
1256 1456 27
1257 1457 20
1258 1458 36
1259 1459 28
1260 1460 22
1261 1461 36
1262 1462 28
1263 1463 38
1264 1464 29
1265 1465 32
1266 1466 38
1267 1467 48
1268 1468 47
1269 1469 45
1270 1470 32
1271 1471 34
1272 1472 48
1273 1473 29
1274 1474 43
1275 1475 42
1276 1476 37
1277 1477 36
1278 1478 60
1279 1479 29
1280 1480 53
1281 1481 67
1282 1482 65
1283 1483 70
1284 1484 75
1285 1485 86
1286 1486 61
1287 1487 76
1288 1488 77
1289 1489 94
1290 1490 86
1291 1491 80
1292 1492 80
1293 1493 105
1294 1494 66
1295 1495 81
1296 1496 76
1297 1497 71
1298 1498 75
1299 1499 44
1300 1500 65
1301 1501 65
1302 1502 51
1303 1503 87
1304 1504 87
1305 1505 81
1306 1506 76
1307 1507 65
1308 1508 59
1309 1509 70
1310 1510 98
1311 1511 65
1312 1512 62
1313 1513 59
1314 1514 58
1315 1515 60
1316 1516 33
1317 1517 22
1318 1518 24
1319 1519 12
1320 1520 28
1321 1521 42
1322 1522 43
1323 1523 29
1324 1524 11
1325 1525 4
1326 1526 18
1327 1527 16
1328 1528 11
1329 1529 18
1330 1530 12
1331 1531 33
1332 1532 20
1333 1533 21
1334 1534 34
1335 1535 11
1336 1536 6
1337 1537 12
1338 1538 21
1339 1539 17
1340 1540 15
1341 1541 38
1342 1542 11
1343 1543 17
1344 1544 17
1345 1545 23
1346 1546 43
1347 1547 56
1348 1548 51
1349 1549 58
1350 1550 74
1351 1551 62
1352 1552 64
1353 1553 56
1354 1554 64
1355 1555 85
1356 1556 70
1357 1557 72
1358 1558 82
1359 1559 72
1360 1560 87
1361 1561 58
1362 1562 60
1363 1563 61
1364 1564 71
1365 1565 62
1366 1566 59
1367 1567 109
1368 1568 102
1369 1569 82
1370 1570 104
1371 1571 83
1372 1572 103
1373 1573 94
1374 1574 86
1375 1575 82
1376 1576 108
1377 1577 77
1378 1578 93
1379 1579 91
1380 1580 59
1381 1581 61
1382 1582 54
1383 1583 48
1384 1584 76
1385 1585 49
1386 1586 80
1387 1587 71
1388 1588 86
1389 1589 103
1390 1590 86
1391 1591 89
1392 1592 66
1393 1593 104
1394 1594 92
1395 1595 83
1396 1596 96
1397 1597 77
1398 1598 87
1399 1599 89
1400 1600 96
1401 1601 85
1402 1602 76
1403 1603 120
1404 1604 110
1405 1605 105
1406 1606 92
1407 1607 75
1408 1608 77
1409 1609 81
1410 1610 72
1411 1611 72
1412 1612 67
1413 1613 53
1414 1614 69
1415 1615 66
1416 1616 48
1417 1617 60
1418 1618 42
1419 1619 91
1420 1620 75
1421 1621 45
1422 1622 67
1423 1623 56
1424 1624 53
1425 1625 47
1426 1626 67
1427 1627 72
1428 1628 65
1429 1629 50
1430 1630 36
1431 1631 61
1432 1632 51
1433 1633 18
1434 1634 34
1435 1635 11
1436 1636 24
1437 1637 34
1438 1638 20
1439 1639 21
1440 1640 21
1441 1641 17
1442 1642 44
1443 1643 36
1444 1644 4
1445 1645 20
1446 1646 24
1447 1647 28
1448 1648 54
1449 1649 36
1450 1650 23
1451 1651 34
1452 1652 42
1453 1653 16
1454 1654 16
1455 1655 15
1456 1656 11
1457 1657 16
1458 1658 21
1459 1659 32
1460 1660 36
1461 1661 31
1462 1662 11
1463 1663 4
1464 1664 15
1465 1665 18
1466 1666 27
1467 1667 16
1468 1668 13
1469 1669 13
1470 1670 23
1471 1671 28
1472 1672 13
1473 1673 33
1474 1674 42
1475 1675 60
1476 1676 27
1477 1677 37
1478 1678 42
1479 1679 44
1480 1680 12
1481 1681 21
1482 1682 42
1483 1683 21
1484 1684 18
1485 1685 31
1486 1686 20
1487 1687 43
1488 1688 32
1489 1689 18
1490 1690 37
1491 1691 47
1492 1692 32
1493 1693 23
1494 1694 34
1495 1695 33
1496 1696 43
1497 1697 49
1498 1698 39
1499 1699 39
1500 1700 26
1501 1701 38
1502 1702 38
1503 1703 26
1504 1704 36
1505 1705 64
1506 1706 55
1507 1707 48
1508 1708 39
1509 1709 50
1510 1710 22
1511 1711 26
1512 1712 26
1513 1713 18
1514 1714 20
1515 1715 33
1516 1716 27
1517 1717 36
1518 1718 37
1519 1719 38
1520 1720 12
1521 1721 16
1522 1722 18
1523 1723 21
1524 1724 27
1525 1725 27
1526 1726 13
1527 1727 18
1528 1728 34
1529 1729 42
1530 1730 26
1531 1731 16
1532 1732 26
1533 1733 43
1534 1734 53
1535 1735 54
1536 1736 43
1537 1737 59
1538 1738 60
1539 1739 40
1540 1740 55
1541 1741 60
1542 1742 51
1543 1743 40
1544 1744 39
1545 1745 32
1546 1746 48
1547 1747 23
1548 1748 21
1549 1749 32
1550 1750 23
1551 1751 24
1552 1752 40
1553 1753 37
1554 1754 31
1555 1755 37
1556 1756 40
1557 1757 26
1558 1758 23
1559 1759 34
1560 1760 24
1561 1761 50
1562 1762 56
1563 1763 38
1564 1764 17
1565 1765 61
1566 1766 53
1567 1767 64
1568 1768 34
1569 1769 20
1570 1770 17
1571 1771 37
1572 1772 18
1573 1773 28
1574 1774 28
1575 1775 32
1576 1776 42
1577 1777 60
1578 1778 44
1579 1779 51
1580 1780 54
1581 1781 75
1582 1782 45
1583 1783 48
1584 1784 22
1585 1785 23
1586 1786 16
1587 1787 9
1588 1788 13
1589 1789 22
1590 1790 32
1591 1791 24
1592 1792 10
1593 1793 13
1594 1794 13
1595 1795 22
1596 1796 27
1597 1797 36
1598 1798 22
1599 1799 21
1600 1800 24
1601 1801 13
1602 1802 31
1603 1803 20
1604 1804 26
1605 1805 37
1606 1806 15
1607 1807 9
1608 1808 15
1609 1809 5
1610 1810 12
1611 1811 17
1612 1812 28
1613 1813 21
1614 1814 17
1615 1815 26
1616 1816 20
1617 1817 22
1618 1818 23
1619 1819 23
1620 1820 20
1621 1821 21
1622 1822 21
1623 1823 26
1624 1824 17
1625 1825 10
1626 1826 5
1627 1827 4
1628 1828 13
1629 1829 15
1630 1830 11
1631 1831 28
1632 1832 22
1633 1833 13
1634 1834 13
1635 1835 0
1636 1836 0
1637 1837 0
1638 1838 32
1639 1839 33
1640 1840 16
1641 1841 22
1642 1842 13
1643 1843 23
1644 1844 16
1645 1845 16
1646 1846 20
1647 1847 21
1648 1848 5
1649 1849 9
1650 1850 16
1651 1851 22
1652 1852 20
1653 1853 29
1654 1854 20
1655 1855 29
1656 1856 21
1657 1857 27
1658 1858 20
1659 1859 23
1660 1860 10
1661 1861 27
1662 1862 39
1663 1863 33
1664 1864 22
1665 1865 20
1666 1866 33
1667 1867 22
1668 1868 22
1669 1869 26
1670 1870 26
1671 1871 21
1672 1872 26
1673 1873 23
1674 1874 13
1675 1875 11
1676 1876 4
1677 1877 4
1678 1878 6
1679 1879 9
1680 1880 17
1681 1881 0
1682 1882 2
1683 1883 17
1684 1884 12
1685 1885 24
1686 1886 6
1687 1887 9
1688 1888 0
1689 1889 7
1690 1890 5
1691 1891 12
1692 1892 11
1693 1893 6
1694 1894 15
1695 1895 11
1696 1896 9
1697 1897 7
1698 1898 0
1699 1899 4
1700 1900 7
1701 1901 13
1702 1902 12
1703 1903 9
1704 1904 9
1705 1905 5
1706 1906 11
1707 1907 18
1708 1908 17
1709 1909 22
1710 1910 11
1711 1911 11
1712 1912 5
1713 1913 7
1714 1914 6
1715 1915 5
1716 1916 11
1717 1917 1
1718 1918 7
1719 1919 10
1720 1920 4
1721 1921 16
1722 1922 17
1723 1923 32
1724 1924 18
1725 1925 11
1726 1926 27
1727 1927 10
1728 1928 0
1729 1929 5
1730 1930 0
1731 1931 0
1732 1932 1
1733 1933 15
1734 1934 7
1735 1935 21
1736 1936 12
1737 1937 9
1738 1938 4
1739 1939 0
1740 1940 6
1741 1941 5
1742 1942 2
1743 1943 13
1744 1944 13
1745 1945 0
1746 1946 17
1747 1947 10
1748 1948 26
1749 1949 23
1750 1950 36
1751 1951 17
1752 1952 22
1753 1953 6
1754 1954 20
1755 1955 12
1756 1956 27
1757 1957 23
1758 1958 43
1759 1959 21
1760 1960 17
1761 1961 12
1762 1962 21
1763 1963 39
1764 1964 12
1765 1965 15
1766 1966 11
1767 1967 20
1768 1968 17
1769 1969 13
1770 1970 17
1771 1971 10
1772 1972 12
1773 1973 32
1774 1974 36
1775 1975 17
1776 1976 18
1777 1977 24
1778 1978 37
1779 1979 31
1780 1980 20
1781 1981 16
1782 1982 24
1783 1983 17
1784 1984 18
1785 1985 11
1786 1986 13
1787 1987 18
1788 1988 21
1789 1989 26
1790 1990 22
1791 1991 17
1792 1992 44
1793 1993 47
1794 1994 22
1795 1995 17
1796 1996 29
1797 1997 42
1798 1998 7
1799 1999 10
1800 2000 11
1801 2001 22
1802 2002 21
1803 2003 15
1804 2004 13
1805 2005 17
1806 2006 24
1807 2007 12
1808 2008 0
1809 2009 28
1810 2010 15
1811 2011 17
1812 2012 11
1813 2013 15
1814 2014 11
1815 2015 26
1816 2016 31
1817 2017 11
1818 2018 6
1819 2019 0
1820 2020 26
1821 2021 6
1822 2022 12
1823 2023 6
1824 2024 10
1825 2025 0
1826 2026 9
1827 2027 12
1828 2028 1
1829 2029 6
1830 2030 12
1831 2031 5
1832 2032 21
1833 2033 17
1834 2034 29
1835 2035 21
1836 2036 18
1837 2037 18
1838 2038 17
1839 2039 18
1840 2040 22
1841 2041 10
1842 2042 0
1843 2043 0
1844 2044 0
1845 2045 11
1846 2046 0
1847 2047 2
1848 2048 6
1849 2049 1
1850 2050 1
1851 2051 1
1852 2052 0
1853 2053 1
1854 2054 0
1855 2055 18
1856 2056 22
1857 2057 9
1858 2058 27
1859 2059 21
1860 2060 20
1861 2061 16
1862 2062 13
1863 2063 22
1864 2064 12
1865 2065 5
1866 2066 13
1867 2067 12
1868 2068 22
1869 2069 13
1870 2070 4
1871 2071 23
1872 2072 20
1873 2073 22
1874 2074 5
1875 2075 7
1876 2076 2
1877 2077 0
1878 2078 12
1879 2079 9
1880 2080 6
1881 2081 6
1882 2082 9
1883 2083 1
1884 2084 1
1885 2085 0
1886 2086 9
1887 2087 37
1888 2088 42
1889 2089 34
1890 2090 31
1891 2091 26
1892 2092 6
1893 2093 26
1894 2094 26
1895 2095 23
1896 2096 1
1897 2097 0
1898 2098 0
1899 2099 7
1900 2100 0
1901 2101 1
1902 2102 1
1903 2103 0
1904 2104 0
1905 2105 1
1906 2106 1
1907 2107 0
1908 2108 18
1909 2109 11
1910 2110 9
1911 2111 12
1912 2112 15
1913 2113 10
1914 2114 24
1915 2115 11
1916 2116 13
1917 2117 17
1918 2118 18
1919 2119 20
1920 2120 9
1921 2121 7
1922 2122 9
1923 2123 6
1924 2124 10
1925 2125 11
1926 2126 10
1927 2127 2
1928 2128 1
1929 2129 6
1930 2130 10
1931 2131 26
1932 2132 32
1933 2133 48
1934 2134 24
1935 2135 22
1936 2136 33
1937 2137 40
1938 2138 37
1939 2139 32
1940 2140 32
1941 2141 27
1942 2142 32
1943 2143 43
1944 2144 27
1945 2145 28
1946 2146 45
1947 2147 37
1948 2148 39
1949 2149 37
1950 2150 49
1951 2151 34
1952 2152 36
1953 2153 42
1954 2154 39
1955 2155 51
1956 2156 47
1957 2157 43
1958 2158 32
1959 2159 50
1960 2160 29
1961 2161 15
1962 2162 33
1963 2163 17
1964 2164 11
1965 2165 5
1966 2166 2
1967 2167 12
1968 2168 28
1969 2169 12
1970 2170 18
1971 2171 21
1972 2172 27
1973 2173 32
1974 2174 43
1975 2175 29
1976 2176 26
1977 2177 38
1978 2178 23
1979 2179 13
1980 2180 20
1981 2181 21
1982 2182 32
1983 2183 27
1984 2184 38
1985 2185 16
1986 2186 13
1987 2187 34
1988 2188 28
1989 2189 24
1990 2190 23
1991 2191 21
1992 2192 21
1993 2193 47
1994 2194 33
1995 2195 20
1996 2196 15
1997 2197 10
1998 2198 28
1999 2199 7
2000 2200 18
2001 2201 36
2002 2202 24
2003 2203 20
2004 2204 47
2005 2205 20
2006 2206 18
2007 2207 17
2008 2208 38
2009 2209 43
2010 2210 38
2011 2211 32
2012 2212 50
2013 2213 39
2014 2214 33
2015 2215 47
2016 2216 47
2017 2217 38
2018 2218 20
2019 2219 43
2020 2220 51
2021 2221 38
2022 2222 33
2023 2223 33
2024 2224 27
2025 2225 27
2026 2226 53
2027 2227 39
2028 2228 23
2029 2229 47
2030 2230 39
2031 2231 28
2032 2232 37
2033 2233 23
2034 2234 32
2035 2235 15
2036 2236 15
2037 2237 20
2038 2238 7
2039 2239 10
2040 2240 7
2041 2241 5
2042 2242 6
2043 2243 9
2044 2244 7
2045 2245 11
2046 2246 13
2047 2247 1
2048 2248 5
2049 2249 15
2050 2250 10
2051 2251 22
2052 2252 15
2053 2253 20
2054 2254 4
2055 2255 18
2056 2256 15
2057 2257 26
2058 2258 20
2059 2259 16
2060 2260 29
2061 2261 10
2062 2262 10
2063 2263 16
2064 2264 31
2065 2265 38
2066 2266 22
2067 2267 27
2068 2268 24
2069 2269 7
2070 2270 27
2071 2271 12
2072 2272 21
2073 2273 21
2074 2274 49
2075 2275 65
2076 2276 47
2077 2277 38
2078 2278 20
2079 2279 26
2080 2280 18
2081 2281 9
2082 2282 6
2083 2283 24
2084 2284 23
2085 2285 45
2086 2286 40
2087 2287 50
2088 2288 33
2089 2289 42
2090 2290 59
2091 2291 54
2092 2292 56
2093 2293 17
2094 2294 32
2095 2295 23
2096 2296 29
2097 2297 33
2098 2298 36
2099 2299 28
2100 2300 23
2101 2301 11
2102 2302 23
2103 2303 13
2104 2304 21
2105 2305 34
2106 2306 27
2107 2307 33
2108 2308 32
2109 2309 28
2110 2310 43
2111 2311 58
2112 2312 50
2113 2313 34
2114 2314 33
2115 2315 39
2116 2316 37
2117 2317 38
2118 2318 28
2119 2319 32
2120 2320 36
2121 2321 40
2122 2322 54
2123 2323 39
2124 2324 67
2125 2325 62
2126 2326 43
2127 2327 28
2128 2328 33
2129 2329 33
2130 2330 37
2131 2331 33
2132 2332 28
2133 2333 44
2134 2334 32
2135 2335 23
2136 2336 40
2137 2337 16
2138 2338 17
2139 2339 16
2140 2340 18
2141 2341 16
2142 2342 10
2143 2343 29
2144 2344 47
2145 2345 42
2146 2346 38
2147 2347 42
2148 2348 54
2149 2349 45
2150 2350 55
2151 2351 49
2152 2352 64
2153 2353 50
2154 2354 53
2155 2355 45
2156 2356 40
2157 2357 44
2158 2358 40
2159 2359 40
2160 2360 59
2161 2361 55
2162 2362 45
2163 2363 44
2164 2364 49
2165 2365 40
2166 2366 48
2167 2367 61
2168 2368 49
2169 2369 39
2170 2370 60
2171 2371 48
2172 2372 43
2173 2373 45
2174 2374 38
2175 2375 39
2176 2376 42
2177 2377 21
2178 2378 26
2179 2379 33
2180 2380 32
2181 2381 29
2182 2382 16
2183 2383 22
2184 2384 24
2185 2385 55
2186 2386 43
2187 2387 31
2188 2388 33
2189 2389 39
2190 2390 33
2191 2391 36
2192 2392 39
2193 2393 47
2194 2394 48
2195 2395 40
2196 2396 24
2197 2397 26
2198 2398 20
2199 2399 18
2200 2400 24
2201 2401 16
2202 2402 33
2203 2403 40
2204 2404 50
2205 2405 49
2206 2406 40
2207 2407 45
2208 2408 32
2209 2409 39
2210 2410 39
2211 2411 48
2212 2412 39
2213 2413 31
2214 2414 49
2215 2415 51
2216 2416 61
2217 2417 22
2218 2418 29
2219 2419 28
2220 2420 22
2221 2421 23
2222 2422 18
2223 2423 32
2224 2424 16
2225 2425 13
2226 2426 23
2227 2427 31
2228 2428 39
2229 2429 47
2230 2430 31
2231 2431 17
2232 2432 33
2233 2433 29
2234 2434 48
2235 2435 37
2236 2436 56
2237 2437 39
2238 2438 54
2239 2439 45
2240 2440 54
2241 2441 51
2242 2442 56
2243 2443 36
2244 2444 48
2245 2445 58
2246 2446 45
2247 2447 42
2248 2448 67
2249 2449 72
2250 2450 59
2251 2451 50
2252 2452 51
2253 2453 64
2254 2454 71
2255 2455 62
2256 2456 69
2257 2457 65
2258 2458 80
2259 2459 77
2260 2460 56
2261 2461 64
2262 2462 74
2263 2463 77
2264 2464 59
2265 2465 58
2266 2466 53
2267 2467 55
2268 2468 22
2269 2469 51
2270 2470 51
2271 2471 34
2272 2472 45
2273 2473 24
2274 2474 32
2275 2475 48
2276 2476 44
2277 2477 33
2278 2478 26
2279 2479 44
2280 2480 43
2281 2481 39
2282 2482 58
2283 2483 44
2284 2484 53
2285 2485 44
2286 2486 43
2287 2487 34
2288 2488 28
2289 2489 23
2290 2490 23
2291 2491 31
2292 2492 34
2293 2493 42
2294 2494 44
2295 2495 37
2296 2496 38
2297 2497 48
2298 2498 78
2299 2499 50
2300 2500 39
2301 2501 56
2302 2502 56
2303 2503 48
2304 2504 54
2305 2505 47
2306 2506 47
2307 2507 51
2308 2508 43
2309 2509 56
2310 2510 38
2311 2511 49
2312 2512 51
2313 2513 31
2314 2514 20
2315 2515 42
2316 2516 47
2317 2517 44
2318 2518 23
2319 2519 40
2320 2520 16
2321 2521 36
2322 2522 45
2323 2523 70
2324 2524 48
2325 2525 65
2326 2526 43
2327 2527 51
2328 2528 62
2329 2529 50
2330 2530 58
2331 2531 50
2332 2532 49
2333 2533 60
2334 2534 58
2335 2535 50
2336 2536 69
2337 2537 51
2338 2538 56
2339 2539 48
2340 2540 37
2341 2541 42
2342 2542 40
2343 2543 53
2344 2544 40
2345 2545 33
2346 2546 53
2347 2547 45
2348 2548 55
2349 2549 51
2350 2550 54
2351 2551 37
2352 2552 34
2353 2553 24
2354 2554 29
2355 2555 26
2356 2556 18
2357 2557 20
2358 2558 16
2359 2559 17
2360 2560 17
2361 2561 24
2362 2562 32
2363 2563 40
2364 2564 28
2365 2565 27
2366 2566 31
2367 2567 22
2368 2568 26
2369 2569 16
2370 2570 26
2371 2571 17
2372 2572 23
2373 2573 17
2374 2574 17
2375 2575 28
2376 2576 18
2377 2577 28
2378 2578 34
2379 2579 43
2380 2580 28
2381 2581 28
2382 2582 42
2383 2583 44
2384 2584 24
2385 2585 28
2386 2586 27
2387 2587 29
2388 2588 40
2389 2589 44
2390 2590 26
2391 2591 16
2392 2592 22
2393 2593 11
2394 2594 48
2395 2595 26
2396 2596 11
2397 2597 22
2398 2598 18
2399 2599 26
2400 2600 34
2401 2601 24
2402 2602 31
2403 2603 27
2404 2604 18
2405 2605 2
2406 2606 21
2407 2607 5
2408 2608 11
2409 2609 24
2410 2610 29
2411 2611 20
2412 2612 32
2413 2613 23
2414 2614 24
2415 2615 20
2416 2616 16
2417 2617 18
2418 2618 18
2419 2619 22
2420 2620 13
2421 2621 22
2422 2622 23
2423 2623 23
2424 2624 36
2425 2625 40
2426 2626 26
2427 2627 24
2428 2628 24
2429 2629 27
2430 2630 17
2431 2631 29
2432 2632 9
2433 2633 13
2434 2634 39
2435 2635 18
2436 2636 32
2437 2637 27
2438 2638 17
2439 2639 13
2440 2640 12
2441 2641 9
2442 2642 17
2443 2643 24
2444 2644 29
2445 2645 37
2446 2646 24
2447 2647 9
2448 2648 26
2449 2649 34
2450 2650 21
2451 2651 16
2452 2652 33
2453 2653 17
2454 2654 2
2455 2655 10
2456 2656 13
2457 2657 6
2458 2658 4
2459 2659 13
2460 2660 11
2461 2661 13
2462 2662 1
2463 2663 22
2464 2664 23
2465 2665 4
2466 2666 10
2467 2667 2
2468 2668 11
2469 2669 2
2470 2670 10
2471 2671 17
2472 2672 28
2473 2673 34
2474 2674 17
2475 2675 1
2476 2676 9
2477 2677 12
2478 2678 0
2479 2679 1
2480 2680 0
2481 2681 0
2482 2682 0
2483 2683 2
2484 2684 17
2485 2685 0
2486 2686 1
2487 2687 12
2488 2688 1
2489 2689 7
2490 2690 9
2491 2691 5
2492 2692 5
2493 2693 27
2494 2694 9
2495 2695 13
2496 2696 15
2497 2697 7
2498 2698 18
2499 2699 7
2500 2700 26
2501 2701 22
2502 2702 27
2503 2703 43
2504 2704 37
2505 2705 32
2506 2706 31
2507 2707 28
2508 2708 36
2509 2709 23
2510 2710 24
2511 2711 20
2512 2712 20
2513 2713 21
2514 2714 34
2515 2715 22
2516 2716 23
2517 2717 23
2518 2718 54
2519 2719 27
2520 2720 40
2521 2721 42
2522 2722 27
2523 2723 20
2524 2724 22
2525 2725 43
2526 2726 21
2527 2727 20
2528 2728 39
2529 2729 24
2530 2730 60
2531 2731 37
2532 2732 38
2533 2733 47
2534 2734 49
2535 2735 74
2536 2736 67
2537 2737 72
2538 2738 62
2539 2739 77
2540 2740 97
2541 2741 60
2542 2742 53
2543 2743 67
2544 2744 61
2545 2745 61
2546 2746 76
2547 2747 56
2548 2748 77
2549 2749 62
2550 2750 51
2551 2751 66
2552 2752 53
2553 2753 58
2554 2754 53
2555 2755 58
2556 2756 67
2557 2757 38
2558 2758 39
2559 2759 44
2560 2760 45
2561 2761 49
2562 2762 42
2563 2763 64
2564 2764 48
2565 2765 39
2566 2766 42
2567 2767 53
2568 2768 51
2569 2769 48
2570 2770 31
2571 2771 31
2572 2772 21
2573 2773 56
2574 2774 28
2575 2775 17
2576 2776 21
2577 2777 15
2578 2778 31
2579 2779 6
2580 2780 40
2581 2781 20
2582 2782 16
2583 2783 5
2584 2784 6
2585 2785 13
2586 2786 24
2587 2787 20
2588 2788 31
2589 2789 21
2590 2790 12
2591 2791 16
2592 2792 10
2593 2793 7
2594 2794 18
2595 2795 10
2596 2796 7
2597 2797 27
2598 2798 22
2599 2799 26
2600 2800 27
2601 2801 22
2602 2802 13
2603 2803 17
2604 2804 24
2605 2805 16
2606 2806 22
2607 2807 22
2608 2808 11
2609 2809 7
2610 2810 21
2611 2811 24
2612 2812 10
2613 2813 12
2614 2814 31
2615 2815 22
2616 2816 39
2617 2817 38
2618 2818 16
2619 2819 36
2620 2820 64
2621 2821 31
2622 2822 51
2623 2823 55
2624 2824 58
2625 2825 75
2626 2826 34
2627 2827 32
2628 2828 23
2629 2829 16
2630 2830 18
2631 2831 11
2632 2832 13
2633 2833 16
2634 2834 1
2635 2835 10
2636 2836 0
2637 2837 0
2638 2838 2
2639 2839 6
2640 2840 0
2641 2841 1
2642 2842 4
2643 2843 0
2644 2844 7
2645 2845 5
2646 2846 4
2647 2847 1
2648 2848 1
2649 2849 4
2650 2850 0
2651 2851 6
2652 2852 0
2653 2853 0
2654 2854 2
2655 2855 1
2656 2856 10
2657 2857 0
2658 2858 13
2659 2859 4
2660 2860 9
2661 2861 6
2662 2862 2
2663 2863 11
2664 2864 16
2665 2865 21
2666 2866 18
2667 2867 10
2668 2868 12
2669 2869 22
2670 2870 20
2671 2871 29
2672 2872 22
2673 2873 38
2674 2874 22
2675 2875 33
2676 2876 24
2677 2877 21
2678 2878 18
2679 2879 10
2680 2880 12
2681 2881 17
2682 2882 23
2683 2883 9
2684 2884 6
2685 2885 11
2686 2886 7
2687 2887 15
2688 2888 10
2689 2889 10
2690 2890 10
2691 2891 4
2692 2892 5
2693 2893 15
2694 2894 6
2695 2895 0
2696 2896 2
2697 2897 6
2698 2898 0
2699 2899 16
2700 2900 0
2701 2901 5
2702 2902 0
2703 2903 13
2704 2904 18
2705 2905 31
2706 2906 15
2707 2907 17
2708 2908 17
2709 2909 1
2710 2910 6
2711 2911 0
2712 2912 13
2713 2913 7
2714 2914 20
2715 2915 5
2716 2916 10
2717 2917 22
2718 2918 10
2719 2919 10
2720 2920 5
2721 2921 20
2722 2922 18
2723 2923 5
2724 2924 15
2725 2925 1
2726 2926 11
2727 2927 2
2728 2928 7
2729 2929 4
2730 2930 10
2731 2931 7
2732 2932 2
2733 2933 1
2734 2934 4
2735 2935 2
2736 2936 15
2737 2937 9
2738 2938 2
2739 2939 10
2740 2940 5
2741 2941 11
2742 2942 24
2743 2943 22
2744 2944 29
2745 2945 42
2746 2946 32
2747 2947 37
2748 2948 16
2749 2949 5
2750 2950 22
2751 2951 39
2752 2952 32
2753 2953 29
2754 2954 31
2755 2955 71
2756 2956 60
2757 2957 49
2758 2958 32
2759 2959 45
2760 2960 58
2761 2961 53
2762 2962 48
2763 2963 51
2764 2964 45
2765 2965 48
2766 2966 29
2767 2967 17
2768 2968 37
2769 2969 37
2770 2970 34
2771 2971 49
2772 2972 54
2773 2973 56
2774 2974 64
2775 2975 61
2776 2976 49
2777 2977 61
2778 2978 62
2779 2979 58
2780 2980 36
2781 2981 36
2782 2982 43
2783 2983 53
2784 2984 34
2785 2985 45
2786 2986 45
2787 2987 21
2788 2988 49
2789 2989 47
2790 2990 51
2791 2991 61
2792 2992 53
2793 2993 13
2794 2994 27
2795 2995 36
2796 2996 6
2797 2997 11
2798 2998 13
2799 2999 16
2800 3000 26
2801 3001 21
2802 3002 31
2803 3003 27
2804 3004 49
2805 3005 27
2806 3006 29
2807 3007 51
2808 3008 33
2809 3009 2
2810 3010 29
2811 3011 27
2812 3012 6
2813 3013 31
2814 3014 49
2815 3015 39
2816 3016 39
2817 3017 39
2818 3018 48
2819 3019 13
2820 3020 17
2821 3021 22
2822 3022 28
2823 3023 33
2824 3024 22
2825 3025 33
2826 3026 29
2827 3027 34
2828 3028 38
2829 3029 17
2830 3030 26
2831 3031 22
2832 3032 22
2833 3033 12
2834 3034 24
2835 3035 13
2836 3036 18
2837 3037 29
2838 3038 10
2839 3039 7
2840 3040 20
2841 3041 13
2842 3042 31
2843 3043 28
2844 3044 29
2845 3045 45
2846 3046 45
2847 3047 44
2848 3048 32
2849 3049 39
2850 3050 40
2851 3051 23
2852 3052 21
2853 3053 32
2854 3054 28
2855 3055 26
2856 3056 47
2857 3057 21
2858 3058 24
2859 3059 15
2860 3060 42
2861 3061 26
2862 3062 31
2863 3063 26
2864 3064 17
2865 3065 24
2866 3066 39
2867 3067 36
2868 3068 27
2869 3069 28
2870 3070 23
2871 3071 21
2872 3072 26
2873 3073 22
2874 3074 22
2875 3075 39
2876 3076 37
2877 3077 28
2878 3078 42
2879 3079 47
2880 3080 21
2881 3081 55
2882 3082 37
2883 3083 43
2884 3084 44
2885 3085 51
2886 3086 50
2887 3087 34
2888 3088 64
2889 3089 69
2890 3090 71
2891 3091 60
2892 3092 60
2893 3093 62
2894 3094 55
2895 3095 29
2896 3096 67
2897 3097 72
2898 3098 83
2899 3099 62
2900 3100 55
2901 3101 54
2902 3102 49
2903 3103 32
2904 3104 74
2905 3105 64
2906 3106 59
2907 3107 58
2908 3108 78
2909 3109 72
2910 3110 60
2911 3111 59
2912 3112 43
2913 3113 47
2914 3114 53
2915 3115 21
2916 3116 26
2917 3117 16
2918 3118 22
2919 3119 13
2920 3120 39
2921 3121 40
2922 3122 45
2923 3123 42
2924 3124 44
2925 3125 38
2926 3126 43
2927 3127 37
2928 3128 43
2929 3129 54
2930 3130 72
2931 3131 71
2932 3132 43
2933 3133 47
2934 3134 29
2935 3135 55
2936 3136 50
2937 3137 66
2938 3138 54
2939 3139 62
2940 3140 82
2941 3141 83
2942 3142 75
2943 3143 67
2944 3144 75
2945 3145 94
2946 3146 61
2947 3147 98
2948 3148 66
2949 3149 89
2950 3150 67
2951 3151 74
2952 3152 98
2953 3153 82
2954 3154 82
2955 3155 76
2956 3156 51
2957 3157 50
2958 3158 92
2959 3159 58
2960 3160 55
2961 3161 89
2962 3162 72
2963 3163 50
2964 3164 64
2965 3165 71
2966 3166 66
2967 3167 72
2968 3168 88
2969 3169 89
2970 3170 85
2971 3171 71
2972 3172 80
2973 3173 62
2974 3174 91
2975 3175 104
2976 3176 58
2977 3177 80
2978 3178 87
2979 3179 69
2980 3180 60
2981 3181 81
2982 3182 83
2983 3183 53
2984 3184 85
2985 3185 70
2986 3186 83
2987 3187 67
2988 3188 77
2989 3189 62
2990 3190 98
2991 3191 87
2992 3192 77
2993 3193 58
2994 3194 72
2995 3195 64
2996 3196 58
2997 3197 62
2998 3198 78
2999 3199 89
3000 3200 76
3001 3201 76
3002 3202 75
3003 3203 80
3004 3204 71
3005 3205 105
3006 3206 54
3007 3207 74
3008 3208 50
3009 3209 62
3010 3210 70
3011 3211 67
3012 3212 67
3013 3213 74
3014 3214 71
3015 3215 72
3016 3216 58
3017 3217 64
3018 3218 81
3019 3219 49
3020 3220 74
3021 3221 47
3022 3222 76
3023 3223 67
3024 3224 65
3025 3225 78
3026 3226 81
3027 3227 75
3028 3228 49
3029 3229 78
3030 3230 71
3031 3231 59
3032 3232 75
3033 3233 71
3034 3234 61
3035 3235 67
3036 3236 60
3037 3237 72
3038 3238 74
3039 3239 67
3040 3240 64
3041 3241 53
3042 3242 50
3043 3243 55
3044 3244 49
3045 3245 65
3046 3246 51
3047 3247 29
3048 3248 48
3049 3249 50
3050 3250 56
3051 3251 69
3052 3252 56
3053 3253 51
3054 3254 42
3055 3255 42
3056 3256 54
3057 3257 54
3058 3258 48
3059 3259 56
3060 3260 55
3061 3261 45
3062 3262 61
3063 3263 43
3064 3264 47
3065 3265 55
3066 3266 74
3067 3267 53
3068 3268 70
3069 3269 60
3070 3270 78
3071 3271 62
3072 3272 49
3073 3273 64
3074 3274 76
3075 3275 75
3076 3276 56
3077 3277 70
3078 3278 58
3079 3279 59
3080 3280 65
3081 3281 65
3082 3282 58
3083 3283 62
3084 3284 44
3085 3285 66
3086 3286 45
3087 3287 62
3088 3288 47
3089 3289 76
3090 3290 48
3091 3291 56
3092 3292 59
3093 3293 61
3094 3294 71
3095 3295 54
3096 3296 66
3097 3297 69
3098 3298 61
3099 3299 61
3100 3300 71
3101 3301 54
3102 3302 45
3103 3303 69
3104 3304 49
3105 3305 43
3106 3306 62
3107 3307 51
3108 3308 55
3109 3309 47
3110 3310 62
3111 3311 62
3112 3312 58
3113 3313 34
3114 3314 60
3115 3315 47
3116 3316 75
3117 3317 50
3118 3318 33
3119 3319 48
3120 3320 34
3121 3321 56
3122 3322 38
3123 3323 59
3124 3324 72
3125 3325 65
3126 3326 83
3127 3327 64
3128 3328 75
3129 3329 56
3130 3330 53
3131 3331 44
3132 3332 44
3133 3333 44
3134 3334 55
3135 3335 58
3136 3336 61
3137 3337 66
3138 3338 50
3139 3339 42
3140 3340 49
3141 3341 70
3142 3342 62
3143 3343 60
3144 3344 39
3145 3345 53
3146 3346 42
3147 3347 32
3148 3348 34
3149 3349 53
3150 3350 38
3151 3351 51
3152 3352 40
3153 3353 64
3154 3354 53
3155 3355 55
3156 3356 77
3157 3357 45
3158 3358 60
3159 3359 48
3160 3360 61
3161 3361 51
3162 3362 70
3163 3363 72
3164 3364 81
3165 3365 105
3166 3366 85
3167 3367 81
3168 3368 81
3169 3369 81
3170 3370 71
3171 3371 87
3172 3372 85
3173 3373 74
3174 3374 88
3175 3375 96
3176 3376 89
3177 3377 74
3178 3378 59
3179 3379 94
3180 3380 82
3181 3381 88
3182 3382 103
3183 3383 83
3184 3384 88
3185 3385 109
3186 3386 62
3187 3387 59
3188 3388 55
3189 3389 71
3190 3390 81
3191 3391 60
3192 3392 58
3193 3393 71
3194 3394 65
3195 3395 51
3196 3396 54
3197 3397 77
3198 3398 47
3199 3399 66
3200 3400 65
3201 3401 48
3202 3402 64
3203 3403 60
3204 3404 34
3205 3405 37
3206 3406 53
3207 3407 61
3208 3408 34
3209 3409 47
3210 3410 32
3211 3411 47
3212 3412 64
3213 3413 59
3214 3414 61
3215 3415 40
3216 3416 45
3217 3417 54
3218 3418 53
3219 3419 45
3220 3420 47
3221 3421 13
3222 3422 53
3223 3423 43
3224 3424 91
3225 3425 62
3226 3426 61
3227 3427 48
3228 3428 49
3229 3429 40
3230 3430 39
3231 3431 42
3232 3432 59
3233 3433 64
3234 3434 50
3235 3435 43
3236 3436 38
3237 3437 28
3238 3438 34
3239 3439 39
3240 3440 29
3241 3441 47
3242 3442 53
3243 3443 45
3244 3444 54
3245 3445 49
3246 3446 42
3247 3447 42
3248 3448 48
3249 3449 47
3250 3450 60
3251 3451 40
3252 3452 28
3253 3453 59
3254 3454 47
3255 3455 51
3256 3456 40
3257 3457 36
3258 3458 34
3259 3459 26
3260 3460 22
3261 3461 29
3262 3462 17
3263 3463 6
3264 3464 9
3265 3465 11
3266 3466 26
3267 3467 10
3268 3468 5
3269 3469 7
3270 3470 12
3271 3471 17
3272 3472 12
3273 3473 22
3274 3474 24
3275 3475 20
3276 3476 31
3277 3477 16
3278 3478 1
3279 3479 11
3280 3480 5
3281 3481 13
3282 3482 21
3283 3483 16
3284 3484 20
3285 3485 21
3286 3486 18
3287 3487 10
3288 3488 17
3289 3489 11
3290 3490 18
3291 3491 13
3292 3492 22
3293 3493 17
3294 3494 29
3295 3495 51
3296 3496 21
3297 3497 28
3298 3498 39
3299 3499 29
3300 3500 29
3301 3501 34
3302 3502 42
3303 3503 39
3304 3504 16
3305 3505 58
3306 3506 36
3307 3507 39
3308 3508 49
3309 3509 37
3310 3510 62
3311 3511 71
3312 3512 37
3313 3513 59
3314 3514 50
3315 3515 49
3316 3516 27
3317 3517 20
3318 3518 18
3319 3519 24
3320 3520 31
3321 3521 24
3322 3522 37
3323 3523 22
3324 3524 17
3325 3525 2
3326 3526 20
3327 3527 10
3328 3528 5
3329 3529 28
3330 3530 13
3331 3531 18
3332 3532 29
3333 3533 27
3334 3534 43
3335 3535 23
3336 3536 42
3337 3537 38
3338 3538 51
3339 3539 32
3340 3540 39
3341 3541 26
3342 3542 18
3343 3543 44
3344 3544 38
3345 3545 45
3346 3546 39
3347 3547 51
3348 3548 29
3349 3549 27
3350 3550 34
3351 3551 32
3352 3552 16
3353 3553 27
3354 3554 16
3355 3555 16
3356 3556 15
3357 3557 24
3358 3558 50
3359 3559 21
3360 3560 44
3361 3561 27
3362 3562 29
3363 3563 28
3364 3564 24
3365 3565 33
3366 3566 16
3367 3567 6
3368 3568 18
3369 3569 4
3370 3570 21
3371 3571 34
3372 3572 34
3373 3573 31
3374 3574 5
3375 3575 24
3376 3576 26
3377 3577 38
3378 3578 31
3379 3579 17
3380 3580 29
3381 3581 31
3382 3582 31
3383 3583 32
3384 3584 28
3385 3585 32
3386 3586 43
3387 3587 49
3388 3588 26
3389 3589 11
3390 3590 15
3391 3591 10
3392 3592 6
3393 3593 23
3394 3594 33
3395 3595 11
3396 3596 18
3397 3597 16
3398 3598 6
3399 3599 11
3400 3600 11
3401 3601 15
3402 3602 22
3403 3603 18
3404 3604 22
3405 3605 17
3406 3606 16
3407 3607 9
3408 3608 26
3409 3609 39
3410 3610 23
3411 3611 21
3412 3612 10
3413 3613 28
3414 3614 23
3415 3615 17
3416 3616 24
3417 3617 2
3418 3618 6
3419 3619 0
3420 3620 22
3421 3621 38
3422 3622 31
3423 3623 37
3424 3624 33
3425 3625 16
3426 3626 24
3427 3627 12
3428 3628 26
3429 3629 40
3430 3630 22
3431 3631 27
3432 3632 27
3433 3633 28
3434 3634 33
3435 3635 21
3436 3636 27
3437 3637 45
3438 3638 43
3439 3639 34
3440 3640 38
3441 3641 38
3442 3642 45
3443 3643 67
3444 3644 48
3445 3645 43
3446 3646 50
3447 3647 29
3448 3648 18
3449 3649 23
3450 3650 29
3451 3651 38
3452 3652 22
3453 3653 17
3454 3654 16
3455 3655 10
3456 3656 15
3457 3657 11
3458 3658 18
3459 3659 13
3460 3660 24
3461 3661 21
3462 3662 23
3463 3663 26
3464 3664 28
3465 3665 18
3466 3666 15
3467 3667 20
3468 3668 16
3469 3669 51
3470 3670 50
3471 3671 36
3472 3672 47
3473 3673 31
3474 3674 43
3475 3675 45
3476 3676 38
3477 3677 34
3478 3678 37
3479 3679 56
3480 3680 53
3481 3681 39
3482 3682 44
3483 3683 47
3484 3684 48
3485 3685 45
3486 3686 47
3487 3687 37
3488 3688 26
3489 3689 44
3490 3690 45
3491 3691 47
3492 3692 37
3493 3693 43
3494 3694 36
3495 3695 48
3496 3696 38
3497 3697 31
3498 3698 34
3499 3699 58
3500 3700 51
3501 3701 59
3502 3702 49
3503 3703 58
3504 3704 40
3505 3705 16
3506 3706 32
3507 3707 55
3508 3708 85
3509 3709 32
3510 3710 43
3511 3711 31
3512 3712 40
3513 3713 36
3514 3714 31
3515 3715 80
3516 3716 45
3517 3717 55
3518 3718 43
3519 3719 29
3520 3720 15
3521 3721 20
3522 3722 38
3523 3723 26
3524 3724 24
3525 3725 38
3526 3726 11
3527 3727 42
3528 3728 38
3529 3729 29
3530 3730 48
3531 3731 48
3532 3732 65
3533 3733 69
3534 3734 59
3535 3735 37
3536 3736 51
3537 3737 54
3538 3738 44
3539 3739 47
3540 3740 44
3541 3741 48
3542 3742 31
3543 3743 49
3544 3744 34
3545 3745 28
3546 3746 31
3547 3747 36
3548 3748 36
3549 3749 44
3550 3750 34
3551 3751 59
3552 3752 36
3553 3753 62
3554 3754 44
3555 3755 36
3556 3756 50
3557 3757 39
3558 3758 34
3559 3759 28
3560 3760 9
3561 3761 16
3562 3762 1
3563 3763 31
3564 3764 24
3565 3765 27
3566 3766 15
3567 3767 27
3568 3768 20
3569 3769 29
3570 3770 27
3571 3771 27
3572 3772 12
3573 3773 28
3574 3774 17
3575 3775 27
3576 3776 23
3577 3777 18
3578 3778 39
3579 3779 24
3580 3780 51
3581 3781 42
3582 3782 42
3583 3783 33
3584 3784 45
3585 3785 47
3586 3786 53
3587 3787 54
3588 3788 60
3589 3789 43
3590 3790 61
3591 3791 55
3592 3792 45
3593 3793 59
3594 3794 78
3595 3795 62
3596 3796 65
3597 3797 43
3598 3798 62
3599 3799 43
3600 3800 59
3601 3801 51
3602 3802 44
3603 3803 32
3604 3804 38
3605 3805 51
3606 3806 43
3607 3807 36
3608 3808 71
3609 3809 54
3610 3810 40
3611 3811 43
3612 3812 39
3613 3813 44
3614 3814 58
3615 3815 45
3616 3816 40
3617 3817 43
3618 3818 40
3619 3819 60
3620 3820 38
3621 3821 67
3622 3822 50
3623 3823 72
3624 3824 32
3625 3825 50
3626 3826 58
3627 3827 48
3628 3828 23
3629 3829 26
3630 3830 31
3631 3831 24
3632 3832 36
3633 3833 28
3634 3834 34
3635 3835 16
3636 3836 4
3637 3837 5
3638 3838 6
3639 3839 9
3640 3840 7
3641 3841 2
3642 3842 5
3643 3843 0
3644 3844 1
3645 3845 4
3646 3846 0
3647 3847 2
3648 3848 1
3649 3849 1
3650 3850 11
3651 3851 34
3652 3852 26
3653 3853 40
3654 3854 55
3655 3855 48
3656 3856 51
3657 3857 24
3658 3858 31
3659 3859 29
3660 3860 22
3661 3861 26
3662 3862 21
3663 3863 10
3664 3864 9
3665 3865 23
3666 3866 26
3667 3867 22
3668 3868 29
3669 3869 39
3670 3870 43
3671 3871 33
3672 3872 33
3673 3873 28
3674 3874 34
3675 3875 37
3676 3876 36
3677 3877 34
3678 3878 34
3679 3879 36
3680 3880 50
3681 3881 24
3682 3882 37
3683 3883 23
3684 3884 31
3685 3885 10
3686 3886 24
3687 3887 38
3688 3888 23
3689 3889 28
3690 3890 21
3691 3891 33
3692 3892 43
3693 3893 22
3694 3894 20
3695 3895 31
3696 3896 23
3697 3897 39
3698 3898 23
3699 3899 11
3700 3900 33
3701 3901 28
3702 3902 28
3703 3903 22
3704 3904 16
3705 3905 34
3706 3906 16
3707 3907 26
3708 3908 29
3709 3909 38
3710 3910 29
3711 3911 21
3712 3912 28
3713 3913 33
3714 3914 29
3715 3915 34
3716 3916 38
3717 3917 24
3718 3918 34
3719 3919 22
3720 3920 24
3721 3921 23
3722 3922 31
3723 3923 31
3724 3924 18
3725 3925 18
3726 3926 16
3727 3927 26
3728 3928 12
3729 3929 7
3730 3930 20
3731 3931 24
3732 3932 27
3733 3933 50
3734 3934 39
3735 3935 36
3736 3936 31
3737 3937 29
3738 3938 40
3739 3939 34
3740 3940 37
3741 3941 22
3742 3942 44
3743 3943 33
3744 3944 12
3745 3945 24
3746 3946 39
3747 3947 42
3748 3948 27
3749 3949 32
3750 3950 29
3751 3951 49
3752 3952 15
3753 3953 39
3754 3954 20
3755 3955 20
3756 3956 28
3757 3957 31
3758 3958 29
3759 3959 38
3760 3960 37
3761 3961 34
3762 3962 29
3763 3963 24
3764 3964 32
3765 3965 26
3766 3966 26
3767 3967 20
3768 3968 26
3769 3969 23
3770 3970 39
3771 3971 15
3772 3972 16
3773 3973 42
3774 3974 37
3775 3975 29
3776 3976 11
3777 3977 22
3778 3978 28
3779 3979 39
3780 3980 37
3781 3981 31
3782 3982 38
3783 3983 34
3784 3984 31
3785 3985 28
3786 3986 26
3787 3987 26
3788 3988 32
3789 3989 29
3790 3990 24
3791 3991 36
3792 3992 39
3793 3993 24
3794 3994 16
3795 3995 9
3796 3996 22
3797 3997 18
3798 3998 15
3799 3999 23
3800 4000 18
3801 4001 13
3802 4002 47
3803 4003 42
3804 4004 40
3805 4005 48
3806 4006 54
3807 4007 70
3808 4008 67
3809 4009 48
3810 4010 50
3811 4011 39
3812 4012 47
3813 4013 37
3814 4014 45
3815 4015 42
3816 4016 34
3817 4017 43
3818 4018 39
3819 4019 47
3820 4020 53
3821 4021 32
3822 4022 62
3823 4023 43
3824 4024 51
3825 4025 55
3826 4026 59
3827 4027 51
3828 4028 38
3829 4029 66
3830 4030 22
3831 4031 67
3832 4032 74
3833 4033 76
3834 4034 96
3835 4035 59
3836 4036 78
3837 4037 45
3838 4038 71
3839 4039 74
3840 4040 87
3841 4041 88
3842 4042 80
3843 4043 69
3844 4044 86
3845 4045 61
3846 4046 65
3847 4047 93
3848 4048 70
3849 4049 65
3850 4050 80
3851 4051 76
3852 4052 96
3853 4053 85
3854 4054 91
3855 4055 91
3856 4056 100
3857 4057 89
3858 4058 86
3859 4059 96
3860 4060 71
3861 4061 62
3862 4062 44
3863 4063 77
3864 4064 55
3865 4065 64
3866 4066 51
3867 4067 37
3868 4068 49
3869 4069 65
3870 4070 33
3871 4071 45
3872 4072 32
3873 4073 49
3874 4074 50
3875 4075 43
3876 4076 51
3877 4077 51
3878 4078 78
3879 4079 64
3880 4080 78
3881 4081 56
3882 4082 66
3883 4083 72
3884 4084 66
3885 4085 43
3886 4086 64
3887 4087 51
3888 4088 28
3889 4089 28
3890 4090 29
3891 4091 40
3892 4092 44
3893 4093 48
3894 4094 38
3895 4095 45
3896 4096 32
3897 4097 42
3898 4098 51
3899 4099 47
3900 4100 60
3901 4101 61
3902 4102 65
3903 4103 48
3904 4104 47
3905 4105 50
3906 4106 38
3907 4107 38
3908 4108 62
3909 4109 45
3910 4110 61
3911 4111 81
3912 4112 51
3913 4113 49
3914 4114 61
3915 4115 70
3916 4116 58
3917 4117 49
3918 4118 48
3919 4119 66
3920 4120 80
3921 4121 54
3922 4122 58
3923 4123 91
3924 4124 77
3925 4125 55
3926 4126 67
3927 4127 69
3928 4128 71
3929 4129 75
3930 4130 42
3931 4131 40
3932 4132 44
3933 4133 28
3934 4134 39
3935 4135 24
3936 4136 26
3937 4137 36
3938 4138 10
3939 4139 33
3940 4140 36
3941 4141 48
3942 4142 51
3943 4143 50
3944 4144 51
3945 4145 43
3946 4146 47
3947 4147 29
3948 4148 34
3949 4149 32
3950 4150 49
3951 4151 18
3952 4152 47
3953 4153 40
3954 4154 47
3955 4155 64
3956 4156 42
3957 4157 64
3958 4158 45
3959 4159 47
3960 4160 36
3961 4161 50
3962 4162 43
3963 4163 59
3964 4164 60
3965 4165 32
3966 4166 32
3967 4167 36
3968 4168 33
3969 4169 51
3970 4170 53
3971 4171 47
3972 4172 34
3973 4173 55
3974 4174 40
3975 4175 34
3976 4176 37
3977 4177 11
3978 4178 27
3979 4179 40
3980 4180 40
3981 4181 45
3982 4182 38
3983 4183 40
3984 4184 56
3985 4185 43
3986 4186 65
3987 4187 51
3988 4188 51
3989 4189 47
3990 4190 48
3991 4191 38
3992 4192 59
3993 4193 69
3994 4194 74
3995 4195 65
3996 4196 78
3997 4197 65
3998 4198 65
3999 4199 36
4000 4200 50
4001 4201 64
4002 4202 64
4003 4203 82
4004 4204 77
4005 4205 45
4006 4206 55
4007 4207 18
4008 4208 59
4009 4209 55
4010 4210 81
4011 4211 44
4012 4212 34
4013 4213 51
4014 4214 24
4015 4215 62
4016 4216 36
4017 4217 24
4018 4218 37
4019 4219 37
4020 4220 40
4021 4221 42
4022 4222 50
4023 4223 58
4024 4224 50
4025 4225 50
4026 4226 61
4027 4227 44
4028 4228 58
4029 4229 39
4030 4230 39
4031 4231 56
4032 4232 43
4033 4233 48
4034 4234 50
4035 4235 55
4036 4236 48
4037 4237 54
4038 4238 43
4039 4239 42
4040 4240 34
4041 4241 23
4042 4242 47
4043 4243 27
4044 4244 34
4045 4245 44
4046 4246 50
4047 4247 45
4048 4248 50
4049 4249 26
4050 4250 17
4051 4251 31
4052 4252 36
4053 4253 36
4054 4254 72
4055 4255 45
4056 4256 48
4057 4257 32
4058 4258 28
4059 4259 38
4060 4260 59
4061 4261 62
4062 4262 58
4063 4263 53
4064 4264 62
4065 4265 40
4066 4266 40
4067 4267 29
4068 4268 23
4069 4269 38
4070 4270 39
4071 4271 27
4072 4272 39
4073 4273 40
4074 4274 42
4075 4275 53
4076 4276 36
4077 4277 59
4078 4278 56
4079 4279 28
4080 4280 60
4081 4281 71
4082 4282 66
4083 4283 58
4084 4284 76
4085 4285 64
4086 4286 64
4087 4287 55
4088 4288 62
4089 4289 53
4090 4290 70
4091 4291 69
4092 4292 49
4093 4293 78
4094 4294 80
4095 4295 55
4096 4296 51
4097 4297 55
4098 4298 60
4099 4299 55
4100 4300 59
4101 4301 58
4102 4302 59
4103 4303 54
4104 4304 45
4105 4305 48
4106 4306 69
4107 4307 61
4108 4308 60
4109 4309 66
4110 4310 69
4111 4311 70
4112 4312 74
4113 4313 60
4114 4314 64
4115 4315 58
4116 4316 55
4117 4317 49
4118 4318 50
4119 4319 61
4120 4320 50
4121 4321 69
4122 4322 70
4123 4323 45
4124 4324 45
4125 4325 44
4126 4326 65
4127 4327 53
4128 4328 48
4129 4329 76
4130 4330 42
4131 4331 58
4132 4332 59
4133 4333 47
4134 4334 50
4135 4335 59
4136 4336 59
4137 4337 62
4138 4338 62
4139 4339 44
4140 4340 38
4141 4341 49
4142 4342 50
4143 4343 67
4144 4344 64
4145 4345 58
4146 4346 61
4147 4347 47
4148 4348 64
4149 4349 66
4150 4350 53
4151 4351 50
4152 4352 48
4153 4353 59
4154 4354 40
4155 4355 65
4156 4356 42
4157 4357 58
4158 4358 56
4159 4359 42
4160 4360 44
4161 4361 51
4162 4362 26
4163 4363 34
4164 4364 34
4165 4365 36
4166 4366 28
4167 4367 31
4168 4368 33
4169 4369 29
4170 4370 23
4171 4371 27
4172 4372 39
4173 4373 47
4174 4374 29
4175 4375 50
4176 4376 42
4177 4377 45
4178 4378 56
4179 4379 26
4180 4380 23
4181 4381 34
4182 4382 29
4183 4383 45
4184 4384 31
4185 4385 50
4186 4386 38
4187 4387 60
4188 4388 56
4189 4389 58
4190 4390 54
4191 4391 53
4192 4392 66
4193 4393 51
4194 4394 96
4195 4395 59
4196 4396 45
4197 4397 55
4198 4398 66
4199 4399 59
4200 4400 86
4201 4401 67
4202 4402 55
4203 4403 45
4204 4404 65
4205 4405 65
4206 4406 50
4207 4407 66
4208 4408 60
4209 4409 65
4210 4410 66
4211 4411 23
4212 4412 31
4213 4413 22
4214 4414 17
4215 4415 9
4216 4416 12
4217 4417 36
4218 4418 22
4219 4419 13
4220 4420 6
4221 4421 27
4222 4422 33
4223 4423 23
4224 4424 31
4225 4425 42
4226 4426 56
4227 4427 53
4228 4428 55
4229 4429 66
4230 4430 48
4231 4431 66
4232 4432 55
4233 4433 56
4234 4434 38
4235 4435 51
4236 4436 43
4237 4437 54
4238 4438 47
4239 4439 43
4240 4440 56
4241 4441 37
4242 4442 56
4243 4443 45
4244 4444 55
4245 4445 55
4246 4446 53
4247 4447 58
4248 4448 45
4249 4449 55
4250 4450 59
4251 4451 67
4252 4452 58
4253 4453 67
4254 4454 53
4255 4455 54
4256 4456 47
4257 4457 29
4258 4458 48
4259 4459 50
4260 4460 53
4261 4461 61
4262 4462 59
4263 4463 69
4264 4464 81
4265 4465 48
4266 4466 55
4267 4467 42
4268 4468 55
4269 4469 29
4270 4470 40
4271 4471 48
4272 4472 34
4273 4473 59
4274 4474 37
4275 4475 49
4276 4476 21
4277 4477 38
4278 4478 38
4279 4479 26
4280 4480 40
4281 4481 42
4282 4482 32
4283 4483 16
4284 4484 37
4285 4485 27
4286 4486 26
4287 4487 32
4288 4488 34
4289 4489 26
4290 4490 36
4291 4491 40
4292 4492 34
4293 4493 42
4294 4494 31
4295 4495 28
4296 4496 21
4297 4497 44
4298 4498 33
4299 4499 39
4300 4500 33
4301 4501 34
4302 4502 28
4303 4503 24
4304 4504 32
4305 4505 24
4306 4506 27
4307 4507 18
4308 4508 22
4309 4509 24
4310 4510 33
4311 4511 31
4312 4512 11
4313 4513 1
4314 4514 4
4315 4515 5
4316 4516 21
4317 4517 11
4318 4518 13
4319 4519 17
4320 4520 13
4321 4521 24
4322 4522 7
4323 4523 18
4324 4524 16
4325 4525 13
4326 4526 23
4327 4527 23
4328 4528 38
4329 4529 40
4330 4530 42
4331 4531 7
4332 4532 16
4333 4533 38
4334 4534 31
4335 4535 32
4336 4536 21
4337 4537 15
4338 4538 16
4339 4539 16
4340 4540 34
4341 4541 37
4342 4542 20
4343 4543 42
4344 4544 20
4345 4545 17
4346 4546 4
4347 4547 23
4348 4548 18
4349 4549 28
4350 4550 22
4351 4551 29
4352 4552 22
4353 4553 77
4354 4554 66
4355 4555 67
4356 4556 86
4357 4557 76
4358 4558 64
4359 4559 34
4360 4560 55
4361 4561 69
4362 4562 59
4363 4563 91
4364 4564 55
4365 4565 53
4366 4566 92
4367 4567 85
4368 4568 82
4369 4569 88
4370 4570 93
4371 4571 70
4372 4572 70
4373 4573 66
4374 4574 65
4375 4575 50
4376 4576 93
4377 4577 59
4378 4578 102
4379 4579 74
4380 4580 81
4381 4581 85
4382 4582 87
4383 4583 96
4384 4584 94
4385 4585 86
4386 4586 94
4387 4587 92
4388 4588 81
4389 4589 58
4390 4590 115
4391 4591 92
4392 4592 80
4393 4593 88
4394 4594 54
4395 4595 74
4396 4596 80
4397 4597 107
4398 4598 82
4399 4599 70
4400 4600 89
4401 4601 69
4402 4602 92
4403 4603 97
4404 4604 107
4405 4605 96
4406 4606 116
4407 4607 80
4408 4608 105
4409 4609 124
4410 4610 75
4411 4611 91
4412 4612 76
4413 4613 88
4414 4614 102
4415 4615 91
4416 4616 104
4417 4617 100
4418 4618 111
4419 4619 85
4420 4620 85
4421 4621 69
4422 4622 87
4423 4623 81
4424 4624 75
4425 4625 85
4426 4626 94
4427 4627 89
4428 4628 86
4429 4629 82
4430 4630 99
4431 4631 98
4432 4632 83
4433 4633 91
4434 4634 107
4435 4635 100
4436 4636 89
4437 4637 99
4438 4638 88
4439 4639 78
4440 4640 78
4441 4641 89
4442 4642 113
4443 4643 87
4444 4644 89
4445 4645 88
4446 4646 87
4447 4647 92
4448 4648 80
4449 4649 92
4450 4650 91
4451 4651 78
4452 4652 100
4453 4653 94
4454 4654 120
4455 4655 94
4456 4656 82
4457 4657 109
4458 4658 87
4459 4659 87
4460 4660 83
4461 4661 86
4462 4662 102
4463 4663 103
4464 4664 104
4465 4665 105
4466 4666 105
4467 4667 107
4468 4668 100
4469 4669 100
4470 4670 107
4471 4671 86
4472 4672 103
4473 4673 98
4474 4674 105
4475 4675 86
4476 4676 91
4477 4677 80
4478 4678 92
4479 4679 85
4480 4680 93
4481 4681 99
4482 4682 92
4483 4683 87
4484 4684 81
4485 4685 85
4486 4686 93
4487 4687 75
4488 4688 97
4489 4689 111
4490 4690 86
4491 4691 98
4492 4692 93
4493 4693 116
4494 4694 77
4495 4695 89
4496 4696 120
4497 4697 97
4498 4698 109
4499 4699 86
4500 4700 80
4501 4701 92
4502 4702 96
4503 4703 91
4504 4704 96
4505 4705 108
4506 4706 102
4507 4707 93
4508 4708 76
4509 4709 102
4510 4710 89
4511 4711 100
4512 4712 108
4513 4713 111
4514 4714 107
4515 4715 121
4516 4716 86
4517 4717 102
4518 4718 109
4519 4719 91
4520 4720 98
4521 4721 116
4522 4722 99
4523 4723 93
4524 4724 92
4525 4725 89
4526 4726 100
4527 4727 94
4528 4728 87
4529 4729 96
4530 4730 76
4531 4731 94
4532 4732 109
4533 4733 69
4534 4734 89
4535 4735 96
4536 4736 89
4537 4737 82
4538 4738 113
4539 4739 105
4540 4740 87
4541 4741 82
4542 4742 93
4543 4743 97
4544 4744 97
4545 4745 104
4546 4746 98
4547 4747 121
4548 4748 89
4549 4749 82
4550 4750 93
4551 4751 93
4552 4752 97
4553 4753 97
4554 4754 82
4555 4755 99
4556 4756 91
4557 4757 86
4558 4758 92
4559 4759 110
4560 4760 94
4561 4761 93
4562 4762 76
4563 4763 97
4564 4764 85
4565 4765 83
4566 4766 97
4567 4767 87
4568 4768 82
4569 4769 89
4570 4770 107
4571 4771 110
4572 4772 87
4573 4773 78
4574 4774 88
4575 4775 85
4576 4776 87
4577 4777 105
4578 4778 108
4579 4779 89
4580 4780 65
4581 4781 92
4582 4782 77
4583 4783 97
4584 4784 113
4585 4785 107
4586 4786 91
4587 4787 92
4588 4788 82
4589 4789 88
4590 4790 85
4591 4791 86
4592 4792 85
4593 4793 85
4594 4794 91
4595 4795 72
4596 4796 100
4597 4797 103
4598 4798 115
4599 4799 77
4600 4800 94
4601 4801 61
4602 4802 70
4603 4803 85
4604 4804 104
4605 4805 107
4606 4806 76
4607 4807 72
4608 4808 67
4609 4809 97
4610 4810 75
4611 4811 87
4612 4812 103
4613 4813 96
4614 4814 92
4615 4815 96
4616 4816 99
4617 4817 74
4618 4818 97
4619 4819 94
4620 4820 100
4621 4821 83
4622 4822 85
4623 4823 85
4624 4824 83
4625 4825 94
4626 4826 99
4627 4827 102
4628 4828 78
4629 4829 100
4630 4830 74
4631 4831 89
4632 4832 65
4633 4833 89
4634 4834 71
4635 4835 64
4636 4836 76
4637 4837 85
4638 4838 59
4639 4839 83
4640 4840 92
4641 4841 86
4642 4842 62
4643 4843 109
4644 4844 105
4645 4845 96
4646 4846 93
4647 4847 89
4648 4848 72
4649 4849 104
4650 4850 104
4651 4851 110
4652 4852 115
4653 4853 98
4654 4854 80
4655 4855 97
4656 4856 92
4657 4857 85
4658 4858 89
4659 4859 77
4660 4860 67
4661 4861 50
4662 4862 86
4663 4863 87
4664 4864 86
4665 4865 80
4666 4866 96
4667 4867 82
4668 4868 83
4669 4869 96
4670 4870 97
4671 4871 88
4672 4872 83
4673 4873 75
4674 4874 94
4675 4875 114
4676 4876 92
4677 4877 99
4678 4878 85
4679 4879 86
4680 4880 99
4681 4881 71
4682 4882 86
4683 4883 105
4684 4884 71
4685 4885 92
4686 4886 76
4687 4887 100
4688 4888 96
4689 4889 91
4690 4890 83
4691 4891 61
4692 4892 88
4693 4893 87
4694 4894 92
4695 4895 89
4696 4896 88
4697 4897 77
4698 4898 89
4699 4899 62
4700 4900 83
4701 4901 89
4702 4902 100
4703 4903 77
4704 4904 76
4705 4905 98
4706 4906 62
4707 4907 76
4708 4908 76
4709 4909 81
4710 4910 62
4711 4911 66
4712 4912 67
4713 4913 80
4714 4914 89
4715 4915 78
4716 4916 87
4717 4917 69
4718 4918 58
4719 4919 91
4720 4920 55
4721 4921 75
4722 4922 87
4723 4923 93
4724 4924 67
4725 4925 92
4726 4926 67
4727 4927 56
4728 4928 60
4729 4929 70
4730 4930 81
4731 4931 92
4732 4932 61
4733 4933 92
4734 4934 77
4735 4935 76
4736 4936 78
4737 4937 72
4738 4938 85
4739 4939 100
4740 4940 94
4741 4941 76
4742 4942 86
4743 4943 85
4744 4944 87
4745 4945 94
4746 4946 88
4747 4947 72
4748 4948 78
4749 4949 83
4750 4950 76
4751 4951 66
4752 4952 82
4753 4953 72
4754 4954 92
4755 4955 86
4756 4956 71
4757 4957 97
4758 4958 88
4759 4959 82
4760 4960 86
4761 4961 71
4762 4962 75
4763 4963 82
4764 4964 69
4765 4965 80
4766 4966 78
4767 4967 74
4768 4968 58
4769 4969 80
4770 4970 42
4771 4971 80
4772 4972 69
4773 4973 64
4774 4974 71
4775 4975 65
4776 4976 93
4777 4977 92
4778 4978 93
4779 4979 92
4780 4980 89
4781 4981 88
4782 4982 96
4783 4983 74
4784 4984 69
4785 4985 71
4786 4986 51
4787 4987 78
4788 4988 80
4789 4989 49
4790 4990 81
4791 4991 70
4792 4992 76
4793 4993 78
4794 4994 100
4795 4995 85
4796 4996 71
4797 4997 80
4798 4998 71
4799 4999 83
4800 5000 70
4801 5001 78
4802 5002 94
4803 5003 97
4804 5004 105
4805 5005 75
4806 5006 97
4807 5007 100
4808 5008 66
4809 5009 71
4810 5010 83
4811 5011 93
4812 5012 85
4813 5013 94
4814 5014 77
4815 5015 66
4816 5016 74
4817 5017 77
4818 5018 80
4819 5019 111
4820 5020 76
4821 5021 76
4822 5022 92
4823 5023 80
4824 5024 81
4825 5025 70
4826 5026 87
4827 5027 59
4828 5028 51
4829 5029 62
4830 5030 37
4831 5031 71
4832 5032 76
4833 5033 65
4834 5034 50
4835 5035 61
4836 5036 64
4837 5037 80
4838 5038 72
4839 5039 88
4840 5040 85
4841 5041 66
4842 5042 69
4843 5043 55
4844 5044 75
4845 5045 72
4846 5046 85
4847 5047 82
4848 5048 78
4849 5049 88
4850 5050 96
4851 5051 67
4852 5052 99
4853 5053 80
4854 5054 71
4855 5055 104
4856 5056 113
4857 5057 103
4858 5058 86
4859 5059 96
4860 5060 86
4861 5061 66
4862 5062 80
4863 5063 77
4864 5064 82
4865 5065 74
4866 5066 58
4867 5067 65
4868 5068 74
4869 5069 76
4870 5070 72
4871 5071 71
4872 5072 65
4873 5073 77
4874 5074 81
4875 5075 74
4876 5076 85
4877 5077 50
4878 5078 66
4879 5079 56
4880 5080 43
4881 5081 60
4882 5082 44
4883 5083 58
4884 5084 26
4885 5085 47
4886 5086 60
4887 5087 58
4888 5088 39
4889 5089 48
4890 5090 59
4891 5091 66
4892 5092 56
4893 5093 47
4894 5094 67
4895 5095 78
4896 5096 72
4897 5097 99
4898 5098 81
4899 5099 93
4900 5100 86
4901 5101 93
4902 5102 114
4903 5103 81
4904 5104 70
4905 5105 61
4906 5106 80
4907 5107 77
4908 5108 72
4909 5109 87
4910 5110 49
4911 5111 66
4912 5112 71
4913 5113 76
4914 5114 76
4915 5115 69
4916 5116 66
4917 5117 72
4918 5118 51
4919 5119 78
4920 5120 64
4921 5121 56
4922 5122 54
4923 5123 45
4924 5124 34
4925 5125 27
4926 5126 33
4927 5127 45
4928 5128 34
4929 5129 67
4930 5130 67
4931 5131 29
4932 5132 54
4933 5133 58
4934 5134 49
4935 5135 56
4936 5136 21
4937 5137 34
4938 5138 29
4939 5139 28
4940 5140 29
4941 5141 54
4942 5142 49
4943 5143 31
4944 5144 45
4945 5145 18
4946 5146 24
4947 5147 34
4948 5148 31
4949 5149 20
4950 5150 32
4951 5151 31
4952 5152 51
4953 5153 49
4954 5154 33
4955 5155 34
4956 5156 38
4957 5157 34
4958 5158 13
4959 5159 18
4960 5160 11
4961 5161 13
4962 5162 26
4963 5163 7
4964 5164 16
4965 5165 27
4966 5166 24
4967 5167 17
4968 5168 18
4969 5169 16
4970 5170 15
4971 5171 1
4972 5172 0
4973 5173 0
4974 5174 1
4975 5175 38
4976 5176 31
4977 5177 39
4978 5178 32
4979 5179 23
4980 5180 31
4981 5181 43
4982 5182 50
4983 5183 27
4984 5184 12
4985 5185 12
4986 5186 16
4987 5187 13
4988 5188 13
4989 5189 12
4990 5190 15
4991 5191 0
4992 5192 0
4993 5193 1
4994 5194 0
4995 5195 16
4996 5196 10
4997 5197 21
4998 5198 15
4999 5199 29
5000 5200 17
5001 5201 22
5002 5202 40
5003 5203 43
5004 5204 38
5005 5205 56
5006 5206 62
5007 5207 58
5008 5208 48
5009 5209 54
5010 5210 58
5011 5211 49
5012 5212 55
5013 5213 32
5014 5214 37
5015 5215 49
5016 5216 48
5017 5217 28
5018 5218 39
5019 5219 32
5020 5220 16
5021 5221 12
5022 5222 32
5023 5223 26
5024 5224 17
5025 5225 23
5026 5226 44
5027 5227 43
5028 5228 28
5029 5229 58
5030 5230 44
5031 5231 55
5032 5232 48
5033 5233 76
5034 5234 74
5035 5235 48
5036 5236 65
5037 5237 64
5038 5238 51
5039 5239 55
5040 5240 47
5041 5241 59
5042 5242 45
5043 5243 50
5044 5244 62
5045 5245 61
5046 5246 47
5047 5247 56
5048 5248 75
5049 5249 58
5050 5250 44
5051 5251 39
5052 5252 64
5053 5253 43
5054 5254 61
5055 5255 53
5056 5256 43
5057 5257 55
5058 5258 58
5059 5259 74
5060 5260 45
5061 5261 66
5062 5262 38
5063 5263 70
5064 5264 70
5065 5265 72
5066 5266 89
5067 5267 44
5068 5268 32
5069 5269 50
5070 5270 50
5071 5271 44
5072 5272 29
5073 5273 67
5074 5274 38
5075 5275 45
5076 5276 58
5077 5277 64
5078 5278 60
5079 5279 66
5080 5280 36
5081 5281 45
5082 5282 66
5083 5283 71
5084 5284 29
5085 5285 27
5086 5286 23
5087 5287 22
5088 5288 36
5089 5289 37
5090 5290 28
5091 5291 22
5092 5292 2
5093 5293 7
5094 5294 13
5095 5295 1
5096 5296 10
5097 5297 6
5098 5298 24
5099 5299 20
5100 5300 11
5101 5301 6
5102 5302 11
5103 5303 21
5104 5304 13
5105 5305 21
5106 5306 20
5107 5307 23
5108 5308 20
5109 5309 17
5110 5310 28
5111 5311 27
5112 5312 20
5113 5313 20
5114 5314 22
5115 5315 9
5116 5316 23
5117 5317 23
5118 5318 31
5119 5319 49
5120 5320 47
5121 5321 26
5122 5322 27
5123 5323 28
5124 5324 26
5125 5325 27
5126 5326 23
5127 5327 22
5128 5328 29
5129 5329 23
5130 5330 21
5131 5331 34
5132 5332 22
5133 5333 12
5134 5334 21
5135 5335 20
5136 5336 11
5137 5337 7
5138 5338 11
5139 5339 13
5140 5340 12
5141 5341 15
5142 5342 23
5143 5343 23
5144 5344 24
5145 5345 21
5146 5346 12
5147 5347 12
5148 5348 28
5149 5349 26
5150 5350 6
5151 5351 1
5152 5352 1
5153 5353 0
5154 5354 5
5155 5355 0
5156 5356 0
5157 5357 0
5158 5358 0
5159 5359 4
5160 5360 1
5161 5361 1
5162 5362 5
5163 5363 0
5164 5364 11
5165 5365 10
5166 5366 29
5167 5367 4
5168 5368 10
5169 5369 1
5170 5370 15
5171 5371 18
5172 5372 17
5173 5373 5
5174 5374 0
5175 5375 2
5176 5376 7
5177 5377 21
5178 5378 7
5179 5379 4
5180 5380 0
5181 5381 6
5182 5382 7
5183 5383 0
5184 5384 6
5185 5385 32
5186 5386 20
5187 5387 9
5188 5388 20
5189 5389 9
5190 5390 29
5191 5391 7
5192 5392 31
5193 5393 24
5194 5394 22
5195 5395 51
5196 5396 29
5197 5397 26
5198 5398 6
5199 5399 23
5200 5400 17
5201 5401 15
5202 5402 18
5203 5403 15
5204 5404 33
5205 5405 40
5206 5406 15
5207 5407 16
5208 5408 21
5209 5409 33
5210 5410 18
5211 5411 22
5212 5412 37
5213 5413 23
5214 5414 29
5215 5415 15
5216 5416 37
5217 5417 32
5218 5418 34
5219 5419 18
5220 5420 12
5221 5421 28
5222 5422 29
5223 5423 13
5224 5424 1
5225 5425 11
5226 5426 4
5227 5427 5
5228 5428 1
5229 5429 1
5230 5430 20
5231 5431 15
5232 5432 1
5233 5433 13
5234 5434 15
5235 5435 27
5236 5436 2
5237 5437 7
5238 5438 16
5239 5439 33
5240 5440 31
5241 5441 12
5242 5442 17
5243 5443 26
5244 5444 12
5245 5445 17
5246 5446 7
5247 5447 10
5248 5448 12
5249 5449 18
5250 5450 9
5251 5451 22
5252 5452 12
5253 5453 13
5254 5454 16
5255 5455 20
5256 5456 28
5257 5457 16
5258 5458 20
5259 5459 32
5260 5460 36
5261 5461 21
5262 5462 32
5263 5463 31
5264 5464 27
5265 5465 16
5266 5466 17
5267 5467 23
5268 5468 37
5269 5469 33
5270 5470 32
5271 5471 44
5272 5472 39
5273 5473 29
5274 5474 36
5275 5475 31
5276 5476 33
5277 5477 51
5278 5478 47
5279 5479 45
5280 5480 39
5281 5481 47
5282 5482 38
5283 5483 42
5284 5484 42
5285 5485 20
5286 5486 22
5287 5487 28
5288 5488 21
5289 5489 18
5290 5490 22
5291 5491 17
5292 5492 13
5293 5493 17
5294 5494 9
5295 5495 18
5296 5496 11
5297 5497 21
5298 5498 23
5299 5499 22
5300 5500 6
5301 5501 7
5302 5502 18
5303 5503 10
5304 5504 34
5305 5505 20
5306 5506 22
5307 5507 9
5308 5508 11
5309 5509 6
5310 5510 15
5311 5511 10
5312 5512 24
5313 5513 12
5314 5514 17
5315 5515 7
5316 5516 9
5317 5517 10
5318 5518 17
5319 5519 29
5320 5520 16
5321 5521 6
5322 5522 28
5323 5523 28
5324 5524 34
5325 5525 18
5326 5526 17
5327 5527 20
5328 5528 9
5329 5529 2
5330 5530 13
5331 5531 5
5332 5532 0
5333 5533 0
5334 5534 15
5335 5535 0
5336 5536 1
5337 5537 1
5338 5538 0
5339 5539 0
5340 5540 0
5341 5541 0
5342 5542 0
5343 5543 0
5344 5544 0
5345 5545 0
5346 5546 0
5347 5547 0
5348 5548 0
5349 5549 0
5350 5550 0
5351 5551 1
5352 5552 0
5353 5553 0
5354 5554 5
5355 5555 0
5356 5556 0
5357 5557 0
5358 5558 2
5359 5559 6
5360 5560 1
5361 5561 0
5362 5562 15
5363 5563 13
5364 5564 10
5365 5565 2
5366 5566 0
5367 5567 2
5368 5568 4
5369 5569 1
5370 5570 0
5371 5571 1
5372 5572 0
5373 5573 0
5374 5574 0
5375 5575 13
5376 5576 0
5377 5577 0
5378 5578 0
5379 5579 0
5380 5580 2
5381 5581 0
5382 5582 9
5383 5583 5
5384 5584 0
5385 5585 0
5386 5586 2
5387 5587 4
5388 5588 11
5389 5589 20
5390 5590 10
5391 5591 10
5392 5592 10
5393 5593 1
5394 5594 10
5395 5595 20
5396 5596 6
5397 5597 5
5398 5598 5
5399 5599 7
5400 5600 10
5401 5601 2
5402 5602 1
5403 5603 9
5404 5604 9
5405 5605 4
5406 5606 12
5407 5607 34
5408 5608 16
5409 5609 15
5410 5610 22
5411 5611 21
5412 5612 22
5413 5613 33
5414 5614 11
5415 5615 27
5416 5616 16
5417 5617 26
5418 5618 48
5419 5619 39
5420 5620 29
5421 5621 18
5422 5622 12
5423 5623 29
5424 5624 10
5425 5625 4
5426 5626 10
5427 5627 2
5428 5628 7
5429 5629 1
5430 5630 10
5431 5631 7
5432 5632 21
5433 5633 13
5434 5634 13
5435 5635 6
5436 5636 6
5437 5637 15
5438 5638 27
5439 5639 13
5440 5640 6
5441 5641 40
5442 5642 17
5443 5643 1
5444 5644 42
5445 5645 53
5446 5646 27
5447 5647 1
5448 5648 1
5449 5649 6
5450 5650 16
5451 5651 21
5452 5652 5
5453 5653 10
5454 5654 18
5455 5655 22
5456 5656 18
5457 5657 12
5458 5658 11
5459 5659 18
5460 5660 9
5461 5661 20
5462 5662 5
5463 5663 20
5464 5664 24
5465 5665 16
5466 5666 12
5467 5667 29
5468 5668 22
5469 5669 34
5470 5670 37
5471 5671 24
5472 5672 16
5473 5673 23
5474 5674 24
5475 5675 17
5476 5676 10
5477 5677 21
5478 5678 6
5479 5679 9
5480 5680 18
5481 5681 20
5482 5682 9
5483 5683 15
5484 5684 28
5485 5685 22
5486 5686 16
5487 5687 32
5488 5688 22
5489 5689 21
5490 5690 18
5491 5691 15
5492 5692 32
5493 5693 15
5494 5694 26
5495 5695 29
5496 5696 22
5497 5697 18
5498 5698 18
5499 5699 7
5500 5700 0
5501 5701 1
5502 5702 1
5503 5703 7
5504 5704 5
5505 5705 0
5506 5706 1
5507 5707 17
5508 5708 10
5509 5709 15
5510 5710 17
5511 5711 22
5512 5712 47
5513 5713 48
5514 5714 34
5515 5715 45
5516 5716 27
5517 5717 26
5518 5718 43
5519 5719 53
5520 5720 39
5521 5721 49
5522 5722 42
5523 5723 42
5524 5724 75
5525 5725 64
5526 5726 49
5527 5727 58
5528 5728 48
5529 5729 47
5530 5730 37
5531 5731 74
5532 5732 51
5533 5733 55
5534 5734 43
5535 5735 54
5536 5736 51
5537 5737 40
5538 5738 58
5539 5739 72
5540 5740 49
5541 5741 67
5542 5742 31
5543 5743 36
5544 5744 39
5545 5745 71
5546 5746 54
5547 5747 39
5548 5748 69
5549 5749 80
5550 5750 60
5551 5751 51
5552 5752 43
5553 5753 42
5554 5754 38
5555 5755 26
5556 5756 44
5557 5757 45
5558 5758 40
5559 5759 33
5560 5760 31
5561 5761 36
5562 5762 37
5563 5763 38
5564 5764 43
5565 5765 39
5566 5766 33
5567 5767 40
5568 5768 28
5569 5769 31
5570 5770 40
5571 5771 47
5572 5772 45
5573 5773 44
5574 5774 58
5575 5775 21
5576 5776 38
5577 5777 64
5578 5778 37
5579 5779 51
5580 5780 55
5581 5781 54
5582 5782 61
5583 5783 50
5584 5784 53
5585 5785 54
5586 5786 58
5587 5787 60
5588 5788 62
5589 5789 47
5590 5790 48
5591 5791 42
5592 5792 47
5593 5793 77
5594 5794 40
5595 5795 17
5596 5796 36
5597 5797 42
5598 5798 44
5599 5799 36
5600 5800 45
5601 5801 50
5602 5802 48
5603 5803 70
5604 5804 72
5605 5805 43
5606 5806 48
5607 5807 36
5608 5808 32
5609 5809 40
5610 5810 27
5611 5811 37
5612 5812 47
5613 5813 32
5614 5814 20
5615 5815 39
5616 5816 59
5617 5817 36
5618 5818 21
5619 5819 31
5620 5820 29
5621 5821 18
5622 5822 12
5623 5823 43
5624 5824 49
5625 5825 22
5626 5826 33
5627 5827 36
5628 5828 31
5629 5829 33
5630 5830 32
5631 5831 39
5632 5832 28
5633 5833 38
5634 5834 53
5635 5835 39
5636 5836 45
5637 5837 44
5638 5838 38
5639 5839 38
5640 5840 32
5641 5841 37
5642 5842 31
5643 5843 29
5644 5844 36
5645 5845 28
5646 5846 37
5647 5847 39
5648 5848 32
5649 5849 37
5650 5850 48
5651 5851 38
5652 5852 34
5653 5853 40
5654 5854 31
5655 5855 44
5656 5856 61
5657 5857 42
5658 5858 33
5659 5859 50
5660 5860 55
5661 5861 51
5662 5862 62
5663 5863 47
5664 5864 48
5665 5865 40
5666 5866 51
5667 5867 51
5668 5868 49
5669 5869 72
5670 5870 45
5671 5871 51
5672 5872 50
5673 5873 59
5674 5874 72
5675 5875 56
5676 5876 50
5677 5877 71
5678 5878 56
5679 5879 71
5680 5880 55
5681 5881 61
5682 5882 39
5683 5883 36
5684 5884 58
5685 5885 64
5686 5886 48
5687 5887 50
5688 5888 47
5689 5889 51
5690 5890 56
5691 5891 60
5692 5892 71
5693 5893 71
5694 5894 67
5695 5895 81
5696 5896 56
5697 5897 47
5698 5898 48
5699 5899 50
5700 5900 56
5701 5901 67
5702 5902 58
5703 5903 49
5704 5904 71
5705 5905 44
5706 5906 47
5707 5907 71
5708 5908 74
5709 5909 44
5710 5910 60
5711 5911 39
5712 5912 47
5713 5913 47
5714 5914 50
5715 5915 59
5716 5916 49
5717 5917 69
5718 5918 70
5719 5919 69
5720 5920 74
5721 5921 60
5722 5922 53
5723 5923 58
5724 5924 60
5725 5925 54
5726 5926 81
5727 5927 74
5728 5928 83
5729 5929 80
5730 5930 81
5731 5931 82
5732 5932 70
5733 5933 89
5734 5934 78
5735 5935 72
5736 5936 94
5737 5937 59
5738 5938 96
5739 5939 97
5740 5940 71
5741 5941 94
5742 5942 69
5743 5943 87
5744 5944 80
5745 5945 94
5746 5946 62
5747 5947 59
5748 5948 43
5749 5949 55
5750 5950 66
5751 5951 62
5752 5952 78
5753 5953 48
5754 5954 50
5755 5955 58
5756 5956 39
5757 5957 28
5758 5958 62
5759 5959 53
5760 5960 66
5761 5961 55
5762 5962 61
5763 5963 72
5764 5964 48
5765 5965 40
5766 5966 34
5767 5967 49
5768 5968 33
5769 5969 42
5770 5970 37
5771 5971 36
5772 5972 40
5773 5973 23
5774 5974 37
5775 5975 58
5776 5976 70
5777 5977 39
5778 5978 64
5779 5979 69
5780 5980 59
5781 5981 50
5782 5982 58
5783 5983 43
5784 5984 53
5785 5985 62
5786 5986 45
5787 5987 64
5788 5988 33
5789 5989 50
5790 5990 74
5791 5991 47
5792 5992 29
5793 5993 49
5794 5994 59
5795 5995 51
5796 5996 75
5797 5997 53
5798 5998 54
5799 5999 62
5800 6000 74
5801 6001 87
5802 6002 71
5803 6003 81
5804 6004 81
5805 6005 104
5806 6006 87
5807 6007 81
5808 6008 77
5809 6009 67
5810 6010 60
5811 6011 74
5812 6012 55
5813 6013 55
5814 6014 65
5815 6015 69
5816 6016 58
5817 6017 71
5818 6018 60
5819 6019 74
5820 6020 49
5821 6021 50
5822 6022 36
5823 6023 51
5824 6024 50
5825 6025 59
5826 6026 62
5827 6027 43
5828 6028 48
5829 6029 47
5830 6030 42
5831 6031 54
5832 6032 51
5833 6033 67
5834 6034 47
5835 6035 62
5836 6036 69
5837 6037 62
5838 6038 44
5839 6039 50
5840 6040 56
5841 6041 40
5842 6042 55
5843 6043 53
5844 6044 38
5845 6045 60
5846 6046 58
5847 6047 47
5848 6048 53
5849 6049 66
5850 6050 56
5851 6051 47
5852 6052 60
5853 6053 44
5854 6054 37
5855 6055 49
5856 6056 37
5857 6057 59
5858 6058 47
5859 6059 54
5860 6060 66
5861 6061 61
5862 6062 56
5863 6063 55
5864 6064 59
5865 6065 66
5866 6066 58
5867 6067 70
5868 6068 76
5869 6069 62
5870 6070 61
5871 6071 87
5872 6072 66
5873 6073 49
5874 6074 56
5875 6075 66
5876 6076 53
5877 6077 71
5878 6078 66
5879 6079 61
5880 6080 37
5881 6081 49
5882 6082 60
5883 6083 62
5884 6084 47
5885 6085 47
5886 6086 54
5887 6087 66
5888 6088 61
5889 6089 64
5890 6090 48
5891 6091 59
5892 6092 71
5893 6093 54
5894 6094 60
5895 6095 53
5896 6096 60
5897 6097 76
5898 6098 59
5899 6099 50
5900 6100 69
5901 6101 64
5902 6102 53
5903 6103 39
5904 6104 51
5905 6105 69
5906 6106 65
5907 6107 58
5908 6108 44
5909 6109 58
5910 6110 58
5911 6111 43
5912 6112 55
5913 6113 55
5914 6114 67
5915 6115 56
5916 6116 76
5917 6117 45
5918 6118 60
5919 6119 76
5920 6120 81
5921 6121 69
5922 6122 59
5923 6123 44
5924 6124 72
5925 6125 27
5926 6126 71
5927 6127 64
5928 6128 65
5929 6129 55
5930 6130 70
5931 6131 70
5932 6132 47
5933 6133 53
5934 6134 60
5935 6135 43
5936 6136 47
5937 6137 70
5938 6138 61
5939 6139 58
5940 6140 53
5941 6141 62
5942 6142 64
5943 6143 75
5944 6144 40
5945 6145 51
5946 6146 45
5947 6147 54
5948 6148 53
5949 6149 42
5950 6150 42
5951 6151 55
5952 6152 55
5953 6153 47
5954 6154 36
5955 6155 43
5956 6156 61
5957 6157 54
5958 6158 54
5959 6159 23
5960 6160 53
5961 6161 43
5962 6162 56
5963 6163 49
5964 6164 49
5965 6165 54
5966 6166 75
5967 6167 67
5968 6168 77
5969 6169 75
5970 6170 53
5971 6171 49
5972 6172 48
5973 6173 54
5974 6174 34
5975 6175 86
5976 6176 59
5977 6177 48
5978 6178 48
5979 6179 50
5980 6180 66
5981 6181 54
5982 6182 62
5983 6183 44
5984 6184 47
5985 6185 38
5986 6186 32
5987 6187 45
5988 6188 67
5989 6189 53
5990 6190 54
5991 6191 55
5992 6192 58
5993 6193 42
5994 6194 50
5995 6195 66
5996 6196 56
5997 6197 38
5998 6198 36
5999 6199 54
6000 6200 40
6001 6201 58
6002 6202 56
6003 6203 80
6004 6204 36
6005 6205 51
6006 6206 32
6007 6207 53
6008 6208 55
6009 6209 34
6010 6210 65
6011 6211 34
6012 6212 40
6013 6213 67
6014 6214 18
6015 6215 44
6016 6216 40
6017 6217 37
6018 6218 42
6019 6219 31
6020 6220 44
6021 6221 21
6022 6222 32
6023 6223 33
6024 6224 21
6025 6225 43
6026 6226 23
6027 6227 32
6028 6228 20
6029 6229 23
6030 6230 23
6031 6231 43
6032 6232 39
6033 6233 39
6034 6234 36
6035 6235 50
6036 6236 36
6037 6237 37
6038 6238 16
6039 6239 34
6040 6240 42
6041 6241 39
6042 6242 40
6043 6243 42
6044 6244 40
6045 6245 38
6046 6246 38
6047 6247 10
6048 6248 27
6049 6249 28
6050 6250 34
6051 6251 34
6052 6252 36
6053 6253 60
6054 6254 29
6055 6255 40
6056 6256 43
6057 6257 28
6058 6258 45
6059 6259 43
6060 6260 33
6061 6261 38
6062 6262 47
6063 6263 36
6064 6264 44
6065 6265 47
6066 6266 40
6067 6267 56
6068 6268 31
6069 6269 56
6070 6270 58
6071 6271 45
6072 6272 26
6073 6273 42
6074 6274 40
6075 6275 53
6076 6276 32
6077 6277 47
6078 6278 39
6079 6279 48
6080 6280 51
6081 6281 54
6082 6282 58
6083 6283 38
6084 6284 56
6085 6285 50
6086 6286 48
6087 6287 51
6088 6288 58
6089 6289 47
6090 6290 39
6091 6291 53
6092 6292 40
6093 6293 51
6094 6294 34
6095 6295 42
6096 6296 32
6097 6297 42
6098 6298 55
6099 6299 39
6100 6300 53
6101 6301 58
6102 6302 62
6103 6303 48
6104 6304 39
6105 6305 59
6106 6306 61
6107 6307 45
6108 6308 40
6109 6309 37
6110 6310 50
6111 6311 38
6112 6312 32
6113 6313 33
6114 6314 58
6115 6315 53
6116 6316 61
6117 6317 34
6118 6318 42
6119 6319 32
6120 6320 53
6121 6321 24
6122 6322 28
6123 6323 44
6124 6324 58
6125 6325 59
6126 6326 53
6127 6327 43
6128 6328 51
6129 6329 65
6130 6330 54
6131 6331 61
6132 6332 49
6133 6333 39
6134 6334 51
6135 6335 54
6136 6336 34
6137 6337 45
6138 6338 70
6139 6339 53
6140 6340 50
6141 6341 32
6142 6342 23
6143 6343 32
6144 6344 60
6145 6345 44
6146 6346 37
6147 6347 37
6148 6348 64
6149 6349 55
6150 6350 49
6151 6351 71
6152 6352 74
6153 6353 37
6154 6354 53
6155 6355 48
6156 6356 45
6157 6357 39
6158 6358 47
6159 6359 65
6160 6360 64
6161 6361 62
6162 6362 80
6163 6363 81
6164 6364 51
6165 6365 53
6166 6366 62
6167 6367 69
6168 6368 69
6169 6369 53
6170 6370 55
6171 6371 44
6172 6372 76
6173 6373 49
6174 6374 56
6175 6375 72
6176 6376 60
6177 6377 44
6178 6378 78
6179 6379 74
6180 6380 44
6181 6381 48
6182 6382 64
6183 6383 45
6184 6384 48
6185 6385 49
6186 6386 67
6187 6387 53
6188 6388 50
6189 6389 70
6190 6390 54
6191 6391 58
6192 6392 40
6193 6393 80
6194 6394 72
6195 6395 33
6196 6396 45
6197 6397 48
6198 6398 61
6199 6399 70
6200 6400 56
6201 6401 54
6202 6402 87
6203 6403 62
6204 6404 65
6205 6405 77
6206 6406 71
6207 6407 88
6208 6408 65
6209 6409 50
6210 6410 71
6211 6411 66
6212 6412 60
6213 6413 74
6214 6414 62
6215 6415 47
6216 6416 70
6217 6417 38
6218 6418 54
6219 6419 37
6220 6420 45
6221 6421 45
6222 6422 50
6223 6423 44
6224 6424 34
6225 6425 32
6226 6426 39
6227 6427 40
6228 6428 39
6229 6429 43
6230 6430 53
6231 6431 47
6232 6432 51
6233 6433 32
6234 6434 32
6235 6435 32
6236 6436 43
6237 6437 60
6238 6438 37
6239 6439 53
6240 6440 44
6241 6441 60
6242 6442 47
6243 6443 65
6244 6444 50
6245 6445 42
6246 6446 70
6247 6447 47
6248 6448 48
6249 6449 37
6250 6450 43
6251 6451 34
6252 6452 32
6253 6453 31
6254 6454 40
6255 6455 27
6256 6456 48
6257 6457 51
6258 6458 54
6259 6459 44
6260 6460 64
6261 6461 76
6262 6462 42
6263 6463 66
6264 6464 60
6265 6465 50
6266 6466 43
6267 6467 71
6268 6468 60
6269 6469 56
6270 6470 54
6271 6471 61
6272 6472 66
6273 6473 50
6274 6474 59
6275 6475 66
6276 6476 81
6277 6477 77
6278 6478 87
6279 6479 98
6280 6480 94
6281 6481 83
6282 6482 93
6283 6483 100
6284 6484 64
6285 6485 70
6286 6486 67
6287 6487 64
6288 6488 92
6289 6489 81
6290 6490 88
6291 6491 96
6292 6492 88
6293 6493 109
6294 6494 82
6295 6495 78
6296 6496 76
6297 6497 59
6298 6498 80
6299 6499 66
6300 6500 53
6301 6501 54
6302 6502 62
6303 6503 54
6304 6504 50
6305 6505 75
6306 6506 67
6307 6507 64
6308 6508 85
6309 6509 91
6310 6510 75
6311 6511 78
6312 6512 60
6313 6513 65
6314 6514 55
6315 6515 74
6316 6516 83
6317 6517 77
6318 6518 74
6319 6519 64
6320 6520 59
6321 6521 62
6322 6522 67
6323 6523 59
6324 6524 97
6325 6525 76
6326 6526 72
6327 6527 81
6328 6528 91
6329 6529 50
6330 6530 78
6331 6531 80
6332 6532 81
6333 6533 55
6334 6534 61
6335 6535 88
6336 6536 76
6337 6537 81
6338 6538 109
6339 6539 87
6340 6540 94
6341 6541 83
6342 6542 83
6343 6543 70
6344 6544 71
6345 6545 76
6346 6546 88
6347 6547 77
6348 6548 61
6349 6549 91
6350 6550 85
6351 6551 114
6352 6552 78
6353 6553 80
6354 6554 88
6355 6555 61
6356 6556 78
6357 6557 78
6358 6558 102
6359 6559 69
6360 6560 59
6361 6561 53
6362 6562 82
6363 6563 89
6364 6564 89
6365 6565 56
6366 6566 111
6367 6567 92
6368 6568 89
6369 6569 80
6370 6570 66
6371 6571 83
6372 6572 64
6373 6573 72
6374 6574 70
6375 6575 61
6376 6576 81
6377 6577 64
6378 6578 66
6379 6579 87
6380 6580 89
6381 6581 89
6382 6582 80
6383 6583 58
6384 6584 75
6385 6585 94
6386 6586 66
6387 6587 77
6388 6588 60
6389 6589 81
6390 6590 96
6391 6591 82
6392 6592 72
6393 6593 88
6394 6594 94
6395 6595 99
6396 6596 96
6397 6597 96
6398 6598 92
6399 6599 105
6400 6600 116
6401 6601 81
6402 6602 77
6403 6603 109
6404 6604 85
6405 6605 108
6406 6606 108
6407 6607 117
6408 6608 108
6409 6609 84
6410 6610 104
6411 6611 116
6412 6612 106
6413 6613 108
6414 6614 102
6415 6615 96
6416 6616 87
6417 6617 81
6418 6618 82
6419 6619 104
6420 6620 123
6421 6621 102
6422 6622 104
6423 6623 131
6424 6624 92
6425 6625 102
6426 6626 86
6427 6627 109
6428 6628 96
6429 6629 99
6430 6630 117
6431 6631 81
6432 6632 89
6433 6633 103
6434 6634 122
6435 6635 107
6436 6636 94
6437 6637 125
6438 6638 96
6439 6639 82
6440 6640 94
6441 6641 95
6442 6642 80
6443 6643 93
6444 6644 84
6445 6645 84
6446 6646 110
6447 6647 87
6448 6648 100
6449 6649 86
6450 6650 96
6451 6651 90
6452 6652 104
6453 6653 91
6454 6654 94
6455 6655 118
6456 6656 107
6457 6657 80
6458 6658 80
6459 6659 99
6460 6660 100
6461 6661 123
6462 6662 92
6463 6663 99
6464 6664 107
6465 6665 114
6466 6666 101
6467 6667 108
6468 6668 119
6469 6669 117
6470 6670 78
6471 6671 78
6472 6672 84
6473 6673 82
6474 6674 83
6475 6675 88
6476 6676 78
6477 6677 95
6478 6678 96
6479 6679 101
6480 6680 82
6481 6681 87
6482 6682 80
6483 6683 76
6484 6684 90
6485 6685 82
6486 6686 81
6487 6687 106
6488 6688 88
6489 6689 73
6490 6690 58
6491 6691 63
6492 6692 94
6493 6693 74
6494 6694 106
6495 6695 115
6496 6696 93
6497 6697 76
6498 6698 129
6499 6699 111
6500 6700 84
6501 6701 99
6502 6702 110
6503 6703 132
6504 6704 129
6505 6705 88
6506 6706 110
6507 6707 96
6508 6708 103
6509 6709 92
6510 6710 97
6511 6711 97
6512 6712 98
6513 6713 91
6514 6714 84
6515 6715 93
6516 6716 90
6517 6717 93
6518 6718 105
6519 6719 79
6520 6720 103
6521 6721 103
6522 6722 81
6523 6723 77
6524 6724 118
6525 6725 83
6526 6726 91
6527 6727 77
6528 6728 51
6529 6729 71
6530 6730 66
6531 6731 66
6532 6732 72
6533 6733 97
6534 6734 83
6535 6735 88
6536 6736 64
6537 6737 65
6538 6738 71
6539 6739 70
6540 6740 78
6541 6741 75
6542 6742 62
6543 6743 72
6544 6744 77
6545 6745 62
6546 6746 61
6547 6747 59
6548 6748 76
6549 6749 60
6550 6750 56
6551 6751 70
6552 6752 67
6553 6753 66
6554 6754 69
6555 6755 81
6556 6756 65
6557 6757 53
6558 6758 61
6559 6759 61
6560 6760 56
6561 6761 78
6562 6762 97
6563 6763 72
6564 6764 72
6565 6765 56
6566 6766 78
6567 6767 77
6568 6768 75
6569 6769 81
6570 6770 72
6571 6771 75
6572 6772 83
6573 6773 82
6574 6774 62
6575 6775 82
6576 6776 78
6577 6777 76
6578 6778 59
6579 6779 76
6580 6780 83
6581 6781 76
6582 6782 85
6583 6783 82
6584 6784 69
6585 6785 77
6586 6786 47
6587 6787 88
6588 6788 60
6589 6789 76
6590 6790 76
6591 6791 82
6592 6792 75
6593 6793 49
6594 6794 89
6595 6795 74
6596 6796 66
6597 6797 75
6598 6798 77
6599 6799 64
6600 6800 78
6601 6801 74
6602 6802 54
6603 6803 53
6604 6804 70
6605 6805 64
6606 6806 69
6607 6807 74
6608 6808 64
6609 6809 64
6610 6810 61
6611 6811 78
6612 6812 72
6613 6813 70
6614 6814 80
6615 6815 92
6616 6816 71
6617 6817 67
6618 6818 69
6619 6819 76
6620 6820 74
6621 6821 80
6622 6822 65
6623 6823 67
6624 6824 85
6625 6825 62
6626 6826 70
6627 6827 70
6628 6828 50
6629 6829 70
6630 6830 75
6631 6831 72
6632 6832 61
6633 6833 71
6634 6834 58
6635 6835 56
6636 6836 67
6637 6837 59
6638 6838 61
6639 6839 74
6640 6840 88
6641 6841 71
6642 6842 67
6643 6843 66
6644 6844 76
6645 6845 88
6646 6846 75
6647 6847 58
6648 6848 55
6649 6849 82
6650 6850 71
6651 6851 85
6652 6852 62
6653 6853 77
6654 6854 78
6655 6855 82
6656 6856 72
6657 6857 85
6658 6858 86
6659 6859 83
6660 6860 92
6661 6861 55
6662 6862 85
6663 6863 62
6664 6864 71
6665 6865 72
6666 6866 75
6667 6867 42
6668 6868 47
6669 6869 75
6670 6870 103
6671 6871 64
6672 6872 78
6673 6873 85
6674 6874 54
6675 6875 61
6676 6876 88
6677 6877 67
6678 6878 64
6679 6879 78
6680 6880 62
6681 6881 67
6682 6882 65
6683 6883 71
6684 6884 70
6685 6885 75
6686 6886 62
6687 6887 58
6688 6888 74
6689 6889 72
6690 6890 83
6691 6891 77
6692 6892 66
6693 6893 72
6694 6894 61
6695 6895 66
6696 6896 84
6697 6897 70
6698 6898 60
6699 6899 51
6700 6900 87
6701 6901 85
6702 6902 76
6703 6903 82
6704 6904 64
6705 6905 65
6706 6906 92
6707 6907 100
6708 6908 85
6709 6909 76
6710 6910 77
6711 6911 65
6712 6912 83
6713 6913 82
6714 6914 75
6715 6915 72
6716 6916 80
6717 6917 83
6718 6918 76
6719 6919 86
6720 6920 50
6721 6921 67
6722 6922 70
6723 6923 50
6724 6924 65
6725 6925 86
6726 6926 81
6727 6927 69
6728 6928 91
6729 6929 78
6730 6930 81
6731 6931 82
6732 6932 58
6733 6933 56
6734 6934 75
6735 6935 75
6736 6936 74
6737 6937 89
6738 6938 71
6739 6939 78
6740 6940 65
6741 6941 74
6742 6942 83
6743 6943 60
6744 6944 60
6745 6945 88
6746 6946 64
6747 6947 74
6748 6948 80
6749 6949 62
6750 6950 55
6751 6951 67
6752 6952 80
6753 6953 92
6754 6954 71
6755 6955 93
6756 6956 67
6757 6957 55
6758 6958 56
6759 6959 69
6760 6960 79
6761 6961 83
6762 6962 71
6763 6963 90
6764 6964 61
6765 6965 79
6766 6966 83
6767 6967 58
6768 6968 81
6769 6969 78
6770 6970 89
6771 6971 60
6772 6972 67
6773 6973 74
6774 6974 77
6775 6975 58
6776 6976 67
6777 6977 67
6778 6978 53
6779 6979 80
6780 6980 76
6781 6981 82
6782 6982 77
6783 6983 80
6784 6984 71
6785 6985 91
6786 6986 76
6787 6987 85
6788 6988 69
6789 6989 80
6790 6990 77
6791 6991 71
6792 6992 74
6793 6993 78
6794 6994 77
6795 6995 67
6796 6996 82
6797 6997 83
6798 6998 74
6799 6999 69
6800 7000 54
6801 7001 60
