# Supplementary material for: Histone variant H2A.Z modulates nucleosome dynamics to promote DNA accessibility
Source: Nat Commun. 2023 Feb 11;14:769. doi: 10.1038/s41467-023-36465-5 (PMC9918499; doi:10.1038/s41467-023-36465-5)
Supplement: Supplementary file 4 — Source Data [file 41467_2023_36465_MOESM4_ESM.zip › data/H2AZ_Ctail_hist_DNA_interaction_outer_3.txt]

1 201 3
2 202 8
3 203 2
4 204 4
5 205 14
6 206 4
7 207 3
8 208 16
9 209 7
10 210 6
11 211 12
12 212 8
13 213 9
14 214 12
15 215 26
16 216 17
17 217 10
18 218 13
19 219 21
20 220 25
21 221 22
22 222 17
23 223 13
24 224 28
25 225 0
26 226 0
27 227 6
28 228 10
29 229 10
30 230 11
31 231 5
32 232 12
33 233 11
34 234 11
35 235 13
36 236 8
37 237 5
38 238 9
39 239 15
40 240 15
41 241 17
42 242 16
43 243 14
44 244 13
45 245 19
46 246 30
47 247 27
48 248 12
49 249 15
50 250 12
51 251 8
52 252 3
53 253 4
54 254 11
55 255 2
56 256 8
57 257 4
58 258 6
59 259 6
60 260 4
61 261 4
62 262 5
63 263 11
64 264 5
65 265 8
66 266 6
67 267 18
68 268 10
69 269 10
70 270 6
71 271 8
72 272 12
73 273 11
74 274 4
75 275 3
76 276 2
77 277 4
78 278 6
79 279 8
80 280 6
81 281 8
82 282 6
83 283 0
84 284 6
85 285 4
86 286 12
87 287 5
88 288 12
89 289 6
90 290 5
91 291 6
92 292 11
93 293 8
94 294 40
95 295 35
96 296 27
97 297 35
98 298 23
99 299 36
100 300 27
101 301 30
102 302 31
103 303 19
104 304 17
105 305 2
106 306 14
107 307 18
108 308 6
109 309 0
110 310 6
111 311 10
112 312 4
113 313 8
114 314 7
115 315 4
116 316 8
117 317 2
118 318 10
119 319 8
120 320 9
121 321 9
122 322 23
123 323 16
124 324 12
125 325 9
126 326 9
127 327 9
128 328 9
129 329 11
130 330 5
131 331 1
132 332 6
133 333 9
134 334 3
135 335 5
136 336 2
137 337 2
138 338 3
139 339 3
140 340 0
141 341 4
142 342 3
143 343 12
144 344 6
145 345 5
146 346 5
147 347 5
148 348 6
149 349 5
150 350 0
151 351 7
152 352 1
153 353 11
154 354 0
155 355 13
156 356 3
157 357 12
158 358 0
159 359 0
160 360 6
161 361 4
162 362 5
163 363 6
164 364 7
165 365 1
166 366 4
167 367 4
168 368 8
169 369 4
170 370 4
171 371 6
172 372 6
173 373 6
174 374 6
175 375 5
176 376 9
177 377 14
178 378 6
179 379 9
180 380 4
181 381 6
182 382 3
183 383 5
184 384 0
185 385 0
186 386 7
187 387 2
188 388 3
189 389 4
190 390 0
191 391 0
192 392 0
193 393 5
194 394 1
195 395 5
196 396 6
197 397 3
198 398 6
199 399 5
200 400 3
201 401 7
202 402 6
203 403 9
204 404 8
205 405 5
206 406 5
207 407 0
208 408 5
209 409 5
210 410 5
211 411 3
212 412 11
213 413 7
214 414 5
215 415 0
216 416 12
217 417 4
218 418 8
219 419 8
220 420 25
221 421 17
222 422 5
223 423 13
224 424 5
225 425 8
226 426 7
227 427 3
228 428 12
229 429 10
230 430 6
231 431 5
232 432 13
233 433 6
234 434 3
235 435 15
236 436 5
237 437 14
238 438 8
239 439 4
240 440 0
241 441 6
242 442 1
243 443 1
244 444 3
245 445 7
246 446 7
247 447 5
248 448 8
249 449 9
250 450 18
251 451 11
252 452 6
253 453 9
254 454 8
255 455 11
256 456 13
257 457 21
258 458 8
259 459 3
260 460 0
261 461 8
262 462 7
263 463 6
264 464 4
265 465 1
266 466 5
267 467 5
268 468 11
269 469 16
270 470 5
271 471 1
272 472 4
273 473 8
274 474 6
275 475 6
276 476 8
277 477 3
278 478 9
279 479 8
280 480 16
281 481 18
282 482 8
283 483 2
284 484 4
285 485 3
286 486 6
287 487 6
288 488 6
289 489 2
290 490 3
291 491 0
292 492 4
293 493 5
294 494 9
295 495 5
296 496 6
297 497 9
298 498 11
299 499 14
300 500 9
301 501 5
302 502 6
303 503 8
304 504 7
305 505 12
306 506 10
307 507 6
308 508 18
309 509 13
310 510 12
311 511 14
312 512 6
313 513 12
314 514 2
315 515 5
316 516 12
317 517 10
318 518 3
319 519 5
320 520 0
321 521 3
322 522 3
323 523 14
324 524 18
325 525 16
326 526 3
327 527 1
328 528 6
329 529 12
330 530 13
331 531 12
332 532 4
333 533 17
334 534 9
335 535 11
336 536 14
337 537 5
338 538 4
339 539 13
340 540 7
341 541 19
342 542 17
343 543 14
344 544 5
345 545 7
346 546 5
347 547 9
348 548 12
349 549 16
350 550 8
351 551 2
352 552 1
353 553 3
354 554 1
355 555 1
356 556 10
357 557 0
358 558 6
359 559 1
360 560 5
361 561 3
362 562 6
363 563 5
364 564 15
365 565 0
366 566 0
367 567 5
368 568 1
369 569 5
370 570 7
371 571 1
372 572 1
373 573 5
374 574 0
375 575 9
376 576 3
377 577 6
378 578 1
379 579 12
380 580 5
381 581 13
382 582 12
383 583 5
384 584 4
385 585 8
386 586 5
387 587 5
388 588 14
389 589 0
390 590 5
391 591 1
392 592 12
393 593 8
394 594 12
395 595 4
396 596 9
397 597 3
398 598 5
399 599 8
400 600 3
401 601 0
402 602 5
403 603 4
404 604 1
405 605 1
406 606 4
407 607 1
408 608 0
409 609 0
410 610 1
411 611 0
412 612 0
413 613 0
414 614 5
415 615 1
416 616 3
417 617 0
418 618 10
419 619 0
420 620 3
421 621 3
422 622 3
423 623 3
424 624 3
425 625 0
426 626 1
427 627 0
428 628 10
429 629 9
430 630 5
431 631 8
432 632 12
433 633 21
434 634 13
435 635 12
436 636 9
437 637 1
438 638 1
439 639 0
440 640 1
441 641 1
442 642 0
443 643 1
444 644 0
445 645 1
446 646 0
447 647 3
448 648 0
449 649 1
450 650 0
451 651 0
452 652 0
453 653 3
454 654 0
455 655 0
456 656 1
457 657 0
458 658 1
459 659 1
460 660 0
461 661 2
462 662 1
463 663 1
464 664 1
465 665 0
466 666 0
467 667 0
468 668 5
469 669 0
470 670 0
471 671 0
472 672 1
473 673 0
474 674 0
475 675 2
476 676 1
477 677 1
478 678 0
479 679 1
480 680 6
481 681 3
482 682 3
483 683 5
484 684 1
485 685 0
486 686 9
487 687 3
488 688 1
489 689 0
490 690 0
491 691 1
492 692 2
493 693 0
494 694 1
495 695 1
496 696 0
497 697 1
498 698 3
499 699 6
500 700 0
501 701 1
502 702 1
503 703 3
504 704 0
505 705 1
506 706 1
507 707 1
508 708 5
509 709 0
510 710 0
511 711 0
512 712 1
513 713 0
514 714 0
515 715 1
516 716 0
517 717 0
518 718 3
519 719 0
520 720 1
521 721 6
522 722 0
523 723 0
524 724 3
525 725 5
526 726 1
527 727 1
528 728 5
529 729 5
530 730 11
531 731 10
532 732 12
533 733 9
534 734 6
535 735 4
536 736 5
537 737 7
538 738 9
539 739 10
540 740 5
541 741 2
542 742 3
543 743 0
544 744 6
545 745 0
546 746 4
547 747 4
548 748 9
549 749 4
550 750 10
551 751 14
552 752 26
553 753 16
554 754 0
555 755 0
556 756 3
557 757 15
558 758 11
559 759 8
560 760 5
561 761 9
562 762 5
563 763 0
564 764 6
565 765 0
566 766 13
567 767 6
568 768 14
569 769 0
570 770 0
571 771 7
572 772 7
573 773 3
574 774 11
575 775 11
576 776 7
577 777 4
578 778 12
579 779 13
580 780 17
581 781 16
582 782 4
583 783 7
584 784 8
585 785 5
586 786 3
587 787 1
588 788 0
589 789 0
590 790 1
591 791 20
592 792 9
593 793 10
594 794 3
595 795 15
596 796 16
597 797 11
598 798 9
599 799 5
600 800 16
601 801 14
602 802 21
603 803 15
604 804 16
605 805 9
606 806 9
607 807 10
608 808 13
609 809 8
610 810 11
611 811 15
612 812 1
613 813 18
614 814 20
615 815 7
616 816 5
617 817 1
618 818 16
619 819 17
620 820 13
621 821 3
622 822 13
623 823 11
624 824 22
625 825 18
626 826 11
627 827 7
628 828 5
629 829 13
630 830 9
631 831 12
632 832 14
633 833 19
634 834 9
635 835 16
636 836 9
637 837 9
638 838 15
639 839 12
640 840 10
641 841 6
642 842 1
643 843 1
644 844 1
645 845 1
646 846 0
647 847 0
648 848 0
649 849 1
650 850 1
651 851 0
652 852 9
653 853 9
654 854 1
655 855 2
656 856 1
657 857 2
658 858 3
659 859 7
660 860 6
661 861 0
662 862 0
663 863 1
664 864 1
665 865 1
666 866 0
667 867 0
668 868 1
669 869 4
670 870 3
671 871 0
672 872 0
673 873 3
674 874 1
675 875 0
676 876 0
677 877 1
678 878 1
679 879 0
680 880 1
681 881 0
682 882 1
683 883 8
684 884 2
685 885 0
686 886 0
687 887 6
688 888 0
689 889 2
690 890 1
691 891 1
692 892 0
693 893 1
694 894 0
695 895 0
696 896 0
697 897 1
698 898 0
699 899 0
700 900 1
701 901 0
702 902 12
703 903 0
704 904 4
705 905 6
706 906 10
707 907 3
708 908 2
709 909 1
710 910 1
711 911 1
712 912 0
713 913 0
714 914 1
715 915 0
716 916 0
717 917 0
718 918 0
719 919 0
720 920 0
721 921 8
722 922 1
723 923 1
724 924 0
725 925 1
726 926 0
727 927 0
728 928 1
729 929 3
730 930 0
731 931 17
732 932 0
733 933 3
734 934 1
735 935 0
736 936 1
737 937 1
738 938 3
739 939 0
740 940 5
741 941 4
742 942 5
743 943 0
744 944 0
745 945 0
746 946 0
747 947 0
748 948 0
749 949 0
750 950 0
751 951 0
752 952 0
753 953 0
754 954 3
755 955 1
756 956 0
757 957 0
758 958 5
759 959 0
760 960 0
761 961 3
762 962 0
763 963 0
764 964 0
765 965 0
766 966 0
767 967 0
768 968 0
769 969 1
770 970 0
771 971 0
772 972 0
773 973 0
774 974 1
775 975 5
776 976 0
777 977 0
778 978 0
779 979 0
780 980 0
781 981 0
782 982 0
783 983 0
784 984 0
785 985 0
786 986 0
787 987 0
788 988 0
789 989 0
790 990 1
791 991 0
792 992 4
793 993 0
794 994 8
795 995 0
796 996 0
797 997 0
798 998 0
799 999 0
800 1000 6
801 1001 5
802 1002 6
803 1003 0
804 1004 5
805 1005 4
806 1006 1
807 1007 0
808 1008 0
809 1009 0
810 1010 0
811 1011 5
812 1012 0
813 1013 5
814 1014 10
815 1015 0
816 1016 0
817 1017 0
818 1018 0
819 1019 6
820 1020 6
821 1021 0
822 1022 0
823 1023 0
824 1024 0
825 1025 0
826 1026 1
827 1027 1
828 1028 10
829 1029 1
830 1030 1
831 1031 0
832 1032 9
833 1033 4
834 1034 12
835 1035 1
836 1036 0
837 1037 1
838 1038 6
839 1039 3
840 1040 0
841 1041 1
842 1042 0
843 1043 0
844 1044 9
845 1045 9
846 1046 1
847 1047 3
848 1048 0
849 1049 0
850 1050 0
851 1051 3
852 1052 0
853 1053 0
854 1054 1
855 1055 0
856 1056 1
857 1057 0
858 1058 0
859 1059 9
860 1060 12
861 1061 1
862 1062 10
863 1063 0
864 1064 1
865 1065 0
866 1066 0
867 1067 0
868 1068 0
869 1069 4
870 1070 8
871 1071 15
872 1072 9
873 1073 17
874 1074 8
875 1075 15
876 1076 14
877 1077 12
878 1078 10
879 1079 1
880 1080 1
881 1081 1
882 1082 10
883 1083 1
884 1084 3
885 1085 4
886 1086 8
887 1087 8
888 1088 17
889 1089 1
890 1090 6
891 1091 5
892 1092 0
893 1093 5
894 1094 4
895 1095 4
896 1096 0
897 1097 5
898 1098 6
899 1099 0
900 1100 1
901 1101 13
902 1102 0
903 1103 0
904 1104 3
905 1105 6
906 1106 0
907 1107 8
908 1108 0
909 1109 0
910 1110 1
911 1111 9
912 1112 8
913 1113 0
914 1114 0
915 1115 0
916 1116 13
917 1117 8
918 1118 0
919 1119 5
920 1120 1
921 1121 12
922 1122 15
923 1123 3
924 1124 0
925 1125 1
926 1126 0
927 1127 1
928 1128 0
929 1129 1
930 1130 1
931 1131 10
932 1132 9
933 1133 3
934 1134 0
935 1135 0
936 1136 4
937 1137 0
938 1138 0
939 1139 13
940 1140 13
941 1141 31
942 1142 53
943 1143 45
944 1144 17
945 1145 0
946 1146 0
947 1147 12
948 1148 9
949 1149 6
950 1150 1
951 1151 4
952 1152 10
953 1153 1
954 1154 1
955 1155 5
956 1156 8
957 1157 9
958 1158 0
959 1159 1
960 1160 0
961 1161 1
962 1162 0
963 1163 1
964 1164 3
965 1165 1
966 1166 10
967 1167 1
968 1168 4
969 1169 5
970 1170 9
971 1171 1
972 1172 3
973 1173 1
974 1174 5
975 1175 6
976 1176 1
977 1177 3
978 1178 15
979 1179 9
980 1180 5
981 1181 17
982 1182 1
983 1183 1
984 1184 6
985 1185 0
986 1186 1
987 1187 3
988 1188 3
989 1189 3
990 1190 5
991 1191 4
992 1192 0
993 1193 0
994 1194 0
995 1195 0
996 1196 0
997 1197 0
998 1198 4
999 1199 9
1000 1200 1
1001 1201 6
1002 1202 0
1003 1203 1
1004 1204 4
1005 1205 3
1006 1206 5
1007 1207 3
1008 1208 1
1009 1209 1
1010 1210 1
1011 1211 1
1012 1212 1
1013 1213 1
1014 1214 1
1015 1215 1
1016 1216 1
1017 1217 1
1018 1218 1
1019 1219 1
1020 1220 1
1021 1221 0
1022 1222 3
1023 1223 3
1024 1224 5
1025 1225 1
1026 1226 3
1027 1227 0
1028 1228 3
1029 1229 0
1030 1230 0
1031 1231 0
1032 1232 5
1033 1233 1
1034 1234 1
1035 1235 1
1036 1236 1
1037 1237 3
1038 1238 1
1039 1239 0
1040 1240 0
1041 1241 0
1042 1242 3
1043 1243 0
1044 1244 1
1045 1245 1
1046 1246 0
1047 1247 1
1048 1248 0
1049 1249 0
1050 1250 8
1051 1251 0
1052 1252 1
1053 1253 0
1054 1254 4
1055 1255 3
1056 1256 0
1057 1257 1
1058 1258 0
1059 1259 3
1060 1260 1
1061 1261 0
1062 1262 0
1063 1263 0
1064 1264 0
1065 1265 0
1066 1266 0
1067 1267 0
1068 1268 1
1069 1269 5
1070 1270 1
1071 1271 14
1072 1272 12
1073 1273 15
1074 1274 18
1075 1275 9
1076 1276 18
1077 1277 12
1078 1278 1
1079 1279 9
1080 1280 45
1081 1281 49
1082 1282 39
1083 1283 27
1084 1284 27
1085 1285 26
1086 1286 19
1087 1287 0
1088 1288 13
1089 1289 1
1090 1290 1
1091 1291 0
1092 1292 0
1093 1293 13
1094 1294 12
1095 1295 14
1096 1296 21
1097 1297 15
1098 1298 6
1099 1299 5
1100 1300 12
1101 1301 15
1102 1302 26
1103 1303 21
1104 1304 12
1105 1305 17
1106 1306 10
1107 1307 15
1108 1308 14
1109 1309 19
1110 1310 17
1111 1311 3
1112 1312 1
1113 1313 21
1114 1314 0
1115 1315 3
1116 1316 4
1117 1317 5
1118 1318 4
1119 1319 5
1120 1320 13
1121 1321 5
1122 1322 10
1123 1323 53
1124 1324 15
1125 1325 17
1126 1326 12
1127 1327 9
1128 1328 9
1129 1329 6
1130 1330 9
1131 1331 5
1132 1332 6
1133 1333 1
1134 1334 5
1135 1335 6
1136 1336 0
1137 1337 0
1138 1338 23
1139 1339 6
1140 1340 12
1141 1341 4
1142 1342 1
1143 1343 1
1144 1344 5
1145 1345 9
1146 1346 17
1147 1347 8
1148 1348 9
1149 1349 9
1150 1350 6
1151 1351 1
1152 1352 26
1153 1353 6
1154 1354 9
1155 1355 3
1156 1356 5
1157 1357 4
1158 1358 1
1159 1359 1
1160 1360 0
1161 1361 4
1162 1362 3
1163 1363 0
1164 1364 1
1165 1365 4
1166 1366 3
1167 1367 9
1168 1368 17
1169 1369 1
1170 1370 4
1171 1371 3
1172 1372 3
1173 1373 8
1174 1374 27
1175 1375 15
1176 1376 14
1177 1377 0
1178 1378 1
1179 1379 19
1180 1380 6
1181 1381 19
1182 1382 27
1183 1383 8
1184 1384 5
1185 1385 8
1186 1386 3
1187 1387 0
1188 1388 0
1189 1389 9
1190 1390 0
1191 1391 5
1192 1392 12
1193 1393 5
1194 1394 17
1195 1395 1
1196 1396 14
1197 1397 9
1198 1398 18
1199 1399 27
1200 1400 10
1201 1401 3
1202 1402 4
1203 1403 1
1204 1404 22
1205 1405 3
1206 1406 8
1207 1407 12
1208 1408 17
1209 1409 14
1210 1410 10
1211 1411 10
1212 1412 21
1213 1413 10
1214 1414 13
1215 1415 13
1216 1416 12
1217 1417 13
1218 1418 10
1219 1419 19
1220 1420 0
1221 1421 23
1222 1422 4
1223 1423 3
1224 1424 1
1225 1425 1
1226 1426 5
1227 1427 4
1228 1428 21
1229 1429 6
1230 1430 32
1231 1431 9
1232 1432 9
1233 1433 0
1234 1434 3
1235 1435 17
1236 1436 4
1237 1437 28
1238 1438 3
1239 1439 3
1240 1440 35
1241 1441 17
1242 1442 18
1243 1443 25
1244 1444 37
1245 1445 18
1246 1446 37
1247 1447 41
1248 1448 30
1249 1449 35
1250 1450 21
1251 1451 25
1252 1452 25
1253 1453 9
1254 1454 5
1255 1455 9
1256 1456 18
1257 1457 26
1258 1458 28
1259 1459 31
1260 1460 9
1261 1461 20
1262 1462 23
1263 1463 13
1264 1464 13
1265 1465 19
1266 1466 12
1267 1467 1
1268 1468 23
1269 1469 28
1270 1470 19
1271 1471 28
1272 1472 35
1273 1473 45
1274 1474 26
1275 1475 27
1276 1476 51
1277 1477 35
1278 1478 34
1279 1479 23
1280 1480 46
1281 1481 50
1282 1482 37
1283 1483 36
1284 1484 34
1285 1485 31
1286 1486 31
1287 1487 43
1288 1488 39
1289 1489 58
1290 1490 26
1291 1491 44
1292 1492 33
1293 1493 39
1294 1494 27
1295 1495 35
1296 1496 46
1297 1497 41
1298 1498 28
1299 1499 36
1300 1500 51
1301 1501 32
1302 1502 42
1303 1503 64
1304 1504 64
1305 1505 61
1306 1506 48
1307 1507 33
1308 1508 42
1309 1509 64
1310 1510 45
1311 1511 47
1312 1512 45
1313 1513 69
1314 1514 41
1315 1515 58
1316 1516 19
1317 1517 25
1318 1518 40
1319 1519 17
1320 1520 28
1321 1521 18
1322 1522 26
1323 1523 16
1324 1524 5
1325 1525 0
1326 1526 6
1327 1527 4
1328 1528 4
1329 1529 1
1330 1530 3
1331 1531 14
1332 1532 17
1333 1533 16
1334 1534 8
1335 1535 4
1336 1536 4
1337 1537 1
1338 1538 1
1339 1539 4
1340 1540 6
1341 1541 12
1342 1542 14
1343 1543 28
1344 1544 8
1345 1545 10
1346 1546 32
1347 1547 27
1348 1548 45
1349 1549 38
1350 1550 46
1351 1551 30
1352 1552 40
1353 1553 35
1354 1554 48
1355 1555 57
1356 1556 42
1357 1557 39
1358 1558 43
1359 1559 38
1360 1560 44
1361 1561 38
1362 1562 31
1363 1563 41
1364 1564 35
1365 1565 40
1366 1566 44
1367 1567 46
1368 1568 43
1369 1569 26
1370 1570 34
1371 1571 41
1372 1572 41
1373 1573 41
1374 1574 33
1375 1575 27
1376 1576 36
1377 1577 20
1378 1578 26
1379 1579 16
1380 1580 11
1381 1581 2
1382 1582 6
1383 1583 11
1384 1584 23
1385 1585 6
1386 1586 16
1387 1587 9
1388 1588 31
1389 1589 30
1390 1590 19
1391 1591 29
1392 1592 23
1393 1593 41
1394 1594 27
1395 1595 37
1396 1596 42
1397 1597 37
1398 1598 45
1399 1599 27
1400 1600 35
1401 1601 27
1402 1602 38
1403 1603 65
1404 1604 51
1405 1605 51
1406 1606 42
1407 1607 29
1408 1608 35
1409 1609 29
1410 1610 19
1411 1611 35
1412 1612 30
1413 1613 23
1414 1614 23
1415 1615 23
1416 1616 16
1417 1617 31
1418 1618 22
1419 1619 40
1420 1620 29
1421 1621 17
1422 1622 35
1423 1623 20
1424 1624 22
1425 1625 24
1426 1626 26
1427 1627 27
1428 1628 32
1429 1629 20
1430 1630 5
1431 1631 26
1432 1632 9
1433 1633 10
1434 1634 7
1435 1635 5
1436 1636 18
1437 1637 15
1438 1638 6
1439 1639 4
1440 1640 11
1441 1641 4
1442 1642 11
1443 1643 5
1444 1644 5
1445 1645 8
1446 1646 3
1447 1647 15
1448 1648 17
1449 1649 6
1450 1650 6
1451 1651 19
1452 1652 16
1453 1653 8
1454 1654 0
1455 1655 5
1456 1656 3
1457 1657 4
1458 1658 8
1459 1659 5
1460 1660 16
1461 1661 20
1462 1662 18
1463 1663 1
1464 1664 12
1465 1665 12
1466 1666 18
1467 1667 14
1468 1668 9
1469 1669 6
1470 1670 22
1471 1671 28
1472 1672 14
1473 1673 25
1474 1674 20
1475 1675 23
1476 1676 1
1477 1677 1
1478 1678 9
1479 1679 18
1480 1680 12
1481 1681 0
1482 1682 8
1483 1683 14
1484 1684 4
1485 1685 26
1486 1686 15
1487 1687 9
1488 1688 5
1489 1689 8
1490 1690 4
1491 1691 8
1492 1692 3
1493 1693 10
1494 1694 9
1495 1695 14
1496 1696 5
1497 1697 15
1498 1698 5
1499 1699 8
1500 1700 8
1501 1701 5
1502 1702 17
1503 1703 3
1504 1704 10
1505 1705 5
1506 1706 3
1507 1707 15
1508 1708 0
1509 1709 12
1510 1710 5
1511 1711 10
1512 1712 6
1513 1713 0
1514 1714 11
1515 1715 1
1516 1716 6
1517 1717 19
1518 1718 11
1519 1719 10
1520 1720 3
1521 1721 0
1522 1722 3
1523 1723 0
1524 1724 14
1525 1725 14
1526 1726 1
1527 1727 1
1528 1728 3
1529 1729 14
1530 1730 6
1531 1731 8
1532 1732 12
1533 1733 12
1534 1734 37
1535 1735 47
1536 1736 23
1537 1737 26
1538 1738 24
1539 1739 13
1540 1740 21
1541 1741 26
1542 1742 14
1543 1743 9
1544 1744 13
1545 1745 18
1546 1746 34
1547 1747 10
1548 1748 18
1549 1749 10
1550 1750 22
1551 1751 26
1552 1752 18
1553 1753 14
1554 1754 41
1555 1755 23
1556 1756 31
1557 1757 29
1558 1758 20
1559 1759 23
1560 1760 12
1561 1761 37
1562 1762 51
1563 1763 31
1564 1764 8
1565 1765 42
1566 1766 29
1567 1767 45
1568 1768 28
1569 1769 13
1570 1770 23
1571 1771 20
1572 1772 7
1573 1773 31
1574 1774 24
1575 1775 2
1576 1776 1
1577 1777 5
1578 1778 5
1579 1779 5
1580 1780 3
1581 1781 14
1582 1782 15
1583 1783 2
1584 1784 1
1585 1785 5
1586 1786 1
1587 1787 9
1588 1788 17
1589 1789 9
1590 1790 9
1591 1791 0
1592 1792 0
1593 1793 1
1594 1794 18
1595 1795 3
1596 1796 4
1597 1797 5
1598 1798 19
1599 1799 3
1600 1800 8
1601 1801 5
1602 1802 22
1603 1803 19
1604 1804 9
1605 1805 1
1606 1806 5
1607 1807 0
1608 1808 1
1609 1809 4
1610 1810 3
1611 1811 0
1612 1812 5
1613 1813 6
1614 1814 5
1615 1815 4
1616 1816 0
1617 1817 1
1618 1818 3
1619 1819 3
1620 1820 1
1621 1821 0
1622 1822 3
1623 1823 0
1624 1824 0
1625 1825 1
1626 1826 0
1627 1827 0
1628 1828 0
1629 1829 1
1630 1830 0
1631 1831 3
1632 1832 1
1633 1833 0
1634 1834 0
1635 1835 0
1636 1836 8
1637 1837 0
1638 1838 0
1639 1839 0
1640 1840 3
1641 1841 0
1642 1842 8
1643 1843 0
1644 1844 0
1645 1845 0
1646 1846 0
1647 1847 11
1648 1848 1
1649 1849 1
1650 1850 5
1651 1851 3
1652 1852 8
1653 1853 11
1654 1854 1
1655 1855 19
1656 1856 4
1657 1857 4
1658 1858 6
1659 1859 3
1660 1860 10
1661 1861 4
1662 1862 13
1663 1863 6
1664 1864 5
1665 1865 10
1666 1866 10
1667 1867 9
1668 1868 3
1669 1869 1
1670 1870 10
1671 1871 19
1672 1872 32
1673 1873 6
1674 1874 15
1675 1875 9
1676 1876 28
1677 1877 26
1678 1878 41
1679 1879 26
1680 1880 28
1681 1881 32
1682 1882 15
1683 1883 15
1684 1884 17
1685 1885 23
1686 1886 18
1687 1887 44
1688 1888 39
1689 1889 52
1690 1890 39
1691 1891 36
1692 1892 58
1693 1893 44
1694 1894 43
1695 1895 41
1696 1896 37
1697 1897 46
1698 1898 48
1699 1899 49
1700 1900 37
1701 1901 65
1702 1902 31
1703 1903 40
1704 1904 45
1705 1905 41
1706 1906 43
1707 1907 54
1708 1908 41
1709 1909 51
1710 1910 46
1711 1911 46
1712 1912 48
1713 1913 37
1714 1914 55
1715 1915 49
1716 1916 40
1717 1917 40
1718 1918 39
1719 1919 45
1720 1920 46
1721 1921 37
1722 1922 52
1723 1923 52
1724 1924 52
1725 1925 51
1726 1926 53
1727 1927 64
1728 1928 53
1729 1929 55
1730 1930 52
1731 1931 52
1732 1932 43
1733 1933 37
1734 1934 36
1735 1935 34
1736 1936 30
1737 1937 34
1738 1938 49
1739 1939 39
1740 1940 50
1741 1941 40
1742 1942 55
1743 1943 45
1744 1944 45
1745 1945 25
1746 1946 46
1747 1947 32
1748 1948 44
1749 1949 45
1750 1950 54
1751 1951 54
1752 1952 40
1753 1953 37
1754 1954 40
1755 1955 40
1756 1956 41
1757 1957 54
1758 1958 34
1759 1959 45
1760 1960 41
1761 1961 48
1762 1962 45
1763 1963 44
1764 1964 49
1765 1965 44
1766 1966 31
1767 1967 44
1768 1968 35
1769 1969 39
1770 1970 37
1771 1971 37
1772 1972 44
1773 1973 36
1774 1974 48
1775 1975 36
1776 1976 40
1777 1977 26
1778 1978 41
1779 1979 43
1780 1980 30
1781 1981 48
1782 1982 54
1783 1983 32
1784 1984 51
1785 1985 17
1786 1986 19
1787 1987 23
1788 1988 6
1789 1989 24
1790 1990 9
1791 1991 18
1792 1992 29
1793 1993 23
1794 1994 46
1795 1995 34
1796 1996 24
1797 1997 39
1798 1998 30
1799 1999 25
1800 2000 35
1801 2001 30
1802 2002 30
1803 2003 35
1804 2004 28
1805 2005 34
1806 2006 43
1807 2007 37
1808 2008 31
1809 2009 37
1810 2010 67
1811 2011 53
1812 2012 59
1813 2013 58
1814 2014 45
1815 2015 49
1816 2016 63
1817 2017 58
1818 2018 46
1819 2019 44
1820 2020 51
1821 2021 37
1822 2022 53
1823 2023 46
1824 2024 45
1825 2025 80
1826 2026 34
1827 2027 45
1828 2028 48
1829 2029 43
1830 2030 61
1831 2031 30
1832 2032 36
1833 2033 40
1834 2034 53
1835 2035 44
1836 2036 46
1837 2037 40
1838 2038 45
1839 2039 27
1840 2040 40
1841 2041 44
1842 2042 46
1843 2043 43
1844 2044 30
1845 2045 43
1846 2046 43
1847 2047 61
1848 2048 53
1849 2049 34
1850 2050 37
1851 2051 37
1852 2052 43
1853 2053 48
1854 2054 40
1855 2055 54
1856 2056 37
1857 2057 43
1858 2058 35
1859 2059 66
1860 2060 53
1861 2061 53
1862 2062 46
1863 2063 45
1864 2064 30
1865 2065 37
1866 2066 31
1867 2067 25
1868 2068 39
1869 2069 41
1870 2070 31
1871 2071 45
1872 2072 30
1873 2073 34
1874 2074 43
1875 2075 43
1876 2076 35
1877 2077 43
1878 2078 17
1879 2079 39
1880 2080 39
1881 2081 40
1882 2082 46
1883 2083 54
1884 2084 23
1885 2085 59
1886 2086 56
1887 2087 42
1888 2088 74
1889 2089 59
1890 2090 30
1891 2091 48
1892 2092 43
1893 2093 60
1894 2094 63
1895 2095 45
1896 2096 40
1897 2097 41
1898 2098 44
1899 2099 44
1900 2100 37
1901 2101 48
1902 2102 55
1903 2103 53
1904 2104 48
1905 2105 34
1906 2106 41
1907 2107 41
1908 2108 49
1909 2109 35
1910 2110 34
1911 2111 30
1912 2112 15
1913 2113 14
1914 2114 39
1915 2115 19
1916 2116 33
1917 2117 7
1918 2118 4
1919 2119 21
1920 2120 9
1921 2121 0
1922 2122 2
1923 2123 5
1924 2124 1
1925 2125 0
1926 2126 9
1927 2127 17
1928 2128 15
1929 2129 9
1930 2130 8
1931 2131 41
1932 2132 14
1933 2133 33
1934 2134 38
1935 2135 29
1936 2136 34
1937 2137 17
1938 2138 19
1939 2139 6
1940 2140 10
1941 2141 14
1942 2142 11
1943 2143 13
1944 2144 15
1945 2145 25
1946 2146 37
1947 2147 49
1948 2148 43
1949 2149 41
1950 2150 50
1951 2151 15
1952 2152 11
1953 2153 27
1954 2154 25
1955 2155 24
1956 2156 21
1957 2157 30
1958 2158 15
1959 2159 24
1960 2160 26
1961 2161 12
1962 2162 8
1963 2163 9
1964 2164 11
1965 2165 4
1966 2166 11
1967 2167 13
1968 2168 9
1969 2169 24
1970 2170 19
1971 2171 19
1972 2172 21
1973 2173 53
1974 2174 54
1975 2175 23
1976 2176 15
1977 2177 22
1978 2178 14
1979 2179 35
1980 2180 28
1981 2181 31
1982 2182 34
1983 2183 52
1984 2184 58
1985 2185 49
1986 2186 13
1987 2187 33
1988 2188 54
1989 2189 58
1990 2190 57
1991 2191 44
1992 2192 34
1993 2193 45
1994 2194 32
1995 2195 32
1996 2196 43
1997 2197 31
1998 2198 43
1999 2199 36
2000 2200 27
2001 2201 47
2002 2202 22
2003 2203 26
2004 2204 46
2005 2205 50
2006 2206 60
2007 2207 40
2008 2208 34
2009 2209 47
2010 2210 46
2011 2211 42
2012 2212 66
2013 2213 63
2014 2214 65
2015 2215 70
2016 2216 38
2017 2217 41
2018 2218 39
2019 2219 42
2020 2220 41
2021 2221 36
2022 2222 14
2023 2223 50
2024 2224 33
2025 2225 21
2026 2226 45
2027 2227 36
2028 2228 22
2029 2229 44
2030 2230 44
2031 2231 42
2032 2232 28
2033 2233 12
2034 2234 24
2035 2235 16
2036 2236 26
2037 2237 15
2038 2238 6
2039 2239 8
2040 2240 10
2041 2241 8
2042 2242 4
2043 2243 9
2044 2244 5
2045 2245 14
2046 2246 12
2047 2247 0
2048 2248 6
2049 2249 10
2050 2250 6
2051 2251 15
2052 2252 13
2053 2253 14
2054 2254 3
2055 2255 17
2056 2256 11
2057 2257 18
2058 2258 17
2059 2259 14
2060 2260 21
2061 2261 9
2062 2262 13
2063 2263 6
2064 2264 23
2065 2265 36
2066 2266 31
2067 2267 44
2068 2268 45
2069 2269 15
2070 2270 18
2071 2271 11
2072 2272 15
2073 2273 22
2074 2274 43
2075 2275 38
2076 2276 32
2077 2277 27
2078 2278 15
2079 2279 18
2080 2280 14
2081 2281 8
2082 2282 10
2083 2283 10
2084 2284 9
2085 2285 22
2086 2286 17
2087 2287 14
2088 2288 15
2089 2289 16
2090 2290 22
2091 2291 28
2092 2292 27
2093 2293 10
2094 2294 33
2095 2295 25
2096 2296 24
2097 2297 29
2098 2298 34
2099 2299 30
2100 2300 19
2101 2301 25
2102 2302 17
2103 2303 11
2104 2304 18
2105 2305 43
2106 2306 16
2107 2307 18
2108 2308 24
2109 2309 16
2110 2310 19
2111 2311 31
2112 2312 25
2113 2313 21
2114 2314 17
2115 2315 22
2116 2316 20
2117 2317 25
2118 2318 22
2119 2319 24
2120 2320 25
2121 2321 29
2122 2322 45
2123 2323 58
2124 2324 52
2125 2325 61
2126 2326 45
2127 2327 46
2128 2328 44
2129 2329 38
2130 2330 40
2131 2331 46
2132 2332 41
2133 2333 52
2134 2334 51
2135 2335 35
2136 2336 60
2137 2337 40
2138 2338 31
2139 2339 46
2140 2340 27
2141 2341 21
2142 2342 18
2143 2343 20
2144 2344 35
2145 2345 29
2146 2346 17
2147 2347 27
2148 2348 44
2149 2349 57
2150 2350 40
2151 2351 28
2152 2352 38
2153 2353 38
2154 2354 36
2155 2355 37
2156 2356 31
2157 2357 24
2158 2358 25
2159 2359 29
2160 2360 29
2161 2361 26
2162 2362 51
2163 2363 54
2164 2364 42
2165 2365 34
2166 2366 37
2167 2367 78
2168 2368 66
2169 2369 59
2170 2370 50
2171 2371 44
2172 2372 40
2173 2373 75
2174 2374 64
2175 2375 64
2176 2376 74
2177 2377 52
2178 2378 43
2179 2379 49
2180 2380 72
2181 2381 61
2182 2382 60
2183 2383 48
2184 2384 48
2185 2385 47
2186 2386 74
2187 2387 80
2188 2388 91
2189 2389 99
2190 2390 82
2191 2391 67
2192 2392 53
2193 2393 57
2194 2394 50
2195 2395 35
2196 2396 22
2197 2397 34
2198 2398 50
2199 2399 43
2200 2400 29
2201 2401 38
2202 2402 52
2203 2403 57
2204 2404 66
2205 2405 41
2206 2406 55
2207 2407 66
2208 2408 52
2209 2409 69
2210 2410 59
2211 2411 68
2212 2412 66
2213 2413 65
2214 2414 82
2215 2415 72
2216 2416 78
2217 2417 54
2218 2418 89
2219 2419 62
2220 2420 65
2221 2421 69
2222 2422 46
2223 2423 60
2224 2424 76
2225 2425 55
2226 2426 71
2227 2427 78
2228 2428 80
2229 2429 86
2230 2430 97
2231 2431 49
2232 2432 75
2233 2433 79
2234 2434 87
2235 2435 54
2236 2436 87
2237 2437 49
2238 2438 59
2239 2439 51
2240 2440 80
2241 2441 54
2242 2442 51
2243 2443 43
2244 2444 44
2245 2445 31
2246 2446 32
2247 2447 26
2248 2448 44
2249 2449 46
2250 2450 19
2251 2451 17
2252 2452 20
2253 2453 12
2254 2454 28
2255 2455 16
2256 2456 23
2257 2457 25
2258 2458 14
2259 2459 15
2260 2460 18
2261 2461 15
2262 2462 26
2263 2463 28
2264 2464 24
2265 2465 35
2266 2466 44
2267 2467 49
2268 2468 23
2269 2469 39
2270 2470 52
2271 2471 31
2272 2472 48
2273 2473 43
2274 2474 39
2275 2475 39
2276 2476 49
2277 2477 18
2278 2478 28
2279 2479 60
2280 2480 25
2281 2481 26
2282 2482 45
2283 2483 30
2284 2484 37
2285 2485 42
2286 2486 24
2287 2487 26
2288 2488 17
2289 2489 3
2290 2490 9
2291 2491 17
2292 2492 19
2293 2493 14
2294 2494 43
2295 2495 19
2296 2496 23
2297 2497 32
2298 2498 52
2299 2499 55
2300 2500 41
2301 2501 29
2302 2502 26
2303 2503 31
2304 2504 45
2305 2505 37
2306 2506 31
2307 2507 19
2308 2508 10
2309 2509 25
2310 2510 34
2311 2511 29
2312 2512 60
2313 2513 30
2314 2514 19
2315 2515 31
2316 2516 46
2317 2517 29
2318 2518 25
2319 2519 58
2320 2520 43
2321 2521 43
2322 2522 63
2323 2523 61
2324 2524 38
2325 2525 29
2326 2526 34
2327 2527 37
2328 2528 50
2329 2529 39
2330 2530 26
2331 2531 37
2332 2532 39
2333 2533 55
2334 2534 76
2335 2535 19
2336 2536 40
2337 2537 47
2338 2538 41
2339 2539 37
2340 2540 34
2341 2541 30
2342 2542 37
2343 2543 23
2344 2544 30
2345 2545 32
2346 2546 30
2347 2547 34
2348 2548 33
2349 2549 31
2350 2550 25
2351 2551 20
2352 2552 32
2353 2553 43
2354 2554 53
2355 2555 28
2356 2556 30
2357 2557 40
2358 2558 48
2359 2559 46
2360 2560 25
2361 2561 49
2362 2562 63
2363 2563 67
2364 2564 50
2365 2565 36
2366 2566 80
2367 2567 38
2368 2568 52
2369 2569 37
2370 2570 14
2371 2571 28
2372 2572 41
2373 2573 47
2374 2574 38
2375 2575 36
2376 2576 45
2377 2577 34
2378 2578 46
2379 2579 50
2380 2580 57
2381 2581 28
2382 2582 25
2383 2583 27
2384 2584 20
2385 2585 24
2386 2586 19
2387 2587 32
2388 2588 26
2389 2589 39
2390 2590 18
2391 2591 17
2392 2592 14
2393 2593 15
2394 2594 26
2395 2595 28
2396 2596 10
2397 2597 28
2398 2598 19
2399 2599 26
2400 2600 17
2401 2601 30
2402 2602 35
2403 2603 40
2404 2604 17
2405 2605 15
2406 2606 17
2407 2607 13
2408 2608 8
2409 2609 16
2410 2610 32
2411 2611 14
2412 2612 28
2413 2613 22
2414 2614 18
2415 2615 19
2416 2616 27
2417 2617 26
2418 2618 25
2419 2619 28
2420 2620 26
2421 2621 23
2422 2622 23
2423 2623 22
2424 2624 28
2425 2625 30
2426 2626 17
2427 2627 20
2428 2628 19
2429 2629 25
2430 2630 19
2431 2631 20
2432 2632 19
2433 2633 29
2434 2634 40
2435 2635 32
2436 2636 49
2437 2637 55
2438 2638 34
2439 2639 32
2440 2640 26
2441 2641 14
2442 2642 25
2443 2643 38
2444 2644 56
2445 2645 61
2446 2646 61
2447 2647 20
2448 2648 28
2449 2649 36
2450 2650 14
2451 2651 20
2452 2652 17
2453 2653 10
2454 2654 4
2455 2655 9
2456 2656 16
2457 2657 19
2458 2658 12
2459 2659 14
2460 2660 30
2461 2661 30
2462 2662 21
2463 2663 30
2464 2664 14
2465 2665 11
2466 2666 40
2467 2667 12
2468 2668 24
2469 2669 34
2470 2670 22
2471 2671 25
2472 2672 25
2473 2673 24
2474 2674 20
2475 2675 20
2476 2676 51
2477 2677 24
2478 2678 12
2479 2679 24
2480 2680 25
2481 2681 27
2482 2682 15
2483 2683 28
2484 2684 31
2485 2685 31
2486 2686 41
2487 2687 46
2488 2688 45
2489 2689 63
2490 2690 53
2491 2691 53
2492 2692 49
2493 2693 44
2494 2694 49
2495 2695 36
2496 2696 43
2497 2697 45
2498 2698 55
2499 2699 27
2500 2700 38
2501 2701 43
2502 2702 51
2503 2703 38
2504 2704 41
2505 2705 44
2506 2706 46
2507 2707 17
2508 2708 37
2509 2709 18
2510 2710 32
2511 2711 39
2512 2712 35
2513 2713 37
2514 2714 29
2515 2715 17
2516 2716 16
2517 2717 29
2518 2718 28
2519 2719 22
2520 2720 20
2521 2721 19
2522 2722 21
2523 2723 15
2524 2724 19
2525 2725 26
2526 2726 17
2527 2727 25
2528 2728 28
2529 2729 20
2530 2730 25
2531 2731 17
2532 2732 16
2533 2733 11
2534 2734 11
2535 2735 25
2536 2736 28
2537 2737 20
2538 2738 17
2539 2739 29
2540 2740 32
2541 2741 9
2542 2742 12
2543 2743 20
2544 2744 10
2545 2745 10
2546 2746 16
2547 2747 5
2548 2748 5
2549 2749 9
2550 2750 8
2551 2751 28
2552 2752 22
2553 2753 10
2554 2754 12
2555 2755 22
2556 2756 29
2557 2757 2
2558 2758 45
2559 2759 36
2560 2760 48
2561 2761 52
2562 2762 53
2563 2763 40
2564 2764 32
2565 2765 9
2566 2766 19
2567 2767 3
2568 2768 0
2569 2769 9
2570 2770 5
2571 2771 6
2572 2772 1
2573 2773 8
2574 2774 10
2575 2775 2
2576 2776 1
2577 2777 1
2578 2778 7
2579 2779 8
2580 2780 7
2581 2781 1
2582 2782 1
2583 2783 8
2584 2784 0
2585 2785 26
2586 2786 9
2587 2787 16
2588 2788 24
2589 2789 12
2590 2790 19
2591 2791 20
2592 2792 6
2593 2793 9
2594 2794 16
2595 2795 9
2596 2796 21
2597 2797 15
2598 2798 25
2599 2799 22
2600 2800 23
2601 2801 8
2602 2802 25
2603 2803 10
2604 2804 11
2605 2805 8
2606 2806 27
2607 2807 20
2608 2808 9
2609 2809 6
2610 2810 26
2611 2811 33
2612 2812 28
2613 2813 32
2614 2814 52
2615 2815 28
2616 2816 23
2617 2817 19
2618 2818 24
2619 2819 37
2620 2820 54
2621 2821 29
2622 2822 45
2623 2823 42
2624 2824 43
2625 2825 40
2626 2826 24
2627 2827 20
2628 2828 29
2629 2829 9
2630 2830 24
2631 2831 23
2632 2832 15
2633 2833 12
2634 2834 1
2635 2835 1
2636 2836 1
2637 2837 0
2638 2838 1
2639 2839 3
2640 2840 1
2641 2841 1
2642 2842 1
2643 2843 1
2644 2844 12
2645 2845 6
2646 2846 3
2647 2847 0
2648 2848 4
2649 2849 1
2650 2850 0
2651 2851 1
2652 2852 1
2653 2853 4
2654 2854 5
2655 2855 5
2656 2856 9
2657 2857 1
2658 2858 3
2659 2859 7
2660 2860 8
2661 2861 12
2662 2862 6
2663 2863 17
2664 2864 22
2665 2865 25
2666 2866 19
2667 2867 13
2668 2868 7
2669 2869 9
2670 2870 7
2671 2871 17
2672 2872 17
2673 2873 13
2674 2874 13
2675 2875 18
2676 2876 20
2677 2877 6
2678 2878 11
2679 2879 6
2680 2880 8
2681 2881 18
2682 2882 4
2683 2883 0
2684 2884 0
2685 2885 1
2686 2886 1
2687 2887 1
2688 2888 1
2689 2889 0
2690 2890 0
2691 2891 0
2692 2892 0
2693 2893 1
2694 2894 0
2695 2895 0
2696 2896 0
2697 2897 1
2698 2898 3
2699 2899 0
2700 2900 6
2701 2901 8
2702 2902 4
2703 2903 8
2704 2904 5
2705 2905 6
2706 2906 1
2707 2907 1
2708 2908 0
2709 2909 1
2710 2910 0
2711 2911 0
2712 2912 11
2713 2913 8
2714 2914 16
2715 2915 20
2716 2916 6
2717 2917 10
2718 2918 27
2719 2919 14
2720 2920 23
2721 2921 37
2722 2922 17
2723 2923 16
2724 2924 7
2725 2925 15
2726 2926 13
2727 2927 9
2728 2928 1
2729 2929 21
2730 2930 18
2731 2931 23
2732 2932 9
2733 2933 5
2734 2934 8
2735 2935 3
2736 2936 8
2737 2937 6
2738 2938 2
2739 2939 9
2740 2940 9
2741 2941 15
2742 2942 31
2743 2943 18
2744 2944 30
2745 2945 35
2746 2946 21
2747 2947 24
2748 2948 9
2749 2949 6
2750 2950 33
2751 2951 26
2752 2952 30
2753 2953 26
2754 2954 36
2755 2955 55
2756 2956 48
2757 2957 41
2758 2958 35
2759 2959 32
2760 2960 47
2761 2961 46
2762 2962 49
2763 2963 49
2764 2964 38
2765 2965 52
2766 2966 43
2767 2967 37
2768 2968 62
2769 2969 54
2770 2970 46
2771 2971 43
2772 2972 40
2773 2973 40
2774 2974 54
2775 2975 50
2776 2976 36
2777 2977 53
2778 2978 63
2779 2979 44
2780 2980 35
2781 2981 31
2782 2982 58
2783 2983 57
2784 2984 56
2785 2985 38
2786 2986 62
2787 2987 29
2788 2988 39
2789 2989 39
2790 2990 50
2791 2991 51
2792 2992 41
2793 2993 18
2794 2994 22
2795 2995 21
2796 2996 6
2797 2997 12
2798 2998 8
2799 2999 17
2800 3000 14
2801 3001 16
2802 3002 15
2803 3003 20
2804 3004 22
2805 3005 18
2806 3006 2
2807 3007 16
2808 3008 16
2809 3009 15
2810 3010 16
2811 3011 31
2812 3012 23
2813 3013 21
2814 3014 40
2815 3015 33
2816 3016 33
2817 3017 23
2818 3018 25
2819 3019 8
2820 3020 17
2821 3021 19
2822 3022 8
2823 3023 20
2824 3024 17
2825 3025 15
2826 3026 14
2827 3027 15
2828 3028 23
2829 3029 9
2830 3030 11
2831 3031 12
2832 3032 7
2833 3033 2
2834 3034 1
2835 3035 1
2836 3036 3
2837 3037 7
2838 3038 6
2839 3039 8
2840 3040 1
2841 3041 14
2842 3042 5
2843 3043 12
2844 3044 18
2845 3045 10
2846 3046 14
2847 3047 18
2848 3048 5
2849 3049 18
2850 3050 33
2851 3051 16
2852 3052 32
2853 3053 2
2854 3054 6
2855 3055 10
2856 3056 8
2857 3057 10
2858 3058 34
2859 3059 7
2860 3060 22
2861 3061 17
2862 3062 15
2863 3063 15
2864 3064 17
2865 3065 38
2866 3066 30
2867 3067 33
2868 3068 24
2869 3069 2
2870 3070 8
2871 3071 8
2872 3072 9
2873 3073 5
2874 3074 30
2875 3075 34
2876 3076 10
2877 3077 14
2878 3078 11
2879 3079 11
2880 3080 1
2881 3081 12
2882 3082 19
2883 3083 18
2884 3084 4
2885 3085 8
2886 3086 11
2887 3087 16
2888 3088 26
2889 3089 35
2890 3090 32
2891 3091 26
2892 3092 25
2893 3093 24
2894 3094 20
2895 3095 13
2896 3096 15
2897 3097 40
2898 3098 39
2899 3099 41
2900 3100 42
2901 3101 42
2902 3102 38
2903 3103 18
2904 3104 41
2905 3105 47
2906 3106 44
2907 3107 46
2908 3108 53
2909 3109 62
2910 3110 55
2911 3111 43
2912 3112 33
2913 3113 31
2914 3114 29
2915 3115 10
2916 3116 10
2917 3117 3
2918 3118 21
2919 3119 9
2920 3120 20
2921 3121 13
2922 3122 14
2923 3123 22
2924 3124 31
2925 3125 29
2926 3126 32
2927 3127 14
2928 3128 33
2929 3129 16
2930 3130 18
2931 3131 42
2932 3132 19
2933 3133 37
2934 3134 26
2935 3135 33
2936 3136 27
2937 3137 41
2938 3138 35
2939 3139 40
2940 3140 60
2941 3141 69
2942 3142 42
2943 3143 38
2944 3144 61
2945 3145 64
2946 3146 38
2947 3147 53
2948 3148 41
2949 3149 57
2950 3150 52
2951 3151 58
2952 3152 88
2953 3153 70
2954 3154 75
2955 3155 65
2956 3156 85
2957 3157 50
2958 3158 85
2959 3159 60
2960 3160 56
2961 3161 90
2962 3162 72
2963 3163 70
2964 3164 74
2965 3165 45
2966 3166 45
2967 3167 56
2968 3168 62
2969 3169 77
2970 3170 74
2971 3171 77
2972 3172 64
2973 3173 47
2974 3174 56
2975 3175 79
2976 3176 72
2977 3177 48
2978 3178 84
2979 3179 78
2980 3180 81
2981 3181 65
2982 3182 82
2983 3183 63
2984 3184 69
2985 3185 75
2986 3186 48
2987 3187 64
2988 3188 65
2989 3189 86
2990 3190 77
2991 3191 76
2992 3192 71
2993 3193 66
2994 3194 70
2995 3195 62
2996 3196 63
2997 3197 70
2998 3198 60
2999 3199 78
3000 3200 63
3001 3201 65
3002 3202 87
3003 3203 72
3004 3204 49
3005 3205 102
3006 3206 46
3007 3207 66
3008 3208 47
3009 3209 69
3010 3210 43
3011 3211 67
3012 3212 73
3013 3213 70
3014 3214 59
3015 3215 86
3016 3216 75
3017 3217 71
3018 3218 73
3019 3219 60
3020 3220 76
3021 3221 68
3022 3222 78
3023 3223 64
3024 3224 71
3025 3225 81
3026 3226 73
3027 3227 94
3028 3228 50
3029 3229 78
3030 3230 74
3031 3231 69
3032 3232 87
3033 3233 82
3034 3234 60
3035 3235 84
3036 3236 65
3037 3237 98
3038 3238 94
3039 3239 98
3040 3240 86
3041 3241 72
3042 3242 62
3043 3243 62
3044 3244 54
3045 3245 66
3046 3246 35
3047 3247 40
3048 3248 92
3049 3249 49
3050 3250 67
3051 3251 67
3052 3252 60
3053 3253 53
3054 3254 50
3055 3255 43
3056 3256 49
3057 3257 70
3058 3258 51
3059 3259 47
3060 3260 42
3061 3261 57
3062 3262 54
3063 3263 43
3064 3264 30
3065 3265 54
3066 3266 57
3067 3267 57
3068 3268 60
3069 3269 44
3070 3270 55
3071 3271 48
3072 3272 38
3073 3273 66
3074 3274 49
3075 3275 72
3076 3276 51
3077 3277 72
3078 3278 63
3079 3279 69
3080 3280 50
3081 3281 61
3082 3282 51
3083 3283 67
3084 3284 41
3085 3285 39
3086 3286 35
3087 3287 55
3088 3288 56
3089 3289 57
3090 3290 33
3091 3291 48
3092 3292 31
3093 3293 37
3094 3294 49
3095 3295 52
3096 3296 57
3097 3297 38
3098 3298 43
3099 3299 32
3100 3300 42
3101 3301 35
3102 3302 25
3103 3303 42
3104 3304 31
3105 3305 29
3106 3306 37
3107 3307 38
3108 3308 30
3109 3309 50
3110 3310 46
3111 3311 23
3112 3312 68
3113 3313 26
3114 3314 48
3115 3315 43
3116 3316 65
3117 3317 91
3118 3318 57
3119 3319 49
3120 3320 30
3121 3321 45
3122 3322 54
3123 3323 37
3124 3324 54
3125 3325 56
3126 3326 66
3127 3327 40
3128 3328 44
3129 3329 36
3130 3330 30
3131 3331 42
3132 3332 37
3133 3333 34
3134 3334 46
3135 3335 51
3136 3336 60
3137 3337 70
3138 3338 40
3139 3339 57
3140 3340 45
3141 3341 59
3142 3342 52
3143 3343 48
3144 3344 37
3145 3345 46
3146 3346 32
3147 3347 29
3148 3348 32
3149 3349 49
3150 3350 46
3151 3351 46
3152 3352 46
3153 3353 70
3154 3354 70
3155 3355 70
3156 3356 57
3157 3357 51
3158 3358 69
3159 3359 63
3160 3360 49
3161 3361 53
3162 3362 39
3163 3363 34
3164 3364 45
3165 3365 45
3166 3366 27
3167 3367 44
3168 3368 45
3169 3369 46
3170 3370 31
3171 3371 44
3172 3372 37
3173 3373 47
3174 3374 46
3175 3375 67
3176 3376 43
3177 3377 28
3178 3378 36
3179 3379 51
3180 3380 43
3181 3381 62
3182 3382 75
3183 3383 53
3184 3384 59
3185 3385 89
3186 3386 48
3187 3387 45
3188 3388 32
3189 3389 37
3190 3390 54
3191 3391 19
3192 3392 43
3193 3393 41
3194 3394 43
3195 3395 67
3196 3396 81
3197 3397 90
3198 3398 91
3199 3399 94
3200 3400 82
3201 3401 68
3202 3402 85
3203 3403 91
3204 3404 55
3205 3405 40
3206 3406 48
3207 3407 55
3208 3408 35
3209 3409 42
3210 3410 38
3211 3411 41
3212 3412 49
3213 3413 44
3214 3414 47
3215 3415 28
3216 3416 31
3217 3417 35
3218 3418 42
3219 3419 33
3220 3420 52
3221 3421 18
3222 3422 49
3223 3423 18
3224 3424 49
3225 3425 44
3226 3426 26
3227 3427 29
3228 3428 28
3229 3429 26
3230 3430 37
3231 3431 37
3232 3432 44
3233 3433 39
3234 3434 44
3235 3435 54
3236 3436 27
3237 3437 40
3238 3438 25
3239 3439 20
3240 3440 15
3241 3441 31
3242 3442 25
3243 3443 24
3244 3444 37
3245 3445 37
3246 3446 31
3247 3447 32
3248 3448 36
3249 3449 29
3250 3450 37
3251 3451 36
3252 3452 20
3253 3453 25
3254 3454 25
3255 3455 29
3256 3456 29
3257 3457 16
3258 3458 8
3259 3459 9
3260 3460 4
3261 3461 10
3262 3462 14
3263 3463 5
3264 3464 6
3265 3465 8
3266 3466 23
3267 3467 19
3268 3468 6
3269 3469 6
3270 3470 1
3271 3471 1
3272 3472 11
3273 3473 10
3274 3474 4
3275 3475 1
3276 3476 14
3277 3477 13
3278 3478 6
3279 3479 16
3280 3480 12
3281 3481 16
3282 3482 18
3283 3483 18
3284 3484 17
3285 3485 9
3286 3486 8
3287 3487 1
3288 3488 8
3289 3489 1
3290 3490 12
3291 3491 14
3292 3492 3
3293 3493 6
3294 3494 16
3295 3495 15
3296 3496 4
3297 3497 4
3298 3498 13
3299 3499 7
3300 3500 6
3301 3501 1
3302 3502 0
3303 3503 5
3304 3504 1
3305 3505 18
3306 3506 13
3307 3507 17
3308 3508 23
3309 3509 18
3310 3510 23
3311 3511 33
3312 3512 23
3313 3513 22
3314 3514 12
3315 3515 10
3316 3516 9
3317 3517 14
3318 3518 22
3319 3519 10
3320 3520 13
3321 3521 18
3322 3522 10
3323 3523 17
3324 3524 11
3325 3525 11
3326 3526 11
3327 3527 9
3328 3528 9
3329 3529 8
3330 3530 8
3331 3531 26
3332 3532 25
3333 3533 29
3334 3534 39
3335 3535 34
3336 3536 25
3337 3537 20
3338 3538 15
3339 3539 16
3340 3540 38
3341 3541 17
3342 3542 14
3343 3543 21
3344 3544 37
3345 3545 24
3346 3546 14
3347 3547 18
3348 3548 14
3349 3549 20
3350 3550 20
3351 3551 19
3352 3552 6
3353 3553 8
3354 3554 4
3355 3555 2
3356 3556 1
3357 3557 12
3358 3558 18
3359 3559 9
3360 3560 14
3361 3561 3
3362 3562 9
3363 3563 3
3364 3564 4
3365 3565 7
3366 3566 3
3367 3567 3
3368 3568 5
3369 3569 1
3370 3570 0
3371 3571 4
3372 3572 7
3373 3573 3
3374 3574 4
3375 3575 4
3376 3576 5
3377 3577 5
3378 3578 18
3379 3579 29
3380 3580 26
3381 3581 24
3382 3582 18
3383 3583 5
3384 3584 10
3385 3585 10
3386 3586 5
3387 3587 15
3388 3588 10
3389 3589 8
3390 3590 10
3391 3591 8
3392 3592 8
3393 3593 27
3394 3594 17
3395 3595 27
3396 3596 43
3397 3597 29
3398 3598 12
3399 3599 29
3400 3600 20
3401 3601 29
3402 3602 19
3403 3603 24
3404 3604 31
3405 3605 14
3406 3606 19
3407 3607 12
3408 3608 15
3409 3609 6
3410 3610 6
3411 3611 5
3412 3612 22
3413 3613 10
3414 3614 0
3415 3615 24
3416 3616 32
3417 3617 35
3418 3618 27
3419 3619 0
3420 3620 2
3421 3621 27
3422 3622 5
3423 3623 10
3424 3624 16
3425 3625 18
3426 3626 9
3427 3627 14
3428 3628 14
3429 3629 21
3430 3630 8
3431 3631 22
3432 3632 23
3433 3633 22
3434 3634 37
3435 3635 32
3436 3636 22
3437 3637 30
3438 3638 41
3439 3639 36
3440 3640 32
3441 3641 65
3442 3642 63
3443 3643 47
3444 3644 50
3445 3645 40
3446 3646 50
3447 3647 32
3448 3648 28
3449 3649 28
3450 3650 49
3451 3651 49
3452 3652 20
3453 3653 38
3454 3654 38
3455 3655 48
3456 3656 47
3457 3657 38
3458 3658 48
3459 3659 33
3460 3660 45
3461 3661 41
3462 3662 35
3463 3663 47
3464 3664 38
3465 3665 29
3466 3666 36
3467 3667 44
3468 3668 40
3469 3669 38
3470 3670 42
3471 3671 43
3472 3672 42
3473 3673 49
3474 3674 43
3475 3675 55
3476 3676 48
3477 3677 18
3478 3678 11
3479 3679 23
3480 3680 11
3481 3681 18
3482 3682 9
3483 3683 15
3484 3684 26
3485 3685 15
3486 3686 14
3487 3687 15
3488 3688 27
3489 3689 11
3490 3690 6
3491 3691 19
3492 3692 5
3493 3693 16
3494 3694 3
3495 3695 15
3496 3696 20
3497 3697 33
3498 3698 43
3499 3699 23
3500 3700 15
3501 3701 6
3502 3702 1
3503 3703 17
3504 3704 28
3505 3705 32
3506 3706 35
3507 3707 42
3508 3708 23
3509 3709 14
3510 3710 19
3511 3711 12
3512 3712 9
3513 3713 7
3514 3714 26
3515 3715 32
3516 3716 30
3517 3717 31
3518 3718 31
3519 3719 14
3520 3720 42
3521 3721 56
3522 3722 39
3523 3723 32
3524 3724 68
3525 3725 50
3526 3726 37
3527 3727 32
3528 3728 27
3529 3729 26
3530 3730 36
3531 3731 36
3532 3732 28
3533 3733 28
3534 3734 32
3535 3735 31
3536 3736 21
3537 3737 10
3538 3738 19
3539 3739 9
3540 3740 1
3541 3741 4
3542 3742 8
3543 3743 5
3544 3744 6
3545 3745 3
3546 3746 0
3547 3747 9
3548 3748 14
3549 3749 0
3550 3750 3
3551 3751 13
3552 3752 19
3553 3753 12
3554 3754 3
3555 3755 4
3556 3756 12
3557 3757 3
3558 3758 16
3559 3759 4
3560 3760 4
3561 3761 4
3562 3762 4
3563 3763 0
3564 3764 4
3565 3765 3
3566 3766 6
3567 3767 0
3568 3768 2
3569 3769 0
3570 3770 2
3571 3771 9
3572 3772 0
3573 3773 15
3574 3774 14
3575 3775 8
3576 3776 15
3577 3777 12
3578 3778 4
3579 3779 14
3580 3780 32
3581 3781 17
3582 3782 10
3583 3783 6
3584 3784 15
3585 3785 8
3586 3786 28
3587 3787 18
3588 3788 10
3589 3789 34
3590 3790 37
3591 3791 37
3592 3792 13
3593 3793 20
3594 3794 23
3595 3795 34
3596 3796 32
3597 3797 31
3598 3798 29
3599 3799 33
3600 3800 44
3601 3801 33
3602 3802 7
3603 3803 8
3604 3804 24
3605 3805 38
3606 3806 25
3607 3807 37
3608 3808 8
3609 3809 0
3610 3810 3
3611 3811 1
3612 3812 3
3613 3813 3
3614 3814 2
3615 3815 0
3616 3816 1
3617 3817 1
3618 3818 9
3619 3819 21
3620 3820 6
3621 3821 0
3622 3822 0
3623 3823 4
3624 3824 3
3625 3825 1
3626 3826 1
3627 3827 1
3628 3828 1
3629 3829 3
3630 3830 0
3631 3831 1
3632 3832 5
3633 3833 10
3634 3834 3
3635 3835 8
3636 3836 8
3637 3837 3
3638 3838 1
3639 3839 15
3640 3840 8
3641 3841 18
3642 3842 13
3643 3843 6
3644 3844 9
3645 3845 1
3646 3846 1
3647 3847 2
3648 3848 10
3649 3849 2
3650 3850 0
3651 3851 0
3652 3852 3
3653 3853 1
3654 3854 6
3655 3855 6
3656 3856 1
3657 3857 8
3658 3858 22
3659 3859 32
3660 3860 21
3661 3861 19
3662 3862 26
3663 3863 26
3664 3864 19
3665 3865 18
3666 3866 13
3667 3867 32
3668 3868 18
3669 3869 19
3670 3870 34
3671 3871 23
3672 3872 22
3673 3873 34
3674 3874 21
3675 3875 37
3676 3876 28
3677 3877 68
3678 3878 44
3679 3879 46
3680 3880 46
3681 3881 44
3682 3882 36
3683 3883 35
3684 3884 36
3685 3885 46
3686 3886 49
3687 3887 28
3688 3888 46
3689 3889 70
3690 3890 39
3691 3891 58
3692 3892 48
3693 3893 50
3694 3894 28
3695 3895 50
3696 3896 34
3697 3897 59
3698 3898 34
3699 3899 46
3700 3900 53
3701 3901 58
3702 3902 31
3703 3903 37
3704 3904 49
3705 3905 63
3706 3906 52
3707 3907 48
3708 3908 31
3709 3909 61
3710 3910 43
3711 3911 42
3712 3912 47
3713 3913 48
3714 3914 26
3715 3915 41
3716 3916 39
3717 3917 16
3718 3918 13
3719 3919 14
3720 3920 25
3721 3921 20
3722 3922 32
3723 3923 32
3724 3924 28
3725 3925 25
3726 3926 13
3727 3927 30
3728 3928 18
3729 3929 28
3730 3930 25
3731 3931 40
3732 3932 29
3733 3933 37
3734 3934 28
3735 3935 33
3736 3936 14
3737 3937 27
3738 3938 11
3739 3939 11
3740 3940 10
3741 3941 1
3742 3942 4
3743 3943 0
3744 3944 5
3745 3945 0
3746 3946 0
3747 3947 5
3748 3948 5
3749 3949 11
3750 3950 6
3751 3951 26
3752 3952 13
3753 3953 5
3754 3954 13
3755 3955 5
3756 3956 12
3757 3957 12
3758 3958 1
3759 3959 3
3760 3960 4
3761 3961 4
3762 3962 1
3763 3963 1
3764 3964 6
3765 3965 12
3766 3966 8
3767 3967 13
3768 3968 8
3769 3969 0
3770 3970 13
3771 3971 25
3772 3972 17
3773 3973 15
3774 3974 5
3775 3975 17
3776 3976 0
3777 3977 0
3778 3978 14
3779 3979 6
3780 3980 3
3781 3981 8
3782 3982 1
3783 3983 13
3784 3984 12
3785 3985 4
3786 3986 22
3787 3987 1
3788 3988 4
3789 3989 4
3790 3990 14
3791 3991 4
3792 3992 27
3793 3993 12
3794 3994 3
3795 3995 3
3796 3996 6
3797 3997 0
3798 3998 5
3799 3999 5
3800 4000 1
3801 4001 4
3802 4002 3
3803 4003 6
3804 4004 6
3805 4005 3
3806 4006 17
3807 4007 6
3808 4008 11
3809 4009 8
3810 4010 9
3811 4011 8
3812 4012 6
3813 4013 1
3814 4014 11
3815 4015 3
3816 4016 2
3817 4017 4
3818 4018 12
3819 4019 20
3820 4020 13
3821 4021 5
3822 4022 10
3823 4023 6
3824 4024 10
3825 4025 5
3826 4026 6
3827 4027 8
3828 4028 5
3829 4029 9
3830 4030 4
3831 4031 6
3832 4032 9
3833 4033 14
3834 4034 17
3835 4035 22
3836 4036 20
3837 4037 19
3838 4038 13
3839 4039 8
3840 4040 17
3841 4041 10
3842 4042 10
3843 4043 6
3844 4044 14
3845 4045 10
3846 4046 15
3847 4047 10
3848 4048 10
3849 4049 13
3850 4050 8
3851 4051 14
3852 4052 14
3853 4053 9
3854 4054 15
3855 4055 31
3856 4056 18
3857 4057 16
3858 4058 11
3859 4059 10
3860 4060 5
3861 4061 1
3862 4062 12
3863 4063 9
3864 4064 9
3865 4065 18
3866 4066 14
3867 4067 13
3868 4068 12
3869 4069 18
3870 4070 9
3871 4071 5
3872 4072 4
3873 4073 3
3874 4074 13
3875 4075 10
3876 4076 12
3877 4077 24
3878 4078 21
3879 4079 10
3880 4080 20
3881 4081 19
3882 4082 20
3883 4083 21
3884 4084 15
3885 4085 14
3886 4086 24
3887 4087 18
3888 4088 13
3889 4089 14
3890 4090 10
3891 4091 18
3892 4092 25
3893 4093 18
3894 4094 17
3895 4095 15
3896 4096 20
3897 4097 21
3898 4098 17
3899 4099 20
3900 4100 15
3901 4101 9
3902 4102 12
3903 4103 15
3904 4104 10
3905 4105 19
3906 4106 11
3907 4107 6
3908 4108 13
3909 4109 15
3910 4110 6
3911 4111 14
3912 4112 16
3913 4113 18
3914 4114 20
3915 4115 22
3916 4116 20
3917 4117 15
3918 4118 18
3919 4119 22
3920 4120 22
3921 4121 13
3922 4122 12
3923 4123 29
3924 4124 23
3925 4125 18
3926 4126 17
3927 4127 24
3928 4128 9
3929 4129 5
3930 4130 13
3931 4131 9
3932 4132 9
3933 4133 10
3934 4134 14
3935 4135 13
3936 4136 19
3937 4137 11
3938 4138 9
3939 4139 13
3940 4140 17
3941 4141 17
3942 4142 11
3943 4143 10
3944 4144 9
3945 4145 11
3946 4146 18
3947 4147 9
3948 4148 12
3949 4149 8
3950 4150 6
3951 4151 11
3952 4152 5
3953 4153 9
3954 4154 16
3955 4155 15
3956 4156 11
3957 4157 17
3958 4158 10
3959 4159 25
3960 4160 13
3961 4161 28
3962 4162 24
3963 4163 19
3964 4164 29
3965 4165 26
3966 4166 20
3967 4167 19
3968 4168 23
3969 4169 32
3970 4170 22
3971 4171 23
3972 4172 15
3973 4173 29
3974 4174 27
3975 4175 14
3976 4176 18
3977 4177 13
3978 4178 15
3979 4179 25
3980 4180 26
3981 4181 20
3982 4182 18
3983 4183 17
3984 4184 29
3985 4185 27
3986 4186 40
3987 4187 25
3988 4188 28
3989 4189 18
3990 4190 20
3991 4191 18
3992 4192 28
3993 4193 28
3994 4194 30
3995 4195 21
3996 4196 34
3997 4197 25
3998 4198 27
3999 4199 12
4000 4200 12
4001 4201 17
4002 4202 32
4003 4203 29
4004 4204 28
4005 4205 15
4006 4206 15
4007 4207 16
4008 4208 16
4009 4209 17
4010 4210 36
4011 4211 17
4012 4212 21
4013 4213 18
4014 4214 14
4015 4215 8
4016 4216 13
4017 4217 16
4018 4218 13
4019 4219 14
4020 4220 16
4021 4221 20
4022 4222 18
4023 4223 23
4024 4224 22
4025 4225 15
4026 4226 17
4027 4227 10
4028 4228 20
4029 4229 15
4030 4230 17
4031 4231 24
4032 4232 18
4033 4233 15
4034 4234 29
4035 4235 40
4036 4236 17
4037 4237 28
4038 4238 19
4039 4239 26
4040 4240 14
4041 4241 22
4042 4242 18
4043 4243 17
4044 4244 15
4045 4245 18
4046 4246 31
4047 4247 16
4048 4248 24
4049 4249 19
4050 4250 15
4051 4251 17
4052 4252 27
4053 4253 26
4054 4254 34
4055 4255 20
4056 4256 30
4057 4257 23
4058 4258 13
4059 4259 24
4060 4260 29
4061 4261 27
4062 4262 24
4063 4263 26
4064 4264 38
4065 4265 35
4066 4266 29
4067 4267 23
4068 4268 28
4069 4269 41
4070 4270 43
4071 4271 35
4072 4272 63
4073 4273 38
4074 4274 37
4075 4275 32
4076 4276 37
4077 4277 12
4078 4278 4
4079 4279 6
4080 4280 32
4081 4281 29
4082 4282 17
4083 4283 15
4084 4284 20
4085 4285 26
4086 4286 26
4087 4287 21
4088 4288 27
4089 4289 23
4090 4290 32
4091 4291 32
4092 4292 17
4093 4293 25
4094 4294 40
4095 4295 18
4096 4296 11
4097 4297 25
4098 4298 18
4099 4299 22
4100 4300 17
4101 4301 22
4102 4302 22
4103 4303 30
4104 4304 27
4105 4305 20
4106 4306 27
4107 4307 24
4108 4308 12
4109 4309 18
4110 4310 21
4111 4311 20
4112 4312 23
4113 4313 15
4114 4314 19
4115 4315 17
4116 4316 14
4117 4317 20
4118 4318 22
4119 4319 32
4120 4320 31
4121 4321 21
4122 4322 24
4123 4323 16
4124 4324 22
4125 4325 19
4126 4326 20
4127 4327 10
4128 4328 11
4129 4329 23
4130 4330 17
4131 4331 13
4132 4332 18
4133 4333 15
4134 4334 11
4135 4335 16
4136 4336 21
4137 4337 17
4138 4338 18
4139 4339 9
4140 4340 8
4141 4341 16
4142 4342 10
4143 4343 21
4144 4344 15
4145 4345 7
4146 4346 18
4147 4347 9
4148 4348 21
4149 4349 12
4150 4350 18
4151 4351 17
4152 4352 14
4153 4353 8
4154 4354 21
4155 4355 23
4156 4356 13
4157 4357 17
4158 4358 29
4159 4359 18
4160 4360 16
4161 4361 20
4162 4362 11
4163 4363 13
4164 4364 13
4165 4365 16
4166 4366 16
4167 4367 16
4168 4368 25
4169 4369 29
4170 4370 15
4171 4371 15
4172 4372 27
4173 4373 21
4174 4374 10
4175 4375 23
4176 4376 19
4177 4377 24
4178 4378 27
4179 4379 10
4180 4380 12
4181 4381 16
4182 4382 18
4183 4383 21
4184 4384 27
4185 4385 31
4186 4386 22
4187 4387 20
4188 4388 16
4189 4389 24
4190 4390 21
4191 4391 25
4192 4392 26
4193 4393 17
4194 4394 8
4195 4395 8
4196 4396 10
4197 4397 13
4198 4398 13
4199 4399 26
4200 4400 13
4201 4401 9
4202 4402 11
4203 4403 9
4204 4404 8
4205 4405 5
4206 4406 11
4207 4407 19
4208 4408 5
4209 4409 20
4210 4410 22
4211 4411 15
4212 4412 21
4213 4413 18
4214 4414 14
4215 4415 8
4216 4416 6
4217 4417 22
4218 4418 19
4219 4419 12
4220 4420 5
4221 4421 18
4222 4422 29
4223 4423 16
4224 4424 18
4225 4425 22
4226 4426 26
4227 4427 25
4228 4428 26
4229 4429 24
4230 4430 16
4231 4431 13
4232 4432 15
4233 4433 26
4234 4434 12
4235 4435 11
4236 4436 14
4237 4437 31
4238 4438 35
4239 4439 28
4240 4440 23
4241 4441 17
4242 4442 19
4243 4443 22
4244 4444 28
4245 4445 28
4246 4446 25
4247 4447 25
4248 4448 18
4249 4449 16
4250 4450 21
4251 4451 34
4252 4452 23
4253 4453 36
4254 4454 28
4255 4455 20
4256 4456 22
4257 4457 23
4258 4458 25
4259 4459 29
4260 4460 25
4261 4461 36
4262 4462 28
4263 4463 20
4264 4464 23
4265 4465 13
4266 4466 29
4267 4467 15
4268 4468 19
4269 4469 13
4270 4470 21
4271 4471 22
4272 4472 28
4273 4473 34
4274 4474 20
4275 4475 15
4276 4476 20
4277 4477 10
4278 4478 14
4279 4479 12
4280 4480 23
4281 4481 26
4282 4482 50
4283 4483 36
4284 4484 27
4285 4485 14
4286 4486 19
4287 4487 18
4288 4488 33
4289 4489 30
4290 4490 30
4291 4491 20
4292 4492 22
4293 4493 23
4294 4494 8
4295 4495 15
4296 4496 15
4297 4497 18
4298 4498 25
4299 4499 12
4300 4500 18
4301 4501 26
4302 4502 22
4303 4503 23
4304 4504 27
4305 4505 15
4306 4506 23
4307 4507 25
4308 4508 32
4309 4509 25
4310 4510 29
4311 4511 28
4312 4512 11
4313 4513 1
4314 4514 5
4315 4515 6
4316 4516 20
4317 4517 15
4318 4518 13
4319 4519 15
4320 4520 8
4321 4521 19
4322 4522 14
4323 4523 40
4324 4524 53
4325 4525 42
4326 4526 43
4327 4527 38
4328 4528 50
4329 4529 58
4330 4530 52
4331 4531 35
4332 4532 31
4333 4533 47
4334 4534 42
4335 4535 45
4336 4536 45
4337 4537 46
4338 4538 36
4339 4539 33
4340 4540 11
4341 4541 31
4342 4542 34
4343 4543 34
4344 4544 35
4345 4545 18
4346 4546 25
4347 4547 36
4348 4548 23
4349 4549 32
4350 4550 29
4351 4551 51
4352 4552 30
4353 4553 21
4354 4554 28
4355 4555 29
4356 4556 29
4357 4557 30
4358 4558 34
4359 4559 17
4360 4560 41
4361 4561 40
4362 4562 40
4363 4563 33
4364 4564 24
4365 4565 23
4366 4566 28
4367 4567 25
4368 4568 13
4369 4569 10
4370 4570 33
4371 4571 43
4372 4572 39
4373 4573 23
4374 4574 28
4375 4575 35
4376 4576 23
4377 4577 19
4378 4578 32
4379 4579 26
4380 4580 34
4381 4581 32
4382 4582 35
4383 4583 34
4384 4584 34
4385 4585 16
4386 4586 49
4387 4587 29
4388 4588 40
4389 4589 35
4390 4590 42
4391 4591 45
4392 4592 40
4393 4593 45
4394 4594 43
4395 4595 58
4396 4596 36
4397 4597 54
4398 4598 33
4399 4599 53
4400 4600 48
4401 4601 33
4402 4602 47
4403 4603 24
4404 4604 41
4405 4605 21
4406 4606 21
4407 4607 15
4408 4608 27
4409 4609 37
4410 4610 26
4411 4611 20
4412 4612 20
4413 4613 31
4414 4614 34
4415 4615 23
4416 4616 15
4417 4617 23
4418 4618 22
4419 4619 42
4420 4620 22
4421 4621 22
4422 4622 30
4423 4623 15
4424 4624 14
4425 4625 20
4426 4626 22
4427 4627 12
4428 4628 20
4429 4629 14
4430 4630 16
4431 4631 10
4432 4632 13
4433 4633 16
4434 4634 17
4435 4635 13
4436 4636 5
4437 4637 15
4438 4638 4
4439 4639 17
4440 4640 22
4441 4641 11
4442 4642 14
4443 4643 13
4444 4644 5
4445 4645 24
4446 4646 5
4447 4647 17
4448 4648 7
4449 4649 10
4450 4650 8
4451 4651 11
4452 4652 17
4453 4653 18
4454 4654 20
4455 4655 5
4456 4656 14
4457 4657 9
4458 4658 24
4459 4659 6
4460 4660 6
4461 4661 14
4462 4662 14
4463 4663 15
4464 4664 26
4465 4665 17
4466 4666 15
4467 4667 10
4468 4668 13
4469 4669 15
4470 4670 18
4471 4671 16
4472 4672 23
4473 4673 26
4474 4674 16
4475 4675 17
4476 4676 20
4477 4677 16
4478 4678 15
4479 4679 17
4480 4680 19
4481 4681 19
4482 4682 18
4483 4683 25
4484 4684 27
4485 4685 25
4486 4686 22
4487 4687 15
4488 4688 18
4489 4689 31
4490 4690 22
4491 4691 23
4492 4692 22
4493 4693 30
4494 4694 15
4495 4695 17
4496 4696 33
4497 4697 24
4498 4698 36
4499 4699 31
4500 4700 25
4501 4701 40
4502 4702 25
4503 4703 23
4504 4704 30
4505 4705 34
4506 4706 32
4507 4707 20
4508 4708 17
4509 4709 22
4510 4710 32
4511 4711 23
4512 4712 28
4513 4713 31
4514 4714 34
4515 4715 42
4516 4716 19
4517 4717 26
4518 4718 24
4519 4719 19
4520 4720 24
4521 4721 32
4522 4722 31
4523 4723 27
4524 4724 33
4525 4725 22
4526 4726 40
4527 4727 34
4528 4728 21
4529 4729 22
4530 4730 43
4531 4731 31
4532 4732 38
4533 4733 23
4534 4734 32
4535 4735 24
4536 4736 23
4537 4737 17
4538 4738 34
4539 4739 33
4540 4740 27
4541 4741 12
4542 4742 30
4543 4743 32
4544 4744 18
4545 4745 36
4546 4746 30
4547 4747 30
4548 4748 25
4549 4749 19
4550 4750 25
4551 4751 22
4552 4752 25
4553 4753 32
4554 4754 26
4555 4755 31
4556 4756 24
4557 4757 24
4558 4758 18
4559 4759 23
4560 4760 24
4561 4761 19
4562 4762 15
4563 4763 27
4564 4764 20
4565 4765 26
4566 4766 18
4567 4767 23
4568 4768 26
4569 4769 22
4570 4770 24
4571 4771 24
4572 4772 14
4573 4773 17
4574 4774 14
4575 4775 19
4576 4776 14
4577 4777 22
4578 4778 26
4579 4779 18
4580 4780 2
4581 4781 13
4582 4782 20
4583 4783 15
4584 4784 43
4585 4785 23
4586 4786 25
4587 4787 21
4588 4788 21
4589 4789 32
4590 4790 23
4591 4791 23
4592 4792 11
4593 4793 13
4594 4794 17
4595 4795 18
4596 4796 18
4597 4797 25
4598 4798 31
4599 4799 8
4600 4800 19
4601 4801 15
4602 4802 2
4603 4803 10
4604 4804 21
4605 4805 15
4606 4806 15
4607 4807 21
4608 4808 13
4609 4809 30
4610 4810 21
4611 4811 24
4612 4812 24
4613 4813 32
4614 4814 24
4615 4815 18
4616 4816 19
4617 4817 18
4618 4818 15
4619 4819 16
4620 4820 16
4621 4821 15
4622 4822 11
4623 4823 15
4624 4824 13
4625 4825 19
4626 4826 20
4627 4827 19
4628 4828 31
4629 4829 12
4630 4830 8
4631 4831 22
4632 4832 12
4633 4833 19
4634 4834 2
4635 4835 13
4636 4836 11
4637 4837 9
4638 4838 8
4639 4839 22
4640 4840 5
4641 4841 6
4642 4842 15
4643 4843 22
4644 4844 10
4645 4845 21
4646 4846 23
4647 4847 16
4648 4848 10
4649 4849 22
4650 4850 18
4651 4851 15
4652 4852 22
4653 4853 15
4654 4854 10
4655 4855 17
4656 4856 11
4657 4857 15
4658 4858 11
4659 4859 9
4660 4860 6
4661 4861 8
4662 4862 13
4663 4863 12
4664 4864 12
4665 4865 14
4666 4866 13
4667 4867 21
4668 4868 19
4669 4869 17
4670 4870 18
4671 4871 9
4672 4872 18
4673 4873 15
4674 4874 37
4675 4875 17
4676 4876 18
4677 4877 14
4678 4878 7
4679 4879 8
4680 4880 13
4681 4881 4
4682 4882 10
4683 4883 11
4684 4884 8
4685 4885 15
4686 4886 20
4687 4887 12
4688 4888 10
4689 4889 10
4690 4890 24
4691 4891 2
4692 4892 15
4693 4893 15
4694 4894 26
4695 4895 13
4696 4896 18
4697 4897 9
4698 4898 20
4699 4899 10
4700 4900 11
4701 4901 9
4702 4902 13
4703 4903 15
4704 4904 16
4705 4905 12
4706 4906 13
4707 4907 14
4708 4908 18
4709 4909 13
4710 4910 18
4711 4911 15
4712 4912 6
4713 4913 20
4714 4914 15
4715 4915 7
4716 4916 18
4717 4917 0
4718 4918 6
4719 4919 34
4720 4920 17
4721 4921 5
4722 4922 13
4723 4923 12
4724 4924 16
4725 4925 10
4726 4926 1
4727 4927 8
4728 4928 8
4729 4929 35
4730 4930 14
4731 4931 18
4732 4932 25
4733 4933 34
4734 4934 17
4735 4935 15
4736 4936 41
4737 4937 24
4738 4938 32
4739 4939 28
4740 4940 15
4741 4941 17
4742 4942 16
4743 4943 5
4744 4944 4
4745 4945 13
4746 4946 16
4747 4947 6
4748 4948 12
4749 4949 12
4750 4950 10
4751 4951 10
4752 4952 6
4753 4953 2
4754 4954 12
4755 4955 12
4756 4956 3
4757 4957 12
4758 4958 34
4759 4959 12
4760 4960 16
4761 4961 8
4762 4962 9
4763 4963 8
4764 4964 8
4765 4965 10
4766 4966 11
4767 4967 12
4768 4968 9
4769 4969 6
4770 4970 7
4771 4971 3
4772 4972 1
4773 4973 3
4774 4974 11
4775 4975 5
4776 4976 16
4777 4977 18
4778 4978 19
4779 4979 13
4780 4980 21
4781 4981 16
4782 4982 17
4783 4983 21
4784 4984 15
4785 4985 16
4786 4986 0
4787 4987 18
4788 4988 27
4789 4989 14
4790 4990 33
4791 4991 34
4792 4992 25
4793 4993 23
4794 4994 30
4795 4995 30
4796 4996 14
4797 4997 23
4798 4998 17
4799 4999 14
4800 5000 10
4801 5001 8
4802 5002 15
4803 5003 15
4804 5004 26
4805 5005 15
4806 5006 8
4807 5007 16
4808 5008 13
4809 5009 19
4810 5010 8
4811 5011 27
4812 5012 13
4813 5013 16
4814 5014 9
4815 5015 0
4816 5016 15
4817 5017 10
4818 5018 8
4819 5019 22
4820 5020 16
4821 5021 27
4822 5022 31
4823 5023 29
4824 5024 35
4825 5025 15
4826 5026 25
4827 5027 15
4828 5028 14
4829 5029 20
4830 5030 28
4831 5031 9
4832 5032 26
4833 5033 15
4834 5034 12
4835 5035 10
4836 5036 6
4837 5037 15
4838 5038 9
4839 5039 6
4840 5040 0
4841 5041 13
4842 5042 3
4843 5043 1
4844 5044 0
4845 5045 5
4846 5046 31
4847 5047 35
4848 5048 32
4849 5049 39
4850 5050 41
4851 5051 35
4852 5052 35
4853 5053 9
4854 5054 9
4855 5055 12
4856 5056 18
4857 5057 6
4858 5058 12
4859 5059 20
4860 5060 13
4861 5061 8
4862 5062 5
4863 5063 4
4864 5064 4
4865 5065 6
4866 5066 7
4867 5067 18
4868 5068 5
4869 5069 6
4870 5070 15
4871 5071 13
4872 5072 0
4873 5073 8
4874 5074 5
4875 5075 14
4876 5076 3
4877 5077 1
4878 5078 2
4879 5079 6
4880 5080 0
4881 5081 8
4882 5082 1
4883 5083 7
4884 5084 16
4885 5085 8
4886 5086 14
4887 5087 1
4888 5088 5
4889 5089 6
4890 5090 2
4891 5091 21
4892 5092 0
4893 5093 3
4894 5094 12
4895 5095 11
4896 5096 17
4897 5097 13
4898 5098 15
4899 5099 8
4900 5100 5
4901 5101 6
4902 5102 9
4903 5103 18
4904 5104 11
4905 5105 10
4906 5106 9
4907 5107 13
4908 5108 13
4909 5109 11
4910 5110 10
4911 5111 3
4912 5112 0
4913 5113 3
4914 5114 0
4915 5115 3
4916 5116 1
4917 5117 6
4918 5118 3
4919 5119 3
4920 5120 6
4921 5121 3
4922 5122 2
4923 5123 1
4924 5124 5
4925 5125 8
4926 5126 8
4927 5127 14
4928 5128 3
4929 5129 5
4930 5130 7
4931 5131 3
4932 5132 0
4933 5133 5
4934 5134 4
4935 5135 10
4936 5136 12
4937 5137 12
4938 5138 7
4939 5139 13
4940 5140 18
4941 5141 5
4942 5142 6
4943 5143 6
4944 5144 3
4945 5145 0
4946 5146 1
4947 5147 3
4948 5148 3
4949 5149 6
4950 5150 0
4951 5151 11
4952 5152 9
4953 5153 7
4954 5154 14
4955 5155 14
4956 5156 20
4957 5157 6
4958 5158 21
4959 5159 7
4960 5160 17
4961 5161 8
4962 5162 12
4963 5163 5
4964 5164 8
4965 5165 8
4966 5166 6
4967 5167 7
4968 5168 16
4969 5169 9
4970 5170 1
4971 5171 4
4972 5172 1
4973 5173 3
4974 5174 6
4975 5175 9
4976 5176 3
4977 5177 1
4978 5178 5
4979 5179 2
4980 5180 0
4981 5181 6
4982 5182 1
4983 5183 2
4984 5184 1
4985 5185 3
4986 5186 0
4987 5187 1
4988 5188 0
4989 5189 8
4990 5190 3
4991 5191 0
4992 5192 4
4993 5193 0
4994 5194 6
4995 5195 0
4996 5196 6
4997 5197 8
4998 5198 4
4999 5199 3
5000 5200 6
5001 5201 3
5002 5202 10
5003 5203 1
5004 5204 0
5005 5205 4
5006 5206 1
5007 5207 8
5008 5208 5
5009 5209 7
5010 5210 1
5011 5211 1
5012 5212 1
5013 5213 1
5014 5214 3
5015 5215 1
5016 5216 1
5017 5217 0
5018 5218 5
5019 5219 0
5020 5220 1
5021 5221 0
5022 5222 4
5023 5223 10
5024 5224 25
5025 5225 31
5026 5226 3
5027 5227 3
5028 5228 3
5029 5229 4
5030 5230 3
5031 5231 0
5032 5232 5
5033 5233 1
5034 5234 15
5035 5235 26
5036 5236 22
5037 5237 10
5038 5238 32
5039 5239 31
5040 5240 30
5041 5241 21
5042 5242 11
5043 5243 1
5044 5244 7
5045 5245 8
5046 5246 6
5047 5247 3
5048 5248 3
5049 5249 19
5050 5250 19
5051 5251 19
5052 5252 31
5053 5253 25
5054 5254 22
5055 5255 19
5056 5256 12
5057 5257 9
5058 5258 3
5059 5259 3
5060 5260 15
5061 5261 5
5062 5262 9
5063 5263 13
5064 5264 0
5065 5265 10
5066 5266 9
5067 5267 10
5068 5268 6
5069 5269 0
5070 5270 5
5071 5271 0
5072 5272 10
5073 5273 8
5074 5274 15
5075 5275 5
5076 5276 7
5077 5277 1
5078 5278 5
5079 5279 3
5080 5280 0
5081 5281 1
5082 5282 6
5083 5283 5
5084 5284 0
5085 5285 13
5086 5286 25
5087 5287 11
5088 5288 14
5089 5289 19
5090 5290 8
5091 5291 14
5092 5292 14
5093 5293 14
5094 5294 9
5095 5295 0
5096 5296 6
5097 5297 4
5098 5298 8
5099 5299 21
5100 5300 17
5101 5301 43
5102 5302 43
5103 5303 38
5104 5304 24
5105 5305 46
5106 5306 55
5107 5307 42
5108 5308 49
5109 5309 58
5110 5310 46
5111 5311 18
5112 5312 18
5113 5313 26
5114 5314 32
5115 5315 9
5116 5316 22
5117 5317 20
5118 5318 35
5119 5319 33
5120 5320 28
5121 5321 24
5122 5322 25
5123 5323 29
5124 5324 26
5125 5325 24
5126 5326 23
5127 5327 21
5128 5328 26
5129 5329 20
5130 5330 18
5131 5331 27
5132 5332 22
5133 5333 12
5134 5334 21
5135 5335 18
5136 5336 10
5137 5337 23
5138 5338 11
5139 5339 17
5140 5340 17
5141 5341 28
5142 5342 22
5143 5343 26
5144 5344 24
5145 5345 20
5146 5346 12
5147 5347 30
5148 5348 24
5149 5349 30
5150 5350 7
5151 5351 1
5152 5352 0
5153 5353 1
5154 5354 0
5155 5355 0
5156 5356 0
5157 5357 15
5158 5358 8
5159 5359 0
5160 5360 4
5161 5361 0
5162 5362 4
5163 5363 12
5164 5364 10
5165 5365 16
5166 5366 32
5167 5367 33
5168 5368 38
5169 5369 42
5170 5370 38
5171 5371 43
5172 5372 44
5173 5373 25
5174 5374 19
5175 5375 41
5176 5376 21
5177 5377 46
5178 5378 49
5179 5379 20
5180 5380 43
5181 5381 46
5182 5382 49
5183 5383 43
5184 5384 31
5185 5385 47
5186 5386 14
5187 5387 8
5188 5388 61
5189 5389 32
5190 5390 68
5191 5391 43
5192 5392 58
5193 5393 58
5194 5394 28
5195 5395 51
5196 5396 34
5197 5397 43
5198 5398 34
5199 5399 22
5200 5400 52
5201 5401 33
5202 5402 42
5203 5403 58
5204 5404 73
5205 5405 80
5206 5406 50
5207 5407 42
5208 5408 52
5209 5409 56
5210 5410 60
5211 5411 53
5212 5412 46
5213 5413 38
5214 5414 54
5215 5415 34
5216 5416 55
5217 5417 56
5218 5418 69
5219 5419 26
5220 5420 34
5221 5421 32
5222 5422 48
5223 5423 51
5224 5424 36
5225 5425 34
5226 5426 31
5227 5427 34
5228 5428 63
5229 5429 57
5230 5430 84
5231 5431 72
5232 5432 71
5233 5433 87
5234 5434 79
5235 5435 69
5236 5436 76
5237 5437 62
5238 5438 70
5239 5439 66
5240 5440 100
5241 5441 83
5242 5442 99
5243 5443 80
5244 5444 95
5245 5445 77
5246 5446 72
5247 5447 61
5248 5448 79
5249 5449 106
5250 5450 72
5251 5451 81
5252 5452 64
5253 5453 61
5254 5454 62
5255 5455 49
5256 5456 57
5257 5457 50
5258 5458 51
5259 5459 69
5260 5460 56
5261 5461 51
5262 5462 45
5263 5463 55
5264 5464 49
5265 5465 49
5266 5466 49
5267 5467 69
5268 5468 76
5269 5469 66
5270 5470 63
5271 5471 83
5272 5472 95
5273 5473 90
5274 5474 79
5275 5475 69
5276 5476 74
5277 5477 79
5278 5478 61
5279 5479 61
5280 5480 67
5281 5481 74
5282 5482 77
5283 5483 64
5284 5484 77
5285 5485 70
5286 5486 62
5287 5487 74
5288 5488 59
5289 5489 56
5290 5490 59
5291 5491 46
5292 5492 53
5293 5493 49
5294 5494 45
5295 5495 75
5296 5496 46
5297 5497 67
5298 5498 73
5299 5499 54
5300 5500 44
5301 5501 30
5302 5502 48
5303 5503 29
5304 5504 64
5305 5505 60
5306 5506 62
5307 5507 51
5308 5508 43
5309 5509 33
5310 5510 50
5311 5511 45
5312 5512 47
5313 5513 48
5314 5514 65
5315 5515 32
5316 5516 51
5317 5517 55
5318 5518 73
5319 5519 76
5320 5520 63
5321 5521 35
5322 5522 65
5323 5523 76
5324 5524 88
5325 5525 56
5326 5526 78
5327 5527 66
5328 5528 27
5329 5529 31
5330 5530 50
5331 5531 27
5332 5532 30
5333 5533 27
5334 5534 39
5335 5535 18
5336 5536 21
5337 5537 15
5338 5538 25
5339 5539 39
5340 5540 25
5341 5541 22
5342 5542 23
5343 5543 21
5344 5544 23
5345 5545 13
5346 5546 30
5347 5547 18
5348 5548 34
5349 5549 21
5350 5550 28
5351 5551 25
5352 5552 37
5353 5553 26
5354 5554 30
5355 5555 13
5356 5556 23
5357 5557 15
5358 5558 17
5359 5559 26
5360 5560 23
5361 5561 22
5362 5562 35
5363 5563 54
5364 5564 48
5365 5565 25
5366 5566 37
5367 5567 41
5368 5568 45
5369 5569 31
5370 5570 45
5371 5571 39
5372 5572 31
5373 5573 40
5374 5574 30
5375 5575 57
5376 5576 39
5377 5577 50
5378 5578 55
5379 5579 55
5380 5580 44
5381 5581 41
5382 5582 35
5383 5583 20
5384 5584 28
5385 5585 17
5386 5586 48
5387 5587 33
5388 5588 45
5389 5589 52
5390 5590 61
5391 5591 51
5392 5592 58
5393 5593 26
5394 5594 59
5395 5595 49
5396 5596 49
5397 5597 35
5398 5598 28
5399 5599 22
5400 5600 9
5401 5601 2
5402 5602 20
5403 5603 22
5404 5604 15
5405 5605 33
5406 5606 60
5407 5607 62
5408 5608 33
5409 5609 29
5410 5610 31
5411 5611 36
5412 5612 43
5413 5613 28
5414 5614 43
5415 5615 34
5416 5616 23
5417 5617 30
5418 5618 42
5419 5619 24
5420 5620 23
5421 5621 22
5422 5622 31
5423 5623 34
5424 5624 22
5425 5625 15
5426 5626 28
5427 5627 22
5428 5628 23
5429 5629 23
5430 5630 24
5431 5631 18
5432 5632 25
5433 5633 29
5434 5634 31
5435 5635 15
5436 5636 19
5437 5637 25
5438 5638 34
5439 5639 24
5440 5640 18
5441 5641 35
5442 5642 20
5443 5643 8
5444 5644 34
5445 5645 36
5446 5646 46
5447 5647 40
5448 5648 28
5449 5649 45
5450 5650 23
5451 5651 1
5452 5652 7
5453 5653 19
5454 5654 18
5455 5655 6
5456 5656 20
5457 5657 11
5458 5658 10
5459 5659 12
5460 5660 15
5461 5661 29
5462 5662 7
5463 5663 17
5464 5664 38
5465 5665 37
5466 5666 12
5467 5667 19
5468 5668 19
5469 5669 25
5470 5670 23
5471 5671 10
5472 5672 15
5473 5673 21
5474 5674 16
5475 5675 18
5476 5676 1
5477 5677 22
5478 5678 22
5479 5679 14
5480 5680 10
5481 5681 15
5482 5682 6
5483 5683 16
5484 5684 9
5485 5685 13
5486 5686 10
5487 5687 38
5488 5688 32
5489 5689 18
5490 5690 37
5491 5691 15
5492 5692 29
5493 5693 8
5494 5694 11
5495 5695 32
5496 5696 19
5497 5697 10
5498 5698 0
5499 5699 18
5500 5700 15
5501 5701 10
5502 5702 8
5503 5703 13
5504 5704 8
5505 5705 5
5506 5706 14
5507 5707 20
5508 5708 9
5509 5709 22
5510 5710 15
5511 5711 19
5512 5712 43
5513 5713 41
5514 5714 30
5515 5715 38
5516 5716 24
5517 5717 19
5518 5718 27
5519 5719 40
5520 5720 30
5521 5721 44
5522 5722 35
5523 5723 48
5524 5724 59
5525 5725 50
5526 5726 47
5527 5727 56
5528 5728 40
5529 5729 38
5530 5730 27
5531 5731 52
5532 5732 53
5533 5733 60
5534 5734 37
5535 5735 50
5536 5736 58
5537 5737 31
5538 5738 54
5539 5739 58
5540 5740 65
5541 5741 57
5542 5742 35
5543 5743 28
5544 5744 35
5545 5745 54
5546 5746 71
5547 5747 38
5548 5748 61
5549 5749 75
5550 5750 40
5551 5751 53
5552 5752 32
5553 5753 45
5554 5754 36
5555 5755 25
5556 5756 39
5557 5757 47
5558 5758 46
5559 5759 31
5560 5760 23
5561 5761 30
5562 5762 33
5563 5763 55
5564 5764 54
5565 5765 58
5566 5766 42
5567 5767 60
5568 5768 27
5569 5769 40
5570 5770 42
5571 5771 47
5572 5772 68
5573 5773 68
5574 5774 66
5575 5775 19
5576 5776 35
5577 5777 52
5578 5778 41
5579 5779 27
5580 5780 45
5581 5781 35
5582 5782 75
5583 5783 41
5584 5784 57
5585 5785 59
5586 5786 47
5587 5787 50
5588 5788 58
5589 5789 48
5590 5790 43
5591 5791 45
5592 5792 41
5593 5793 51
5594 5794 37
5595 5795 27
5596 5796 29
5597 5797 46
5598 5798 55
5599 5799 35
5600 5800 59
5601 5801 58
5602 5802 39
5603 5803 60
5604 5804 54
5605 5805 51
5606 5806 45
5607 5807 36
5608 5808 35
5609 5809 42
5610 5810 34
5611 5811 40
5612 5812 43
5613 5813 29
5614 5814 19
5615 5815 29
5616 5816 51
5617 5817 32
5618 5818 27
5619 5819 24
5620 5820 52
5621 5821 38
5622 5822 28
5623 5823 40
5624 5824 57
5625 5825 41
5626 5826 48
5627 5827 43
5628 5828 49
5629 5829 54
5630 5830 36
5631 5831 54
5632 5832 37
5633 5833 42
5634 5834 63
5635 5835 41
5636 5836 51
5637 5837 48
5638 5838 32
5639 5839 34
5640 5840 30
5641 5841 43
5642 5842 29
5643 5843 24
5644 5844 38
5645 5845 45
5646 5846 40
5647 5847 38
5648 5848 35
5649 5849 32
5650 5850 40
5651 5851 39
5652 5852 34
5653 5853 40
5654 5854 32
5655 5855 43
5656 5856 61
5657 5857 49
5658 5858 32
5659 5859 76
5660 5860 61
5661 5861 61
5662 5862 48
5663 5863 55
5664 5864 51
5665 5865 51
5666 5866 61
5667 5867 54
5668 5868 58
5669 5869 78
5670 5870 47
5671 5871 44
5672 5872 41
5673 5873 59
5674 5874 73
5675 5875 65
5676 5876 55
5677 5877 74
5678 5878 63
5679 5879 59
5680 5880 51
5681 5881 55
5682 5882 46
5683 5883 31
5684 5884 45
5685 5885 55
5686 5886 43
5687 5887 51
5688 5888 48
5689 5889 55
5690 5890 58
5691 5891 68
5692 5892 62
5693 5893 70
5694 5894 74
5695 5895 86
5696 5896 60
5697 5897 76
5698 5898 39
5699 5899 53
5700 5900 58
5701 5901 73
5702 5902 48
5703 5903 32
5704 5904 47
5705 5905 49
5706 5906 52
5707 5907 60
5708 5908 69
5709 5909 47
5710 5910 62
5711 5911 45
5712 5912 57
5713 5913 59
5714 5914 53
5715 5915 68
5716 5916 73
5717 5917 79
5718 5918 72
5719 5919 69
5720 5920 78
5721 5921 58
5722 5922 50
5723 5923 51
5724 5924 64
5725 5925 66
5726 5926 63
5727 5927 56
5728 5928 67
5729 5929 68
5730 5930 75
5731 5931 52
5732 5932 55
5733 5933 88
5734 5934 66
5735 5935 52
5736 5936 73
5737 5937 43
5738 5938 60
5739 5939 71
5740 5940 59
5741 5941 58
5742 5942 41
5743 5943 47
5744 5944 49
5745 5945 63
5746 5946 39
5747 5947 48
5748 5948 44
5749 5949 49
5750 5950 45
5751 5951 43
5752 5952 54
5753 5953 38
5754 5954 31
5755 5955 49
5756 5956 30
5757 5957 19
5758 5958 44
5759 5959 31
5760 5960 29
5761 5961 35
5762 5962 34
5763 5963 34
5764 5964 36
5765 5965 30
5766 5966 25
5767 5967 29
5768 5968 26
5769 5969 28
5770 5970 18
5771 5971 18
5772 5972 25
5773 5973 17
5774 5974 30
5775 5975 46
5776 5976 51
5777 5977 36
5778 5978 56
5779 5979 61
5780 5980 45
5781 5981 47
5782 5982 49
5783 5983 38
5784 5984 45
5785 5985 62
5786 5986 75
5787 5987 69
5788 5988 41
5789 5989 56
5790 5990 88
5791 5991 59
5792 5992 45
5793 5993 55
5794 5994 75
5795 5995 101
5796 5996 116
5797 5997 71
5798 5998 76
5799 5999 84
5800 6000 83
5801 6001 92
5802 6002 78
5803 6003 115
5804 6004 88
5805 6005 88
5806 6006 69
5807 6007 68
5808 6008 61
5809 6009 68
5810 6010 57
5811 6011 82
5812 6012 45
5813 6013 55
5814 6014 75
5815 6015 91
5816 6016 47
5817 6017 46
5818 6018 45
5819 6019 49
5820 6020 40
5821 6021 34
5822 6022 27
5823 6023 62
5824 6024 43
5825 6025 52
5826 6026 57
5827 6027 49
5828 6028 41
5829 6029 42
5830 6030 39
5831 6031 55
5832 6032 54
5833 6033 67
5834 6034 40
5835 6035 46
5836 6036 68
5837 6037 66
5838 6038 35
5839 6039 49
5840 6040 58
5841 6041 39
5842 6042 55
5843 6043 67
5844 6044 38
5845 6045 69
5846 6046 73
5847 6047 51
5848 6048 61
5849 6049 86
5850 6050 57
5851 6051 57
5852 6052 55
5853 6053 32
5854 6054 25
5855 6055 39
5856 6056 33
5857 6057 40
5858 6058 35
5859 6059 38
5860 6060 48
5861 6061 52
5862 6062 45
5863 6063 45
5864 6064 46
5865 6065 44
5866 6066 58
5867 6067 61
5868 6068 49
5869 6069 48
5870 6070 43
5871 6071 70
5872 6072 48
5873 6073 36
5874 6074 42
5875 6075 60
5876 6076 45
5877 6077 68
5878 6078 52
5879 6079 48
5880 6080 43
5881 6081 42
5882 6082 46
5883 6083 49
5884 6084 43
5885 6085 45
5886 6086 43
5887 6087 69
5888 6088 64
5889 6089 62
5890 6090 50
5891 6091 61
5892 6092 69
5893 6093 49
5894 6094 50
5895 6095 45
5896 6096 57
5897 6097 65
5898 6098 51
5899 6099 47
5900 6100 55
5901 6101 51
5902 6102 46
5903 6103 34
5904 6104 42
5905 6105 61
5906 6106 52
5907 6107 48
5908 6108 39
5909 6109 51
5910 6110 49
5911 6111 38
5912 6112 45
5913 6113 43
5914 6114 59
5915 6115 51
5916 6116 77
5917 6117 38
5918 6118 56
5919 6119 75
5920 6120 68
5921 6121 48
5922 6122 57
5923 6123 60
5924 6124 61
5925 6125 33
5926 6126 70
5927 6127 67
5928 6128 63
5929 6129 49
5930 6130 51
5931 6131 52
5932 6132 46
5933 6133 49
5934 6134 63
5935 6135 46
5936 6136 63
5937 6137 74
5938 6138 57
5939 6139 49
5940 6140 53
5941 6141 60
5942 6142 52
5943 6143 59
5944 6144 34
5945 6145 53
5946 6146 43
5947 6147 49
5948 6148 42
5949 6149 48
5950 6150 37
5951 6151 42
5952 6152 52
5953 6153 38
5954 6154 36
5955 6155 36
5956 6156 52
5957 6157 43
5958 6158 49
5959 6159 29
5960 6160 41
5961 6161 34
5962 6162 42
5963 6163 42
5964 6164 41
5965 6165 44
5966 6166 56
5967 6167 59
5968 6168 69
5969 6169 65
5970 6170 47
5971 6171 47
5972 6172 57
5973 6173 48
5974 6174 47
5975 6175 85
5976 6176 64
5977 6177 34
5978 6178 49
5979 6179 43
5980 6180 53
5981 6181 49
5982 6182 58
5983 6183 48
5984 6184 56
5985 6185 53
5986 6186 30
5987 6187 53
5988 6188 75
5989 6189 67
5990 6190 52
5991 6191 48
5992 6192 63
5993 6193 35
5994 6194 48
5995 6195 63
5996 6196 64
5997 6197 42
5998 6198 36
5999 6199 58
6000 6200 51
6001 6201 61
6002 6202 53
6003 6203 91
6004 6204 51
6005 6205 69
6006 6206 50
6007 6207 67
6008 6208 59
6009 6209 39
6010 6210 67
6011 6211 37
6012 6212 43
6013 6213 61
6014 6214 20
6015 6215 40
6016 6216 42
6017 6217 40
6018 6218 61
6019 6219 40
6020 6220 50
6021 6221 26
6022 6222 38
6023 6223 39
6024 6224 28
6025 6225 49
6026 6226 40
6027 6227 38
6028 6228 28
6029 6229 36
6030 6230 21
6031 6231 52
6032 6232 38
6033 6233 43
6034 6234 57
6035 6235 66
6036 6236 35
6037 6237 47
6038 6238 38
6039 6239 45
6040 6240 48
6041 6241 33
6042 6242 66
6043 6243 58
6044 6244 55
6045 6245 40
6046 6246 33
6047 6247 45
6048 6248 39
6049 6249 54
6050 6250 49
6051 6251 36
6052 6252 41
6053 6253 52
6054 6254 42
6055 6255 44
6056 6256 51
6057 6257 34
6058 6258 47
6059 6259 48
6060 6260 52
6061 6261 58
6062 6262 47
6063 6263 39
6064 6264 65
6065 6265 49
6066 6266 59
6067 6267 59
6068 6268 44
6069 6269 59
6070 6270 66
6071 6271 57
6072 6272 54
6073 6273 42
6074 6274 52
6075 6275 63
6076 6276 48
6077 6277 65
6078 6278 43
6079 6279 62
6080 6280 50
6081 6281 58
6082 6282 61
6083 6283 66
6084 6284 76
6085 6285 77
6086 6286 76
6087 6287 78
6088 6288 97
6089 6289 83
6090 6290 70
6091 6291 72
6092 6292 75
6093 6293 69
6094 6294 67
6095 6295 78
6096 6296 67
6097 6297 72
6098 6298 90
6099 6299 88
6100 6300 69
6101 6301 80
6102 6302 89
6103 6303 85
6104 6304 70
6105 6305 86
6106 6306 80
6107 6307 75
6108 6308 80
6109 6309 83
6110 6310 83
6111 6311 67
6112 6312 57
6113 6313 72
6114 6314 72
6115 6315 83
6116 6316 87
6117 6317 83
6118 6318 86
6119 6319 54
6120 6320 77
6121 6321 69
6122 6322 77
6123 6323 84
6124 6324 86
6125 6325 91
6126 6326 81
6127 6327 71
6128 6328 79
6129 6329 96
6130 6330 68
6131 6331 102
6132 6332 71
6133 6333 75
6134 6334 92
6135 6335 73
6136 6336 72
6137 6337 74
6138 6338 83
6139 6339 78
6140 6340 54
6141 6341 62
6142 6342 43
6143 6343 74
6144 6344 56
6145 6345 37
6146 6346 55
6147 6347 72
6148 6348 87
6149 6349 62
6150 6350 50
6151 6351 79
6152 6352 71
6153 6353 51
6154 6354 65
6155 6355 61
6156 6356 43
6157 6357 54
6158 6358 69
6159 6359 71
6160 6360 63
6161 6361 48
6162 6362 60
6163 6363 68
6164 6364 65
6165 6365 53
6166 6366 48
6167 6367 61
6168 6368 75
6169 6369 63
6170 6370 87
6171 6371 69
6172 6372 70
6173 6373 48
6174 6374 61
6175 6375 65
6176 6376 62
6177 6377 52
6178 6378 55
6179 6379 69
6180 6380 64
6181 6381 69
6182 6382 64
6183 6383 65
6184 6384 60
6185 6385 76
6186 6386 48
6187 6387 52
6188 6388 56
6189 6389 64
6190 6390 52
6191 6391 58
6192 6392 57
6193 6393 51
6194 6394 79
6195 6395 60
6196 6396 59
6197 6397 66
6198 6398 74
6199 6399 70
6200 6400 77
6201 6401 56
6202 6402 83
6203 6403 68
6204 6404 53
6205 6405 81
6206 6406 73
6207 6407 74
6208 6408 93
6209 6409 78
6210 6410 73
6211 6411 75
6212 6412 70
6213 6413 82
6214 6414 57
6215 6415 51
6216 6416 77
6217 6417 81
6218 6418 91
6219 6419 74
6220 6420 71
6221 6421 64
6222 6422 77
6223 6423 63
6224 6424 67
6225 6425 52
6226 6426 75
6227 6427 58
6228 6428 74
6229 6429 70
6230 6430 85
6231 6431 66
6232 6432 70
6233 6433 57
6234 6434 51
6235 6435 67
6236 6436 62
6237 6437 45
6238 6438 30
6239 6439 60
6240 6440 50
6241 6441 57
6242 6442 36
6243 6443 37
6244 6444 39
6245 6445 20
6246 6446 50
6247 6447 34
6248 6448 30
6249 6449 24
6250 6450 26
6251 6451 28
6252 6452 16
6253 6453 35
6254 6454 35
6255 6455 24
6256 6456 32
6257 6457 34
6258 6458 30
6259 6459 19
6260 6460 27
6261 6461 36
6262 6462 20
6263 6463 30
6264 6464 26
6265 6465 23
6266 6466 26
6267 6467 38
6268 6468 42
6269 6469 26
6270 6470 40
6271 6471 32
6272 6472 35
6273 6473 25
6274 6474 34
6275 6475 44
6276 6476 52
6277 6477 40
6278 6478 57
6279 6479 50
6280 6480 47
6281 6481 43
6282 6482 52
6283 6483 46
6284 6484 41
6285 6485 34
6286 6486 35
6287 6487 37
6288 6488 54
6289 6489 37
6290 6490 40
6291 6491 45
6292 6492 41
6293 6493 47
6294 6494 44
6295 6495 37
6296 6496 51
6297 6497 37
6298 6498 57
6299 6499 42
6300 6500 34
6301 6501 38
6302 6502 53
6303 6503 37
6304 6504 31
6305 6505 57
6306 6506 55
6307 6507 48
6308 6508 64
6309 6509 58
6310 6510 48
6311 6511 61
6312 6512 55
6313 6513 61
6314 6514 64
6315 6515 68
6316 6516 75
6317 6517 62
6318 6518 77
6319 6519 57
6320 6520 62
6321 6521 64
6322 6522 70
6323 6523 60
6324 6524 68
6325 6525 50
6326 6526 41
6327 6527 45
6328 6528 53
6329 6529 37
6330 6530 68
6331 6531 63
6332 6532 58
6333 6533 35
6334 6534 38
6335 6535 50
6336 6536 44
6337 6537 36
6338 6538 56
6339 6539 48
6340 6540 39
6341 6541 40
6342 6542 45
6343 6543 48
6344 6544 49
6345 6545 59
6346 6546 57
6347 6547 44
6348 6548 34
6349 6549 44
6350 6550 44
6351 6551 57
6352 6552 41
6353 6553 42
6354 6554 41
6355 6555 40
6356 6556 43
6357 6557 52
6358 6558 59
6359 6559 43
6360 6560 38
6361 6561 41
6362 6562 58
6363 6563 46
6364 6564 47
6365 6565 31
6366 6566 56
6367 6567 55
6368 6568 54
6369 6569 49
6370 6570 43
6371 6571 57
6372 6572 44
6373 6573 54
6374 6574 54
6375 6575 38
6376 6576 55
6377 6577 40
6378 6578 35
6379 6579 46
6380 6580 40
6381 6581 50
6382 6582 39
6383 6583 32
6384 6584 32
6385 6585 47
6386 6586 43
6387 6587 44
6388 6588 30
6389 6589 50
6390 6590 50
6391 6591 45
6392 6592 42
6393 6593 39
6394 6594 39
6395 6595 40
6396 6596 49
6397 6597 44
6398 6598 44
6399 6599 46
6400 6600 50
6401 6601 35
6402 6602 35
6403 6603 45
6404 6604 35
6405 6605 47
6406 6606 41
6407 6607 56
6408 6608 42
6409 6609 32
6410 6610 43
6411 6611 56
6412 6612 52
6413 6613 68
6414 6614 69
6415 6615 91
6416 6616 62
6417 6617 64
6418 6618 61
6419 6619 70
6420 6620 63
6421 6621 79
6422 6622 58
6423 6623 80
6424 6624 58
6425 6625 85
6426 6626 73
6427 6627 97
6428 6628 58
6429 6629 69
6430 6630 61
6431 6631 54
6432 6632 51
6433 6633 66
6434 6634 68
6435 6635 54
6436 6636 47
6437 6637 68
6438 6638 43
6439 6639 51
6440 6640 48
6441 6641 37
6442 6642 38
6443 6643 44
6444 6644 40
6445 6645 37
6446 6646 48
6447 6647 59
6448 6648 72
6449 6649 48
6450 6650 59
6451 6651 49
6452 6652 62
6453 6653 57
6454 6654 63
6455 6655 68
6456 6656 71
6457 6657 66
6458 6658 61
6459 6659 72
6460 6660 64
6461 6661 73
6462 6662 73
6463 6663 66
6464 6664 68
6465 6665 67
6466 6666 66
6467 6667 59
6468 6668 71
6469 6669 68
6470 6670 57
6471 6671 41
6472 6672 46
6473 6673 42
6474 6674 51
6475 6675 50
6476 6676 44
6477 6677 52
6478 6678 42
6479 6679 63
6480 6680 54
6481 6681 54
6482 6682 53
6483 6683 44
6484 6684 48
6485 6685 49
6486 6686 46
6487 6687 53
6488 6688 48
6489 6689 39
6490 6690 32
6491 6691 38
6492 6692 45
6493 6693 37
6494 6694 51
6495 6695 60
6496 6696 59
6497 6697 34
6498 6698 75
6499 6699 61
6500 6700 36
6501 6701 38
6502 6702 43
6503 6703 58
6504 6704 55
6505 6705 45
6506 6706 70
6507 6707 57
6508 6708 48
6509 6709 56
6510 6710 50
6511 6711 53
6512 6712 46
6513 6713 51
6514 6714 51
6515 6715 56
6516 6716 47
6517 6717 38
6518 6718 42
6519 6719 44
6520 6720 44
6521 6721 52
6522 6722 40
6523 6723 33
6524 6724 45
6525 6725 36
6526 6726 42
6527 6727 46
6528 6728 32
6529 6729 44
6530 6730 48
6531 6731 49
6532 6732 46
6533 6733 64
6534 6734 57
6535 6735 66
6536 6736 47
6537 6737 48
6538 6738 52
6539 6739 51
6540 6740 55
6541 6741 51
6542 6742 72
6543 6743 85
6544 6744 75
6545 6745 69
6546 6746 82
6547 6747 93
6548 6748 81
6549 6749 80
6550 6750 74
6551 6751 70
6552 6752 86
6553 6753 76
6554 6754 74
6555 6755 85
6556 6756 65
6557 6757 69
6558 6758 65
6559 6759 96
6560 6760 75
6561 6761 95
6562 6762 103
6563 6763 93
6564 6764 85
6565 6765 73
6566 6766 87
6567 6767 92
6568 6768 77
6569 6769 93
6570 6770 84
6571 6771 95
6572 6772 107
6573 6773 115
6574 6774 90
6575 6775 113
6576 6776 92
6577 6777 95
6578 6778 76
6579 6779 103
6580 6780 95
6581 6781 90
6582 6782 99
6583 6783 102
6584 6784 80
6585 6785 86
6586 6786 67
6587 6787 116
6588 6788 86
6589 6789 99
6590 6790 109
6591 6791 107
6592 6792 104
6593 6793 75
6594 6794 112
6595 6795 97
6596 6796 80
6597 6797 71
6598 6798 87
6599 6799 80
6600 6800 95
6601 6801 89
6602 6802 71
6603 6803 76
6604 6804 79
6605 6805 69
6606 6806 86
6607 6807 85
6608 6808 75
6609 6809 66
6610 6810 74
6611 6811 89
6612 6812 80
6613 6813 66
6614 6814 103
6615 6815 108
6616 6816 92
6617 6817 94
6618 6818 83
6619 6819 89
6620 6820 83
6621 6821 94
6622 6822 72
6623 6823 68
6624 6824 95
6625 6825 82
6626 6826 81
6627 6827 78
6628 6828 66
6629 6829 88
6630 6830 68
6631 6831 81
6632 6832 55
6633 6833 74
6634 6834 66
6635 6835 60
6636 6836 66
6637 6837 58
6638 6838 54
6639 6839 79
6640 6840 97
6641 6841 74
6642 6842 62
6643 6843 58
6644 6844 67
6645 6845 77
6646 6846 66
6647 6847 51
6648 6848 48
6649 6849 72
6650 6850 62
6651 6851 74
6652 6852 55
6653 6853 68
6654 6854 69
6655 6855 72
6656 6856 63
6657 6857 74
6658 6858 75
6659 6859 73
6660 6860 81
6661 6861 48
6662 6862 74
6663 6863 55
6664 6864 68
6665 6865 63
6666 6866 66
6667 6867 37
6668 6868 41
6669 6869 66
6670 6870 90
6671 6871 56
6672 6872 69
6673 6873 74
6674 6874 47
6675 6875 54
6676 6876 77
6677 6877 59
6678 6878 56
6679 6879 69
6680 6880 55
6681 6881 59
6682 6882 57
6683 6883 62
6684 6884 61
6685 6885 66
6686 6886 55
6687 6887 51
6688 6888 64
6689 6889 63
6690 6890 73
6691 6891 68
6692 6892 58
6693 6893 63
6694 6894 54
6695 6895 58
6696 6896 71
6697 6897 60
6698 6898 53
6699 6899 45
6700 6900 76
6701 6901 74
6702 6902 67
6703 6903 72
6704 6904 56
6705 6905 57
6706 6906 81
6707 6907 88
6708 6908 74
6709 6909 67
6710 6910 68
6711 6911 57
6712 6912 73
6713 6913 72
6714 6914 66
6715 6915 63
6716 6916 67
6717 6917 73
6718 6918 67
6719 6919 75
6720 6920 44
6721 6921 59
6722 6922 61
6723 6923 44
6724 6924 57
6725 6925 75
6726 6926 71
6727 6927 60
6728 6928 80
6729 6929 69
6730 6930 71
6731 6931 72
6732 6932 51
6733 6933 49
6734 6934 66
6735 6935 66
6736 6936 64
6737 6937 78
6738 6938 62
6739 6939 69
6740 6940 57
6741 6941 64
6742 6942 73
6743 6943 53
6744 6944 45
6745 6945 69
6746 6946 56
6747 6947 64
6748 6948 70
6749 6949 55
6750 6950 48
6751 6951 51
6752 6952 62
6753 6953 72
6754 6954 59
6755 6955 74
6756 6956 59
6757 6957 48
6758 6958 48
6759 6959 59
6760 6960 66
6761 6961 61
6762 6962 60
6763 6963 75
6764 6964 47
6765 6965 56
6766 6966 73
6767 6967 49
6768 6968 71
6769 6969 69
6770 6970 71
6771 6971 53
6772 6972 59
6773 6973 64
6774 6974 68
6775 6975 51
6776 6976 59
6777 6977 59
6778 6978 46
6779 6979 70
6780 6980 67
6781 6981 72
6782 6982 68
6783 6983 70
6784 6984 62
6785 6985 80
6786 6986 67
6787 6987 74
6788 6988 60
6789 6989 70
6790 6990 68
6791 6991 62
6792 6992 64
6793 6993 69
6794 6994 68
6795 6995 59
6796 6996 72
6797 6997 73
6798 6998 64
6799 6999 60
6800 7000 47
6801 7001 53
