# Supplementary material for: Histone variant H2A.Z modulates nucleosome dynamics to promote DNA accessibility
Source: Nat Commun. 2023 Feb 11;14:769. doi: 10.1038/s41467-023-36465-5 (PMC9918499; doi:10.1038/s41467-023-36465-5)
Supplement: Supplementary file 4 — Source Data [file 41467_2023_36465_MOESM4_ESM.zip › data/H2AZ_Ctail_hist_DNA_interaction_tot_1.txt]

1 201 18
2 202 16
3 203 14
4 204 16
5 205 26
6 206 9
7 207 9
8 208 10
9 209 16
10 210 14
11 211 9
12 212 10
13 213 9
14 214 5
15 215 12
16 216 7
17 217 7
18 218 4
19 219 12
20 220 16
21 221 10
22 222 9
23 223 12
24 224 10
25 225 12
26 226 18
27 227 16
28 228 14
29 229 16
30 230 10
31 231 7
32 232 14
33 233 14
34 234 12
35 235 19
36 236 5
37 237 12
38 238 5
39 239 0
40 240 0
41 241 7
42 242 4
43 243 0
44 244 5
45 245 5
46 246 14
47 247 12
48 248 12
49 249 16
50 250 10
51 251 12
52 252 24
53 253 4
54 254 4
55 255 5
56 256 12
57 257 9
58 258 26
59 259 9
60 260 10
61 261 9
62 262 10
63 263 14
64 264 21
65 265 7
66 266 9
67 267 5
68 268 4
69 269 9
70 270 14
71 271 5
72 272 5
73 273 10
74 274 9
75 275 18
76 276 12
77 277 10
78 278 0
79 279 4
80 280 16
81 281 14
82 282 5
83 283 5
84 284 7
85 285 7
86 286 9
87 287 23
88 288 21
89 289 18
90 290 9
91 291 0
92 292 19
93 293 4
94 294 7
95 295 5
96 296 14
97 297 18
98 298 14
99 299 10
100 300 10
101 301 32
102 302 5
103 303 18
104 304 19
105 305 18
106 306 10
107 307 21
108 308 16
109 309 12
110 310 21
111 311 9
112 312 16
113 313 7
114 314 9
115 315 10
116 316 5
117 317 16
118 318 24
119 319 10
120 320 0
121 321 4
122 322 0
123 323 0
124 324 9
125 325 5
126 326 18
127 327 4
128 328 2
129 329 0
130 330 10
131 331 9
132 332 14
133 333 0
134 334 21
135 335 10
136 336 12
137 337 4
138 338 0
139 339 4
140 340 24
141 341 9
142 342 32
143 343 28
144 344 23
145 345 9
146 346 9
147 347 14
148 348 12
149 349 16
150 350 21
151 351 21
152 352 12
153 353 14
154 354 14
155 355 9
156 356 7
157 357 4
158 358 4
159 359 0
160 360 0
161 361 18
162 362 9
163 363 10
164 364 4
165 365 16
166 366 10
167 367 4
168 368 7
169 369 10
170 370 10
171 371 9
172 372 7
173 373 0
174 374 5
175 375 10
176 376 10
177 377 4
178 378 12
179 379 4
180 380 14
181 381 7
182 382 18
183 383 5
184 384 0
185 385 0
186 386 5
187 387 16
188 388 5
189 389 21
190 390 0
191 391 14
192 392 0
193 393 10
194 394 7
195 395 7
196 396 2
197 397 12
198 398 5
199 399 7
200 400 0
201 401 12
202 402 14
203 403 16
204 404 0
205 405 0
206 406 0
207 407 7
208 408 5
209 409 0
210 410 9
211 411 2
212 412 4
213 413 10
214 414 14
215 415 18
216 416 19
217 417 18
218 418 0
219 419 0
220 420 0
221 421 0
222 422 0
223 423 0
224 424 0
225 425 0
226 426 0
227 427 0
228 428 0
229 429 0
230 430 2
231 431 0
232 432 0
233 433 0
234 434 0
235 435 7
236 436 7
237 437 4
238 438 0
239 439 9
240 440 10
241 441 0
242 442 10
243 443 9
244 444 12
245 445 9
246 446 10
247 447 9
248 448 7
249 449 9
250 450 9
251 451 7
252 452 7
253 453 10
254 454 10
255 455 10
256 456 9
257 457 7
258 458 12
259 459 7
260 460 14
261 461 9
262 462 5
263 463 9
264 464 12
265 465 4
266 466 5
267 467 0
268 468 0
269 469 4
270 470 18
271 471 21
272 472 5
273 473 12
274 474 14
275 475 9
276 476 4
277 477 10
278 478 12
279 479 12
280 480 9
281 481 21
282 482 23
283 483 16
284 484 23
285 485 0
286 486 10
287 487 23
288 488 19
289 489 5
290 490 0
291 491 2
292 492 0
293 493 12
294 494 9
295 495 4
296 496 0
297 497 2
298 498 9
299 499 2
300 500 12
301 501 10
302 502 2
303 503 10
304 504 0
305 505 0
306 506 0
307 507 0
308 508 0
309 509 0
310 510 0
311 511 0
312 512 0
313 513 0
314 514 0
315 515 0
316 516 0
317 517 0
318 518 0
319 519 0
320 520 0
321 521 0
322 522 0
323 523 0
324 524 0
325 525 4
326 526 0
327 527 0
328 528 0
329 529 5
330 530 9
331 531 18
332 532 10
333 533 18
334 534 12
335 535 7
336 536 7
337 537 9
338 538 4
339 539 12
340 540 14
341 541 0
342 542 2
343 543 4
344 544 0
345 545 7
346 546 0
347 547 2
348 548 7
349 549 14
350 550 7
351 551 14
352 552 19
353 553 21
354 554 26
355 555 0
356 556 0
357 557 4
358 558 24
359 559 16
360 560 12
361 561 5
362 562 12
363 563 5
364 564 0
365 565 7
366 566 0
367 567 0
368 568 0
369 569 0
370 570 0
371 571 0
372 572 7
373 573 7
374 574 4
375 575 21
376 576 16
377 577 44
378 578 23
379 579 37
380 580 28
381 581 38
382 582 28
383 583 18
384 584 18
385 585 19
386 586 18
387 587 0
388 588 0
389 589 0
390 590 2
391 591 21
392 592 35
393 593 10
394 594 16
395 595 18
396 596 12
397 597 24
398 598 28
399 599 32
400 600 14
401 601 32
402 602 21
403 603 32
404 604 21
405 605 26
406 606 19
407 607 12
408 608 18
409 609 30
410 610 21
411 611 44
412 612 47
413 613 14
414 614 49
415 615 49
416 616 18
417 617 23
418 618 9
419 619 10
420 620 47
421 621 40
422 622 19
423 623 40
424 624 44
425 625 44
426 626 49
427 627 30
428 628 23
429 629 42
430 630 33
431 631 38
432 632 32
433 633 32
434 634 46
435 635 44
436 636 51
437 637 26
438 638 21
439 639 42
440 640 32
441 641 44
442 642 51
443 643 38
444 644 16
445 645 40
446 646 24
447 647 37
448 648 21
449 649 16
450 650 18
451 651 18
452 652 19
453 653 19
454 654 9
455 655 7
456 656 12
457 657 16
458 658 21
459 659 18
460 660 5
461 661 14
462 662 16
463 663 24
464 664 23
465 665 14
466 666 28
467 667 14
468 668 19
469 669 18
470 670 14
471 671 10
472 672 16
473 673 12
474 674 18
475 675 16
476 676 19
477 677 0
478 678 0
479 679 9
480 680 0
481 681 2
482 682 0
483 683 2
484 684 21
485 685 4
486 686 4
487 687 7
488 688 4
489 689 0
490 690 2
491 691 0
492 692 0
493 693 0
494 694 0
495 695 0
496 696 0
497 697 0
498 698 0
499 699 10
500 700 0
501 701 2
502 702 0
503 703 0
504 704 0
505 705 0
506 706 4
507 707 0
508 708 5
509 709 4
510 710 2
511 711 0
512 712 4
513 713 0
514 714 0
515 715 0
516 716 0
517 717 0
518 718 0
519 719 0
520 720 5
521 721 0
522 722 10
523 723 9
524 724 18
525 725 16
526 726 2
527 727 5
528 728 0
529 729 2
530 730 12
531 731 0
532 732 0
533 733 5
534 734 23
535 735 19
536 736 14
537 737 24
538 738 10
539 739 10
540 740 2
541 741 0
542 742 0
543 743 0
544 744 0
545 745 0
546 746 0
547 747 2
548 748 5
549 749 0
550 750 0
551 751 0
552 752 0
553 753 0
554 754 5
555 755 9
556 756 5
557 757 9
558 758 7
559 759 10
560 760 0
561 761 5
562 762 12
563 763 10
564 764 9
565 765 10
566 766 2
567 767 0
568 768 5
569 769 14
570 770 10
571 771 5
572 772 10
573 773 7
574 774 14
575 775 16
576 776 9
577 777 7
578 778 5
579 779 0
580 780 0
581 781 0
582 782 0
583 783 7
584 784 0
585 785 12
586 786 0
587 787 0
588 788 7
589 789 0
590 790 0
591 791 7
592 792 9
593 793 0
594 794 7
595 795 0
596 796 7
597 797 0
598 798 9
599 799 18
600 800 10
601 801 0
602 802 5
603 803 0
604 804 2
605 805 10
606 806 0
607 807 5
608 808 9
609 809 10
610 810 2
611 811 10
612 812 0
613 813 10
614 814 5
615 815 16
616 816 2
617 817 2
618 818 0
619 819 5
620 820 4
621 821 7
622 822 7
623 823 9
624 824 12
625 825 0
626 826 7
627 827 12
628 828 18
629 829 0
630 830 12
631 831 10
632 832 0
633 833 0
634 834 4
635 835 0
636 836 0
637 837 2
638 838 0
639 839 2
640 840 14
641 841 10
642 842 0
643 843 9
644 844 10
645 845 4
646 846 10
647 847 9
648 848 9
649 849 7
650 850 10
651 851 2
652 852 10
653 853 10
654 854 0
655 855 0
656 856 0
657 857 7
658 858 5
659 859 10
660 860 12
661 861 16
662 862 0
663 863 0
664 864 5
665 865 0
666 866 10
667 867 4
668 868 4
669 869 0
670 870 12
671 871 5
672 872 7
673 873 5
674 874 0
675 875 0
676 876 0
677 877 12
678 878 2
679 879 4
680 880 7
681 881 7
682 882 0
683 883 0
684 884 0
685 885 4
686 886 0
687 887 0
688 888 0
689 889 0
690 890 2
691 891 0
692 892 0
693 893 0
694 894 0
695 895 0
696 896 0
697 897 0
698 898 7
699 899 0
700 900 0
701 901 0
702 902 0
703 903 0
704 904 2
705 905 0
706 906 0
707 907 0
708 908 0
709 909 0
710 910 0
711 911 0
712 912 0
713 913 0
714 914 0
715 915 9
716 916 0
717 917 0
718 918 0
719 919 7
720 920 4
721 921 7
722 922 7
723 923 0
724 924 0
725 925 0
726 926 7
727 927 0
728 928 0
729 929 0
730 930 0
731 931 0
732 932 0
733 933 0
734 934 0
735 935 0
736 936 0
737 937 0
738 938 0
739 939 0
740 940 0
741 941 0
742 942 0
743 943 0
744 944 0
745 945 0
746 946 7
747 947 0
748 948 7
749 949 0
750 950 2
751 951 0
752 952 9
753 953 0
754 954 0
755 955 0
756 956 0
757 957 0
758 958 0
759 959 9
760 960 0
761 961 0
762 962 7
763 963 0
764 964 0
765 965 4
766 966 9
767 967 0
768 968 10
769 969 12
770 970 0
771 971 7
772 972 0
773 973 9
774 974 0
775 975 7
776 976 0
777 977 0
778 978 10
779 979 2
780 980 0
781 981 0
782 982 0
783 983 4
784 984 0
785 985 0
786 986 0
787 987 0
788 988 5
789 989 5
790 990 0
791 991 0
792 992 2
793 993 0
794 994 2
795 995 0
796 996 0
797 997 0
798 998 16
799 999 0
800 1000 0
801 1001 5
802 1002 5
803 1003 0
804 1004 0
805 1005 0
806 1006 0
807 1007 0
808 1008 0
809 1009 2
810 1010 0
811 1011 0
812 1012 0
813 1013 5
814 1014 0
815 1015 4
816 1016 0
817 1017 0
818 1018 0
819 1019 0
820 1020 7
821 1021 0
822 1022 7
823 1023 9
824 1024 9
825 1025 9
826 1026 16
827 1027 9
828 1028 12
829 1029 12
830 1030 5
831 1031 14
832 1032 2
833 1033 5
834 1034 10
835 1035 2
836 1036 0
837 1037 0
838 1038 0
839 1039 0
840 1040 0
841 1041 10
842 1042 12
843 1043 9
844 1044 2
845 1045 23
846 1046 16
847 1047 9
848 1048 21
849 1049 0
850 1050 7
851 1051 0
852 1052 0
853 1053 4
854 1054 2
855 1055 2
856 1056 0
857 1057 0
858 1058 2
859 1059 0
860 1060 0
861 1061 2
862 1062 0
863 1063 2
864 1064 0
865 1065 0
866 1066 0
867 1067 9
868 1068 4
869 1069 2
870 1070 2
871 1071 26
872 1072 12
873 1073 0
874 1074 0
875 1075 10
876 1076 0
877 1077 0
878 1078 0
879 1079 12
880 1080 5
881 1081 12
882 1082 7
883 1083 0
884 1084 0
885 1085 2
886 1086 4
887 1087 0
888 1088 0
889 1089 0
890 1090 18
891 1091 10
892 1092 14
893 1093 10
894 1094 7
895 1095 12
896 1096 7
897 1097 10
898 1098 10
899 1099 10
900 1100 9
901 1101 10
902 1102 18
903 1103 10
904 1104 10
905 1105 14
906 1106 10
907 1107 12
908 1108 12
909 1109 9
910 1110 16
911 1111 10
912 1112 12
913 1113 14
914 1114 10
915 1115 14
916 1116 14
917 1117 9
918 1118 16
919 1119 7
920 1120 14
921 1121 10
922 1122 12
923 1123 16
924 1124 10
925 1125 7
926 1126 12
927 1127 10
928 1128 10
929 1129 9
930 1130 12
931 1131 12
932 1132 10
933 1133 10
934 1134 5
935 1135 10
936 1136 0
937 1137 9
938 1138 9
939 1139 0
940 1140 12
941 1141 0
942 1142 7
943 1143 7
944 1144 18
945 1145 7
946 1146 0
947 1147 5
948 1148 5
949 1149 0
950 1150 0
951 1151 0
952 1152 7
953 1153 0
954 1154 0
955 1155 0
956 1156 0
957 1157 0
958 1158 16
959 1159 12
960 1160 9
961 1161 12
962 1162 9
963 1163 9
964 1164 18
965 1165 21
966 1166 0
967 1167 0
968 1168 0
969 1169 0
970 1170 0
971 1171 0
972 1172 0
973 1173 0
974 1174 0
975 1175 0
976 1176 0
977 1177 2
978 1178 2
979 1179 5
980 1180 0
981 1181 0
982 1182 0
983 1183 0
984 1184 0
985 1185 9
986 1186 7
987 1187 2
988 1188 9
989 1189 0
990 1190 0
991 1191 4
992 1192 2
993 1193 0
994 1194 10
995 1195 0
996 1196 0
997 1197 4
998 1198 0
999 1199 0
1000 1200 0
1001 1201 0
1002 1202 0
1003 1203 0
1004 1204 0
1005 1205 5
1006 1206 0
1007 1207 0
1008 1208 0
1009 1209 7
1010 1210 0
1011 1211 0
1012 1212 4
1013 1213 0
1014 1214 0
1015 1215 0
1016 1216 0
1017 1217 0
1018 1218 0
1019 1219 0
1020 1220 0
1021 1221 5
1022 1222 0
1023 1223 0
1024 1224 0
1025 1225 0
1026 1226 0
1027 1227 0
1028 1228 0
1029 1229 0
1030 1230 0
1031 1231 0
1032 1232 0
1033 1233 0
1034 1234 0
1035 1235 0
1036 1236 0
1037 1237 0
1038 1238 0
1039 1239 0
1040 1240 0
1041 1241 0
1042 1242 0
1043 1243 0
1044 1244 0
1045 1245 12
1046 1246 2
1047 1247 0
1048 1248 23
1049 1249 0
1050 1250 0
1051 1251 0
1052 1252 0
1053 1253 0
1054 1254 0
1055 1255 0
1056 1256 0
1057 1257 0
1058 1258 5
1059 1259 0
1060 1260 4
1061 1261 0
1062 1262 16
1063 1263 9
1064 1264 21
1065 1265 10
1066 1266 10
1067 1267 10
1068 1268 2
1069 1269 14
1070 1270 7
1071 1271 5
1072 1272 14
1073 1273 19
1074 1274 16
1075 1275 19
1076 1276 30
1077 1277 18
1078 1278 21
1079 1279 16
1080 1280 2
1081 1281 42
1082 1282 56
1083 1283 54
1084 1284 42
1085 1285 52
1086 1286 51
1087 1287 46
1088 1288 68
1089 1289 63
1090 1290 77
1091 1291 42
1092 1292 72
1093 1293 49
1094 1294 58
1095 1295 40
1096 1296 54
1097 1297 74
1098 1298 63
1099 1299 46
1100 1300 52
1101 1301 72
1102 1302 42
1103 1303 38
1104 1304 91
1105 1305 75
1106 1306 79
1107 1307 74
1108 1308 54
1109 1309 54
1110 1310 75
1111 1311 65
1112 1312 51
1113 1313 56
1114 1314 68
1115 1315 51
1116 1316 70
1117 1317 23
1118 1318 30
1119 1319 33
1120 1320 9
1121 1321 28
1122 1322 30
1123 1323 42
1124 1324 26
1125 1325 9
1126 1326 0
1127 1327 10
1128 1328 7
1129 1329 0
1130 1330 0
1131 1331 0
1132 1332 9
1133 1333 9
1134 1334 16
1135 1335 7
1136 1336 7
1137 1337 0
1138 1338 2
1139 1339 0
1140 1340 7
1141 1341 10
1142 1342 19
1143 1343 12
1144 1344 10
1145 1345 10
1146 1346 16
1147 1347 37
1148 1348 44
1149 1349 47
1150 1350 60
1151 1351 70
1152 1352 47
1153 1353 60
1154 1354 54
1155 1355 68
1156 1356 80
1157 1357 68
1158 1358 63
1159 1359 68
1160 1360 56
1161 1361 72
1162 1362 61
1163 1363 51
1164 1364 54
1165 1365 58
1166 1366 65
1167 1367 63
1168 1368 75
1169 1369 68
1170 1370 42
1171 1371 56
1172 1372 61
1173 1373 66
1174 1374 66
1175 1375 54
1176 1376 42
1177 1377 56
1178 1378 33
1179 1379 38
1180 1380 26
1181 1381 14
1182 1382 2
1183 1383 10
1184 1384 18
1185 1385 33
1186 1386 9
1187 1387 24
1188 1388 14
1189 1389 44
1190 1390 49
1191 1391 32
1192 1392 61
1193 1393 42
1194 1394 63
1195 1395 33
1196 1396 56
1197 1397 60
1198 1398 49
1199 1399 65
1200 1400 44
1201 1401 54
1202 1402 35
1203 1403 47
1204 1404 94
1205 1405 80
1206 1406 82
1207 1407 63
1208 1408 47
1209 1409 52
1210 1410 37
1211 1411 23
1212 1412 40
1213 1413 38
1214 1414 40
1215 1415 47
1216 1416 38
1217 1417 21
1218 1418 46
1219 1419 46
1220 1420 63
1221 1421 51
1222 1422 14
1223 1423 52
1224 1424 40
1225 1425 37
1226 1426 42
1227 1427 54
1228 1428 37
1229 1429 52
1230 1430 32
1231 1431 7
1232 1432 37
1233 1433 2
1234 1434 5
1235 1435 16
1236 1436 0
1237 1437 10
1238 1438 23
1239 1439 4
1240 1440 5
1241 1441 14
1242 1442 10
1243 1443 12
1244 1444 2
1245 1445 5
1246 1446 14
1247 1447 5
1248 1448 37
1249 1449 19
1250 1450 19
1251 1451 18
1252 1452 14
1253 1453 12
1254 1454 4
1255 1455 7
1256 1456 16
1257 1457 4
1258 1458 9
1259 1459 10
1260 1460 9
1261 1461 32
1262 1462 42
1263 1463 28
1264 1464 9
1265 1465 19
1266 1466 35
1267 1467 33
1268 1468 23
1269 1469 33
1270 1470 16
1271 1471 33
1272 1472 37
1273 1473 30
1274 1474 49
1275 1475 33
1276 1476 35
1277 1477 10
1278 1478 10
1279 1479 0
1280 1480 0
1281 1481 0
1282 1482 0
1283 1483 5
1284 1484 0
1285 1485 0
1286 1486 0
1287 1487 0
1288 1488 0
1289 1489 0
1290 1490 0
1291 1491 0
1292 1492 0
1293 1493 4
1294 1494 5
1295 1495 0
1296 1496 7
1297 1497 14
1298 1498 10
1299 1499 16
1300 1500 5
1301 1501 9
1302 1502 9
1303 1503 16
1304 1504 9
1305 1505 7
1306 1506 9
1307 1507 12
1308 1508 23
1309 1509 4
1310 1510 19
1311 1511 7
1312 1512 9
1313 1513 9
1314 1514 7
1315 1515 12
1316 1516 9
1317 1517 10
1318 1518 23
1319 1519 24
1320 1520 10
1321 1521 9
1322 1522 7
1323 1523 5
1324 1524 9
1325 1525 18
1326 1526 19
1327 1527 5
1328 1528 5
1329 1529 16
1330 1530 24
1331 1531 7
1332 1532 7
1333 1533 14
1334 1534 21
1335 1535 51
1336 1536 56
1337 1537 46
1338 1538 51
1339 1539 47
1340 1540 24
1341 1541 44
1342 1542 49
1343 1543 21
1344 1544 14
1345 1545 19
1346 1546 35
1347 1547 61
1348 1548 19
1349 1549 30
1350 1550 26
1351 1551 35
1352 1552 28
1353 1553 33
1354 1554 35
1355 1555 44
1356 1556 42
1357 1557 61
1358 1558 44
1359 1559 42
1360 1560 37
1361 1561 12
1362 1562 49
1363 1563 61
1364 1564 40
1365 1565 14
1366 1566 56
1367 1567 49
1368 1568 66
1369 1569 32
1370 1570 16
1371 1571 19
1372 1572 42
1373 1573 14
1374 1574 30
1375 1575 38
1376 1576 14
1377 1577 7
1378 1578 14
1379 1579 10
1380 1580 12
1381 1581 14
1382 1582 26
1383 1583 21
1384 1584 9
1385 1585 9
1386 1586 7
1387 1587 0
1388 1588 0
1389 1589 0
1390 1590 0
1391 1591 4
1392 1592 7
1393 1593 12
1394 1594 9
1395 1595 5
1396 1596 12
1397 1597 7
1398 1598 7
1399 1599 9
1400 1600 10
1401 1601 7
1402 1602 4
1403 1603 10
1404 1604 5
1405 1605 9
1406 1606 5
1407 1607 7
1408 1608 7
1409 1609 10
1410 1610 7
1411 1611 9
1412 1612 10
1413 1613 10
1414 1614 5
1415 1615 7
1416 1616 9
1417 1617 5
1418 1618 10
1419 1619 10
1420 1620 7
1421 1621 9
1422 1622 7
1423 1623 18
1424 1624 16
1425 1625 24
1426 1626 16
1427 1627 10
1428 1628 9
1429 1629 9
1430 1630 10
1431 1631 10
1432 1632 10
1433 1633 7
1434 1634 10
1435 1635 10
1436 1636 14
1437 1637 10
1438 1638 7
1439 1639 7
1440 1640 9
1441 1641 7
1442 1642 5
1443 1643 10
1444 1644 10
1445 1645 10
1446 1646 12
1447 1647 9
1448 1648 24
1449 1649 7
1450 1650 7
1451 1651 2
1452 1652 9
1453 1653 7
1454 1654 28
1455 1655 14
1456 1656 10
1457 1657 5
1458 1658 9
1459 1659 7
1460 1660 7
1461 1661 0
1462 1662 0
1463 1663 7
1464 1664 7
1465 1665 0
1466 1666 0
1467 1667 16
1468 1668 4
1469 1669 0
1470 1670 0
1471 1671 0
1472 1672 4
1473 1673 0
1474 1674 4
1475 1675 0
1476 1676 4
1477 1677 4
1478 1678 2
1479 1679 2
1480 1680 0
1481 1681 4
1482 1682 0
1483 1683 0
1484 1684 4
1485 1685 9
1486 1686 9
1487 1687 0
1488 1688 2
1489 1689 4
1490 1690 7
1491 1691 7
1492 1692 14
1493 1693 5
1494 1694 23
1495 1695 7
1496 1696 14
1497 1697 14
1498 1698 30
1499 1699 16
1500 1700 2
1501 1701 2
1502 1702 4
1503 1703 18
1504 1704 14
1505 1705 14
1506 1706 0
1507 1707 7
1508 1708 18
1509 1709 7
1510 1710 21
1511 1711 0
1512 1712 7
1513 1713 7
1514 1714 9
1515 1715 14
1516 1716 12
1517 1717 12
1518 1718 2
1519 1719 12
1520 1720 12
1521 1721 5
1522 1722 5
1523 1723 24
1524 1724 33
1525 1725 26
1526 1726 32
1527 1727 24
1528 1728 28
1529 1729 18
1530 1730 19
1531 1731 12
1532 1732 14
1533 1733 19
1534 1734 18
1535 1735 12
1536 1736 14
1537 1737 19
1538 1738 12
1539 1739 21
1540 1740 10
1541 1741 4
1542 1742 7
1543 1743 19
1544 1744 7
1545 1745 40
1546 1746 5
1547 1747 2
1548 1748 2
1549 1749 24
1550 1750 18
1551 1751 40
1552 1752 10
1553 1753 12
1554 1754 18
1555 1755 9
1556 1756 12
1557 1757 5
1558 1758 10
1559 1759 14
1560 1760 10
1561 1761 19
1562 1762 10
1563 1763 7
1564 1764 26
1565 1765 21
1566 1766 10
1567 1767 12
1568 1768 2
1569 1769 0
1570 1770 0
1571 1771 0
1572 1772 4
1573 1773 0
1574 1774 0
1575 1775 14
1576 1776 12
1577 1777 9
1578 1778 5
1579 1779 14
1580 1780 12
1581 1781 16
1582 1782 0
1583 1783 9
1584 1784 24
1585 1785 28
1586 1786 10
1587 1787 14
1588 1788 16
1589 1789 21
1590 1790 18
1591 1791 16
1592 1792 16
1593 1793 24
1594 1794 18
1595 1795 14
1596 1796 2
1597 1797 4
1598 1798 24
1599 1799 4
1600 1800 19
1601 1801 12
1602 1802 5
1603 1803 16
1604 1804 4
1605 1805 5
1606 1806 9
1607 1807 5
1608 1808 7
1609 1809 9
1610 1810 28
1611 1811 12
1612 1812 16
1613 1813 18
1614 1814 10
1615 1815 12
1616 1816 16
1617 1817 12
1618 1818 18
1619 1819 16
1620 1820 9
1621 1821 32
1622 1822 4
1623 1823 7
1624 1824 14
1625 1825 2
1626 1826 37
1627 1827 12
1628 1828 18
1629 1829 10
1630 1830 9
1631 1831 5
1632 1832 2
1633 1833 16
1634 1834 7
1635 1835 12
1636 1836 7
1637 1837 5
1638 1838 9
1639 1839 7
1640 1840 4
1641 1841 7
1642 1842 7
1643 1843 2
1644 1844 9
1645 1845 16
1646 1846 21
1647 1847 14
1648 1848 14
1649 1849 18
1650 1850 21
1651 1851 28
1652 1852 16
1653 1853 18
1654 1854 16
1655 1855 0
1656 1856 7
1657 1857 9
1658 1858 9
1659 1859 9
1660 1860 18
1661 1861 14
1662 1862 9
1663 1863 12
1664 1864 10
1665 1865 16
1666 1866 16
1667 1867 12
1668 1868 18
1669 1869 12
1670 1870 0
1671 1871 7
1672 1872 9
1673 1873 19
1674 1874 14
1675 1875 12
1676 1876 4
1677 1877 4
1678 1878 10
1679 1879 14
1680 1880 4
1681 1881 9
1682 1882 12
1683 1883 5
1684 1884 18
1685 1885 7
1686 1886 9
1687 1887 12
1688 1888 5
1689 1889 10
1690 1890 16
1691 1891 9
1692 1892 30
1693 1893 18
1694 1894 23
1695 1895 5
1696 1896 10
1697 1897 2
1698 1898 5
1699 1899 10
1700 1900 4
1701 1901 4
1702 1902 0
1703 1903 0
1704 1904 0
1705 1905 0
1706 1906 0
1707 1907 10
1708 1908 18
1709 1909 14
1710 1910 19
1711 1911 12
1712 1912 9
1713 1913 4
1714 1914 16
1715 1915 23
1716 1916 10
1717 1917 30
1718 1918 21
1719 1919 10
1720 1920 10
1721 1921 14
1722 1922 4
1723 1923 16
1724 1924 23
1725 1925 4
1726 1926 2
1727 1927 14
1728 1928 9
1729 1929 16
1730 1930 14
1731 1931 16
1732 1932 42
1733 1933 33
1734 1934 32
1735 1935 21
1736 1936 28
1737 1937 28
1738 1938 66
1739 1939 18
1740 1940 16
1741 1941 12
1742 1942 12
1743 1943 12
1744 1944 12
1745 1945 18
1746 1946 9
1747 1947 23
1748 1948 32
1749 1949 30
1750 1950 35
1751 1951 65
1752 1952 61
1753 1953 40
1754 1954 63
1755 1955 42
1756 1956 58
1757 1957 52
1758 1958 52
1759 1959 56
1760 1960 80
1761 1961 42
1762 1962 16
1763 1963 23
1764 1964 28
1765 1965 32
1766 1966 14
1767 1967 24
1768 1968 23
1769 1969 12
1770 1970 18
1771 1971 21
1772 1972 32
1773 1973 35
1774 1974 47
1775 1975 47
1776 1976 33
1777 1977 32
1778 1978 37
1779 1979 24
1780 1980 26
1781 1981 28
1782 1982 24
1783 1983 32
1784 1984 38
1785 1985 35
1786 1986 28
1787 1987 23
1788 1988 38
1789 1989 54
1790 1990 56
1791 1991 40
1792 1992 21
1793 1993 14
1794 1994 51
1795 1995 21
1796 1996 24
1797 1997 32
1798 1998 28
1799 1999 26
1800 2000 24
1801 2001 24
1802 2002 32
1803 2003 28
1804 2004 7
1805 2005 44
1806 2006 35
1807 2007 32
1808 2008 19
1809 2009 32
1810 2010 47
1811 2011 44
1812 2012 21
1813 2013 46
1814 2014 54
1815 2015 52
1816 2016 72
1817 2017 38
1818 2018 42
1819 2019 35
1820 2020 56
1821 2021 54
1822 2022 33
1823 2023 24
1824 2024 44
1825 2025 16
1826 2026 9
1827 2027 44
1828 2028 23
1829 2029 10
1830 2030 54
1831 2031 40
1832 2032 38
1833 2033 44
1834 2034 21
1835 2035 24
1836 2036 38
1837 2037 28
1838 2038 32
1839 2039 23
1840 2040 33
1841 2041 21
1842 2042 21
1843 2043 16
1844 2044 40
1845 2045 12
1846 2046 24
1847 2047 35
1848 2048 26
1849 2049 32
1850 2050 30
1851 2051 26
1852 2052 33
1853 2053 30
1854 2054 65
1855 2055 21
1856 2056 51
1857 2057 33
1858 2058 47
1859 2059 60
1860 2060 37
1861 2061 52
1862 2062 32
1863 2063 33
1864 2064 26
1865 2065 58
1866 2066 52
1867 2067 40
1868 2068 72
1869 2069 63
1870 2070 38
1871 2071 46
1872 2072 38
1873 2073 30
1874 2074 26
1875 2075 74
1876 2076 66
1877 2077 68
1878 2078 54
1879 2079 38
1880 2080 49
1881 2081 28
1882 2082 26
1883 2083 23
1884 2084 26
1885 2085 19
1886 2086 35
1887 2087 30
1888 2088 33
1889 2089 35
1890 2090 26
1891 2091 33
1892 2092 44
1893 2093 49
1894 2094 19
1895 2095 42
1896 2096 40
1897 2097 46
1898 2098 61
1899 2099 51
1900 2100 49
1901 2101 47
1902 2102 28
1903 2103 44
1904 2104 26
1905 2105 35
1906 2106 68
1907 2107 46
1908 2108 51
1909 2109 52
1910 2110 44
1911 2111 66
1912 2112 66
1913 2113 47
1914 2114 46
1915 2115 38
1916 2116 49
1917 2117 30
1918 2118 44
1919 2119 40
1920 2120 56
1921 2121 47
1922 2122 54
1923 2123 49
1924 2124 46
1925 2125 54
1926 2126 60
1927 2127 54
1928 2128 40
1929 2129 54
1930 2130 32
1931 2131 24
1932 2132 46
1933 2133 37
1934 2134 42
1935 2135 38
1936 2136 32
1937 2137 79
1938 2138 33
1939 2139 42
1940 2140 52
1941 2141 32
1942 2142 26
1943 2143 23
1944 2144 38
1945 2145 58
1946 2146 37
1947 2147 37
1948 2148 49
1949 2149 63
1950 2150 49
1951 2151 56
1952 2152 60
1953 2153 74
1954 2154 56
1955 2155 52
1956 2156 49
1957 2157 35
1958 2158 35
1959 2159 37
1960 2160 37
1961 2161 54
1962 2162 56
1963 2163 54
1964 2164 42
1965 2165 40
1966 2166 58
1967 2167 44
1968 2168 47
1969 2169 42
1970 2170 46
1971 2171 51
1972 2172 33
1973 2173 37
1974 2174 35
1975 2175 28
1976 2176 24
1977 2177 37
1978 2178 19
1979 2179 24
1980 2180 24
1981 2181 21
1982 2182 28
1983 2183 24
1984 2184 51
1985 2185 28
1986 2186 61
1987 2187 38
1988 2188 44
1989 2189 46
1990 2190 63
1991 2191 47
1992 2192 42
1993 2193 28
1994 2194 52
1995 2195 38
1996 2196 46
1997 2197 37
1998 2198 42
1999 2199 32
2000 2200 33
2001 2201 28
2002 2202 26
2003 2203 40
2004 2204 61
2005 2205 68
2006 2206 74
2007 2207 51
2008 2208 42
2009 2209 32
2010 2210 37
2011 2211 35
2012 2212 49
2013 2213 40
2014 2214 30
2015 2215 52
2016 2216 46
2017 2217 49
2018 2218 30
2019 2219 35
2020 2220 32
2021 2221 26
2022 2222 32
2023 2223 24
2024 2224 33
2025 2225 23
2026 2226 18
2027 2227 33
2028 2228 40
2029 2229 44
2030 2230 54
2031 2231 46
2032 2232 21
2033 2233 38
2034 2234 42
2035 2235 66
2036 2236 44
2037 2237 61
2038 2238 30
2039 2239 42
2040 2240 47
2041 2241 66
2042 2242 63
2043 2243 37
2044 2244 30
2045 2245 40
2046 2246 24
2047 2247 32
2048 2248 26
2049 2249 63
2050 2250 65
2051 2251 46
2052 2252 47
2053 2253 49
2054 2254 28
2055 2255 54
2056 2256 28
2057 2257 37
2058 2258 35
2059 2259 26
2060 2260 23
2061 2261 24
2062 2262 23
2063 2263 38
2064 2264 46
2065 2265 16
2066 2266 28
2067 2267 42
2068 2268 32
2069 2269 21
2070 2270 46
2071 2271 21
2072 2272 18
2073 2273 37
2074 2274 32
2075 2275 37
2076 2276 30
2077 2277 44
2078 2278 19
2079 2279 16
2080 2280 24
2081 2281 32
2082 2282 18
2083 2283 68
2084 2284 35
2085 2285 38
2086 2286 38
2087 2287 16
2088 2288 19
2089 2289 19
2090 2290 5
2091 2291 19
2092 2292 19
2093 2293 33
2094 2294 26
2095 2295 47
2096 2296 44
2097 2297 38
2098 2298 32
2099 2299 46
2100 2300 52
2101 2301 30
2102 2302 35
2103 2303 52
2104 2304 47
2105 2305 54
2106 2306 61
2107 2307 52
2108 2308 38
2109 2309 26
2110 2310 32
2111 2311 49
2112 2312 33
2113 2313 60
2114 2314 52
2115 2315 47
2116 2316 49
2117 2317 49
2118 2318 49
2119 2319 42
2120 2320 72
2121 2321 38
2122 2322 58
2123 2323 44
2124 2324 58
2125 2325 46
2126 2326 37
2127 2327 33
2128 2328 38
2129 2329 47
2130 2330 49
2131 2331 37
2132 2332 33
2133 2333 37
2134 2334 54
2135 2335 61
2136 2336 60
2137 2337 70
2138 2338 72
2139 2339 49
2140 2340 54
2141 2341 60
2142 2342 40
2143 2343 30
2144 2344 49
2145 2345 47
2146 2346 44
2147 2347 32
2148 2348 47
2149 2349 51
2150 2350 61
2151 2351 46
2152 2352 38
2153 2353 46
2154 2354 46
2155 2355 72
2156 2356 63
2157 2357 40
2158 2358 46
2159 2359 30
2160 2360 28
2161 2361 35
2162 2362 49
2163 2363 60
2164 2364 47
2165 2365 44
2166 2366 46
2167 2367 42
2168 2368 60
2169 2369 40
2170 2370 35
2171 2371 35
2172 2372 46
2173 2373 33
2174 2374 49
2175 2375 28
2176 2376 44
2177 2377 37
2178 2378 47
2179 2379 49
2180 2380 38
2181 2381 52
2182 2382 38
2183 2383 44
2184 2384 42
2185 2385 38
2186 2386 46
2187 2387 37
2188 2388 46
2189 2389 46
2190 2390 63
2191 2391 32
2192 2392 42
2193 2393 30
2194 2394 21
2195 2395 52
2196 2396 46
2197 2397 16
2198 2398 47
2199 2399 33
2200 2400 33
2201 2401 35
2202 2402 42
2203 2403 46
2204 2404 52
2205 2405 5
2206 2406 4
2207 2407 12
2208 2408 12
2209 2409 12
2210 2410 33
2211 2411 24
2212 2412 24
2213 2413 54
2214 2414 33
2215 2415 30
2216 2416 33
2217 2417 30
2218 2418 44
2219 2419 40
2220 2420 60
2221 2421 37
2222 2422 28
2223 2423 56
2224 2424 65
2225 2425 68
2226 2426 74
2227 2427 70
2228 2428 56
2229 2429 66
2230 2430 65
2231 2431 56
2232 2432 63
2233 2433 24
2234 2434 28
2235 2435 51
2236 2436 37
2237 2437 66
2238 2438 37
2239 2439 40
2240 2440 23
2241 2441 16
2242 2442 19
2243 2443 30
2244 2444 42
2245 2445 38
2246 2446 33
2247 2447 52
2248 2448 16
2249 2449 40
2250 2450 47
2251 2451 35
2252 2452 51
2253 2453 42
2254 2454 40
2255 2455 4
2256 2456 32
2257 2457 26
2258 2458 9
2259 2459 7
2260 2460 35
2261 2461 26
2262 2462 23
2263 2463 33
2264 2464 44
2265 2465 30
2266 2466 47
2267 2467 35
2268 2468 19
2269 2469 38
2270 2470 12
2271 2471 19
2272 2472 32
2273 2473 23
2274 2474 38
2275 2475 40
2276 2476 7
2277 2477 18
2278 2478 32
2279 2479 10
2280 2480 5
2281 2481 7
2282 2482 9
2283 2483 9
2284 2484 2
2285 2485 0
2286 2486 2
2287 2487 30
2288 2488 14
2289 2489 19
2290 2490 14
2291 2491 28
2292 2492 26
2293 2493 18
2294 2494 26
2295 2495 19
2296 2496 28
2297 2497 40
2298 2498 19
2299 2499 24
2300 2500 18
2301 2501 46
2302 2502 38
2303 2503 60
2304 2504 32
2305 2505 30
2306 2506 28
2307 2507 35
2308 2508 46
2309 2509 46
2310 2510 63
2311 2511 61
2312 2512 49
2313 2513 49
2314 2514 51
2315 2515 47
2316 2516 26
2317 2517 28
2318 2518 46
2319 2519 33
2320 2520 37
2321 2521 49
2322 2522 38
2323 2523 35
2324 2524 26
2325 2525 32
2326 2526 47
2327 2527 30
2328 2528 38
2329 2529 46
2330 2530 37
2331 2531 40
2332 2532 51
2333 2533 42
2334 2534 32
2335 2535 30
2336 2536 47
2337 2537 54
2338 2538 33
2339 2539 35
2340 2540 54
2341 2541 74
2342 2542 47
2343 2543 32
2344 2544 68
2345 2545 33
2346 2546 47
2347 2547 44
2348 2548 35
2349 2549 30
2350 2550 21
2351 2551 12
2352 2552 42
2353 2553 37
2354 2554 37
2355 2555 14
2356 2556 60
2357 2557 56
2358 2558 23
2359 2559 28
2360 2560 26
2361 2561 7
2362 2562 10
2363 2563 19
2364 2564 23
2365 2565 19
2366 2566 4
2367 2567 24
2368 2568 10
2369 2569 10
2370 2570 33
2371 2571 28
2372 2572 33
2373 2573 26
2374 2574 7
2375 2575 19
2376 2576 28
2377 2577 24
2378 2578 9
2379 2579 26
2380 2580 18
2381 2581 12
2382 2582 10
2383 2583 7
2384 2584 4
2385 2585 12
2386 2586 16
2387 2587 7
2388 2588 30
2389 2589 21
2390 2590 14
2391 2591 4
2392 2592 28
2393 2593 21
2394 2594 28
2395 2595 42
2396 2596 33
2397 2597 26
2398 2598 14
2399 2599 44
2400 2600 61
2401 2601 49
2402 2602 24
2403 2603 38
2404 2604 23
2405 2605 33
2406 2606 23
2407 2607 51
2408 2608 40
2409 2609 26
2410 2610 38
2411 2611 32
2412 2612 24
2413 2613 26
2414 2614 28
2415 2615 52
2416 2616 44
2417 2617 44
2418 2618 60
2419 2619 38
2420 2620 44
2421 2621 79
2422 2622 51
2423 2623 66
2424 2624 82
2425 2625 80
2426 2626 72
2427 2627 66
2428 2628 28
2429 2629 51
2430 2630 21
2431 2631 40
2432 2632 32
2433 2633 56
2434 2634 51
2435 2635 33
2436 2636 18
2437 2637 21
2438 2638 14
2439 2639 5
2440 2640 14
2441 2641 7
2442 2642 2
2443 2643 4
2444 2644 7
2445 2645 26
2446 2646 5
2447 2647 10
2448 2648 7
2449 2649 9
2450 2650 4
2451 2651 7
2452 2652 7
2453 2653 7
2454 2654 0
2455 2655 23
2456 2656 10
2457 2657 24
2458 2658 9
2459 2659 10
2460 2660 5
2461 2661 21
2462 2662 30
2463 2663 16
2464 2664 33
2465 2665 37
2466 2666 35
2467 2667 35
2468 2668 32
2469 2669 10
2470 2670 24
2471 2671 9
2472 2672 16
2473 2673 24
2474 2674 46
2475 2675 30
2476 2676 32
2477 2677 37
2478 2678 19
2479 2679 14
2480 2680 5
2481 2681 5
2482 2682 16
2483 2683 12
2484 2684 9
2485 2685 7
2486 2686 7
2487 2687 4
2488 2688 7
2489 2689 7
2490 2690 7
2491 2691 9
2492 2692 4
2493 2693 7
2494 2694 9
2495 2695 5
2496 2696 7
2497 2697 0
2498 2698 9
2499 2699 12
2500 2700 10
2501 2701 7
2502 2702 9
2503 2703 16
2504 2704 10
2505 2705 21
2506 2706 14
2507 2707 10
2508 2708 2
2509 2709 9
2510 2710 12
2511 2711 10
2512 2712 10
2513 2713 24
2514 2714 24
2515 2715 30
2516 2716 9
2517 2717 23
2518 2718 23
2519 2719 16
2520 2720 14
2521 2721 18
2522 2722 37
2523 2723 19
2524 2724 7
2525 2725 12
2526 2726 32
2527 2727 23
2528 2728 5
2529 2729 7
2530 2730 7
2531 2731 10
2532 2732 9
2533 2733 14
2534 2734 9
2535 2735 14
2536 2736 7
2537 2737 7
2538 2738 18
2539 2739 19
2540 2740 23
2541 2741 2
2542 2742 23
2543 2743 33
2544 2744 30
2545 2745 35
2546 2746 49
2547 2747 44
2548 2748 60
2549 2749 35
2550 2750 23
2551 2751 32
2552 2752 40
2553 2753 38
2554 2754 60
2555 2755 61
2556 2756 98
2557 2757 108
2558 2758 96
2559 2759 49
2560 2760 70
2561 2761 88
2562 2762 60
2563 2763 66
2564 2764 88
2565 2765 80
2566 2766 75
2567 2767 54
2568 2768 32
2569 2769 56
2570 2770 66
2571 2771 84
2572 2772 74
2573 2773 66
2574 2774 65
2575 2775 75
2576 2776 72
2577 2777 63
2578 2778 74
2579 2779 77
2580 2780 66
2581 2781 51
2582 2782 51
2583 2783 68
2584 2784 77
2585 2785 60
2586 2786 68
2587 2787 63
2588 2788 35
2589 2789 54
2590 2790 30
2591 2791 47
2592 2792 80
2593 2793 46
2594 2794 16
2595 2795 32
2596 2796 44
2597 2797 18
2598 2798 4
2599 2799 10
2600 2800 12
2601 2801 18
2602 2802 5
2603 2803 12
2604 2804 18
2605 2805 19
2606 2806 18
2607 2807 10
2608 2808 30
2609 2809 35
2610 2810 10
2611 2811 28
2612 2812 7
2613 2813 16
2614 2814 10
2615 2815 32
2616 2816 16
2617 2817 28
2618 2818 24
2619 2819 40
2620 2820 18
2621 2821 2
2622 2822 7
2623 2823 19
2624 2824 28
2625 2825 12
2626 2826 23
2627 2827 21
2628 2828 21
2629 2829 30
2630 2830 23
2631 2831 19
2632 2832 10
2633 2833 19
2634 2834 30
2635 2835 5
2636 2836 2
2637 2837 12
2638 2838 30
2639 2839 7
2640 2840 18
2641 2841 35
2642 2842 21
2643 2843 18
2644 2844 23
2645 2845 28
2646 2846 33
2647 2847 12
2648 2848 35
2649 2849 18
2650 2850 14
2651 2851 47
2652 2852 26
2653 2853 33
2654 2854 19
2655 2855 18
2656 2856 21
2657 2857 18
2658 2858 19
2659 2859 21
2660 2860 30
2661 2861 46
2662 2862 37
2663 2863 33
2664 2864 37
2665 2865 38
2666 2866 23
2667 2867 42
2668 2868 30
2669 2869 21
2670 2870 28
2671 2871 26
2672 2872 18
2673 2873 14
2674 2874 14
2675 2875 19
2676 2876 32
2677 2877 26
2678 2878 44
2679 2879 44
2680 2880 42
2681 2881 19
2682 2882 32
2683 2883 40
2684 2884 46
2685 2885 33
2686 2886 32
2687 2887 38
2688 2888 35
2689 2889 52
2690 2890 58
2691 2891 60
2692 2892 49
2693 2893 40
2694 2894 42
2695 2895 52
2696 2896 32
2697 2897 51
2698 2898 86
2699 2899 84
2700 2900 91
2701 2901 91
2702 2902 93
2703 2903 80
2704 2904 44
2705 2905 91
2706 2906 107
2707 2907 93
2708 2908 74
2709 2909 105
2710 2910 96
2711 2911 77
2712 2912 91
2713 2913 63
2714 2914 79
2715 2915 54
2716 2916 38
2717 2917 37
2718 2918 12
2719 2919 52
2720 2920 28
2721 2921 49
2722 2922 30
2723 2923 51
2724 2924 46
2725 2925 47
2726 2926 68
2727 2927 58
2728 2928 49
2729 2929 58
2730 2930 42
2731 2931 49
2732 2932 89
2733 2933 68
2734 2934 75
2735 2935 66
2736 2936 79
2737 2937 65
2738 2938 82
2739 2939 74
2740 2940 86
2741 2941 117
2742 2942 105
2743 2943 98
2744 2944 75
2745 2945 100
2746 2946 119
2747 2947 79
2748 2948 96
2749 2949 100
2750 2950 102
2751 2951 91
2752 2952 93
2753 2953 122
2754 2954 94
2755 2955 86
2756 2956 79
2757 2957 75
2758 2958 70
2759 2959 121
2760 2960 80
2761 2961 77
2762 2962 110
2763 2963 100
2764 2964 66
2765 2965 60
2766 2966 79
2767 2967 66
2768 2968 77
2769 2969 84
2770 2970 82
2771 2971 93
2772 2972 84
2773 2973 68
2774 2974 47
2775 2975 70
2776 2976 88
2777 2977 86
2778 2978 79
2779 2979 103
2780 2980 82
2781 2981 61
2782 2982 84
2783 2983 82
2784 2984 77
2785 2985 84
2786 2986 93
2787 2987 84
2788 2988 74
2789 2989 89
2790 2990 98
2791 2991 88
2792 2992 105
2793 2993 63
2794 2994 56
2795 2995 89
2796 2996 66
2797 2997 80
2798 2998 58
2799 2999 60
2800 3000 89
2801 3001 66
2802 3002 88
2803 3003 70
2804 3004 68
2805 3005 88
2806 3006 116
2807 3007 49
2808 3008 72
2809 3009 56
2810 3010 70
2811 3011 75
2812 3012 82
2813 3013 80
2814 3014 84
2815 3015 66
2816 3016 93
2817 3017 66
2818 3018 79
2819 3019 70
2820 3020 61
2821 3021 79
2822 3022 54
2823 3023 89
2824 3024 70
2825 3025 79
2826 3026 94
2827 3027 77
2828 3028 68
2829 3029 65
2830 3030 84
2831 3031 88
2832 3032 56
2833 3033 66
2834 3034 70
2835 3035 49
2836 3036 84
2837 3037 68
2838 3038 82
2839 3039 82
2840 3040 88
2841 3041 66
2842 3042 47
2843 3043 60
2844 3044 56
2845 3045 75
2846 3046 84
2847 3047 52
2848 3048 40
2849 3049 66
2850 3050 52
2851 3051 74
2852 3052 80
2853 3053 65
2854 3054 80
2855 3055 66
2856 3056 65
2857 3057 72
2858 3058 72
2859 3059 65
2860 3060 72
2861 3061 65
2862 3062 72
2863 3063 98
2864 3064 80
2865 3065 82
2866 3066 79
2867 3067 108
2868 3068 80
2869 3069 98
2870 3070 86
2871 3071 108
2872 3072 75
2873 3073 72
2874 3074 82
2875 3075 84
2876 3076 68
2877 3077 47
2878 3078 94
2879 3079 79
2880 3080 80
2881 3081 75
2882 3082 66
2883 3083 65
2884 3084 88
2885 3085 61
2886 3086 72
2887 3087 58
2888 3088 70
2889 3089 60
2890 3090 74
2891 3091 54
2892 3092 74
2893 3093 63
2894 3094 75
2895 3095 79
2896 3096 61
2897 3097 77
2898 3098 66
2899 3099 88
2900 3100 63
2901 3101 77
2902 3102 68
2903 3103 61
2904 3104 84
2905 3105 65
2906 3106 58
2907 3107 68
2908 3108 47
2909 3109 47
2910 3110 47
2911 3111 70
2912 3112 35
2913 3113 49
2914 3114 28
2915 3115 94
2916 3116 77
2917 3117 88
2918 3118 86
2919 3119 65
2920 3120 65
2921 3121 61
2922 3122 80
2923 3123 65
2924 3124 68
2925 3125 82
2926 3126 70
2927 3127 91
2928 3128 70
2929 3129 68
2930 3130 65
2931 3131 54
2932 3132 47
2933 3133 42
2934 3134 42
2935 3135 60
2936 3136 79
2937 3137 47
2938 3138 66
2939 3139 33
2940 3140 51
2941 3141 33
2942 3142 84
2943 3143 51
2944 3144 52
2945 3145 24
2946 3146 63
2947 3147 72
2948 3148 72
2949 3149 82
2950 3150 82
2951 3151 89
2952 3152 98
2953 3153 88
2954 3154 108
2955 3155 74
2956 3156 80
2957 3157 93
2958 3158 86
2959 3159 91
2960 3160 72
2961 3161 65
2962 3162 68
2963 3163 60
2964 3164 68
2965 3165 65
2966 3166 89
2967 3167 54
2968 3168 75
2969 3169 66
2970 3170 70
2971 3171 51
2972 3172 91
2973 3173 84
2974 3174 72
2975 3175 74
2976 3176 89
2977 3177 84
2978 3178 49
2979 3179 60
2980 3180 63
2981 3181 98
2982 3182 89
2983 3183 98
2984 3184 74
2985 3185 66
2986 3186 108
2987 3187 58
2988 3188 77
2989 3189 58
2990 3190 75
2991 3191 82
2992 3192 47
2993 3193 77
2994 3194 79
2995 3195 80
2996 3196 75
2997 3197 70
2998 3198 117
2999 3199 77
3000 3200 77
3001 3201 86
3002 3202 65
3003 3203 70
3004 3204 84
3005 3205 61
3006 3206 68
3007 3207 82
3008 3208 114
3009 3209 65
3010 3210 79
3011 3211 58
3012 3212 82
3013 3213 94
3014 3214 91
3015 3215 88
3016 3216 66
3017 3217 70
3018 3218 86
3019 3219 84
3020 3220 65
3021 3221 72
3022 3222 28
3023 3223 58
3024 3224 30
3025 3225 86
3026 3226 56
3027 3227 49
3028 3228 47
3029 3229 54
3030 3230 51
3031 3231 52
3032 3232 49
3033 3233 51
3034 3234 61
3035 3235 49
3036 3236 51
3037 3237 60
3038 3238 44
3039 3239 38
3040 3240 19
3041 3241 47
3042 3242 44
3043 3243 60
3044 3244 61
3045 3245 56
3046 3246 40
3047 3247 38
3048 3248 46
3049 3249 52
3050 3250 51
3051 3251 60
3052 3252 46
3053 3253 40
3054 3254 46
3055 3255 44
3056 3256 47
3057 3257 38
3058 3258 26
3059 3259 19
3060 3260 4
3061 3261 21
3062 3262 16
3063 3263 18
3064 3264 23
3065 3265 14
3066 3266 23
3067 3267 46
3068 3268 37
3069 3269 19
3070 3270 10
3071 3271 9
3072 3272 9
3073 3273 24
3074 3274 19
3075 3275 9
3076 3276 2
3077 3277 16
3078 3278 24
3079 3279 9
3080 3280 24
3081 3281 24
3082 3282 26
3083 3283 14
3084 3284 12
3085 3285 37
3086 3286 7
3087 3287 32
3088 3288 2
3089 3289 21
3090 3290 10
3091 3291 0
3092 3292 4
3093 3293 7
3094 3294 9
3095 3295 12
3096 3296 23
3097 3297 14
3098 3298 7
3099 3299 7
3100 3300 18
3101 3301 19
3102 3302 16
3103 3303 12
3104 3304 35
3105 3305 9
3106 3306 37
3107 3307 7
3108 3308 18
3109 3309 16
3110 3310 28
3111 3311 32
3112 3312 30
3113 3313 14
3114 3314 12
3115 3315 12
3116 3316 18
3117 3317 23
3118 3318 14
3119 3319 18
3120 3320 16
3121 3321 21
3122 3322 23
3123 3323 28
3124 3324 18
3125 3325 23
3126 3326 19
3127 3327 23
3128 3328 4
3129 3329 14
3130 3330 14
3131 3331 10
3132 3332 21
3133 3333 26
3134 3334 37
3135 3335 32
3136 3336 33
3137 3337 35
3138 3338 24
3139 3339 21
3140 3340 33
3141 3341 40
3142 3342 21
3143 3343 28
3144 3344 21
3145 3345 35
3146 3346 33
3147 3347 14
3148 3348 26
3149 3349 28
3150 3350 18
3151 3351 32
3152 3352 23
3153 3353 14
3154 3354 23
3155 3355 9
3156 3356 9
3157 3357 5
3158 3358 16
3159 3359 28
3160 3360 14
3161 3361 21
3162 3362 5
3163 3363 19
3164 3364 14
3165 3365 2
3166 3366 4
3167 3367 5
3168 3368 12
3169 3369 7
3170 3370 0
3171 3371 5
3172 3372 19
3173 3373 10
3174 3374 10
3175 3375 7
3176 3376 21
3177 3377 2
3178 3378 0
3179 3379 18
3180 3380 26
3181 3381 12
3182 3382 5
3183 3383 16
3184 3384 24
3185 3385 23
3186 3386 32
3187 3387 38
3188 3388 26
3189 3389 23
3190 3390 33
3191 3391 44
3192 3392 16
3193 3393 26
3194 3394 12
3195 3395 26
3196 3396 14
3197 3397 28
3198 3398 26
3199 3399 19
3200 3400 21
3201 3401 32
3202 3402 14
3203 3403 5
3204 3404 19
3205 3405 14
3206 3406 5
3207 3407 14
3208 3408 16
3209 3409 7
3210 3410 5
3211 3411 5
3212 3412 16
3213 3413 9
3214 3414 10
3215 3415 5
3216 3416 18
3217 3417 10
3218 3418 0
3219 3419 23
3220 3420 18
3221 3421 32
3222 3422 18
3223 3423 32
3224 3424 23
3225 3425 30
3226 3426 21
3227 3427 19
3228 3428 21
3229 3429 16
3230 3430 37
3231 3431 12
3232 3432 9
3233 3433 2
3234 3434 7
3235 3435 9
3236 3436 9
3237 3437 21
3238 3438 23
3239 3439 38
3240 3440 10
3241 3441 16
3242 3442 16
3243 3443 24
3244 3444 23
3245 3445 18
3246 3446 21
3247 3447 38
3248 3448 16
3249 3449 16
3250 3450 19
3251 3451 21
3252 3452 35
3253 3453 18
3254 3454 28
3255 3455 35
3256 3456 33
3257 3457 32
3258 3458 38
3259 3459 33
3260 3460 26
3261 3461 30
3262 3462 24
3263 3463 21
3264 3464 28
3265 3465 42
3266 3466 42
3267 3467 23
3268 3468 30
3269 3469 23
3270 3470 32
3271 3471 28
3272 3472 37
3273 3473 46
3274 3474 33
3275 3475 32
3276 3476 26
3277 3477 35
3278 3478 26
3279 3479 19
3280 3480 51
3281 3481 30
3282 3482 40
3283 3483 37
3284 3484 35
3285 3485 51
3286 3486 38
3287 3487 47
3288 3488 46
3289 3489 33
3290 3490 33
3291 3491 28
3292 3492 35
3293 3493 26
3294 3494 33
3295 3495 16
3296 3496 32
3297 3497 32
3298 3498 26
3299 3499 16
3300 3500 46
3301 3501 23
3302 3502 32
3303 3503 10
3304 3504 28
3305 3505 28
3306 3506 26
3307 3507 35
3308 3508 35
3309 3509 49
3310 3510 37
3311 3511 44
3312 3512 21
3313 3513 28
3314 3514 16
3315 3515 19
3316 3516 65
3317 3517 35
3318 3518 38
3319 3519 40
3320 3520 19
3321 3521 16
3322 3522 23
3323 3523 18
3324 3524 30
3325 3525 23
3326 3526 12
3327 3527 4
3328 3528 21
3329 3529 19
3330 3530 33
3331 3531 7
3332 3532 26
3333 3533 38
3334 3534 38
3335 3535 37
3336 3536 33
3337 3537 19
3338 3538 10
3339 3539 18
3340 3540 37
3341 3541 19
3342 3542 28
3343 3543 24
3344 3544 24
3345 3545 23
3346 3546 21
3347 3547 23
3348 3548 4
3349 3549 19
3350 3550 14
3351 3551 10
3352 3552 12
3353 3553 5
3354 3554 18
3355 3555 9
3356 3556 9
3357 3557 7
3358 3558 5
3359 3559 12
3360 3560 9
3361 3561 7
3362 3562 7
3363 3563 4
3364 3564 7
3365 3565 9
3366 3566 2
3367 3567 5
3368 3568 5
3369 3569 10
3370 3570 7
3371 3571 12
3372 3572 28
3373 3573 10
3374 3574 16
3375 3575 14
3376 3576 9
3377 3577 19
3378 3578 7
3379 3579 14
3380 3580 0
3381 3581 14
3382 3582 2
3383 3583 2
3384 3584 4
3385 3585 5
3386 3586 7
3387 3587 44
3388 3588 30
3389 3589 30
3390 3590 42
3391 3591 40
3392 3592 33
3393 3593 42
3394 3594 46
3395 3595 54
3396 3596 46
3397 3597 35
3398 3598 24
3399 3599 26
3400 3600 5
3401 3601 32
3402 3602 21
3403 3603 9
3404 3604 12
3405 3605 12
3406 3606 47
3407 3607 21
3408 3608 24
3409 3609 30
3410 3610 14
3411 3611 18
3412 3612 18
3413 3613 18
3414 3614 5
3415 3615 14
3416 3616 4
3417 3617 0
3418 3618 9
3419 3619 0
3420 3620 14
3421 3621 9
3422 3622 0
3423 3623 0
3424 3624 23
3425 3625 10
3426 3626 16
3427 3627 4
3428 3628 9
3429 3629 7
3430 3630 16
3431 3631 9
3432 3632 5
3433 3633 2
3434 3634 10
3435 3635 7
3436 3636 16
3437 3637 2
3438 3638 5
3439 3639 38
3440 3640 12
3441 3641 18
3442 3642 10
3443 3643 26
3444 3644 21
3445 3645 30
3446 3646 18
3447 3647 21
3448 3648 23
3449 3649 14
3450 3650 26
3451 3651 16
3452 3652 18
3453 3653 30
3454 3654 32
3455 3655 24
3456 3656 24
3457 3657 28
3458 3658 10
3459 3659 32
3460 3660 32
3461 3661 10
3462 3662 21
3463 3663 14
3464 3664 19
3465 3665 18
3466 3666 16
3467 3667 30
3468 3668 28
3469 3669 23
3470 3670 9
3471 3671 18
3472 3672 7
3473 3673 16
3474 3674 10
3475 3675 14
3476 3676 16
3477 3677 9
3478 3678 0
3479 3679 7
3480 3680 9
3481 3681 12
3482 3682 12
3483 3683 14
3484 3684 21
3485 3685 21
3486 3686 14
3487 3687 24
3488 3688 7
3489 3689 12
3490 3690 16
3491 3691 12
3492 3692 16
3493 3693 23
3494 3694 14
3495 3695 19
3496 3696 16
3497 3697 12
3498 3698 5
3499 3699 7
3500 3700 2
3501 3701 2
3502 3702 10
3503 3703 9
3504 3704 10
3505 3705 10
3506 3706 9
3507 3707 9
3508 3708 14
3509 3709 26
3510 3710 32
3511 3711 12
3512 3712 14
3513 3713 12
3514 3714 9
3515 3715 7
3516 3716 28
3517 3717 24
3518 3718 9
3519 3719 19
3520 3720 16
3521 3721 14
3522 3722 2
3523 3723 26
3524 3724 19
3525 3725 7
3526 3726 14
3527 3727 5
3528 3728 2
3529 3729 14
3530 3730 5
3531 3731 0
3532 3732 21
3533 3733 18
3534 3734 16
3535 3735 35
3536 3736 28
3537 3737 23
3538 3738 32
3539 3739 23
3540 3740 14
3541 3741 16
3542 3742 4
3543 3743 2
3544 3744 9
3545 3745 10
3546 3746 12
3547 3747 0
3548 3748 7
3549 3749 9
3550 3750 12
3551 3751 0
3552 3752 4
3553 3753 2
3554 3754 4
3555 3755 2
3556 3756 5
3557 3757 0
3558 3758 2
3559 3759 9
3560 3760 0
3561 3761 0
3562 3762 10
3563 3763 12
3564 3764 9
3565 3765 5
3566 3766 14
3567 3767 0
3568 3768 0
3569 3769 0
3570 3770 0
3571 3771 0
3572 3772 12
3573 3773 9
3574 3774 5
3575 3775 10
3576 3776 18
3577 3777 5
3578 3778 16
3579 3779 5
3580 3780 4
3581 3781 10
3582 3782 4
3583 3783 12
3584 3784 0
3585 3785 7
3586 3786 19
3587 3787 0
3588 3788 10
3589 3789 5
3590 3790 0
3591 3791 26
3592 3792 0
3593 3793 0
3594 3794 10
3595 3795 0
3596 3796 2
3597 3797 14
3598 3798 0
3599 3799 7
3600 3800 21
3601 3801 18
3602 3802 7
3603 3803 2
3604 3804 16
3605 3805 9
3606 3806 14
3607 3807 26
3608 3808 18
3609 3809 16
3610 3810 12
3611 3811 14
3612 3812 10
3613 3813 10
3614 3814 0
3615 3815 10
3616 3816 2
3617 3817 5
3618 3818 18
3619 3819 12
3620 3820 12
3621 3821 18
3622 3822 10
3623 3823 21
3624 3824 7
3625 3825 37
3626 3826 12
3627 3827 10
3628 3828 16
3629 3829 14
3630 3830 23
3631 3831 2
3632 3832 10
3633 3833 9
3634 3834 28
3635 3835 44
3636 3836 24
3637 3837 49
3638 3838 26
3639 3839 23
3640 3840 19
3641 3841 40
3642 3842 26
3643 3843 16
3644 3844 19
3645 3845 37
3646 3846 24
3647 3847 33
3648 3848 24
3649 3849 30
3650 3850 37
3651 3851 21
3652 3852 26
3653 3853 32
3654 3854 28
3655 3855 37
3656 3856 46
3657 3857 44
3658 3858 46
3659 3859 38
3660 3860 30
3661 3861 23
3662 3862 4
3663 3863 32
3664 3864 26
3665 3865 21
3666 3866 16
3667 3867 30
3668 3868 21
3669 3869 24
3670 3870 30
3671 3871 16
3672 3872 14
3673 3873 7
3674 3874 7
3675 3875 21
3676 3876 21
3677 3877 19
3678 3878 46
3679 3879 37
3680 3880 12
3681 3881 26
3682 3882 32
3683 3883 32
3684 3884 32
3685 3885 24
3686 3886 23
3687 3887 37
3688 3888 30
3689 3889 21
3690 3890 23
3691 3891 16
3692 3892 28
3693 3893 49
3694 3894 30
3695 3895 33
3696 3896 26
3697 3897 19
3698 3898 24
3699 3899 38
3700 3900 32
3701 3901 23
3702 3902 12
3703 3903 19
3704 3904 23
3705 3905 18
3706 3906 32
3707 3907 21
3708 3908 10
3709 3909 21
3710 3910 23
3711 3911 10
3712 3912 21
3713 3913 24
3714 3914 28
3715 3915 30
3716 3916 33
3717 3917 26
3718 3918 24
3719 3919 30
3720 3920 33
3721 3921 40
3722 3922 19
3723 3923 26
3724 3924 37
3725 3925 28
3726 3926 47
3727 3927 19
3728 3928 24
3729 3929 12
3730 3930 9
3731 3931 21
3732 3932 14
3733 3933 12
3734 3934 16
3735 3935 14
3736 3936 18
3737 3937 10
3738 3938 23
3739 3939 26
3740 3940 21
3741 3941 35
3742 3942 32
3743 3943 28
3744 3944 21
3745 3945 12
3746 3946 16
3747 3947 33
3748 3948 14
3749 3949 19
3750 3950 18
3751 3951 10
3752 3952 14
3753 3953 14
3754 3954 19
3755 3955 26
3756 3956 33
3757 3957 19
3758 3958 30
3759 3959 21
3760 3960 19
3761 3961 18
3762 3962 21
3763 3963 16
3764 3964 23
3765 3965 38
3766 3966 16
3767 3967 18
3768 3968 21
3769 3969 24
3770 3970 19
3771 3971 23
3772 3972 30
3773 3973 26
3774 3974 33
3775 3975 33
3776 3976 37
3777 3977 44
3778 3978 26
3779 3979 37
3780 3980 63
3781 3981 38
3782 3982 30
3783 3983 46
3784 3984 60
3785 3985 51
3786 3986 40
3787 3987 74
3788 3988 58
3789 3989 58
3790 3990 47
3791 3991 60
3792 3992 52
3793 3993 60
3794 3994 61
3795 3995 74
3796 3996 51
3797 3997 75
3798 3998 56
3799 3999 68
3800 4000 44
3801 4001 42
3802 4002 54
3803 4003 66
3804 4004 75
3805 4005 65
3806 4006 44
3807 4007 47
3808 4008 49
3809 4009 40
3810 4010 35
3811 4011 77
3812 4012 51
3813 4013 47
3814 4014 54
3815 4015 46
3816 4016 37
3817 4017 42
3818 4018 51
3819 4019 42
3820 4020 44
3821 4021 33
3822 4022 33
3823 4023 51
3824 4024 44
3825 4025 42
3826 4026 40
3827 4027 35
3828 4028 33
3829 4029 40
3830 4030 66
3831 4031 47
3832 4032 63
3833 4033 56
3834 4034 46
3835 4035 54
3836 4036 60
3837 4037 44
3838 4038 63
3839 4039 56
3840 4040 49
3841 4041 35
3842 4042 44
3843 4043 42
3844 4044 47
3845 4045 60
3846 4046 54
3847 4047 63
3848 4048 46
3849 4049 52
3850 4050 44
3851 4051 24
3852 4052 44
3853 4053 66
3854 4054 60
3855 4055 79
3856 4056 56
3857 4057 68
3858 4058 51
3859 4059 40
3860 4060 52
3861 4061 65
3862 4062 58
3863 4063 40
3864 4064 28
3865 4065 63
3866 4066 46
3867 4067 46
3868 4068 26
3869 4069 51
3870 4070 51
3871 4071 49
3872 4072 33
3873 4073 44
3874 4074 28
3875 4075 37
3876 4076 44
3877 4077 35
3878 4078 24
3879 4079 16
3880 4080 18
3881 4081 46
3882 4082 51
3883 4083 19
3884 4084 18
3885 4085 40
3886 4086 38
3887 4087 63
3888 4088 38
3889 4089 44
3890 4090 56
3891 4091 66
3892 4092 70
3893 4093 46
3894 4094 56
3895 4095 68
3896 4096 35
3897 4097 32
3898 4098 42
3899 4099 49
3900 4100 40
3901 4101 33
3902 4102 18
3903 4103 47
3904 4104 51
3905 4105 49
3906 4106 46
3907 4107 51
3908 4108 42
3909 4109 24
3910 4110 37
3911 4111 56
3912 4112 46
3913 4113 54
3914 4114 38
3915 4115 49
3916 4116 46
3917 4117 38
3918 4118 46
3919 4119 47
3920 4120 49
3921 4121 35
3922 4122 32
3923 4123 47
3924 4124 18
3925 4125 51
3926 4126 40
3927 4127 52
3928 4128 26
3929 4129 33
3930 4130 68
3931 4131 28
3932 4132 42
3933 4133 40
3934 4134 49
3935 4135 46
3936 4136 44
3937 4137 42
3938 4138 33
3939 4139 33
3940 4140 26
3941 4141 23
3942 4142 60
3943 4143 32
3944 4144 38
3945 4145 32
3946 4146 18
3947 4147 37
3948 4148 14
3949 4149 35
3950 4150 26
3951 4151 28
3952 4152 35
3953 4153 30
3954 4154 24
3955 4155 49
3956 4156 49
3957 4157 40
3958 4158 42
3959 4159 72
3960 4160 61
3961 4161 42
3962 4162 54
3963 4163 49
3964 4164 28
3965 4165 30
3966 4166 26
3967 4167 33
3968 4168 37
3969 4169 23
3970 4170 42
3971 4171 19
3972 4172 18
3973 4173 38
3974 4174 32
3975 4175 28
3976 4176 33
3977 4177 38
3978 4178 35
3979 4179 65
3980 4180 19
3981 4181 32
3982 4182 35
3983 4183 24
3984 4184 32
3985 4185 23
3986 4186 40
3987 4187 40
3988 4188 40
3989 4189 33
3990 4190 33
3991 4191 46
3992 4192 47
3993 4193 56
3994 4194 40
3995 4195 37
3996 4196 21
3997 4197 21
3998 4198 26
3999 4199 21
4000 4200 46
4001 4201 19
4002 4202 32
4003 4203 16
4004 4204 47
4005 4205 26
4006 4206 40
4007 4207 30
4008 4208 42
4009 4209 16
4010 4210 40
4011 4211 44
4012 4212 32
4013 4213 38
4014 4214 42
4015 4215 10
4016 4216 28
4017 4217 19
4018 4218 37
4019 4219 46
4020 4220 47
4021 4221 18
4022 4222 32
4023 4223 49
4024 4224 33
4025 4225 28
4026 4226 35
4027 4227 47
4028 4228 52
4029 4229 56
4030 4230 44
4031 4231 33
4032 4232 51
4033 4233 38
4034 4234 49
4035 4235 33
4036 4236 32
4037 4237 32
4038 4238 47
4039 4239 32
4040 4240 44
4041 4241 33
4042 4242 38
4043 4243 32
4044 4244 33
4045 4245 38
4046 4246 44
4047 4247 38
4048 4248 30
4049 4249 28
4050 4250 26
4051 4251 32
4052 4252 47
4053 4253 35
4054 4254 32
4055 4255 35
4056 4256 30
4057 4257 28
4058 4258 14
4059 4259 24
4060 4260 35
4061 4261 30
4062 4262 44
4063 4263 26
4064 4264 23
4065 4265 47
4066 4266 19
4067 4267 42
4068 4268 40
4069 4269 56
4070 4270 37
4071 4271 35
4072 4272 40
4073 4273 16
4074 4274 28
4075 4275 32
4076 4276 46
4077 4277 35
4078 4278 38
4079 4279 33
4080 4280 30
4081 4281 42
4082 4282 40
4083 4283 56
4084 4284 23
4085 4285 46
4086 4286 21
4087 4287 32
4088 4288 24
4089 4289 44
4090 4290 37
4091 4291 51
4092 4292 33
4093 4293 35
4094 4294 33
4095 4295 14
4096 4296 24
4097 4297 23
4098 4298 40
4099 4299 26
4100 4300 26
4101 4301 21
4102 4302 40
4103 4303 38
4104 4304 32
4105 4305 37
4106 4306 38
4107 4307 26
4108 4308 26
4109 4309 32
4110 4310 35
4111 4311 47
4112 4312 56
4113 4313 28
4114 4314 19
4115 4315 23
4116 4316 19
4117 4317 44
4118 4318 16
4119 4319 19
4120 4320 30
4121 4321 30
4122 4322 56
4123 4323 16
4124 4324 21
4125 4325 21
4126 4326 23
4127 4327 35
4128 4328 32
4129 4329 28
4130 4330 44
4131 4331 33
4132 4332 18
4133 4333 7
4134 4334 35
4135 4335 37
4136 4336 35
4137 4337 38
4138 4338 24
4139 4339 28
4140 4340 18
4141 4341 19
4142 4342 19
4143 4343 14
4144 4344 28
4145 4345 12
4146 4346 12
4147 4347 9
4148 4348 32
4149 4349 24
4150 4350 32
4151 4351 28
4152 4352 40
4153 4353 30
4154 4354 28
4155 4355 35
4156 4356 23
4157 4357 42
4158 4358 40
4159 4359 44
4160 4360 19
4161 4361 35
4162 4362 44
4163 4363 42
4164 4364 40
4165 4365 23
4166 4366 19
4167 4367 12
4168 4368 30
4169 4369 35
4170 4370 32
4171 4371 40
4172 4372 23
4173 4373 23
4174 4374 32
4175 4375 32
4176 4376 12
4177 4377 24
4178 4378 33
4179 4379 47
4180 4380 14
4181 4381 32
4182 4382 35
4183 4383 44
4184 4384 49
4185 4385 38
4186 4386 26
4187 4387 46
4188 4388 33
4189 4389 35
4190 4390 38
4191 4391 33
4192 4392 37
4193 4393 44
4194 4394 40
4195 4395 23
4196 4396 54
4197 4397 38
4198 4398 61
4199 4399 28
4200 4400 47
4201 4401 47
4202 4402 49
4203 4403 38
4204 4404 51
4205 4405 65
4206 4406 61
4207 4407 52
4208 4408 58
4209 4409 52
4210 4410 61
4211 4411 56
4212 4412 65
4213 4413 49
4214 4414 58
4215 4415 44
4216 4416 37
4217 4417 38
4218 4418 47
4219 4419 56
4220 4420 38
4221 4421 23
4222 4422 51
4223 4423 49
4224 4424 19
4225 4425 26
4226 4426 35
4227 4427 60
4228 4428 44
4229 4429 56
4230 4430 51
4231 4431 46
4232 4432 28
4233 4433 40
4234 4434 52
4235 4435 38
4236 4436 38
4237 4437 35
4238 4438 52
4239 4439 23
4240 4440 37
4241 4441 51
4242 4442 32
4243 4443 35
4244 4444 30
4245 4445 26
4246 4446 19
4247 4447 18
4248 4448 37
4249 4449 16
4250 4450 38
4251 4451 12
4252 4452 12
4253 4453 12
4254 4454 30
4255 4455 46
4256 4456 38
4257 4457 12
4258 4458 12
4259 4459 38
4260 4460 21
4261 4461 16
4262 4462 32
4263 4463 40
4264 4464 30
4265 4465 51
4266 4466 38
4267 4467 42
4268 4468 14
4269 4469 21
4270 4470 26
4271 4471 30
4272 4472 35
4273 4473 33
4274 4474 30
4275 4475 26
4276 4476 28
4277 4477 54
4278 4478 24
4279 4479 24
4280 4480 44
4281 4481 33
4282 4482 65
4283 4483 38
4284 4484 44
4285 4485 46
4286 4486 52
4287 4487 42
4288 4488 33
4289 4489 37
4290 4490 63
4291 4491 51
4292 4492 68
4293 4493 54
4294 4494 72
4295 4495 54
4296 4496 56
4297 4497 74
4298 4498 51
4299 4499 74
4300 4500 61
4301 4501 60
4302 4502 68
4303 4503 54
4304 4504 54
4305 4505 70
4306 4506 72
4307 4507 54
4308 4508 33
4309 4509 28
4310 4510 46
4311 4511 68
4312 4512 33
4313 4513 42
4314 4514 51
4315 4515 61
4316 4516 68
4317 4517 32
4318 4518 44
4319 4519 46
4320 4520 42
4321 4521 46
4322 4522 49
4323 4523 49
4324 4524 42
4325 4525 49
4326 4526 37
4327 4527 47
4328 4528 26
4329 4529 28
4330 4530 33
4331 4531 40
4332 4532 46
4333 4533 65
4334 4534 24
4335 4535 54
4336 4536 33
4337 4537 40
4338 4538 35
4339 4539 56
4340 4540 51
4341 4541 47
4342 4542 18
4343 4543 38
4344 4544 40
4345 4545 40
4346 4546 47
4347 4547 47
4348 4548 49
4349 4549 46
4350 4550 40
4351 4551 40
4352 4552 33
4353 4553 26
4354 4554 42
4355 4555 30
4356 4556 49
4357 4557 38
4358 4558 47
4359 4559 44
4360 4560 46
4361 4561 52
4362 4562 32
4363 4563 32
4364 4564 65
4365 4565 38
4366 4566 61
4367 4567 32
4368 4568 42
4369 4569 42
4370 4570 38
4371 4571 63
4372 4572 46
4373 4573 47
4374 4574 52
4375 4575 38
4376 4576 37
4377 4577 40
4378 4578 46
4379 4579 42
4380 4580 30
4381 4581 4
4382 4582 21
4383 4583 21
4384 4584 28
4385 4585 44
4386 4586 37
4387 4587 40
4388 4588 37
4389 4589 33
4390 4590 47
4391 4591 46
4392 4592 60
4393 4593 28
4394 4594 38
4395 4595 33
4396 4596 32
4397 4597 35
4398 4598 49
4399 4599 77
4400 4600 14
4401 4601 26
4402 4602 24
4403 4603 14
4404 4604 21
4405 4605 35
4406 4606 32
4407 4607 33
4408 4608 18
4409 4609 32
4410 4610 37
4411 4611 37
4412 4612 33
4413 4613 46
4414 4614 47
4415 4615 35
4416 4616 24
4417 4617 26
4418 4618 26
4419 4619 30
4420 4620 24
4421 4621 24
4422 4622 23
4423 4623 35
4424 4624 23
4425 4625 21
4426 4626 37
4427 4627 42
4428 4628 40
4429 4629 30
4430 4630 32
4431 4631 12
4432 4632 30
4433 4633 0
4434 4634 16
4435 4635 2
4436 4636 12
4437 4637 7
4438 4638 14
4439 4639 5
4440 4640 30
4441 4641 9
4442 4642 23
4443 4643 14
4444 4644 19
4445 4645 18
4446 4646 21
4447 4647 16
4448 4648 19
4449 4649 18
4450 4650 54
4451 4651 30
4452 4652 24
4453 4653 33
4454 4654 19
4455 4655 28
4456 4656 32
4457 4657 18
4458 4658 19
4459 4659 35
4460 4660 21
4461 4661 30
4462 4662 9
4463 4663 38
4464 4664 10
4465 4665 23
4466 4666 10
4467 4667 19
4468 4668 21
4469 4669 24
4470 4670 32
4471 4671 42
4472 4672 23
4473 4673 35
4474 4674 24
4475 4675 68
4476 4676 42
4477 4677 33
4478 4678 33
4479 4679 18
4480 4680 23
4481 4681 26
4482 4682 7
4483 4683 37
4484 4684 33
4485 4685 37
4486 4686 26
4487 4687 21
4488 4688 21
4489 4689 35
4490 4690 12
4491 4691 40
4492 4692 10
4493 4693 35
4494 4694 28
4495 4695 35
4496 4696 23
4497 4697 33
4498 4698 12
4499 4699 24
4500 4700 16
4501 4701 18
4502 4702 18
4503 4703 40
4504 4704 33
4505 4705 42
4506 4706 33
4507 4707 32
4508 4708 32
4509 4709 9
4510 4710 30
4511 4711 33
4512 4712 30
4513 4713 21
4514 4714 40
4515 4715 52
4516 4716 28
4517 4717 32
4518 4718 19
4519 4719 33
4520 4720 37
4521 4721 35
4522 4722 40
4523 4723 37
4524 4724 33
4525 4725 33
4526 4726 23
4527 4727 2
4528 4728 21
4529 4729 18
4530 4730 23
4531 4731 12
4532 4732 16
4533 4733 0
4534 4734 28
4535 4735 2
4536 4736 0
4537 4737 24
4538 4738 14
4539 4739 14
4540 4740 16
4541 4741 18
4542 4742 18
4543 4743 21
4544 4744 7
4545 4745 2
4546 4746 12
4547 4747 18
4548 4748 10
4549 4749 18
4550 4750 24
4551 4751 30
4552 4752 23
4553 4753 19
4554 4754 18
4555 4755 9
4556 4756 7
4557 4757 5
4558 4758 26
4559 4759 38
4560 4760 16
4561 4761 24
4562 4762 24
4563 4763 18
4564 4764 10
4565 4765 23
4566 4766 33
4567 4767 42
4568 4768 28
4569 4769 10
4570 4770 4
4571 4771 19
4572 4772 21
4573 4773 19
4574 4774 16
4575 4775 16
4576 4776 16
4577 4777 35
4578 4778 30
4579 4779 32
4580 4780 28
4581 4781 28
4582 4782 19
4583 4783 35
4584 4784 28
4585 4785 10
4586 4786 12
4587 4787 0
4588 4788 19
4589 4789 26
4590 4790 9
4591 4791 28
4592 4792 24
4593 4793 21
4594 4794 16
4595 4795 28
4596 4796 21
4597 4797 14
4598 4798 21
4599 4799 23
4600 4800 26
4601 4801 33
4602 4802 30
4603 4803 33
4604 4804 37
4605 4805 37
4606 4806 19
4607 4807 14
4608 4808 32
4609 4809 30
4610 4810 18
4611 4811 32
4612 4812 47
4613 4813 30
4614 4814 26
4615 4815 12
4616 4816 12
4617 4817 30
4618 4818 21
4619 4819 21
4620 4820 40
4621 4821 24
4622 4822 72
4623 4823 61
4624 4824 49
4625 4825 66
4626 4826 38
4627 4827 70
4628 4828 40
4629 4829 46
4630 4830 42
4631 4831 42
4632 4832 30
4633 4833 63
4634 4834 49
4635 4835 51
4636 4836 42
4637 4837 33
4638 4838 52
4639 4839 30
4640 4840 28
4641 4841 16
4642 4842 38
4643 4843 30
4644 4844 32
4645 4845 46
4646 4846 23
4647 4847 35
4648 4848 35
4649 4849 26
4650 4850 40
4651 4851 52
4652 4852 51
4653 4853 42
4654 4854 47
4655 4855 33
4656 4856 49
4657 4857 60
4658 4858 32
4659 4859 40
4660 4860 44
4661 4861 33
4662 4862 38
4663 4863 26
4664 4864 32
4665 4865 32
4666 4866 24
4667 4867 32
4668 4868 42
4669 4869 24
4670 4870 33
4671 4871 47
4672 4872 30
4673 4873 35
4674 4874 28
4675 4875 37
4676 4876 42
4677 4877 26
4678 4878 37
4679 4879 37
4680 4880 42
4681 4881 35
4682 4882 42
4683 4883 32
4684 4884 32
4685 4885 54
4686 4886 24
4687 4887 19
4688 4888 28
4689 4889 37
4690 4890 18
4691 4891 23
4692 4892 54
4693 4893 28
4694 4894 37
4695 4895 30
4696 4896 47
4697 4897 44
4698 4898 30
4699 4899 38
4700 4900 30
4701 4901 32
4702 4902 37
4703 4903 44
4704 4904 49
4705 4905 58
4706 4906 52
4707 4907 40
4708 4908 46
4709 4909 37
4710 4910 51
4711 4911 24
4712 4912 32
4713 4913 21
4714 4914 19
4715 4915 24
4716 4916 14
4717 4917 30
4718 4918 24
4719 4919 10
4720 4920 30
4721 4921 12
4722 4922 4
4723 4923 10
4724 4924 0
4725 4925 18
4726 4926 16
4727 4927 10
4728 4928 19
4729 4929 4
4730 4930 18
4731 4931 7
4732 4932 0
4733 4933 0
4734 4934 0
4735 4935 0
4736 4936 0
4737 4937 0
4738 4938 7
4739 4939 10
4740 4940 40
4741 4941 28
4742 4942 9
4743 4943 10
4744 4944 0
4745 4945 0
4746 4946 0
4747 4947 9
4748 4948 2
4749 4949 0
4750 4950 0
4751 4951 0
4752 4952 7
4753 4953 2
4754 4954 16
4755 4955 7
4756 4956 19
4757 4957 19
4758 4958 26
4759 4959 19
4760 4960 35
4761 4961 24
4762 4962 40
4763 4963 26
4764 4964 14
4765 4965 28
4766 4966 23
4767 4967 19
4768 4968 10
4769 4969 14
4770 4970 4
4771 4971 9
4772 4972 21
4773 4973 2
4774 4974 0
4775 4975 9
4776 4976 18
4777 4977 4
4778 4978 4
4779 4979 2
4780 4980 18
4781 4981 16
4782 4982 18
4783 4983 2
4784 4984 2
4785 4985 18
4786 4986 21
4787 4987 2
4788 4988 0
4789 4989 4
4790 4990 21
4791 4991 12
4792 4992 12
4793 4993 14
4794 4994 9
4795 4995 0
4796 4996 7
4797 4997 12
4798 4998 16
4799 4999 10
4800 5000 12
4801 5001 19
4802 5002 9
4803 5003 19
4804 5004 0
4805 5005 2
4806 5006 23
4807 5007 16
4808 5008 30
4809 5009 23
4810 5010 21
4811 5011 24
4812 5012 24
4813 5013 23
4814 5014 23
4815 5015 18
4816 5016 18
4817 5017 28
4818 5018 23
4819 5019 16
4820 5020 14
4821 5021 26
4822 5022 19
4823 5023 24
4824 5024 21
4825 5025 16
4826 5026 4
4827 5027 5
4828 5028 0
4829 5029 10
4830 5030 12
4831 5031 7
4832 5032 4
4833 5033 5
4834 5034 9
4835 5035 0
4836 5036 10
4837 5037 0
4838 5038 18
4839 5039 4
4840 5040 10
4841 5041 7
4842 5042 18
4843 5043 19
4844 5044 0
4845 5045 14
4846 5046 21
4847 5047 12
4848 5048 9
4849 5049 16
4850 5050 0
4851 5051 12
4852 5052 7
4853 5053 18
4854 5054 12
4855 5055 16
4856 5056 7
4857 5057 0
4858 5058 2
4859 5059 12
4860 5060 9
4861 5061 10
4862 5062 35
4863 5063 35
4864 5064 42
4865 5065 33
4866 5066 47
4867 5067 23
4868 5068 30
4869 5069 26
4870 5070 38
4871 5071 61
4872 5072 21
4873 5073 49
4874 5074 44
4875 5075 37
4876 5076 26
4877 5077 23
4878 5078 28
4879 5079 42
4880 5080 52
4881 5081 35
4882 5082 35
4883 5083 33
4884 5084 10
4885 5085 24
4886 5086 37
4887 5087 9
4888 5088 4
4889 5089 21
4890 5090 16
4891 5091 19
4892 5092 10
4893 5093 2
4894 5094 16
4895 5095 14
4896 5096 9
4897 5097 9
4898 5098 7
4899 5099 23
4900 5100 28
4901 5101 23
4902 5102 10
4903 5103 30
4904 5104 23
4905 5105 32
4906 5106 28
4907 5107 37
4908 5108 47
4909 5109 58
4910 5110 38
4911 5111 56
4912 5112 49
4913 5113 30
4914 5114 35
4915 5115 44
4916 5116 18
4917 5117 42
4918 5118 44
4919 5119 49
4920 5120 60
4921 5121 61
4922 5122 63
4923 5123 44
4924 5124 52
4925 5125 52
4926 5126 47
4927 5127 42
4928 5128 35
4929 5129 46
4930 5130 37
4931 5131 37
4932 5132 54
4933 5133 44
4934 5134 24
4935 5135 35
4936 5136 28
4937 5137 18
4938 5138 18
4939 5139 28
4940 5140 37
4941 5141 26
4942 5142 38
4943 5143 61
4944 5144 47
4945 5145 44
4946 5146 37
4947 5147 38
4948 5148 32
4949 5149 54
4950 5150 51
4951 5151 21
4952 5152 19
4953 5153 10
4954 5154 18
4955 5155 4
4956 5156 21
4957 5157 18
4958 5158 7
4959 5159 10
4960 5160 14
4961 5161 5
4962 5162 2
4963 5163 10
4964 5164 10
4965 5165 23
4966 5166 23
4967 5167 52
4968 5168 10
4969 5169 24
4970 5170 19
4971 5171 32
4972 5172 33
4973 5173 33
4974 5174 9
4975 5175 19
4976 5176 2
4977 5177 5
4978 5178 21
4979 5179 16
4980 5180 19
4981 5181 10
4982 5182 18
4983 5183 19
4984 5184 10
4985 5185 14
4986 5186 40
4987 5187 32
4988 5188 7
4989 5189 42
4990 5190 24
4991 5191 44
4992 5192 14
4993 5193 52
4994 5194 40
4995 5195 28
4996 5196 54
4997 5197 32
4998 5198 49
4999 5199 23
5000 5200 18
5001 5201 12
5002 5202 37
5003 5203 49
5004 5204 33
5005 5205 49
5006 5206 46
5007 5207 21
5008 5208 26
5009 5209 32
5010 5210 40
5011 5211 32
5012 5212 19
5013 5213 51
5014 5214 19
5015 5215 54
5016 5216 28
5017 5217 63
5018 5218 37
5019 5219 60
5020 5220 23
5021 5221 14
5022 5222 16
5023 5223 23
5024 5224 5
5025 5225 0
5026 5226 28
5027 5227 26
5028 5228 26
5029 5229 9
5030 5230 10
5031 5231 40
5032 5232 37
5033 5233 9
5034 5234 32
5035 5235 30
5036 5236 32
5037 5237 19
5038 5238 24
5039 5239 30
5040 5240 47
5041 5241 63
5042 5242 47
5043 5243 51
5044 5244 56
5045 5245 40
5046 5246 33
5047 5247 32
5048 5248 30
5049 5249 52
5050 5250 58
5051 5251 19
5052 5252 44
5053 5253 18
5054 5254 21
5055 5255 24
5056 5256 28
5057 5257 40
5058 5258 23
5059 5259 37
5060 5260 47
5061 5261 47
5062 5262 32
5063 5263 47
5064 5264 44
5065 5265 38
5066 5266 23
5067 5267 23
5068 5268 33
5069 5269 56
5070 5270 49
5071 5271 38
5072 5272 63
5073 5273 52
5074 5274 47
5075 5275 51
5076 5276 49
5077 5277 51
5078 5278 68
5079 5279 60
5080 5280 66
5081 5281 63
5082 5282 74
5083 5283 60
5084 5284 65
5085 5285 63
5086 5286 23
5087 5287 42
5088 5288 38
5089 5289 33
5090 5290 35
5091 5291 38
5092 5292 32
5093 5293 24
5094 5294 28
5095 5295 21
5096 5296 33
5097 5297 37
5098 5298 37
5099 5299 46
5100 5300 47
5101 5301 16
5102 5302 37
5103 5303 38
5104 5304 28
5105 5305 56
5106 5306 28
5107 5307 18
5108 5308 12
5109 5309 10
5110 5310 2
5111 5311 21
5112 5312 16
5113 5313 35
5114 5314 16
5115 5315 24
5116 5316 10
5117 5317 12
5118 5318 14
5119 5319 24
5120 5320 42
5121 5321 23
5122 5322 18
5123 5323 40
5124 5324 40
5125 5325 51
5126 5326 26
5127 5327 24
5128 5328 28
5129 5329 12
5130 5330 4
5131 5331 12
5132 5332 0
5133 5333 0
5134 5334 0
5135 5335 18
5136 5336 0
5137 5337 9
5138 5338 5
5139 5339 7
5140 5340 0
5141 5341 0
5142 5342 0
5143 5343 2
5144 5344 7
5145 5345 9
5146 5346 0
5147 5347 7
5148 5348 9
5149 5349 0
5150 5350 0
5151 5351 0
5152 5352 0
5153 5353 10
5154 5354 5
5155 5355 9
5156 5356 2
5157 5357 0
5158 5358 0
5159 5359 2
5160 5360 7
5161 5361 2
5162 5362 0
5163 5363 14
5164 5364 14
5165 5365 7
5166 5366 0
5167 5367 5
5168 5368 16
5169 5369 2
5170 5370 4
5171 5371 12
5172 5372 21
5173 5373 7
5174 5374 5
5175 5375 18
5176 5376 23
5177 5377 19
5178 5378 35
5179 5379 9
5180 5380 0
5181 5381 5
5182 5382 10
5183 5383 32
5184 5384 19
5185 5385 2
5186 5386 7
5187 5387 7
5188 5388 4
5189 5389 21
5190 5390 35
5191 5391 14
5192 5392 19
5193 5393 21
5194 5394 2
5195 5395 21
5196 5396 42
5197 5397 14
5198 5398 14
5199 5399 16
5200 5400 19
5201 5401 12
5202 5402 4
5203 5403 2
5204 5404 18
5205 5405 18
5206 5406 5
5207 5407 18
5208 5408 52
5209 5409 23
5210 5410 19
5211 5411 32
5212 5412 30
5213 5413 32
5214 5414 33
5215 5415 14
5216 5416 18
5217 5417 10
5218 5418 19
5219 5419 40
5220 5420 37
5221 5421 24
5222 5422 24
5223 5423 18
5224 5424 38
5225 5425 14
5226 5426 5
5227 5427 2
5228 5428 2
5229 5429 9
5230 5430 0
5231 5431 5
5232 5432 10
5233 5433 21
5234 5434 21
5235 5435 14
5236 5436 21
5237 5437 2
5238 5438 18
5239 5439 37
5240 5440 16
5241 5441 10
5242 5442 32
5243 5443 18
5244 5444 9
5245 5445 44
5246 5446 37
5247 5447 30
5248 5448 7
5249 5449 7
5250 5450 10
5251 5451 9
5252 5452 16
5253 5453 10
5254 5454 21
5255 5455 32
5256 5456 21
5257 5457 30
5258 5458 26
5259 5459 38
5260 5460 42
5261 5461 18
5262 5462 28
5263 5463 14
5264 5464 35
5265 5465 38
5266 5466 32
5267 5467 30
5268 5468 49
5269 5469 51
5270 5470 60
5271 5471 37
5272 5472 21
5273 5473 19
5274 5474 26
5275 5475 19
5276 5476 19
5277 5477 4
5278 5478 28
5279 5479 16
5280 5480 16
5281 5481 23
5282 5482 32
5283 5483 12
5284 5484 37
5285 5485 32
5286 5486 14
5287 5487 21
5288 5488 54
5289 5489 32
5290 5490 42
5291 5491 24
5292 5492 30
5293 5493 40
5294 5494 26
5295 5495 40
5296 5496 40
5297 5497 44
5298 5498 10
5299 5499 12
5300 5500 10
5301 5501 18
5302 5502 19
5303 5503 16
5304 5504 37
5305 5505 30
5306 5506 18
5307 5507 5
5308 5508 38
5309 5509 32
5310 5510 28
5311 5511 26
5312 5512 37
5313 5513 75
5314 5514 74
5315 5515 56
5316 5516 66
5317 5517 46
5318 5518 35
5319 5519 47
5320 5520 68
5321 5521 54
5322 5522 70
5323 5523 58
5324 5524 56
5325 5525 93
5326 5526 84
5327 5527 68
5328 5528 77
5329 5529 72
5330 5530 58
5331 5531 51
5332 5532 89
5333 5533 79
5334 5534 75
5335 5535 56
5336 5536 74
5337 5537 70
5338 5538 46
5339 5539 80
5340 5540 96
5341 5541 72
5342 5542 80
5343 5543 37
5344 5544 42
5345 5545 38
5346 5546 61
5347 5547 72
5348 5548 44
5349 5549 79
5350 5550 91
5351 5551 65
5352 5552 70
5353 5553 68
5354 5554 61
5355 5555 49
5356 5556 42
5357 5557 56
5358 5558 63
5359 5559 52
5360 5560 51
5361 5561 52
5362 5562 46
5363 5563 49
5364 5564 80
5365 5565 66
5366 5566 65
5367 5567 42
5368 5568 66
5369 5569 38
5370 5570 47
5371 5571 56
5372 5572 68
5373 5573 66
5374 5574 82
5375 5575 65
5376 5576 24
5377 5577 47
5378 5578 77
5379 5579 51
5380 5580 42
5381 5581 63
5382 5582 44
5383 5583 54
5384 5584 51
5385 5585 63
5386 5586 74
5387 5587 63
5388 5588 70
5389 5589 79
5390 5590 51
5391 5591 54
5392 5592 60
5393 5593 47
5394 5594 72
5395 5595 52
5396 5596 23
5397 5597 35
5398 5598 58
5399 5599 47
5400 5600 49
5401 5601 68
5402 5602 75
5403 5603 58
5404 5604 80
5405 5605 82
5406 5606 68
5407 5607 60
5408 5608 47
5409 5609 46
5410 5610 58
5411 5611 42
5412 5612 46
5413 5613 68
5414 5614 42
5415 5615 26
5416 5616 37
5417 5617 72
5418 5618 37
5419 5619 38
5420 5620 40
5421 5621 38
5422 5622 23
5423 5623 16
5424 5624 79
5425 5625 86
5426 5626 33
5427 5627 49
5428 5628 51
5429 5629 44
5430 5630 56
5431 5631 63
5432 5632 80
5433 5633 44
5434 5634 58
5435 5635 77
5436 5636 52
5437 5637 61
5438 5638 56
5439 5639 51
5440 5640 60
5441 5641 58
5442 5642 60
5443 5643 52
5444 5644 42
5445 5645 61
5446 5646 49
5447 5647 65
5448 5648 61
5449 5649 66
5450 5650 56
5451 5651 74
5452 5652 58
5453 5653 52
5454 5654 65
5455 5655 56
5456 5656 74
5457 5657 93
5458 5658 68
5459 5659 56
5460 5660 70
5461 5661 79
5462 5662 68
5463 5663 70
5464 5664 52
5465 5665 58
5466 5666 63
5467 5667 75
5468 5668 77
5469 5669 75
5470 5670 108
5471 5671 61
5472 5672 77
5473 5673 66
5474 5674 84
5475 5675 94
5476 5676 77
5477 5677 70
5478 5678 88
5479 5679 72
5480 5680 79
5481 5681 75
5482 5682 72
5483 5683 52
5484 5684 56
5485 5685 72
5486 5686 77
5487 5687 65
5488 5688 77
5489 5689 58
5490 5690 68
5491 5691 88
5492 5692 86
5493 5693 103
5494 5694 88
5495 5695 96
5496 5696 94
5497 5697 82
5498 5698 72
5499 5699 61
5500 5700 75
5501 5701 77
5502 5702 84
5503 5703 68
5504 5704 46
5505 5705 79
5506 5706 74
5507 5707 66
5508 5708 75
5509 5709 79
5510 5710 58
5511 5711 86
5512 5712 63
5513 5713 68
5514 5714 65
5515 5715 63
5516 5716 88
5517 5717 86
5518 5718 102
5519 5719 79
5520 5720 74
5521 5721 89
5522 5722 77
5523 5723 60
5524 5724 60
5525 5725 72
5526 5726 80
5527 5727 94
5528 5728 79
5529 5729 96
5530 5730 88
5531 5731 74
5532 5732 72
5533 5733 72
5534 5734 110
5535 5735 84
5536 5736 80
5537 5737 91
5538 5738 65
5539 5739 98
5540 5740 88
5541 5741 79
5542 5742 74
5543 5743 75
5544 5744 84
5545 5745 74
5546 5746 96
5547 5747 74
5548 5748 61
5549 5749 52
5550 5750 61
5551 5751 58
5552 5752 68
5553 5753 77
5554 5754 51
5555 5755 74
5556 5756 89
5557 5757 56
5558 5758 40
5559 5759 47
5560 5760 56
5561 5761 47
5562 5762 46
5563 5763 51
5564 5764 49
5565 5765 37
5566 5766 66
5567 5767 35
5568 5768 49
5569 5769 47
5570 5770 37
5571 5771 35
5572 5772 32
5573 5773 40
5574 5774 21
5575 5775 49
5576 5776 75
5577 5777 82
5578 5778 60
5579 5779 91
5580 5780 96
5581 5781 84
5582 5782 70
5583 5783 77
5584 5784 63
5585 5785 75
5586 5786 65
5587 5787 70
5588 5788 79
5589 5789 40
5590 5790 56
5591 5791 93
5592 5792 79
5593 5793 44
5594 5794 74
5595 5795 80
5596 5796 84
5597 5797 105
5598 5798 66
5599 5799 63
5600 5800 89
5601 5801 100
5602 5802 117
5603 5803 105
5604 5804 112
5605 5805 119
5606 5806 131
5607 5807 108
5608 5808 98
5609 5809 102
5610 5810 88
5611 5811 75
5612 5812 105
5613 5813 65
5614 5814 75
5615 5815 86
5616 5816 88
5617 5817 70
5618 5818 79
5619 5819 74
5620 5820 75
5621 5821 66
5622 5822 52
5623 5823 46
5624 5824 79
5625 5825 70
5626 5826 72
5627 5827 75
5628 5828 58
5629 5829 68
5630 5830 70
5631 5831 60
5632 5832 75
5633 5833 63
5634 5834 94
5635 5835 65
5636 5836 75
5637 5837 103
5638 5838 80
5639 5839 65
5640 5840 72
5641 5841 79
5642 5842 74
5643 5843 75
5644 5844 82
5645 5845 68
5646 5846 91
5647 5847 93
5648 5848 56
5649 5849 75
5650 5850 107
5651 5851 86
5652 5852 77
5653 5853 77
5654 5854 60
5655 5855 40
5656 5856 52
5657 5857 46
5658 5858 65
5659 5859 70
5660 5860 60
5661 5861 84
5662 5862 89
5663 5863 75
5664 5864 72
5665 5865 74
5666 5866 77
5667 5867 74
5668 5868 88
5669 5869 80
5670 5870 79
5671 5871 70
5672 5872 102
5673 5873 79
5674 5874 84
5675 5875 68
5676 5876 93
5677 5877 72
5678 5878 94
5679 5879 88
5680 5880 84
5681 5881 56
5682 5882 75
5683 5883 79
5684 5884 89
5685 5885 63
5686 5886 68
5687 5887 75
5688 5888 91
5689 5889 84
5690 5890 98
5691 5891 60
5692 5892 84
5693 5893 102
5694 5894 77
5695 5895 80
5696 5896 74
5697 5897 89
5698 5898 98
5699 5899 79
5700 5900 74
5701 5901 98
5702 5902 94
5703 5903 84
5704 5904 60
5705 5905 74
5706 5906 98
5707 5907 91
5708 5908 80
5709 5909 70
5710 5910 86
5711 5911 80
5712 5912 66
5713 5913 80
5714 5914 79
5715 5915 107
5716 5916 86
5717 5917 114
5718 5918 70
5719 5919 70
5720 5920 94
5721 5921 91
5722 5922 77
5723 5923 89
5724 5924 63
5725 5925 100
5726 5926 42
5727 5927 96
5728 5928 94
5729 5929 102
5730 5930 72
5731 5931 89
5732 5932 89
5733 5933 74
5734 5934 74
5735 5935 107
5736 5936 61
5737 5937 61
5738 5938 88
5739 5939 94
5740 5940 75
5741 5941 79
5742 5942 100
5743 5943 100
5744 5944 102
5745 5945 60
5746 5946 77
5747 5947 63
5748 5948 72
5749 5949 84
5750 5950 63
5751 5951 82
5752 5952 72
5753 5953 79
5754 5954 70
5755 5955 56
5756 5956 60
5757 5957 86
5758 5958 75
5759 5959 86
5760 5960 40
5761 5961 75
5762 5962 61
5763 5963 74
5764 5964 66
5765 5965 70
5766 5966 82
5767 5967 98
5768 5968 93
5769 5969 116
5770 5970 103
5771 5971 75
5772 5972 66
5773 5973 70
5774 5974 63
5775 5975 44
5776 5976 114
5777 5977 79
5778 5978 44
5779 5979 65
5780 5980 75
5781 5981 89
5782 5982 63
5783 5983 86
5784 5984 74
5785 5985 68
5786 5986 63
5787 5987 51
5788 5988 68
5789 5989 107
5790 5990 84
5791 5991 86
5792 5992 86
5793 5993 93
5794 5994 60
5795 5995 79
5796 5996 98
5797 5997 82
5798 5998 54
5799 5999 54
5800 6000 80
5801 6001 65
5802 6002 89
5803 6003 77
5804 6004 119
5805 6005 61
5806 6006 80
5807 6007 51
5808 6008 79
5809 6009 88
5810 6010 54
5811 6011 102
5812 6012 56
5813 6013 66
5814 6014 93
5815 6015 32
5816 6016 68
5817 6017 66
5818 6018 58
5819 6019 66
5820 6020 47
5821 6021 72
5822 6022 33
5823 6023 51
5824 6024 52
5825 6025 26
5826 6026 63
5827 6027 42
5828 6028 52
5829 6029 32
5830 6030 35
5831 6031 35
5832 6032 61
5833 6033 54
5834 6034 56
5835 6035 52
5836 6036 70
5837 6037 52
5838 6038 56
5839 6039 32
5840 6040 54
5841 6041 70
5842 6042 63
5843 6043 63
5844 6044 58
5845 6045 58
5846 6046 54
5847 6047 47
5848 6048 19
5849 6049 44
5850 6050 51
5851 6051 54
5852 6052 56
5853 6053 66
5854 6054 98
5855 6055 51
5856 6056 66
5857 6057 65
5858 6058 49
5859 6059 74
5860 6060 68
5861 6061 47
5862 6062 56
5863 6063 72
5864 6064 61
5865 6065 74
5866 6066 72
5867 6067 58
5868 6068 70
5869 6069 51
5870 6070 72
5871 6071 74
5872 6072 66
5873 6073 35
5874 6074 66
5875 6075 65
5876 6076 70
5877 6077 51
5878 6078 70
5879 6079 60
5880 6080 79
5881 6081 68
5882 6082 82
5883 6083 72
5884 6084 47
5885 6085 75
5886 6086 77
5887 6087 61
5888 6088 66
5889 6089 80
5890 6090 74
5891 6091 56
5892 6092 80
5893 6093 54
5894 6094 74
5895 6095 52
5896 6096 56
5897 6097 42
5898 6098 63
5899 6099 80
5900 6100 72
5901 6101 82
5902 6102 88
5903 6103 88
5904 6104 79
5905 6105 54
5906 6106 77
5907 6107 84
5908 6108 58
5909 6109 70
5910 6110 63
5911 6111 60
5912 6112 58
5913 6113 47
5914 6114 58
5915 6115 77
5916 6116 80
5917 6117 86
5918 6118 56
5919 6119 60
5920 6120 46
5921 6121 66
5922 6122 47
5923 6123 52
5924 6124 51
5925 6125 65
5926 6126 58
5927 6127 63
5928 6128 40
5929 6129 46
5930 6130 70
5931 6131 58
5932 6132 82
5933 6133 68
5934 6134 56
5935 6135 66
5936 6136 66
5937 6137 42
5938 6138 60
5939 6139 88
5940 6140 37
5941 6141 46
5942 6142 38
5943 6143 28
5944 6144 28
5945 6145 70
5946 6146 42
5947 6147 42
5948 6148 52
5949 6149 72
5950 6150 38
5951 6151 44
5952 6152 72
5953 6153 61
5954 6154 23
5955 6155 40
5956 6156 33
5957 6157 40
5958 6158 30
5959 6159 44
5960 6160 47
5961 6161 58
5962 6162 32
5963 6163 47
5964 6164 54
5965 6165 35
5966 6166 42
5967 6167 44
5968 6168 63
5969 6169 65
5970 6170 58
5971 6171 66
5972 6172 30
5973 6173 56
5974 6174 28
5975 6175 38
5976 6176 54
5977 6177 58
5978 6178 40
5979 6179 63
5980 6180 51
5981 6181 42
5982 6182 46
5983 6183 47
5984 6184 51
5985 6185 49
5986 6186 51
5987 6187 54
5988 6188 44
5989 6189 47
5990 6190 70
5991 6191 51
5992 6192 54
5993 6193 44
5994 6194 46
5995 6195 52
5996 6196 30
5997 6197 46
5998 6198 35
5999 6199 56
6000 6200 46
6001 6201 52
6002 6202 37
6003 6203 54
6004 6204 52
6005 6205 49
6006 6206 72
6007 6207 74
6008 6208 77
6009 6209 84
6010 6210 72
6011 6211 82
6012 6212 74
6013 6213 54
6014 6214 65
6015 6215 56
6016 6216 40
6017 6217 86
6018 6218 54
6019 6219 56
6020 6220 46
6021 6221 74
6022 6222 52
6023 6223 77
6024 6224 54
6025 6225 40
6026 6226 49
6027 6227 52
6028 6228 40
6029 6229 56
6030 6230 47
6031 6231 70
6032 6232 58
6033 6233 58
6034 6234 46
6035 6235 42
6036 6236 42
6037 6237 60
6038 6238 75
6039 6239 44
6040 6240 65
6041 6241 51
6042 6242 74
6043 6243 61
6044 6244 63
6045 6245 66
6046 6246 46
6047 6247 86
6048 6248 54
6049 6249 60
6050 6250 42
6051 6251 51
6052 6252 47
6053 6253 35
6054 6254 38
6055 6255 60
6056 6256 28
6057 6257 40
6058 6258 56
6059 6259 58
6060 6260 42
6061 6261 60
6062 6262 72
6063 6263 46
6064 6264 70
6065 6265 60
6066 6266 51
6067 6267 58
6068 6268 77
6069 6269 74
6070 6270 56
6071 6271 61
6072 6272 74
6073 6273 80
6074 6274 49
6075 6275 68
6076 6276 79
6077 6277 91
6078 6278 88
6079 6279 110
6080 6280 145
6081 6281 121
6082 6282 91
6083 6283 112
6084 6284 110
6085 6285 74
6086 6286 77
6087 6287 88
6088 6288 80
6089 6289 114
6090 6290 84
6091 6291 93
6092 6292 103
6093 6293 93
6094 6294 107
6095 6295 100
6096 6296 75
6097 6297 93
6098 6298 84
6099 6299 110
6100 6300 94
6101 6301 75
6102 6302 77
6103 6303 96
6104 6304 91
6105 6305 77
6106 6306 105
6107 6307 98
6108 6308 91
6109 6309 110
6110 6310 124
6111 6311 102
6112 6312 108
6113 6313 86
6114 6314 94
6115 6315 79
6116 6316 100
6117 6317 126
6118 6318 110
6119 6319 105
6120 6320 103
6121 6321 79
6122 6322 89
6123 6323 96
6124 6324 84
6125 6325 138
6126 6326 107
6127 6327 94
6128 6328 103
6129 6329 131
6130 6330 72
6131 6331 112
6132 6332 110
6133 6333 110
6134 6334 79
6135 6335 86
6136 6336 116
6137 6337 98
6138 6338 82
6139 6339 122
6140 6340 100
6141 6341 91
6142 6342 88
6143 6343 103
6144 6344 94
6145 6345 93
6146 6346 94
6147 6347 108
6148 6348 94
6149 6349 77
6150 6350 89
6151 6351 98
6152 6352 131
6153 6353 88
6154 6354 102
6155 6355 112
6156 6356 79
6157 6357 89
6158 6358 89
6159 6359 126
6160 6360 79
6161 6361 75
6162 6362 75
6163 6363 80
6164 6364 75
6165 6365 93
6166 6366 52
6167 6367 121
6168 6368 110
6169 6369 112
6170 6370 102
6171 6371 80
6172 6372 108
6173 6373 93
6174 6374 103
6175 6375 89
6176 6376 75
6177 6377 116
6178 6378 93
6179 6379 82
6180 6380 117
6181 6381 93
6182 6382 112
6183 6383 91
6184 6384 74
6185 6385 70
6186 6386 105
6187 6387 91
6188 6388 98
6189 6389 68
6190 6390 116
6191 6391 108
6192 6392 93
6193 6393 96
6194 6394 89
6195 6395 89
6196 6396 91
6197 6397 105
6198 6398 100
6199 6399 100
6200 6400 96
6201 6401 114
6202 6402 88
6203 6403 79
6204 6404 112
6205 6405 74
6206 6406 93
6207 6407 94
6208 6408 116
6209 6409 103
6210 6410 72
6211 6411 98
6212 6412 108
6213 6413 102
6214 6414 82
6215 6415 88
6216 6416 94
6217 6417 91
6218 6418 89
6219 6419 94
6220 6420 98
6221 6421 116
6222 6422 96
6223 6423 126
6224 6424 136
6225 6425 100
6226 6426 116
6227 6427 93
6228 6428 124
6229 6429 112
6230 6430 107
6231 6431 98
6232 6432 89
6233 6433 79
6234 6434 108
6235 6435 124
6236 6436 103
6237 6437 79
6238 6438 114
6239 6439 93
6240 6440 96
6241 6441 96
6242 6442 86
6243 6443 86
6244 6444 93
6245 6445 75
6246 6446 74
6247 6447 105
6248 6448 86
6249 6449 103
6250 6450 98
6251 6451 94
6252 6452 75
6253 6453 100
6254 6454 86
6255 6455 84
6256 6456 121
6257 6457 112
6258 6458 91
6259 6459 93
6260 6460 100
6261 6461 94
6262 6462 94
6263 6463 89
6264 6464 93
6265 6465 94
6266 6466 91
6267 6467 102
6268 6468 96
6269 6469 114
6270 6470 117
6271 6471 80
6272 6472 93
6273 6473 77
6274 6474 66
6275 6475 105
6276 6476 96
6277 6477 94
6278 6478 100
6279 6479 91
6280 6480 110
6281 6481 93
6282 6482 102
6283 6483 89
6284 6484 86
6285 6485 112
6286 6486 107
6287 6487 89
6288 6488 122
6289 6489 107
6290 6490 72
6291 6491 74
6292 6492 79
6293 6493 94
6294 6494 73
6295 6495 94
6296 6496 78
6297 6497 83
6298 6498 46
6299 6499 106
6300 6500 86
6301 6501 54
6302 6502 73
6303 6503 76
6304 6504 107
6305 6505 94
6306 6506 73
6307 6507 89
6308 6508 74
6309 6509 78
6310 6510 80
6311 6511 81
6312 6512 78
6313 6513 80
6314 6514 83
6315 6515 78
6316 6516 84
6317 6517 73
6318 6518 68
6319 6519 78
6320 6520 74
6321 6521 78
6322 6522 89
6323 6523 65
6324 6524 61
6325 6525 86
6326 6526 60
6327 6527 76
6328 6528 80
6329 6529 61
6330 6530 84
6331 6531 80
6332 6532 78
6333 6533 86
6334 6534 115
6335 6535 99
6336 6536 105
6337 6537 76
6338 6538 71
6339 6539 84
6340 6540 83
6341 6541 93
6342 6542 89
6343 6543 74
6344 6544 86
6345 6545 92
6346 6546 74
6347 6547 73
6348 6548 70
6349 6549 103
6350 6550 71
6351 6551 67
6352 6552 83
6353 6553 80
6354 6554 78
6355 6555 81
6356 6556 96
6357 6557 77
6358 6558 62
6359 6559 73
6360 6560 73
6361 6561 67
6362 6562 93
6363 6563 115
6364 6564 86
6365 6565 86
6366 6566 67
6367 6567 93
6368 6568 92
6369 6569 89
6370 6570 96
6371 6571 86
6372 6572 89
6373 6573 99
6374 6574 97
6375 6575 74
6376 6576 97
6377 6577 93
6378 6578 90
6379 6579 77
6380 6580 92
6381 6581 99
6382 6582 92
6383 6583 100
6384 6584 97
6385 6585 81
6386 6586 92
6387 6587 55
6388 6588 105
6389 6589 71
6390 6590 90
6391 6591 90
6392 6592 97
6393 6593 89
6394 6594 58
6395 6595 106
6396 6596 87
6397 6597 78
6398 6598 103
6399 6599 93
6400 6600 81
6401 6601 102
6402 6602 100
6403 6603 76
6404 6604 67
6405 6605 90
6406 6606 92
6407 6607 96
6408 6608 94
6409 6609 84
6410 6610 87
6411 6611 84
6412 6612 99
6413 6613 93
6414 6614 90
6415 6615 106
6416 6616 122
6417 6617 90
6418 6618 81
6419 6619 90
6420 6620 96
6421 6621 97
6422 6622 103
6423 6623 84
6424 6624 90
6425 6625 110
6426 6626 83
6427 6627 90
6428 6628 92
6429 6629 68
6430 6630 97
6431 6631 105
6432 6632 99
6433 6633 84
6434 6634 97
6435 6635 78
6436 6636 74
6437 6637 92
6438 6638 83
6439 6639 83
6440 6640 94
6441 6641 119
6442 6642 92
6443 6643 83
6444 6644 90
6445 6645 112
6446 6646 128
6447 6647 112
6448 6648 96
6449 6649 84
6450 6650 135
6451 6651 110
6452 6652 124
6453 6653 100
6454 6654 112
6455 6655 124
6456 6656 121
6457 6657 119
6458 6658 135
6459 6659 133
6460 6660 130
6461 6661 131
6462 6662 79
6463 6663 121
6464 6664 89
6465 6665 102
6466 6666 103
6467 6667 107
6468 6668 60
6469 6669 66
6470 6670 107
6471 6671 147
6472 6672 91
6473 6673 112
6474 6674 121
6475 6675 77
6476 6676 88
6477 6677 128
6478 6678 100
6479 6679 91
6480 6680 112
6481 6681 93
6482 6682 96
6483 6683 94
6484 6684 102
6485 6685 100
6486 6686 107
6487 6687 89
6488 6688 82
6489 6689 105
6490 6690 103
6491 6691 119
6492 6692 110
6493 6693 94
6494 6694 103
6495 6695 88
6496 6696 94
6497 6697 116
6498 6698 98
6499 6699 88
6500 6700 74
6501 6701 124
6502 6702 121
6503 6703 108
6504 6704 121
6505 6705 96
6506 6706 93
6507 6707 131
6508 6708 145
6509 6709 124
6510 6710 114
6511 6711 110
6512 6712 93
6513 6713 119
6514 6714 117
6515 6715 107
6516 6716 103
6517 6717 108
6518 6718 122
6519 6719 108
6520 6720 122
6521 6721 80
6522 6722 107
6523 6723 110
6524 6724 72
6525 6725 93
6526 6726 122
6527 6727 116
6528 6728 98
6529 6729 136
6530 6730 121
6531 6731 117
6532 6732 119
6533 6733 96
6534 6734 88
6535 6735 116
6536 6736 112
6537 6737 110
6538 6738 128
6539 6739 102
6540 6740 112
6541 6741 93
6542 6742 105
6543 6743 119
6544 6744 86
6545 6745 74
6546 6746 112
6547 6747 93
6548 6748 105
6549 6749 114
6550 6750 89
6551 6751 79
6552 6752 82
6553 6753 102
6554 6754 117
6555 6755 96
6556 6756 121
6557 6757 96
6558 6758 79
6559 6759 79
6560 6760 96
6561 6761 107
6562 6762 100
6563 6763 116
6564 6764 122
6565 6765 77
6566 6766 91
6567 6767 119
6568 6768 80
6569 6769 116
6570 6770 114
6571 6771 116
6572 6772 86
6573 6773 96
6574 6774 105
6575 6775 110
6576 6776 82
6577 6777 96
6578 6778 96
6579 6779 77
6580 6780 114
6581 6781 108
6582 6782 117
6583 6783 110
6584 6784 114
6585 6785 102
6586 6786 130
6587 6787 108
6588 6788 121
6589 6789 98
6590 6790 114
6591 6791 110
6592 6792 102
6593 6793 105
6594 6794 112
6595 6795 110
6596 6796 96
6597 6797 117
6598 6798 119
6599 6799 105
6600 6800 98
6601 6801 77
6602 6802 86
6603 6803 122
6604 6804 119
6605 6805 110
6606 6806 74
6607 6807 122
6608 6808 108
6609 6809 131
6610 6810 114
6611 6811 91
6612 6812 130
6613 6813 107
6614 6814 96
6615 6815 116
6616 6816 112
6617 6817 108
6618 6818 112
6619 6819 119
6620 6820 110
6621 6821 102
6622 6822 98
6623 6823 105
6624 6824 103
6625 6825 128
6626 6826 114
6627 6827 88
6628 6828 84
6629 6829 88
6630 6830 98
6631 6831 107
6632 6832 102
6633 6833 79
6634 6834 122
6635 6835 114
6636 6836 102
6637 6837 110
6638 6838 114
6639 6839 126
6640 6840 122
6641 6841 102
6642 6842 100
6643 6843 93
6644 6844 117
6645 6845 116
6646 6846 98
6647 6847 94
6648 6848 124
6649 6849 117
6650 6850 107
6651 6851 124
6652 6852 86
6653 6853 108
6654 6854 107
6655 6855 117
6656 6856 93
6657 6857 128
6658 6858 116
6659 6859 121
6660 6860 103
6661 6861 110
6662 6862 107
6663 6863 116
6664 6864 112
6665 6865 102
6666 6866 103
6667 6867 114
6668 6868 110
6669 6869 86
6670 6870 119
6671 6871 84
6672 6872 86
6673 6873 108
6674 6874 126
6675 6875 117
6676 6876 135
6677 6877 107
6678 6878 114
6679 6879 93
6680 6880 102
6681 6881 89
6682 6882 74
6683 6883 108
6684 6884 82
6685 6885 79
6686 6886 126
6687 6887 114
6688 6888 80
6689 6889 84
6690 6890 107
6691 6891 103
6692 6892 102
6693 6893 103
6694 6894 88
6695 6895 102
6696 6896 116
6697 6897 114
6698 6898 147
6699 6899 91
6700 6900 116
6701 6901 102
6702 6902 70
6703 6903 145
6704 6904 124
6705 6905 112
6706 6906 105
6707 6907 114
6708 6908 68
6709 6909 88
6710 6910 131
6711 6911 116
6712 6912 100
6713 6913 96
6714 6914 103
6715 6915 77
6716 6916 91
6717 6917 91
6718 6918 96
6719 6919 82
6720 6920 100
6721 6921 108
6722 6922 98
6723 6923 114
6724 6924 121
6725 6925 114
6726 6926 98
6727 6927 107
6728 6928 122
6729 6929 102
6730 6930 116
6731 6931 103
6732 6932 116
6733 6933 96
6734 6934 116
6735 6935 91
6736 6936 105
6737 6937 86
6738 6938 77
6739 6939 108
6740 6940 82
6741 6941 100
6742 6942 68
6743 6943 91
6744 6944 107
6745 6945 112
6746 6946 89
6747 6947 82
6748 6948 94
6749 6949 110
6750 6950 94
6751 6951 70
6752 6952 122
6753 6953 94
6754 6954 94
6755 6955 75
6756 6956 112
6757 6957 128
6758 6958 86
6759 6959 117
6760 6960 103
6761 6961 96
6762 6962 100
6763 6963 108
6764 6964 108
6765 6965 117
6766 6966 102
6767 6967 117
6768 6968 105
6769 6969 98
6770 6970 77
6771 6971 98
6772 6972 112
6773 6973 103
6774 6974 65
6775 6975 86
6776 6976 93
6777 6977 82
6778 6978 102
6779 6979 119
6780 6980 88
6781 6981 91
6782 6982 91
6783 6983 116
6784 6984 114
6785 6985 124
6786 6986 122
6787 6987 100
6788 6988 89
6789 6989 114
6790 6990 86
6791 6991 107
6792 6992 110
6793 6993 103
6794 6994 114
6795 6995 80
6796 6996 135
6797 6997 105
6798 6998 114
6799 6999 102
6800 7000 91
6801 7001 102
