# Supplementary material for: Histone variant H2A.Z modulates nucleosome dynamics to promote DNA accessibility
Source: Nat Commun. 2023 Feb 11;14:769. doi: 10.1038/s41467-023-36465-5 (PMC9918499; doi:10.1038/s41467-023-36465-5)
Supplement: Supplementary file 4 — Source Data [file 41467_2023_36465_MOESM4_ESM.zip › data/H2AZ_Ctail_hist_DNA_interaction_tot_2.txt]

1 201 62
2 202 85
3 203 54
4 204 66
5 205 71
6 206 74
7 207 70
8 208 83
9 209 75
10 210 71
11 211 48
12 212 88
13 213 81
14 214 76
15 215 91
16 216 82
17 217 91
18 218 77
19 219 72
20 220 83
21 221 49
22 222 33
23 223 44
24 224 31
25 225 33
26 226 7
27 227 38
28 228 39
29 229 71
30 230 54
31 231 50
32 232 43
33 233 56
34 234 55
35 235 56
36 236 66
37 237 70
38 238 55
39 239 59
40 240 71
41 241 70
42 242 83
43 243 98
44 244 55
45 245 28
46 246 37
47 247 39
48 248 48
49 249 28
50 250 28
51 251 9
52 252 18
53 253 15
54 254 15
55 255 10
56 256 22
57 257 27
58 258 29
59 259 34
60 260 11
61 261 21
62 262 49
63 263 71
64 264 24
65 265 10
66 266 24
67 267 51
68 268 37
69 269 22
70 270 28
71 271 47
72 272 39
73 273 40
74 274 26
75 275 24
76 276 20
77 277 23
78 278 51
79 279 54
80 280 48
81 281 32
82 282 36
83 283 28
84 284 16
85 285 36
86 286 15
87 287 40
88 288 61
89 289 58
90 290 49
91 291 50
92 292 21
93 293 39
94 294 36
95 295 42
96 296 37
97 297 27
98 298 33
99 299 44
100 300 28
101 301 28
102 302 44
103 303 32
104 304 49
105 305 20
106 306 37
107 307 33
108 308 51
109 309 43
110 310 33
111 311 53
112 312 15
113 313 21
114 314 33
115 315 12
116 316 27
117 317 29
118 318 40
119 319 53
120 320 42
121 321 58
122 322 48
123 323 38
124 324 40
125 325 36
126 326 36
127 327 51
128 328 51
129 329 76
130 330 54
131 331 71
132 332 92
133 333 66
134 334 60
135 335 75
136 336 38
137 337 51
138 338 36
139 339 54
140 340 66
141 341 81
142 342 72
143 343 102
144 344 93
145 345 86
146 346 105
147 347 97
148 348 107
149 349 105
150 350 115
151 351 121
152 352 81
153 353 85
154 354 107
155 355 89
156 356 114
157 357 119
158 358 103
159 359 109
160 360 76
161 361 93
162 362 87
163 363 104
164 364 89
165 365 116
166 366 118
167 367 103
168 368 107
169 369 102
170 370 118
171 371 99
172 372 108
173 373 118
174 374 108
175 375 67
176 376 82
177 377 96
178 378 108
179 379 91
180 380 98
181 381 103
182 382 103
183 383 110
184 384 97
185 385 118
186 386 107
187 387 113
188 388 110
189 389 109
190 390 67
191 391 80
192 392 92
193 393 100
194 394 92
195 395 102
196 396 107
197 397 110
198 398 120
199 399 110
200 400 111
201 401 116
202 402 91
203 403 91
204 404 131
205 405 103
206 406 121
207 407 107
208 408 116
209 409 121
210 410 103
211 411 94
212 412 74
213 413 56
214 414 55
215 415 53
216 416 47
217 417 54
218 418 55
219 419 55
220 420 61
221 421 65
222 422 72
223 423 59
224 424 62
225 425 92
226 426 103
227 427 96
228 428 91
229 429 81
230 430 99
231 431 115
232 432 118
233 433 74
234 434 96
235 435 107
236 436 108
237 437 64
238 438 80
239 439 83
240 440 97
241 441 75
242 442 83
243 443 114
244 444 97
245 445 119
246 446 116
247 447 107
248 448 100
249 449 99
250 450 96
251 451 130
252 452 96
253 453 80
254 454 100
255 455 104
256 456 110
257 457 121
258 458 88
259 459 126
260 460 85
261 461 124
262 462 115
263 463 124
264 464 100
265 465 98
266 466 77
267 467 77
268 468 74
269 469 76
270 470 59
271 471 59
272 472 96
273 473 69
274 474 88
275 475 70
276 476 64
277 477 77
278 478 76
279 479 76
280 480 61
281 481 64
282 482 59
283 483 64
284 484 53
285 485 59
286 486 71
287 487 76
288 488 74
289 489 81
290 490 92
291 491 70
292 492 66
293 493 70
294 494 51
295 495 47
296 496 33
297 497 28
298 498 22
299 499 38
300 500 45
301 501 28
302 502 28
303 503 34
304 504 54
305 505 42
306 506 55
307 507 65
308 508 54
309 509 74
310 510 39
311 511 51
312 512 34
313 513 36
314 514 28
315 515 23
316 516 26
317 517 37
318 518 27
319 519 28
320 520 48
321 521 31
322 522 26
323 523 36
324 524 36
325 525 43
326 526 32
327 527 39
328 528 32
329 529 33
330 530 40
331 531 50
332 532 44
333 533 51
334 534 49
335 535 44
336 536 21
337 537 28
338 538 34
339 539 51
340 540 44
341 541 51
342 542 56
343 543 39
344 544 45
345 545 48
346 546 43
347 547 33
348 548 61
349 549 43
350 550 28
351 551 11
352 552 26
353 553 42
354 554 17
355 555 20
356 556 28
357 557 26
358 558 36
359 559 4
360 560 43
361 561 34
362 562 34
363 563 45
364 564 42
365 565 53
366 566 22
367 567 27
368 568 23
369 569 39
370 570 27
371 571 18
372 572 24
373 573 10
374 574 16
375 575 7
376 576 2
377 577 15
378 578 21
379 579 18
380 580 7
381 581 28
382 582 6
383 583 1
384 584 0
385 585 5
386 586 11
387 587 9
388 588 18
389 589 0
390 590 18
391 591 9
392 592 7
393 593 12
394 594 7
395 595 10
396 596 27
397 597 4
398 598 17
399 599 0
400 600 18
401 601 18
402 602 22
403 603 12
404 604 12
405 605 0
406 606 20
407 607 13
408 608 6
409 609 18
410 610 5
411 611 9
412 612 7
413 613 11
414 614 12
415 615 13
416 616 12
417 617 0
418 618 6
419 619 7
420 620 0
421 621 1
422 622 17
423 623 0
424 624 2
425 625 13
426 626 7
427 627 7
428 628 1
429 629 1
430 630 2
431 631 0
432 632 20
433 633 17
434 634 17
435 635 7
436 636 5
437 637 2
438 638 6
439 639 7
440 640 0
441 641 7
442 642 6
443 643 9
444 644 12
445 645 9
446 646 6
447 647 5
448 648 11
449 649 7
450 650 22
451 651 13
452 652 7
453 653 10
454 654 9
455 655 16
456 656 10
457 657 12
458 658 6
459 659 12
460 660 7
461 661 5
462 662 6
463 663 11
464 664 7
465 665 4
466 666 4
467 667 0
468 668 2
469 669 12
470 670 15
471 671 5
472 672 9
473 673 11
474 674 12
475 675 2
476 676 11
477 677 16
478 678 9
479 679 12
480 680 27
481 681 37
482 682 15
483 683 32
484 684 5
485 685 18
486 686 48
487 687 23
488 688 24
489 689 4
490 690 37
491 691 21
492 692 44
493 693 31
494 694 21
495 695 16
496 696 27
497 697 20
498 698 16
499 699 38
500 700 34
501 701 12
502 702 34
503 703 32
504 704 36
505 705 16
506 706 23
507 707 29
508 708 0
509 709 6
510 710 7
511 711 4
512 712 12
513 713 7
514 714 4
515 715 7
516 716 2
517 717 0
518 718 9
519 719 1
520 720 0
521 721 28
522 722 17
523 723 23
524 724 31
525 725 15
526 726 20
527 727 38
528 728 31
529 729 16
530 730 16
531 731 16
532 732 27
533 733 32
534 734 24
535 735 9
536 736 11
537 737 18
538 738 11
539 739 10
540 740 5
541 741 4
542 742 22
543 743 6
544 744 5
545 745 0
546 746 9
547 747 12
548 748 40
549 749 26
550 750 27
551 751 33
552 752 24
553 753 24
554 754 1
555 755 0
556 756 12
557 757 38
558 758 39
559 759 36
560 760 34
561 761 27
562 762 32
563 763 28
564 764 22
565 765 16
566 766 10
567 767 0
568 768 5
569 769 1
570 770 4
571 771 22
572 772 36
573 773 32
574 774 32
575 775 27
576 776 53
577 777 34
578 778 42
579 779 43
580 780 33
581 781 24
582 782 12
583 783 12
584 784 37
585 785 24
586 786 47
587 787 49
588 788 34
589 789 40
590 790 55
591 791 71
592 792 32
593 793 49
594 794 61
595 795 59
596 796 70
597 797 53
598 798 61
599 799 44
600 800 43
601 801 43
602 802 42
603 803 44
604 804 45
605 805 54
606 806 50
607 807 49
608 808 60
609 809 55
610 810 44
611 811 62
612 812 36
613 813 71
614 814 81
615 815 58
616 816 72
617 817 47
618 818 54
619 819 66
620 820 76
621 821 51
622 822 70
623 823 78
624 824 69
625 825 70
626 826 66
627 827 61
628 828 78
629 829 69
630 830 70
631 831 64
632 832 55
633 833 65
634 834 77
635 835 77
636 836 67
637 837 64
638 838 81
639 839 65
640 840 83
641 841 82
642 842 76
643 843 48
644 844 70
645 845 80
646 846 66
647 847 56
648 848 40
649 849 58
650 850 49
651 851 58
652 852 56
653 853 51
654 854 51
655 855 48
656 856 56
657 857 56
658 858 67
659 859 44
660 860 49
661 861 66
662 862 50
663 863 43
664 864 44
665 865 48
666 866 42
667 867 50
668 868 45
669 869 51
670 870 50
671 871 42
672 872 47
673 873 37
674 874 26
675 875 36
676 876 36
677 877 34
678 878 54
679 879 39
680 880 55
681 881 56
682 882 64
683 883 51
684 884 36
685 885 48
686 886 40
687 887 51
688 888 42
689 889 20
690 890 17
691 891 0
692 892 0
693 893 4
694 894 7
695 895 40
696 896 40
697 897 22
698 898 45
699 899 11
700 900 24
701 901 42
702 902 21
703 903 26
704 904 36
705 905 48
706 906 50
707 907 47
708 908 34
709 909 45
710 910 37
711 911 42
712 912 32
713 913 24
714 914 40
715 915 38
716 916 26
717 917 33
718 918 36
719 919 42
720 920 22
721 921 42
722 922 40
723 923 64
724 924 62
725 925 33
726 926 32
727 927 37
728 928 40
729 929 50
730 930 22
731 931 38
732 932 44
733 933 45
734 934 49
735 935 44
736 936 65
737 937 55
738 938 44
739 939 39
740 940 38
741 941 31
742 942 50
743 943 22
744 944 42
745 945 36
746 946 31
747 947 29
748 948 40
749 949 36
750 950 39
751 951 56
752 952 21
753 953 22
754 954 7
755 955 4
756 956 12
757 957 17
758 958 7
759 959 4
760 960 9
761 961 20
762 962 7
763 963 6
764 964 7
765 965 1
766 966 10
767 967 4
768 968 15
769 969 7
770 970 4
771 971 9
772 972 5
773 973 12
774 974 11
775 975 6
776 976 9
777 977 7
778 978 0
779 979 16
780 980 6
781 981 2
782 982 21
783 983 0
784 984 17
785 985 9
786 986 26
787 987 11
788 988 2
789 989 0
790 990 6
791 991 17
792 992 9
793 993 17
794 994 10
795 995 16
796 996 0
797 997 6
798 998 12
799 999 15
800 1000 9
801 1001 24
802 1002 12
803 1003 1
804 1004 10
805 1005 22
806 1006 16
807 1007 27
808 1008 17
809 1009 9
810 1010 7
811 1011 5
812 1012 7
813 1013 12
814 1014 11
815 1015 1
816 1016 1
817 1017 7
818 1018 13
819 1019 2
820 1020 10
821 1021 5
822 1022 6
823 1023 9
824 1024 0
825 1025 10
826 1026 9
827 1027 12
828 1028 5
829 1029 10
830 1030 16
831 1031 12
832 1032 2
833 1033 2
834 1034 7
835 1035 9
836 1036 6
837 1037 15
838 1038 2
839 1039 24
840 1040 7
841 1041 0
842 1042 9
843 1043 17
844 1044 2
845 1045 21
846 1046 15
847 1047 6
848 1048 5
849 1049 7
850 1050 1
851 1051 13
852 1052 9
853 1053 0
854 1054 1
855 1055 5
856 1056 7
857 1057 4
858 1058 7
859 1059 13
860 1060 15
861 1061 11
862 1062 1
863 1063 7
864 1064 0
865 1065 7
866 1066 7
867 1067 5
868 1068 11
869 1069 12
870 1070 4
871 1071 5
872 1072 15
873 1073 0
874 1074 7
875 1075 0
876 1076 9
877 1077 2
878 1078 4
879 1079 22
880 1080 5
881 1081 9
882 1082 4
883 1083 9
884 1084 9
885 1085 6
886 1086 1
887 1087 0
888 1088 1
889 1089 1
890 1090 0
891 1091 13
892 1092 0
893 1093 11
894 1094 0
895 1095 7
896 1096 5
897 1097 11
898 1098 0
899 1099 12
900 1100 0
901 1101 0
902 1102 0
903 1103 1
904 1104 0
905 1105 0
906 1106 0
907 1107 4
908 1108 15
909 1109 1
910 1110 0
911 1111 5
912 1112 4
913 1113 1
914 1114 7
915 1115 12
916 1116 10
917 1117 18
918 1118 26
919 1119 13
920 1120 5
921 1121 16
922 1122 7
923 1123 12
924 1124 4
925 1125 13
926 1126 1
927 1127 2
928 1128 6
929 1129 5
930 1130 18
931 1131 24
932 1132 11
933 1133 26
934 1134 27
935 1135 20
936 1136 27
937 1137 24
938 1138 10
939 1139 26
940 1140 11
941 1141 29
942 1142 29
943 1143 33
944 1144 36
945 1145 31
946 1146 48
947 1147 49
948 1148 28
949 1149 33
950 1150 20
951 1151 32
952 1152 21
953 1153 28
954 1154 10
955 1155 16
956 1156 22
957 1157 27
958 1158 28
959 1159 24
960 1160 44
961 1161 28
962 1162 24
963 1163 23
964 1164 27
965 1165 40
966 1166 26
967 1167 31
968 1168 32
969 1169 18
970 1170 40
971 1171 21
972 1172 11
973 1173 1
974 1174 17
975 1175 0
976 1176 6
977 1177 24
978 1178 4
979 1179 18
980 1180 21
981 1181 17
982 1182 24
983 1183 26
984 1184 27
985 1185 33
986 1186 15
987 1187 37
988 1188 24
989 1189 34
990 1190 26
991 1191 28
992 1192 27
993 1193 48
994 1194 34
995 1195 28
996 1196 32
997 1197 42
998 1198 32
999 1199 37
1000 1200 32
1001 1201 24
1002 1202 20
1003 1203 40
1004 1204 33
1005 1205 22
1006 1206 15
1007 1207 22
1008 1208 28
1009 1209 28
1010 1210 31
1011 1211 15
1012 1212 12
1013 1213 5
1014 1214 23
1015 1215 42
1016 1216 29
1017 1217 24
1018 1218 22
1019 1219 23
1020 1220 31
1021 1221 23
1022 1222 33
1023 1223 32
1024 1224 26
1025 1225 29
1026 1226 32
1027 1227 40
1028 1228 34
1029 1229 24
1030 1230 11
1031 1231 5
1032 1232 16
1033 1233 18
1034 1234 2
1035 1235 18
1036 1236 11
1037 1237 28
1038 1238 29
1039 1239 28
1040 1240 56
1041 1241 27
1042 1242 37
1043 1243 33
1044 1244 17
1045 1245 18
1046 1246 15
1047 1247 17
1048 1248 7
1049 1249 13
1050 1250 23
1051 1251 12
1052 1252 28
1053 1253 33
1054 1254 32
1055 1255 21
1056 1256 22
1057 1257 34
1058 1258 33
1059 1259 42
1060 1260 48
1061 1261 50
1062 1262 50
1063 1263 65
1064 1264 70
1065 1265 56
1066 1266 58
1067 1267 51
1068 1268 43
1069 1269 38
1070 1270 82
1071 1271 39
1072 1272 32
1073 1273 21
1074 1274 54
1075 1275 34
1076 1276 72
1077 1277 43
1078 1278 83
1079 1279 77
1080 1280 61
1081 1281 75
1082 1282 59
1083 1283 53
1084 1284 58
1085 1285 51
1086 1286 43
1087 1287 51
1088 1288 59
1089 1289 49
1090 1290 76
1091 1291 76
1092 1292 67
1093 1293 49
1094 1294 45
1095 1295 71
1096 1296 71
1097 1297 86
1098 1298 66
1099 1299 54
1100 1300 65
1101 1301 82
1102 1302 67
1103 1303 78
1104 1304 58
1105 1305 74
1106 1306 72
1107 1307 87
1108 1308 61
1109 1309 70
1110 1310 69
1111 1311 74
1112 1312 60
1113 1313 59
1114 1314 43
1115 1315 40
1116 1316 39
1117 1317 45
1118 1318 65
1119 1319 55
1120 1320 45
1121 1321 38
1122 1322 62
1123 1323 56
1124 1324 42
1125 1325 54
1126 1326 71
1127 1327 64
1128 1328 67
1129 1329 80
1130 1330 77
1131 1331 75
1132 1332 50
1133 1333 74
1134 1334 64
1135 1335 56
1136 1336 67
1137 1337 61
1138 1338 69
1139 1339 87
1140 1340 64
1141 1341 83
1142 1342 49
1143 1343 78
1144 1344 69
1145 1345 71
1146 1346 60
1147 1347 48
1148 1348 56
1149 1349 38
1150 1350 42
1151 1351 76
1152 1352 71
1153 1353 61
1154 1354 45
1155 1355 47
1156 1356 45
1157 1357 59
1158 1358 54
1159 1359 54
1160 1360 55
1161 1361 31
1162 1362 66
1163 1363 62
1164 1364 62
1165 1365 50
1166 1366 70
1167 1367 55
1168 1368 65
1169 1369 55
1170 1370 71
1171 1371 40
1172 1372 29
1173 1373 58
1174 1374 69
1175 1375 53
1176 1376 36
1177 1377 66
1178 1378 54
1179 1379 62
1180 1380 45
1181 1381 33
1182 1382 33
1183 1383 45
1184 1384 54
1185 1385 51
1186 1386 62
1187 1387 51
1188 1388 49
1189 1389 31
1190 1390 58
1191 1391 43
1192 1392 55
1193 1393 44
1194 1394 20
1195 1395 33
1196 1396 37
1197 1397 26
1198 1398 31
1199 1399 37
1200 1400 13
1201 1401 21
1202 1402 31
1203 1403 28
1204 1404 34
1205 1405 21
1206 1406 44
1207 1407 48
1208 1408 34
1209 1409 34
1210 1410 38
1211 1411 55
1212 1412 39
1213 1413 34
1214 1414 34
1215 1415 37
1216 1416 47
1217 1417 37
1218 1418 51
1219 1419 38
1220 1420 38
1221 1421 17
1222 1422 40
1223 1423 42
1224 1424 22
1225 1425 24
1226 1426 45
1227 1427 22
1228 1428 33
1229 1429 29
1230 1430 26
1231 1431 23
1232 1432 7
1233 1433 2
1234 1434 13
1235 1435 17
1236 1436 18
1237 1437 11
1238 1438 28
1239 1439 27
1240 1440 33
1241 1441 31
1242 1442 15
1243 1443 9
1244 1444 43
1245 1445 16
1246 1446 22
1247 1447 44
1248 1448 27
1249 1449 7
1250 1450 15
1251 1451 16
1252 1452 6
1253 1453 23
1254 1454 10
1255 1455 33
1256 1456 27
1257 1457 21
1258 1458 36
1259 1459 28
1260 1460 22
1261 1461 36
1262 1462 31
1263 1463 38
1264 1464 58
1265 1465 54
1266 1466 59
1267 1467 61
1268 1468 58
1269 1469 67
1270 1470 53
1271 1471 49
1272 1472 64
1273 1473 48
1274 1474 60
1275 1475 58
1276 1476 51
1277 1477 48
1278 1478 69
1279 1479 54
1280 1480 67
1281 1481 99
1282 1482 93
1283 1483 91
1284 1484 96
1285 1485 99
1286 1486 78
1287 1487 91
1288 1488 93
1289 1489 107
1290 1490 105
1291 1491 97
1292 1492 96
1293 1493 126
1294 1494 82
1295 1495 96
1296 1496 94
1297 1497 97
1298 1498 88
1299 1499 69
1300 1500 86
1301 1501 104
1302 1502 92
1303 1503 123
1304 1504 121
1305 1505 102
1306 1506 102
1307 1507 81
1308 1508 77
1309 1509 88
1310 1510 109
1311 1511 82
1312 1512 78
1313 1513 86
1314 1514 76
1315 1515 71
1316 1516 44
1317 1517 44
1318 1518 34
1319 1519 29
1320 1520 40
1321 1521 61
1322 1522 69
1323 1523 56
1324 1524 33
1325 1525 40
1326 1526 44
1327 1527 49
1328 1528 50
1329 1529 31
1330 1530 31
1331 1531 49
1332 1532 39
1333 1533 34
1334 1534 45
1335 1535 32
1336 1536 31
1337 1537 48
1338 1538 43
1339 1539 31
1340 1540 18
1341 1541 38
1342 1542 11
1343 1543 31
1344 1544 23
1345 1545 31
1346 1546 53
1347 1547 61
1348 1548 59
1349 1549 71
1350 1550 77
1351 1551 64
1352 1552 70
1353 1553 58
1354 1554 64
1355 1555 85
1356 1556 70
1357 1557 80
1358 1558 91
1359 1559 72
1360 1560 87
1361 1561 64
1362 1562 60
1363 1563 65
1364 1564 81
1365 1565 62
1366 1566 60
1367 1567 114
1368 1568 105
1369 1569 87
1370 1570 107
1371 1571 87
1372 1572 110
1373 1573 102
1374 1574 92
1375 1575 82
1376 1576 108
1377 1577 80
1378 1578 97
1379 1579 91
1380 1580 60
1381 1581 70
1382 1582 71
1383 1583 62
1384 1584 87
1385 1585 64
1386 1586 102
1387 1587 93
1388 1588 113
1389 1589 111
1390 1590 87
1391 1591 105
1392 1592 74
1393 1593 104
1394 1594 97
1395 1595 89
1396 1596 97
1397 1597 78
1398 1598 87
1399 1599 96
1400 1600 100
1401 1601 88
1402 1602 76
1403 1603 127
1404 1604 114
1405 1605 110
1406 1606 98
1407 1607 82
1408 1608 85
1409 1609 81
1410 1610 72
1411 1611 72
1412 1612 69
1413 1613 65
1414 1614 76
1415 1615 67
1416 1616 53
1417 1617 65
1418 1618 49
1419 1619 96
1420 1620 77
1421 1621 49
1422 1622 74
1423 1623 66
1424 1624 58
1425 1625 58
1426 1626 78
1427 1627 75
1428 1628 69
1429 1629 55
1430 1630 42
1431 1631 67
1432 1632 53
1433 1633 18
1434 1634 39
1435 1635 12
1436 1636 27
1437 1637 44
1438 1638 22
1439 1639 24
1440 1640 31
1441 1641 29
1442 1642 50
1443 1643 45
1444 1644 17
1445 1645 39
1446 1646 34
1447 1647 56
1448 1648 66
1449 1649 67
1450 1650 54
1451 1651 61
1452 1652 66
1453 1653 40
1454 1654 47
1455 1655 53
1456 1656 33
1457 1657 36
1458 1658 34
1459 1659 54
1460 1660 58
1461 1661 56
1462 1662 48
1463 1663 42
1464 1664 37
1465 1665 51
1466 1666 64
1467 1667 56
1468 1668 64
1469 1669 39
1470 1670 56
1471 1671 38
1472 1672 53
1473 1673 72
1474 1674 59
1475 1675 65
1476 1676 34
1477 1677 45
1478 1678 48
1479 1679 47
1480 1680 12
1481 1681 28
1482 1682 47
1483 1683 23
1484 1684 18
1485 1685 33
1486 1686 26
1487 1687 48
1488 1688 38
1489 1689 18
1490 1690 38
1491 1691 48
1492 1692 38
1493 1693 29
1494 1694 39
1495 1695 45
1496 1696 53
1497 1697 54
1498 1698 44
1499 1699 43
1500 1700 32
1501 1701 43
1502 1702 47
1503 1703 32
1504 1704 40
1505 1705 69
1506 1706 61
1507 1707 48
1508 1708 42
1509 1709 56
1510 1710 28
1511 1711 33
1512 1712 32
1513 1713 23
1514 1714 22
1515 1715 47
1516 1716 33
1517 1717 49
1518 1718 42
1519 1719 48
1520 1720 18
1521 1721 22
1522 1722 34
1523 1723 29
1524 1724 33
1525 1725 32
1526 1726 21
1527 1727 31
1528 1728 50
1529 1729 56
1530 1730 36
1531 1731 21
1532 1732 31
1533 1733 53
1534 1734 66
1535 1735 69
1536 1736 59
1537 1737 66
1538 1738 75
1539 1739 50
1540 1740 66
1541 1741 82
1542 1742 82
1543 1743 53
1544 1744 53
1545 1745 40
1546 1746 60
1547 1747 28
1548 1748 42
1549 1749 40
1550 1750 32
1551 1751 34
1552 1752 44
1553 1753 53
1554 1754 37
1555 1755 47
1556 1756 54
1557 1757 33
1558 1758 36
1559 1759 38
1560 1760 33
1561 1761 62
1562 1762 70
1563 1763 53
1564 1764 32
1565 1765 67
1566 1766 61
1567 1767 70
1568 1768 42
1569 1769 24
1570 1770 33
1571 1771 45
1572 1772 31
1573 1773 33
1574 1774 36
1575 1775 43
1576 1776 47
1577 1777 66
1578 1778 48
1579 1779 69
1580 1780 74
1581 1781 87
1582 1782 54
1583 1783 53
1584 1784 33
1585 1785 33
1586 1786 18
1587 1787 15
1588 1788 13
1589 1789 22
1590 1790 47
1591 1791 38
1592 1792 29
1593 1793 37
1594 1794 17
1595 1795 31
1596 1796 38
1597 1797 40
1598 1798 34
1599 1799 36
1600 1800 36
1601 1801 43
1602 1802 47
1603 1803 28
1604 1804 32
1605 1805 40
1606 1806 20
1607 1807 18
1608 1808 31
1609 1809 24
1610 1810 29
1611 1811 31
1612 1812 36
1613 1813 37
1614 1814 23
1615 1815 45
1616 1816 28
1617 1817 38
1618 1818 38
1619 1819 34
1620 1820 32
1621 1821 36
1622 1822 37
1623 1823 38
1624 1824 42
1625 1825 34
1626 1826 17
1627 1827 10
1628 1828 26
1629 1829 39
1630 1830 24
1631 1831 40
1632 1832 27
1633 1833 27
1634 1834 49
1635 1835 15
1636 1836 7
1637 1837 5
1638 1838 37
1639 1839 39
1640 1840 22
1641 1841 27
1642 1842 24
1643 1843 44
1644 1844 29
1645 1845 31
1646 1846 33
1647 1847 29
1648 1848 10
1649 1849 22
1650 1850 22
1651 1851 36
1652 1852 40
1653 1853 48
1654 1854 34
1655 1855 37
1656 1856 24
1657 1857 32
1658 1858 36
1659 1859 38
1660 1860 13
1661 1861 39
1662 1862 48
1663 1863 40
1664 1864 33
1665 1865 32
1666 1866 45
1667 1867 27
1668 1868 23
1669 1869 28
1670 1870 29
1671 1871 23
1672 1872 27
1673 1873 38
1674 1874 24
1675 1875 24
1676 1876 23
1677 1877 17
1678 1878 32
1679 1879 33
1680 1880 60
1681 1881 20
1682 1882 32
1683 1883 53
1684 1884 44
1685 1885 59
1686 1886 39
1687 1887 21
1688 1888 22
1689 1889 28
1690 1890 10
1691 1891 22
1692 1892 16
1693 1893 22
1694 1894 24
1695 1895 27
1696 1896 18
1697 1897 28
1698 1898 23
1699 1899 11
1700 1900 22
1701 1901 33
1702 1902 48
1703 1903 47
1704 1904 56
1705 1905 42
1706 1906 44
1707 1907 71
1708 1908 50
1709 1909 65
1710 1910 49
1711 1911 54
1712 1912 74
1713 1913 42
1714 1914 28
1715 1915 37
1716 1916 59
1717 1917 29
1718 1918 61
1719 1919 42
1720 1920 28
1721 1921 50
1722 1922 42
1723 1923 77
1724 1924 50
1725 1925 42
1726 1926 48
1727 1927 39
1728 1928 47
1729 1929 56
1730 1930 34
1731 1931 44
1732 1932 64
1733 1933 60
1734 1934 49
1735 1935 49
1736 1936 40
1737 1937 42
1738 1938 29
1739 1939 37
1740 1940 27
1741 1941 21
1742 1942 29
1743 1943 40
1744 1944 62
1745 1945 28
1746 1946 45
1747 1947 38
1748 1948 59
1749 1949 51
1750 1950 69
1751 1951 36
1752 1952 39
1753 1953 37
1754 1954 51
1755 1955 44
1756 1956 44
1757 1957 38
1758 1958 64
1759 1959 62
1760 1960 60
1761 1961 66
1762 1962 70
1763 1963 102
1764 1964 76
1765 1965 50
1766 1966 64
1767 1967 62
1768 1968 47
1769 1969 39
1770 1970 44
1771 1971 38
1772 1972 48
1773 1973 50
1774 1974 78
1775 1975 51
1776 1976 64
1777 1977 64
1778 1978 77
1779 1979 72
1780 1980 69
1781 1981 47
1782 1982 60
1783 1983 56
1784 1984 65
1785 1985 53
1786 1986 56
1787 1987 54
1788 1988 62
1789 1989 59
1790 1990 50
1791 1991 60
1792 1992 83
1793 1993 76
1794 1994 67
1795 1995 53
1796 1996 80
1797 1997 123
1798 1998 36
1799 1999 48
1800 2000 60
1801 2001 54
1802 2002 70
1803 2003 58
1804 2004 56
1805 2005 61
1806 2006 56
1807 2007 49
1808 2008 34
1809 2009 87
1810 2010 47
1811 2011 47
1812 2012 33
1813 2013 51
1814 2014 47
1815 2015 74
1816 2016 70
1817 2017 48
1818 2018 47
1819 2019 32
1820 2020 70
1821 2021 40
1822 2022 51
1823 2023 42
1824 2024 43
1825 2025 58
1826 2026 47
1827 2027 66
1828 2028 48
1829 2029 40
1830 2030 48
1831 2031 31
1832 2032 66
1833 2033 37
1834 2034 56
1835 2035 42
1836 2036 48
1837 2037 45
1838 2038 42
1839 2039 43
1840 2040 69
1841 2041 55
1842 2042 45
1843 2043 39
1844 2044 44
1845 2045 59
1846 2046 37
1847 2047 51
1848 2048 45
1849 2049 49
1850 2050 62
1851 2051 38
1852 2052 47
1853 2053 51
1854 2054 26
1855 2055 62
1856 2056 59
1857 2057 42
1858 2058 74
1859 2059 62
1860 2060 60
1861 2061 43
1862 2062 48
1863 2063 58
1864 2064 60
1865 2065 55
1866 2066 59
1867 2067 62
1868 2068 88
1869 2069 50
1870 2070 48
1871 2071 61
1872 2072 75
1873 2073 59
1874 2074 51
1875 2075 51
1876 2076 40
1877 2077 60
1878 2078 66
1879 2079 54
1880 2080 67
1881 2081 61
1882 2082 55
1883 2083 64
1884 2084 44
1885 2085 53
1886 2086 49
1887 2087 86
1888 2088 87
1889 2089 83
1890 2090 65
1891 2091 76
1892 2092 49
1893 2093 77
1894 2094 58
1895 2095 72
1896 2096 38
1897 2097 32
1898 2098 39
1899 2099 45
1900 2100 29
1901 2101 39
1902 2102 39
1903 2103 28
1904 2104 33
1905 2105 39
1906 2106 40
1907 2107 39
1908 2108 54
1909 2109 53
1910 2110 42
1911 2111 55
1912 2112 45
1913 2113 55
1914 2114 50
1915 2115 51
1916 2116 65
1917 2117 65
1918 2118 48
1919 2119 54
1920 2120 61
1921 2121 36
1922 2122 40
1923 2123 49
1924 2124 48
1925 2125 50
1926 2126 44
1927 2127 51
1928 2128 50
1929 2129 58
1930 2130 45
1931 2131 77
1932 2132 78
1933 2133 76
1934 2134 62
1935 2135 72
1936 2136 89
1937 2137 100
1938 2138 76
1939 2139 71
1940 2140 66
1941 2141 54
1942 2142 66
1943 2143 81
1944 2144 72
1945 2145 62
1946 2146 77
1947 2147 66
1948 2148 78
1949 2149 71
1950 2150 97
1951 2151 110
1952 2152 85
1953 2153 99
1954 2154 87
1955 2155 91
1956 2156 102
1957 2157 83
1958 2158 93
1959 2159 110
1960 2160 64
1961 2161 50
1962 2162 75
1963 2163 59
1964 2164 61
1965 2165 44
1966 2166 43
1967 2167 37
1968 2168 64
1969 2169 53
1970 2170 56
1971 2171 66
1972 2172 72
1973 2173 72
1974 2174 76
1975 2175 67
1976 2176 69
1977 2177 71
1978 2178 66
1979 2179 53
1980 2180 62
1981 2181 77
1982 2182 88
1983 2183 49
1984 2184 58
1985 2185 61
1986 2186 51
1987 2187 72
1988 2188 74
1989 2189 83
1990 2190 69
1991 2191 60
1992 2192 55
1993 2193 97
1994 2194 71
1995 2195 61
1996 2196 51
1997 2197 60
1998 2198 71
1999 2199 49
2000 2200 60
2001 2201 78
2002 2202 86
2003 2203 54
2004 2204 91
2005 2205 70
2006 2206 56
2007 2207 65
2008 2208 82
2009 2209 93
2010 2210 89
2011 2211 80
2012 2212 85
2013 2213 99
2014 2214 91
2015 2215 85
2016 2216 98
2017 2217 96
2018 2218 59
2019 2219 93
2020 2220 96
2021 2221 75
2022 2222 83
2023 2223 61
2024 2224 51
2025 2225 69
2026 2226 103
2027 2227 88
2028 2228 64
2029 2229 96
2030 2230 96
2031 2231 89
2032 2232 96
2033 2233 81
2034 2234 78
2035 2235 89
2036 2236 72
2037 2237 81
2038 2238 60
2039 2239 98
2040 2240 77
2041 2241 58
2042 2242 56
2043 2243 74
2044 2244 45
2045 2245 56
2046 2246 66
2047 2247 62
2048 2248 59
2049 2249 78
2050 2250 64
2051 2251 65
2052 2252 60
2053 2253 87
2054 2254 67
2055 2255 59
2056 2256 81
2057 2257 67
2058 2258 78
2059 2259 61
2060 2260 78
2061 2261 69
2062 2262 61
2063 2263 62
2064 2264 96
2065 2265 96
2066 2266 74
2067 2267 91
2068 2268 75
2069 2269 56
2070 2270 70
2071 2271 54
2072 2272 66
2073 2273 58
2074 2274 99
2075 2275 97
2076 2276 96
2077 2277 98
2078 2278 61
2079 2279 59
2080 2280 56
2081 2281 59
2082 2282 60
2083 2283 69
2084 2284 61
2085 2285 76
2086 2286 89
2087 2287 96
2088 2288 85
2089 2289 89
2090 2290 94
2091 2291 98
2092 2292 94
2093 2293 78
2094 2294 89
2095 2295 83
2096 2296 77
2097 2297 93
2098 2298 80
2099 2299 69
2100 2300 74
2101 2301 67
2102 2302 62
2103 2303 76
2104 2304 59
2105 2305 92
2106 2306 77
2107 2307 77
2108 2308 77
2109 2309 71
2110 2310 83
2111 2311 78
2112 2312 78
2113 2313 59
2114 2314 48
2115 2315 61
2116 2316 48
2117 2317 60
2118 2318 66
2119 2319 81
2120 2320 83
2121 2321 76
2122 2322 74
2123 2323 60
2124 2324 94
2125 2325 93
2126 2326 82
2127 2327 71
2128 2328 59
2129 2329 54
2130 2330 49
2131 2331 55
2132 2332 69
2133 2333 85
2134 2334 71
2135 2335 66
2136 2336 111
2137 2337 60
2138 2338 86
2139 2339 80
2140 2340 76
2141 2341 60
2142 2342 56
2143 2343 62
2144 2344 85
2145 2345 83
2146 2346 82
2147 2347 77
2148 2348 108
2149 2349 89
2150 2350 98
2151 2351 96
2152 2352 114
2153 2353 93
2154 2354 85
2155 2355 88
2156 2356 66
2157 2357 78
2158 2358 74
2159 2359 91
2160 2360 94
2161 2361 103
2162 2362 118
2163 2363 82
2164 2364 86
2165 2365 94
2166 2366 80
2167 2367 96
2168 2368 89
2169 2369 70
2170 2370 88
2171 2371 82
2172 2372 83
2173 2373 86
2174 2374 70
2175 2375 75
2176 2376 81
2177 2377 50
2178 2378 66
2179 2379 65
2180 2380 61
2181 2381 55
2182 2382 51
2183 2383 70
2184 2384 62
2185 2385 93
2186 2386 70
2187 2387 62
2188 2388 71
2189 2389 83
2190 2390 67
2191 2391 66
2192 2392 83
2193 2393 85
2194 2394 77
2195 2395 72
2196 2396 62
2197 2397 85
2198 2398 80
2199 2399 72
2200 2400 81
2201 2401 74
2202 2402 103
2203 2403 93
2204 2404 93
2205 2405 86
2206 2406 66
2207 2407 64
2208 2408 64
2209 2409 48
2210 2410 96
2211 2411 102
2212 2412 94
2213 2413 81
2214 2414 81
2215 2415 98
2216 2416 103
2217 2417 70
2218 2418 65
2219 2419 61
2220 2420 38
2221 2421 54
2222 2422 38
2223 2423 58
2224 2424 37
2225 2425 40
2226 2426 43
2227 2427 34
2228 2428 47
2229 2429 59
2230 2430 48
2231 2431 27
2232 2432 50
2233 2433 36
2234 2434 56
2235 2435 40
2236 2436 66
2237 2437 54
2238 2438 67
2239 2439 59
2240 2440 62
2241 2441 51
2242 2442 60
2243 2443 36
2244 2444 49
2245 2445 59
2246 2446 48
2247 2447 55
2248 2448 85
2249 2449 80
2250 2450 69
2251 2451 72
2252 2452 66
2253 2453 75
2254 2454 78
2255 2455 64
2256 2456 71
2257 2457 70
2258 2458 87
2259 2459 77
2260 2460 56
2261 2461 65
2262 2462 80
2263 2463 81
2264 2464 59
2265 2465 64
2266 2466 70
2267 2467 61
2268 2468 37
2269 2469 71
2270 2470 51
2271 2471 34
2272 2472 50
2273 2473 29
2274 2474 37
2275 2475 53
2276 2476 58
2277 2477 33
2278 2478 34
2279 2479 44
2280 2480 51
2281 2481 39
2282 2482 76
2283 2483 47
2284 2484 58
2285 2485 50
2286 2486 43
2287 2487 36
2288 2488 42
2289 2489 24
2290 2490 27
2291 2491 31
2292 2492 40
2293 2493 61
2294 2494 51
2295 2495 66
2296 2496 62
2297 2497 64
2298 2498 88
2299 2499 67
2300 2500 54
2301 2501 72
2302 2502 81
2303 2503 69
2304 2504 71
2305 2505 77
2306 2506 77
2307 2507 77
2308 2508 60
2309 2509 62
2310 2510 58
2311 2511 61
2312 2512 64
2313 2513 71
2314 2514 44
2315 2515 62
2316 2516 61
2317 2517 58
2318 2518 53
2319 2519 62
2320 2520 33
2321 2521 56
2322 2522 55
2323 2523 83
2324 2524 60
2325 2525 81
2326 2526 60
2327 2527 64
2328 2528 85
2329 2529 83
2330 2530 77
2331 2531 62
2332 2532 78
2333 2533 86
2334 2534 92
2335 2535 86
2336 2536 100
2337 2537 83
2338 2538 69
2339 2539 65
2340 2540 56
2341 2541 48
2342 2542 53
2343 2543 65
2344 2544 49
2345 2545 53
2346 2546 58
2347 2547 50
2348 2548 65
2349 2549 65
2350 2550 65
2351 2551 45
2352 2552 43
2353 2553 34
2354 2554 50
2355 2555 44
2356 2556 28
2357 2557 32
2358 2558 21
2359 2559 20
2360 2560 24
2361 2561 34
2362 2562 42
2363 2563 43
2364 2564 34
2365 2565 37
2366 2566 38
2367 2567 43
2368 2568 36
2369 2569 24
2370 2570 36
2371 2571 32
2372 2572 23
2373 2573 34
2374 2574 20
2375 2575 36
2376 2576 26
2377 2577 33
2378 2578 44
2379 2579 44
2380 2580 37
2381 2581 31
2382 2582 48
2383 2583 44
2384 2584 32
2385 2585 37
2386 2586 34
2387 2587 37
2388 2588 50
2389 2589 44
2390 2590 27
2391 2591 29
2392 2592 29
2393 2593 15
2394 2594 56
2395 2595 33
2396 2596 11
2397 2597 33
2398 2598 23
2399 2599 26
2400 2600 39
2401 2601 33
2402 2602 40
2403 2603 39
2404 2604 18
2405 2605 2
2406 2606 21
2407 2607 9
2408 2608 11
2409 2609 29
2410 2610 29
2411 2611 21
2412 2612 38
2413 2613 23
2414 2614 29
2415 2615 24
2416 2616 21
2417 2617 31
2418 2618 29
2419 2619 45
2420 2620 26
2421 2621 28
2422 2622 39
2423 2623 45
2424 2624 53
2425 2625 59
2426 2626 55
2427 2627 40
2428 2628 49
2429 2629 45
2430 2630 39
2431 2631 50
2432 2632 17
2433 2633 20
2434 2634 40
2435 2635 31
2436 2636 47
2437 2637 27
2438 2638 28
2439 2639 16
2440 2640 18
2441 2641 15
2442 2642 23
2443 2643 33
2444 2644 32
2445 2645 39
2446 2646 37
2447 2647 17
2448 2648 28
2449 2649 36
2450 2650 29
2451 2651 36
2452 2652 48
2453 2653 36
2454 2654 5
2455 2655 22
2456 2656 20
2457 2657 12
2458 2658 5
2459 2659 34
2460 2660 27
2461 2661 24
2462 2662 24
2463 2663 42
2464 2664 38
2465 2665 33
2466 2666 24
2467 2667 16
2468 2668 33
2469 2669 9
2470 2670 23
2471 2671 27
2472 2672 32
2473 2673 44
2474 2674 28
2475 2675 5
2476 2676 15
2477 2677 22
2478 2678 7
2479 2679 4
2480 2680 5
2481 2681 6
2482 2682 6
2483 2683 2
2484 2684 17
2485 2685 1
2486 2686 22
2487 2687 18
2488 2688 15
2489 2689 10
2490 2690 20
2491 2691 18
2492 2692 12
2493 2693 33
2494 2694 13
2495 2695 20
2496 2696 28
2497 2697 20
2498 2698 26
2499 2699 12
2500 2700 33
2501 2701 28
2502 2702 42
2503 2703 44
2504 2704 40
2505 2705 39
2506 2706 37
2507 2707 48
2508 2708 53
2509 2709 47
2510 2710 45
2511 2711 34
2512 2712 36
2513 2713 40
2514 2714 40
2515 2715 29
2516 2716 33
2517 2717 34
2518 2718 54
2519 2719 32
2520 2720 54
2521 2721 47
2522 2722 29
2523 2723 26
2524 2724 22
2525 2725 47
2526 2726 33
2527 2727 27
2528 2728 39
2529 2729 27
2530 2730 64
2531 2731 59
2532 2732 49
2533 2733 56
2534 2734 59
2535 2735 80
2536 2736 74
2537 2737 72
2538 2738 67
2539 2739 83
2540 2740 111
2541 2741 83
2542 2742 64
2543 2743 104
2544 2744 75
2545 2745 85
2546 2746 88
2547 2747 75
2548 2748 92
2549 2749 67
2550 2750 51
2551 2751 76
2552 2752 62
2553 2753 72
2554 2754 55
2555 2755 76
2556 2756 81
2557 2757 51
2558 2758 55
2559 2759 60
2560 2760 50
2561 2761 56
2562 2762 50
2563 2763 70
2564 2764 55
2565 2765 39
2566 2766 50
2567 2767 58
2568 2768 59
2569 2769 61
2570 2770 47
2571 2771 49
2572 2772 38
2573 2773 61
2574 2774 44
2575 2775 36
2576 2776 37
2577 2777 20
2578 2778 43
2579 2779 12
2580 2780 43
2581 2781 27
2582 2782 20
2583 2783 7
2584 2784 16
2585 2785 24
2586 2786 27
2587 2787 37
2588 2788 34
2589 2789 26
2590 2790 13
2591 2791 23
2592 2792 17
2593 2793 20
2594 2794 29
2595 2795 23
2596 2796 20
2597 2797 33
2598 2798 38
2599 2799 47
2600 2800 43
2601 2801 31
2602 2802 29
2603 2803 23
2604 2804 36
2605 2805 23
2606 2806 36
2607 2807 33
2608 2808 20
2609 2809 27
2610 2810 28
2611 2811 33
2612 2812 23
2613 2813 22
2614 2814 38
2615 2815 31
2616 2816 44
2617 2817 58
2618 2818 27
2619 2819 44
2620 2820 74
2621 2821 45
2622 2822 58
2623 2823 65
2624 2824 71
2625 2825 80
2626 2826 54
2627 2827 36
2628 2828 42
2629 2829 21
2630 2830 28
2631 2831 22
2632 2832 48
2633 2833 42
2634 2834 23
2635 2835 22
2636 2836 15
2637 2837 10
2638 2838 6
2639 2839 12
2640 2840 5
2641 2841 12
2642 2842 6
2643 2843 5
2644 2844 18
2645 2845 5
2646 2846 18
2647 2847 6
2648 2848 9
2649 2849 23
2650 2850 6
2651 2851 11
2652 2852 5
2653 2853 0
2654 2854 16
2655 2855 10
2656 2856 24
2657 2857 13
2658 2858 18
2659 2859 4
2660 2860 15
2661 2861 21
2662 2862 13
2663 2863 26
2664 2864 26
2665 2865 24
2666 2866 24
2667 2867 26
2668 2868 16
2669 2869 32
2670 2870 23
2671 2871 29
2672 2872 28
2673 2873 55
2674 2874 37
2675 2875 48
2676 2876 39
2677 2877 29
2678 2878 23
2679 2879 13
2680 2880 16
2681 2881 23
2682 2882 32
2683 2883 15
2684 2884 11
2685 2885 16
2686 2886 10
2687 2887 20
2688 2888 15
2689 2889 15
2690 2890 16
2691 2891 6
2692 2892 10
2693 2893 21
2694 2894 16
2695 2895 10
2696 2896 11
2697 2897 15
2698 2898 13
2699 2899 24
2700 2900 12
2701 2901 11
2702 2902 11
2703 2903 27
2704 2904 27
2705 2905 36
2706 2906 22
2707 2907 18
2708 2908 23
2709 2909 11
2710 2910 16
2711 2911 12
2712 2912 20
2713 2913 17
2714 2914 32
2715 2915 6
2716 2916 18
2717 2917 27
2718 2918 17
2719 2919 17
2720 2920 17
2721 2921 29
2722 2922 26
2723 2923 5
2724 2924 17
2725 2925 22
2726 2926 21
2727 2927 6
2728 2928 12
2729 2929 9
2730 2930 17
2731 2931 13
2732 2932 10
2733 2933 6
2734 2934 10
2735 2935 7
2736 2936 20
2737 2937 16
2738 2938 13
2739 2939 16
2740 2940 6
2741 2941 16
2742 2942 40
2743 2943 27
2744 2944 37
2745 2945 48
2746 2946 43
2747 2947 60
2748 2948 31
2749 2949 16
2750 2950 27
2751 2951 45
2752 2952 33
2753 2953 43
2754 2954 43
2755 2955 85
2756 2956 83
2757 2957 76
2758 2958 40
2759 2959 59
2760 2960 71
2761 2961 60
2762 2962 56
2763 2963 75
2764 2964 69
2765 2965 61
2766 2966 38
2767 2967 22
2768 2968 42
2769 2969 62
2770 2970 67
2771 2971 56
2772 2972 61
2773 2973 71
2774 2974 76
2775 2975 67
2776 2976 54
2777 2977 72
2778 2978 62
2779 2979 59
2780 2980 45
2781 2981 36
2782 2982 48
2783 2983 54
2784 2984 43
2785 2985 55
2786 2986 59
2787 2987 32
2788 2988 66
2789 2989 51
2790 2990 58
2791 2991 81
2792 2992 59
2793 2993 17
2794 2994 34
2795 2995 60
2796 2996 27
2797 2997 11
2798 2998 22
2799 2999 23
2800 3000 42
2801 3001 29
2802 3002 55
2803 3003 37
2804 3004 66
2805 3005 38
2806 3006 38
2807 3007 54
2808 3008 45
2809 3009 20
2810 3010 54
2811 3011 47
2812 3012 32
2813 3013 59
2814 3014 72
2815 3015 43
2816 3016 49
2817 3017 64
2818 3018 58
2819 3019 27
2820 3020 17
2821 3021 24
2822 3022 36
2823 3023 39
2824 3024 28
2825 3025 58
2826 3026 56
2827 3027 53
2828 3028 56
2829 3029 38
2830 3030 43
2831 3031 34
2832 3032 29
2833 3033 31
2834 3034 28
2835 3035 15
2836 3036 27
2837 3037 48
2838 3038 15
2839 3039 20
2840 3040 45
2841 3041 26
2842 3042 40
2843 3043 45
2844 3044 47
2845 3045 59
2846 3046 51
2847 3047 60
2848 3048 42
2849 3049 48
2850 3050 58
2851 3051 38
2852 3052 42
2853 3053 43
2854 3054 40
2855 3055 38
2856 3056 59
2857 3057 34
2858 3058 34
2859 3059 31
2860 3060 56
2861 3061 38
2862 3062 43
2863 3063 43
2864 3064 39
2865 3065 31
2866 3066 54
2867 3067 51
2868 3068 38
2869 3069 47
2870 3070 34
2871 3071 27
2872 3072 31
2873 3073 31
2874 3074 29
2875 3075 44
2876 3076 44
2877 3077 48
2878 3078 62
2879 3079 65
2880 3080 33
2881 3081 65
2882 3082 60
2883 3083 59
2884 3084 62
2885 3085 75
2886 3086 65
2887 3087 45
2888 3088 77
2889 3089 75
2890 3090 77
2891 3091 67
2892 3092 67
2893 3093 69
2894 3094 69
2895 3095 37
2896 3096 86
2897 3097 97
2898 3098 98
2899 3099 81
2900 3100 72
2901 3101 74
2902 3102 65
2903 3103 49
2904 3104 92
2905 3105 85
2906 3106 81
2907 3107 70
2908 3108 99
2909 3109 96
2910 3110 76
2911 3111 89
2912 3112 69
2913 3113 74
2914 3114 62
2915 3115 37
2916 3116 42
2917 3117 21
2918 3118 37
2919 3119 26
2920 3120 53
2921 3121 47
2922 3122 66
2923 3123 53
2924 3124 60
2925 3125 61
2926 3126 55
2927 3127 55
2928 3128 59
2929 3129 66
2930 3130 86
2931 3131 87
2932 3132 69
2933 3133 66
2934 3134 47
2935 3135 72
2936 3136 65
2937 3137 77
2938 3138 70
2939 3139 81
2940 3140 107
2941 3141 93
2942 3142 102
2943 3143 81
2944 3144 88
2945 3145 116
2946 3146 75
2947 3147 115
2948 3148 91
2949 3149 100
2950 3150 91
2951 3151 92
2952 3152 116
2953 3153 98
2954 3154 98
2955 3155 83
2956 3156 65
2957 3157 70
2958 3158 108
2959 3159 72
2960 3160 69
2961 3161 98
2962 3162 92
2963 3163 61
2964 3164 71
2965 3165 94
2966 3166 77
2967 3167 85
2968 3168 104
2969 3169 103
2970 3170 102
2971 3171 89
2972 3172 89
2973 3173 71
2974 3174 98
2975 3175 114
2976 3176 72
2977 3177 94
2978 3178 102
2979 3179 78
2980 3180 62
2981 3181 97
2982 3182 87
2983 3183 66
2984 3184 94
2985 3185 86
2986 3186 93
2987 3187 74
2988 3188 91
2989 3189 87
2990 3190 103
2991 3191 107
2992 3192 83
2993 3193 64
2994 3194 86
2995 3195 85
2996 3196 66
2997 3197 62
2998 3198 78
2999 3199 94
3000 3200 82
3001 3201 82
3002 3202 75
3003 3203 80
3004 3204 82
3005 3205 113
3006 3206 61
3007 3207 80
3008 3208 55
3009 3209 70
3010 3210 82
3011 3211 72
3012 3212 77
3013 3213 83
3014 3214 71
3015 3215 77
3016 3216 66
3017 3217 72
3018 3218 81
3019 3219 58
3020 3220 83
3021 3221 53
3022 3222 83
3023 3223 76
3024 3224 77
3025 3225 86
3026 3226 86
3027 3227 75
3028 3228 56
3029 3229 87
3030 3230 77
3031 3231 59
3032 3232 81
3033 3233 71
3034 3234 65
3035 3235 74
3036 3236 72
3037 3237 81
3038 3238 80
3039 3239 78
3040 3240 69
3041 3241 54
3042 3242 58
3043 3243 66
3044 3244 65
3045 3245 71
3046 3246 61
3047 3247 49
3048 3248 59
3049 3249 61
3050 3250 67
3051 3251 81
3052 3252 61
3053 3253 65
3054 3254 53
3055 3255 55
3056 3256 59
3057 3257 55
3058 3258 53
3059 3259 61
3060 3260 60
3061 3261 50
3062 3262 85
3063 3263 67
3064 3264 80
3065 3265 64
3066 3266 91
3067 3267 66
3068 3268 85
3069 3269 78
3070 3270 103
3071 3271 75
3072 3272 66
3073 3273 80
3074 3274 83
3075 3275 75
3076 3276 56
3077 3277 74
3078 3278 65
3079 3279 67
3080 3280 82
3081 3281 71
3082 3282 61
3083 3283 81
3084 3284 56
3085 3285 75
3086 3286 56
3087 3287 80
3088 3288 56
3089 3289 77
3090 3290 48
3091 3291 66
3092 3292 69
3093 3293 77
3094 3294 81
3095 3295 64
3096 3296 76
3097 3297 78
3098 3298 78
3099 3299 70
3100 3300 77
3101 3301 64
3102 3302 61
3103 3303 81
3104 3304 59
3105 3305 51
3106 3306 76
3107 3307 51
3108 3308 55
3109 3309 47
3110 3310 62
3111 3311 62
3112 3312 59
3113 3313 39
3114 3314 88
3115 3315 72
3116 3316 104
3117 3317 81
3118 3318 56
3119 3319 72
3120 3320 59
3121 3321 89
3122 3322 81
3123 3323 86
3124 3324 89
3125 3325 80
3126 3326 94
3127 3327 86
3128 3328 100
3129 3329 88
3130 3330 74
3131 3331 67
3132 3332 60
3133 3333 55
3134 3334 67
3135 3335 78
3136 3336 78
3137 3337 93
3138 3338 76
3139 3339 62
3140 3340 80
3141 3341 93
3142 3342 92
3143 3343 87
3144 3344 51
3145 3345 72
3146 3346 62
3147 3347 74
3148 3348 76
3149 3349 78
3150 3350 81
3151 3351 87
3152 3352 97
3153 3353 99
3154 3354 87
3155 3355 98
3156 3356 116
3157 3357 74
3158 3358 80
3159 3359 69
3160 3360 75
3161 3361 62
3162 3362 75
3163 3363 86
3164 3364 88
3165 3365 118
3166 3366 92
3167 3367 97
3168 3368 94
3169 3369 99
3170 3370 77
3171 3371 108
3172 3372 102
3173 3373 89
3174 3374 103
3175 3375 107
3176 3376 109
3177 3377 82
3178 3378 72
3179 3379 104
3180 3380 102
3181 3381 108
3182 3382 124
3183 3383 98
3184 3384 102
3185 3385 127
3186 3386 81
3187 3387 81
3188 3388 77
3189 3389 89
3190 3390 88
3191 3391 72
3192 3392 75
3193 3393 89
3194 3394 80
3195 3395 75
3196 3396 69
3197 3397 105
3198 3398 66
3199 3399 77
3200 3400 87
3201 3401 71
3202 3402 82
3203 3403 70
3204 3404 48
3205 3405 58
3206 3406 66
3207 3407 80
3208 3408 53
3209 3409 60
3210 3410 51
3211 3411 67
3212 3412 86
3213 3413 81
3214 3414 78
3215 3415 70
3216 3416 78
3217 3417 75
3218 3418 67
3219 3419 77
3220 3420 53
3221 3421 22
3222 3422 55
3223 3423 45
3224 3424 116
3225 3425 75
3226 3426 74
3227 3427 53
3228 3428 59
3229 3429 47
3230 3430 44
3231 3431 44
3232 3432 61
3233 3433 65
3234 3434 53
3235 3435 48
3236 3436 70
3237 3437 44
3238 3438 44
3239 3439 44
3240 3440 53
3241 3441 58
3242 3442 77
3243 3443 69
3244 3444 77
3245 3445 64
3246 3446 56
3247 3447 53
3248 3448 69
3249 3449 59
3250 3450 67
3251 3451 49
3252 3452 39
3253 3453 62
3254 3454 51
3255 3455 51
3256 3456 40
3257 3457 37
3258 3458 40
3259 3459 26
3260 3460 32
3261 3461 32
3262 3462 21
3263 3463 16
3264 3464 11
3265 3465 27
3266 3466 32
3267 3467 27
3268 3468 17
3269 3469 22
3270 3470 18
3271 3471 23
3272 3472 26
3273 3473 36
3274 3474 42
3275 3475 21
3276 3476 39
3277 3477 24
3278 3478 12
3279 3479 24
3280 3480 23
3281 3481 20
3282 3482 21
3283 3483 27
3284 3484 37
3285 3485 26
3286 3486 32
3287 3487 28
3288 3488 40
3289 3489 18
3290 3490 18
3291 3491 17
3292 3492 27
3293 3493 22
3294 3494 43
3295 3495 67
3296 3496 31
3297 3497 33
3298 3498 45
3299 3499 45
3300 3500 43
3301 3501 56
3302 3502 50
3303 3503 64
3304 3504 22
3305 3505 76
3306 3506 40
3307 3507 51
3308 3508 60
3309 3509 59
3310 3510 81
3311 3511 87
3312 3512 44
3313 3513 66
3314 3514 59
3315 3515 62
3316 3516 44
3317 3517 31
3318 3518 32
3319 3519 42
3320 3520 45
3321 3521 42
3322 3522 56
3323 3523 34
3324 3524 43
3325 3525 13
3326 3526 31
3327 3527 16
3328 3528 17
3329 3529 38
3330 3530 31
3331 3531 29
3332 3532 43
3333 3533 43
3334 3534 47
3335 3535 39
3336 3536 49
3337 3537 55
3338 3538 70
3339 3539 47
3340 3540 53
3341 3541 32
3342 3542 42
3343 3543 53
3344 3544 42
3345 3545 53
3346 3546 54
3347 3547 61
3348 3548 38
3349 3549 31
3350 3550 47
3351 3551 44
3352 3552 27
3353 3553 34
3354 3554 27
3355 3555 21
3356 3556 18
3357 3557 33
3358 3558 55
3359 3559 21
3360 3560 45
3361 3561 34
3362 3562 50
3363 3563 47
3364 3564 34
3365 3565 34
3366 3566 21
3367 3567 18
3368 3568 24
3369 3569 9
3370 3570 28
3371 3571 47
3372 3572 42
3373 3573 43
3374 3574 13
3375 3575 39
3376 3576 33
3377 3577 40
3378 3578 39
3379 3579 36
3380 3580 37
3381 3581 34
3382 3582 34
3383 3583 51
3384 3584 44
3385 3585 49
3386 3586 74
3387 3587 60
3388 3588 47
3389 3589 31
3390 3590 39
3391 3591 26
3392 3592 27
3393 3593 27
3394 3594 42
3395 3595 22
3396 3596 39
3397 3597 43
3398 3598 29
3399 3599 18
3400 3600 37
3401 3601 32
3402 3602 31
3403 3603 28
3404 3604 31
3405 3605 21
3406 3606 23
3407 3607 20
3408 3608 42
3409 3609 54
3410 3610 36
3411 3611 37
3412 3612 38
3413 3613 55
3414 3614 69
3415 3615 62
3416 3616 65
3417 3617 31
3418 3618 61
3419 3619 38
3420 3620 67
3421 3621 59
3422 3622 64
3423 3623 66
3424 3624 70
3425 3625 50
3426 3626 45
3427 3627 47
3428 3628 49
3429 3629 62
3430 3630 43
3431 3631 48
3432 3632 48
3433 3633 62
3434 3634 83
3435 3635 43
3436 3636 54
3437 3637 64
3438 3638 86
3439 3639 47
3440 3640 61
3441 3641 53
3442 3642 61
3443 3643 82
3444 3644 53
3445 3645 72
3446 3646 97
3447 3647 58
3448 3648 36
3449 3649 45
3450 3650 49
3451 3651 70
3452 3652 48
3453 3653 38
3454 3654 48
3455 3655 44
3456 3656 49
3457 3657 56
3458 3658 54
3459 3659 65
3460 3660 80
3461 3661 69
3462 3662 82
3463 3663 66
3464 3664 74
3465 3665 74
3466 3666 75
3467 3667 50
3468 3668 38
3469 3669 65
3470 3670 60
3471 3671 54
3472 3672 69
3473 3673 47
3474 3674 53
3475 3675 53
3476 3676 49
3477 3677 53
3478 3678 42
3479 3679 81
3480 3680 77
3481 3681 54
3482 3682 76
3483 3683 64
3484 3684 65
3485 3685 71
3486 3686 64
3487 3687 58
3488 3688 37
3489 3689 59
3490 3690 62
3491 3691 70
3492 3692 64
3493 3693 56
3494 3694 47
3495 3695 62
3496 3696 59
3497 3697 53
3498 3698 56
3499 3699 86
3500 3700 64
3501 3701 86
3502 3702 64
3503 3703 75
3504 3704 53
3505 3705 36
3506 3706 65
3507 3707 75
3508 3708 100
3509 3709 53
3510 3710 51
3511 3711 39
3512 3712 61
3513 3713 55
3514 3714 42
3515 3715 93
3516 3716 69
3517 3717 66
3518 3718 45
3519 3719 36
3520 3720 24
3521 3721 36
3522 3722 62
3523 3723 58
3524 3724 43
3525 3725 58
3526 3726 31
3527 3727 64
3528 3728 61
3529 3729 66
3530 3730 65
3531 3731 85
3532 3732 98
3533 3733 93
3534 3734 85
3535 3735 58
3536 3736 69
3537 3737 70
3538 3738 65
3539 3739 77
3540 3740 65
3541 3741 66
3542 3742 60
3543 3743 71
3544 3744 62
3545 3745 62
3546 3746 72
3547 3747 51
3548 3748 54
3549 3749 61
3550 3750 50
3551 3751 72
3552 3752 44
3553 3753 81
3554 3754 61
3555 3755 54
3556 3756 60
3557 3757 48
3558 3758 48
3559 3759 43
3560 3760 31
3561 3761 34
3562 3762 9
3563 3763 50
3564 3764 45
3565 3765 42
3566 3766 33
3567 3767 37
3568 3768 32
3569 3769 47
3570 3770 45
3571 3771 42
3572 3772 26
3573 3773 42
3574 3774 33
3575 3775 43
3576 3776 55
3577 3777 23
3578 3778 51
3579 3779 38
3580 3780 55
3581 3781 45
3582 3782 49
3583 3783 47
3584 3784 61
3585 3785 67
3586 3786 77
3587 3787 75
3588 3788 70
3589 3789 71
3590 3790 75
3591 3791 66
3592 3792 66
3593 3793 83
3594 3794 98
3595 3795 81
3596 3796 76
3597 3797 60
3598 3798 72
3599 3799 45
3600 3800 72
3601 3801 66
3602 3802 53
3603 3803 55
3604 3804 48
3605 3805 76
3606 3806 54
3607 3807 49
3608 3808 87
3609 3809 64
3610 3810 62
3611 3811 55
3612 3812 59
3613 3813 48
3614 3814 70
3615 3815 51
3616 3816 40
3617 3817 54
3618 3818 40
3619 3819 65
3620 3820 49
3621 3821 70
3622 3822 50
3623 3823 88
3624 3824 45
3625 3825 65
3626 3826 60
3627 3827 54
3628 3828 28
3629 3829 44
3630 3830 40
3631 3831 28
3632 3832 37
3633 3833 36
3634 3834 43
3635 3835 28
3636 3836 5
3637 3837 12
3638 3838 33
3639 3839 17
3640 3840 20
3641 3841 10
3642 3842 23
3643 3843 26
3644 3844 37
3645 3845 22
3646 3846 17
3647 3847 17
3648 3848 10
3649 3849 18
3650 3850 24
3651 3851 47
3652 3852 47
3653 3853 62
3654 3854 69
3655 3855 70
3656 3856 71
3657 3857 32
3658 3858 54
3659 3859 51
3660 3860 29
3661 3861 40
3662 3862 42
3663 3863 38
3664 3864 36
3665 3865 45
3666 3866 56
3667 3867 58
3668 3868 62
3669 3869 50
3670 3870 72
3671 3871 53
3672 3872 61
3673 3873 48
3674 3874 51
3675 3875 55
3676 3876 54
3677 3877 40
3678 3878 56
3679 3879 49
3680 3880 59
3681 3881 45
3682 3882 50
3683 3883 50
3684 3884 54
3685 3885 28
3686 3886 47
3687 3887 43
3688 3888 36
3689 3889 50
3690 3890 40
3691 3891 56
3692 3892 72
3693 3893 39
3694 3894 42
3695 3895 59
3696 3896 48
3697 3897 59
3698 3898 47
3699 3899 27
3700 3900 53
3701 3901 51
3702 3902 53
3703 3903 38
3704 3904 37
3705 3905 49
3706 3906 34
3707 3907 48
3708 3908 54
3709 3909 64
3710 3910 39
3711 3911 29
3712 3912 60
3713 3913 51
3714 3914 50
3715 3915 54
3716 3916 55
3717 3917 29
3718 3918 69
3719 3919 36
3720 3920 38
3721 3921 33
3722 3922 38
3723 3923 50
3724 3924 24
3725 3925 28
3726 3926 20
3727 3927 29
3728 3928 36
3729 3929 17
3730 3930 36
3731 3931 48
3732 3932 55
3733 3933 60
3734 3934 58
3735 3935 55
3736 3936 44
3737 3937 48
3738 3938 60
3739 3939 47
3740 3940 45
3741 3941 26
3742 3942 45
3743 3943 39
3744 3944 24
3745 3945 33
3746 3946 39
3747 3947 49
3748 3948 33
3749 3949 36
3750 3950 29
3751 3951 56
3752 3952 15
3753 3953 45
3754 3954 27
3755 3955 23
3756 3956 28
3757 3957 32
3758 3958 36
3759 3959 42
3760 3960 39
3761 3961 43
3762 3962 42
3763 3963 37
3764 3964 38
3765 3965 38
3766 3966 33
3767 3967 23
3768 3968 29
3769 3969 28
3770 3970 45
3771 3971 23
3772 3972 22
3773 3973 45
3774 3974 44
3775 3975 44
3776 3976 20
3777 3977 33
3778 3978 32
3779 3979 42
3780 3980 44
3781 3981 33
3782 3982 47
3783 3983 34
3784 3984 36
3785 3985 42
3786 3986 26
3787 3987 33
3788 3988 36
3789 3989 33
3790 3990 45
3791 3991 36
3792 3992 43
3793 3993 33
3794 3994 16
3795 3995 10
3796 3996 32
3797 3997 18
3798 3998 20
3799 3999 38
3800 4000 40
3801 4001 18
3802 4002 49
3803 4003 55
3804 4004 56
3805 4005 59
3806 4006 62
3807 4007 89
3808 4008 75
3809 4009 60
3810 4010 69
3811 4011 49
3812 4012 60
3813 4013 54
3814 4014 61
3815 4015 44
3816 4016 53
3817 4017 60
3818 4018 54
3819 4019 53
3820 4020 66
3821 4021 51
3822 4022 76
3823 4023 43
3824 4024 70
3825 4025 60
3826 4026 59
3827 4027 58
3828 4028 42
3829 4029 74
3830 4030 22
3831 4031 67
3832 4032 74
3833 4033 80
3834 4034 107
3835 4035 70
3836 4036 96
3837 4037 55
3838 4038 74
3839 4039 80
3840 4040 97
3841 4041 96
3842 4042 80
3843 4043 75
3844 4044 96
3845 4045 69
3846 4046 76
3847 4047 105
3848 4048 87
3849 4049 77
3850 4050 87
3851 4051 78
3852 4052 103
3853 4053 94
3854 4054 99
3855 4055 103
3856 4056 110
3857 4057 104
3858 4058 102
3859 4059 107
3860 4060 81
3861 4061 72
3862 4062 54
3863 4063 86
3864 4064 60
3865 4065 67
3866 4066 59
3867 4067 42
3868 4068 53
3869 4069 65
3870 4070 39
3871 4071 49
3872 4072 32
3873 4073 50
3874 4074 50
3875 4075 47
3876 4076 51
3877 4077 65
3878 4078 83
3879 4079 65
3880 4080 80
3881 4081 60
3882 4082 76
3883 4083 72
3884 4084 67
3885 4085 43
3886 4086 64
3887 4087 58
3888 4088 37
3889 4089 39
3890 4090 40
3891 4091 51
3892 4092 62
3893 4093 55
3894 4094 58
3895 4095 53
3896 4096 47
3897 4097 60
3898 4098 77
3899 4099 69
3900 4100 66
3901 4101 67
3902 4102 72
3903 4103 66
3904 4104 54
3905 4105 58
3906 4106 48
3907 4107 40
3908 4108 83
3909 4109 58
3910 4110 69
3911 4111 89
3912 4112 62
3913 4113 49
3914 4114 65
3915 4115 82
3916 4116 71
3917 4117 62
3918 4118 59
3919 4119 76
3920 4120 85
3921 4121 54
3922 4122 64
3923 4123 92
3924 4124 83
3925 4125 75
3926 4126 69
3927 4127 72
3928 4128 82
3929 4129 88
3930 4130 50
3931 4131 50
3932 4132 50
3933 4133 31
3934 4134 51
3935 4135 38
3936 4136 34
3937 4137 40
3938 4138 32
3939 4139 39
3940 4140 53
3941 4141 54
3942 4142 61
3943 4143 54
3944 4144 56
3945 4145 43
3946 4146 50
3947 4147 29
3948 4148 34
3949 4149 36
3950 4150 49
3951 4151 20
3952 4152 55
3953 4153 45
3954 4154 48
3955 4155 72
3956 4156 45
3957 4157 74
3958 4158 51
3959 4159 56
3960 4160 42
3961 4161 51
3962 4162 49
3963 4163 62
3964 4164 64
3965 4165 44
3966 4166 36
3967 4167 43
3968 4168 37
3969 4169 60
3970 4170 56
3971 4171 64
3972 4172 44
3973 4173 58
3974 4174 59
3975 4175 51
3976 4176 54
3977 4177 27
3978 4178 43
3979 4179 65
3980 4180 55
3981 4181 59
3982 4182 64
3983 4183 70
3984 4184 86
3985 4185 64
3986 4186 72
3987 4187 70
3988 4188 74
3989 4189 61
3990 4190 72
3991 4191 61
3992 4192 81
3993 4193 93
3994 4194 99
3995 4195 83
3996 4196 102
3997 4197 83
3998 4198 82
3999 4199 53
4000 4200 67
4001 4201 88
4002 4202 80
4003 4203 102
4004 4204 93
4005 4205 66
4006 4206 76
4007 4207 45
4008 4208 69
4009 4209 69
4010 4210 98
4011 4211 69
4012 4212 54
4013 4213 77
4014 4214 42
4015 4215 85
4016 4216 58
4017 4217 45
4018 4218 64
4019 4219 64
4020 4220 55
4021 4221 42
4022 4222 76
4023 4223 66
4024 4224 60
4025 4225 64
4026 4226 74
4027 4227 65
4028 4228 71
4029 4229 78
4030 4230 60
4031 4231 81
4032 4232 70
4033 4233 74
4034 4234 75
4035 4235 70
4036 4236 72
4037 4237 78
4038 4238 72
4039 4239 56
4040 4240 47
4041 4241 37
4042 4242 61
4043 4243 42
4044 4244 59
4045 4245 61
4046 4246 72
4047 4247 60
4048 4248 67
4049 4249 44
4050 4250 20
4051 4251 44
4052 4252 60
4053 4253 56
4054 4254 97
4055 4255 70
4056 4256 66
4057 4257 53
4058 4258 48
4059 4259 53
4060 4260 71
4061 4261 80
4062 4262 80
4063 4263 61
4064 4264 81
4065 4265 56
4066 4266 48
4067 4267 37
4068 4268 36
4069 4269 43
4070 4270 42
4071 4271 29
4072 4272 39
4073 4273 40
4074 4274 43
4075 4275 61
4076 4276 39
4077 4277 67
4078 4278 62
4079 4279 33
4080 4280 76
4081 4281 78
4082 4282 66
4083 4283 59
4084 4284 85
4085 4285 69
4086 4286 78
4087 4287 65
4088 4288 71
4089 4289 74
4090 4290 83
4091 4291 88
4092 4292 62
4093 4293 93
4094 4294 88
4095 4295 60
4096 4296 64
4097 4297 65
4098 4298 75
4099 4299 59
4100 4300 62
4101 4301 60
4102 4302 72
4103 4303 65
4104 4304 59
4105 4305 56
4106 4306 75
4107 4307 67
4108 4308 65
4109 4309 72
4110 4310 86
4111 4311 78
4112 4312 91
4113 4313 71
4114 4314 76
4115 4315 76
4116 4316 67
4117 4317 66
4118 4318 69
4119 4319 71
4120 4320 51
4121 4321 72
4122 4322 77
4123 4323 47
4124 4324 58
4125 4325 54
4126 4326 78
4127 4327 60
4128 4328 60
4129 4329 99
4130 4330 42
4131 4331 74
4132 4332 66
4133 4333 65
4134 4334 70
4135 4335 72
4136 4336 66
4137 4337 66
4138 4338 65
4139 4339 55
4140 4340 45
4141 4341 72
4142 4342 70
4143 4343 76
4144 4344 71
4145 4345 64
4146 4346 66
4147 4347 47
4148 4348 70
4149 4349 71
4150 4350 59
4151 4351 61
4152 4352 54
4153 4353 69
4154 4354 61
4155 4355 74
4156 4356 55
4157 4357 69
4158 4358 74
4159 4359 64
4160 4360 56
4161 4361 71
4162 4362 49
4163 4363 39
4164 4364 40
4165 4365 36
4166 4366 33
4167 4367 44
4168 4368 39
4169 4369 40
4170 4370 26
4171 4371 27
4172 4372 44
4173 4373 47
4174 4374 38
4175 4375 50
4176 4376 47
4177 4377 47
4178 4378 74
4179 4379 29
4180 4380 36
4181 4381 40
4182 4382 29
4183 4383 45
4184 4384 31
4185 4385 51
4186 4386 42
4187 4387 65
4188 4388 61
4189 4389 62
4190 4390 66
4191 4391 61
4192 4392 83
4193 4393 60
4194 4394 113
4195 4395 65
4196 4396 49
4197 4397 59
4198 4398 66
4199 4399 62
4200 4400 86
4201 4401 80
4202 4402 55
4203 4403 71
4204 4404 76
4205 4405 87
4206 4406 60
4207 4407 74
4208 4408 65
4209 4409 72
4210 4410 72
4211 4411 28
4212 4412 37
4213 4413 33
4214 4414 17
4215 4415 20
4216 4416 18
4217 4417 47
4218 4418 32
4219 4419 33
4220 4420 12
4221 4421 28
4222 4422 34
4223 4423 28
4224 4424 31
4225 4425 43
4226 4426 60
4227 4427 61
4228 4428 66
4229 4429 74
4230 4430 54
4231 4431 87
4232 4432 66
4233 4433 69
4234 4434 53
4235 4435 61
4236 4436 51
4237 4437 58
4238 4438 49
4239 4439 49
4240 4440 61
4241 4441 44
4242 4442 56
4243 4443 45
4244 4444 55
4245 4445 55
4246 4446 53
4247 4447 58
4248 4448 47
4249 4449 55
4250 4450 64
4251 4451 67
4252 4452 58
4253 4453 67
4254 4454 55
4255 4455 54
4256 4456 51
4257 4457 29
4258 4458 48
4259 4459 50
4260 4460 53
4261 4461 61
4262 4462 60
4263 4463 69
4264 4464 88
4265 4465 54
4266 4466 60
4267 4467 53
4268 4468 72
4269 4469 40
4270 4470 50
4271 4471 54
4272 4472 37
4273 4473 65
4274 4474 51
4275 4475 69
4276 4476 34
4277 4477 54
4278 4478 45
4279 4479 34
4280 4480 44
4281 4481 42
4282 4482 40
4283 4483 16
4284 4484 39
4285 4485 27
4286 4486 26
4287 4487 33
4288 4488 40
4289 4489 26
4290 4490 44
4291 4491 40
4292 4492 34
4293 4493 42
4294 4494 32
4295 4495 28
4296 4496 21
4297 4497 51
4298 4498 40
4299 4499 45
4300 4500 33
4301 4501 36
4302 4502 36
4303 4503 24
4304 4504 37
4305 4505 36
4306 4506 28
4307 4507 18
4308 4508 22
4309 4509 24
4310 4510 33
4311 4511 45
4312 4512 20
4313 4513 13
4314 4514 27
4315 4515 18
4316 4516 31
4317 4517 11
4318 4518 13
4319 4519 21
4320 4520 28
4321 4521 42
4322 4522 11
4323 4523 24
4324 4524 22
4325 4525 18
4326 4526 34
4327 4527 28
4328 4528 39
4329 4529 48
4330 4530 43
4331 4531 18
4332 4532 16
4333 4533 45
4334 4534 38
4335 4535 44
4336 4536 29
4337 4537 21
4338 4538 22
4339 4539 18
4340 4540 42
4341 4541 48
4342 4542 20
4343 4543 49
4344 4544 24
4345 4545 21
4346 4546 6
4347 4547 26
4348 4548 20
4349 4549 36
4350 4550 28
4351 4551 37
4352 4552 28
4353 4553 86
4354 4554 71
4355 4555 67
4356 4556 93
4357 4557 86
4358 4558 70
4359 4559 40
4360 4560 59
4361 4561 75
4362 4562 65
4363 4563 102
4364 4564 69
4365 4565 66
4366 4566 93
4367 4567 99
4368 4568 93
4369 4569 99
4370 4570 105
4371 4571 81
4372 4572 81
4373 4573 82
4374 4574 87
4375 4575 59
4376 4576 110
4377 4577 80
4378 4578 121
4379 4579 83
4380 4580 99
4381 4581 102
4382 4582 103
4383 4583 113
4384 4584 104
4385 4585 99
4386 4586 103
4387 4587 105
4388 4588 93
4389 4589 70
4390 4590 123
4391 4591 102
4392 4592 93
4393 4593 100
4394 4594 62
4395 4595 89
4396 4596 93
4397 4597 124
4398 4598 92
4399 4599 83
4400 4600 104
4401 4601 87
4402 4602 99
4403 4603 115
4404 4604 123
4405 4605 118
4406 4606 131
4407 4607 104
4408 4608 118
4409 4609 143
4410 4610 92
4411 4611 115
4412 4612 89
4413 4613 102
4414 4614 114
4415 4615 100
4416 4616 116
4417 4617 115
4418 4618 127
4419 4619 94
4420 4620 91
4421 4621 89
4422 4622 103
4423 4623 89
4424 4624 80
4425 4625 96
4426 4626 116
4427 4627 107
4428 4628 105
4429 4629 102
4430 4630 114
4431 4631 107
4432 4632 97
4433 4633 109
4434 4634 114
4435 4635 114
4436 4636 108
4437 4637 119
4438 4638 99
4439 4639 91
4440 4640 100
4441 4641 102
4442 4642 121
4443 4643 100
4444 4644 104
4445 4645 93
4446 4646 93
4447 4647 98
4448 4648 87
4449 4649 110
4450 4650 96
4451 4651 82
4452 4652 100
4453 4653 108
4454 4654 131
4455 4655 115
4456 4656 83
4457 4657 109
4458 4658 87
4459 4659 94
4460 4660 87
4461 4661 92
4462 4662 118
4463 4663 109
4464 4664 111
4465 4665 113
4466 4666 118
4467 4667 107
4468 4668 100
4469 4669 102
4470 4670 107
4471 4671 93
4472 4672 107
4473 4673 107
4474 4674 105
4475 4675 87
4476 4676 105
4477 4677 80
4478 4678 92
4479 4679 97
4480 4680 94
4481 4681 123
4482 4682 99
4483 4683 91
4484 4684 85
4485 4685 97
4486 4686 98
4487 4687 82
4488 4688 102
4489 4689 120
4490 4690 98
4491 4691 120
4492 4692 107
4493 4693 134
4494 4694 98
4495 4695 114
4496 4696 137
4497 4697 105
4498 4698 121
4499 4699 97
4500 4700 93
4501 4701 97
4502 4702 105
4503 4703 103
4504 4704 111
4505 4705 121
4506 4706 107
4507 4707 93
4508 4708 76
4509 4709 109
4510 4710 102
4511 4711 103
4512 4712 108
4513 4713 113
4514 4714 113
4515 4715 121
4516 4716 86
4517 4717 103
4518 4718 115
4519 4719 98
4520 4720 105
4521 4721 118
4522 4722 99
4523 4723 93
4524 4724 99
4525 4725 92
4526 4726 105
4527 4727 94
4528 4728 87
4529 4729 96
4530 4730 80
4531 4731 99
4532 4732 111
4533 4733 69
4534 4734 91
4535 4735 96
4536 4736 92
4537 4737 87
4538 4738 113
4539 4739 107
4540 4740 91
4541 4741 83
4542 4742 93
4543 4743 97
4544 4744 104
4545 4745 108
4546 4746 98
4547 4747 121
4548 4748 93
4549 4749 88
4550 4750 94
4551 4751 93
4552 4752 97
4553 4753 97
4554 4754 82
4555 4755 102
4556 4756 92
4557 4757 94
4558 4758 102
4559 4759 119
4560 4760 108
4561 4761 97
4562 4762 81
4563 4763 111
4564 4764 88
4565 4765 98
4566 4766 99
4567 4767 94
4568 4768 91
4569 4769 92
4570 4770 125
4571 4771 115
4572 4772 105
4573 4773 96
4574 4774 99
4575 4775 88
4576 4776 100
4577 4777 113
4578 4778 109
4579 4779 89
4580 4780 65
4581 4781 92
4582 4782 83
4583 4783 105
4584 4784 114
4585 4785 107
4586 4786 92
4587 4787 96
4588 4788 87
4589 4789 91
4590 4790 91
4591 4791 104
4592 4792 93
4593 4793 97
4594 4794 96
4595 4795 75
4596 4796 105
4597 4797 113
4598 4798 134
4599 4799 78
4600 4800 110
4601 4801 71
4602 4802 78
4603 4803 89
4604 4804 110
4605 4805 114
4606 4806 88
4607 4807 80
4608 4808 77
4609 4809 103
4610 4810 82
4611 4811 92
4612 4812 110
4613 4813 107
4614 4814 97
4615 4815 96
4616 4816 99
4617 4817 78
4618 4818 103
4619 4819 94
4620 4820 100
4621 4821 91
4622 4822 99
4623 4823 93
4624 4824 92
4625 4825 103
4626 4826 109
4627 4827 108
4628 4828 86
4629 4829 109
4630 4830 74
4631 4831 91
4632 4832 65
4633 4833 89
4634 4834 71
4635 4835 64
4636 4836 76
4637 4837 85
4638 4838 61
4639 4839 83
4640 4840 92
4641 4841 97
4642 4842 64
4643 4843 109
4644 4844 108
4645 4845 96
4646 4846 94
4647 4847 89
4648 4848 77
4649 4849 120
4650 4850 104
4651 4851 110
4652 4852 116
4653 4853 100
4654 4854 89
4655 4855 103
4656 4856 92
4657 4857 88
4658 4858 104
4659 4859 82
4660 4860 81
4661 4861 53
4662 4862 98
4663 4863 87
4664 4864 89
4665 4865 80
4666 4866 96
4667 4867 82
4668 4868 83
4669 4869 102
4670 4870 109
4671 4871 96
4672 4872 92
4673 4873 77
4674 4874 111
4675 4875 125
4676 4876 98
4677 4877 108
4678 4878 91
4679 4879 94
4680 4880 104
4681 4881 71
4682 4882 100
4683 4883 118
4684 4884 88
4685 4885 94
4686 4886 77
4687 4887 102
4688 4888 109
4689 4889 92
4690 4890 93
4691 4891 67
4692 4892 96
4693 4893 94
4694 4894 94
4695 4895 93
4696 4896 94
4697 4897 78
4698 4898 93
4699 4899 62
4700 4900 83
4701 4901 93
4702 4902 114
4703 4903 86
4704 4904 93
4705 4905 108
4706 4906 71
4707 4907 82
4708 4908 77
4709 4909 89
4710 4910 72
4711 4911 75
4712 4912 75
4713 4913 91
4714 4914 109
4715 4915 92
4716 4916 93
4717 4917 82
4718 4918 74
4719 4919 103
4720 4920 72
4721 4921 99
4722 4922 98
4723 4923 103
4724 4924 74
4725 4925 98
4726 4926 69
4727 4927 67
4728 4928 69
4729 4929 78
4730 4930 87
4731 4931 100
4732 4932 61
4733 4933 94
4734 4934 78
4735 4935 76
4736 4936 87
4737 4937 78
4738 4938 86
4739 4939 104
4740 4940 96
4741 4941 83
4742 4942 89
4743 4943 86
4744 4944 87
4745 4945 94
4746 4946 88
4747 4947 72
4748 4948 78
4749 4949 88
4750 4950 86
4751 4951 75
4752 4952 88
4753 4953 82
4754 4954 92
4755 4955 86
4756 4956 71
4757 4957 104
4758 4958 93
4759 4959 86
4760 4960 91
4761 4961 83
4762 4962 82
4763 4963 83
4764 4964 83
4765 4965 92
4766 4966 96
4767 4967 80
4768 4968 65
4769 4969 81
4770 4970 49
4771 4971 91
4772 4972 81
4773 4973 71
4774 4974 71
4775 4975 70
4776 4976 99
4777 4977 92
4778 4978 93
4779 4979 97
4780 4980 89
4781 4981 92
4782 4982 102
4783 4983 80
4784 4984 72
4785 4985 76
4786 4986 51
4787 4987 78
4788 4988 85
4789 4989 55
4790 4990 83
4791 4991 74
4792 4992 83
4793 4993 78
4794 4994 107
4795 4995 86
4796 4996 78
4797 4997 83
4798 4998 82
4799 4999 88
4800 5000 82
4801 5001 91
4802 5002 102
4803 5003 107
4804 5004 109
4805 5005 76
4806 5006 98
4807 5007 111
4808 5008 74
4809 5009 72
4810 5010 98
4811 5011 104
4812 5012 93
4813 5013 94
4814 5014 77
4815 5015 75
4816 5016 77
4817 5017 81
4818 5018 87
4819 5019 115
4820 5020 76
4821 5021 96
4822 5022 100
4823 5023 87
4824 5024 102
4825 5025 88
4826 5026 115
4827 5027 78
4828 5028 72
4829 5029 82
4830 5030 55
4831 5031 85
4832 5032 94
4833 5033 87
4834 5034 72
4835 5035 80
4836 5036 80
4837 5037 99
4838 5038 83
4839 5039 100
4840 5040 96
4841 5041 78
4842 5042 89
4843 5043 76
4844 5044 107
4845 5045 85
4846 5046 103
4847 5047 99
4848 5048 91
4849 5049 103
4850 5050 110
4851 5051 87
4852 5052 110
4853 5053 103
4854 5054 92
4855 5055 125
4856 5056 134
4857 5057 118
4858 5058 100
4859 5059 105
4860 5060 96
4861 5061 85
4862 5062 92
4863 5063 94
4864 5064 99
4865 5065 83
4866 5066 74
4867 5067 80
4868 5068 88
4869 5069 94
4870 5070 94
4871 5071 78
4872 5072 89
4873 5073 93
4874 5074 107
4875 5075 97
4876 5076 103
4877 5077 76
4878 5078 89
4879 5079 78
4880 5080 67
4881 5081 81
4882 5082 66
4883 5083 76
4884 5084 51
4885 5085 64
4886 5086 71
4887 5087 77
4888 5088 61
4889 5089 60
4890 5090 74
4891 5091 86
4892 5092 76
4893 5093 69
4894 5094 81
4895 5095 99
4896 5096 87
4897 5097 105
4898 5098 96
4899 5099 108
4900 5100 104
4901 5101 116
4902 5102 135
4903 5103 107
4904 5104 105
4905 5105 94
4906 5106 108
4907 5107 100
4908 5108 92
4909 5109 116
4910 5110 66
4911 5111 88
4912 5112 86
4913 5113 89
4914 5114 93
4915 5115 78
4916 5116 87
4917 5117 87
4918 5118 59
4919 5119 99
4920 5120 72
4921 5121 59
4922 5122 60
4923 5123 45
4924 5124 43
4925 5125 32
4926 5126 33
4927 5127 45
4928 5128 34
4929 5129 74
4930 5130 67
4931 5131 29
4932 5132 54
4933 5133 58
4934 5134 49
4935 5135 56
4936 5136 21
4937 5137 36
4938 5138 34
4939 5139 49
4940 5140 43
4941 5141 54
4942 5142 51
4943 5143 31
4944 5144 45
4945 5145 18
4946 5146 31
4947 5147 36
4948 5148 31
4949 5149 20
4950 5150 32
4951 5151 31
4952 5152 51
4953 5153 54
4954 5154 38
4955 5155 42
4956 5156 45
4957 5157 49
4958 5158 21
4959 5159 37
4960 5160 23
4961 5161 38
4962 5162 37
4963 5163 16
4964 5164 28
4965 5165 34
4966 5166 33
4967 5167 21
4968 5168 18
4969 5169 18
4970 5170 21
4971 5171 16
4972 5172 1
4973 5173 0
4974 5174 6
4975 5175 44
4976 5176 31
4977 5177 40
4978 5178 33
4979 5179 34
4980 5180 42
4981 5181 48
4982 5182 51
4983 5183 27
4984 5184 24
4985 5185 27
4986 5186 17
4987 5187 13
4988 5188 16
4989 5189 20
4990 5190 21
4991 5191 9
4992 5192 10
4993 5193 13
4994 5194 0
4995 5195 21
4996 5196 13
4997 5197 27
4998 5198 21
4999 5199 36
5000 5200 26
5001 5201 28
5002 5202 50
5003 5203 43
5004 5204 39
5005 5205 71
5006 5206 74
5007 5207 71
5008 5208 61
5009 5209 64
5010 5210 75
5011 5211 70
5012 5212 74
5013 5213 48
5014 5214 55
5015 5215 61
5016 5216 67
5017 5217 44
5018 5218 50
5019 5219 42
5020 5220 34
5021 5221 26
5022 5222 49
5023 5223 40
5024 5224 28
5025 5225 26
5026 5226 48
5027 5227 43
5028 5228 36
5029 5229 66
5030 5230 49
5031 5231 58
5032 5232 51
5033 5233 82
5034 5234 74
5035 5235 55
5036 5236 65
5037 5237 76
5038 5238 54
5039 5239 55
5040 5240 48
5041 5241 66
5042 5242 53
5043 5243 50
5044 5244 66
5045 5245 69
5046 5246 53
5047 5247 62
5048 5248 86
5049 5249 58
5050 5250 53
5051 5251 44
5052 5252 76
5053 5253 51
5054 5254 72
5055 5255 58
5056 5256 43
5057 5257 56
5058 5258 66
5059 5259 80
5060 5260 53
5061 5261 91
5062 5262 62
5063 5263 99
5064 5264 93
5065 5265 98
5066 5266 103
5067 5267 64
5068 5268 50
5069 5269 77
5070 5270 92
5071 5271 59
5072 5272 64
5073 5273 91
5074 5274 60
5075 5275 60
5076 5276 67
5077 5277 83
5078 5278 89
5079 5279 103
5080 5280 60
5081 5281 69
5082 5282 85
5083 5283 76
5084 5284 47
5085 5285 48
5086 5286 29
5087 5287 23
5088 5288 36
5089 5289 37
5090 5290 34
5091 5291 22
5092 5292 2
5093 5293 11
5094 5294 21
5095 5295 7
5096 5296 12
5097 5297 10
5098 5298 34
5099 5299 28
5100 5300 21
5101 5301 13
5102 5302 26
5103 5303 26
5104 5304 31
5105 5305 26
5106 5306 27
5107 5307 33
5108 5308 40
5109 5309 29
5110 5310 45
5111 5311 42
5112 5312 21
5113 5313 24
5114 5314 31
5115 5315 12
5116 5316 29
5117 5317 31
5118 5318 36
5119 5319 60
5120 5320 58
5121 5321 44
5122 5322 31
5123 5323 37
5124 5324 45
5125 5325 34
5126 5326 29
5127 5327 26
5128 5328 32
5129 5329 37
5130 5330 26
5131 5331 49
5132 5332 34
5133 5333 17
5134 5334 26
5135 5335 22
5136 5336 13
5137 5337 13
5138 5338 21
5139 5339 26
5140 5340 18
5141 5341 29
5142 5342 43
5143 5343 39
5144 5344 31
5145 5345 26
5146 5346 27
5147 5347 22
5148 5348 39
5149 5349 39
5150 5350 15
5151 5351 24
5152 5352 9
5153 5353 12
5154 5354 7
5155 5355 15
5156 5356 12
5157 5357 5
5158 5358 7
5159 5359 13
5160 5360 5
5161 5361 2
5162 5362 12
5163 5363 7
5164 5364 17
5165 5365 16
5166 5366 38
5167 5367 7
5168 5368 24
5169 5369 16
5170 5370 24
5171 5371 29
5172 5372 32
5173 5373 9
5174 5374 13
5175 5375 4
5176 5376 11
5177 5377 27
5178 5378 16
5179 5379 13
5180 5380 7
5181 5381 13
5182 5382 20
5183 5383 12
5184 5384 10
5185 5385 32
5186 5386 29
5187 5387 13
5188 5388 29
5189 5389 18
5190 5390 39
5191 5391 36
5192 5392 38
5193 5393 33
5194 5394 27
5195 5395 58
5196 5396 34
5197 5397 47
5198 5398 16
5199 5399 31
5200 5400 24
5201 5401 29
5202 5402 34
5203 5403 23
5204 5404 34
5205 5405 43
5206 5406 17
5207 5407 18
5208 5408 22
5209 5409 34
5210 5410 29
5211 5411 22
5212 5412 42
5213 5413 27
5214 5414 38
5215 5415 20
5216 5416 55
5217 5417 37
5218 5418 53
5219 5419 22
5220 5420 12
5221 5421 33
5222 5422 32
5223 5423 13
5224 5424 1
5225 5425 21
5226 5426 20
5227 5427 18
5228 5428 7
5229 5429 9
5230 5430 28
5231 5431 26
5232 5432 22
5233 5433 28
5234 5434 21
5235 5435 29
5236 5436 13
5237 5437 17
5238 5438 23
5239 5439 58
5240 5440 55
5241 5441 34
5242 5442 38
5243 5443 48
5244 5444 28
5245 5445 31
5246 5446 22
5247 5447 21
5248 5448 37
5249 5449 42
5250 5450 28
5251 5451 31
5252 5452 15
5253 5453 20
5254 5454 28
5255 5455 23
5256 5456 36
5257 5457 22
5258 5458 44
5259 5459 33
5260 5460 38
5261 5461 34
5262 5462 33
5263 5463 39
5264 5464 36
5265 5465 37
5266 5466 27
5267 5467 38
5268 5468 50
5269 5469 45
5270 5470 39
5271 5471 58
5272 5472 45
5273 5473 33
5274 5474 45
5275 5475 42
5276 5476 37
5277 5477 55
5278 5478 49
5279 5479 48
5280 5480 49
5281 5481 54
5282 5482 42
5283 5483 45
5284 5484 44
5285 5485 23
5286 5486 29
5287 5487 34
5288 5488 27
5289 5489 24
5290 5490 27
5291 5491 24
5292 5492 17
5293 5493 28
5294 5494 15
5295 5495 26
5296 5496 28
5297 5497 31
5298 5498 34
5299 5499 39
5300 5500 11
5301 5501 31
5302 5502 32
5303 5503 20
5304 5504 39
5305 5505 20
5306 5506 22
5307 5507 9
5308 5508 11
5309 5509 6
5310 5510 15
5311 5511 11
5312 5512 24
5313 5513 12
5314 5514 17
5315 5515 7
5316 5516 9
5317 5517 10
5318 5518 17
5319 5519 29
5320 5520 16
5321 5521 12
5322 5522 28
5323 5523 28
5324 5524 36
5325 5525 18
5326 5526 17
5327 5527 20
5328 5528 9
5329 5529 2
5330 5530 13
5331 5531 5
5332 5532 0
5333 5533 1
5334 5534 17
5335 5535 0
5336 5536 12
5337 5537 5
5338 5538 5
5339 5539 0
5340 5540 0
5341 5541 0
5342 5542 1
5343 5543 5
5344 5544 6
5345 5545 0
5346 5546 5
5347 5547 6
5348 5548 0
5349 5549 0
5350 5550 1
5351 5551 1
5352 5552 18
5353 5553 4
5354 5554 11
5355 5555 5
5356 5556 4
5357 5557 0
5358 5558 11
5359 5559 17
5360 5560 16
5361 5561 17
5362 5562 16
5363 5563 24
5364 5564 15
5365 5565 2
5366 5566 17
5367 5567 13
5368 5568 5
5369 5569 2
5370 5570 18
5371 5571 39
5372 5572 18
5373 5573 15
5374 5574 40
5375 5575 48
5376 5576 23
5377 5577 31
5378 5578 21
5379 5579 9
5380 5580 6
5381 5581 15
5382 5582 36
5383 5583 17
5384 5584 1
5385 5585 5
5386 5586 6
5387 5587 5
5388 5588 20
5389 5589 27
5390 5590 10
5391 5591 17
5392 5592 20
5393 5593 7
5394 5594 21
5395 5595 34
5396 5596 12
5397 5597 12
5398 5598 15
5399 5599 13
5400 5600 10
5401 5601 2
5402 5602 1
5403 5603 12
5404 5604 12
5405 5605 4
5406 5606 12
5407 5607 37
5408 5608 16
5409 5609 15
5410 5610 22
5411 5611 24
5412 5612 22
5413 5613 33
5414 5614 11
5415 5615 27
5416 5616 16
5417 5617 26
5418 5618 49
5419 5619 40
5420 5620 29
5421 5621 18
5422 5622 12
5423 5623 29
5424 5624 10
5425 5625 4
5426 5626 10
5427 5627 2
5428 5628 7
5429 5629 1
5430 5630 10
5431 5631 7
5432 5632 21
5433 5633 17
5434 5634 17
5435 5635 16
5436 5636 7
5437 5637 21
5438 5638 33
5439 5639 16
5440 5640 7
5441 5641 43
5442 5642 26
5443 5643 6
5444 5644 47
5445 5645 54
5446 5646 31
5447 5647 5
5448 5648 9
5449 5649 18
5450 5650 21
5451 5651 31
5452 5652 10
5453 5653 17
5454 5654 27
5455 5655 29
5456 5656 26
5457 5657 24
5458 5658 27
5459 5659 36
5460 5660 12
5461 5661 23
5462 5662 10
5463 5663 24
5464 5664 28
5465 5665 22
5466 5666 21
5467 5667 42
5468 5668 36
5469 5669 48
5470 5670 39
5471 5671 31
5472 5672 21
5473 5673 38
5474 5674 28
5475 5675 21
5476 5676 12
5477 5677 23
5478 5678 11
5479 5679 17
5480 5680 32
5481 5681 36
5482 5682 17
5483 5683 33
5484 5684 42
5485 5685 26
5486 5686 28
5487 5687 38
5488 5688 33
5489 5689 42
5490 5690 23
5491 5691 28
5492 5692 47
5493 5693 29
5494 5694 43
5495 5695 34
5496 5696 38
5497 5697 22
5498 5698 27
5499 5699 15
5500 5700 12
5501 5701 13
5502 5702 12
5503 5703 26
5504 5704 21
5505 5705 12
5506 5706 4
5507 5707 27
5508 5708 22
5509 5709 20
5510 5710 23
5511 5711 26
5512 5712 53
5513 5713 53
5514 5714 39
5515 5715 49
5516 5716 32
5517 5717 28
5518 5718 47
5519 5719 55
5520 5720 43
5521 5721 55
5522 5722 47
5523 5723 45
5524 5724 78
5525 5725 69
5526 5726 55
5527 5727 62
5528 5728 53
5529 5729 51
5530 5730 42
5531 5731 78
5532 5732 55
5533 5733 60
5534 5734 48
5535 5735 61
5536 5736 55
5537 5737 44
5538 5738 62
5539 5739 76
5540 5740 53
5541 5741 71
5542 5742 33
5543 5743 40
5544 5744 44
5545 5745 75
5546 5746 58
5547 5747 44
5548 5748 72
5549 5749 83
5550 5750 64
5551 5751 56
5552 5752 54
5553 5753 44
5554 5754 40
5555 5755 29
5556 5756 47
5557 5757 53
5558 5758 44
5559 5759 42
5560 5760 45
5561 5761 39
5562 5762 45
5563 5763 56
5564 5764 54
5565 5765 48
5566 5766 36
5567 5767 51
5568 5768 34
5569 5769 33
5570 5770 50
5571 5771 59
5572 5772 53
5573 5773 58
5574 5774 59
5575 5775 23
5576 5776 40
5577 5777 67
5578 5778 42
5579 5779 51
5580 5780 59
5581 5781 59
5582 5782 66
5583 5783 53
5584 5784 56
5585 5785 58
5586 5786 62
5587 5787 65
5588 5788 67
5589 5789 49
5590 5790 54
5591 5791 51
5592 5792 49
5593 5793 81
5594 5794 48
5595 5795 17
5596 5796 37
5597 5797 49
5598 5798 47
5599 5799 40
5600 5800 48
5601 5801 53
5602 5802 51
5603 5803 70
5604 5804 72
5605 5805 48
5606 5806 49
5607 5807 40
5608 5808 37
5609 5809 42
5610 5810 32
5611 5811 38
5612 5812 55
5613 5813 33
5614 5814 22
5615 5815 39
5616 5816 59
5617 5817 36
5618 5818 27
5619 5819 36
5620 5820 32
5621 5821 18
5622 5822 15
5623 5823 64
5624 5824 60
5625 5825 23
5626 5826 34
5627 5827 36
5628 5828 31
5629 5829 39
5630 5830 44
5631 5831 56
5632 5832 34
5633 5833 40
5634 5834 62
5635 5835 44
5636 5836 50
5637 5837 45
5638 5838 44
5639 5839 51
5640 5840 45
5641 5841 42
5642 5842 43
5643 5843 39
5644 5844 50
5645 5845 39
5646 5846 48
5647 5847 44
5648 5848 48
5649 5849 40
5650 5850 55
5651 5851 43
5652 5852 38
5653 5853 47
5654 5854 39
5655 5855 53
5656 5856 65
5657 5857 48
5658 5858 43
5659 5859 54
5660 5860 59
5661 5861 51
5662 5862 70
5663 5863 47
5664 5864 54
5665 5865 44
5666 5866 55
5667 5867 54
5668 5868 53
5669 5869 76
5670 5870 49
5671 5871 56
5672 5872 54
5673 5873 65
5674 5874 78
5675 5875 62
5676 5876 55
5677 5877 74
5678 5878 61
5679 5879 75
5680 5880 59
5681 5881 66
5682 5882 42
5683 5883 39
5684 5884 60
5685 5885 69
5686 5886 51
5687 5887 56
5688 5888 54
5689 5889 54
5690 5890 72
5691 5891 74
5692 5892 85
5693 5893 81
5694 5894 71
5695 5895 83
5696 5896 60
5697 5897 50
5698 5898 54
5699 5899 58
5700 5900 60
5701 5901 72
5702 5902 65
5703 5903 53
5704 5904 78
5705 5905 53
5706 5906 51
5707 5907 71
5708 5908 74
5709 5909 45
5710 5910 62
5711 5911 44
5712 5912 53
5713 5913 53
5714 5914 56
5715 5915 66
5716 5916 69
5717 5917 77
5718 5918 74
5719 5919 70
5720 5920 74
5721 5921 65
5722 5922 56
5723 5923 59
5724 5924 66
5725 5925 61
5726 5926 89
5727 5927 82
5728 5928 83
5729 5929 85
5730 5930 81
5731 5931 82
5732 5932 76
5733 5933 89
5734 5934 78
5735 5935 74
5736 5936 98
5737 5937 64
5738 5938 96
5739 5939 97
5740 5940 71
5741 5941 94
5742 5942 76
5743 5943 92
5744 5944 81
5745 5945 97
5746 5946 70
5747 5947 64
5748 5948 43
5749 5949 55
5750 5950 66
5751 5951 62
5752 5952 81
5753 5953 48
5754 5954 66
5755 5955 71
5756 5956 53
5757 5957 42
5758 5958 67
5759 5959 61
5760 5960 72
5761 5961 64
5762 5962 71
5763 5963 78
5764 5964 50
5765 5965 53
5766 5966 38
5767 5967 50
5768 5968 37
5769 5969 42
5770 5970 40
5771 5971 37
5772 5972 40
5773 5973 23
5774 5974 37
5775 5975 58
5776 5976 70
5777 5977 43
5778 5978 64
5779 5979 72
5780 5980 67
5781 5981 53
5782 5982 58
5783 5983 45
5784 5984 54
5785 5985 65
5786 5986 56
5787 5987 64
5788 5988 36
5789 5989 50
5790 5990 74
5791 5991 55
5792 5992 34
5793 5993 53
5794 5994 62
5795 5995 61
5796 5996 75
5797 5997 53
5798 5998 54
5799 5999 74
5800 6000 78
5801 6001 93
5802 6002 76
5803 6003 85
5804 6004 83
5805 6005 107
5806 6006 87
5807 6007 82
5808 6008 78
5809 6009 72
5810 6010 61
5811 6011 80
5812 6012 58
5813 6013 59
5814 6014 66
5815 6015 69
5816 6016 58
5817 6017 74
5818 6018 60
5819 6019 75
5820 6020 53
5821 6021 54
5822 6022 39
5823 6023 55
5824 6024 53
5825 6025 61
5826 6026 65
5827 6027 47
5828 6028 53
5829 6029 54
5830 6030 42
5831 6031 59
5832 6032 51
5833 6033 67
5834 6034 47
5835 6035 62
5836 6036 75
5837 6037 62
5838 6038 49
5839 6039 60
5840 6040 64
5841 6041 56
5842 6042 64
5843 6043 70
5844 6044 59
5845 6045 72
5846 6046 66
5847 6047 53
5848 6048 55
5849 6049 77
5850 6050 64
5851 6051 55
5852 6052 60
5853 6053 49
5854 6054 38
5855 6055 49
5856 6056 37
5857 6057 59
5858 6058 55
5859 6059 54
5860 6060 70
5861 6061 72
5862 6062 61
5863 6063 59
5864 6064 59
5865 6065 70
5866 6066 64
5867 6067 70
5868 6068 76
5869 6069 62
5870 6070 61
5871 6071 92
5872 6072 71
5873 6073 69
5874 6074 62
5875 6075 71
5876 6076 58
5877 6077 74
5878 6078 70
5879 6079 65
5880 6080 39
5881 6081 55
5882 6082 66
5883 6083 69
5884 6084 55
5885 6085 50
5886 6086 58
5887 6087 74
5888 6088 74
5889 6089 75
5890 6090 51
5891 6091 71
5892 6092 77
5893 6093 54
5894 6094 64
5895 6095 58
5896 6096 64
5897 6097 80
5898 6098 64
5899 6099 55
5900 6100 78
5901 6101 76
5902 6102 62
5903 6103 45
5904 6104 56
5905 6105 75
5906 6106 70
5907 6107 61
5908 6108 49
5909 6109 61
5910 6110 60
5911 6111 48
5912 6112 60
5913 6113 61
5914 6114 75
5915 6115 64
5916 6116 81
5917 6117 51
5918 6118 66
5919 6119 82
5920 6120 83
5921 6121 75
5922 6122 64
5923 6123 49
5924 6124 77
5925 6125 33
5926 6126 76
5927 6127 70
5928 6128 74
5929 6129 69
5930 6130 82
5931 6131 74
5932 6132 51
5933 6133 60
5934 6134 75
5935 6135 48
5936 6136 50
5937 6137 80
5938 6138 71
5939 6139 64
5940 6140 59
5941 6141 72
5942 6142 75
5943 6143 78
5944 6144 43
5945 6145 55
5946 6146 53
5947 6147 58
5948 6148 70
5949 6149 44
5950 6150 60
5951 6151 58
5952 6152 59
5953 6153 53
5954 6154 39
5955 6155 49
5956 6156 64
5957 6157 58
5958 6158 62
5959 6159 32
5960 6160 59
5961 6161 49
5962 6162 60
5963 6163 56
5964 6164 54
5965 6165 61
5966 6166 80
5967 6167 72
5968 6168 83
5969 6169 83
5970 6170 58
5971 6171 53
5972 6172 51
5973 6173 60
5974 6174 37
5975 6175 92
5976 6176 62
5977 6177 51
5978 6178 51
5979 6179 56
5980 6180 69
5981 6181 56
5982 6182 66
5983 6183 53
5984 6184 53
5985 6185 47
5986 6186 44
5987 6187 48
5988 6188 76
5989 6189 59
5990 6190 60
5991 6191 60
5992 6192 65
5993 6193 47
5994 6194 59
5995 6195 74
5996 6196 60
5997 6197 45
5998 6198 38
5999 6199 60
6000 6200 48
6001 6201 69
6002 6202 60
6003 6203 83
6004 6204 43
6005 6205 58
6006 6206 36
6007 6207 58
6008 6208 61
6009 6209 39
6010 6210 71
6011 6211 40
6012 6212 47
6013 6213 71
6014 6214 23
6015 6215 48
6016 6216 47
6017 6217 42
6018 6218 47
6019 6219 33
6020 6220 50
6021 6221 23
6022 6222 36
6023 6223 37
6024 6224 24
6025 6225 49
6026 6226 29
6027 6227 37
6028 6228 22
6029 6229 27
6030 6230 28
6031 6231 47
6032 6232 43
6033 6233 42
6034 6234 42
6035 6235 55
6036 6236 42
6037 6237 40
6038 6238 22
6039 6239 42
6040 6240 49
6041 6241 45
6042 6242 44
6043 6243 47
6044 6244 47
6045 6245 42
6046 6246 40
6047 6247 13
6048 6248 31
6049 6249 36
6050 6250 42
6051 6251 39
6052 6252 47
6053 6253 69
6054 6254 36
6055 6255 47
6056 6256 47
6057 6257 34
6058 6258 51
6059 6259 48
6060 6260 37
6061 6261 40
6062 6262 58
6063 6263 48
6064 6264 51
6065 6265 51
6066 6266 40
6067 6267 58
6068 6268 36
6069 6269 60
6070 6270 58
6071 6271 47
6072 6272 26
6073 6273 47
6074 6274 45
6075 6275 54
6076 6276 36
6077 6277 49
6078 6278 42
6079 6279 55
6080 6280 53
6081 6281 58
6082 6282 58
6083 6283 39
6084 6284 56
6085 6285 54
6086 6286 48
6087 6287 51
6088 6288 59
6089 6289 54
6090 6290 39
6091 6291 61
6092 6292 44
6093 6293 59
6094 6294 37
6095 6295 44
6096 6296 32
6097 6297 44
6098 6298 61
6099 6299 50
6100 6300 62
6101 6301 70
6102 6302 67
6103 6303 59
6104 6304 44
6105 6305 64
6106 6306 64
6107 6307 50
6108 6308 49
6109 6309 45
6110 6310 50
6111 6311 40
6112 6312 34
6113 6313 40
6114 6314 70
6115 6315 59
6116 6316 74
6117 6317 44
6118 6318 43
6119 6319 34
6120 6320 56
6121 6321 33
6122 6322 43
6123 6323 48
6124 6324 61
6125 6325 61
6126 6326 59
6127 6327 48
6128 6328 56
6129 6329 71
6130 6330 62
6131 6331 67
6132 6332 59
6133 6333 43
6134 6334 54
6135 6335 59
6136 6336 38
6137 6337 53
6138 6338 72
6139 6339 53
6140 6340 53
6141 6341 32
6142 6342 29
6143 6343 32
6144 6344 60
6145 6345 44
6146 6346 37
6147 6347 38
6148 6348 64
6149 6349 60
6150 6350 51
6151 6351 76
6152 6352 75
6153 6353 37
6154 6354 53
6155 6355 48
6156 6356 45
6157 6357 39
6158 6358 47
6159 6359 65
6160 6360 64
6161 6361 62
6162 6362 80
6163 6363 81
6164 6364 51
6165 6365 58
6166 6366 62
6167 6367 69
6168 6368 69
6169 6369 58
6170 6370 58
6171 6371 51
6172 6372 76
6173 6373 49
6174 6374 56
6175 6375 77
6176 6376 65
6177 6377 44
6178 6378 78
6179 6379 74
6180 6380 47
6181 6381 48
6182 6382 65
6183 6383 45
6184 6384 48
6185 6385 49
6186 6386 67
6187 6387 54
6188 6388 50
6189 6389 70
6190 6390 55
6191 6391 58
6192 6392 40
6193 6393 80
6194 6394 72
6195 6395 33
6196 6396 45
6197 6397 49
6198 6398 69
6199 6399 70
6200 6400 56
6201 6401 54
6202 6402 88
6203 6403 67
6204 6404 69
6205 6405 78
6206 6406 71
6207 6407 91
6208 6408 65
6209 6409 55
6210 6410 72
6211 6411 66
6212 6412 61
6213 6413 80
6214 6414 62
6215 6415 47
6216 6416 71
6217 6417 38
6218 6418 54
6219 6419 37
6220 6420 51
6221 6421 53
6222 6422 56
6223 6423 48
6224 6424 38
6225 6425 39
6226 6426 39
6227 6427 40
6228 6428 40
6229 6429 43
6230 6430 53
6231 6431 47
6232 6432 51
6233 6433 32
6234 6434 32
6235 6435 32
6236 6436 43
6237 6437 60
6238 6438 37
6239 6439 53
6240 6440 44
6241 6441 61
6242 6442 47
6243 6443 65
6244 6444 54
6245 6445 45
6246 6446 70
6247 6447 47
6248 6448 48
6249 6449 37
6250 6450 43
6251 6451 34
6252 6452 32
6253 6453 31
6254 6454 47
6255 6455 27
6256 6456 48
6257 6457 54
6258 6458 54
6259 6459 44
6260 6460 65
6261 6461 76
6262 6462 43
6263 6463 67
6264 6464 61
6265 6465 50
6266 6466 43
6267 6467 71
6268 6468 66
6269 6469 56
6270 6470 54
6271 6471 61
6272 6472 66
6273 6473 55
6274 6474 62
6275 6475 70
6276 6476 86
6277 6477 88
6278 6478 91
6279 6479 119
6280 6480 104
6281 6481 83
6282 6482 93
6283 6483 104
6284 6484 64
6285 6485 70
6286 6486 74
6287 6487 66
6288 6488 98
6289 6489 81
6290 6490 89
6291 6491 96
6292 6492 88
6293 6493 109
6294 6494 82
6295 6495 78
6296 6496 76
6297 6497 59
6298 6498 80
6299 6499 67
6300 6500 53
6301 6501 54
6302 6502 67
6303 6503 64
6304 6504 55
6305 6505 75
6306 6506 69
6307 6507 64
6308 6508 85
6309 6509 97
6310 6510 80
6311 6511 80
6312 6512 64
6313 6513 70
6314 6514 55
6315 6515 76
6316 6516 88
6317 6517 81
6318 6518 74
6319 6519 74
6320 6520 60
6321 6521 62
6322 6522 67
6323 6523 62
6324 6524 98
6325 6525 80
6326 6526 74
6327 6527 81
6328 6528 98
6329 6529 50
6330 6530 83
6331 6531 80
6332 6532 83
6333 6533 55
6334 6534 61
6335 6535 92
6336 6536 76
6337 6537 81
6338 6538 109
6339 6539 87
6340 6540 97
6341 6541 83
6342 6542 93
6343 6543 72
6344 6544 78
6345 6545 76
6346 6546 88
6347 6547 77
6348 6548 61
6349 6549 91
6350 6550 86
6351 6551 114
6352 6552 78
6353 6553 85
6354 6554 100
6355 6555 64
6356 6556 80
6357 6557 81
6358 6558 104
6359 6559 75
6360 6560 59
6361 6561 58
6362 6562 82
6363 6563 89
6364 6564 89
6365 6565 56
6366 6566 111
6367 6567 94
6368 6568 89
6369 6569 80
6370 6570 66
6371 6571 83
6372 6572 65
6373 6573 72
6374 6574 71
6375 6575 62
6376 6576 81
6377 6577 66
6378 6578 69
6379 6579 96
6380 6580 91
6381 6581 94
6382 6582 81
6383 6583 60
6384 6584 75
6385 6585 94
6386 6586 66
6387 6587 77
6388 6588 60
6389 6589 81
6390 6590 96
6391 6591 82
6392 6592 72
6393 6593 88
6394 6594 94
6395 6595 99
6396 6596 96
6397 6597 97
6398 6598 92
6399 6599 110
6400 6600 118
6401 6601 87
6402 6602 83
6403 6603 115
6404 6604 88
6405 6605 116
6406 6606 111
6407 6607 117
6408 6608 113
6409 6609 89
6410 6610 104
6411 6611 116
6412 6612 106
6413 6613 109
6414 6614 102
6415 6615 100
6416 6616 87
6417 6617 81
6418 6618 82
6419 6619 104
6420 6620 127
6421 6621 102
6422 6622 112
6423 6623 136
6424 6624 99
6425 6625 108
6426 6626 86
6427 6627 109
6428 6628 105
6429 6629 99
6430 6630 117
6431 6631 81
6432 6632 89
6433 6633 103
6434 6634 123
6435 6635 107
6436 6636 94
6437 6637 125
6438 6638 96
6439 6639 82
6440 6640 94
6441 6641 96
6442 6642 80
6443 6643 93
6444 6644 84
6445 6645 84
6446 6646 110
6447 6647 87
6448 6648 103
6449 6649 90
6450 6650 96
6451 6651 90
6452 6652 104
6453 6653 91
6454 6654 94
6455 6655 118
6456 6656 107
6457 6657 80
6458 6658 80
6459 6659 99
6460 6660 100
6461 6661 123
6462 6662 92
6463 6663 99
6464 6664 107
6465 6665 114
6466 6666 101
6467 6667 108
6468 6668 119
6469 6669 117
6470 6670 78
6471 6671 84
6472 6672 84
6473 6673 82
6474 6674 83
6475 6675 88
6476 6676 78
6477 6677 95
6478 6678 96
6479 6679 101
6480 6680 88
6481 6681 87
6482 6682 80
6483 6683 78
6484 6684 101
6485 6685 90
6486 6686 81
6487 6687 106
6488 6688 88
6489 6689 73
6490 6690 58
6491 6691 63
6492 6692 94
6493 6693 76
6494 6694 113
6495 6695 115
6496 6696 93
6497 6697 76
6498 6698 129
6499 6699 111
6500 6700 84
6501 6701 99
6502 6702 110
6503 6703 132
6504 6704 129
6505 6705 88
6506 6706 110
6507 6707 96
6508 6708 103
6509 6709 92
6510 6710 97
6511 6711 97
6512 6712 98
6513 6713 91
6514 6714 84
6515 6715 93
6516 6716 90
6517 6717 93
6518 6718 105
6519 6719 79
6520 6720 104
6521 6721 107
6522 6722 83
6523 6723 77
6524 6724 118
6525 6725 83
6526 6726 91
6527 6727 77
6528 6728 51
6529 6729 71
6530 6730 67
6531 6731 66
6532 6732 72
6533 6733 97
6534 6734 83
6535 6735 88
6536 6736 64
6537 6737 65
6538 6738 71
6539 6739 70
6540 6740 78
6541 6741 75
6542 6742 62
6543 6743 72
6544 6744 77
6545 6745 62
6546 6746 61
6547 6747 59
6548 6748 87
6549 6749 60
6550 6750 56
6551 6751 70
6552 6752 67
6553 6753 66
6554 6754 69
6555 6755 81
6556 6756 65
6557 6757 53
6558 6758 61
6559 6759 61
6560 6760 56
6561 6761 78
6562 6762 97
6563 6763 72
6564 6764 72
6565 6765 56
6566 6766 78
6567 6767 77
6568 6768 75
6569 6769 81
6570 6770 72
6571 6771 75
6572 6772 83
6573 6773 82
6574 6774 62
6575 6775 82
6576 6776 78
6577 6777 76
6578 6778 65
6579 6779 77
6580 6780 83
6581 6781 77
6582 6782 85
6583 6783 82
6584 6784 69
6585 6785 77
6586 6786 47
6587 6787 88
6588 6788 60
6589 6789 76
6590 6790 76
6591 6791 82
6592 6792 75
6593 6793 49
6594 6794 89
6595 6795 74
6596 6796 66
6597 6797 87
6598 6798 78
6599 6799 69
6600 6800 86
6601 6801 85
6602 6802 64
6603 6803 56
6604 6804 76
6605 6805 77
6606 6806 81
6607 6807 80
6608 6808 71
6609 6809 74
6610 6810 71
6611 6811 83
6612 6812 78
6613 6813 76
6614 6814 89
6615 6815 103
6616 6816 76
6617 6817 69
6618 6818 76
6619 6819 81
6620 6820 82
6621 6821 87
6622 6822 71
6623 6823 76
6624 6824 93
6625 6825 70
6626 6826 76
6627 6827 77
6628 6828 58
6629 6829 82
6630 6830 88
6631 6831 83
6632 6832 71
6633 6833 82
6634 6834 66
6635 6835 62
6636 6836 77
6637 6837 70
6638 6838 70
6639 6839 80
6640 6840 100
6641 6841 77
6642 6842 70
6643 6843 76
6644 6844 78
6645 6845 89
6646 6846 78
6647 6847 67
6648 6848 59
6649 6849 94
6650 6850 77
6651 6851 87
6652 6852 70
6653 6853 78
6654 6854 87
6655 6855 85
6656 6856 83
6657 6857 94
6658 6858 93
6659 6859 91
6660 6860 92
6661 6861 55
6662 6862 85
6663 6863 62
6664 6864 71
6665 6865 72
6666 6866 75
6667 6867 42
6668 6868 47
6669 6869 75
6670 6870 103
6671 6871 64
6672 6872 78
6673 6873 85
6674 6874 54
6675 6875 61
6676 6876 89
6677 6877 70
6678 6878 64
6679 6879 78
6680 6880 65
6681 6881 67
6682 6882 66
6683 6883 71
6684 6884 70
6685 6885 75
6686 6886 62
6687 6887 58
6688 6888 74
6689 6889 72
6690 6890 83
6691 6891 77
6692 6892 66
6693 6893 72
6694 6894 61
6695 6895 66
6696 6896 84
6697 6897 70
6698 6898 61
6699 6899 51
6700 6900 87
6701 6901 85
6702 6902 76
6703 6903 85
6704 6904 67
6705 6905 65
6706 6906 92
6707 6907 102
6708 6908 87
6709 6909 80
6710 6910 77
6711 6911 65
6712 6912 83
6713 6913 82
6714 6914 75
6715 6915 72
6716 6916 80
6717 6917 86
6718 6918 76
6719 6919 86
6720 6920 56
6721 6921 75
6722 6922 77
6723 6923 50
6724 6924 65
6725 6925 86
6726 6926 81
6727 6927 69
6728 6928 96
6729 6929 85
6730 6930 82
6731 6931 83
6732 6932 67
6733 6933 61
6734 6934 81
6735 6935 78
6736 6936 77
6737 6937 89
6738 6938 71
6739 6939 78
6740 6940 65
6741 6941 74
6742 6942 83
6743 6943 60
6744 6944 60
6745 6945 88
6746 6946 65
6747 6947 74
6748 6948 80
6749 6949 62
6750 6950 55
6751 6951 67
6752 6952 80
6753 6953 92
6754 6954 71
6755 6955 93
6756 6956 67
6757 6957 55
6758 6958 56
6759 6959 69
6760 6960 79
6761 6961 83
6762 6962 84
6763 6963 90
6764 6964 61
6765 6965 79
6766 6966 83
6767 6967 58
6768 6968 81
6769 6969 80
6770 6970 89
6771 6971 60
6772 6972 67
6773 6973 74
6774 6974 77
6775 6975 58
6776 6976 67
6777 6977 67
6778 6978 54
6779 6979 80
6780 6980 76
6781 6981 82
6782 6982 77
6783 6983 80
6784 6984 71
6785 6985 91
6786 6986 76
6787 6987 85
6788 6988 69
6789 6989 80
6790 6990 77
6791 6991 71
6792 6992 74
6793 6993 78
6794 6994 77
6795 6995 67
6796 6996 82
6797 6997 83
6798 6998 74
6799 6999 69
6800 7000 54
6801 7001 60
