# Supplementary material for: Histone variant H2A.Z modulates nucleosome dynamics to promote DNA accessibility
Source: Nat Commun. 2023 Feb 11;14:769. doi: 10.1038/s41467-023-36465-5 (PMC9918499; doi:10.1038/s41467-023-36465-5)
Supplement: Supplementary file 4 — Source Data [file 41467_2023_36465_MOESM4_ESM.zip › data/H2AZ_Ctail_hist_DNA_interaction_tot_3.txt]

1 201 11
2 202 18
3 203 9
4 204 7
5 205 28
6 206 9
7 207 16
8 208 24
9 209 11
10 210 13
11 211 20
12 212 8
13 213 9
14 214 12
15 215 26
16 216 17
17 217 10
18 218 15
19 219 30
20 220 25
21 221 22
22 222 22
23 223 14
24 224 28
25 225 0
26 226 0
27 227 13
28 228 20
29 229 27
30 230 20
31 231 11
32 232 22
33 233 18
34 234 17
35 235 16
36 236 14
37 237 15
38 238 11
39 239 16
40 240 22
41 241 27
42 242 25
43 243 14
44 244 23
45 245 24
46 246 30
47 247 30
48 248 13
49 249 20
50 250 15
51 251 8
52 252 5
53 253 10
54 254 16
55 255 6
56 256 10
57 257 6
58 258 6
59 259 13
60 260 9
61 261 11
62 262 12
63 263 22
64 264 9
65 265 8
66 266 9
67 267 19
68 268 11
69 269 10
70 270 11
71 271 14
72 272 17
73 273 19
74 274 4
75 275 12
76 276 2
77 277 4
78 278 15
79 279 10
80 280 14
81 281 10
82 282 11
83 283 9
84 284 9
85 285 11
86 286 12
87 287 15
88 288 18
89 289 12
90 290 9
91 291 6
92 292 14
93 293 8
94 294 40
95 295 43
96 296 27
97 297 35
98 298 23
99 299 43
100 300 29
101 301 31
102 302 31
103 303 19
104 304 21
105 305 10
106 306 24
107 307 25
108 308 14
109 309 8
110 310 8
111 311 16
112 312 6
113 313 12
114 314 11
115 315 7
116 316 8
117 317 6
118 318 24
119 319 19
120 320 15
121 321 18
122 322 29
123 323 22
124 324 24
125 325 14
126 326 15
127 327 24
128 328 18
129 329 28
130 330 11
131 331 20
132 332 24
133 333 21
134 334 9
135 335 18
136 336 2
137 337 5
138 338 3
139 339 6
140 340 0
141 341 4
142 342 4
143 343 14
144 344 6
145 345 6
146 346 10
147 347 8
148 348 14
149 349 8
150 350 0
151 351 10
152 352 1
153 353 14
154 354 6
155 355 13
156 356 7
157 357 20
158 358 5
159 359 6
160 360 6
161 361 4
162 362 8
163 363 8
164 364 10
165 365 6
166 366 5
167 367 12
168 368 12
169 369 8
170 370 8
171 371 9
172 372 10
173 373 12
174 374 9
175 375 6
176 376 9
177 377 18
178 378 10
179 379 14
180 380 10
181 381 7
182 382 3
183 383 9
184 384 3
185 385 8
186 386 12
187 387 7
188 388 9
189 389 8
190 390 0
191 391 0
192 392 3
193 393 5
194 394 8
195 395 8
196 396 6
197 397 6
198 398 6
199 399 13
200 400 11
201 401 11
202 402 9
203 403 14
204 404 16
205 405 5
206 406 5
207 407 6
208 408 10
209 409 9
210 410 11
211 411 6
212 412 13
213 413 7
214 414 8
215 415 4
216 416 12
217 417 6
218 418 10
219 419 14
220 420 28
221 421 20
222 422 13
223 423 14
224 424 9
225 425 13
226 426 12
227 427 10
228 428 16
229 429 10
230 430 6
231 431 9
232 432 16
233 433 9
234 434 13
235 435 15
236 436 9
237 437 17
238 438 8
239 439 8
240 440 4
241 441 9
242 442 1
243 443 5
244 444 3
245 445 10
246 446 10
247 447 10
248 448 14
249 449 13
250 450 22
251 451 20
252 452 6
253 453 9
254 454 8
255 455 11
256 456 13
257 457 24
258 458 12
259 459 6
260 460 8
261 461 13
262 462 14
263 463 13
264 464 13
265 465 7
266 466 11
267 467 7
268 468 17
269 469 20
270 470 8
271 471 5
272 472 9
273 473 12
274 474 12
275 475 9
276 476 14
277 477 6
278 478 9
279 479 11
280 480 22
281 481 21
282 482 11
283 483 8
284 484 7
285 485 5
286 486 14
287 487 14
288 488 12
289 489 7
290 490 4
291 491 12
292 492 5
293 493 9
294 494 12
295 495 16
296 496 15
297 497 9
298 498 14
299 499 15
300 500 21
301 501 11
302 502 15
303 503 13
304 504 15
305 505 18
306 506 21
307 507 11
308 508 22
309 509 21
310 510 12
311 511 19
312 512 6
313 513 12
314 514 12
315 515 7
316 516 15
317 517 15
318 518 9
319 519 5
320 520 7
321 521 4
322 522 3
323 523 20
324 524 21
325 525 22
326 526 7
327 527 4
328 528 12
329 529 18
330 530 14
331 531 20
332 532 9
333 533 28
334 534 14
335 535 11
336 536 14
337 537 5
338 538 9
339 539 24
340 540 9
341 541 23
342 542 17
343 543 14
344 544 8
345 545 7
346 546 14
347 547 11
348 548 15
349 549 26
350 550 21
351 551 9
352 552 10
353 553 11
354 554 7
355 555 6
356 556 10
357 557 7
358 558 12
359 559 5
360 560 12
361 561 11
362 562 12
363 563 7
364 564 20
365 565 9
366 566 5
367 567 13
368 568 12
369 569 14
370 570 8
371 571 8
372 572 1
373 573 5
374 574 6
375 575 9
376 576 7
377 577 11
378 578 7
379 579 12
380 580 6
381 581 17
382 582 16
383 583 10
384 584 6
385 585 16
386 586 23
387 587 10
388 588 21
389 589 5
390 590 10
391 591 4
392 592 13
393 593 8
394 594 12
395 595 6
396 596 14
397 597 6
398 598 8
399 599 8
400 600 10
401 601 10
402 602 14
403 603 4
404 604 1
405 605 1
406 606 8
407 607 5
408 608 0
409 609 5
410 610 2
411 611 2
412 612 6
413 613 9
414 614 16
415 615 16
416 616 17
417 617 0
418 618 10
419 619 0
420 620 6
421 621 8
422 622 3
423 623 3
424 624 8
425 625 4
426 626 5
427 627 5
428 628 10
429 629 10
430 630 5
431 631 8
432 632 12
433 633 21
434 634 17
435 635 16
436 636 11
437 637 1
438 638 7
439 639 6
440 640 8
441 641 13
442 642 5
443 643 13
444 644 7
445 645 8
446 646 5
447 647 7
448 648 5
449 649 7
450 650 4
451 651 4
452 652 6
453 653 9
454 654 6
455 655 5
456 656 6
457 657 8
458 658 8
459 659 11
460 660 13
461 661 5
462 662 7
463 663 13
464 664 7
465 665 3
466 666 0
467 667 0
468 668 7
469 669 11
470 670 13
471 671 3
472 672 9
473 673 9
474 674 8
475 675 3
476 676 6
477 677 9
478 678 8
479 679 7
480 680 13
481 681 14
482 682 10
483 683 15
484 684 3
485 685 6
486 686 14
487 687 12
488 688 5
489 689 1
490 690 1
491 691 3
492 692 9
493 693 5
494 694 3
495 695 3
496 696 2
497 697 7
498 698 4
499 699 10
500 700 6
501 701 1
502 702 8
503 703 3
504 704 0
505 705 1
506 706 1
507 707 1
508 708 5
509 709 0
510 710 0
511 711 0
512 712 1
513 713 0
514 714 0
515 715 1
516 716 0
517 717 0
518 718 3
519 719 0
520 720 1
521 721 6
522 722 0
523 723 0
524 724 3
525 725 5
526 726 1
527 727 1
528 728 5
529 729 5
530 730 11
531 731 10
532 732 12
533 733 9
534 734 11
535 735 4
536 736 5
537 737 7
538 738 9
539 739 10
540 740 5
541 741 2
542 742 3
543 743 0
544 744 6
545 745 0
546 746 4
547 747 4
548 748 9
549 749 4
550 750 10
551 751 14
552 752 26
553 753 16
554 754 0
555 755 0
556 756 3
557 757 15
558 758 11
559 759 8
560 760 5
561 761 9
562 762 5
563 763 0
564 764 6
565 765 0
566 766 13
567 767 6
568 768 14
569 769 0
570 770 0
571 771 7
572 772 7
573 773 3
574 774 14
575 775 14
576 776 28
577 777 14
578 778 23
579 779 18
580 780 24
581 781 18
582 782 11
583 783 12
584 784 12
585 785 11
586 786 3
587 787 1
588 788 0
589 789 2
590 790 13
591 791 27
592 792 9
593 793 10
594 794 11
595 795 15
596 796 19
597 797 17
598 798 21
599 799 11
600 800 19
601 801 14
602 802 21
603 803 15
604 804 20
605 805 13
606 806 9
607 807 11
608 808 20
609 809 14
610 810 27
611 811 34
612 812 10
613 813 30
614 814 31
615 815 12
616 816 15
617 817 5
618 818 17
619 819 30
620 820 26
621 821 12
622 822 25
623 823 28
624 824 32
625 825 33
626 826 20
627 827 15
628 828 26
629 829 20
630 830 24
631 831 22
632 832 19
633 833 28
634 834 28
635 835 32
636 836 16
637 837 14
638 838 31
639 839 21
640 840 27
641 841 32
642 842 24
643 843 11
644 844 26
645 845 15
646 846 23
647 847 13
648 848 10
649 849 12
650 850 12
651 851 12
652 852 21
653 853 13
654 854 4
655 855 9
656 856 10
657 857 14
658 858 12
659 859 7
660 860 15
661 861 10
662 862 15
663 863 15
664 864 12
665 865 24
666 866 9
667 867 12
668 868 12
669 869 16
670 870 9
671 871 10
672 872 8
673 873 13
674 874 11
675 875 18
676 876 0
677 877 1
678 878 7
679 879 0
680 880 2
681 881 0
682 882 2
683 883 13
684 884 2
685 885 2
686 886 4
687 887 6
688 888 0
689 889 2
690 890 1
691 891 1
692 892 0
693 893 1
694 894 0
695 895 0
696 896 0
697 897 1
698 898 12
699 899 0
700 900 2
701 901 0
702 902 12
703 903 0
704 904 4
705 905 6
706 906 10
707 907 3
708 908 3
709 909 1
710 910 1
711 911 3
712 912 6
713 913 0
714 914 1
715 915 0
716 916 0
717 917 0
718 918 0
719 919 3
720 920 0
721 921 14
722 922 7
723 923 12
724 924 10
725 925 2
726 926 3
727 927 1
728 928 2
729 929 10
730 930 0
731 931 17
732 932 3
733 933 17
734 934 13
735 935 9
736 936 16
737 937 8
738 938 9
739 939 1
740 940 5
741 941 4
742 942 5
743 943 0
744 944 0
745 945 0
746 946 1
747 947 3
748 948 0
749 949 0
750 950 0
751 951 0
752 952 0
753 953 3
754 954 8
755 955 5
756 956 5
757 957 4
758 958 12
759 959 0
760 960 3
761 961 10
762 962 6
763 963 5
764 964 6
765 965 1
766 966 0
767 967 3
768 968 9
769 969 8
770 970 3
771 971 6
772 972 4
773 973 9
774 974 11
775 975 11
776 976 4
777 977 3
778 978 0
779 979 0
780 980 0
781 981 0
782 982 4
783 983 0
784 984 8
785 985 0
786 986 0
787 987 4
788 988 0
789 989 0
790 990 6
791 991 5
792 992 4
793 993 4
794 994 8
795 995 4
796 996 0
797 997 5
798 998 11
799 999 6
800 1000 6
801 1001 8
802 1002 6
803 1003 1
804 1004 12
805 1005 4
806 1006 5
807 1007 5
808 1008 6
809 1009 1
810 1010 6
811 1011 5
812 1012 6
813 1013 8
814 1014 20
815 1015 1
816 1016 1
817 1017 0
818 1018 3
819 1019 9
820 1020 11
821 1021 4
822 1022 5
823 1023 8
824 1024 0
825 1025 4
826 1026 9
827 1027 12
828 1028 10
829 1029 9
830 1030 8
831 1031 0
832 1032 9
833 1033 6
834 1034 12
835 1035 1
836 1036 1
837 1037 1
838 1038 8
839 1039 11
840 1040 6
841 1041 1
842 1042 5
843 1043 6
844 1044 11
845 1045 15
846 1046 7
847 1047 8
848 1048 4
849 1049 10
850 1050 1
851 1051 9
852 1052 10
853 1053 8
854 1054 1
855 1055 0
856 1056 7
857 1057 5
858 1058 6
859 1059 17
860 1060 21
861 1061 1
862 1062 10
863 1063 3
864 1064 1
865 1065 6
866 1066 2
867 1067 2
868 1068 0
869 1069 11
870 1070 11
871 1071 20
872 1072 16
873 1073 17
874 1074 8
875 1075 15
876 1076 22
877 1077 13
878 1078 12
879 1079 6
880 1080 6
881 1081 1
882 1082 10
883 1083 4
884 1084 5
885 1085 4
886 1086 8
887 1087 8
888 1088 17
889 1089 2
890 1090 6
891 1091 5
892 1092 0
893 1093 5
894 1094 4
895 1095 4
896 1096 0
897 1097 9
898 1098 6
899 1099 0
900 1100 1
901 1101 13
902 1102 0
903 1103 1
904 1104 3
905 1105 6
906 1106 0
907 1107 8
908 1108 0
909 1109 0
910 1110 1
911 1111 9
912 1112 8
913 1113 0
914 1114 5
915 1115 0
916 1116 13
917 1117 8
918 1118 4
919 1119 7
920 1120 6
921 1121 16
922 1122 15
923 1123 3
924 1124 0
925 1125 6
926 1126 0
927 1127 1
928 1128 0
929 1129 1
930 1130 1
931 1131 10
932 1132 9
933 1133 3
934 1134 0
935 1135 0
936 1136 4
937 1137 0
938 1138 0
939 1139 13
940 1140 13
941 1141 31
942 1142 53
943 1143 45
944 1144 17
945 1145 4
946 1146 0
947 1147 16
948 1148 27
949 1149 27
950 1150 15
951 1151 13
952 1152 10
953 1153 1
954 1154 1
955 1155 5
956 1156 8
957 1157 9
958 1158 5
959 1159 1
960 1160 0
961 1161 6
962 1162 0
963 1163 1
964 1164 5
965 1165 11
966 1166 10
967 1167 8
968 1168 11
969 1169 5
970 1170 13
971 1171 1
972 1172 8
973 1173 1
974 1174 9
975 1175 6
976 1176 1
977 1177 9
978 1178 17
979 1179 9
980 1180 5
981 1181 17
982 1182 3
983 1183 1
984 1184 6
985 1185 0
986 1186 1
987 1187 6
988 1188 6
989 1189 3
990 1190 5
991 1191 5
992 1192 0
993 1193 1
994 1194 0
995 1195 0
996 1196 0
997 1197 10
998 1198 4
999 1199 9
1000 1200 5
1001 1201 10
1002 1202 0
1003 1203 1
1004 1204 4
1005 1205 3
1006 1206 5
1007 1207 3
1008 1208 2
1009 1209 1
1010 1210 1
1011 1211 1
1012 1212 5
1013 1213 1
1014 1214 3
1015 1215 1
1016 1216 1
1017 1217 1
1018 1218 1
1019 1219 6
1020 1220 1
1021 1221 4
1022 1222 8
1023 1223 8
1024 1224 11
1025 1225 11
1026 1226 8
1027 1227 8
1028 1228 10
1029 1229 3
1030 1230 9
1031 1231 1
1032 1232 8
1033 1233 8
1034 1234 2
1035 1235 1
1036 1236 1
1037 1237 3
1038 1238 1
1039 1239 0
1040 1240 6
1041 1241 8
1042 1242 8
1043 1243 1
1044 1244 15
1045 1245 11
1046 1246 5
1047 1247 14
1048 1248 0
1049 1249 4
1050 1250 8
1051 1251 0
1052 1252 3
1053 1253 1
1054 1254 5
1055 1255 3
1056 1256 0
1057 1257 2
1058 1258 0
1059 1259 3
1060 1260 2
1061 1261 0
1062 1262 1
1063 1263 0
1064 1264 0
1065 1265 0
1066 1266 5
1067 1267 2
1068 1268 2
1069 1269 6
1070 1270 17
1071 1271 22
1072 1272 12
1073 1273 15
1074 1274 25
1075 1275 9
1076 1276 18
1077 1277 12
1078 1278 9
1079 1279 12
1080 1280 53
1081 1281 53
1082 1282 39
1083 1283 27
1084 1284 28
1085 1285 28
1086 1286 19
1087 1287 0
1088 1288 13
1089 1289 12
1090 1290 8
1091 1291 9
1092 1292 6
1093 1293 17
1094 1294 19
1095 1295 18
1096 1296 27
1097 1297 22
1098 1298 13
1099 1299 11
1100 1300 18
1101 1301 26
1102 1302 32
1103 1303 27
1104 1304 20
1105 1305 23
1106 1306 18
1107 1307 23
1108 1308 20
1109 1309 29
1110 1310 23
1111 1311 10
1112 1312 10
1113 1313 27
1114 1314 9
1115 1315 11
1116 1316 9
1117 1317 15
1118 1318 8
1119 1319 14
1120 1320 19
1121 1321 13
1122 1322 20
1123 1323 59
1124 1324 20
1125 1325 24
1126 1326 18
1127 1327 15
1128 1328 14
1129 1329 14
1130 1330 17
1131 1331 12
1132 1332 13
1133 1333 5
1134 1334 12
1135 1335 6
1136 1336 5
1137 1337 8
1138 1338 23
1139 1339 14
1140 1340 12
1141 1341 8
1142 1342 6
1143 1343 12
1144 1344 9
1145 1345 9
1146 1346 20
1147 1347 11
1148 1348 9
1149 1349 10
1150 1350 6
1151 1351 6
1152 1352 26
1153 1353 6
1154 1354 9
1155 1355 12
1156 1356 5
1157 1357 14
1158 1358 9
1159 1359 7
1160 1360 8
1161 1361 9
1162 1362 14
1163 1363 11
1164 1364 14
1165 1365 4
1166 1366 3
1167 1367 9
1168 1368 35
1169 1369 8
1170 1370 6
1171 1371 3
1172 1372 3
1173 1373 8
1174 1374 27
1175 1375 17
1176 1376 15
1177 1377 1
1178 1378 5
1179 1379 21
1180 1380 6
1181 1381 21
1182 1382 27
1183 1383 8
1184 1384 11
1185 1385 12
1186 1386 4
1187 1387 5
1188 1388 0
1189 1389 9
1190 1390 2
1191 1391 6
1192 1392 12
1193 1393 12
1194 1394 17
1195 1395 1
1196 1396 16
1197 1397 9
1198 1398 18
1199 1399 27
1200 1400 10
1201 1401 3
1202 1402 4
1203 1403 4
1204 1404 32
1205 1405 3
1206 1406 9
1207 1407 19
1208 1408 28
1209 1409 19
1210 1410 18
1211 1411 22
1212 1412 25
1213 1413 12
1214 1414 15
1215 1415 13
1216 1416 19
1217 1417 13
1218 1418 10
1219 1419 19
1220 1420 3
1221 1421 23
1222 1422 4
1223 1423 3
1224 1424 1
1225 1425 1
1226 1426 5
1227 1427 4
1228 1428 21
1229 1429 6
1230 1430 32
1231 1431 9
1232 1432 9
1233 1433 1
1234 1434 8
1235 1435 25
1236 1436 14
1237 1437 54
1238 1438 26
1239 1439 19
1240 1440 35
1241 1441 17
1242 1442 22
1243 1443 31
1244 1444 37
1245 1445 18
1246 1446 37
1247 1447 41
1248 1448 30
1249 1449 35
1250 1450 30
1251 1451 27
1252 1452 25
1253 1453 9
1254 1454 14
1255 1455 10
1256 1456 22
1257 1457 26
1258 1458 28
1259 1459 33
1260 1460 12
1261 1461 20
1262 1462 23
1263 1463 13
1264 1464 13
1265 1465 19
1266 1466 12
1267 1467 1
1268 1468 23
1269 1469 28
1270 1470 19
1271 1471 28
1272 1472 35
1273 1473 45
1274 1474 29
1275 1475 27
1276 1476 51
1277 1477 35
1278 1478 34
1279 1479 23
1280 1480 46
1281 1481 51
1282 1482 37
1283 1483 36
1284 1484 34
1285 1485 31
1286 1486 31
1287 1487 43
1288 1488 39
1289 1489 63
1290 1490 26
1291 1491 44
1292 1492 49
1293 1493 56
1294 1494 51
1295 1495 54
1296 1496 53
1297 1497 71
1298 1498 41
1299 1499 48
1300 1500 53
1301 1501 32
1302 1502 44
1303 1503 73
1304 1504 67
1305 1505 66
1306 1506 58
1307 1507 40
1308 1508 54
1309 1509 67
1310 1510 58
1311 1511 60
1312 1512 59
1313 1513 84
1314 1514 58
1315 1515 77
1316 1516 31
1317 1517 40
1318 1518 45
1319 1519 31
1320 1520 31
1321 1521 35
1322 1522 52
1323 1523 41
1324 1524 27
1325 1525 25
1326 1526 15
1327 1527 22
1328 1528 12
1329 1529 4
1330 1530 3
1331 1531 14
1332 1532 18
1333 1533 17
1334 1534 9
1335 1535 6
1336 1536 5
1337 1537 24
1338 1538 13
1339 1539 24
1340 1540 13
1341 1541 25
1342 1542 33
1343 1543 44
1344 1544 25
1345 1545 14
1346 1546 55
1347 1547 55
1348 1548 68
1349 1549 55
1350 1550 61
1351 1551 50
1352 1552 68
1353 1553 46
1354 1554 79
1355 1555 83
1356 1556 60
1357 1557 50
1358 1558 56
1359 1559 51
1360 1560 56
1361 1561 54
1362 1562 47
1363 1563 59
1364 1564 57
1365 1565 57
1366 1566 61
1367 1567 71
1368 1568 60
1369 1569 44
1370 1570 56
1371 1571 74
1372 1572 63
1373 1573 71
1374 1574 50
1375 1575 45
1376 1576 68
1377 1577 42
1378 1578 40
1379 1579 47
1380 1580 24
1381 1581 27
1382 1582 41
1383 1583 46
1384 1584 50
1385 1585 18
1386 1586 29
1387 1587 33
1388 1588 55
1389 1589 51
1390 1590 41
1391 1591 56
1392 1592 55
1393 1593 57
1394 1594 49
1395 1595 52
1396 1596 52
1397 1597 43
1398 1598 57
1399 1599 32
1400 1600 51
1401 1601 34
1402 1602 48
1403 1603 76
1404 1604 57
1405 1605 61
1406 1606 54
1407 1607 42
1408 1608 49
1409 1609 51
1410 1610 38
1411 1611 47
1412 1612 46
1413 1613 49
1414 1614 46
1415 1615 40
1416 1616 37
1417 1617 55
1418 1618 50
1419 1619 61
1420 1620 56
1421 1621 38
1422 1622 57
1423 1623 41
1424 1624 38
1425 1625 43
1426 1626 49
1427 1627 45
1428 1628 48
1429 1629 37
1430 1630 28
1431 1631 41
1432 1632 13
1433 1633 10
1434 1634 11
1435 1635 5
1436 1636 25
1437 1637 22
1438 1638 9
1439 1639 15
1440 1640 16
1441 1641 15
1442 1642 15
1443 1643 11
1444 1644 11
1445 1645 22
1446 1646 7
1447 1647 39
1448 1648 35
1449 1649 45
1450 1650 52
1451 1651 43
1452 1652 28
1453 1653 38
1454 1654 20
1455 1655 23
1456 1656 24
1457 1657 23
1458 1658 28
1459 1659 34
1460 1660 44
1461 1661 53
1462 1662 64
1463 1663 9
1464 1664 25
1465 1665 36
1466 1666 41
1467 1667 33
1468 1668 24
1469 1669 19
1470 1670 35
1471 1671 28
1472 1672 31
1473 1673 52
1474 1674 37
1475 1675 25
1476 1676 17
1477 1677 10
1478 1678 12
1479 1679 22
1480 1680 13
1481 1681 5
1482 1682 12
1483 1683 14
1484 1684 4
1485 1685 26
1486 1686 15
1487 1687 19
1488 1688 5
1489 1689 23
1490 1690 12
1491 1691 8
1492 1692 5
1493 1693 14
1494 1694 9
1495 1695 20
1496 1696 19
1497 1697 22
1498 1698 11
1499 1699 11
1500 1700 13
1501 1701 13
1502 1702 23
1503 1703 8
1504 1704 15
1505 1705 9
1506 1706 9
1507 1707 15
1508 1708 2
1509 1709 21
1510 1710 11
1511 1711 20
1512 1712 13
1513 1713 4
1514 1714 17
1515 1715 14
1516 1716 12
1517 1717 26
1518 1718 15
1519 1719 21
1520 1720 11
1521 1721 9
1522 1722 16
1523 1723 12
1524 1724 21
1525 1725 17
1526 1726 14
1527 1727 11
1528 1728 15
1529 1729 19
1530 1730 12
1531 1731 12
1532 1732 15
1533 1733 26
1534 1734 41
1535 1735 51
1536 1736 28
1537 1737 32
1538 1738 34
1539 1739 20
1540 1740 28
1541 1741 38
1542 1742 19
1543 1743 10
1544 1744 18
1545 1745 27
1546 1746 57
1547 1747 26
1548 1748 25
1549 1749 17
1550 1750 29
1551 1751 34
1552 1752 35
1553 1753 37
1554 1754 51
1555 1755 26
1556 1756 40
1557 1757 36
1558 1758 43
1559 1759 26
1560 1760 19
1561 1761 42
1562 1762 57
1563 1763 35
1564 1764 23
1565 1765 59
1566 1766 38
1567 1767 56
1568 1768 39
1569 1769 21
1570 1770 29
1571 1771 27
1572 1772 23
1573 1773 45
1574 1774 46
1575 1775 16
1576 1776 13
1577 1777 28
1578 1778 23
1579 1779 18
1580 1780 12
1581 1781 23
1582 1782 23
1583 1783 13
1584 1784 22
1585 1785 16
1586 1786 5
1587 1787 17
1588 1788 32
1589 1789 15
1590 1790 22
1591 1791 15
1592 1792 11
1593 1793 7
1594 1794 21
1595 1795 15
1596 1796 17
1597 1797 25
1598 1798 30
1599 1799 9
1600 1800 20
1601 1801 7
1602 1802 32
1603 1803 28
1604 1804 27
1605 1805 5
1606 1806 29
1607 1807 4
1608 1808 21
1609 1809 17
1610 1810 14
1611 1811 35
1612 1812 15
1613 1813 10
1614 1814 21
1615 1815 23
1616 1816 11
1617 1817 14
1618 1818 10
1619 1819 25
1620 1820 13
1621 1821 16
1622 1822 40
1623 1823 30
1624 1824 49
1625 1825 29
1626 1826 6
1627 1827 5
1628 1828 5
1629 1829 9
1630 1830 6
1631 1831 21
1632 1832 6
1633 1833 12
1634 1834 8
1635 1835 24
1636 1836 27
1637 1837 13
1638 1838 12
1639 1839 12
1640 1840 7
1641 1841 3
1642 1842 22
1643 1843 18
1644 1844 6
1645 1845 24
1646 1846 16
1647 1847 36
1648 1848 6
1649 1849 9
1650 1850 6
1651 1851 8
1652 1852 18
1653 1853 18
1654 1854 10
1655 1855 26
1656 1856 7
1657 1857 8
1658 1858 11
1659 1859 7
1660 1860 10
1661 1861 4
1662 1862 13
1663 1863 6
1664 1864 5
1665 1865 10
1666 1866 10
1667 1867 9
1668 1868 3
1669 1869 1
1670 1870 10
1671 1871 22
1672 1872 32
1673 1873 9
1674 1874 15
1675 1875 11
1676 1876 31
1677 1877 27
1678 1878 42
1679 1879 32
1680 1880 31
1681 1881 32
1682 1882 15
1683 1883 18
1684 1884 22
1685 1885 29
1686 1886 18
1687 1887 45
1688 1888 41
1689 1889 56
1690 1890 43
1691 1891 45
1692 1892 61
1693 1893 58
1694 1894 47
1695 1895 50
1696 1896 46
1697 1897 65
1698 1898 57
1699 1899 50
1700 1900 38
1701 1901 65
1702 1902 42
1703 1903 49
1704 1904 54
1705 1905 41
1706 1906 47
1707 1907 65
1708 1908 46
1709 1909 58
1710 1910 46
1711 1911 49
1712 1912 52
1713 1913 43
1714 1914 64
1715 1915 57
1716 1916 48
1717 1917 41
1718 1918 46
1719 1919 53
1720 1920 50
1721 1921 47
1722 1922 67
1723 1923 67
1724 1924 56
1725 1925 63
1726 1926 61
1727 1927 73
1728 1928 64
1729 1929 67
1730 1930 60
1731 1931 60
1732 1932 54
1733 1933 48
1734 1934 44
1735 1935 46
1736 1936 41
1737 1937 41
1738 1938 62
1739 1939 45
1740 1940 52
1741 1941 44
1742 1942 67
1743 1943 49
1744 1944 70
1745 1945 28
1746 1946 48
1747 1947 33
1748 1948 59
1749 1949 53
1750 1950 67
1751 1951 61
1752 1952 48
1753 1953 48
1754 1954 45
1755 1955 48
1756 1956 45
1757 1957 61
1758 1958 42
1759 1959 52
1760 1960 53
1761 1961 54
1762 1962 49
1763 1963 60
1764 1964 62
1765 1965 50
1766 1966 38
1767 1967 45
1768 1968 35
1769 1969 39
1770 1970 37
1771 1971 40
1772 1972 44
1773 1973 36
1774 1974 56
1775 1975 44
1776 1976 45
1777 1977 29
1778 1978 50
1779 1979 50
1780 1980 39
1781 1981 48
1782 1982 60
1783 1983 47
1784 1984 65
1785 1985 23
1786 1986 28
1787 1987 32
1788 1988 14
1789 1989 30
1790 1990 12
1791 1991 28
1792 1992 32
1793 1993 26
1794 1994 50
1795 1995 35
1796 1996 24
1797 1997 54
1798 1998 32
1799 1999 36
1800 2000 42
1801 2001 33
1802 2002 39
1803 2003 37
1804 2004 32
1805 2005 39
1806 2006 46
1807 2007 42
1808 2008 36
1809 2009 55
1810 2010 75
1811 2011 63
1812 2012 70
1813 2013 64
1814 2014 53
1815 2015 59
1816 2016 71
1817 2017 69
1818 2018 56
1819 2019 49
1820 2020 64
1821 2021 40
1822 2022 60
1823 2023 55
1824 2024 46
1825 2025 103
1826 2026 41
1827 2027 56
1828 2028 54
1829 2029 48
1830 2030 64
1831 2031 31
1832 2032 46
1833 2033 44
1834 2034 60
1835 2035 48
1836 2036 50
1837 2037 45
1838 2038 49
1839 2039 29
1840 2040 44
1841 2041 48
1842 2042 48
1843 2043 48
1844 2044 39
1845 2045 55
1846 2046 51
1847 2047 69
1848 2048 64
1849 2049 46
1850 2050 55
1851 2051 47
1852 2052 53
1853 2053 57
1854 2054 40
1855 2055 58
1856 2056 43
1857 2057 48
1858 2058 40
1859 2059 77
1860 2060 61
1861 2061 58
1862 2062 54
1863 2063 52
1864 2064 39
1865 2065 47
1866 2066 38
1867 2067 35
1868 2068 46
1869 2069 41
1870 2070 35
1871 2071 51
1872 2072 41
1873 2073 42
1874 2074 50
1875 2075 49
1876 2076 40
1877 2077 49
1878 2078 25
1879 2079 41
1880 2080 44
1881 2081 48
1882 2082 50
1883 2083 65
1884 2084 28
1885 2085 65
1886 2086 62
1887 2087 42
1888 2088 74
1889 2089 69
1890 2090 30
1891 2091 60
1892 2092 53
1893 2093 71
1894 2094 65
1895 2095 52
1896 2096 41
1897 2097 45
1898 2098 50
1899 2099 46
1900 2100 40
1901 2101 48
1902 2102 55
1903 2103 53
1904 2104 48
1905 2105 34
1906 2106 48
1907 2107 52
1908 2108 58
1909 2109 47
1910 2110 41
1911 2111 35
1912 2112 18
1913 2113 24
1914 2114 46
1915 2115 25
1916 2116 47
1917 2117 14
1918 2118 6
1919 2119 23
1920 2120 18
1921 2121 2
1922 2122 10
1923 2123 14
1924 2124 3
1925 2125 1
1926 2126 11
1927 2127 22
1928 2128 25
1929 2129 14
1930 2130 10
1931 2131 53
1932 2132 20
1933 2133 35
1934 2134 45
1935 2135 38
1936 2136 44
1937 2137 45
1938 2138 22
1939 2139 10
1940 2140 14
1941 2141 14
1942 2142 14
1943 2143 13
1944 2144 18
1945 2145 26
1946 2146 38
1947 2147 50
1948 2148 48
1949 2149 50
1950 2150 63
1951 2151 47
1952 2152 36
1953 2153 52
1954 2154 44
1955 2155 42
1956 2156 41
1957 2157 43
1958 2158 34
1959 2159 49
1960 2160 41
1961 2161 20
1962 2162 27
1963 2163 40
1964 2164 40
1965 2165 9
1966 2166 24
1967 2167 27
1968 2168 17
1969 2169 33
1970 2170 28
1971 2171 30
1972 2172 27
1973 2173 59
1974 2174 59
1975 2175 31
1976 2176 21
1977 2177 25
1978 2178 18
1979 2179 39
1980 2180 38
1981 2181 47
1982 2182 50
1983 2183 58
1984 2184 58
1985 2185 53
1986 2186 26
1987 2187 43
1988 2188 64
1989 2189 72
1990 2190 65
1991 2191 49
1992 2192 47
1993 2193 66
1994 2194 41
1995 2195 37
1996 2196 53
1997 2197 61
1998 2198 57
1999 2199 45
2000 2200 40
2001 2201 62
2002 2202 44
2003 2203 40
2004 2204 62
2005 2205 68
2006 2206 67
2007 2207 49
2008 2208 39
2009 2209 55
2010 2210 53
2011 2211 48
2012 2212 71
2013 2213 76
2014 2214 75
2015 2215 75
2016 2216 49
2017 2217 50
2018 2218 52
2019 2219 74
2020 2220 77
2021 2221 67
2022 2222 46
2023 2223 57
2024 2224 57
2025 2225 40
2026 2226 75
2027 2227 54
2028 2228 40
2029 2229 75
2030 2230 70
2031 2231 64
2032 2232 54
2033 2233 34
2034 2234 37
2035 2235 42
2036 2236 33
2037 2237 39
2038 2238 20
2039 2239 27
2040 2240 27
2041 2241 21
2042 2242 25
2043 2243 41
2044 2244 23
2045 2245 34
2046 2246 36
2047 2247 21
2048 2248 28
2049 2249 21
2050 2250 23
2051 2251 35
2052 2252 27
2053 2253 42
2054 2254 14
2055 2255 32
2056 2256 22
2057 2257 32
2058 2258 42
2059 2259 37
2060 2260 35
2061 2261 19
2062 2262 33
2063 2263 28
2064 2264 41
2065 2265 50
2066 2266 52
2067 2267 65
2068 2268 68
2069 2269 33
2070 2270 32
2071 2271 24
2072 2272 20
2073 2273 26
2074 2274 50
2075 2275 41
2076 2276 42
2077 2277 37
2078 2278 24
2079 2279 30
2080 2280 21
2081 2281 17
2082 2282 22
2083 2283 23
2084 2284 17
2085 2285 24
2086 2286 18
2087 2287 20
2088 2288 23
2089 2289 16
2090 2290 22
2091 2291 28
2092 2292 37
2093 2293 20
2094 2294 37
2095 2295 30
2096 2296 28
2097 2297 39
2098 2298 38
2099 2299 38
2100 2300 29
2101 2301 33
2102 2302 27
2103 2303 16
2104 2304 22
2105 2305 55
2106 2306 28
2107 2307 31
2108 2308 34
2109 2309 28
2110 2310 41
2111 2311 41
2112 2312 29
2113 2313 33
2114 2314 25
2115 2315 30
2116 2316 20
2117 2317 29
2118 2318 29
2119 2319 34
2120 2320 29
2121 2321 35
2122 2322 49
2123 2323 63
2124 2324 60
2125 2325 75
2126 2326 63
2127 2327 53
2128 2328 59
2129 2329 48
2130 2330 46
2131 2331 50
2132 2332 46
2133 2333 57
2134 2334 57
2135 2335 44
2136 2336 83
2137 2337 49
2138 2338 41
2139 2339 64
2140 2340 32
2141 2341 28
2142 2342 24
2143 2343 26
2144 2344 47
2145 2345 34
2146 2346 23
2147 2347 31
2148 2348 59
2149 2349 66
2150 2350 51
2151 2351 37
2152 2352 50
2153 2353 43
2154 2354 41
2155 2355 47
2156 2356 32
2157 2357 29
2158 2358 30
2159 2359 33
2160 2360 35
2161 2361 34
2162 2362 67
2163 2363 61
2164 2364 47
2165 2365 46
2166 2366 45
2167 2367 78
2168 2368 70
2169 2369 64
2170 2370 54
2171 2371 45
2172 2372 41
2173 2373 76
2174 2374 64
2175 2375 65
2176 2376 79
2177 2377 56
2178 2378 46
2179 2379 50
2180 2380 72
2181 2381 61
2182 2382 61
2183 2383 60
2184 2384 55
2185 2385 49
2186 2386 74
2187 2387 82
2188 2388 91
2189 2389 104
2190 2390 82
2191 2391 68
2192 2392 57
2193 2393 63
2194 2394 51
2195 2395 41
2196 2396 33
2197 2397 43
2198 2398 59
2199 2399 49
2200 2400 33
2201 2401 42
2202 2402 53
2203 2403 67
2204 2404 84
2205 2405 67
2206 2406 61
2207 2407 67
2208 2408 52
2209 2409 69
2210 2410 59
2211 2411 68
2212 2412 66
2213 2413 65
2214 2414 84
2215 2415 72
2216 2416 78
2217 2417 54
2218 2418 90
2219 2419 64
2220 2420 65
2221 2421 72
2222 2422 47
2223 2423 60
2224 2424 76
2225 2425 55
2226 2426 71
2227 2427 78
2228 2428 84
2229 2429 86
2230 2430 98
2231 2431 49
2232 2432 77
2233 2433 79
2234 2434 87
2235 2435 54
2236 2436 87
2237 2437 49
2238 2438 59
2239 2439 52
2240 2440 81
2241 2441 54
2242 2442 51
2243 2443 43
2244 2444 44
2245 2445 31
2246 2446 32
2247 2447 32
2248 2448 57
2249 2449 55
2250 2450 28
2251 2451 32
2252 2452 30
2253 2453 17
2254 2454 35
2255 2455 17
2256 2456 23
2257 2457 25
2258 2458 16
2259 2459 15
2260 2460 18
2261 2461 15
2262 2462 31
2263 2463 29
2264 2464 24
2265 2465 37
2266 2466 55
2267 2467 49
2268 2468 30
2269 2469 55
2270 2470 52
2271 2471 31
2272 2472 52
2273 2473 48
2274 2474 43
2275 2475 41
2276 2476 60
2277 2477 22
2278 2478 28
2279 2479 60
2280 2480 32
2281 2481 26
2282 2482 61
2283 2483 32
2284 2484 42
2285 2485 42
2286 2486 24
2287 2487 26
2288 2488 26
2289 2489 3
2290 2490 12
2291 2491 17
2292 2492 20
2293 2493 16
2294 2494 46
2295 2495 32
2296 2496 34
2297 2497 32
2298 2498 52
2299 2499 61
2300 2500 45
2301 2501 34
2302 2502 34
2303 2503 39
2304 2504 50
2305 2505 51
2306 2506 44
2307 2507 28
2308 2508 16
2309 2509 26
2310 2510 44
2311 2511 31
2312 2512 70
2313 2513 44
2314 2514 33
2315 2515 46
2316 2516 58
2317 2517 40
2318 2518 41
2319 2519 78
2320 2520 53
2321 2521 57
2322 2522 68
2323 2523 66
2324 2524 45
2325 2525 34
2326 2526 37
2327 2527 37
2328 2528 60
2329 2529 52
2330 2530 34
2331 2531 41
2332 2532 50
2333 2533 60
2334 2534 87
2335 2535 40
2336 2536 57
2337 2537 63
2338 2538 47
2339 2539 46
2340 2540 46
2341 2541 30
2342 2542 39
2343 2543 30
2344 2544 30
2345 2545 38
2346 2546 30
2347 2547 38
2348 2548 38
2349 2549 43
2350 2550 28
2351 2551 25
2352 2552 40
2353 2553 51
2354 2554 71
2355 2555 44
2356 2556 39
2357 2557 51
2358 2558 52
2359 2559 48
2360 2560 32
2361 2561 57
2362 2562 71
2363 2563 69
2364 2564 55
2365 2565 45
2366 2566 86
2367 2567 56
2368 2568 61
2369 2569 45
2370 2570 23
2371 2571 41
2372 2572 41
2373 2573 62
2374 2574 40
2375 2575 42
2376 2576 51
2377 2577 38
2378 2578 55
2379 2579 51
2380 2580 64
2381 2581 30
2382 2582 31
2383 2583 27
2384 2584 26
2385 2585 28
2386 2586 25
2387 2587 38
2388 2588 31
2389 2589 39
2390 2590 19
2391 2591 28
2392 2592 21
2393 2593 18
2394 2594 34
2395 2595 34
2396 2596 10
2397 2597 38
2398 2598 23
2399 2599 26
2400 2600 22
2401 2601 37
2402 2602 43
2403 2603 50
2404 2604 17
2405 2605 15
2406 2606 17
2407 2607 17
2408 2608 8
2409 2609 20
2410 2610 32
2411 2611 15
2412 2612 33
2413 2613 22
2414 2614 22
2415 2615 23
2416 2616 31
2417 2617 37
2418 2618 35
2419 2619 48
2420 2620 37
2421 2621 29
2422 2622 37
2423 2623 41
2424 2624 43
2425 2625 46
2426 2626 43
2427 2627 34
2428 2628 41
2429 2629 41
2430 2630 38
2431 2631 39
2432 2632 27
2433 2633 34
2434 2634 41
2435 2635 45
2436 2636 61
2437 2637 55
2438 2638 44
2439 2639 35
2440 2640 32
2441 2641 18
2442 2642 30
2443 2643 43
2444 2644 58
2445 2645 63
2446 2646 72
2447 2647 28
2448 2648 30
2449 2649 39
2450 2650 22
2451 2651 38
2452 2652 34
2453 2653 26
2454 2654 6
2455 2655 19
2456 2656 24
2457 2657 25
2458 2658 13
2459 2659 31
2460 2660 41
2461 2661 40
2462 2662 41
2463 2663 53
2464 2664 32
2465 2665 37
2466 2666 55
2467 2667 23
2468 2668 43
2469 2669 40
2470 2670 34
2471 2671 34
2472 2672 28
2473 2673 40
2474 2674 39
2475 2675 24
2476 2676 65
2477 2677 35
2478 2678 18
2479 2679 42
2480 2680 29
2481 2681 32
2482 2682 21
2483 2683 41
2484 2684 36
2485 2685 37
2486 2686 67
2487 2687 51
2488 2688 57
2489 2689 65
2490 2690 62
2491 2691 65
2492 2692 56
2493 2693 50
2494 2694 53
2495 2695 42
2496 2696 54
2497 2697 56
2498 2698 61
2499 2699 31
2500 2700 56
2501 2701 68
2502 2702 80
2503 2703 44
2504 2704 47
2505 2705 51
2506 2706 51
2507 2707 34
2508 2708 52
2509 2709 39
2510 2710 51
2511 2711 52
2512 2712 49
2513 2713 54
2514 2714 50
2515 2715 24
2516 2716 46
2517 2717 54
2518 2718 37
2519 2719 43
2520 2720 52
2521 2721 31
2522 2722 42
2523 2723 37
2524 2724 53
2525 2725 48
2526 2726 22
2527 2727 37
2528 2728 29
2529 2729 23
2530 2730 35
2531 2731 36
2532 2732 26
2533 2733 28
2534 2734 18
2535 2735 29
2536 2736 40
2537 2737 36
2538 2738 38
2539 2739 50
2540 2740 50
2541 2741 29
2542 2742 28
2543 2743 43
2544 2744 22
2545 2745 45
2546 2746 28
2547 2747 22
2548 2748 18
2549 2749 13
2550 2750 8
2551 2751 36
2552 2752 30
2553 2753 23
2554 2754 18
2555 2755 38
2556 2756 41
2557 2757 14
2558 2758 58
2559 2759 50
2560 2760 52
2561 2761 58
2562 2762 61
2563 2763 45
2564 2764 39
2565 2765 9
2566 2766 27
2567 2767 8
2568 2768 6
2569 2769 20
2570 2770 18
2571 2771 22
2572 2772 16
2573 2773 12
2574 2774 22
2575 2775 18
2576 2776 15
2577 2777 5
2578 2778 17
2579 2779 13
2580 2780 9
2581 2781 8
2582 2782 4
2583 2783 10
2584 2784 8
2585 2785 35
2586 2786 11
2587 2787 31
2588 2788 27
2589 2789 16
2590 2790 20
2591 2791 26
2592 2792 13
2593 2793 20
2594 2794 26
2595 2795 20
2596 2796 32
2597 2797 20
2598 2798 38
2599 2799 40
2600 2800 37
2601 2801 15
2602 2802 39
2603 2803 15
2604 2804 20
2605 2805 14
2606 2806 39
2607 2807 30
2608 2808 16
2609 2809 24
2610 2810 32
2611 2811 41
2612 2812 39
2613 2813 40
2614 2814 58
2615 2815 36
2616 2816 27
2617 2817 40
2618 2818 34
2619 2819 45
2620 2820 63
2621 2821 41
2622 2822 55
2623 2823 51
2624 2824 55
2625 2825 44
2626 2826 41
2627 2827 24
2628 2828 45
2629 2829 13
2630 2830 32
2631 2831 45
2632 2832 65
2633 2833 81
2634 2834 78
2635 2835 68
2636 2836 64
2637 2837 41
2638 2838 26
2639 2839 42
2640 2840 61
2641 2841 53
2642 2842 37
2643 2843 46
2644 2844 50
2645 2845 63
2646 2846 61
2647 2847 44
2648 2848 53
2649 2849 50
2650 2850 48
2651 2851 34
2652 2852 57
2653 2853 26
2654 2854 48
2655 2855 49
2656 2856 58
2657 2857 48
2658 2858 63
2659 2859 74
2660 2860 62
2661 2861 75
2662 2862 45
2663 2863 71
2664 2864 60
2665 2865 77
2666 2866 52
2667 2867 79
2668 2868 76
2669 2869 63
2670 2870 53
2671 2871 61
2672 2872 51
2673 2873 47
2674 2874 66
2675 2875 74
2676 2876 83
2677 2877 61
2678 2878 59
2679 2879 64
2680 2880 70
2681 2881 81
2682 2882 63
2683 2883 67
2684 2884 64
2685 2885 12
2686 2886 41
2687 2887 39
2688 2888 47
2689 2889 43
2690 2890 41
2691 2891 42
2692 2892 17
2693 2893 25
2694 2894 20
2695 2895 6
2696 2896 5
2697 2897 11
2698 2898 10
2699 2899 6
2700 2900 15
2701 2901 13
2702 2902 14
2703 2903 15
2704 2904 13
2705 2905 27
2706 2906 15
2707 2907 6
2708 2908 21
2709 2909 22
2710 2910 23
2711 2911 6
2712 2912 16
2713 2913 16
2714 2914 18
2715 2915 21
2716 2916 14
2717 2917 14
2718 2918 32
2719 2919 23
2720 2920 48
2721 2921 56
2722 2922 35
2723 2923 16
2724 2924 9
2725 2925 34
2726 2926 22
2727 2927 12
2728 2928 6
2729 2929 25
2730 2930 25
2731 2931 29
2732 2932 15
2733 2933 9
2734 2934 14
2735 2935 7
2736 2936 12
2737 2937 12
2738 2938 12
2739 2939 18
2740 2940 10
2741 2941 24
2742 2942 45
2743 2943 22
2744 2944 34
2745 2945 39
2746 2946 31
2747 2947 39
2748 2948 22
2749 2949 15
2750 2950 37
2751 2951 31
2752 2952 31
2753 2953 38
2754 2954 47
2755 2955 67
2756 2956 68
2757 2957 64
2758 2958 43
2759 2959 44
2760 2960 59
2761 2961 52
2762 2962 56
2763 2963 69
2764 2964 58
2765 2965 64
2766 2966 50
2767 2967 41
2768 2968 64
2769 2969 67
2770 2970 67
2771 2971 49
2772 2972 46
2773 2973 48
2774 2974 59
2775 2975 56
2776 2976 40
2777 2977 54
2778 2978 63
2779 2979 45
2780 2980 40
2781 2981 31
2782 2982 63
2783 2983 58
2784 2984 64
2785 2985 47
2786 2986 68
2787 2987 33
2788 2988 49
2789 2989 39
2790 2990 50
2791 2991 57
2792 2992 42
2793 2993 19
2794 2994 23
2795 2995 36
2796 2996 15
2797 2997 12
2798 2998 12
2799 2999 18
2800 3000 15
2801 3001 17
2802 3002 22
2803 3003 25
2804 3004 34
2805 3005 28
2806 3006 6
2807 3007 18
2808 3008 27
2809 3009 27
2810 3010 31
2811 3011 35
2812 3012 28
2813 3013 27
2814 3014 48
2815 3015 34
2816 3016 47
2817 3017 32
2818 3018 32
2819 3019 18
2820 3020 17
2821 3021 21
2822 3022 21
2823 3023 26
2824 3024 22
2825 3025 20
2826 3026 19
2827 3027 21
2828 3028 32
2829 3029 23
2830 3030 31
2831 3031 27
2832 3032 21
2833 3033 18
2834 3034 5
2835 3035 2
2836 3036 10
2837 3037 23
2838 3038 11
2839 3039 18
2840 3040 22
2841 3041 25
2842 3042 13
2843 3043 26
2844 3044 31
2845 3045 22
2846 3046 22
2847 3047 34
2848 3048 17
2849 3049 25
2850 3050 47
2851 3051 29
2852 3052 50
2853 3053 12
2854 3054 17
2855 3055 21
2856 3056 18
2857 3057 22
2858 3058 43
2859 3059 21
2860 3060 34
2861 3061 28
2862 3062 24
2863 3063 25
2864 3064 37
2865 3065 44
2866 3066 43
2867 3067 47
2868 3068 34
2869 3069 18
2870 3070 17
2871 3071 13
2872 3072 14
2873 3073 12
2874 3074 36
2875 3075 39
2876 3076 16
2877 3077 31
2878 3078 29
2879 3079 27
2880 3080 12
2881 3081 21
2882 3082 35
2883 3083 32
2884 3084 20
2885 3085 22
2886 3086 24
2887 3087 25
2888 3088 37
2889 3089 41
2890 3090 38
2891 3091 33
2892 3092 31
2893 3093 30
2894 3094 32
2895 3095 19
2896 3096 31
2897 3097 62
2898 3098 52
2899 3099 57
2900 3100 58
2901 3101 65
2902 3102 75
2903 3103 32
2904 3104 61
2905 3105 67
2906 3106 63
2907 3107 57
2908 3108 71
2909 3109 85
2910 3110 69
2911 3111 66
2912 3112 59
2913 3113 78
2914 3114 42
2915 3115 28
2916 3116 30
2917 3117 8
2918 3118 49
2919 3119 21
2920 3120 38
2921 3121 26
2922 3122 32
2923 3123 38
2924 3124 45
2925 3125 55
2926 3126 57
2927 3127 30
2928 3128 57
2929 3129 36
2930 3130 30
2931 3131 56
2932 3132 42
2933 3133 54
2934 3134 49
2935 3135 48
2936 3136 40
2937 3137 51
2938 3138 49
2939 3139 57
2940 3140 81
2941 3141 77
2942 3142 65
2943 3143 50
2944 3144 73
2945 3145 83
2946 3146 50
2947 3147 68
2948 3148 63
2949 3149 66
2950 3150 73
2951 3151 74
2952 3152 104
2953 3153 84
2954 3154 89
2955 3155 72
2956 3156 97
2957 3157 68
2958 3158 99
2959 3159 73
2960 3160 68
2961 3161 97
2962 3162 90
2963 3163 80
2964 3164 80
2965 3165 65
2966 3166 55
2967 3167 67
2968 3168 76
2969 3169 89
2970 3170 89
2971 3171 93
2972 3172 73
2973 3173 55
2974 3174 62
2975 3175 87
2976 3176 85
2977 3177 61
2978 3178 97
2979 3179 87
2980 3180 83
2981 3181 79
2982 3182 85
2983 3183 74
2984 3184 77
2985 3185 85
2986 3186 57
2987 3187 70
2988 3188 77
2989 3189 108
2990 3190 81
2991 3191 93
2992 3192 76
2993 3193 71
2994 3194 82
2995 3195 72
2996 3196 70
2997 3197 70
2998 3198 60
2999 3199 82
3000 3200 68
3001 3201 71
3002 3202 87
3003 3203 72
3004 3204 59
3005 3205 108
3006 3206 52
3007 3207 71
3008 3208 51
3009 3209 75
3010 3210 54
3011 3211 71
3012 3212 82
3013 3213 79
3014 3214 59
3015 3215 91
3016 3216 82
3017 3217 78
3018 3218 73
3019 3219 67
3020 3220 83
3021 3221 73
3022 3222 84
3023 3223 71
3024 3224 81
3025 3225 88
3026 3226 77
3027 3227 94
3028 3228 54
3029 3229 85
3030 3230 80
3031 3231 69
3032 3232 87
3033 3233 82
3034 3234 60
3035 3235 89
3036 3236 75
3037 3237 106
3038 3238 100
3039 3239 108
3040 3240 90
3041 3241 73
3042 3242 69
3043 3243 72
3044 3244 68
3045 3245 71
3046 3246 41
3047 3247 48
3048 3248 101
3049 3249 54
3050 3250 71
3051 3251 73
3052 3252 60
3053 3253 60
3054 3254 55
3055 3255 49
3056 3256 53
3057 3257 70
3058 3258 53
3059 3259 51
3060 3260 46
3061 3261 61
3062 3262 74
3063 3263 61
3064 3264 52
3065 3265 60
3066 3266 71
3067 3267 66
3068 3268 69
3069 3269 60
3070 3270 77
3071 3271 59
3072 3272 53
3073 3273 80
3074 3274 55
3075 3275 72
3076 3276 51
3077 3277 75
3078 3278 65
3079 3279 77
3080 3280 64
3081 3281 67
3082 3282 54
3083 3283 83
3084 3284 52
3085 3285 47
3086 3286 45
3087 3287 62
3088 3288 62
3089 3289 58
3090 3290 33
3091 3291 55
3092 3292 40
3093 3293 51
3094 3294 57
3095 3295 61
3096 3296 63
3097 3297 43
3098 3298 58
3099 3299 40
3100 3300 47
3101 3301 43
3102 3302 43
3103 3303 55
3104 3304 40
3105 3305 37
3106 3306 61
3107 3307 55
3108 3308 39
3109 3309 50
3110 3310 48
3111 3311 24
3112 3312 71
3113 3313 28
3114 3314 64
3115 3315 55
3116 3316 78
3117 3317 99
3118 3318 68
3119 3319 59
3120 3320 38
3121 3321 53
3122 3322 64
3123 3323 45
3124 3324 54
3125 3325 56
3126 3326 66
3127 3327 44
3128 3328 52
3129 3329 48
3130 3330 35
3131 3331 47
3132 3332 37
3133 3333 34
3134 3334 47
3135 3335 56
3136 3336 60
3137 3337 74
3138 3338 45
3139 3339 61
3140 3340 49
3141 3341 64
3142 3342 60
3143 3343 58
3144 3344 37
3145 3345 52
3146 3346 49
3147 3347 45
3148 3348 53
3149 3349 63
3150 3350 68
3151 3351 61
3152 3352 64
3153 3353 85
3154 3354 79
3155 3355 82
3156 3356 70
3157 3357 69
3158 3358 84
3159 3359 76
3160 3360 60
3161 3361 63
3162 3362 43
3163 3363 48
3164 3364 51
3165 3365 56
3166 3366 33
3167 3367 58
3168 3368 56
3169 3369 61
3170 3370 36
3171 3371 62
3172 3372 52
3173 3373 65
3174 3374 59
3175 3375 77
3176 3376 61
3177 3377 35
3178 3378 48
3179 3379 59
3180 3380 60
3181 3381 79
3182 3382 94
3183 3383 66
3184 3384 71
3185 3385 105
3186 3386 64
3187 3387 60
3188 3388 51
3189 3389 55
3190 3390 61
3191 3391 29
3192 3392 58
3193 3393 57
3194 3394 56
3195 3395 81
3196 3396 92
3197 3397 112
3198 3398 105
3199 3399 99
3200 3400 94
3201 3401 78
3202 3402 95
3203 3403 99
3204 3404 62
3205 3405 51
3206 3406 54
3207 3407 74
3208 3408 45
3209 3409 50
3210 3410 59
3211 3411 51
3212 3412 72
3213 3413 61
3214 3414 56
3215 3415 46
3216 3416 53
3217 3417 66
3218 3418 59
3219 3419 40
3220 3420 56
3221 3421 24
3222 3422 50
3223 3423 20
3224 3424 75
3225 3425 56
3226 3426 42
3227 3427 38
3228 3428 37
3229 3429 31
3230 3430 39
3231 3431 37
3232 3432 51
3233 3433 39
3234 3434 47
3235 3435 58
3236 3436 44
3237 3437 45
3238 3438 40
3239 3439 21
3240 3440 29
3241 3441 36
3242 3442 40
3243 3443 47
3244 3444 52
3245 3445 47
3246 3446 42
3247 3447 37
3248 3448 49
3249 3449 44
3250 3450 49
3251 3451 71
3252 3452 54
3253 3453 52
3254 3454 63
3255 3455 97
3256 3456 88
3257 3457 84
3258 3458 67
3259 3459 60
3260 3460 95
3261 3461 35
3262 3462 57
3263 3463 48
3264 3464 40
3265 3465 68
3266 3466 58
3267 3467 64
3268 3468 61
3269 3469 54
3270 3470 60
3271 3471 58
3272 3472 42
3273 3473 39
3274 3474 20
3275 3475 26
3276 3476 33
3277 3477 38
3278 3478 40
3279 3479 54
3280 3480 41
3281 3481 45
3282 3482 37
3283 3483 37
3284 3484 52
3285 3485 26
3286 3486 22
3287 3487 9
3288 3488 36
3289 3489 27
3290 3490 26
3291 3491 19
3292 3492 8
3293 3493 11
3294 3494 19
3295 3495 27
3296 3496 12
3297 3497 13
3298 3498 17
3299 3499 16
3300 3500 20
3301 3501 15
3302 3502 13
3303 3503 28
3304 3504 18
3305 3505 45
3306 3506 18
3307 3507 35
3308 3508 33
3309 3509 37
3310 3510 39
3311 3511 54
3312 3512 41
3313 3513 33
3314 3514 33
3315 3515 26
3316 3516 44
3317 3517 23
3318 3518 33
3319 3519 21
3320 3520 28
3321 3521 26
3322 3522 29
3323 3523 28
3324 3524 23
3325 3525 21
3326 3526 17
3327 3527 11
3328 3528 14
3329 3529 33
3330 3530 30
3331 3531 46
3332 3532 42
3333 3533 57
3334 3534 55
3335 3535 54
3336 3536 47
3337 3537 41
3338 3538 34
3339 3539 32
3340 3540 60
3341 3541 41
3342 3542 39
3343 3543 37
3344 3544 50
3345 3545 45
3346 3546 32
3347 3547 46
3348 3548 38
3349 3549 35
3350 3550 30
3351 3551 27
3352 3552 19
3353 3553 27
3354 3554 38
3355 3555 48
3356 3556 26
3357 3557 48
3358 3558 56
3359 3559 38
3360 3560 36
3361 3561 14
3362 3562 26
3363 3563 24
3364 3564 4
3365 3565 7
3366 3566 6
3367 3567 20
3368 3568 7
3369 3569 1
3370 3570 3
3371 3571 16
3372 3572 8
3373 3573 21
3374 3574 8
3375 3575 18
3376 3576 6
3377 3577 5
3378 3578 22
3379 3579 51
3380 3580 48
3381 3581 51
3382 3582 32
3383 3583 16
3384 3584 23
3385 3585 32
3386 3586 31
3387 3587 28
3388 3588 15
3389 3589 22
3390 3590 27
3391 3591 17
3392 3592 23
3393 3593 27
3394 3594 23
3395 3595 27
3396 3596 48
3397 3597 35
3398 3598 21
3399 3599 32
3400 3600 31
3401 3601 33
3402 3602 19
3403 3603 29
3404 3604 32
3405 3605 14
3406 3606 22
3407 3607 21
3408 3608 15
3409 3609 10
3410 3610 6
3411 3611 15
3412 3612 27
3413 3613 15
3414 3614 3
3415 3615 37
3416 3616 36
3417 3617 35
3418 3618 40
3419 3619 11
3420 3620 21
3421 3621 38
3422 3622 22
3423 3623 24
3424 3624 31
3425 3625 31
3426 3626 21
3427 3627 27
3428 3628 19
3429 3629 33
3430 3630 19
3431 3631 27
3432 3632 23
3433 3633 26
3434 3634 43
3435 3635 38
3436 3636 27
3437 3637 35
3438 3638 55
3439 3639 36
3440 3640 39
3441 3641 70
3442 3642 71
3443 3643 53
3444 3644 55
3445 3645 45
3446 3646 66
3447 3647 38
3448 3648 34
3449 3649 36
3450 3650 55
3451 3651 59
3452 3652 22
3453 3653 49
3454 3654 51
3455 3655 60
3456 3656 58
3457 3657 56
3458 3658 57
3459 3659 42
3460 3660 56
3461 3661 56
3462 3662 43
3463 3663 56
3464 3664 49
3465 3665 49
3466 3666 49
3467 3667 57
3468 3668 48
3469 3669 44
3470 3670 48
3471 3671 56
3472 3672 59
3473 3673 62
3474 3674 49
3475 3675 60
3476 3676 58
3477 3677 34
3478 3678 30
3479 3679 65
3480 3680 51
3481 3681 48
3482 3682 38
3483 3683 22
3484 3684 41
3485 3685 24
3486 3686 29
3487 3687 33
3488 3688 36
3489 3689 20
3490 3690 17
3491 3691 31
3492 3692 16
3493 3693 26
3494 3694 11
3495 3695 27
3496 3696 34
3497 3697 48
3498 3698 50
3499 3699 45
3500 3700 28
3501 3701 37
3502 3702 12
3503 3703 26
3504 3704 37
3505 3705 45
3506 3706 47
3507 3707 46
3508 3708 46
3509 3709 24
3510 3710 27
3511 3711 13
3512 3712 17
3513 3713 12
3514 3714 27
3515 3715 44
3516 3716 40
3517 3717 31
3518 3718 31
3519 3719 14
3520 3720 42
3521 3721 62
3522 3722 43
3523 3723 45
3524 3724 73
3525 3725 51
3526 3726 40
3527 3727 44
3528 3728 39
3529 3729 46
3530 3730 40
3531 3731 50
3532 3732 44
3533 3733 49
3534 3734 47
3535 3735 48
3536 3736 32
3537 3737 17
3538 3738 30
3539 3739 32
3540 3740 13
3541 3741 17
3542 3742 23
3543 3743 20
3544 3744 20
3545 3745 15
3546 3746 19
3547 3747 18
3548 3748 18
3549 3749 9
3550 3750 9
3551 3751 17
3552 3752 19
3553 3753 21
3554 3754 8
3555 3755 9
3556 3756 16
3557 3757 8
3558 3758 19
3559 3759 8
3560 3760 8
3561 3761 8
3562 3762 11
3563 3763 11
3564 3764 9
3565 3765 4
3566 3766 10
3567 3767 3
3568 3768 6
3569 3769 7
3570 3770 14
3571 3771 17
3572 3772 6
3573 3773 19
3574 3774 16
3575 3775 13
3576 3776 27
3577 3777 16
3578 3778 16
3579 3779 14
3580 3780 32
3581 3781 17
3582 3782 11
3583 3783 12
3584 3784 19
3585 3785 12
3586 3786 41
3587 3787 23
3588 3788 18
3589 3789 50
3590 3790 44
3591 3791 42
3592 3792 26
3593 3793 36
3594 3794 49
3595 3795 51
3596 3796 40
3597 3797 41
3598 3798 29
3599 3799 33
3600 3800 49
3601 3801 36
3602 3802 7
3603 3803 14
3604 3804 31
3605 3805 52
3606 3806 35
3607 3807 47
3608 3808 20
3609 3809 14
3610 3810 25
3611 3811 12
3612 3812 13
3613 3813 7
3614 3814 28
3615 3815 10
3616 3816 4
3617 3817 18
3618 3818 9
3619 3819 25
3620 3820 12
3621 3821 17
3622 3822 5
3623 3823 18
3624 3824 10
3625 3825 14
3626 3826 3
3627 3827 20
3628 3828 16
3629 3829 23
3630 3830 14
3631 3831 24
3632 3832 19
3633 3833 35
3634 3834 26
3635 3835 37
3636 3836 27
3637 3837 25
3638 3838 46
3639 3839 38
3640 3840 31
3641 3841 39
3642 3842 48
3643 3843 37
3644 3844 44
3645 3845 26
3646 3846 21
3647 3847 22
3648 3848 25
3649 3849 30
3650 3850 14
3651 3851 21
3652 3852 40
3653 3853 28
3654 3854 51
3655 3855 27
3656 3856 51
3657 3857 45
3658 3858 90
3659 3859 76
3660 3860 52
3661 3861 61
3662 3862 59
3663 3863 48
3664 3864 43
3665 3865 30
3666 3866 44
3667 3867 75
3668 3868 32
3669 3869 26
3670 3870 44
3671 3871 28
3672 3872 41
3673 3873 43
3674 3874 29
3675 3875 50
3676 3876 41
3677 3877 74
3678 3878 49
3679 3879 63
3680 3880 58
3681 3881 50
3682 3882 43
3683 3883 48
3684 3884 49
3685 3885 61
3686 3886 64
3687 3887 34
3688 3888 54
3689 3889 79
3690 3890 46
3691 3891 68
3692 3892 62
3693 3893 59
3694 3894 40
3695 3895 68
3696 3896 41
3697 3897 63
3698 3898 38
3699 3899 48
3700 3900 54
3701 3901 64
3702 3902 36
3703 3903 44
3704 3904 55
3705 3905 69
3706 3906 57
3707 3907 56
3708 3908 41
3709 3909 74
3710 3910 49
3711 3911 46
3712 3912 54
3713 3913 54
3714 3914 37
3715 3915 58
3716 3916 46
3717 3917 17
3718 3918 20
3719 3919 15
3720 3920 33
3721 3921 20
3722 3922 33
3723 3923 38
3724 3924 28
3725 3925 32
3726 3926 17
3727 3927 31
3728 3928 27
3729 3929 32
3730 3930 25
3731 3931 49
3732 3932 39
3733 3933 43
3734 3934 50
3735 3935 51
3736 3936 23
3737 3937 41
3738 3938 29
3739 3939 23
3740 3940 14
3741 3941 2
3742 3942 5
3743 3943 5
3744 3944 12
3745 3945 8
3746 3946 0
3747 3947 9
3748 3948 11
3749 3949 14
3750 3950 6
3751 3951 27
3752 3952 13
3753 3953 7
3754 3954 14
3755 3955 8
3756 3956 12
3757 3957 13
3758 3958 7
3759 3959 3
3760 3960 4
3761 3961 10
3762 3962 9
3763 3963 7
3764 3964 10
3765 3965 20
3766 3966 8
3767 3967 13
3768 3968 8
3769 3969 0
3770 3970 13
3771 3971 32
3772 3972 22
3773 3973 19
3774 3974 13
3775 3975 28
3776 3976 3
3777 3977 10
3778 3978 17
3779 3979 9
3780 3980 9
3781 3981 10
3782 3982 9
3783 3983 13
3784 3984 16
3785 3985 16
3786 3986 27
3787 3987 19
3788 3988 7
3789 3989 4
3790 3990 30
3791 3991 4
3792 3992 27
3793 3993 18
3794 3994 3
3795 3995 4
3796 3996 15
3797 3997 0
3798 3998 9
3799 3999 32
3800 4000 24
3801 4001 11
3802 4002 8
3803 4003 23
3804 4004 12
3805 4005 19
3806 4006 30
3807 4007 12
3808 4008 14
3809 4009 9
3810 4010 11
3811 4011 8
3812 4012 6
3813 4013 8
3814 4014 15
3815 4015 9
3816 4016 17
3817 4017 29
3818 4018 46
3819 4019 40
3820 4020 34
3821 4021 23
3822 4022 30
3823 4023 22
3824 4024 38
3825 4025 23
3826 4026 22
3827 4027 25
3828 4028 24
3829 4029 29
3830 4030 13
3831 4031 25
3832 4032 27
3833 4033 18
3834 4034 27
3835 4035 32
3836 4036 35
3837 4037 28
3838 4038 15
3839 4039 13
3840 4040 26
3841 4041 20
3842 4042 10
3843 4043 12
3844 4044 28
3845 4045 16
3846 4046 26
3847 4047 16
3848 4048 25
3849 4049 32
3850 4050 50
3851 4051 35
3852 4052 30
3853 4053 17
3854 4054 24
3855 4055 42
3856 4056 28
3857 4057 38
3858 4058 25
3859 4059 21
3860 4060 15
3861 4061 22
3862 4062 26
3863 4063 35
3864 4064 13
3865 4065 21
3866 4066 20
3867 4067 13
3868 4068 15
3869 4069 21
3870 4070 15
3871 4071 9
3872 4072 4
3873 4073 4
3874 4074 23
3875 4075 21
3876 4076 18
3877 4077 47
3878 4078 56
3879 4079 42
3880 4080 50
3881 4081 59
3882 4082 41
3883 4083 43
3884 4084 31
3885 4085 35
3886 4086 43
3887 4087 43
3888 4088 32
3889 4089 42
3890 4090 35
3891 4091 28
3892 4092 62
3893 4093 32
3894 4094 53
3895 4095 47
3896 4096 63
3897 4097 41
3898 4098 42
3899 4099 59
3900 4100 50
3901 4101 32
3902 4102 47
3903 4103 31
3904 4104 49
3905 4105 63
3906 4106 52
3907 4107 64
3908 4108 67
3909 4109 71
3910 4110 45
3911 4111 61
3912 4112 56
3913 4113 61
3914 4114 62
3915 4115 60
3916 4116 66
3917 4117 56
3918 4118 75
3919 4119 67
3920 4120 70
3921 4121 49
3922 4122 51
3923 4123 60
3924 4124 70
3925 4125 78
3926 4126 56
3927 4127 60
3928 4128 66
3929 4129 63
3930 4130 75
3931 4131 61
3932 4132 67
3933 4133 63
3934 4134 55
3935 4135 58
3936 4136 46
3937 4137 48
3938 4138 39
3939 4139 68
3940 4140 61
3941 4141 57
3942 4142 55
3943 4143 53
3944 4144 57
3945 4145 66
3946 4146 72
3947 4147 59
3948 4148 53
3949 4149 53
3950 4150 49
3951 4151 54
3952 4152 36
3953 4153 36
3954 4154 28
3955 4155 28
3956 4156 22
3957 4157 36
3958 4158 18
3959 4159 29
3960 4160 13
3961 4161 28
3962 4162 24
3963 4163 19
3964 4164 30
3965 4165 45
3966 4166 38
3967 4167 43
3968 4168 34
3969 4169 39
3970 4170 28
3971 4171 40
3972 4172 34
3973 4173 40
3974 4174 51
3975 4175 37
3976 4176 42
3977 4177 34
3978 4178 38
3979 4179 55
3980 4180 40
3981 4181 34
3982 4182 43
3983 4183 40
3984 4184 48
3985 4185 52
3986 4186 61
3987 4187 52
3988 4188 54
3989 4189 42
3990 4190 52
3991 4191 45
3992 4192 53
3993 4193 66
3994 4194 79
3995 4195 58
3996 4196 63
3997 4197 60
3998 4198 88
3999 4199 60
4000 4200 62
4001 4201 67
4002 4202 72
4003 4203 94
4004 4204 71
4005 4205 57
4006 4206 64
4007 4207 64
4008 4208 67
4009 4209 64
4010 4210 77
4011 4211 80
4012 4212 74
4013 4213 71
4014 4214 65
4015 4215 57
4016 4216 63
4017 4217 71
4018 4218 62
4019 4219 60
4020 4220 57
4021 4221 63
4022 4222 71
4023 4223 76
4024 4224 68
4025 4225 65
4026 4226 54
4027 4227 63
4028 4228 70
4029 4229 92
4030 4230 74
4031 4231 71
4032 4232 46
4033 4233 58
4034 4234 55
4035 4235 88
4036 4236 67
4037 4237 76
4038 4238 82
4039 4239 70
4040 4240 67
4041 4241 69
4042 4242 63
4043 4243 41
4044 4244 47
4045 4245 45
4046 4246 59
4047 4247 42
4048 4248 50
4049 4249 46
4050 4250 40
4051 4251 58
4052 4252 65
4053 4253 60
4054 4254 72
4055 4255 63
4056 4256 43
4057 4257 74
4058 4258 61
4059 4259 49
4060 4260 71
4061 4261 48
4062 4262 67
4063 4263 64
4064 4264 70
4065 4265 77
4066 4266 81
4067 4267 59
4068 4268 71
4069 4269 81
4070 4270 68
4071 4271 75
4072 4272 91
4073 4273 53
4074 4274 68
4075 4275 84
4076 4276 49
4077 4277 31
4078 4278 23
4079 4279 26
4080 4280 63
4081 4281 52
4082 4282 48
4083 4283 39
4084 4284 48
4085 4285 49
4086 4286 62
4087 4287 55
4088 4288 58
4089 4289 58
4090 4290 60
4091 4291 87
4092 4292 40
4093 4293 50
4094 4294 57
4095 4295 36
4096 4296 39
4097 4297 61
4098 4298 44
4099 4299 34
4100 4300 24
4101 4301 43
4102 4302 54
4103 4303 54
4104 4304 62
4105 4305 52
4106 4306 48
4107 4307 45
4108 4308 27
4109 4309 41
4110 4310 51
4111 4311 38
4112 4312 53
4113 4313 42
4114 4314 46
4115 4315 50
4116 4316 37
4117 4317 46
4118 4318 50
4119 4319 47
4120 4320 33
4121 4321 25
4122 4322 37
4123 4323 21
4124 4324 32
4125 4325 29
4126 4326 32
4127 4327 37
4128 4328 28
4129 4329 48
4130 4330 22
4131 4331 41
4132 4332 51
4133 4333 47
4134 4334 47
4135 4335 48
4136 4336 39
4137 4337 42
4138 4338 53
4139 4339 38
4140 4340 27
4141 4341 46
4142 4342 27
4143 4343 40
4144 4344 30
4145 4345 38
4146 4346 59
4147 4347 37
4148 4348 63
4149 4349 37
4150 4350 28
4151 4351 37
4152 4352 45
4153 4353 34
4154 4354 69
4155 4355 46
4156 4356 49
4157 4357 45
4158 4358 76
4159 4359 47
4160 4360 45
4161 4361 50
4162 4362 49
4163 4363 38
4164 4364 38
4165 4365 37
4166 4366 54
4167 4367 39
4168 4368 46
4169 4369 63
4170 4370 40
4171 4371 24
4172 4372 51
4173 4373 32
4174 4374 31
4175 4375 38
4176 4376 43
4177 4377 42
4178 4378 51
4179 4379 14
4180 4380 36
4181 4381 45
4182 4382 19
4183 4383 23
4184 4384 28
4185 4385 38
4186 4386 29
4187 4387 31
4188 4388 27
4189 4389 32
4190 4390 34
4191 4391 38
4192 4392 54
4193 4393 57
4194 4394 64
4195 4395 58
4196 4396 36
4197 4397 46
4198 4398 48
4199 4399 67
4200 4400 26
4201 4401 44
4202 4402 16
4203 4403 41
4204 4404 59
4205 4405 58
4206 4406 49
4207 4407 49
4208 4408 30
4209 4409 49
4210 4410 45
4211 4411 41
4212 4412 38
4213 4413 26
4214 4414 21
4215 4415 22
4216 4416 18
4217 4417 42
4218 4418 41
4219 4419 68
4220 4420 39
4221 4421 58
4222 4422 62
4223 4423 54
4224 4424 53
4225 4425 45
4226 4426 54
4227 4427 58
4228 4428 51
4229 4429 64
4230 4430 54
4231 4431 72
4232 4432 68
4233 4433 64
4234 4434 58
4235 4435 34
4236 4436 37
4237 4437 66
4238 4438 72
4239 4439 66
4240 4440 37
4241 4441 53
4242 4442 44
4243 4443 28
4244 4444 28
4245 4445 41
4246 4446 38
4247 4447 35
4248 4448 51
4249 4449 57
4250 4450 76
4251 4451 79
4252 4452 38
4253 4453 55
4254 4454 55
4255 4455 57
4256 4456 58
4257 4457 59
4258 4458 54
4259 4459 55
4260 4460 58
4261 4461 84
4262 4462 75
4263 4463 54
4264 4464 68
4265 4465 44
4266 4466 49
4267 4467 47
4268 4468 60
4269 4469 37
4270 4470 49
4271 4471 41
4272 4472 41
4273 4473 39
4274 4474 35
4275 4475 43
4276 4476 43
4277 4477 34
4278 4478 27
4279 4479 36
4280 4480 48
4281 4481 44
4282 4482 73
4283 4483 49
4284 4484 37
4285 4485 36
4286 4486 48
4287 4487 37
4288 4488 68
4289 4489 45
4290 4490 62
4291 4491 54
4292 4492 59
4293 4493 53
4294 4494 19
4295 4495 45
4296 4496 45
4297 4497 58
4298 4498 43
4299 4499 20
4300 4500 35
4301 4501 41
4302 4502 39
4303 4503 36
4304 4504 52
4305 4505 42
4306 4506 43
4307 4507 38
4308 4508 41
4309 4509 33
4310 4510 46
4311 4511 55
4312 4512 33
4313 4513 26
4314 4514 35
4315 4515 23
4316 4516 41
4317 4517 41
4318 4518 53
4319 4519 38
4320 4520 31
4321 4521 60
4322 4522 33
4323 4523 57
4324 4524 77
4325 4525 73
4326 4526 74
4327 4527 77
4328 4528 78
4329 4529 85
4330 4530 73
4331 4531 58
4332 4532 53
4333 4533 81
4334 4534 70
4335 4535 72
4336 4536 74
4337 4537 81
4338 4538 60
4339 4539 55
4340 4540 43
4341 4541 58
4342 4542 46
4343 4543 56
4344 4544 54
4345 4545 42
4346 4546 56
4347 4547 68
4348 4548 47
4349 4549 63
4350 4550 58
4351 4551 79
4352 4552 61
4353 4553 48
4354 4554 45
4355 4555 54
4356 4556 44
4357 4557 53
4358 4558 62
4359 4559 36
4360 4560 63
4361 4561 51
4362 4562 59
4363 4563 47
4364 4564 40
4365 4565 40
4366 4566 46
4367 4567 61
4368 4568 51
4369 4569 45
4370 4570 67
4371 4571 69
4372 4572 68
4373 4573 63
4374 4574 70
4375 4575 67
4376 4576 60
4377 4577 66
4378 4578 79
4379 4579 52
4380 4580 70
4381 4581 67
4382 4582 68
4383 4583 65
4384 4584 71
4385 4585 42
4386 4586 61
4387 4587 49
4388 4588 68
4389 4589 62
4390 4590 63
4391 4591 72
4392 4592 66
4393 4593 71
4394 4594 59
4395 4595 84
4396 4596 56
4397 4597 92
4398 4598 53
4399 4599 72
4400 4600 72
4401 4601 71
4402 4602 66
4403 4603 61
4404 4604 77
4405 4605 51
4406 4606 46
4407 4607 48
4408 4608 54
4409 4609 75
4410 4610 58
4411 4611 50
4412 4612 38
4413 4613 48
4414 4614 66
4415 4615 48
4416 4616 31
4417 4617 45
4418 4618 40
4419 4619 52
4420 4620 29
4421 4621 45
4422 4622 46
4423 4623 29
4424 4624 42
4425 4625 43
4426 4626 68
4427 4627 36
4428 4628 41
4429 4629 53
4430 4630 50
4431 4631 44
4432 4632 45
4433 4633 44
4434 4634 52
4435 4635 51
4436 4636 41
4437 4637 52
4438 4638 35
4439 4639 39
4440 4640 63
4441 4641 43
4442 4642 56
4443 4643 44
4444 4644 41
4445 4645 44
4446 4646 26
4447 4647 37
4448 4648 26
4449 4649 39
4450 4650 35
4451 4651 27
4452 4652 32
4453 4653 45
4454 4654 34
4455 4655 26
4456 4656 29
4457 4657 28
4458 4658 33
4459 4659 53
4460 4660 30
4461 4661 50
4462 4662 63
4463 4663 52
4464 4664 60
4465 4665 48
4466 4666 77
4467 4667 34
4468 4668 36
4469 4669 51
4470 4670 48
4471 4671 45
4472 4672 46
4473 4673 44
4474 4674 32
4475 4675 44
4476 4676 64
4477 4677 40
4478 4678 38
4479 4679 50
4480 4680 35
4481 4681 57
4482 4682 44
4483 4683 51
4484 4684 60
4485 4685 55
4486 4686 57
4487 4687 48
4488 4688 81
4489 4689 85
4490 4690 87
4491 4691 92
4492 4692 86
4493 4693 106
4494 4694 93
4495 4695 71
4496 4696 107
4497 4697 60
4498 4698 94
4499 4699 87
4500 4700 80
4501 4701 99
4502 4702 86
4503 4703 75
4504 4704 95
4505 4705 101
4506 4706 77
4507 4707 63
4508 4708 51
4509 4709 61
4510 4710 73
4511 4711 57
4512 4712 57
4513 4713 58
4514 4714 70
4515 4715 69
4516 4716 62
4517 4717 60
4518 4718 74
4519 4719 49
4520 4720 59
4521 4721 52
4522 4722 49
4523 4723 36
4524 4724 60
4525 4725 42
4526 4726 59
4527 4727 65
4528 4728 33
4529 4729 27
4530 4730 51
4531 4731 45
4532 4732 59
4533 4733 45
4534 4734 42
4535 4735 27
4536 4736 34
4537 4737 45
4538 4738 54
4539 4739 53
4540 4740 39
4541 4741 49
4542 4742 46
4543 4743 47
4544 4744 57
4545 4745 60
4546 4746 70
4547 4747 52
4548 4748 59
4549 4749 69
4550 4750 43
4551 4751 54
4552 4752 57
4553 4753 67
4554 4754 51
4555 4755 65
4556 4756 60
4557 4757 64
4558 4758 53
4559 4759 60
4560 4760 64
4561 4761 55
4562 4762 61
4563 4763 78
4564 4764 66
4565 4765 79
4566 4766 50
4567 4767 71
4568 4768 66
4569 4769 48
4570 4770 68
4571 4771 52
4572 4772 57
4573 4773 61
4574 4774 43
4575 4775 60
4576 4776 56
4577 4777 64
4578 4778 59
4579 4779 36
4580 4780 32
4581 4781 32
4582 4782 40
4583 4783 60
4584 4784 58
4585 4785 50
4586 4786 41
4587 4787 39
4588 4788 46
4589 4789 75
4590 4790 52
4591 4791 51
4592 4792 37
4593 4793 53
4594 4794 69
4595 4795 46
4596 4796 52
4597 4797 55
4598 4798 78
4599 4799 28
4600 4800 41
4601 4801 63
4602 4802 28
4603 4803 53
4604 4804 65
4605 4805 58
4606 4806 64
4607 4807 51
4608 4808 44
4609 4809 54
4610 4810 35
4611 4811 59
4612 4812 45
4613 4813 52
4614 4814 46
4615 4815 55
4616 4816 46
4617 4817 56
4618 4818 40
4619 4819 46
4620 4820 42
4621 4821 51
4622 4822 58
4623 4823 55
4624 4824 52
4625 4825 77
4626 4826 72
4627 4827 65
4628 4828 74
4629 4829 59
4630 4830 38
4631 4831 65
4632 4832 25
4633 4833 41
4634 4834 14
4635 4835 18
4636 4836 25
4637 4837 18
4638 4838 29
4639 4839 48
4640 4840 21
4641 4841 24
4642 4842 38
4643 4843 48
4644 4844 29
4645 4845 39
4646 4846 34
4647 4847 20
4648 4848 26
4649 4849 53
4650 4850 39
4651 4851 23
4652 4852 63
4653 4853 35
4654 4854 34
4655 4855 32
4656 4856 28
4657 4857 20
4658 4858 32
4659 4859 26
4660 4860 29
4661 4861 30
4662 4862 39
4663 4863 26
4664 4864 36
4665 4865 25
4666 4866 25
4667 4867 52
4668 4868 33
4669 4869 32
4670 4870 45
4671 4871 29
4672 4872 50
4673 4873 29
4674 4874 65
4675 4875 48
4676 4876 41
4677 4877 45
4678 4878 29
4679 4879 38
4680 4880 39
4681 4881 13
4682 4882 32
4683 4883 33
4684 4884 38
4685 4885 32
4686 4886 32
4687 4887 26
4688 4888 34
4689 4889 20
4690 4890 43
4691 4891 18
4692 4892 34
4693 4893 31
4694 4894 41
4695 4895 22
4696 4896 38
4697 4897 22
4698 4898 24
4699 4899 17
4700 4900 29
4701 4901 30
4702 4902 36
4703 4903 38
4704 4904 49
4705 4905 37
4706 4906 44
4707 4907 53
4708 4908 36
4709 4909 38
4710 4910 40
4711 4911 29
4712 4912 18
4713 4913 34
4714 4914 46
4715 4915 34
4716 4916 37
4717 4917 26
4718 4918 40
4719 4919 56
4720 4920 43
4721 4921 56
4722 4922 39
4723 4923 37
4724 4924 42
4725 4925 26
4726 4926 17
4727 4927 40
4728 4928 30
4729 4929 51
4730 4930 23
4731 4931 33
4732 4932 34
4733 4933 48
4734 4934 35
4735 4935 18
4736 4936 59
4737 4937 46
4738 4938 40
4739 4939 43
4740 4940 20
4741 4941 33
4742 4942 32
4743 4943 25
4744 4944 22
4745 4945 27
4746 4946 43
4747 4947 34
4748 4948 22
4749 4949 32
4750 4950 36
4751 4951 27
4752 4952 26
4753 4953 28
4754 4954 20
4755 4955 24
4756 4956 19
4757 4957 26
4758 4958 58
4759 4959 23
4760 4960 36
4761 4961 34
4762 4962 29
4763 4963 35
4764 4964 41
4765 4965 36
4766 4966 46
4767 4967 40
4768 4968 30
4769 4969 31
4770 4970 27
4771 4971 30
4772 4972 29
4773 4973 28
4774 4974 19
4775 4975 23
4776 4976 55
4777 4977 45
4778 4978 36
4779 4979 30
4780 4980 29
4781 4981 27
4782 4982 41
4783 4983 38
4784 4984 36
4785 4985 36
4786 4986 6
4787 4987 34
4788 4988 43
4789 4989 35
4790 4990 46
4791 4991 50
4792 4992 44
4793 4993 34
4794 4994 47
4795 4995 44
4796 4996 31
4797 4997 41
4798 4998 32
4799 4999 28
4800 5000 33
4801 5001 31
4802 5002 37
4803 5003 41
4804 5004 41
4805 5005 38
4806 5006 34
4807 5007 46
4808 5008 52
4809 5009 43
4810 5010 31
4811 5011 50
4812 5012 38
4813 5013 33
4814 5014 31
4815 5015 32
4816 5016 43
4817 5017 31
4818 5018 23
4819 5019 41
4820 5020 25
4821 5021 58
4822 5022 65
4823 5023 55
4824 5024 86
4825 5025 58
4826 5026 83
4827 5027 47
4828 5028 38
4829 5029 39
4830 5030 50
4831 5031 26
4832 5032 49
4833 5033 34
4834 5034 36
4835 5035 40
4836 5036 23
4837 5037 46
4838 5038 31
4839 5039 30
4840 5040 35
4841 5041 48
4842 5042 40
4843 5043 36
4844 5044 51
4845 5045 31
4846 5046 63
4847 5047 60
4848 5048 64
4849 5049 70
4850 5050 68
4851 5051 65
4852 5052 71
4853 5053 42
4854 5054 44
4855 5055 38
4856 5056 53
4857 5057 32
4858 5058 38
4859 5059 48
4860 5060 42
4861 5061 46
4862 5062 37
4863 5063 26
4864 5064 34
4865 5065 20
4866 5066 26
4867 5067 36
4868 5068 24
4869 5069 35
4870 5070 35
4871 5071 29
4872 5072 31
4873 5073 34
4874 5074 42
4875 5075 49
4876 5076 37
4877 5077 42
4878 5078 45
4879 5079 39
4880 5080 40
4881 5081 43
4882 5082 40
4883 5083 34
4884 5084 46
4885 5085 37
4886 5086 39
4887 5087 39
4888 5088 42
4889 5089 40
4890 5090 32
4891 5091 58
4892 5092 33
4893 5093 38
4894 5094 30
4895 5095 45
4896 5096 44
4897 5097 23
4898 5098 44
4899 5099 31
4900 5100 46
4901 5101 30
4902 5102 36
4903 5103 61
4904 5104 66
4905 5105 59
4906 5106 56
4907 5107 58
4908 5108 60
4909 5109 62
4910 5110 37
4911 5111 40
4912 5112 39
4913 5113 36
4914 5114 34
4915 5115 29
4916 5116 34
4917 5117 37
4918 5118 21
4919 5119 30
4920 5120 24
4921 5121 24
4922 5122 21
4923 5123 23
4924 5124 33
4925 5125 30
4926 5126 21
4927 5127 20
4928 5128 3
4929 5129 17
4930 5130 15
4931 5131 9
4932 5132 3
4933 5133 19
4934 5134 9
4935 5135 13
4936 5136 23
4937 5137 24
4938 5138 19
4939 5139 41
4940 5140 43
4941 5141 22
4942 5142 36
4943 5143 34
4944 5144 30
4945 5145 22
4946 5146 35
4947 5147 24
4948 5148 25
4949 5149 30
4950 5150 27
4951 5151 38
4952 5152 33
4953 5153 39
4954 5154 47
4955 5155 43
4956 5156 49
4957 5157 41
4958 5158 47
4959 5159 59
4960 5160 54
4961 5161 53
4962 5162 46
4963 5163 40
4964 5164 48
4965 5165 31
4966 5166 38
4967 5167 40
4968 5168 37
4969 5169 51
4970 5170 35
4971 5171 37
4972 5172 11
4973 5173 23
4974 5174 35
4975 5175 57
4976 5176 49
4977 5177 34
4978 5178 37
4979 5179 38
4980 5180 51
4981 5181 43
4982 5182 42
4983 5183 27
4984 5184 33
4985 5185 49
4986 5186 29
4987 5187 34
4988 5188 28
4989 5189 40
4990 5190 38
4991 5191 35
4992 5192 43
4993 5193 34
4994 5194 26
4995 5195 22
4996 5196 23
4997 5197 39
4998 5198 28
4999 5199 35
5000 5200 36
5001 5201 29
5002 5202 35
5003 5203 28
5004 5204 36
5005 5205 45
5006 5206 34
5007 5207 45
5008 5208 45
5009 5209 48
5010 5210 36
5011 5211 43
5012 5212 49
5013 5213 48
5014 5214 47
5015 5215 34
5016 5216 40
5017 5217 44
5018 5218 32
5019 5219 40
5020 5220 41
5021 5221 39
5022 5222 41
5023 5223 37
5024 5224 63
5025 5225 50
5026 5226 23
5027 5227 27
5028 5228 32
5029 5229 42
5030 5230 43
5031 5231 33
5032 5232 28
5033 5233 31
5034 5234 43
5035 5235 57
5036 5236 37
5037 5237 42
5038 5238 40
5039 5239 66
5040 5240 60
5041 5241 52
5042 5242 40
5043 5243 34
5044 5244 33
5045 5245 41
5046 5246 45
5047 5247 30
5048 5248 28
5049 5249 36
5050 5250 45
5051 5251 39
5052 5252 64
5053 5253 53
5054 5254 55
5055 5255 47
5056 5256 32
5057 5257 22
5058 5258 33
5059 5259 20
5060 5260 36
5061 5261 42
5062 5262 47
5063 5263 46
5064 5264 31
5065 5265 41
5066 5266 37
5067 5267 62
5068 5268 63
5069 5269 52
5070 5270 70
5071 5271 40
5072 5272 75
5073 5273 57
5074 5274 43
5075 5275 42
5076 5276 45
5077 5277 53
5078 5278 63
5079 5279 72
5080 5280 42
5081 5281 38
5082 5282 36
5083 5283 14
5084 5284 31
5085 5285 54
5086 5286 34
5087 5287 19
5088 5288 30
5089 5289 19
5090 5290 13
5091 5291 18
5092 5292 17
5093 5293 17
5094 5294 15
5095 5295 5
5096 5296 11
5097 5297 16
5098 5298 22
5099 5299 29
5100 5300 26
5101 5301 49
5102 5302 56
5103 5303 42
5104 5304 39
5105 5305 51
5106 5306 61
5107 5307 54
5108 5308 68
5109 5309 69
5110 5310 68
5111 5311 40
5112 5312 20
5113 5313 33
5114 5314 42
5115 5315 15
5116 5316 27
5117 5317 27
5118 5318 39
5119 5319 43
5120 5320 41
5121 5321 58
5122 5322 51
5123 5323 43
5124 5324 41
5125 5325 38
5126 5326 36
5127 5327 29
5128 5328 29
5129 5329 23
5130 5330 29
5131 5331 35
5132 5332 44
5133 5333 16
5134 5334 24
5135 5335 22
5136 5336 18
5137 5337 29
5138 5338 18
5139 5339 28
5140 5340 23
5141 5341 39
5142 5342 39
5143 5343 34
5144 5344 29
5145 5345 24
5146 5346 25
5147 5347 39
5148 5348 33
5149 5349 39
5150 5350 14
5151 5351 13
5152 5352 6
5153 5353 12
5154 5354 2
5155 5355 13
5156 5356 11
5157 5357 20
5158 5358 14
5159 5359 9
5160 5360 7
5161 5361 1
5162 5362 10
5163 5363 18
5164 5364 15
5165 5365 22
5166 5366 40
5167 5367 36
5168 5368 45
5169 5369 53
5170 5370 46
5171 5371 49
5172 5372 57
5173 5373 26
5174 5374 31
5175 5375 42
5176 5376 24
5177 5377 52
5178 5378 56
5179 5379 29
5180 5380 49
5181 5381 52
5182 5382 54
5183 5383 49
5184 5384 34
5185 5385 47
5186 5386 21
5187 5387 12
5188 5388 70
5189 5389 40
5190 5390 69
5191 5391 45
5192 5392 63
5193 5393 66
5194 5394 33
5195 5395 57
5196 5396 39
5197 5397 57
5198 5398 42
5199 5399 29
5200 5400 54
5201 5401 46
5202 5402 56
5203 5403 66
5204 5404 74
5205 5405 82
5206 5406 50
5207 5407 45
5208 5408 53
5209 5409 57
5210 5410 63
5211 5411 53
5212 5412 51
5213 5413 41
5214 5414 62
5215 5415 38
5216 5416 71
5217 5417 60
5218 5418 86
5219 5419 29
5220 5420 34
5221 5421 37
5222 5422 50
5223 5423 51
5224 5424 36
5225 5425 43
5226 5426 45
5227 5427 46
5228 5428 69
5229 5429 63
5230 5430 92
5231 5431 82
5232 5432 75
5233 5433 95
5234 5434 84
5235 5435 71
5236 5436 85
5237 5437 71
5238 5438 76
5239 5439 83
5240 5440 121
5241 5441 103
5242 5442 118
5243 5443 99
5244 5444 109
5245 5445 89
5246 5446 85
5247 5447 71
5248 5448 101
5249 5449 126
5250 5450 76
5251 5451 89
5252 5452 64
5253 5453 62
5254 5454 63
5255 5455 49
5256 5456 57
5257 5457 50
5258 5458 56
5259 5459 70
5260 5460 57
5261 5461 52
5262 5462 46
5263 5463 55
5264 5464 49
5265 5465 49
5266 5466 49
5267 5467 69
5268 5468 81
5269 5469 69
5270 5470 65
5271 5471 88
5272 5472 98
5273 5473 94
5274 5474 81
5275 5475 73
5276 5476 78
5277 5477 82
5278 5478 64
5279 5479 69
5280 5480 71
5281 5481 80
5282 5482 80
5283 5483 67
5284 5484 79
5285 5485 73
5286 5486 68
5287 5487 78
5288 5488 64
5289 5489 61
5290 5490 64
5291 5491 50
5292 5492 56
5293 5493 51
5294 5494 50
5295 5495 80
5296 5496 59
5297 5497 72
5298 5498 81
5299 5499 64
5300 5500 48
5301 5501 48
5302 5502 56
5303 5503 38
5304 5504 68
5305 5505 60
5306 5506 62
5307 5507 51
5308 5508 43
5309 5509 33
5310 5510 50
5311 5511 46
5312 5512 47
5313 5513 48
5314 5514 65
5315 5515 32
5316 5516 51
5317 5517 55
5318 5518 73
5319 5519 76
5320 5520 63
5321 5521 40
5322 5522 65
5323 5523 76
5324 5524 89
5325 5525 56
5326 5526 78
5327 5527 66
5328 5528 27
5329 5529 31
5330 5530 53
5331 5531 27
5332 5532 30
5333 5533 32
5334 5534 39
5335 5535 18
5336 5536 26
5337 5537 19
5338 5538 29
5339 5539 39
5340 5540 25
5341 5541 22
5342 5542 24
5343 5543 25
5344 5544 29
5345 5545 13
5346 5546 34
5347 5547 23
5348 5548 34
5349 5549 21
5350 5550 28
5351 5551 25
5352 5552 44
5353 5553 29
5354 5554 35
5355 5555 14
5356 5556 23
5357 5557 15
5358 5558 18
5359 5559 30
5360 5560 24
5361 5561 22
5362 5562 36
5363 5563 58
5364 5564 52
5365 5565 25
5366 5566 41
5367 5567 51
5368 5568 46
5369 5569 32
5370 5570 53
5371 5571 52
5372 5572 35
5373 5573 43
5374 5574 40
5375 5575 66
5376 5576 51
5377 5577 72
5378 5578 61
5379 5579 55
5380 5580 47
5381 5581 48
5382 5582 49
5383 5583 31
5384 5584 29
5385 5585 21
5386 5586 51
5387 5587 33
5388 5588 48
5389 5589 56
5390 5590 61
5391 5591 54
5392 5592 63
5393 5593 26
5394 5594 64
5395 5595 58
5396 5596 52
5397 5597 40
5398 5598 33
5399 5599 27
5400 5600 9
5401 5601 2
5402 5602 20
5403 5603 25
5404 5604 18
5405 5605 33
5406 5606 60
5407 5607 64
5408 5608 33
5409 5609 29
5410 5610 31
5411 5611 36
5412 5612 43
5413 5613 28
5414 5614 43
5415 5615 34
5416 5616 23
5417 5617 30
5418 5618 43
5419 5619 25
5420 5620 23
5421 5621 22
5422 5622 31
5423 5623 34
5424 5624 22
5425 5625 15
5426 5626 28
5427 5627 22
5428 5628 23
5429 5629 23
5430 5630 24
5431 5631 18
5432 5632 25
5433 5633 32
5434 5634 34
5435 5635 23
5436 5636 20
5437 5637 30
5438 5638 39
5439 5639 26
5440 5640 19
5441 5641 37
5442 5642 29
5443 5643 12
5444 5644 38
5445 5645 37
5446 5646 49
5447 5647 43
5448 5648 33
5449 5649 52
5450 5650 27
5451 5651 10
5452 5652 15
5453 5653 26
5454 5654 26
5455 5655 17
5456 5656 26
5457 5657 28
5458 5658 24
5459 5659 27
5460 5660 18
5461 5661 33
5462 5662 11
5463 5663 22
5464 5664 42
5465 5665 43
5466 5666 20
5467 5667 30
5468 5668 35
5469 5669 37
5470 5670 34
5471 5671 17
5472 5672 22
5473 5673 34
5474 5674 20
5475 5675 21
5476 5676 3
5477 5677 24
5478 5678 26
5479 5679 21
5480 5680 22
5481 5681 28
5482 5682 14
5483 5683 30
5484 5684 22
5485 5685 16
5486 5686 21
5487 5687 50
5488 5688 37
5489 5689 36
5490 5690 43
5491 5691 34
5492 5692 51
5493 5693 21
5494 5694 34
5495 5695 39
5496 5696 35
5497 5697 13
5498 5698 11
5499 5699 25
5500 5700 35
5501 5701 25
5502 5702 19
5503 5703 33
5504 5704 26
5505 5705 21
5506 5706 23
5507 5707 35
5508 5708 19
5509 5709 28
5510 5710 20
5511 5711 23
5512 5712 49
5513 5713 45
5514 5714 34
5515 5715 41
5516 5716 28
5517 5717 22
5518 5718 30
5519 5719 42
5520 5720 33
5521 5721 49
5522 5722 39
5523 5723 51
5524 5724 65
5525 5725 54
5526 5726 56
5527 5727 63
5528 5728 49
5529 5729 52
5530 5730 49
5531 5731 66
5532 5732 56
5533 5733 66
5534 5734 41
5535 5735 58
5536 5736 64
5537 5737 34
5538 5738 58
5539 5739 62
5540 5740 74
5541 5741 60
5542 5742 37
5543 5743 32
5544 5744 39
5545 5745 63
5546 5746 74
5547 5747 42
5548 5748 70
5549 5749 86
5550 5750 48
5551 5751 62
5552 5752 54
5553 5753 53
5554 5754 43
5555 5755 28
5556 5756 41
5557 5757 49
5558 5758 49
5559 5759 39
5560 5760 36
5561 5761 33
5562 5762 37
5563 5763 71
5564 5764 61
5565 5765 71
5566 5766 45
5567 5767 69
5568 5768 33
5569 5769 51
5570 5770 59
5571 5771 72
5572 5772 87
5573 5773 94
5574 5774 80
5575 5775 34
5576 5776 56
5577 5777 80
5578 5778 63
5579 5779 50
5580 5780 72
5581 5781 53
5582 5782 93
5583 5783 54
5584 5784 75
5585 5785 74
5586 5786 61
5587 5787 69
5588 5788 78
5589 5789 69
5590 5790 67
5591 5791 83
5592 5792 75
5593 5793 66
5594 5794 80
5595 5795 42
5596 5796 58
5597 5797 64
5598 5798 81
5599 5799 39
5600 5800 61
5601 5801 75
5602 5802 63
5603 5803 82
5604 5804 79
5605 5805 100
5606 5806 68
5607 5807 48
5608 5808 63
5609 5809 57
5610 5810 54
5611 5811 51
5612 5812 66
5613 5813 63
5614 5814 42
5615 5815 60
5616 5816 84
5617 5817 57
5618 5818 48
5619 5819 35
5620 5820 56
5621 5821 53
5622 5822 47
5623 5823 73
5624 5824 84
5625 5825 63
5626 5826 73
5627 5827 53
5628 5828 54
5629 5829 78
5630 5830 71
5631 5831 78
5632 5832 64
5633 5833 57
5634 5834 85
5635 5835 59
5636 5836 80
5637 5837 67
5638 5838 58
5639 5839 71
5640 5840 51
5641 5841 69
5642 5842 59
5643 5843 53
5644 5844 60
5645 5845 70
5646 5846 60
5647 5847 57
5648 5848 54
5649 5849 51
5650 5850 68
5651 5851 61
5652 5852 55
5653 5853 57
5654 5854 50
5655 5855 66
5656 5856 84
5657 5857 75
5658 5858 72
5659 5859 98
5660 5860 82
5661 5861 91
5662 5862 74
5663 5863 64
5664 5864 70
5665 5865 66
5666 5866 80
5667 5867 81
5668 5868 75
5669 5869 103
5670 5870 65
5671 5871 60
5672 5872 56
5673 5873 75
5674 5874 90
5675 5875 81
5676 5876 84
5677 5877 107
5678 5878 84
5679 5879 86
5680 5880 62
5681 5881 75
5682 5882 61
5683 5883 45
5684 5884 60
5685 5885 76
5686 5886 59
5687 5887 73
5688 5888 61
5689 5889 63
5690 5890 78
5691 5891 86
5692 5892 98
5693 5893 86
5694 5894 80
5695 5895 102
5696 5896 67
5697 5897 97
5698 5898 60
5699 5899 69
5700 5900 74
5701 5901 99
5702 5902 72
5703 5903 54
5704 5904 69
5705 5905 84
5706 5906 68
5707 5907 86
5708 5908 84
5709 5909 78
5710 5910 90
5711 5911 71
5712 5912 74
5713 5913 86
5714 5914 86
5715 5915 101
5716 5916 108
5717 5917 113
5718 5918 105
5719 5919 102
5720 5920 103
5721 5921 95
5722 5922 86
5723 5923 82
5724 5924 87
5725 5925 78
5726 5926 74
5727 5927 77
5728 5928 68
5729 5929 72
5730 5930 75
5731 5931 56
5732 5932 61
5733 5933 88
5734 5934 66
5735 5935 56
5736 5936 86
5737 5937 73
5738 5938 77
5739 5939 85
5740 5940 68
5741 5941 92
5742 5942 77
5743 5943 92
5744 5944 67
5745 5945 85
5746 5946 61
5747 5947 62
5748 5948 58
5749 5949 61
5750 5950 48
5751 5951 92
5752 5952 72
5753 5953 51
5754 5954 75
5755 5955 88
5756 5956 64
5757 5957 35
5758 5958 48
5759 5959 38
5760 5960 52
5761 5961 47
5762 5962 58
5763 5963 39
5764 5964 45
5765 5965 50
5766 5966 32
5767 5967 30
5768 5968 42
5769 5969 32
5770 5970 32
5771 5971 39
5772 5972 44
5773 5973 31
5774 5974 52
5775 5975 73
5776 5976 53
5777 5977 39
5778 5978 56
5779 5979 64
5780 5980 58
5781 5981 61
5782 5982 69
5783 5983 63
5784 5984 49
5785 5985 68
5786 5986 86
5787 5987 69
5788 5988 43
5789 5989 56
5790 5990 88
5791 5991 66
5792 5992 49
5793 5993 58
5794 5994 78
5795 5995 110
5796 5996 116
5797 5997 71
5798 5998 76
5799 5999 94
5800 6000 87
5801 6001 98
5802 6002 83
5803 6003 118
5804 6004 90
5805 6005 90
5806 6006 69
5807 6007 69
5808 6008 62
5809 6009 68
5810 6010 57
5811 6011 84
5812 6012 48
5813 6013 58
5814 6014 76
5815 6015 91
5816 6016 47
5817 6017 48
5818 6018 45
5819 6019 50
5820 6020 43
5821 6021 37
5822 6022 31
5823 6023 65
5824 6024 46
5825 6025 54
5826 6026 59
5827 6027 52
5828 6028 46
5829 6029 48
5830 6030 39
5831 6031 59
5832 6032 54
5833 6033 67
5834 6034 40
5835 6035 46
5836 6036 74
5837 6037 66
5838 6038 40
5839 6039 53
5840 6040 60
5841 6041 53
5842 6042 60
5843 6043 78
5844 6044 51
5845 6045 77
5846 6046 80
5847 6047 56
5848 6048 63
5849 6049 95
5850 6050 63
5851 6051 64
5852 6052 55
5853 6053 37
5854 6054 25
5855 6055 39
5856 6056 33
5857 6057 40
5858 6058 43
5859 6059 38
5860 6060 52
5861 6061 56
5862 6062 49
5863 6063 48
5864 6064 46
5865 6065 47
5866 6066 59
5867 6067 61
5868 6068 49
5869 6069 48
5870 6070 52
5871 6071 77
5872 6072 55
5873 6073 53
5874 6074 47
5875 6075 65
5876 6076 49
5877 6077 70
5878 6078 60
5879 6079 52
5880 6080 51
5881 6081 48
5882 6082 51
5883 6083 55
5884 6084 50
5885 6085 48
5886 6086 54
5887 6087 77
5888 6088 75
5889 6089 72
5890 6090 53
5891 6091 75
5892 6092 74
5893 6093 49
5894 6094 53
5895 6095 49
5896 6096 60
5897 6097 69
5898 6098 55
5899 6099 52
5900 6100 61
5901 6101 66
5902 6102 52
5903 6103 37
5904 6104 46
5905 6105 67
5906 6106 56
5907 6107 51
5908 6108 48
5909 6109 60
5910 6110 52
5911 6111 42
5912 6112 49
5913 6113 48
5914 6114 66
5915 6115 58
5916 6116 81
5917 6117 43
5918 6118 66
5919 6119 88
5920 6120 70
5921 6121 60
5922 6122 63
5923 6123 64
5924 6124 65
5925 6125 39
5926 6126 75
5927 6127 72
5928 6128 70
5929 6129 76
5930 6130 73
5931 6131 68
5932 6132 58
5933 6133 55
5934 6134 81
5935 6135 65
5936 6136 81
5937 6137 91
5938 6138 74
5939 6139 73
5940 6140 79
5941 6141 81
5942 6142 81
5943 6143 78
5944 6144 47
5945 6145 72
5946 6146 55
5947 6147 62
5948 6148 68
5949 6149 57
5950 6150 75
5951 6151 58
5952 6152 60
5953 6153 58
5954 6154 54
5955 6155 52
5956 6156 66
5957 6157 53
5958 6158 71
5959 6159 47
5960 6160 55
5961 6161 49
5962 6162 66
5963 6163 72
5964 6164 55
5965 6165 79
5966 6166 78
5967 6167 72
5968 6168 94
5969 6169 89
5970 6170 62
5971 6171 67
5972 6172 77
5973 6173 59
5974 6174 59
5975 6175 114
5976 6176 91
5977 6177 59
5978 6178 68
5979 6179 64
5980 6180 77
5981 6181 68
5982 6182 89
5983 6183 70
5984 6184 73
5985 6185 72
5986 6186 57
5987 6187 70
5988 6188 99
5989 6189 76
5990 6190 59
5991 6191 53
5992 6192 78
5993 6193 55
5994 6194 74
5995 6195 107
5996 6196 79
5997 6197 72
5998 6198 64
5999 6199 80
6000 6200 72
6001 6201 75
6002 6202 71
6003 6203 117
6004 6204 67
6005 6205 82
6006 6206 57
6007 6207 72
6008 6208 64
6009 6209 57
6010 6210 79
6011 6211 56
6012 6212 71
6013 6213 81
6014 6214 43
6015 6215 47
6016 6216 64
6017 6217 55
6018 6218 78
6019 6219 54
6020 6220 87
6021 6221 33
6022 6222 57
6023 6223 59
6024 6224 46
6025 6225 54
6026 6226 46
6027 6227 53
6028 6228 34
6029 6229 40
6030 6230 25
6031 6231 56
6032 6232 41
6033 6233 45
6034 6234 62
6035 6235 70
6036 6236 40
6037 6237 50
6038 6238 44
6039 6239 51
6040 6240 55
6041 6241 39
6042 6242 70
6043 6243 63
6044 6244 60
6045 6245 44
6046 6246 35
6047 6247 54
6048 6248 48
6049 6249 61
6050 6250 55
6051 6251 39
6052 6252 52
6053 6253 58
6054 6254 48
6055 6255 48
6056 6256 58
6057 6257 40
6058 6258 50
6059 6259 56
6060 6260 56
6061 6261 64
6062 6262 54
6063 6263 47
6064 6264 69
6065 6265 52
6066 6266 59
6067 6267 60
6068 6268 47
6069 6269 61
6070 6270 66
6071 6271 58
6072 6272 54
6073 6273 45
6074 6274 55
6075 6275 64
6076 6276 51
6077 6277 67
6078 6278 44
6079 6279 66
6080 6280 51
6081 6281 60
6082 6282 61
6083 6283 67
6084 6284 76
6085 6285 79
6086 6286 76
6087 6287 78
6088 6288 98
6089 6289 87
6090 6290 70
6091 6291 78
6092 6292 77
6093 6293 72
6094 6294 68
6095 6295 80
6096 6296 67
6097 6297 74
6098 6298 94
6099 6299 95
6100 6300 75
6101 6301 88
6102 6302 93
6103 6303 91
6104 6304 72
6105 6305 89
6106 6306 81
6107 6307 78
6108 6308 85
6109 6309 88
6110 6310 83
6111 6311 69
6112 6312 58
6113 6313 77
6114 6314 80
6115 6315 87
6116 6316 94
6117 6317 89
6118 6318 87
6119 6319 55
6120 6320 79
6121 6321 74
6122 6322 82
6123 6323 86
6124 6324 88
6125 6325 92
6126 6326 85
6127 6327 74
6128 6328 82
6129 6329 99
6130 6330 72
6131 6331 106
6132 6332 74
6133 6333 75
6134 6334 92
6135 6335 73
6136 6336 73
6137 6337 74
6138 6338 83
6139 6339 78
6140 6340 54
6141 6341 62
6142 6342 43
6143 6343 74
6144 6344 56
6145 6345 37
6146 6346 55
6147 6347 73
6148 6348 87
6149 6349 62
6150 6350 50
6151 6351 82
6152 6352 72
6153 6353 51
6154 6354 65
6155 6355 61
6156 6356 43
6157 6357 54
6158 6358 69
6159 6359 71
6160 6360 63
6161 6361 48
6162 6362 60
6163 6363 68
6164 6364 65
6165 6365 53
6166 6366 48
6167 6367 61
6168 6368 77
6169 6369 63
6170 6370 87
6171 6371 69
6172 6372 70
6173 6373 48
6174 6374 61
6175 6375 65
6176 6376 62
6177 6377 52
6178 6378 55
6179 6379 71
6180 6380 64
6181 6381 69
6182 6382 64
6183 6383 65
6184 6384 60
6185 6385 76
6186 6386 48
6187 6387 53
6188 6388 56
6189 6389 64
6190 6390 53
6191 6391 58
6192 6392 57
6193 6393 51
6194 6394 79
6195 6395 60
6196 6396 59
6197 6397 67
6198 6398 78
6199 6399 70
6200 6400 77
6201 6401 56
6202 6402 84
6203 6403 71
6204 6404 55
6205 6405 82
6206 6406 73
6207 6407 74
6208 6408 93
6209 6409 81
6210 6410 74
6211 6411 75
6212 6412 71
6213 6413 82
6214 6414 57
6215 6415 51
6216 6416 78
6217 6417 81
6218 6418 91
6219 6419 74
6220 6420 75
6221 6421 68
6222 6422 81
6223 6423 66
6224 6424 69
6225 6425 56
6226 6426 75
6227 6427 60
6228 6428 74
6229 6429 72
6230 6430 85
6231 6431 66
6232 6432 70
6233 6433 57
6234 6434 51
6235 6435 67
6236 6436 62
6237 6437 45
6238 6438 30
6239 6439 60
6240 6440 50
6241 6441 58
6242 6442 36
6243 6443 37
6244 6444 39
6245 6445 20
6246 6446 50
6247 6447 34
6248 6448 30
6249 6449 24
6250 6450 26
6251 6451 28
6252 6452 18
6253 6453 35
6254 6454 41
6255 6455 24
6256 6456 32
6257 6457 36
6258 6458 30
6259 6459 19
6260 6460 28
6261 6461 36
6262 6462 20
6263 6463 31
6264 6464 26
6265 6465 23
6266 6466 26
6267 6467 38
6268 6468 42
6269 6469 26
6270 6470 40
6271 6471 32
6272 6472 35
6273 6473 25
6274 6474 34
6275 6475 44
6276 6476 52
6277 6477 46
6278 6478 59
6279 6479 64
6280 6480 53
6281 6481 43
6282 6482 52
6283 6483 48
6284 6484 41
6285 6485 34
6286 6486 38
6287 6487 39
6288 6488 55
6289 6489 37
6290 6490 46
6291 6491 52
6292 6492 41
6293 6493 56
6294 6494 45
6295 6495 48
6296 6496 51
6297 6497 40
6298 6498 63
6299 6499 51
6300 6500 46
6301 6501 46
6302 6502 59
6303 6503 47
6304 6504 44
6305 6505 63
6306 6506 58
6307 6507 57
6308 6508 73
6309 6509 80
6310 6510 73
6311 6511 70
6312 6512 60
6313 6513 68
6314 6514 64
6315 6515 70
6316 6516 78
6317 6517 64
6318 6518 77
6319 6519 63
6320 6520 63
6321 6521 66
6322 6522 70
6323 6523 69
6324 6524 71
6325 6525 66
6326 6526 41
6327 6527 45
6328 6528 57
6329 6529 46
6330 6530 68
6331 6531 63
6332 6532 60
6333 6533 44
6334 6534 48
6335 6535 52
6336 6536 46
6337 6537 36
6338 6538 60
6339 6539 49
6340 6540 43
6341 6541 43
6342 6542 51
6343 6543 56
6344 6544 61
6345 6545 73
6346 6546 65
6347 6547 45
6348 6548 35
6349 6549 44
6350 6550 54
6351 6551 63
6352 6552 55
6353 6553 51
6354 6554 52
6355 6555 45
6356 6556 44
6357 6557 66
6358 6558 60
6359 6559 51
6360 6560 38
6361 6561 44
6362 6562 60
6363 6563 46
6364 6564 52
6365 6565 31
6366 6566 65
6367 6567 64
6368 6568 67
6369 6569 55
6370 6570 51
6371 6571 65
6372 6572 51
6373 6573 68
6374 6574 60
6375 6575 55
6376 6576 68
6377 6577 51
6378 6578 45
6379 6579 61
6380 6580 51
6381 6581 66
6382 6582 47
6383 6583 48
6384 6584 37
6385 6585 47
6386 6586 45
6387 6587 45
6388 6588 40
6389 6589 55
6390 6590 55
6391 6591 46
6392 6592 48
6393 6593 39
6394 6594 48
6395 6595 42
6396 6596 53
6397 6597 44
6398 6598 52
6399 6599 60
6400 6600 61
6401 6601 39
6402 6602 40
6403 6603 49
6404 6604 32
6405 6605 41
6406 6606 41
6407 6607 50
6408 6608 45
6409 6609 32
6410 6610 43
6411 6611 47
6412 6612 44
6413 6613 36
6414 6614 38
6415 6615 41
6416 6616 40
6417 6617 39
6418 6618 41
6419 6619 43
6420 6620 50
6421 6621 42
6422 6622 55
6423 6623 59
6424 6624 44
6425 6625 50
6426 6626 41
6427 6627 54
6428 6628 49
6429 6629 47
6430 6630 43
6431 6631 39
6432 6632 35
6433 6633 47
6434 6634 54
6435 6635 45
6436 6636 35
6437 6637 50
6438 6638 41
6439 6639 42
6440 6640 42
6441 6641 38
6442 6642 38
6443 6643 41
6444 6644 33
6445 6645 32
6446 6646 46
6447 6647 38
6448 6648 45
6449 6649 43
6450 6650 41
6451 6651 38
6452 6652 44
6453 6653 40
6454 6654 37
6455 6655 53
6456 6656 49
6457 6657 40
6458 6658 41
6459 6659 50
6460 6660 44
6461 6661 48
6462 6662 39
6463 6663 41
6464 6664 41
6465 6665 40
6466 6666 50
6467 6667 42
6468 6668 51
6469 6669 56
6470 6670 47
6471 6671 56
6472 6672 56
6473 6673 47
6474 6674 58
6475 6675 49
6476 6676 41
6477 6677 44
6478 6678 40
6479 6679 48
6480 6680 41
6481 6681 44
6482 6682 39
6483 6683 38
6484 6684 49
6485 6685 47
6486 6686 39
6487 6687 53
6488 6688 54
6489 6689 44
6490 6690 47
6491 6691 45
6492 6692 57
6493 6693 40
6494 6694 55
6495 6695 48
6496 6696 52
6497 6697 25
6498 6698 60
6499 6699 50
6500 6700 29
6501 6701 38
6502 6702 40
6503 6703 56
6504 6704 50
6505 6705 38
6506 6706 47
6507 6707 39
6508 6708 41
6509 6709 42
6510 6710 43
6511 6711 42
6512 6712 46
6513 6713 45
6514 6714 48
6515 6715 46
6516 6716 42
6517 6717 36
6518 6718 44
6519 6719 39
6520 6720 41
6521 6721 47
6522 6722 35
6523 6723 32
6524 6724 45
6525 6725 32
6526 6726 40
6527 6727 42
6528 6728 32
6529 6729 44
6530 6730 42
6531 6731 41
6532 6732 45
6533 6733 60
6534 6734 52
6535 6735 55
6536 6736 40
6537 6737 38
6538 6738 44
6539 6739 44
6540 6740 50
6541 6741 48
6542 6742 55
6543 6743 63
6544 6744 75
6545 6745 55
6546 6746 54
6547 6747 52
6548 6748 76
6549 6749 53
6550 6750 49
6551 6751 61
6552 6752 59
6553 6753 58
6554 6754 60
6555 6755 71
6556 6756 57
6557 6757 46
6558 6758 54
6559 6759 54
6560 6760 49
6561 6761 69
6562 6762 85
6563 6763 63
6564 6764 63
6565 6765 49
6566 6766 69
6567 6767 68
6568 6768 66
6569 6769 71
6570 6770 63
6571 6771 66
6572 6772 73
6573 6773 72
6574 6774 55
6575 6775 72
6576 6776 69
6577 6777 67
6578 6778 57
6579 6779 68
6580 6780 73
6581 6781 68
6582 6782 74
6583 6783 72
6584 6784 60
6585 6785 68
6586 6786 41
6587 6787 77
6588 6788 53
6589 6789 69
6590 6790 67
6591 6791 77
6592 6792 66
6593 6793 43
6594 6794 78
6595 6795 64
6596 6796 58
6597 6797 76
6598 6798 74
6599 6799 60
6600 6800 77
6601 6801 74
6602 6802 56
6603 6803 49
6604 6804 69
6605 6805 68
6606 6806 72
6607 6807 71
6608 6808 62
6609 6809 66
6610 6810 62
6611 6811 73
6612 6812 69
6613 6813 67
6614 6814 78
6615 6815 94
6616 6816 67
6617 6817 60
6618 6818 67
6619 6819 71
6620 6820 72
6621 6821 76
6622 6822 62
6623 6823 67
6624 6824 82
6625 6825 61
6626 6826 67
6627 6827 68
6628 6828 51
6629 6829 72
6630 6830 77
6631 6831 73
6632 6832 62
6633 6833 72
6634 6834 58
6635 6835 55
6636 6836 68
6637 6837 61
6638 6838 61
6639 6839 70
6640 6840 88
6641 6841 72
6642 6842 61
6643 6843 73
6644 6844 77
6645 6845 78
6646 6846 69
6647 6847 66
6648 6848 52
6649 6849 84
6650 6850 68
6651 6851 83
6652 6852 63
6653 6853 69
6654 6854 76
6655 6855 74
6656 6856 73
6657 6857 83
6658 6858 82
6659 6859 80
6660 6860 81
6661 6861 48
6662 6862 74
6663 6863 55
6664 6864 62
6665 6865 63
6666 6866 66
6667 6867 37
6668 6868 41
6669 6869 66
6670 6870 90
6671 6871 56
6672 6872 69
6673 6873 74
6674 6874 47
6675 6875 54
6676 6876 78
6677 6877 61
6678 6878 56
6679 6879 69
6680 6880 57
6681 6881 59
6682 6882 58
6683 6883 62
6684 6884 61
6685 6885 66
6686 6886 55
6687 6887 51
6688 6888 64
6689 6889 63
6690 6890 73
6691 6891 68
6692 6892 58
6693 6893 63
6694 6894 54
6695 6895 58
6696 6896 71
6697 6897 60
6698 6898 54
6699 6899 45
6700 6900 76
6701 6901 74
6702 6902 67
6703 6903 74
6704 6904 59
6705 6905 57
6706 6906 81
6707 6907 89
6708 6908 76
6709 6909 70
6710 6910 68
6711 6911 57
6712 6912 80
6713 6913 80
6714 6914 72
6715 6915 63
6716 6916 67
6717 6917 75
6718 6918 68
6719 6919 75
6720 6920 49
6721 6921 66
6722 6922 69
6723 6923 44
6724 6924 57
6725 6925 75
6726 6926 71
6727 6927 60
6728 6928 84
6729 6929 74
6730 6930 72
6731 6931 73
6732 6932 59
6733 6933 54
6734 6934 71
6735 6935 69
6736 6936 68
6737 6937 78
6738 6938 62
6739 6939 69
6740 6940 57
6741 6941 64
6742 6942 73
6743 6943 53
6744 6944 45
6745 6945 69
6746 6946 57
6747 6947 64
6748 6948 70
6749 6949 55
6750 6950 48
6751 6951 51
6752 6952 62
6753 6953 72
6754 6954 59
6755 6955 74
6756 6956 59
6757 6957 48
6758 6958 48
6759 6959 59
6760 6960 66
6761 6961 61
6762 6962 71
6763 6963 75
6764 6964 47
6765 6965 56
6766 6966 73
6767 6967 49
6768 6968 71
6769 6969 70
6770 6970 71
6771 6971 53
6772 6972 59
6773 6973 64
6774 6974 68
6775 6975 51
6776 6976 59
6777 6977 59
6778 6978 47
6779 6979 70
6780 6980 67
6781 6981 72
6782 6982 68
6783 6983 70
6784 6984 62
6785 6985 80
6786 6986 67
6787 6987 74
6788 6988 60
6789 6989 70
6790 6990 68
6791 6991 62
6792 6992 64
6793 6993 69
6794 6994 68
6795 6995 59
6796 6996 72
6797 6997 73
6798 6998 64
6799 6999 60
6800 7000 47
6801 7001 53
