# Supplementary material for: Histone variant H2A.Z modulates nucleosome dynamics to promote DNA accessibility
Source: Nat Commun. 2023 Feb 11;14:769. doi: 10.1038/s41467-023-36465-5 (PMC9918499; doi:10.1038/s41467-023-36465-5)
Supplement: Supplementary file 4 — Source Data [file 41467_2023_36465_MOESM4_ESM.zip › data/H2AZ_H2Atail_nucleosome_unwrap_bps.txt]

"unwrapped,bps"
8
9
7
7
7
7
8
9
9
8
7
7
8
7
8
10
7
8
9
10
6
7
7
8
5
15
7
6
9
12
12
6
8
6
11
6
11
11
9
10
6
8
11
5
5
6
7
6
7
10
7
5
7
6
7
5
11
7
5
8
7
9
8
12
5
6
13
7
7
5
4
16
15
12
7
17
15
11
17
17
13
15
16
14
12
12
13
7
12
8
10
13
14
11
7
8
7
7
6
6
12
12
13
6
19
18
18
6
17
9
17
6
16
13
16
16
16
15
16
17
11
17
18
16
19
18
10
11
10
11
8
8
11
13
8
8
12
11
12
11
15
12
11
19
8
10
12
15
11
11
11
7
7
7
7
7
8
5
11
5
10
8
13
7
10
10
10
11
9
5
7
12
10
10
17
11
11
16
5
14
10
16
5
10
10
11
7
5
6
8
8
5
8
5
9
8
8
7
7
8
7
7
10
5
5
7
6
5
7
7
5
7
6
6
5
5
7
5
6
7
6
7
7
7
8
7
5
7
7
5
6
7
5
5
5
3
5
6
5
5
5
7
7
7
7
8
5
5
5
7
5
5
6
4
2
2
2
6
2
5
5
5
5
4
5
5
2
5
2
2
8
8
8
8
8
8
8
8
7
8
8
8
8
8
7
8
8
9
8
8
9
8
10
15
11
8
2
8
2
8
2
2
16
11
10
10
10
9
8
9
12
9
10
9
9
9
10
10
10
11
9
2
7
10
10
2
7
9
3
2
8
15
11
11
2
10
7
10
9
8
9
2
5
3
5
5
5
3
5
7
4
4
3
4
4
4
2
4
5
3
2
3
3
2
4
4
5
5
5
5
3
2
4
5
10
2
4
6
7
6
6
6
7
7
7
10
7
7
7
7
7
7
10
7
7
7
8
6
6
5
5
6
6
6
6
6
6
6
7
7
7
5
6
7
6
6
5
5
5
5
3
5
7
5
5
5
6
6
7
6
5
5
5
5
6
7
6
7
7
7
7
7
7
7
7
9
7
9
2
2
3
3
10
10
2
4
3
5
12
2
2
10
9
2
10
11
11
11
9
9
9
10
8
8
7
2
3
4
3
5
2
3
5
2
8
9
2
8
2
2
3
3
2
2
2
5
3
2
2
2
9
7
8
7
16
10
12
7
11
2
9
2
2
2
2
2
15
2
15
17
7
7
6
8
12
10
7
8
7
7
7
7
7
7
7
8
8
6
6
6
6
6
6
6
6
5
5
6
5
6
6
5
7
7
6
5
5
2
5
2
5
2
5
5
5
5
5
7
7
8
7
6
6
6
7
7
7
7
7
7
7
8
7
5
7
7
6
15
2
2
2
5
2
3
5
6
2
2
2
2
2
2
2
8
7
12
3
14
2
10
10
2
2
2
7
7
10
10
11
12
10
2
2
2
10
8
12
9
9
8
10
9
12
9
10
9
9
7
10
2
2
3
2
2
7
2
2
2
3
4
3
2
3
2
2
2
2
2
2
3
3
5
4
5
5
5
2
2
4
4
5
3
2
2
2
2
7
2
2
2
2
5
2
2
2
10
7
10
11
10
8
3
2
2
3
7
2
2
7
10
9
9
9
10
9
8
11
11
13
12
11
11
12
10
11
11
12
12
11
11
12
12
11
13
11
12
13
11
11
13
10
11
13
11
12
14
11
11
11
13
12
11
11
10
10
11
13
13
13
13
13
10
10
11
12
10
10
11
10
12
10
12
11
11
10
11
12
10
9
13
10
10
12
9
10
10
10
8
8
9
8
8
9
11
12
11
11
10
13
11
11
9
8
11
11
8
9
9
8
9
8
7
9
8
10
7
8
7
8
3
2
8
7
7
7
5
8
8
7
6
8
7
9
8
8
9
8
8
8
9
8
9
8
7
8
10
9
8
10
8
10
11
10
10
10
7
7
8
8
6
9
8
9
11
10
8
8
9
9
9
8
10
2
8
2
8
7
7
2
2
7
6
6
2
7
2
8
2
8
7
7
8
7
7
7
7
7
7
7
9
2
9
7
8
9
8
10
7
7
4
6
7
7
4
7
7
7
3
8
7
7
7
7
7
7
5
2
7
7
7
7
2
7
10
10
8
8
7
10
7
8
7
8
10
12
7
9
8
8
9
8
8
8
8
7
9
8
2
7
2
2
5
9
7
3
7
3
7
6
3
2
2
2
2
7
7
5
3
7
6
4
2
6
7
5
7
8
10
10
8
6
10
7
7
2
7
8
7
7
7
7
2
10
8
6
8
5
7
7
8
8
8
8
8
7
8
8
7
7
8
6
3
5
5
2
8
10
8
9
8
7
9
8
8
6
10
6
7
7
8
7
7
7
8
9
8
6
2
9
2
7
8
7
7
7
8
7
7
8
7
7
7
7
7
7
7
9
7
6
7
8
8
9
9
7
10
11
9
7
8
6
8
10
7
5
7
7
7
2
2
2
6
2
7
2
3
2
2
3
6
6
5
7
2
2
5
5
6
7
5
6
2
8
7
7
8
7
7
7
8
2
8
8
7
7
2
4
2
5
5
5
7
2
2
7
2
2
7
8
6
6
6
2
2
2
2
2
2
2
2
2
2
2
2
2
2
2
2
3
7
2
2
7
7
2
2
2
4
6
3
2
2
3
2
3
5
3
7
5
2
2
2
2
7
2
2
7
2
8
10
2
2
2
2
7
7
7
3
7
7
9
6
2
2
9
8
8
7
6
7
8
7
8
7
8
8
8
8
8
8
8
7
7
5
7
7
5
7
5
5
4
2
7
7
2
2
7
6
5
9
9
7
7
7
7
7
7
6
2
2
2
10
3
2
6
2
2
2
5
2
2
2
2
7
8
8
2
7
5
5
2
6
2
2
2
3
5
5
7
7
2
5
2
5
5
5
7
6
8
7
2
5
7
3
7
7
5
5
5
2
2
5
2
6
7
7
8
8
7
7
8
2
7
8
7
2
2
2
2
2
2
2
6
2
7
2
7
2
7
2
5
5
2
7
5
3
8
2
2
6
7
2
7
8
7
8
8
7
7
8
5
2
2
7
2
2
2
2
2
2
2
2
2
2
2
2
2
2
2
2
2
2
2
2
2
2
2
6
7
2
2
2
2
2
2
2
2
2
2
2
2
2
2
2
3
2
3
2
2
2
4
3
2
2
3
3
4
5
5
5
5
6
4
4
5
6
5
7
5
6
5
3
2
3
2
5
4
5
3
2
7
5
5
2
8
2
2
6
7
7
8
8
5
8
7
2
2
5
5
7
8
8
6
5
5
7
3
5
2
2
2
2
4
3
4
4
5
5
6
6
5
6
5
5
5
5
4
5
5
5
8
5
3
6
6
3
4
2
2
3
2
2
2
2
3
2
3
4
2
3
4
3
3
2
4
4
3
2
2
5
2
3
2
2
4
4
4
5
5
5
2
4
2
2
3
2
2
2
4
3
2
2
9
13
13
9
8
21
22
9
9
12
9
14
9
12
21
8
8
8
8
8
19
17
8
7
21
7
10
11
13
20
19
7
19
21
13
9
13
21
8
10
11
13
21
12
8
8
22
23
23
23
25
24
13
25
24
8
26
30
25
25
26
8
5
9
9
9
8
10
9
7
7
24
26
8
9
8
9
7
7
7
9
8
8
8
6
7
6
6
7
6
7
7
6
7
6
8
6
7
7
7
6
9
20
6
7
5
8
6
6
6
6
8
7
6
6
6
6
7
8
9
8
8
8
5
7
7
13
5
8
7
7
5
7
7
5
5
5
7
7
7
6
7
6
7
5
6
7
8
8
6
6
7
8
6
7
6
7
5
5
7
8
8
13
11
7
13
13
14
10
9
10
8
8
7
7
12
7
5
6
7
5
12
6
7
5
5
6
7
7
8
5
8
2
11
10
8
9
8
9
15
9
13
8
6
9
8
8
8
7
8
16
12
5
12
8
8
12
8
5
5
12
18
14
14
22
17
22
6
8
8
8
20
6
8
6
8
17
5
5
6
19
12
5
5
13
12
9
7
8
19
20
16
6
20
5
8
6
6
7
15
18
14
5
6
6
8
8
6
6
6
10
8
6
6
7
6
7
7
11
6
5
7
6
8
9
9
8
9
7
5
14
9
7
6
6
6
5
6
4
6
4
12
6
5
11
14
11
9
10
6
8
6
6
4
7
8
6
5
6
4
5
5
8
10
8
17
21
21
20
22
22
20
19
19
8
8
9
9
8
8
7
7
6
6
4
5
4
3
7
6
8
10
9
7
7
6
13
8
12
13
7
8
9
6
6
5
14
7
8
14
9
5
9
6
8
7
7
7
6
8
7
8
7
8
9
6
8
21
9
14
14
9
7
7
10
21
9
7
10
7
7
7
22
7
7
6
7
7
9
12
13
7
7
16
7
8
10
8
7
12
12
9
13
6
18
18
20
13
12
8
20
9
6
17
8
9
17
21
20
12
12
12
25
20
11
26
26
24
24
22
22
17
23
19
23
16
16
22
23
23
9
23
21
19
17
22
22
23
16
14
17
23
23
23
19
24
24
23
