# Supplementary material for: Histone variant H2A.Z modulates nucleosome dynamics to promote DNA accessibility
Source: Nat Commun. 2023 Feb 11;14:769. doi: 10.1038/s41467-023-36465-5 (PMC9918499; doi:10.1038/s41467-023-36465-5)
Supplement: Supplementary file 4 — Source Data [file 41467_2023_36465_MOESM4_ESM.zip › data/H2AZ_nucleosome_Ctail-DNA_minimal_distances_1.dat.txt]

1 201 4.9345
2 202 6.2736
3 203 4.6372
4 204 6.6912
5 205 5.0059
6 206 4.7746
7 207 6.9064
8 208 4.7471
9 209 5.0665
10 210 4.7317
11 211 5.4185
12 212 5.57
13 213 4.7346
14 214 5.0194
15 215 5.5773
16 216 6.3537
17 217 4.6939
18 218 4.8031
19 219 4.9334
20 220 4.7293
21 221 5.0464
22 222 4.6924
23 223 5.4101
24 224 8.0043
25 225 7.2358
26 226 5.0949
27 227 6.0454
28 228 4.8385
29 229 5.8474
30 230 5.266
31 231 4.7776
32 232 5.9733
33 233 5.0806
34 234 5.5472
35 235 6.0538
36 236 4.7763
37 237 4.7674
38 238 4.6948
39 239 5.0318
40 240 5.6146
41 241 5.3338
42 242 4.8704
43 243 6.3678
44 244 6.5753
45 245 4.784
46 246 5.0153
47 247 4.7663
48 248 6.3255
49 249 4.7498
50 250 9.749
51 251 5.2499
52 252 4.6716
53 253 4.6972
54 254 4.8143
55 255 8.1501
56 256 4.8092
57 257 5.3094
58 258 5.1239
59 259 4.7706
60 260 5.043
61 261 6.2498
62 262 6.5556
63 263 6.2815
64 264 9.3415
65 265 5.032
66 266 4.6705
67 267 4.729
68 268 4.9077
69 269 4.8193
70 270 6.6642
71 271 7.097
72 272 8.5952
73 273 10.3592
74 274 7.0951
75 275 4.7505
76 276 5.0106
77 277 5.3556
78 278 6.545
79 279 7.2853
80 280 6.4968
81 281 4.9734
82 282 4.8856
83 283 4.6933
84 284 8.5761
85 285 4.9625
86 286 5.809
87 287 6.5523
88 288 6.1668
89 289 7.6712
90 290 5.3976
91 291 6.6778
92 292 7.1807
93 293 4.7496
94 294 5.05
95 295 4.801
96 296 4.8235
97 297 4.9308
98 298 4.7576
99 299 5.0214
100 300 5.0366
101 301 5.1124
102 302 4.6567
103 303 4.8267
104 304 4.886
105 305 4.8176
106 306 5.0177
107 307 5.0085
108 308 4.7996
109 309 5.0221
110 310 4.8492
111 311 4.8998
112 312 5.1391
113 313 5.0224
114 314 4.9752
115 315 4.7948
116 316 4.8629
117 317 4.7925
118 318 4.9575
119 319 4.7605
120 320 4.6557
121 321 4.8784
122 322 5.3074
123 323 7.3055
124 324 4.7765
125 325 5.6611
126 326 4.8403
127 327 7.391
128 328 4.6337
129 329 4.7526
130 330 4.7494
131 331 4.6306
132 332 4.724
133 333 4.8894
134 334 4.8589
135 335 4.7852
136 336 4.6591
137 337 5.4808
138 338 4.7855
139 339 6.6228
140 340 5.8922
141 341 5.0276
142 342 7.1635
143 343 4.7249
144 344 6.6581
145 345 4.7717
146 346 5.0535
147 347 4.7734
148 348 4.8718
149 349 6.9292
150 350 9.1659
151 351 7.2199
152 352 6.6975
153 353 8.0743
154 354 6.6364
155 355 5.0767
156 356 4.9643
157 357 4.7385
158 358 4.8539
159 359 4.8478
160 360 5.1588
161 361 5.1165
162 362 5.2269
163 363 5.0279
164 364 4.8007
165 365 8.325
166 366 7.8236
167 367 6.8391
168 368 5.1887
169 369 6.8957
170 370 8.4936
171 371 5.7559
172 372 7.0262
173 373 4.8932
174 374 6.2418
175 375 7.2559
176 376 6.2668
177 377 5.1142
178 378 6.3893
179 379 4.9459
180 380 4.7402
181 381 8.7073
182 382 4.6874
183 383 6.8388
184 384 4.8581
185 385 6.3812
186 386 5.1594
187 387 4.8556
188 388 5.801
189 389 6.3901
190 390 4.8424
191 391 4.792
192 392 4.9415
193 393 4.8034
194 394 4.7844
195 395 4.7282
196 396 4.8553
197 397 4.6934
198 398 4.9184
199 399 4.7942
200 400 4.6838
201 401 4.7318
202 402 4.7735
203 403 4.7861
204 404 4.7349
205 405 4.641
206 406 5.1395
207 407 4.8557
208 408 6.9901
209 409 6.449
210 410 4.9263
211 411 4.7362
212 412 6.8329
213 413 5.9152
214 414 6.6173
215 415 7.5513
216 416 6.784
217 417 8.6759
218 418 4.9185
219 419 7.3715
220 420 11.1012
221 421 6.8137
222 422 8.6217
223 423 7.4872
224 424 7.12
225 425 4.9001
226 426 6.7118
227 427 4.781
228 428 4.7898
229 429 5.0346
230 430 4.7278
231 431 7.6097
232 432 5.7291
233 433 4.6535
234 434 4.7248
235 435 4.9132
236 436 4.8091
237 437 4.8429
238 438 4.8001
239 439 4.925
240 440 4.8757
241 441 4.91
242 442 4.7873
243 443 4.9521
244 444 4.7087
245 445 4.7382
246 446 4.983
247 447 4.6842
248 448 4.8664
249 449 4.7069
250 450 4.7179
251 451 4.7408
252 452 4.6765
253 453 4.9356
254 454 5.9607
255 455 4.7622
256 456 4.7466
257 457 6.5171
258 458 4.8459
259 459 4.7994
260 460 5.1443
261 461 5.1614
262 462 4.6814
263 463 4.6599
264 464 4.9261
265 465 4.8462
266 466 4.7651
267 467 4.9203
268 468 4.8749
269 469 4.7253
270 470 4.7451
271 471 4.8618
272 472 4.9691
273 473 4.7133
274 474 4.8258
275 475 4.863
276 476 4.8218
277 477 4.8002
278 478 4.6891
279 479 5.0307
280 480 4.7253
281 481 4.9411
282 482 4.7984
283 483 4.9942
284 484 4.8646
285 485 4.7654
286 486 4.9299
287 487 4.6925
288 488 4.6875
289 489 4.9312
290 490 4.8255
291 491 6.6176
292 492 5.0685
293 493 4.8336
294 494 5.7819
295 495 4.8201
296 496 4.8307
297 497 5.1846
298 498 4.6953
299 499 4.772
300 500 4.7852
301 501 6.4377
302 502 4.7936
303 503 6.5088
304 504 5.6783
305 505 4.8017
306 506 4.7546
307 507 4.7216
308 508 4.8675
309 509 5.365
310 510 5.0824
311 511 4.9004
312 512 4.7846
313 513 4.6313
314 514 4.6171
315 515 4.8888
316 516 4.6216
317 517 4.7329
318 518 4.8088
319 519 4.9892
320 520 4.6276
321 521 7.1146
322 522 7.1089
323 523 8.6044
324 524 4.9564
325 525 5.7053
326 526 4.7585
327 527 5.2268
328 528 4.8108
329 529 4.776
330 530 4.7754
331 531 4.7187
332 532 5.2712
333 533 7.6906
334 534 6.2877
335 535 7.1605
336 536 5.0293
337 537 6.8225
338 538 9.2529
339 539 9.3552
340 540 8.9983
341 541 6.5038
342 542 6.9012
343 543 8.2402
344 544 6.2308
345 545 10.9112
346 546 5.4835
347 547 7.677
348 548 10.3883
349 549 7.9513
350 550 4.8906
351 551 8.1951
352 552 9.2546
353 553 5.6393
354 554 6.3894
355 555 7.5133
356 556 9.6309
357 557 6.0951
358 558 8.784
359 559 4.8032
360 560 6.147
361 561 6.6844
362 562 4.7462
363 563 5.8925
364 564 6.2705
365 565 6.4875
366 566 6.7542
367 567 6.1555
368 568 4.7777
369 569 6.5454
370 570 8.7961
371 571 6.134
372 572 10.4112
373 573 7.0943
374 574 6.1284
375 575 7.2492
376 576 5.5495
377 577 13.6818
378 578 9.5216
379 579 14.7119
380 580 16.975
381 581 11.929
382 582 10.6792
383 583 8.0667
384 584 10.8382
385 585 12.3969
386 586 10.0108
387 587 10.0964
388 588 7.8183
389 589 11.5923
390 590 9.5861
391 591 12.6107
392 592 14.4829
393 593 13.2496
394 594 13.27
395 595 8.2589
396 596 8.7756
397 597 14.6888
398 598 8.4872
399 599 7.0028
400 600 6.8791
401 601 14.2666
402 602 16.0491
403 603 13.4027
404 604 13.5943
405 605 11.1073
406 606 11.9251
407 607 14.3562
408 608 13.9659
409 609 9.2353
410 610 12.7775
411 611 13.7848
412 612 12.2956
413 613 9.1336
414 614 10.5114
415 615 9.5666
416 616 14.6224
417 617 12.5262
418 618 12.9097
419 619 12.7342
420 620 20.4712
421 621 12.2178
422 622 14.3426
423 623 14.2795
424 624 20.777
425 625 19.5209
426 626 19.0045
427 627 19.5864
428 628 16.3577
429 629 20.9445
430 630 16.3435
431 631 11.1768
432 632 8.3361
433 633 12.4806
434 634 13.1661
435 635 9.1511
436 636 11.3619
437 637 16.6081
438 638 19.4849
439 639 19.7074
440 640 23.7748
441 641 22.6413
442 642 15.1221
443 643 14.6658
444 644 18.0221
445 645 16.3068
446 646 14.7384
447 647 10.9495
448 648 14.9383
449 649 15.2093
450 650 20.8045
451 651 17.9353
452 652 20.9906
453 653 12.9603
454 654 14.5883
455 655 15.663
456 656 18.9013
457 657 19.0479
458 658 21.2797
459 659 20.0176
460 660 16.3047
461 661 16.8536
462 662 14.0777
463 663 16.8215
464 664 16.1752
465 665 17.2423
466 666 14.5071
467 667 16.2095
468 668 15.1827
469 669 12.373
470 670 11.2193
471 671 10.1807
472 672 17.8748
473 673 19.271
474 674 23.503
475 675 19.8808
476 676 20.0872
477 677 17.9232
478 678 21.3408
479 679 15.2955
480 680 16.0363
481 681 14.4105
482 682 8.6378
483 683 11.0477
484 684 10.462
485 685 12.3687
486 686 11.857
487 687 13.5123
488 688 11.3491
489 689 11.6688
490 690 11.8881
491 691 11.9817
492 692 11.4144
493 693 12.2708
494 694 11.4441
495 695 12.378
496 696 12.0289
497 697 12.2549
498 698 13.1041
499 699 13.5101
500 700 14.021
501 701 16.8744
502 702 14.588
503 703 13.3341
504 704 13.1423
505 705 16.4948
506 706 16.4177
507 707 13.0353
508 708 10.2347
509 709 13.1623
510 710 9.1245
511 711 10.0152
512 712 7.5435
513 713 6.8984
514 714 9.0839
515 715 8.3236
516 716 6.5988
517 717 8.1391
518 718 8.3886
519 719 6.5975
520 720 7.169
521 721 8.1128
522 722 12.43
523 723 9.068
524 724 7.7545
525 725 8.285
526 726 10.5343
527 727 10.9326
528 728 10.9382
529 729 9.8394
530 730 9.3896
531 731 10.0521
532 732 11.7075
533 733 9.756
534 734 9.2345
535 735 8.0064
536 736 7.4112
537 737 5.2496
538 738 5.9297
539 739 4.7145
540 740 7.4522
541 741 7.7577
542 742 4.9172
543 743 6.9177
544 744 4.9501
545 745 7.7599
546 746 6.6908
547 747 6.7606
548 748 4.9533
549 749 6.0352
550 750 6.2724
551 751 4.8423
552 752 8.086
553 753 6.5457
554 754 4.7931
555 755 5.2752
556 756 4.7533
557 757 7.1565
558 758 5.0704
559 759 4.9606
560 760 4.8521
561 761 4.9475
562 762 10.8935
563 763 8.3785
564 764 6.8326
565 765 7.6612
566 766 10.2665
567 767 9.2686
568 768 10.8536
569 769 11.7256
570 770 13.2346
571 771 14.5982
572 772 10.3653
573 773 8.2547
574 774 9.1047
575 775 6.2124
576 776 8.2291
577 777 10.1978
578 778 9.9154
579 779 8.8666
580 780 8.3448
581 781 10.3154
582 782 10.1111
583 783 7.9026
584 784 13.0501
585 785 8.4497
586 786 9.2776
587 787 8.8624
588 788 10.0049
589 789 10.0494
590 790 11.5699
591 791 10.1155
592 792 9.1076
593 793 8.7367
594 794 6.9125
595 795 6.5366
596 796 6.5333
597 797 8.2127
598 798 8.1954
599 799 8.2646
600 800 6.1663
601 801 6.826
602 802 5.8841
603 803 7.2487
604 804 8.1061
605 805 7.1517
606 806 7.1814
607 807 6.3937
608 808 7.5418
609 809 7.8633
610 810 7.1118
611 811 6.1175
612 812 6.9758
613 813 7.1965
614 814 5.5545
615 815 6.1098
616 816 7.1656
617 817 9.3473
618 818 6.345
619 819 7.7739
620 820 6.9481
621 821 6.0032
622 822 6.7056
623 823 5.5792
624 824 6.1729
625 825 6.4493
626 826 6.3176
627 827 6.0798
628 828 6.1584
629 829 6.2006
630 830 6.5121
631 831 6.4576
632 832 7.1372
633 833 6.333
634 834 6.0015
635 835 6.1859
636 836 6.2002
637 837 6.1582
638 838 7.4603
639 839 5.9259
640 840 6.5995
641 841 6.6426
642 842 6.1403
643 843 6.0781
644 844 6.0764
645 845 7.9778
646 846 8.4385
647 847 6.3139
648 848 8.0061
649 849 6.0912
650 850 6.6092
651 851 8.2304
652 852 8.6664
653 853 7.0181
654 854 7.2933
655 855 6.2372
656 856 8.1058
657 857 8.2397
658 858 8.0517
659 859 6.0445
660 860 8.5706
661 861 10.0826
662 862 9.6663
663 863 8.2271
664 864 8.1888
665 865 7.9185
666 866 8.3527
667 867 8.0014
668 868 6.8992
669 869 7.402
670 870 7.9402
671 871 6.6584
672 872 8.2117
673 873 9.3917
674 874 12.7464
675 875 12.5331
676 876 12.464
677 877 12.4476
678 878 9.8806
679 879 10.6549
680 880 10.209
681 881 13.5199
682 882 10.5847
683 883 11.2931
684 884 8.7082
685 885 9.2766
686 886 12.124
687 887 10.5361
688 888 9.8109
689 889 7.8391
690 890 9.7015
691 891 7.0908
692 892 6.6866
693 893 6.522
694 894 8.5388
695 895 6.3417
696 896 8.6377
697 897 8.0239
698 898 10.7026
699 899 7.6988
700 900 10.31
701 901 9.0199
702 902 10.0967
703 903 12.0905
704 904 9.3954
705 905 10.1716
706 906 11.0035
707 907 7.6527
708 908 6.3212
709 909 6.4857
710 910 6.3904
711 911 7.0366
712 912 6.2407
713 913 10.1741
714 914 9.8167
715 915 11.8684
716 916 10.109
717 917 11.8502
718 918 10.1772
719 919 8.7486
720 920 11.0608
721 921 11.8541
722 922 11.5573
723 923 10.1986
724 924 8.3652
725 925 9.9117
726 926 8.1694
727 927 6.3304
728 928 8.3561
729 929 10.7925
730 930 9.3052
731 931 9.7267
732 932 8.6725
733 933 10.6846
734 934 9.2021
735 935 12.0232
736 936 8.9048
737 937 8.049
738 938 7.5025
739 939 7.8264
740 940 9.9763
741 941 8.3291
742 942 8.4365
743 943 9.6789
744 944 9.0337
745 945 10.0544
746 946 9.3485
747 947 10.2862
748 948 11.0139
749 949 11.2187
750 950 10.8771
751 951 11.0148
752 952 9.9461
753 953 8.0138
754 954 11.4785
755 955 12.3975
756 956 12.0417
757 957 12.2404
758 958 14.6853
759 959 10.199
760 960 11.5569
761 961 11.9919
762 962 9.3082
763 963 6.5529
764 964 6.0923
765 965 8.5924
766 966 8.1461
767 967 11.2574
768 968 9.635
769 969 6.7751
770 970 8.8425
771 971 8.5533
772 972 9.3028
773 973 10.1929
774 974 8.5341
775 975 9.5524
776 976 7.1341
777 977 8.299
778 978 10.6414
779 979 11.7323
780 980 12.2692
781 981 8.2027
782 982 11.1636
783 983 12.0073
784 984 11.1911
785 985 10.4423
786 986 9.5899
787 987 11.4602
788 988 10.874
789 989 9.8693
790 990 6.4788
791 991 9.248
792 992 6.4343
793 993 6.4406
794 994 5.9816
795 995 8.6986
796 996 9.9113
797 997 9.6352
798 998 10.0377
799 999 11.3378
800 1000 8.5574
801 1001 12.1458
802 1002 10.9424
803 1003 11.6715
804 1004 12.0016
805 1005 10.9262
806 1006 8.2905
807 1007 10.877
808 1008 9.8425
809 1009 8.7126
810 1010 6.3175
811 1011 5.7312
812 1012 5.8899
813 1013 5.7701
814 1014 6.1266
815 1015 6.0563
816 1016 9.7719
817 1017 8.4909
818 1018 8.5101
819 1019 8.8829
820 1020 9.2112
821 1021 8.7977
822 1022 8.991
823 1023 8.3274
824 1024 8.6262
825 1025 8.9597
826 1026 9.1058
827 1027 9.4606
828 1028 10.463
829 1029 12.0545
830 1030 10.5236
831 1031 6.596
832 1032 8.283
833 1033 8.3856
834 1034 5.4083
835 1035 6.7408
836 1036 10.1192
837 1037 13.8332
838 1038 16.3042
839 1039 15.2105
840 1040 14.1545
841 1041 15.962
842 1042 14.3907
843 1043 13.5153
844 1044 12.5135
845 1045 12.3815
846 1046 14.572
847 1047 10.9942
848 1048 12.7438
849 1049 12.773
850 1050 13.1067
851 1051 13.0897
852 1052 11.5985
853 1053 13.5491
854 1054 9.5294
855 1055 13.4635
856 1056 12.0019
857 1057 11.6594
858 1058 11.858
859 1059 7.1553
860 1060 7.4036
861 1061 8.696
862 1062 10.8834
863 1063 10.4767
864 1064 10.0307
865 1065 12.5725
866 1066 10.7015
867 1067 8.1142
868 1068 8.8639
869 1069 7.5922
870 1070 7.7039
871 1071 8.4559
872 1072 7.529
873 1073 6.465
874 1074 7.663
875 1075 7.8972
876 1076 5.9341
877 1077 5.9298
878 1078 8.0947
879 1079 6.1353
880 1080 5.8171
881 1081 9.4506
882 1082 6.1005
883 1083 8.3293
884 1084 10.7557
885 1085 12.2482
886 1086 11.0266
887 1087 12.3734
888 1088 7.9088
889 1089 11.6387
890 1090 13.3071
891 1091 11.6832
892 1092 12.6131
893 1093 14.884
894 1094 12.8885
895 1095 13.1116
896 1096 7.6981
897 1097 9.1556
898 1098 12.7915
899 1099 8.2848
900 1100 13.0897
901 1101 10.2573
902 1102 7.7912
903 1103 8.1967
904 1104 6.2529
905 1105 12.3846
906 1106 15.2097
907 1107 8.7512
908 1108 11.0121
909 1109 13.8544
910 1110 13.6171
911 1111 15.9953
912 1112 15.1685
913 1113 16.6951
914 1114 14.7176
915 1115 13.2771
916 1116 9.8801
917 1117 11.12
918 1118 13.3234
919 1119 11.6872
920 1120 7.5505
921 1121 14.359
922 1122 21.2765
923 1123 18.5735
924 1124 16.2256
925 1125 12.5592
926 1126 14.7834
927 1127 19.4257
928 1128 18.1494
929 1129 19.0623
930 1130 20.3987
931 1131 13.3695
932 1132 13.0814
933 1133 10.0573
934 1134 11.9646
935 1135 10.4159
936 1136 9.9122
937 1137 8.9496
938 1138 8.0161
939 1139 12.4107
940 1140 12.199
941 1141 8.552
942 1142 10.0189
943 1143 16.4853
944 1144 8.327
945 1145 8.3999
946 1146 8.7267
947 1147 8.654
948 1148 11.0399
949 1149 11.5366
950 1150 10.5452
951 1151 12.4607
952 1152 12.1149
953 1153 10.9533
954 1154 11.5031
955 1155 8.8245
956 1156 10.6744
957 1157 12.4534
958 1158 10.2205
959 1159 14.7638
960 1160 18.6285
961 1161 21.7276
962 1162 21.6843
963 1163 10.9944
964 1164 15.4022
965 1165 12.8727
966 1166 15.3245
967 1167 13.1727
968 1168 19.7368
969 1169 12.1759
970 1170 12.7391
971 1171 9.9795
972 1172 9.1237
973 1173 10.9309
974 1174 15.1244
975 1175 12.8362
976 1176 13.3938
977 1177 20.4916
978 1178 20.0182
979 1179 21.6903
980 1180 21.5359
981 1181 27.0767
982 1182 25.8035
983 1183 22.6483
984 1184 26.4779
985 1185 27.0994
986 1186 23.6681
987 1187 20.5852
988 1188 16.9143
989 1189 18.2919
990 1190 22.3133
991 1191 24.0376
992 1192 19.9463
993 1193 19.5567
994 1194 23.6469
995 1195 21.0159
996 1196 18.6821
997 1197 25.2717
998 1198 24.5981
999 1199 25.9821
1000 1200 25.7062
1001 1201 22.0403
1002 1202 26.4718
1003 1203 26.4513
1004 1204 29.9997
1005 1205 29.231
1006 1206 19.917
1007 1207 21.604
1008 1208 24.9828
1009 1209 23.3716
1010 1210 24.6152
1011 1211 25.3904
1012 1212 25.8621
1013 1213 25.0963
1014 1214 27.9747
1015 1215 27.6754
1016 1216 11.0217
1017 1217 12.0176
1018 1218 17.4321
1019 1219 29.6847
1020 1220 27.5822
1021 1221 25.8069
1022 1222 26.7618
1023 1223 26.9955
1024 1224 29.0671
1025 1225 32.105
1026 1226 26.0016
1027 1227 24.0337
1028 1228 23.8693
1029 1229 28.632
1030 1230 30.9018
1031 1231 31.5067
1032 1232 28.0537
1033 1233 25.9485
1034 1234 30.8485
1035 1235 27.8715
1036 1236 19.5143
1037 1237 17.8246
1038 1238 21.7862
1039 1239 12.737
1040 1240 13.3626
1041 1241 14.0551
1042 1242 16.752
1043 1243 23.3147
1044 1244 21.5851
1045 1245 20.7104
1046 1246 21.2622
1047 1247 15.1728
1048 1248 16.9587
1049 1249 15.1477
1050 1250 12.0353
1051 1251 10.5588
1052 1252 13.7496
1053 1253 11.9728
1054 1254 14.7003
1055 1255 15.8035
1056 1256 19.3036
1057 1257 18.7272
1058 1258 18.7432
1059 1259 18.8037
1060 1260 18.8484
1061 1261 18.9402
1062 1262 18.868
1063 1263 24.7212
1064 1264 17.3468
1065 1265 19.5824
1066 1266 16.2013
1067 1267 15.2629
1068 1268 23.0085
1069 1269 18.6752
1070 1270 19.1901
1071 1271 24.0471
1072 1272 22.7252
1073 1273 21.0965
1074 1274 24.4134
1075 1275 23.9657
1076 1276 20.8548
1077 1277 21.9588
1078 1278 18.8705
1079 1279 18.7415
1080 1280 19.3199
1081 1281 16.842
1082 1282 17.6737
1083 1283 16.8072
1084 1284 17.71
1085 1285 16.3836
1086 1286 15.1078
1087 1287 14.2761
1088 1288 16.4525
1089 1289 15.1349
1090 1290 16.0767
1091 1291 17.5872
1092 1292 16.9296
1093 1293 14.4911
1094 1294 16.3258
1095 1295 16.7679
1096 1296 17.5898
1097 1297 17.9287
1098 1298 17.1964
1099 1299 17.6627
1100 1300 20.2416
1101 1301 21.0911
1102 1302 19.9476
1103 1303 22.1445
1104 1304 23.7431
1105 1305 23.102
1106 1306 20.2279
1107 1307 23.2657
1108 1308 23.6373
1109 1309 22.402
1110 1310 23.5634
1111 1311 23.2992
1112 1312 23.7287
1113 1313 22.311
1114 1314 22.4435
1115 1315 23.9258
1116 1316 24.1214
1117 1317 24.0814
1118 1318 24.1934
1119 1319 24.0918
1120 1320 22.9224
1121 1321 23.3214
1122 1322 22.2417
1123 1323 21.8144
1124 1324 22.8161
1125 1325 21.1938
1126 1326 19.9933
1127 1327 18.7244
1128 1328 22.195
1129 1329 21.2788
1130 1330 18.3672
1131 1331 16.4269
1132 1332 16.3919
1133 1333 18.1035
1134 1334 19.9093
1135 1335 15.6304
1136 1336 19.9688
1137 1337 19.4666
1138 1338 18.8442
1139 1339 22.6252
1140 1340 21.996
1141 1341 21.6115
1142 1342 17.4123
1143 1343 19.5777
1144 1344 19.9247
1145 1345 20.3321
1146 1346 19.5057
1147 1347 19.8025
1148 1348 19.2592
1149 1349 20.685
1150 1350 19.5265
1151 1351 20.9813
1152 1352 20.3041
1153 1353 21.4595
1154 1354 20.1522
1155 1355 19.7087
1156 1356 19.9548
1157 1357 21.5728
1158 1358 20.326
1159 1359 22.2263
1160 1360 22.8308
1161 1361 23.1378
1162 1362 23.6975
1163 1363 22.5816
1164 1364 24.9517
1165 1365 23.9742
1166 1366 27.0506
1167 1367 26.3717
1168 1368 23.5059
1169 1369 22.213
1170 1370 22.4879
1171 1371 19.1589
1172 1372 21.1827
1173 1373 22.8487
1174 1374 21.2809
1175 1375 21.7052
1176 1376 21.3156
1177 1377 23.6341
1178 1378 21.5854
1179 1379 23.7686
1180 1380 25.3169
1181 1381 24.0869
1182 1382 23.1468
1183 1383 21.0627
1184 1384 20.557
1185 1385 20.5229
1186 1386 23.8267
1187 1387 22.7443
1188 1388 24.0459
1189 1389 21.3984
1190 1390 21.4186
1191 1391 22.8387
1192 1392 21.4858
1193 1393 20.8959
1194 1394 18.6036
1195 1395 20.5402
1196 1396 19.5254
1197 1397 20.2301
1198 1398 19.5464
1199 1399 21.1112
1200 1400 21.842
1201 1401 17.8911
1202 1402 16.8498
1203 1403 20.2615
1204 1404 19.6217
1205 1405 21.6025
1206 1406 23.4894
1207 1407 23.7529
1208 1408 22.7121
1209 1409 24.0417
1210 1410 23.4311
1211 1411 22.0563
1212 1412 22.0766
1213 1413 21.338
1214 1414 19.302
1215 1415 22.4403
1216 1416 21.5201
1217 1417 22.5315
1218 1418 21.5639
1219 1419 24.1113
1220 1420 23.3575
1221 1421 16.8968
1222 1422 19.2702
1223 1423 12.7505
1224 1424 13.8325
1225 1425 21.7062
1226 1426 21.3135
1227 1427 18.5184
1228 1428 18.6484
1229 1429 18.9466
1230 1430 19.708
1231 1431 23.0768
1232 1432 22.53
1233 1433 23.5291
1234 1434 20.9022
1235 1435 20.9492
1236 1436 20.5993
1237 1437 20.349
1238 1438 19.6073
1239 1439 16.5682
1240 1440 21.7513
1241 1441 20.406
1242 1442 20.7423
1243 1443 22.804
1244 1444 25.498
1245 1445 24.2756
1246 1446 26.8052
1247 1447 25.559
1248 1448 24.5702
1249 1449 22.6283
1250 1450 22.8916
1251 1451 20.5317
1252 1452 23.1306
1253 1453 26.615
1254 1454 20.1243
1255 1455 25.3016
1256 1456 22.4834
1257 1457 19.0555
1258 1458 23.2106
1259 1459 19.548
1260 1460 18.2031
1261 1461 14.7765
1262 1462 16.5913
1263 1463 17.5549
1264 1464 14.8061
1265 1465 18.1493
1266 1466 17.2179
1267 1467 22.4479
1268 1468 18.6558
1269 1469 17.0609
1270 1470 19.7377
1271 1471 20.8439
1272 1472 16.9157
1273 1473 16.5387
1274 1474 16.8685
1275 1475 20.519
1276 1476 26.7414
1277 1477 25.1482
1278 1478 24.3141
1279 1479 25.6247
1280 1480 23.6231
1281 1481 15.8757
1282 1482 19.7449
1283 1483 22.4465
1284 1484 23.2984
1285 1485 23.4637
1286 1486 20.9574
1287 1487 27.3118
1288 1488 30.6152
1289 1489 31.6276
1290 1490 30.1453
1291 1491 31.5504
1292 1492 31.4939
1293 1493 26.7718
1294 1494 25.9189
1295 1495 22.5392
1296 1496 18.8895
1297 1497 15.9597
1298 1498 16.4097
1299 1499 16.9376
1300 1500 15.9153
1301 1501 16.0557
1302 1502 16.4861
1303 1503 17.5031
1304 1504 13.854
1305 1505 18.2856
1306 1506 16.8973
1307 1507 25.9682
1308 1508 30.2536
1309 1509 29.7443
1310 1510 29.7647
1311 1511 30.2197
1312 1512 30.5666
1313 1513 31.2381
1314 1514 30.6802
1315 1515 32.0898
1316 1516 29.4143
1317 1517 31.5921
1318 1518 30.9467
1319 1519 24.9022
1320 1520 21.2636
1321 1521 23.6333
1322 1522 16.2075
1323 1523 15.746
1324 1524 17.4176
1325 1525 16.4885
1326 1526 18.1367
1327 1527 23.252
1328 1528 23.0265
1329 1529 24.2166
1330 1530 23.9677
1331 1531 24.2244
1332 1532 20.7685
1333 1533 30.6542
1334 1534 30.242
1335 1535 28.3806
1336 1536 30.7537
1337 1537 23.61
1338 1538 25.1122
1339 1539 28.4004
1340 1540 25.3831
1341 1541 29.0944
1342 1542 23.3023
1343 1543 27.8837
1344 1544 27.237
1345 1545 30.5721
1346 1546 28.806
1347 1547 30.7175
1348 1548 30.4129
1349 1549 29.1559
1350 1550 33.5866
1351 1551 29.7058
1352 1552 30.9488
1353 1553 27.6767
1354 1554 30.1468
1355 1555 30.0007
1356 1556 31.8204
1357 1557 31.6781
1358 1558 32.5227
1359 1559 31.9392
1360 1560 28.699
1361 1561 28.42
1362 1562 30.3718
1363 1563 32.3916
1364 1564 31.4007
1365 1565 28.6196
1366 1566 25.8463
1367 1567 25.2554
1368 1568 27.0194
1369 1569 30.3078
1370 1570 25.8954
1371 1571 29.7979
1372 1572 28.497
1373 1573 27.0267
1374 1574 26.3292
1375 1575 19.6718
1376 1576 22.0303
1377 1577 28.5541
1378 1578 18.5838
1379 1579 16.7409
1380 1580 19.0281
1381 1581 18.4132
1382 1582 20.5846
1383 1583 22.921
1384 1584 21.021
1385 1585 20.9709
1386 1586 19.2503
1387 1587 19.4135
1388 1588 21.6117
1389 1589 19.8115
1390 1590 19.8546
1391 1591 19.732
1392 1592 20.3678
1393 1593 20.963
1394 1594 27.3175
1395 1595 22.165
1396 1596 28.6227
1397 1597 24.6371
1398 1598 25.0639
1399 1599 26.7985
1400 1600 29.5549
1401 1601 29.2973
1402 1602 27.8239
1403 1603 28.6765
1404 1604 21.4638
1405 1605 18.7466
1406 1606 19.4075
1407 1607 24.6562
1408 1608 28.9588
1409 1609 19.2312
1410 1610 22.963
1411 1611 19.4298
1412 1612 27.5843
1413 1613 15.3876
1414 1614 17.9549
1415 1615 21.0236
1416 1616 27.0126
1417 1617 29.2526
1418 1618 31.1837
1419 1619 33.2004
1420 1620 29.2595
1421 1621 27.3454
1422 1622 26.6767
1423 1623 22.4102
1424 1624 26.08
1425 1625 26.7128
1426 1626 28.3363
1427 1627 28.3225
1428 1628 25.8975
1429 1629 27.8507
1430 1630 28.4325
1431 1631 29.8708
1432 1632 29.1617
1433 1633 31.5332
1434 1634 32.3481
1435 1635 31.7724
1436 1636 32.6524
1437 1637 30.8761
1438 1638 31.6541
1439 1639 31.5796
1440 1640 33.7661
1441 1641 35.3296
1442 1642 31.9881
1443 1643 32.912
1444 1644 33.3726
1445 1645 34.5846
1446 1646 32.3363
1447 1647 30.6108
1448 1648 33.1045
1449 1649 31.7585
1450 1650 31.6349
1451 1651 30.3965
1452 1652 24.8725
1453 1653 22.5195
1454 1654 22.5787
1455 1655 20.1599
1456 1656 25.3466
1457 1657 20.9905
1458 1658 27.3245
1459 1659 26.0033
1460 1660 32.4303
1461 1661 31.8067
1462 1662 29.6417
1463 1663 31.7354
1464 1664 31.9973
1465 1665 30.5977
1466 1666 33.127
1467 1667 30.7446
1468 1668 27.7641
1469 1669 28.017
1470 1670 30.1203
1471 1671 25.3877
1472 1672 23.153
1473 1673 22.0405
1474 1674 27.1547
1475 1675 26.5157
1476 1676 24.7605
1477 1677 24.1586
1478 1678 24.8995
1479 1679 28.621
1480 1680 26.7441
1481 1681 27.7331
1482 1682 25.8616
1483 1683 23.8463
1484 1684 24.8326
1485 1685 22.0902
1486 1686 27.2688
1487 1687 24.1628
1488 1688 25.7062
1489 1689 26.622
1490 1690 24.169
1491 1691 23.8469
1492 1692 22.1492
1493 1693 23.0125
1494 1694 24.9116
1495 1695 23.766
1496 1696 23.5233
1497 1697 22.1067
1498 1698 21.6903
1499 1699 21.973
1500 1700 23.2545
1501 1701 22.4852
1502 1702 22.3523
1503 1703 21.073
1504 1704 23.0901
1505 1705 21.8291
1506 1706 24.9501
1507 1707 21.8803
1508 1708 21.114
1509 1709 23.0713
1510 1710 21.2233
1511 1711 19.2692
1512 1712 21.1173
1513 1713 21.0695
1514 1714 19.8874
1515 1715 19.1602
1516 1716 20.3035
1517 1717 20.3446
1518 1718 20.9417
1519 1719 22.2121
1520 1720 20.8818
1521 1721 21.5421
1522 1722 22.2568
1523 1723 26.3942
1524 1724 22.8433
1525 1725 23.192
1526 1726 23.3824
1527 1727 20.3892
1528 1728 23.1104
1529 1729 20.654
1530 1730 20.4974
1531 1731 23.0598
1532 1732 23.7011
1533 1733 22.7138
1534 1734 23.6322
1535 1735 20.7747
1536 1736 23.6663
1537 1737 23.0803
1538 1738 26.0305
1539 1739 23.6616
1540 1740 21.9783
1541 1741 21.9135
1542 1742 23.7879
1543 1743 22.8467
1544 1744 23.8122
1545 1745 25.3206
1546 1746 23.5787
1547 1747 24.6684
1548 1748 23.3861
1549 1749 23.1896
1550 1750 23.382
1551 1751 22.6675
1552 1752 26.9434
1553 1753 27.8613
1554 1754 25.8118
1555 1755 25.6122
1556 1756 25.3491
1557 1757 24.6185
1558 1758 25.6422
1559 1759 27.6192
1560 1760 29.5143
1561 1761 30.1125
1562 1762 28.8699
1563 1763 31.4047
1564 1764 24.5876
1565 1765 29.3839
1566 1766 24.4443
1567 1767 24.5811
1568 1768 25.4152
1569 1769 24.697
1570 1770 26.8305
1571 1771 25.1196
1572 1772 28.0936
1573 1773 25.1098
1574 1774 22.2646
1575 1775 22.983
1576 1776 26.6167
1577 1777 24.7277
1578 1778 23.5791
1579 1779 27.8793
1580 1780 25.7328
1581 1781 24.0028
1582 1782 24.7037
1583 1783 28.5765
1584 1784 29.1553
1585 1785 28.174
1586 1786 27.6222
1587 1787 26.9277
1588 1788 29.7432
1589 1789 26.3393
1590 1790 31.4881
1591 1791 28.4976
1592 1792 26.0809
1593 1793 28.6302
1594 1794 23.4694
1595 1795 27.3509
1596 1796 24.8617
1597 1797 28.6372
1598 1798 28
1599 1799 25.3659
1600 1800 27.8054
1601 1801 27.8969
1602 1802 27.4313
1603 1803 27.5626
1604 1804 27.269
1605 1805 26.2361
1606 1806 27.5222
1607 1807 26.9644
1608 1808 27.05
1609 1809 24.6352
1610 1810 26.4517
1611 1811 26.8095
1612 1812 28.0181
1613 1813 27.1208
1614 1814 26.4551
1615 1815 28.833
1616 1816 28.3413
1617 1817 29.3485
1618 1818 31.4671
1619 1819 27.7974
1620 1820 29.841
1621 1821 29.2172
1622 1822 28.1231
1623 1823 24.6716
1624 1824 25.1774
1625 1825 27.1399
1626 1826 28.9522
1627 1827 26.6336
1628 1828 24.1755
1629 1829 25.7342
1630 1830 27.1086
1631 1831 27.3602
1632 1832 29.5429
1633 1833 26.8289
1634 1834 22.657
1635 1835 23.1838
1636 1836 23.4232
1637 1837 24.6303
1638 1838 25.6437
1639 1839 28.8116
1640 1840 25.8136
1641 1841 25.3079
1642 1842 26.6192
1643 1843 27.7461
1644 1844 28.8514
1645 1845 27.6844
1646 1846 25.4327
1647 1847 25.6362
1648 1848 26.7305
1649 1849 24.7943
1650 1850 25.7033
1651 1851 25.4606
1652 1852 23.4356
1653 1853 24.3136
1654 1854 23.6558
1655 1855 23.0918
1656 1856 25.19
1657 1857 23.101
1658 1858 22.7457
1659 1859 23.1717
1660 1860 21.6457
1661 1861 24.1888
1662 1862 21.6875
1663 1863 20.7217
1664 1864 21.7809
1665 1865 22.9239
1666 1866 24.9209
1667 1867 25.2875
1668 1868 19.269
1669 1869 20.334
1670 1870 23.784
1671 1871 23.8312
1672 1872 24.6012
1673 1873 23.858
1674 1874 22.1893
1675 1875 24.2627
1676 1876 23.9698
1677 1877 23.7226
1678 1878 28.0876
1679 1879 29.0082
1680 1880 27.1141
1681 1881 27.8487
1682 1882 29.6155
1683 1883 26.2635
1684 1884 29.9352
1685 1885 27.6969
1686 1886 27.6986
1687 1887 26.6325
1688 1888 28.3707
1689 1889 29.8099
1690 1890 25.4345
1691 1891 27.1648
1692 1892 24.4065
1693 1893 26.4129
1694 1894 22.6754
1695 1895 26.3494
1696 1896 26.3226
1697 1897 25.4076
1698 1898 26.0115
1699 1899 24.7062
1700 1900 25.6496
1701 1901 25.4844
1702 1902 25.3039
1703 1903 24.7058
1704 1904 24.644
1705 1905 28.8269
1706 1906 28.3805
1707 1907 28.2049
1708 1908 27.4129
1709 1909 26.8243
1710 1910 26.6796
1711 1911 24.6361
1712 1912 26.5201
1713 1913 23.2933
1714 1914 23.7091
1715 1915 27.2359
1716 1916 24.939
1717 1917 23.8372
1718 1918 24.6532
1719 1919 26.088
1720 1920 23.8594
1721 1921 24.3748
1722 1922 25.8925
1723 1923 26.2679
1724 1924 25.6563
1725 1925 26.1758
1726 1926 25.655
1727 1927 28.892
1728 1928 26.9995
1729 1929 26.7235
1730 1930 27.6367
1731 1931 29.0379
1732 1932 23.9533
1733 1933 21.7471
1734 1934 27.3816
1735 1935 24.2943
1736 1936 26.0608
1737 1937 26.4364
1738 1938 25.8802
1739 1939 26.0731
1740 1940 25.3191
1741 1941 27.2843
1742 1942 25.7101
1743 1943 26.5546
1744 1944 27.2449
1745 1945 23.7212
1746 1946 24.2508
1747 1947 19.8674
1748 1948 21.153
1749 1949 24.1035
1750 1950 20.5708
1751 1951 21.3027
1752 1952 20.5671
1753 1953 23.3902
1754 1954 24.2744
1755 1955 22.1296
1756 1956 22.6415
1757 1957 25.4324
1758 1958 24.7826
1759 1959 24.3152
1760 1960 22.1646
1761 1961 25.4864
1762 1962 24.1306
1763 1963 23.5934
1764 1964 22.544
1765 1965 22.8859
1766 1966 23.6376
1767 1967 25.8305
1768 1968 24.3648
1769 1969 23.8525
1770 1970 24.5028
1771 1971 20.9633
1772 1972 19.6157
1773 1973 22.9577
1774 1974 25.2932
1775 1975 21.374
1776 1976 19.6386
1777 1977 17.4847
1778 1978 18.7124
1779 1979 22.6978
1780 1980 24.2297
1781 1981 21.4105
1782 1982 22.739
1783 1983 23.535
1784 1984 23.233
1785 1985 23.1586
1786 1986 23.9408
1787 1987 24.4059
1788 1988 25.1391
1789 1989 25.4367
1790 1990 23.4072
1791 1991 23.6617
1792 1992 22.5301
1793 1993 22.2063
1794 1994 23.798
1795 1995 22.7908
1796 1996 22.8802
1797 1997 24.2134
1798 1998 22.3799
1799 1999 22.914
1800 2000 21.9636
1801 2001 21.8266
1802 2002 24.3393
1803 2003 22.8089
1804 2004 22.9847
1805 2005 22.7005
1806 2006 23.7905
1807 2007 22.147
1808 2008 25.4683
1809 2009 23.3073
1810 2010 23.5279
1811 2011 22.8729
1812 2012 22.7968
1813 2013 22.9131
1814 2014 20.9168
1815 2015 21.5021
1816 2016 19.493
1817 2017 19.5449
1818 2018 20.9154
1819 2019 23.2186
1820 2020 22.6761
1821 2021 22.3309
1822 2022 18.9371
1823 2023 20.738
1824 2024 21.2493
1825 2025 19.6926
1826 2026 20.6518
1827 2027 21.5106
1828 2028 20.2555
1829 2029 20.9289
1830 2030 21.7355
1831 2031 24.3417
1832 2032 26.252
1833 2033 27.7045
1834 2034 29.1258
1835 2035 30.4362
1836 2036 24.7197
1837 2037 26.694
1838 2038 25.8523
1839 2039 27.7919
1840 2040 24.4102
1841 2041 24.5845
1842 2042 25.3101
1843 2043 24.0383
1844 2044 25.8654
1845 2045 24.3277
1846 2046 25.8012
1847 2047 26.4728
1848 2048 25.8724
1849 2049 27.2913
1850 2050 24.9165
1851 2051 27.5187
1852 2052 25.5287
1853 2053 25.898
1854 2054 26.5082
1855 2055 24.2876
1856 2056 24.7758
1857 2057 25.4966
1858 2058 25.2014
1859 2059 26.8265
1860 2060 27.0638
1861 2061 25.7205
1862 2062 26.6982
1863 2063 24.9152
1864 2064 28.1566
1865 2065 29.5861
1866 2066 27.0026
1867 2067 28.6205
1868 2068 28.1339
1869 2069 26.2569
1870 2070 26.3158
1871 2071 27.5254
1872 2072 30.3927
1873 2073 25.6925
1874 2074 28.9849
1875 2075 25.344
1876 2076 25.2284
1877 2077 26.3623
1878 2078 26.1502
1879 2079 27.4933
1880 2080 23.9338
1881 2081 25.1345
1882 2082 23.4972
1883 2083 24.0331
1884 2084 22.371
1885 2085 23.3107
1886 2086 25.0796
1887 2087 22.0534
1888 2088 26.4076
1889 2089 25.9356
1890 2090 24.387
1891 2091 23.1555
1892 2092 20.7658
1893 2093 25.6867
1894 2094 25.5441
1895 2095 30.3836
1896 2096 27.23
1897 2097 30.1487
1898 2098 32.8602
1899 2099 29.2523
1900 2100 26.2168
1901 2101 27.9947
1902 2102 30.1859
1903 2103 31.2631
1904 2104 28.2053
1905 2105 32.0355
1906 2106 29.6725
1907 2107 27.5275
1908 2108 29.2787
1909 2109 29.8435
1910 2110 31.1566
1911 2111 30.9828
1912 2112 28.9334
1913 2113 30.4325
1914 2114 30.1151
1915 2115 32.5265
1916 2116 31.6756
1917 2117 33.3503
1918 2118 30.2143
1919 2119 31.6978
1920 2120 31.5286
1921 2121 31.0032
1922 2122 34.4896
1923 2123 32.2789
1924 2124 31.2059
1925 2125 32.1132
1926 2126 33.5175
1927 2127 34.4895
1928 2128 33.4771
1929 2129 32.4811
1930 2130 33.1814
1931 2131 30.2443
1932 2132 28.3775
1933 2133 30.9222
1934 2134 29.8559
1935 2135 29.6773
1936 2136 26.8675
1937 2137 27.983
1938 2138 28.7736
1939 2139 33.0696
1940 2140 32.5838
1941 2141 30.6316
1942 2142 31.7254
1943 2143 31.7236
1944 2144 30.5376
1945 2145 31.3155
1946 2146 33.5975
1947 2147 33.9961
1948 2148 32.4027
1949 2149 30.2713
1950 2150 33.9452
1951 2151 31.1165
1952 2152 32.256
1953 2153 32.7453
1954 2154 32.1381
1955 2155 31.5333
1956 2156 30.8792
1957 2157 33.2239
1958 2158 31.5186
1959 2159 33.4284
1960 2160 31.4308
1961 2161 30.9335
1962 2162 31.4211
1963 2163 32.6713
1964 2164 29.5772
1965 2165 30.9255
1966 2166 31.1176
1967 2167 31.2707
1968 2168 32.8831
1969 2169 32.5252
1970 2170 33.8789
1971 2171 30.7385
1972 2172 30.5058
1973 2173 30.3553
1974 2174 31.7008
1975 2175 30.9426
1976 2176 29.807
1977 2177 29.8469
1978 2178 27.9451
1979 2179 27.6415
1980 2180 29.714
1981 2181 29.2981
1982 2182 30.5801
1983 2183 30.6592
1984 2184 29.6526
1985 2185 29.8028
1986 2186 32.1272
1987 2187 31.9643
1988 2188 31.0406
1989 2189 33.4482
1990 2190 31.0208
1991 2191 29.253
1992 2192 28.7746
1993 2193 32.4
1994 2194 30.0771
1995 2195 30.5591
1996 2196 28.9302
1997 2197 29.0596
1998 2198 29.079
1999 2199 28.289
2000 2200 29.8887
2001 2201 30.4513
2002 2202 30.9643
2003 2203 30.0901
2004 2204 32.6673
2005 2205 31.9107
2006 2206 31.2798
2007 2207 32.6097
2008 2208 32.1407
2009 2209 33.6453
2010 2210 32.9481
2011 2211 31.2511
2012 2212 31.9256
2013 2213 31.0645
2014 2214 30.9821
2015 2215 29.4762
2016 2216 30.8215
2017 2217 31.2299
2018 2218 34.3396
2019 2219 32.6392
2020 2220 32.7974
2021 2221 33.3019
2022 2222 32.4962
2023 2223 32.2556
2024 2224 30.6064
2025 2225 32.1428
2026 2226 32.4556
2027 2227 32.0314
2028 2228 32.8566
2029 2229 33.0806
2030 2230 32.7697
2031 2231 30.2396
2032 2232 31.345
2033 2233 33.5091
2034 2234 32.3236
2035 2235 31.8032
2036 2236 33.2456
2037 2237 33.907
2038 2238 32.787
2039 2239 34.7397
2040 2240 34.8678
2041 2241 36.2915
2042 2242 34.4055
2043 2243 32.479
2044 2244 34.923
2045 2245 36.4557
2046 2246 35.8962
2047 2247 34.1805
2048 2248 33.0068
2049 2249 35.7764
2050 2250 33.6975
2051 2251 32.3799
2052 2252 33.2086
2053 2253 35.0639
2054 2254 33.7459
2055 2255 34.089
2056 2256 34.7576
2057 2257 31.299
2058 2258 34.1898
2059 2259 34.7279
2060 2260 34.8494
2061 2261 34.2742
2062 2262 35.897
2063 2263 34.7381
2064 2264 31.9445
2065 2265 33.4285
2066 2266 34.3809
2067 2267 31.1425
2068 2268 31.0858
2069 2269 28.271
2070 2270 32.6451
2071 2271 34.6464
2072 2272 33.5441
2073 2273 32.2968
2074 2274 34.6976
2075 2275 31.1399
2076 2276 32.291
2077 2277 33.3004
2078 2278 33.8987
2079 2279 32.0208
2080 2280 33.4892
2081 2281 32.2844
2082 2282 29.9538
2083 2283 32.1775
2084 2284 30.1822
2085 2285 31.4052
2086 2286 28.0992
2087 2287 31.5992
2088 2288 31.7637
2089 2289 35.2479
2090 2290 31.4563
2091 2291 33.6751
2092 2292 32.6902
2093 2293 34.0916
2094 2294 32.776
2095 2295 34.1661
2096 2296 34.4979
2097 2297 33.5917
2098 2298 33.3392
2099 2299 33.3728
2100 2300 32.9119
2101 2301 32.407
2102 2302 31.635
2103 2303 34.6633
2104 2304 35.8598
2105 2305 32.1234
2106 2306 31.5823
2107 2307 31.7448
2108 2308 30.9555
2109 2309 31.2251
2110 2310 34.5351
2111 2311 30.159
2112 2312 30.017
2113 2313 30.1806
2114 2314 28.8076
2115 2315 29.7561
2116 2316 33.0148
2117 2317 30.1074
2118 2318 30.1762
2119 2319 30.0522
2120 2320 30.8499
2121 2321 31.3921
2122 2322 30.4049
2123 2323 29.5028
2124 2324 30.9276
2125 2325 29.3445
2126 2326 26.2065
2127 2327 28.4822
2128 2328 29.1457
2129 2329 29.3799
2130 2330 28.2002
2131 2331 27.5253
2132 2332 29.2668
2133 2333 27.253
2134 2334 26.1497
2135 2335 25.0287
2136 2336 28.9216
2137 2337 29.4048
2138 2338 28.2744
2139 2339 24.0839
2140 2340 28.4202
2141 2341 29.812
2142 2342 29.6271
2143 2343 31.1121
2144 2344 29.3665
2145 2345 26.2396
2146 2346 24.7248
2147 2347 24.8414
2148 2348 26.7144
2149 2349 28.2414
2150 2350 27.489
2151 2351 27.8459
2152 2352 28.1927
2153 2353 29.8727
2154 2354 31.1186
2155 2355 29.6576
2156 2356 28.7501
2157 2357 28.7301
2158 2358 26.37
2159 2359 24.5595
2160 2360 28.266
2161 2361 27.018
2162 2362 28.2404
2163 2363 28.8943
2164 2364 25.721
2165 2365 24.1339
2166 2366 21.3829
2167 2367 24.5829
2168 2368 23.6004
2169 2369 28.1639
2170 2370 27.3475
2171 2371 29.1728
2172 2372 26.3738
2173 2373 26.562
2174 2374 26.5597
2175 2375 28.2635
2176 2376 25.2087
2177 2377 24.8309
2178 2378 26.2541
2179 2379 24.6137
2180 2380 23.7131
2181 2381 26.8429
2182 2382 28.7615
2183 2383 25.9638
2184 2384 25.0372
2185 2385 24.8621
2186 2386 24.3181
2187 2387 22.407
2188 2388 25.0611
2189 2389 25.1994
2190 2390 25.4016
2191 2391 26.3456
2192 2392 24.2153
2193 2393 27.0945
2194 2394 25.1066
2195 2395 26.2114
2196 2396 26.0066
2197 2397 26.212
2198 2398 26.8702
2199 2399 27.6141
2200 2400 27.584
2201 2401 25.9158
2202 2402 25.871
2203 2403 26.8321
2204 2404 25.9835
2205 2405 26.1999
2206 2406 27.3896
2207 2407 27.4396
2208 2408 27.3933
2209 2409 27.8028
2210 2410 27.0995
2211 2411 27.4186
2212 2412 27.1262
2213 2413 27.1948
2214 2414 27.6413
2215 2415 28.1156
2216 2416 29.6193
2217 2417 27.4128
2218 2418 25.711
2219 2419 27.1431
2220 2420 27.578
2221 2421 28.1272
2222 2422 27.6852
2223 2423 28.2452
2224 2424 27.7756
2225 2425 26.9955
2226 2426 27.822
2227 2427 27.9439
2228 2428 28.3449
2229 2429 26.9099
2230 2430 26.8289
2231 2431 28.5766
2232 2432 29.2111
2233 2433 31.4417
2234 2434 30.684
2235 2435 28.7851
2236 2436 31.4746
2237 2437 32.3023
2238 2438 30.9129
2239 2439 29.5057
2240 2440 28.9118
2241 2441 29.9043
2242 2442 27.8453
2243 2443 29.1735
2244 2444 30.5698
2245 2445 30.9871
2246 2446 29.6635
2247 2447 30.6452
2248 2448 28.8829
2249 2449 29.9296
2250 2450 28.6877
2251 2451 29.4845
2252 2452 29.429
2253 2453 29.7546
2254 2454 29.6787
2255 2455 28.4717
2256 2456 27.9228
2257 2457 29.3083
2258 2458 28.1767
2259 2459 27.4161
2260 2460 28.091
2261 2461 27.9328
2262 2462 27.1891
2263 2463 26.0884
2264 2464 27.9849
2265 2465 26.7791
2266 2466 26.7004
2267 2467 27.407
2268 2468 25.6645
2269 2469 25.9597
2270 2470 25.8221
2271 2471 30.5526
2272 2472 28.8166
2273 2473 27.9233
2274 2474 29.7419
2275 2475 26.8825
2276 2476 26.0109
2277 2477 29.453
2278 2478 29.3171
2279 2479 30.4221
2280 2480 28.1151
2281 2481 27.4992
2282 2482 28.9876
2283 2483 26.9468
2284 2484 26.1569
2285 2485 26.7017
2286 2486 26.7204
2287 2487 27.0417
2288 2488 28.6548
2289 2489 27.4733
2290 2490 27.1929
2291 2491 26.9088
2292 2492 25.5205
2293 2493 26.2712
2294 2494 26.8952
2295 2495 27.8399
2296 2496 29.5022
2297 2497 27.089
2298 2498 27.1586
2299 2499 27.0626
2300 2500 26.8882
2301 2501 26.4633
2302 2502 25.5462
2303 2503 24.5956
2304 2504 25.8427
2305 2505 25.4196
2306 2506 25.0325
2307 2507 24.0325
2308 2508 26.229
2309 2509 25.3235
2310 2510 27.4902
2311 2511 24.8837
2312 2512 27.2246
2313 2513 25.5893
2314 2514 26.0785
2315 2515 26.9611
2316 2516 26.587
2317 2517 25.3975
2318 2518 25.7817
2319 2519 27.1301
2320 2520 28.7625
2321 2521 28.5631
2322 2522 26.8788
2323 2523 27.8993
2324 2524 27.4641
2325 2525 26.7737
2326 2526 27.3476
2327 2527 27.8307
2328 2528 26.7546
2329 2529 26.5343
2330 2530 27.7139
2331 2531 25.5513
2332 2532 27.7702
2333 2533 23.9297
2334 2534 26.3647
2335 2535 28.3699
2336 2536 26.5483
2337 2537 30.1692
2338 2538 26.7227
2339 2539 26.9557
2340 2540 28.1366
2341 2541 27.5953
2342 2542 29.8533
2343 2543 32.6085
2344 2544 30.1611
2345 2545 26.5535
2346 2546 26.2429
2347 2547 29.3683
2348 2548 27.7654
2349 2549 28.1999
2350 2550 27.8756
2351 2551 28.9172
2352 2552 28.9626
2353 2553 29.2973
2354 2554 31.5732
2355 2555 34.6418
2356 2556 29.9606
2357 2557 30.7242
2358 2558 31.3036
2359 2559 32.4834
2360 2560 33.2964
2361 2561 32.028
2362 2562 34.4277
2363 2563 33.3584
2364 2564 30.9061
2365 2565 28.4921
2366 2566 27.3554
2367 2567 29.3112
2368 2568 33.2771
2369 2569 33.7489
2370 2570 32.8652
2371 2571 30.0354
2372 2572 28.4162
2373 2573 27.0156
2374 2574 27.1631
2375 2575 26.3476
2376 2576 25.2751
2377 2577 27.5858
2378 2578 22.9384
2379 2579 28.4747
2380 2580 27.0594
2381 2581 26.4517
2382 2582 21.9618
2383 2583 22.9957
2384 2584 24.4832
2385 2585 23.0371
2386 2586 23.8
2387 2587 21.7143
2388 2588 25.027
2389 2589 25.6801
2390 2590 29.696
2391 2591 28.5136
2392 2592 28.1231
2393 2593 27.3558
2394 2594 27.6408
2395 2595 27.0869
2396 2596 27.5601
2397 2597 25.2784
2398 2598 23.2573
2399 2599 24.4067
2400 2600 26.7411
2401 2601 23.3048
2402 2602 23.3766
2403 2603 27.0904
2404 2604 26.5546
2405 2605 24.5998
2406 2606 25.4245
2407 2607 28.5282
2408 2608 24.8873
2409 2609 25.5005
2410 2610 23.6915
2411 2611 19.6305
2412 2612 19.6507
2413 2613 21.3966
2414 2614 19.1497
2415 2615 20.0342
2416 2616 18.8812
2417 2617 22.4296
2418 2618 19.9857
2419 2619 15.8377
2420 2620 20.1737
2421 2621 24.6427
2422 2622 22.7252
2423 2623 23.9433
2424 2624 22.4814
2425 2625 22.4743
2426 2626 22.2821
2427 2627 22.0412
2428 2628 24.359
2429 2629 22.7393
2430 2630 22.8608
2431 2631 22.9144
2432 2632 24.7067
2433 2633 25.0657
2434 2634 22.6977
2435 2635 21.1301
2436 2636 21.1727
2437 2637 15.7811
2438 2638 21.6238
2439 2639 18.7677
2440 2640 20.7445
2441 2641 21.1074
2442 2642 27.2342
2443 2643 25.7594
2444 2644 16.5856
2445 2645 21.6144
2446 2646 24.9625
2447 2647 23.7649
2448 2648 24.3477
2449 2649 24.171
2450 2650 22.7557
2451 2651 21.2281
2452 2652 21.503
2453 2653 21.0456
2454 2654 18.1072
2455 2655 21.091
2456 2656 17.9061
2457 2657 18.5754
2458 2658 19.1092
2459 2659 14.2691
2460 2660 22.6707
2461 2661 25.8489
2462 2662 21.8319
2463 2663 22.6725
2464 2664 26.5695
2465 2665 22.4625
2466 2666 23.0544
2467 2667 26.2694
2468 2668 22.71
2469 2669 25.1981
2470 2670 21.7383
2471 2671 23.1666
2472 2672 21.3371
2473 2673 25.91
2474 2674 25.467
2475 2675 21.933
2476 2676 24.2198
2477 2677 23.5163
2478 2678 22.8863
2479 2679 18.8815
2480 2680 18.7521
2481 2681 22.1966
2482 2682 21.7455
2483 2683 18.0351
2484 2684 19.5704
2485 2685 18.8865
2486 2686 15.4336
2487 2687 17.923
2488 2688 22.2817
2489 2689 20.5963
2490 2690 22.0928
2491 2691 16.5759
2492 2692 16.9082
2493 2693 15.4637
2494 2694 12.7143
2495 2695 8.0632
2496 2696 7.5811
2497 2697 7.8282
2498 2698 8.2565
2499 2699 5.3263
2500 2700 4.6295
2501 2701 4.907
2502 2702 4.6823
2503 2703 6.906
2504 2704 5.0499
2505 2705 4.6717
2506 2706 4.6098
2507 2707 9.6882
2508 2708 10.366
2509 2709 14.1209
2510 2710 8.3387
2511 2711 4.7901
2512 2712 4.7774
2513 2713 4.7244
2514 2714 6.8671
2515 2715 6.9551
2516 2716 10.1075
2517 2717 8.2983
2518 2718 6.5073
2519 2719 4.8426
2520 2720 10.9121
2521 2721 8.852
2522 2722 7.9767
2523 2723 11.1415
2524 2724 8.0956
2525 2725 8.9964
2526 2726 7.0474
2527 2727 9.4661
2528 2728 4.7689
2529 2729 4.7618
2530 2730 7.0071
2531 2731 6.1202
2532 2732 12.4363
2533 2733 14.7559
2534 2734 12.3924
2535 2735 6.9923
2536 2736 7.6339
2537 2737 11.6602
2538 2738 15.3992
2539 2739 15.1153
2540 2740 13.0137
2541 2741 9.7547
2542 2742 9.3189
2543 2743 18.5291
2544 2744 22.8864
2545 2745 21.7813
2546 2746 20.2025
2547 2747 17.227
2548 2748 21.9006
2549 2749 18.9627
2550 2750 17.0385
2551 2751 18.8945
2552 2752 17.9796
2553 2753 17.124
2554 2754 15.0972
2555 2755 16.178
2556 2756 17.7732
2557 2757 20.7571
2558 2758 20.0856
2559 2759 19.4347
2560 2760 19.1172
2561 2761 17.6065
2562 2762 20.4883
2563 2763 20.2939
2564 2764 19.6008
2565 2765 20.1639
2566 2766 19.2694
2567 2767 20.9096
2568 2768 19.742
2569 2769 22.2476
2570 2770 19.6326
2571 2771 19.8262
2572 2772 21.8171
2573 2773 22.2256
2574 2774 23.4593
2575 2775 20.0635
2576 2776 21.6142
2577 2777 18.0858
2578 2778 19.3805
2579 2779 19.6663
2580 2780 17.0648
2581 2781 18.5781
2582 2782 19.2633
2583 2783 19.0822
2584 2784 18.6607
2585 2785 18.1567
2586 2786 16.2554
2587 2787 20.6374
2588 2788 19.2103
2589 2789 19.0264
2590 2790 18.2093
2591 2791 18.5518
2592 2792 20.0205
2593 2793 21.1106
2594 2794 21.8915
2595 2795 22.3522
2596 2796 20.611
2597 2797 19.2151
2598 2798 20.4116
2599 2799 20.7516
2600 2800 20.2758
2601 2801 21.1295
2602 2802 20.3351
2603 2803 21.7938
2604 2804 20.786
2605 2805 21.477
2606 2806 20.883
2607 2807 21.1702
2608 2808 22.1069
2609 2809 20.3177
2610 2810 21.4158
2611 2811 19.17
2612 2812 18.991
2613 2813 14.5489
2614 2814 17.8275
2615 2815 13.6787
2616 2816 16.7517
2617 2817 18.3776
2618 2818 16.713
2619 2819 20.5122
2620 2820 18.7152
2621 2821 19.0699
2622 2822 17.8607
2623 2823 18.0672
2624 2824 19.7733
2625 2825 19.3277
2626 2826 19.0887
2627 2827 19.1071
2628 2828 20.8502
2629 2829 19.3691
2630 2830 19.2454
2631 2831 19.8424
2632 2832 18.5166
2633 2833 18.2119
2634 2834 18.8101
2635 2835 19.4286
2636 2836 20.6842
2637 2837 19.6457
2638 2838 18.8455
2639 2839 19.0278
2640 2840 19.612
2641 2841 19.4668
2642 2842 19.5821
2643 2843 19.1208
2644 2844 20.2924
2645 2845 20.3159
2646 2846 20.6967
2647 2847 20.4881
2648 2848 20.6824
2649 2849 20.2485
2650 2850 19.8062
2651 2851 19.5583
2652 2852 19.477
2653 2853 20.3409
2654 2854 19.6899
2655 2855 20.1303
2656 2856 19.3658
2657 2857 19.8324
2658 2858 21.6419
2659 2859 21.1296
2660 2860 17.1785
2661 2861 17.8347
2662 2862 18.2865
2663 2863 17.7199
2664 2864 19.2918
2665 2865 17.7244
2666 2866 17.0845
2667 2867 18.3912
2668 2868 18.4248
2669 2869 20.2239
2670 2870 19.1019
2671 2871 17.4799
2672 2872 21.2658
2673 2873 18.9734
2674 2874 18.9851
2675 2875 19.5153
2676 2876 21.0513
2677 2877 21.4989
2678 2878 20.7549
2679 2879 19.068
2680 2880 19.2088
2681 2881 18.5561
2682 2882 18.6322
2683 2883 20.0698
2684 2884 18.0686
2685 2885 17.8722
2686 2886 18.0834
2687 2887 16.4729
2688 2888 13.0671
2689 2889 17.3997
2690 2890 21.6997
2691 2891 21.3233
2692 2892 15.8625
2693 2893 19.3867
2694 2894 15.9692
2695 2895 18.4023
2696 2896 18.9951
2697 2897 19.3823
2698 2898 19.0344
2699 2899 19.8198
2700 2900 19.2994
2701 2901 19.0338
2702 2902 20.4192
2703 2903 20.4513
2704 2904 19.1077
2705 2905 19.2224
2706 2906 19.3887
2707 2907 19.8877
2708 2908 18.9399
2709 2909 17.7132
2710 2910 19.4516
2711 2911 16.9647
2712 2912 15.6376
2713 2913 16.4922
2714 2914 16.4587
2715 2915 14.6854
2716 2916 16.2913
2717 2917 16.9634
2718 2918 17.0782
2719 2919 16.9263
2720 2920 17.4203
2721 2921 13.3598
2722 2922 18.0003
2723 2923 17.2621
2724 2924 15.0058
2725 2925 13.5125
2726 2926 17.0149
2727 2927 15.7506
2728 2928 14.6729
2729 2929 17.2611
2730 2930 16.8044
2731 2931 17.0749
2732 2932 15.2214
2733 2933 17.8535
2734 2934 14.8498
2735 2935 17.9915
2736 2936 16.5429
2737 2937 14.4495
2738 2938 16.0239
2739 2939 16.7719
2740 2940 17.1212
2741 2941 17.0546
2742 2942 18.6994
2743 2943 17.6412
2744 2944 17.9987
2745 2945 19.1228
2746 2946 17.6826
2747 2947 18.4313
2748 2948 16.6093
2749 2949 15.0371
2750 2950 17.7445
2751 2951 17.2681
2752 2952 16.1901
2753 2953 15.6913
2754 2954 10.3075
2755 2955 14.7933
2756 2956 17.2841
2757 2957 10.5007
2758 2958 11.8379
2759 2959 12.2479
2760 2960 9.4033
2761 2961 8.6404
2762 2962 9.7748
2763 2963 15.2998
2764 2964 16.6937
2765 2965 13.3464
2766 2966 14.6669
2767 2967 10.707
2768 2968 12.0137
2769 2969 9.967
2770 2970 11.0054
2771 2971 8.3306
2772 2972 13.2232
2773 2973 18.1243
2774 2974 15.8863
2775 2975 17.8073
2776 2976 14.5037
2777 2977 17.9934
2778 2978 18.7596
2779 2979 15.6799
2780 2980 18.3297
2781 2981 19.2357
2782 2982 16.5209
2783 2983 17.5571
2784 2984 13.8674
2785 2985 9.6434
2786 2986 8.5173
2787 2987 10.8027
2788 2988 11.7633
2789 2989 13.8078
2790 2990 18.4471
2791 2991 19.6284
2792 2992 20.0249
2793 2993 16.6765
2794 2994 18.8211
2795 2995 17.1619
2796 2996 16.1473
2797 2997 16.7441
2798 2998 13.6603
2799 2999 12.9269
2800 3000 15.3435
2801 3001 15.5819
2802 3002 15.3752
2803 3003 15.0141
2804 3004 18.1076
2805 3005 17.0822
2806 3006 16.0446
2807 3007 18.1059
2808 3008 18.6592
2809 3009 17.6578
2810 3010 19.0121
2811 3011 19.4671
2812 3012 17.0684
2813 3013 13.4681
2814 3014 14.9947
2815 3015 16.6828
2816 3016 16.0678
2817 3017 14.7952
2818 3018 15.8903
2819 3019 13.3266
2820 3020 14.1146
2821 3021 15.1003
2822 3022 15.2261
2823 3023 12.2558
2824 3024 16.3518
2825 3025 17.2213
2826 3026 13.7404
2827 3027 15.8408
2828 3028 13.8476
2829 3029 14.3899
2830 3030 14.6474
2831 3031 18.0047
2832 3032 18.204
2833 3033 15.248
2834 3034 16.4107
2835 3035 13.574
2836 3036 14.6888
2837 3037 13.7939
2838 3038 18.7844
2839 3039 17.3372
2840 3040 18.5816
2841 3041 16.4881
2842 3042 16.2728
2843 3043 15.2613
2844 3044 16.5219
2845 3045 13.7751
2846 3046 15.9868
2847 3047 18.4652
2848 3048 17.754
2849 3049 16.0099
2850 3050 17.3286
2851 3051 15.4373
2852 3052 20.1124
2853 3053 21.2396
2854 3054 19.9449
2855 3055 20.6029
2856 3056 18.947
2857 3057 18.6984
2858 3058 20.3308
2859 3059 18.5109
2860 3060 19.0008
2861 3061 17.5924
2862 3062 17.2073
2863 3063 17.4058
2864 3064 22.8803
2865 3065 19.5097
2866 3066 19.6311
2867 3067 19.5872
2868 3068 17.8139
2869 3069 19.3713
2870 3070 19.017
2871 3071 15.3411
2872 3072 16.7291
2873 3073 18.2444
2874 3074 18.102
2875 3075 17.1377
2876 3076 18.8215
2877 3077 17.4722
2878 3078 17.354
2879 3079 16.4757
2880 3080 16.9281
2881 3081 17.8108
2882 3082 18.632
2883 3083 21.2638
2884 3084 18.8265
2885 3085 17.6942
2886 3086 20.0035
2887 3087 18.8523
2888 3088 21.56
2889 3089 19.9084
2890 3090 17.3164
2891 3091 17.6988
2892 3092 18.8547
2893 3093 19.3572
2894 3094 17.1063
2895 3095 14.9659
2896 3096 10.4456
2897 3097 14.2589
2898 3098 16.9734
2899 3099 14.4657
2900 3100 14.6898
2901 3101 13.1362
2902 3102 12.9474
2903 3103 11.9609
2904 3104 15.1225
2905 3105 16.6515
2906 3106 17.0255
2907 3107 15.9502
2908 3108 18.2863
2909 3109 19.1269
2910 3110 18.751
2911 3111 18.3211
2912 3112 21.449
2913 3113 17.2389
2914 3114 18.6256
2915 3115 18.2135
2916 3116 15.8807
2917 3117 19.8478
2918 3118 20.0675
2919 3119 17.7479
2920 3120 19.3007
2921 3121 17.8935
2922 3122 19.5031
2923 3123 19.3112
2924 3124 19.8792
2925 3125 20.535
2926 3126 20.0654
2927 3127 20.0985
2928 3128 20.3158
2929 3129 20.9467
2930 3130 21.9612
2931 3131 19.8931
2932 3132 19.9515
2933 3133 20.8041
2934 3134 19.1473
2935 3135 19.6618
2936 3136 18.1643
2937 3137 20.298
2938 3138 18.2081
2939 3139 17.7773
2940 3140 18.083
2941 3141 18.2815
2942 3142 16.6408
2943 3143 19.2023
2944 3144 17.8828
2945 3145 18.4368
2946 3146 18.6525
2947 3147 17.0947
2948 3148 15.3954
2949 3149 19.4801
2950 3150 19.543
2951 3151 22.8755
2952 3152 19.8196
2953 3153 19.8622
2954 3154 20.9816
2955 3155 21.6894
2956 3156 20.509
2957 3157 20.731
2958 3158 22.8892
2959 3159 21.1352
2960 3160 20.7579
2961 3161 19.96
2962 3162 19.8588
2963 3163 20.0663
2964 3164 20.4234
2965 3165 21.0254
2966 3166 21.4025
2967 3167 22.6794
2968 3168 19.8215
2969 3169 17.9545
2970 3170 21.9635
2971 3171 21.5739
2972 3172 20.272
2973 3173 17.8112
2974 3174 16.6204
2975 3175 17.4677
2976 3176 19.9182
2977 3177 17.0277
2978 3178 18.0446
2979 3179 17.5898
2980 3180 20.1772
2981 3181 18.0731
2982 3182 19.1028
2983 3183 19.675
2984 3184 18.1574
2985 3185 19.6593
2986 3186 21.0298
2987 3187 19.0989
2988 3188 17.8091
2989 3189 20.5271
2990 3190 19.2049
2991 3191 19.9069
2992 3192 19.2584
2993 3193 19.7679
2994 3194 17.7528
2995 3195 19.928
2996 3196 17.5915
2997 3197 17.7818
2998 3198 20.4953
2999 3199 19.4056
3000 3200 20.0392
3001 3201 19.4953
3002 3202 17.4806
3003 3203 17.1423
3004 3204 18.658
3005 3205 19.7071
3006 3206 17.9083
3007 3207 18.8551
3008 3208 20.9508
3009 3209 21.2704
3010 3210 16.8968
3011 3211 18.8489
3012 3212 19.5601
3013 3213 15.3151
3014 3214 14.6053
3015 3215 14.4535
3016 3216 17.3539
3017 3217 17.6257
3018 3218 18.1152
3019 3219 19.3021
3020 3220 18.5724
3021 3221 19.5735
3022 3222 19.5221
3023 3223 19.5792
3024 3224 19.528
3025 3225 17.5497
3026 3226 18.8967
3027 3227 17.4011
3028 3228 19.8889
3029 3229 19.7404
3030 3230 19.737
3031 3231 19.15
3032 3232 18.1543
3033 3233 17.7712
3034 3234 19.3954
3035 3235 17.7394
3036 3236 19.4292
3037 3237 20.7148
3038 3238 18.0395
3039 3239 19.2519
3040 3240 21.1259
3041 3241 18.6968
3042 3242 17.7575
3043 3243 19.5021
3044 3244 18.8803
3045 3245 20.2196
3046 3246 19.5987
3047 3247 17.7381
3048 3248 15.9643
3049 3249 17.3339
3050 3250 16.1224
3051 3251 16.9194
3052 3252 16.6872
3053 3253 18.0599
3054 3254 18.5829
3055 3255 17.3355
3056 3256 18.9983
3057 3257 19.0015
3058 3258 18.1691
3059 3259 16.6514
3060 3260 16.922
3061 3261 18.0324
3062 3262 18.0781
3063 3263 19.6139
3064 3264 20.357
3065 3265 18.1388
3066 3266 18.7509
3067 3267 21.3932
3068 3268 19.8532
3069 3269 17.7309
3070 3270 20.2855
3071 3271 18.848
3072 3272 19.1334
3073 3273 16.2169
3074 3274 17.9666
3075 3275 17.6909
3076 3276 21.3879
3077 3277 19.2259
3078 3278 16.9673
3079 3279 18.6939
3080 3280 16.8302
3081 3281 16.7607
3082 3282 17.1192
3083 3283 19.6887
3084 3284 17.3891
3085 3285 17.4819
3086 3286 18.3931
3087 3287 15.9842
3088 3288 18.1385
3089 3289 17.4756
3090 3290 20.2712
3091 3291 19.1985
3092 3292 18.9426
3093 3293 17.3097
3094 3294 18.3213
3095 3295 18.8002
3096 3296 17.2507
3097 3297 18.3203
3098 3298 19.0084
3099 3299 17.9815
3100 3300 16.0674
3101 3301 16.8433
3102 3302 20.0744
3103 3303 18.4985
3104 3304 19.6239
3105 3305 17.9853
3106 3306 19.6852
3107 3307 19.0834
3108 3308 17.8858
3109 3309 19.9377
3110 3310 18.509
3111 3311 17.8507
3112 3312 17.5073
3113 3313 21.3343
3114 3314 18.6846
3115 3315 19.4942
3116 3316 20.1241
3117 3317 19.8091
3118 3318 20.8654
3119 3319 21.6974
3120 3320 21.3448
3121 3321 20.6935
3122 3322 19.3675
3123 3323 21.7304
3124 3324 22.1386
3125 3325 22.389
3126 3326 21.8628
3127 3327 21.7521
3128 3328 23.2351
3129 3329 22.0425
3130 3330 19.6086
3131 3331 21.8084
3132 3332 22.0199
3133 3333 21.6859
3134 3334 19.7496
3135 3335 20.9552
3136 3336 20.5199
3137 3337 21.0446
3138 3338 21.0029
3139 3339 17.0988
3140 3340 16.2661
3141 3341 21.3821
3142 3342 17.0849
3143 3343 19.4283
3144 3344 17.8878
3145 3345 18.0265
3146 3346 19.7748
3147 3347 18.156
3148 3348 20.996
3149 3349 18.3027
3150 3350 19.1955
3151 3351 16.9982
3152 3352 18.1188
3153 3353 22.4323
3154 3354 21.7338
3155 3355 24.6651
3156 3356 25.7711
3157 3357 21.6221
3158 3358 20.2403
3159 3359 19.8525
3160 3360 23.6244
3161 3361 17.7494
3162 3362 13.6064
3163 3363 19.2904
3164 3364 17.9405
3165 3365 16.1216
3166 3366 15.1853
3167 3367 15.9563
3168 3368 18.7893
3169 3369 19.9978
3170 3370 21.9481
3171 3371 26.9212
3172 3372 25.5791
3173 3373 23.1596
3174 3374 21.9259
3175 3375 21.6961
3176 3376 19.8612
3177 3377 20.5257
3178 3378 22.8972
3179 3379 24.1077
3180 3380 25.1175
3181 3381 22.6878
3182 3382 24.6297
3183 3383 22.0432
3184 3384 21.9417
3185 3385 22.8322
3186 3386 22.3361
3187 3387 20.6459
3188 3388 20.2033
3189 3389 17.6738
3190 3390 21.911
3191 3391 22.8332
3192 3392 18.2878
3193 3393 22.0666
3194 3394 23.1441
3195 3395 21.5221
3196 3396 22.3438
3197 3397 23.5159
3198 3398 20.8047
3199 3399 19.486
3200 3400 22.9063
3201 3401 22.7597
3202 3402 22.4009
3203 3403 22.4861
3204 3404 22.6668
3205 3405 22.0854
3206 3406 19.992
3207 3407 22.0159
3208 3408 24.2601
3209 3409 21.4356
3210 3410 22.8466
3211 3411 23.0661
3212 3412 19.8698
3213 3413 23.2739
3214 3414 22.3512
3215 3415 22.947
3216 3416 18.609
3217 3417 20.7198
3218 3418 20.954
3219 3419 19.5818
3220 3420 21.3089
3221 3421 19.2969
3222 3422 20.9442
3223 3423 18.7134
3224 3424 23.2963
3225 3425 19.7788
3226 3426 22.5288
3227 3427 22.2111
3228 3428 19.9916
3229 3429 23.3819
3230 3430 22.93
3231 3431 21.787
3232 3432 22.9642
3233 3433 19.494
3234 3434 20.7425
3235 3435 22.0551
3236 3436 17.9987
3237 3437 18.205
3238 3438 21.2442
3239 3439 20.0773
3240 3440 19.3558
3241 3441 23.2903
3242 3442 21.7808
3243 3443 20.8383
3244 3444 22.2676
3245 3445 18.6474
3246 3446 19.7296
3247 3447 19.737
3248 3448 22.8796
3249 3449 21.4566
3250 3450 22.7278
3251 3451 23.2221
3252 3452 21.9652
3253 3453 21.4131
3254 3454 22.1441
3255 3455 21.9534
3256 3456 24.1653
3257 3457 22.0291
3258 3458 22.8688
3259 3459 22.4115
3260 3460 22.6626
3261 3461 21.6099
3262 3462 23.494
3263 3463 22.4331
3264 3464 23.5967
3265 3465 23.2544
3266 3466 21.9344
3267 3467 20.5328
3268 3468 22.1983
3269 3469 20.2447
3270 3470 23.526
3271 3471 18.2088
3272 3472 19.8739
3273 3473 19.521
3274 3474 20.8748
3275 3475 20.4776
3276 3476 20.6053
3277 3477 21.678
3278 3478 21.0639
3279 3479 22.9429
3280 3480 21.567
3281 3481 22.5158
3282 3482 21.4808
3283 3483 21.4216
3284 3484 22.6324
3285 3485 22.6727
3286 3486 21.7493
3287 3487 24.2614
3288 3488 23.9054
3289 3489 24.0093
3290 3490 24.8038
3291 3491 22.8861
3292 3492 22.6147
3293 3493 22.9466
3294 3494 18.1842
3295 3495 22.1042
3296 3496 20.0122
3297 3497 19.977
3298 3498 20.3379
3299 3499 22.225
3300 3500 23.6872
3301 3501 23.5305
3302 3502 21.9272
3303 3503 20.5995
3304 3504 18.4844
3305 3505 21.6712
3306 3506 22.6773
3307 3507 19.7012
3308 3508 19.6015
3309 3509 20.9123
3310 3510 18.0154
3311 3511 19.8828
3312 3512 17.3037
3313 3513 19.9901
3314 3514 21.1131
3315 3515 21.802
3316 3516 20.5905
3317 3517 19.681
3318 3518 22.1011
3319 3519 20.0476
3320 3520 20.045
3321 3521 20.0747
3322 3522 21.2038
3323 3523 19.7332
3324 3524 21.7635
3325 3525 22.0606
3326 3526 22.0882
3327 3527 22.8448
3328 3528 23.3573
3329 3529 23.6217
3330 3530 22.8162
3331 3531 22.0527
3332 3532 22.5606
3333 3533 22.1944
3334 3534 19.5418
3335 3535 19.4399
3336 3536 17.788
3337 3537 20.0114
3338 3538 18.2248
3339 3539 19.3393
3340 3540 17.9594
3341 3541 21.6147
3342 3542 21.4901
3343 3543 19.5488
3344 3544 20.4532
3345 3545 19.8623
3346 3546 21.1328
3347 3547 21.4208
3348 3548 20.8483
3349 3549 21.4508
3350 3550 21.5931
3351 3551 22.1799
3352 3552 21.2444
3353 3553 21.1703
3354 3554 18.2931
3355 3555 20.3093
3356 3556 22.0065
3357 3557 24.7459
3358 3558 23.3698
3359 3559 24.199
3360 3560 24.39
3361 3561 22.9192
3362 3562 25.361
3363 3563 23.1101
3364 3564 22.532
3365 3565 22.4334
3366 3566 21.0846
3367 3567 25.0783
3368 3568 23.3748
3369 3569 24.1775
3370 3570 24.7333
3371 3571 24.3342
3372 3572 25.2746
3373 3573 26.1933
3374 3574 22.2556
3375 3575 22.8899
3376 3576 20.4822
3377 3577 19.1589
3378 3578 19.0395
3379 3579 18.3557
3380 3580 22.0492
3381 3581 17.5381
3382 3582 15.2606
3383 3583 15.4022
3384 3584 16.7228
3385 3585 15.4074
3386 3586 16.0387
3387 3587 14.6204
3388 3588 15.2627
3389 3589 18.6743
3390 3590 15.7899
3391 3591 10.5838
3392 3592 14.4161
3393 3593 15.0711
3394 3594 14.0714
3395 3595 14.9379
3396 3596 14.5722
3397 3597 11.8892
3398 3598 10.963
3399 3599 12.7201
3400 3600 14.4128
3401 3601 16.2841
3402 3602 16.9116
3403 3603 14.3649
3404 3604 14.9239
3405 3605 13.4991
3406 3606 14.8257
3407 3607 12.4368
3408 3608 13.4958
3409 3609 12.7787
3410 3610 11.4795
3411 3611 11.8333
3412 3612 12.8876
3413 3613 14.0933
3414 3614 12.3004
3415 3615 10.8581
3416 3616 11.9392
3417 3617 10.7565
3418 3618 12.1005
3419 3619 10.788
3420 3620 11.639
3421 3621 12.8579
3422 3622 13.0269
3423 3623 11.6721
3424 3624 13.1906
3425 3625 15.0651
3426 3626 13.9415
3427 3627 14.7388
3428 3628 14.0098
3429 3629 13.0076
3430 3630 12.726
3431 3631 11.3738
3432 3632 11.2479
3433 3633 12.1511
3434 3634 12.6608
3435 3635 11.8985
3436 3636 11.6078
3437 3637 9.7386
3438 3638 12.2238
3439 3639 11.9575
3440 3640 11.5427
3441 3641 11.851
3442 3642 11.5588
3443 3643 11.0877
3444 3644 10.9584
3445 3645 11.3125
3446 3646 9.1424
3447 3647 9.6474
3448 3648 8.1379
3449 3649 9.822
3450 3650 13.2649
3451 3651 12.8292
3452 3652 11.4573
3453 3653 11.8519
3454 3654 11.8186
3455 3655 11.2326
3456 3656 10.1773
3457 3657 11.1197
3458 3658 8.6972
3459 3659 11.7992
3460 3660 11.228
3461 3661 11.7848
3462 3662 10.3815
3463 3663 11.3399
3464 3664 12.1834
3465 3665 12.0002
3466 3666 10.572
3467 3667 12.2308
3468 3668 11.4775
3469 3669 13.667
3470 3670 10.5377
3471 3671 12.901
3472 3672 11.7901
3473 3673 12.0229
3474 3674 11.5146
3475 3675 11.302
3476 3676 13.2481
3477 3677 11.5073
3478 3678 10.8799
3479 3679 11.8787
3480 3680 11.5497
3481 3681 9.8807
3482 3682 10.722
3483 3683 9.2298
3484 3684 10.5904
3485 3685 12.5343
3486 3686 12.7362
3487 3687 12.1653
3488 3688 13.0655
3489 3689 11.1671
3490 3690 11.7519
3491 3691 11.0825
3492 3692 13.139
3493 3693 10.7127
3494 3694 12.4387
3495 3695 11.0804
3496 3696 12.4132
3497 3697 15.0567
3498 3698 11.8649
3499 3699 10.395
3500 3700 11.5094
3501 3701 9.2867
3502 3702 6.5231
3503 3703 9.1914
3504 3704 9.6637
3505 3705 8.5207
3506 3706 9.2712
3507 3707 9.6591
3508 3708 9.5408
3509 3709 8.8728
3510 3710 8.6042
3511 3711 9.8555
3512 3712 14.5752
3513 3713 13.8001
3514 3714 14.931
3515 3715 13.545
3516 3716 16.9483
3517 3717 16.6274
3518 3718 14.8864
3519 3719 15.8282
3520 3720 16.3925
3521 3721 15.1583
3522 3722 14.4141
3523 3723 13.8391
3524 3724 16.0345
3525 3725 15.6301
3526 3726 15.805
3527 3727 15.3384
3528 3728 16.1339
3529 3729 15.2415
3530 3730 14.4958
3531 3731 15.1925
3532 3732 15.0539
3533 3733 15.1195
3534 3734 15.9263
3535 3735 16.4506
3536 3736 17.1365
3537 3737 17.4996
3538 3738 18.0087
3539 3739 15.07
3540 3740 16.2316
3541 3741 17.6093
3542 3742 16.5375
3543 3743 15.8248
3544 3744 17.4406
3545 3745 15.1593
3546 3746 16.5957
3547 3747 15.7757
3548 3748 15.7002
3549 3749 14.2885
3550 3750 15.5686
3551 3751 15.5685
3552 3752 12.7758
3553 3753 12.4118
3554 3754 15.1937
3555 3755 15.2037
3556 3756 16.5851
3557 3757 14.6892
3558 3758 16.1702
3559 3759 15.3655
3560 3760 14.1347
3561 3761 15.4979
3562 3762 14.1601
3563 3763 15.8971
3564 3764 15.5033
3565 3765 13.1944
3566 3766 15.8275
3567 3767 16.6229
3568 3768 15.1442
3569 3769 15.682
3570 3770 16.4283
3571 3771 15.8085
3572 3772 14.5905
3573 3773 15.3424
3574 3774 16.3689
3575 3775 12.2071
3576 3776 13.4958
3577 3777 14.1178
3578 3778 12.31
3579 3779 11.4281
3580 3780 13.169
3581 3781 14.6766
3582 3782 14.6119
3583 3783 15.7563
3584 3784 12.8316
3585 3785 15.2131
3586 3786 15.3787
3587 3787 15.9917
3588 3788 14.8641
3589 3789 14.454
3590 3790 15.6112
3591 3791 13.6159
3592 3792 12.3312
3593 3793 14.8886
3594 3794 15.46
3595 3795 14.7101
3596 3796 16.1748
3597 3797 13.7618
3598 3798 16.4595
3599 3799 16.7
3600 3800 17.4225
3601 3801 15.5394
3602 3802 17.3465
3603 3803 16.5528
3604 3804 18.4895
3605 3805 17.0524
3606 3806 17.3056
3607 3807 16.5947
3608 3808 14.0658
3609 3809 14.3578
3610 3810 13.8462
3611 3811 15.1897
3612 3812 13.9667
3613 3813 15.3121
3614 3814 14.6778
3615 3815 15.2404
3616 3816 15.7108
3617 3817 14.7133
3618 3818 13.5621
3619 3819 14.9738
3620 3820 14.9264
3621 3821 15.1962
3622 3822 16.1864
3623 3823 15.7315
3624 3824 13.6742
3625 3825 14.947
3626 3826 14.4496
3627 3827 14.2243
3628 3828 17.0268
3629 3829 15.9263
3630 3830 14.7999
3631 3831 15.326
3632 3832 14.3858
3633 3833 15.8513
3634 3834 15.8701
3635 3835 19.3664
3636 3836 16.4042
3637 3837 16.4839
3638 3838 14.2696
3639 3839 14.2405
3640 3840 14.2445
3641 3841 16.0459
3642 3842 16.4976
3643 3843 16.205
3644 3844 18.0706
3645 3845 16.1515
3646 3846 16.9517
3647 3847 16.281
3648 3848 18.486
3649 3849 17.8166
3650 3850 17.2081
3651 3851 16.6934
3652 3852 16.4761
3653 3853 14.5566
3654 3854 14.8846
3655 3855 14.2263
3656 3856 14.4137
3657 3857 14.4896
3658 3858 15.3816
3659 3859 13.1278
3660 3860 12.8097
3661 3861 14.3796
3662 3862 12.6293
3663 3863 14.5166
3664 3864 14.4096
3665 3865 15.3046
3666 3866 15.4429
3667 3867 15.9635
3668 3868 15.3294
3669 3869 15.7104
3670 3870 15.7193
3671 3871 13.2466
3672 3872 10.7218
3673 3873 9.9454
3674 3874 10.3795
3675 3875 8.143
3676 3876 12.0573
3677 3877 12.4087
3678 3878 13.0501
3679 3879 11.2584
3680 3880 10.4936
3681 3881 10.0983
3682 3882 10.6695
3683 3883 11.6025
3684 3884 11.1471
3685 3885 9.6929
3686 3886 8.925
3687 3887 10.242
3688 3888 10.604
3689 3889 10.0535
3690 3890 10.8943
3691 3891 11.0622
3692 3892 8.9374
3693 3893 8.6539
3694 3894 11.653
3695 3895 12.4314
3696 3896 11.3244
3697 3897 11.2073
3698 3898 12.4097
3699 3899 12.6961
3700 3900 11.2497
3701 3901 13.3202
3702 3902 12.9727
3703 3903 11.8692
3704 3904 13.9725
3705 3905 12.6171
3706 3906 13.6613
3707 3907 10.7925
3708 3908 12.4031
3709 3909 12.3894
3710 3910 11.3962
3711 3911 11.6077
3712 3912 13.2086
3713 3913 11.4975
3714 3914 9.9647
3715 3915 10.6898
3716 3916 11.0077
3717 3917 9.9733
3718 3918 10.4162
3719 3919 9.2176
3720 3920 10.3518
3721 3921 9.6975
3722 3922 10.1523
3723 3923 11.601
3724 3924 10.053
3725 3925 10.5901
3726 3926 10.223
3727 3927 10.8774
3728 3928 10.9709
3729 3929 11.7657
3730 3930 9.2632
3731 3931 10.8634
3732 3932 9.385
3733 3933 9.5382
3734 3934 11.0933
3735 3935 11.5201
3736 3936 10.5709
3737 3937 10.7183
3738 3938 10.5532
3739 3939 9.8489
3740 3940 9.4156
3741 3941 9.9965
3742 3942 10.2459
3743 3943 11.4494
3744 3944 11.8439
3745 3945 9.6064
3746 3946 10.7377
3747 3947 13.7132
3748 3948 10.4575
3749 3949 11.9921
3750 3950 20.0343
3751 3951 14.4362
3752 3952 12.9371
3753 3953 21.2556
3754 3954 20.3222
3755 3955 21.7334
3756 3956 20.2485
3757 3957 21.0278
3758 3958 21.3633
3759 3959 23.4989
3760 3960 21.3149
3761 3961 24.6735
3762 3962 25.4897
3763 3963 24.4065
3764 3964 24.9721
3765 3965 21.2346
3766 3966 23.5542
3767 3967 16.564
3768 3968 14.4671
3769 3969 16.0018
3770 3970 19.4865
3771 3971 15.4934
3772 3972 18.5824
3773 3973 16.0048
3774 3974 18.5423
3775 3975 17.0782
3776 3976 17.5834
3777 3977 20.8611
3778 3978 17.8679
3779 3979 17.2427
3780 3980 20.9222
3781 3981 17.7363
3782 3982 16.3176
3783 3983 15.9732
3784 3984 17.2876
3785 3985 17.7285
3786 3986 14.2071
3787 3987 15.3577
3788 3988 21.3949
3789 3989 18.0085
3790 3990 16.2313
3791 3991 15.1902
3792 3992 17.8163
3793 3993 14.8324
3794 3994 17.4303
3795 3995 16.251
3796 3996 16.9017
3797 3997 16.5761
3798 3998 17.4376
3799 3999 16.2327
3800 4000 18.8505
3801 4001 17.4884
3802 4002 16.5173
3803 4003 17.5727
3804 4004 17.255
3805 4005 15.8512
3806 4006 16.488
3807 4007 16.4141
3808 4008 15.0994
3809 4009 15.0407
3810 4010 17.0615
3811 4011 17.6479
3812 4012 15.472
3813 4013 14.2494
3814 4014 16.0842
3815 4015 16.0149
3816 4016 17.3256
3817 4017 18.0998
3818 4018 15.2532
3819 4019 18.2
3820 4020 16.6813
3821 4021 19.3365
3822 4022 15.191
3823 4023 17.447
3824 4024 19.1289
3825 4025 19.8813
3826 4026 17.8403
3827 4027 19.004
3828 4028 16.9484
3829 4029 19.0422
3830 4030 16.2826
3831 4031 16.6209
3832 4032 18.5838
3833 4033 14.457
3834 4034 15.5031
3835 4035 17.5455
3836 4036 14.136
3837 4037 16.3473
3838 4038 16.2884
3839 4039 16.3301
3840 4040 16.861
3841 4041 14.0145
3842 4042 11.8262
3843 4043 13.0749
3844 4044 12.9689
3845 4045 11.9333
3846 4046 14.212
3847 4047 14.0658
3848 4048 9.9285
3849 4049 13.816
3850 4050 15.2654
3851 4051 20.4082
3852 4052 17.7747
3853 4053 17.8784
3854 4054 18.6593
3855 4055 17.522
3856 4056 18.1699
3857 4057 16.8952
3858 4058 11.8947
3859 4059 16.72
3860 4060 16.8509
3861 4061 14.5093
3862 4062 15.0361
3863 4063 19.0155
3864 4064 19.2329
3865 4065 18.6263
3866 4066 18.7762
3867 4067 17.6987
3868 4068 20.2679
3869 4069 20.2027
3870 4070 20.3425
3871 4071 22.3517
3872 4072 22.771
3873 4073 23.0516
3874 4074 21.4817
3875 4075 21.7792
3876 4076 21.2066
3877 4077 20.4415
3878 4078 22.7022
3879 4079 20.193
3880 4080 21.8806
3881 4081 17.7386
3882 4082 17.6343
3883 4083 16.9811
3884 4084 16.874
3885 4085 19.1062
3886 4086 18.7203
3887 4087 18.9984
3888 4088 19.508
3889 4089 17.2417
3890 4090 17.5538
3891 4091 17.2198
3892 4092 18.3641
3893 4093 19.8022
3894 4094 17.6027
3895 4095 16.7921
3896 4096 17.1951
3897 4097 18.5378
3898 4098 13.2517
3899 4099 19.7292
3900 4100 18.6681
3901 4101 16.7938
3902 4102 18.7158
3903 4103 17.026
3904 4104 14.2777
3905 4105 15.318
3906 4106 14.9721
3907 4107 15.0302
3908 4108 16.7938
3909 4109 16.5287
3910 4110 16.6566
3911 4111 16.4161
3912 4112 19.285
3913 4113 16.9894
3914 4114 16.2294
3915 4115 15.3591
3916 4116 15.4634
3917 4117 13.6484
3918 4118 14.5988
3919 4119 15.6973
3920 4120 17.4049
3921 4121 10.8746
3922 4122 16.4558
3923 4123 19.6443
3924 4124 15.268
3925 4125 12.7464
3926 4126 16.0312
3927 4127 14.6696
3928 4128 16.4567
3929 4129 14.6634
3930 4130 7.9487
3931 4131 10.0562
3932 4132 10.4923
3933 4133 15.1833
3934 4134 11.7948
3935 4135 10.278
3936 4136 13.2391
3937 4137 16.1559
3938 4138 13.2906
3939 4139 17.236
3940 4140 17.2117
3941 4141 14.5874
3942 4142 16.5629
3943 4143 16.1343
3944 4144 16.0294
3945 4145 13.1671
3946 4146 14.9357
3947 4147 16.7631
3948 4148 15.5301
3949 4149 18.5153
3950 4150 16.5048
3951 4151 15.9279
3952 4152 17.7394
3953 4153 14.4512
3954 4154 13.6626
3955 4155 16.4365
3956 4156 17.6032
3957 4157 16.637
3958 4158 14.5259
3959 4159 13.0504
3960 4160 15.8997
3961 4161 17.7801
3962 4162 17.5394
3963 4163 14.3402
3964 4164 17.0918
3965 4165 13.2905
3966 4166 11.1823
3967 4167 11.2285
3968 4168 12.379
3969 4169 7.2855
3970 4170 4.8603
3971 4171 8.7944
3972 4172 6.6452
3973 4173 5.5835
3974 4174 7.3974
3975 4175 4.8051
3976 4176 6.9423
3977 4177 4.8252
3978 4178 5.4646
3979 4179 8.7652
3980 4180 6.6312
3981 4181 5.5615
3982 4182 5.2458
3983 4183 4.908
3984 4184 6.4526
3985 4185 4.9881
3986 4186 4.7431
3987 4187 6.5938
3988 4188 5.8846
3989 4189 4.7584
3990 4190 4.8424
3991 4191 5.5523
3992 4192 5.1225
3993 4193 4.9033
3994 4194 5.6812
3995 4195 4.7952
3996 4196 4.8412
3997 4197 5.0294
3998 4198 4.8055
3999 4199 4.991
4000 4200 4.9937
4001 4201 4.9466
4002 4202 6.0835
4003 4203 5.618
4004 4204 4.9891
4005 4205 4.9136
4006 4206 4.8973
4007 4207 5.6349
4008 4208 5.7071
4009 4209 5.7488
4010 4210 5.6641
4011 4211 6.1285
4012 4212 6.3049
4013 4213 6.0137
4014 4214 4.5795
4015 4215 4.8928
4016 4216 5.7819
4017 4217 5.0015
4018 4218 6.3494
4019 4219 5.7844
4020 4220 4.8114
4021 4221 5.2085
4022 4222 4.6915
4023 4223 6.3314
4024 4224 5.1473
4025 4225 6.0991
4026 4226 4.9376
4027 4227 4.7231
4028 4228 5.4324
4029 4229 4.5936
4030 4230 4.7541
4031 4231 4.6873
4032 4232 5.1557
4033 4233 4.9639
4034 4234 4.9559
4035 4235 5.2862
4036 4236 5.4288
4037 4237 6.0605
4038 4238 4.7486
4039 4239 4.6885
4040 4240 6.4936
4041 4241 4.7428
4042 4242 4.8049
4043 4243 4.789
4044 4244 4.9965
4045 4245 4.9417
4046 4246 5.1923
4047 4247 4.5839
4048 4248 4.688
4049 4249 4.9241
4050 4250 5.6384
4051 4251 4.9451
4052 4252 4.877
4053 4253 4.8088
4054 4254 5.0008
4055 4255 5.7411
4056 4256 4.9297
4057 4257 5.4608
4058 4258 5.1571
4059 4259 5.833
4060 4260 4.9967
4061 4261 4.7659
4062 4262 4.9082
4063 4263 4.8392
4064 4264 4.8304
4065 4265 5.0375
4066 4266 4.9557
4067 4267 6.0921
4068 4268 5.2435
4069 4269 5.3672
4070 4270 5.3263
4071 4271 4.8715
4072 4272 4.7027
4073 4273 4.9643
4074 4274 4.827
4075 4275 4.8079
4076 4276 5.068
4077 4277 4.7955
4078 4278 4.6591
4079 4279 4.7955
4080 4280 5.0135
4081 4281 5.6289
4082 4282 4.8939
4083 4283 4.7257
4084 4284 5.1421
4085 4285 5.0808
4086 4286 4.831
4087 4287 4.6972
4088 4288 4.7714
4089 4289 4.6994
4090 4290 5.1385
4091 4291 5.0747
4092 4292 5.0874
4093 4293 4.9077
4094 4294 4.9585
4095 4295 5.0269
4096 4296 5.0634
4097 4297 5.0145
4098 4298 5.0785
4099 4299 4.9491
4100 4300 6.2172
4101 4301 4.8595
4102 4302 5.0418
4103 4303 6.3336
4104 4304 5.066
4105 4305 5.8006
4106 4306 6.0655
4107 4307 5.9985
4108 4308 4.8354
4109 4309 5.7023
4110 4310 6.0964
4111 4311 6.113
4112 4312 5.3882
4113 4313 5.6399
4114 4314 6.1272
4115 4315 5.281
4116 4316 4.8302
4117 4317 6.2182
4118 4318 6.2437
4119 4319 6.2127
4120 4320 6.6309
4121 4321 5.983
4122 4322 6.1848
4123 4323 5.9225
4124 4324 5.404
4125 4325 5.8525
4126 4326 6.2631
4127 4327 5.8256
4128 4328 4.6262
4129 4329 5.0111
4130 4330 4.7864
4131 4331 4.8897
4132 4332 4.9746
4133 4333 5.2647
4134 4334 5.2501
4135 4335 5.6231
4136 4336 4.7821
4137 4337 5.3538
4138 4338 5.5714
4139 4339 5.4398
4140 4340 5.2105
4141 4341 5.9564
4142 4342 5.9044
4143 4343 5.6036
4144 4344 4.9664
4145 4345 4.8191
4146 4346 4.7584
4147 4347 5.0785
4148 4348 4.9747
4149 4349 5.1181
4150 4350 4.735
4151 4351 4.7817
4152 4352 4.8924
4153 4353 5.2989
4154 4354 4.9473
4155 4355 6.3609
4156 4356 6.6158
4157 4357 5.4478
4158 4358 5.8412
4159 4359 6.9181
4160 4360 5.5747
4161 4361 5.8214
4162 4362 6.0159
4163 4363 5.0127
4164 4364 5.918
4165 4365 5.6275
4166 4366 5.9829
4167 4367 5.8279
4168 4368 6.1652
4169 4369 5.3405
4170 4370 6.2672
4171 4371 6.0477
4172 4372 5.3246
4173 4373 4.9007
4174 4374 5.9077
4175 4375 4.6419
4176 4376 4.741
4177 4377 4.947
4178 4378 4.8337
4179 4379 4.7897
4180 4380 4.8017
4181 4381 4.7852
4182 4382 5.142
4183 4383 5.1212
4184 4384 5.2167
4185 4385 4.9707
4186 4386 4.8527
4187 4387 4.7625
4188 4388 5.5708
4189 4389 4.9662
4190 4390 4.7846
4191 4391 4.8886
4192 4392 4.8657
4193 4393 4.7932
4194 4394 4.9681
4195 4395 4.8499
4196 4396 4.7539
4197 4397 4.6865
4198 4398 5.2773
4199 4399 4.968
4200 4400 4.7307
4201 4401 4.7712
4202 4402 4.6802
4203 4403 4.7573
4204 4404 4.7495
4205 4405 4.7932
4206 4406 4.7807
4207 4407 4.6594
4208 4408 4.6955
4209 4409 4.6494
4210 4410 4.8147
4211 4411 5.4775
4212 4412 4.9142
4213 4413 4.9746
4214 4414 4.7282
4215 4415 4.626
4216 4416 4.8869
4217 4417 4.7164
4218 4418 4.7806
4219 4419 4.9028
4220 4420 4.6343
4221 4421 4.8079
4222 4422 4.6522
4223 4423 4.9692
4224 4424 4.7487
4225 4425 4.8272
4226 4426 4.8642
4227 4427 4.8388
4228 4428 5.0657
4229 4429 5.0108
4230 4430 4.8309
4231 4431 5.8213
4232 4432 4.8763
4233 4433 4.8143
4234 4434 4.7114
4235 4435 4.5939
4236 4436 4.6813
4237 4437 4.8224
4238 4438 4.8143
4239 4439 4.5749
4240 4440 4.7863
4241 4441 4.7427
4242 4442 4.8069
4243 4443 4.949
4244 4444 4.8986
4245 4445 4.8179
4246 4446 4.7486
4247 4447 4.7307
4248 4448 4.7166
4249 4449 4.6952
4250 4450 4.7462
4251 4451 4.6355
4252 4452 5.0968
4253 4453 4.7583
4254 4454 4.7006
4255 4455 4.9822
4256 4456 5.7626
4257 4457 5.2506
4258 4458 4.7538
4259 4459 4.7362
4260 4460 4.9086
4261 4461 4.917
4262 4462 4.9531
4263 4463 4.8881
4264 4464 4.9135
4265 4465 5.7712
4266 4466 5.0903
4267 4467 4.814
4268 4468 4.8852
4269 4469 4.9189
4270 4470 5.047
4271 4471 4.7335
4272 4472 4.7615
4273 4473 4.6961
4274 4474 5.0182
4275 4475 4.7525
4276 4476 4.7036
4277 4477 4.7858
4278 4478 4.6287
4279 4479 4.9129
4280 4480 4.7365
4281 4481 5.1406
4282 4482 4.711
4283 4483 4.9006
4284 4484 4.8261
4285 4485 4.7636
4286 4486 4.6625
4287 4487 4.7
4288 4488 4.8865
4289 4489 5.0329
4290 4490 5.5186
4291 4491 4.7715
4292 4492 4.8365
4293 4493 4.7351
4294 4494 4.8884
4295 4495 5.4389
4296 4496 4.8182
4297 4497 4.8682
4298 4498 4.8836
4299 4499 4.8345
4300 4500 4.8254
4301 4501 4.6884
4302 4502 4.6105
4303 4503 4.606
4304 4504 4.7159
4305 4505 4.9408
4306 4506 4.7109
4307 4507 4.937
4308 4508 4.724
4309 4509 4.5592
4310 4510 4.7851
4311 4511 4.7935
4312 4512 4.8976
4313 4513 4.7639
4314 4514 4.8505
4315 4515 4.8239
4316 4516 4.7374
4317 4517 4.7352
4318 4518 4.9102
4319 4519 4.8206
4320 4520 4.7613
4321 4521 4.7633
4322 4522 5.0208
4323 4523 4.6499
4324 4524 4.9733
4325 4525 4.6908
4326 4526 4.8344
4327 4527 4.758
4328 4528 4.8373
4329 4529 4.7661
4330 4530 4.795
4331 4531 4.9232
4332 4532 4.8556
4333 4533 5.1777
4334 4534 4.7987
4335 4535 4.9199
4336 4536 4.8485
4337 4537 4.8268
4338 4538 4.7752
4339 4539 4.7324
4340 4540 4.7626
4341 4541 4.8594
4342 4542 4.6925
4343 4543 4.7046
4344 4544 4.7016
4345 4545 4.8888
4346 4546 4.5721
4347 4547 4.8029
4348 4548 4.8255
4349 4549 4.7085
4350 4550 4.8428
4351 4551 4.9133
4352 4552 4.7897
4353 4553 4.7398
4354 4554 5.0058
4355 4555 5.1078
4356 4556 4.7881
4357 4557 5.3909
4358 4558 4.7706
4359 4559 4.7014
4360 4560 4.6187
4361 4561 4.715
4362 4562 4.9898
4363 4563 4.6038
4364 4564 4.8812
4365 4565 5.0251
4366 4566 4.7698
4367 4567 4.7765
4368 4568 4.6526
4369 4569 4.7407
4370 4570 4.9336
4371 4571 4.7282
4372 4572 4.866
4373 4573 4.7517
4374 4574 4.8789
4375 4575 4.7789
4376 4576 4.8413
4377 4577 4.6683
4378 4578 4.7983
4379 4579 4.7141
4380 4580 6.2846
4381 4581 4.8615
4382 4582 5.2406
4383 4583 4.8725
4384 4584 4.7409
4385 4585 5.1721
4386 4586 4.9901
4387 4587 4.7101
4388 4588 4.6845
4389 4589 7.2796
4390 4590 5.0822
4391 4591 6.9378
4392 4592 6.7392
4393 4593 4.6853
4394 4594 6.2718
4395 4595 6.3487
4396 4596 5.7148
4397 4597 7.3203
4398 4598 6.0109
4399 4599 7.0916
4400 4600 4.8116
4401 4601 5.2511
4402 4602 5.0663
4403 4603 6.4357
4404 4604 7.4931
4405 4605 5.9359
4406 4606 5.869
4407 4607 5.796
4408 4608 6.2549
4409 4609 4.8478
4410 4610 4.8214
4411 4611 4.7949
4412 4612 4.7458
4413 4613 4.8157
4414 4614 4.7332
4415 4615 5.1058
4416 4616 4.9788
4417 4617 4.7811
4418 4618 5.1572
4419 4619 6.8286
4420 4620 7.1624
4421 4621 5.9442
4422 4622 7.1129
4423 4623 6.4664
4424 4624 6.9722
4425 4625 4.8628
4426 4626 7.2911
4427 4627 5.4918
4428 4628 6.5552
4429 4629 4.7803
4430 4630 4.7773
4431 4631 4.6779
4432 4632 4.9339
4433 4633 5.1151
4434 4634 6.9704
4435 4635 6.6204
4436 4636 4.7401
4437 4637 5.1971
4438 4638 4.769
4439 4639 4.8212
4440 4640 4.9862
4441 4641 4.6612
4442 4642 5.4219
4443 4643 5.3999
4444 4644 7.8258
4445 4645 6.8571
4446 4646 4.889
4447 4647 5.7594
4448 4648 5.1995
4449 4649 5.5494
4450 4650 4.9153
4451 4651 5.4323
4452 4652 5.1247
4453 4653 5.4603
4454 4654 5.4518
4455 4655 5.8084
4456 4656 7.3173
4457 4657 7.6908
4458 4658 7.4143
4459 4659 6.0303
4460 4660 4.6085
4461 4661 6.492
4462 4662 4.6637
4463 4663 4.6798
4464 4664 7.96
4465 4665 6.1344
4466 4666 5.0823
4467 4667 7.2013
4468 4668 4.7092
4469 4669 7.2893
4470 4670 8.2747
4471 4671 7.5195
4472 4672 6.7533
4473 4673 5.1863
4474 4674 7.6343
4475 4675 7.32
4476 4676 4.9566
4477 4677 4.7314
4478 4678 8.2039
4479 4679 7.2717
4480 4680 7.3573
4481 4681 4.9073
4482 4682 8.897
4483 4683 5.2547
4484 4684 4.96
4485 4685 4.8743
4486 4686 6.9038
4487 4687 4.8957
4488 4688 5.4091
4489 4689 4.838
4490 4690 7.3967
4491 4691 6.3436
4492 4692 4.7701
4493 4693 4.9741
4494 4694 11.7456
4495 4695 11.1066
4496 4696 4.8369
4497 4697 6.8318
4498 4698 11.6581
4499 4699 10.575
4500 4700 9.9798
4501 4701 10.8026
4502 4702 8.5313
4503 4703 10.6916
4504 4704 10.168
4505 4705 12.5841
4506 4706 12.1654
4507 4707 10.3918
4508 4708 9.5026
4509 4709 9.9662
4510 4710 12.8082
4511 4711 12.634
4512 4712 14.6359
4513 4713 13.7666
4514 4714 11.0139
4515 4715 10.0695
4516 4716 12.0688
4517 4717 9.9888
4518 4718 10.2799
4519 4719 10.5696
4520 4720 11.6283
4521 4721 8.826
4522 4722 12.2389
4523 4723 12.1072
4524 4724 6.7321
4525 4725 10.5831
4526 4726 9.6419
4527 4727 13.595
4528 4728 5.9195
4529 4729 8.3674
4530 4730 9.539
4531 4731 9.8539
4532 4732 9.0894
4533 4733 10.1542
4534 4734 9.8736
4535 4735 6.8868
4536 4736 7.5387
4537 4737 6.3322
4538 4738 8.5908
4539 4739 4.755
4540 4740 4.864
4541 4741 5.3014
4542 4742 6.3564
4543 4743 6.7765
4544 4744 9.8389
4545 4745 11.2137
4546 4746 13.3105
4547 4747 10.193
4548 4748 10.3839
4549 4749 7.2779
4550 4750 9.1542
4551 4751 9.9365
4552 4752 11.714
4553 4753 11.6812
4554 4754 11.0329
4555 4755 9.954
4556 4756 7.7006
4557 4757 6.631
4558 4758 9.2483
4559 4759 7.1921
4560 4760 5.9591
4561 4761 8.3409
4562 4762 5.167
4563 4763 6.8974
4564 4764 5.6535
4565 4765 6.3097
4566 4766 6.3815
4567 4767 4.9412
4568 4768 9.2659
4569 4769 4.8303
4570 4770 5.0106
4571 4771 8.3417
4572 4772 4.7624
4573 4773 4.949
4574 4774 4.767
4575 4775 4.5925
4576 4776 4.639
4577 4777 4.6346
4578 4778 4.6512
4579 4779 4.6699
4580 4780 4.6722
4581 4781 4.4944
4582 4782 4.7351
4583 4783 4.7236
4584 4784 4.6481
4585 4785 4.6935
4586 4786 4.595
4587 4787 4.7436
4588 4788 4.6303
4589 4789 4.7036
4590 4790 4.7037
4591 4791 4.6901
4592 4792 4.7212
4593 4793 4.7653
4594 4794 4.6456
4595 4795 4.8382
4596 4796 6.991
4597 4797 12.5278
4598 4798 8.2891
4599 4799 5.0863
4600 4800 6.1531
4601 4801 4.872
4602 4802 4.8107
4603 4803 7.0814
4604 4804 6.0735
4605 4805 5.9656
4606 4806 10.8747
4607 4807 8.4934
4608 4808 7.7732
4609 4809 4.7304
4610 4810 9.8133
4611 4811 11.2156
4612 4812 7.916
4613 4813 6.6697
4614 4814 5.5032
4615 4815 12.9246
4616 4816 7.8908
4617 4817 9.4363
4618 4818 10.2615
4619 4819 9.639
4620 4820 13.1509
4621 4821 15.2598
4622 4822 13.6459
4623 4823 14.6267
4624 4824 14.7654
4625 4825 14.1745
4626 4826 13.7964
4627 4827 15.2817
4628 4828 13.4258
4629 4829 15.4491
4630 4830 14.3406
4631 4831 13.3488
4632 4832 14.0904
4633 4833 13.6162
4634 4834 7.2925
4635 4835 11.8529
4636 4836 11.6874
4637 4837 11.0123
4638 4838 11.9486
4639 4839 11.5155
4640 4840 12.0883
4641 4841 13.5097
4642 4842 13.0175
4643 4843 11.3852
4644 4844 12.1459
4645 4845 13.4624
4646 4846 13.55
4647 4847 13.4836
4648 4848 12.8792
4649 4849 13.0516
4650 4850 11.5076
4651 4851 11.3653
4652 4852 12.3545
4653 4853 9.9825
4654 4854 11.477
4655 4855 12.545
4656 4856 10.9766
4657 4857 11.2564
4658 4858 13.5801
4659 4859 12.2381
4660 4860 10.8849
4661 4861 9.2041
4662 4862 11.8903
4663 4863 8.3663
4664 4864 10.1225
4665 4865 13.9805
4666 4866 14.0527
4667 4867 13.6951
4668 4868 12.1423
4669 4869 9.7285
4670 4870 12.5795
4671 4871 11.9256
4672 4872 11.8597
4673 4873 10.7444
4674 4874 10.6879
4675 4875 9.2767
4676 4876 10.5002
4677 4877 18.2542
4678 4878 17.4254
4679 4879 13.4108
4680 4880 12.1699
4681 4881 14.7409
4682 4882 15.5823
4683 4883 13.1495
4684 4884 13.9868
4685 4885 11.3581
4686 4886 14.2148
4687 4887 5.7159
4688 4888 7.2858
4689 4889 11.2881
4690 4890 9.3375
4691 4891 7.2304
4692 4892 10.6549
4693 4893 9.342
4694 4894 8.9219
4695 4895 9.1365
4696 4896 11.7732
4697 4897 11.6043
4698 4898 8.4353
4699 4899 11.9312
4700 4900 14.1207
4701 4901 15.696
4702 4902 12.8873
4703 4903 11.0802
4704 4904 9.0086
4705 4905 15.8758
4706 4906 9.2253
4707 4907 14.5795
4708 4908 10.8657
4709 4909 10.6871
4710 4910 8.7756
4711 4911 13.755
4712 4912 16.5318
4713 4913 14.8567
4714 4914 15.6429
4715 4915 18.4774
4716 4916 12.5257
4717 4917 14.1272
4718 4918 14.4729
4719 4919 13.0888
4720 4920 13.7502
4721 4921 12.3855
4722 4922 17.0339
4723 4923 14.932
4724 4924 15.9497
4725 4925 18.6746
4726 4926 19.8609
4727 4927 17.939
4728 4928 15.773
4729 4929 15.9652
4730 4930 18.6199
4731 4931 16.921
4732 4932 18.7355
4733 4933 17.9461
4734 4934 14.6583
4735 4935 15.9191
4736 4936 10.4139
4737 4937 9.2631
4738 4938 16.238
4739 4939 14.7465
4740 4940 11.902
4741 4941 11.0865
4742 4942 9.0557
4743 4943 6.9289
4744 4944 7.7246
4745 4945 12.7296
4746 4946 9.091
4747 4947 13.0769
4748 4948 13.7275
4749 4949 12.9208
4750 4950 13.8117
4751 4951 14.8078
4752 4952 13.919
4753 4953 12.8647
4754 4954 12.4844
4755 4955 12.1911
4756 4956 12.0354
4757 4957 9.8906
4758 4958 13.5782
4759 4959 10.2468
4760 4960 15.8508
4761 4961 14.2132
4762 4962 19.009
4763 4963 15.1791
4764 4964 17.0806
4765 4965 13.4817
4766 4966 13.2693
4767 4967 17.5649
4768 4968 15.6365
4769 4969 15.8319
4770 4970 18.7013
4771 4971 15.1144
4772 4972 15.238
4773 4973 19.1586
4774 4974 15.0327
4775 4975 17.0781
4776 4976 13.7742
4777 4977 16.0883
4778 4978 16.4095
4779 4979 18.1141
4780 4980 14.738
4781 4981 16.6231
4782 4982 17.4521
4783 4983 17.5454
4784 4984 16.28
4785 4985 16.7607
4786 4986 17.1858
4787 4987 15.4004
4788 4988 16.7259
4789 4989 17.24
4790 4990 16.5395
4791 4991 16.82
4792 4992 15.5624
4793 4993 16.6543
4794 4994 20.28
4795 4995 19.7655
4796 4996 19.9115
4797 4997 18.5832
4798 4998 18.6687
4799 4999 17.5407
4800 5000 13.3679
4801 5001 15.0787
4802 5002 14.6263
4803 5003 13.5652
4804 5004 14.3632
4805 5005 14.337
4806 5006 14.9153
4807 5007 17.3357
4808 5008 17.0998
4809 5009 15.8268
4810 5010 13.0684
4811 5011 12.1442
4812 5012 12.3676
4813 5013 11.485
4814 5014 11.9491
4815 5015 5.672
4816 5016 10.6588
4817 5017 6.2403
4818 5018 6.5614
4819 5019 5.7988
4820 5020 5.2473
4821 5021 5.2884
4822 5022 7.5803
4823 5023 5.6381
4824 5024 4.8351
4825 5025 7.9731
4826 5026 6.98
4827 5027 10.3261
4828 5028 10.807
4829 5029 10.9366
4830 5030 10.1754
4831 5031 11.8925
4832 5032 10.7154
4833 5033 10.5654
4834 5034 10.6992
4835 5035 17.6247
4836 5036 17.678
4837 5037 10.5515
4838 5038 6.9369
4839 5039 9.1723
4840 5040 7.8319
4841 5041 6.7185
4842 5042 6.3375
4843 5043 7.9639
4844 5044 6.1783
4845 5045 8.3739
4846 5046 9.2141
4847 5047 6.6767
4848 5048 10.1078
4849 5049 10.3449
4850 5050 8.9382
4851 5051 9.52
4852 5052 9.417
4853 5053 10.6593
4854 5054 12.21
4855 5055 9.9999
4856 5056 10.4275
4857 5057 13.7825
4858 5058 8.9186
4859 5059 10.0288
4860 5060 7.1142
4861 5061 9.588
4862 5062 12.8217
4863 5063 9.8658
4864 5064 9.2688
4865 5065 9.1062
4866 5066 5.215
4867 5067 6.5062
4868 5068 5.5521
4869 5069 5.0086
4870 5070 7.5819
4871 5071 9.9506
4872 5072 15.7594
4873 5073 12.8615
4874 5074 12.6773
4875 5075 12.5313
4876 5076 10.9029
4877 5077 13.583
4878 5078 5.9886
4879 5079 6.3345
4880 5080 8.4562
4881 5081 9.2898
4882 5082 16.7564
4883 5083 16.0603
4884 5084 13.5682
4885 5085 13.4331
4886 5086 17.252
4887 5087 15.2401
4888 5088 17.5472
4889 5089 14.4952
4890 5090 16.7118
4891 5091 13.3354
4892 5092 13.0509
4893 5093 16.3156
4894 5094 14.0209
4895 5095 14.7074
4896 5096 12.7286
4897 5097 15.3815
4898 5098 11.34
4899 5099 14.3114
4900 5100 13.5105
4901 5101 16.6159
4902 5102 12.1364
4903 5103 12.873
4904 5104 13.4571
4905 5105 16.0132
4906 5106 14.8918
4907 5107 15.1196
4908 5108 14.9325
4909 5109 14.2236
4910 5110 15.5003
4911 5111 13.5567
4912 5112 14.0255
4913 5113 14.5253
4914 5114 15.2191
4915 5115 12.1394
4916 5116 14.5139
4917 5117 15.3837
4918 5118 14.359
4919 5119 12.6865
4920 5120 13.7567
4921 5121 13.472
4922 5122 13.5332
4923 5123 11.2855
4924 5124 11.9929
4925 5125 10.4581
4926 5126 9.1471
4927 5127 9.1748
4928 5128 9.8577
4929 5129 8.4945
4930 5130 10.427
4931 5131 10.865
4932 5132 10.4321
4933 5133 12.0791
4934 5134 13.562
4935 5135 9.0271
4936 5136 18.1962
4937 5137 15.279
4938 5138 15.808
4939 5139 14.7293
4940 5140 10.8093
4941 5141 13.3848
4942 5142 14.9117
4943 5143 13.0486
4944 5144 12.9302
4945 5145 18.8814
4946 5146 14.0512
4947 5147 14.6902
4948 5148 14.6826
4949 5149 13.8805
4950 5150 12.423
4951 5151 11.7553
4952 5152 15.6109
4953 5153 17.8093
4954 5154 15.4247
4955 5155 15.1125
4956 5156 19.2139
4957 5157 19.9985
4958 5158 18.0327
4959 5159 19.489
4960 5160 16.5291
4961 5161 18.4686
4962 5162 18.3233
4963 5163 16.9081
4964 5164 14.3379
4965 5165 17.8263
4966 5166 16.8462
4967 5167 19.8305
4968 5168 18.3261
4969 5169 17.5639
4970 5170 20.1901
4971 5171 18.0333
4972 5172 19.3691
4973 5173 16.7474
4974 5174 16.744
4975 5175 19.482
4976 5176 17.2386
4977 5177 15.9765
4978 5178 19.7642
4979 5179 19.3635
4980 5180 19.3869
4981 5181 21.5475
4982 5182 18.1637
4983 5183 17.9344
4984 5184 19.9378
4985 5185 19.2043
4986 5186 19.2414
4987 5187 19.4443
4988 5188 16.2895
4989 5189 18.8036
4990 5190 18.7375
4991 5191 17.3612
4992 5192 13.8047
4993 5193 13.8302
4994 5194 13.6389
4995 5195 13.2517
4996 5196 11.4751
4997 5197 12.2101
4998 5198 15.8206
4999 5199 12.0765
5000 5200 11.0881
5001 5201 10.7003
5002 5202 12.2959
5003 5203 9.066
5004 5204 9.3898
5005 5205 8.6064
5006 5206 10.0178
5007 5207 10.2267
5008 5208 10.0373
5009 5209 8.855
5010 5210 9.057
5011 5211 8.4201
5012 5212 8.7387
5013 5213 9.5156
5014 5214 8.3007
5015 5215 14.1396
5016 5216 6.8095
5017 5217 10.1601
5018 5218 9.9809
5019 5219 7.9594
5020 5220 9.4155
5021 5221 6.2659
5022 5222 10.754
5023 5223 9.468
5024 5224 11.4155
5025 5225 9.9457
5026 5226 8.7535
5027 5227 8.5625
5028 5228 10.8797
5029 5229 10.9233
5030 5230 11.6504
5031 5231 9.5964
5032 5232 7.0704
5033 5233 7.2969
5034 5234 10.8352
5035 5235 10.5147
5036 5236 9.202
5037 5237 9.9465
5038 5238 9.9371
5039 5239 7.9558
5040 5240 6.539
5041 5241 10.2828
5042 5242 10.39
5043 5243 9.1714
5044 5244 8.5484
5045 5245 8.7092
5046 5246 8.7742
5047 5247 9.1567
5048 5248 6.8519
5049 5249 10.0639
5050 5250 8.0655
5051 5251 6.4376
5052 5252 7.1809
5053 5253 8.0784
5054 5254 7.5062
5055 5255 9.9755
5056 5256 7.3879
5057 5257 10.0065
5058 5258 6.2234
5059 5259 8.9063
5060 5260 9.4965
5061 5261 9.023
5062 5262 8.9989
5063 5263 9.6562
5064 5264 7.7779
5065 5265 7.528
5066 5266 5.2064
5067 5267 9.5389
5068 5268 7.4965
5069 5269 11.2968
5070 5270 12.8037
5071 5271 15.1828
5072 5272 13.6571
5073 5273 14.1131
5074 5274 12.4753
5075 5275 6.5759
5076 5276 12.4609
5077 5277 9.1976
5078 5278 9.7632
5079 5279 7.1921
5080 5280 6.403
5081 5281 7.7598
5082 5282 8.6072
5083 5283 12.3259
5084 5284 10.0649
5085 5285 14.1741
5086 5286 13.971
5087 5287 14.2627
5088 5288 12.0534
5089 5289 7.3805
5090 5290 12.6786
5091 5291 13.2358
5092 5292 12.6271
5093 5293 14.5932
5094 5294 10.3581
5095 5295 13.023
5096 5296 15.2428
5097 5297 11.4978
5098 5298 13.8817
5099 5299 13.2201
5100 5300 13.9227
5101 5301 11.6995
5102 5302 10.3845
5103 5303 19.4403
5104 5304 19.3288
5105 5305 18.1666
5106 5306 21.2644
5107 5307 19.853
5108 5308 20.4322
5109 5309 18.298
5110 5310 18.8297
5111 5311 11.5357
5112 5312 14.0153
5113 5313 15.6875
5114 5314 14.0115
5115 5315 13.8297
5116 5316 15.5782
5117 5317 15.3005
5118 5318 15.0737
5119 5319 17.9398
5120 5320 16.6007
5121 5321 16.4186
5122 5322 11.9249
5123 5323 10.0631
5124 5324 12.0113
5125 5325 15.2107
5126 5326 10.5826
5127 5327 12.8106
5128 5328 15.5298
5129 5329 14.4964
5130 5330 14.5961
5131 5331 16.3161
5132 5332 14.1
5133 5333 15.8911
5134 5334 16.0765
5135 5335 12.4357
5136 5336 14.0636
5137 5337 14.4616
5138 5338 17.4719
5139 5339 19.2501
5140 5340 17.8363
5141 5341 19.0431
5142 5342 17.7573
5143 5343 16.9803
5144 5344 20.205
5145 5345 18.8821
5146 5346 16.794
5147 5347 19.0198
5148 5348 15.2347
5149 5349 15.9435
5150 5350 18.3364
5151 5351 14.6353
5152 5352 16.9172
5153 5353 17.8349
5154 5354 17.9491
5155 5355 16.275
5156 5356 16.3404
5157 5357 17.6057
5158 5358 20.993
5159 5359 17.1106
5160 5360 17.7707
5161 5361 16.6647
5162 5362 16.2253
5163 5363 16.0997
5164 5364 15.6073
5165 5365 17.0228
5166 5366 16.6658
5167 5367 20.5913
5168 5368 20.9175
5169 5369 18.685
5170 5370 20.0674
5171 5371 14.4592
5172 5372 17.4769
5173 5373 19.7395
5174 5374 23.0717
5175 5375 20.2542
5176 5376 18.7964
5177 5377 19.7279
5178 5378 18.9322
5179 5379 18.6644
5180 5380 17.5555
5181 5381 17.7346
5182 5382 12.8052
5183 5383 14.1639
5184 5384 13.7104
5185 5385 15.9504
5186 5386 11.728
5187 5387 12.1763
5188 5388 9.9139
5189 5389 10.8228
5190 5390 13.2291
5191 5391 16.4082
5192 5392 14.869
5193 5393 8.1674
5194 5394 14.3232
5195 5395 17.7928
5196 5396 16.4687
5197 5397 14.7501
5198 5398 13.0359
5199 5399 15.3305
5200 5400 14.8138
5201 5401 14.8388
5202 5402 16.8723
5203 5403 20.7542
5204 5404 13.7487
5205 5405 15.6624
5206 5406 15.079
5207 5407 15.3749
5208 5408 13.293
5209 5409 12.7092
5210 5410 8.4403
5211 5411 10.3
5212 5412 13.8696
5213 5413 9.9866
5214 5414 10.2319
5215 5415 10.088
5216 5416 13.9039
5217 5417 12.4825
5218 5418 11.3403
5219 5419 10.0311
5220 5420 10.9352
5221 5421 13.4622
5222 5422 12.247
5223 5423 11.5246
5224 5424 9.9212
5225 5425 9.3332
5226 5426 8.9991
5227 5427 8.691
5228 5428 7.8059
5229 5429 9.7543
5230 5430 14.739
5231 5431 12.4633
5232 5432 9.3469
5233 5433 14.2802
5234 5434 16.2068
5235 5435 13.0619
5236 5436 15.1253
5237 5437 13.7611
5238 5438 18.8081
5239 5439 14.3663
5240 5440 13.3653
5241 5441 10.8485
5242 5442 12.1931
5243 5443 11.3935
5244 5444 8.2728
5245 5445 7.9589
5246 5446 11.7582
5247 5447 12.8646
5248 5448 11.6328
5249 5449 10.204
5250 5450 10.5532
5251 5451 12.2416
5252 5452 13.0447
5253 5453 10.0648
5254 5454 12.3677
5255 5455 9.7358
5256 5456 10.0168
5257 5457 10.2166
5258 5458 9.7467
5259 5459 8.854
5260 5460 9.2346
5261 5461 12.3907
5262 5462 9.191
5263 5463 8.7713
5264 5464 9.2411
5265 5465 10.4536
5266 5466 10.547
5267 5467 10.6179
5268 5468 10.9797
5269 5469 10.7373
5270 5470 14.5767
5271 5471 11.2354
5272 5472 8.9474
5273 5473 8.0353
5274 5474 11.4361
5275 5475 9.8367
5276 5476 8.5705
5277 5477 9.7798
5278 5478 9.0542
5279 5479 12.6653
5280 5480 11.7268
5281 5481 9.4365
5282 5482 10.9042
5283 5483 7.1248
5284 5484 8.5124
5285 5485 9.3632
5286 5486 6.3376
5287 5487 6.371
5288 5488 7.3363
5289 5489 7.978
5290 5490 6.2971
5291 5491 6.6514
5292 5492 6.2388
5293 5493 6.2086
5294 5494 8.8352
5295 5495 9.1689
5296 5496 7.2859
5297 5497 8.0185
5298 5498 8.4955
5299 5499 8.1243
5300 5500 7.0557
5301 5501 9.2562
5302 5502 10.4707
5303 5503 8.5987
5304 5504 10.6252
5305 5505 8.3421
5306 5506 7.716
5307 5507 6.6037
5308 5508 7.6026
5309 5509 9.5258
5310 5510 6.916
5311 5511 7.4205
5312 5512 8.4383
5313 5513 7.7098
5314 5514 8.7173
5315 5515 8.6467
5316 5516 6.4936
5317 5517 7.2131
5318 5518 8.5479
5319 5519 7.5476
5320 5520 7.4048
5321 5521 7.8876
5322 5522 8.0036
5323 5523 6.8454
5324 5524 6.7777
5325 5525 8.31
5326 5526 9.8443
5327 5527 8.6252
5328 5528 8.6544
5329 5529 8.4567
5330 5530 8.6381
5331 5531 9.4
5332 5532 6.2762
5333 5533 6.4422
5334 5534 9.4123
5335 5535 7.3333
5336 5536 6.1843
5337 5537 6.9041
5338 5538 6.7243
5339 5539 6.9119
5340 5540 6.139
5341 5541 6.8474
5342 5542 6.7552
5343 5543 5.8957
5344 5544 4.7499
5345 5545 7.337
5346 5546 7.9672
5347 5547 4.7198
5348 5548 4.8922
5349 5549 4.7569
5350 5550 6.641
5351 5551 7.9983
5352 5552 7.7367
5353 5553 8.0244
5354 5554 5.5714
5355 5555 4.8351
5356 5556 4.6812
5357 5557 5.7087
5358 5558 4.7351
5359 5559 7.9677
5360 5560 10.4788
5361 5561 10.3027
5362 5562 4.9537
5363 5563 8.2817
5364 5564 6.7155
5365 5565 6.7337
5366 5566 10.7032
5367 5567 7.7513
5368 5568 6.675
5369 5569 7.7335
5370 5570 8.9116
5371 5571 9.6841
5372 5572 8.228
5373 5573 6.9162
5374 5574 6.4355
5375 5575 7.3173
5376 5576 7.6117
5377 5577 7.6407
5378 5578 8.3344
5379 5579 6.5576
5380 5580 11.2921
5381 5581 8.8655
5382 5582 8.5594
5383 5583 10.0958
5384 5584 10.3688
5385 5585 9.9895
5386 5586 8.8606
5387 5587 9.8176
5388 5588 11.9008
5389 5589 10.1576
5390 5590 10.119
5391 5591 7.8394
5392 5592 9.9217
5393 5593 9.0419
5394 5594 10.6979
5395 5595 8.8452
5396 5596 11.3422
5397 5597 8.5842
5398 5598 9.461
5399 5599 8.2108
5400 5600 10.9322
5401 5601 10.0539
5402 5602 10.7925
5403 5603 10.7115
5404 5604 7.7843
5405 5605 8.4482
5406 5606 7.9658
5407 5607 9.5258
5408 5608 9.8748
5409 5609 9.6231
5410 5610 10.1932
5411 5611 9.6541
5412 5612 6.1157
5413 5613 11.7446
5414 5614 12.0921
5415 5615 11.4283
5416 5616 12.4198
5417 5617 7.561
5418 5618 9.6909
5419 5619 8.3005
5420 5620 9.5304
5421 5621 10.9678
5422 5622 6.9431
5423 5623 6.4619
5424 5624 10.6827
5425 5625 8.2007
5426 5626 6.2492
5427 5627 8.1923
5428 5628 5.8683
5429 5629 8.6291
5430 5630 9.0917
5431 5631 9.9607
5432 5632 7.6546
5433 5633 10.1194
5434 5634 9.999
5435 5635 8.2912
5436 5636 7.4624
5437 5637 8.8177
5438 5638 9.7897
5439 5639 10.5093
5440 5640 8.7861
5441 5641 10.5339
5442 5642 9.92
5443 5643 6.693
5444 5644 8.3563
5445 5645 8.0217
5446 5646 7.0115
5447 5647 9.1489
5448 5648 8.1091
5449 5649 7.5631
5450 5650 11.2089
5451 5651 6.1727
5452 5652 6.3856
5453 5653 7.8378
5454 5654 8.523
5455 5655 9.1139
5456 5656 6.5391
5457 5657 6.5494
5458 5658 9.1436
5459 5659 9.2769
5460 5660 9.6852
5461 5661 9.405
5462 5662 8.9447
5463 5663 10.2559
5464 5664 9.6872
5465 5665 8.8739
5466 5666 10.9641
5467 5667 9.3056
5468 5668 10.2315
5469 5669 9.4619
5470 5670 9.0257
5471 5671 10.2524
5472 5672 7.8546
5473 5673 9.634
5474 5674 9.879
5475 5675 8.2756
5476 5676 8.8535
5477 5677 10.9611
5478 5678 13.1188
5479 5679 7.4511
5480 5680 12.244
5481 5681 9.6808
5482 5682 12.6559
5483 5683 11.9466
5484 5684 10.9851
5485 5685 11.5177
5486 5686 12.478
5487 5687 13.0584
5488 5688 11.5125
5489 5689 9.7946
5490 5690 7.9186
5491 5691 4.6753
5492 5692 9.4776
5493 5693 6.5218
5494 5694 11.0618
5495 5695 10.6821
5496 5696 9.8151
5497 5697 9.2177
5498 5698 7.9073
5499 5699 8.5334
5500 5700 9.5692
5501 5701 12.4891
5502 5702 10.1971
5503 5703 11.0358
5504 5704 12.4456
5505 5705 9.4671
5506 5706 12.3815
5507 5707 9.1209
5508 5708 10.3211
5509 5709 11.0203
5510 5710 10.5053
5511 5711 10.8995
5512 5712 9.223
5513 5713 10.1344
5514 5714 10.6555
5515 5715 12.581
5516 5716 10.4045
5517 5717 10.9758
5518 5718 10.6013
5519 5719 8.8878
5520 5720 10.9275
5521 5721 10.3867
5522 5722 9.7003
5523 5723 8.7717
5524 5724 9.7653
5525 5725 9.6586
5526 5726 11.2761
5527 5727 10.9886
5528 5728 10.452
5529 5729 9.422
5530 5730 9.539
5531 5731 10.2424
5532 5732 9.8243
5533 5733 9.0114
5534 5734 8.8607
5535 5735 9.4089
5536 5736 8.6314
5537 5737 10.9415
5538 5738 11.7079
5539 5739 11.8014
5540 5740 10.5186
5541 5741 9.7101
5542 5742 9.8145
5543 5743 11.9656
5544 5744 10.805
5545 5745 11.1477
5546 5746 8.4636
5547 5747 11.5371
5548 5748 10.0541
5549 5749 10.1843
5550 5750 11.4268
5551 5751 11.3431
5552 5752 10.9345
5553 5753 11.4182
5554 5754 10.8368
5555 5755 11.1132
5556 5756 11.0313
5557 5757 10.5111
5558 5758 10.92
5559 5759 9.9533
5560 5760 8.9032
5561 5761 8.4724
5562 5762 10.2148
5563 5763 10.5544
5564 5764 11.5883
5565 5765 11.9343
5566 5766 10.3117
5567 5767 11.2412
5568 5768 9.246
5569 5769 9.5218
5570 5770 11.0454
5571 5771 9.6896
5572 5772 9.0678
5573 5773 10.4184
5574 5774 9.5412
5575 5775 10.9512
5576 5776 10.3869
5577 5777 12.0565
5578 5778 9.5747
5579 5779 9.2686
5580 5780 11.3444
5581 5781 9.223
5582 5782 12.0821
5583 5783 9.9375
5584 5784 9.8697
5585 5785 9.0787
5586 5786 4.7968
5587 5787 7.1775
5588 5788 6.985
5589 5789 4.5884
5590 5790 8.5582
5591 5791 9.3659
5592 5792 10.08
5593 5793 10.5694
5594 5794 12.1633
5595 5795 10.9674
5596 5796 10.7291
5597 5797 11.6443
5598 5798 11.474
5599 5799 9.819
5600 5800 10.8233
5601 5801 9.4845
5602 5802 8.2556
5603 5803 8.7134
5604 5804 8.186
5605 5805 10.4427
5606 5806 8.5181
5607 5807 9.8537
5608 5808 7.3914
5609 5809 9.7011
5610 5810 9.1405
5611 5811 9.85
5612 5812 10.2967
5613 5813 9.3484
5614 5814 6.6054
5615 5815 4.778
5616 5816 6.8249
5617 5817 9.1221
5618 5818 9.9875
5619 5819 9.3921
5620 5820 6.9917
5621 5821 8.9081
5622 5822 7.2807
5623 5823 6.4313
5624 5824 7.9663
5625 5825 7.2823
5626 5826 6.6923
5627 5827 9.8928
5628 5828 10.8567
5629 5829 6.7947
5630 5830 6.4652
5631 5831 9.3742
5632 5832 8.8778
5633 5833 7.3451
5634 5834 8.9849
5635 5835 7.5388
5636 5836 9.6407
5637 5837 7.2534
5638 5838 7.9765
5639 5839 10.0236
5640 5840 13.1688
5641 5841 7.6687
5642 5842 6.7828
5643 5843 5.5686
5644 5844 6.2662
5645 5845 10.7425
5646 5846 12.03
5647 5847 10.0617
5648 5848 12.4018
5649 5849 8.6457
5650 5850 11.4371
5651 5851 10.378
5652 5852 9.0421
5653 5853 9.4818
5654 5854 9.4496
5655 5855 9.5945
5656 5856 11.1688
5657 5857 9.1105
5658 5858 8.3782
5659 5859 6.6153
5660 5860 7.6289
5661 5861 10.681
5662 5862 8.2709
5663 5863 10.1881
5664 5864 8.4744
5665 5865 11.1674
5666 5866 7.1933
5667 5867 9.9604
5668 5868 8.2125
5669 5869 11.4483
5670 5870 11.9554
5671 5871 9.0918
5672 5872 11.0878
5673 5873 11.0295
5674 5874 12.0775
5675 5875 13.0451
5676 5876 8.578
5677 5877 10.4092
5678 5878 12.9432
5679 5879 12.291
5680 5880 10.4572
5681 5881 12.6294
5682 5882 11.1168
5683 5883 10.76
5684 5884 9.7353
5685 5885 9.7763
5686 5886 8.9165
5687 5887 9.1729
5688 5888 9.9209
5689 5889 8.4785
5690 5890 8.4985
5691 5891 7.7941
5692 5892 8.9103
5693 5893 8.5464
5694 5894 8.5905
5695 5895 7.2675
5696 5896 6.6715
5697 5897 8.4524
5698 5898 9.0862
5699 5899 7.6236
5700 5900 10.9332
5701 5901 8.2251
5702 5902 8.9996
5703 5903 9.6608
5704 5904 10.8152
5705 5905 10.1344
5706 5906 6.583
5707 5907 7.4707
5708 5908 13.0236
5709 5909 6.6052
5710 5910 9.5494
5711 5911 8.6724
5712 5912 7.5032
5713 5913 7.6004
5714 5914 9.9091
5715 5915 7.4728
5716 5916 8.9628
5717 5917 12.3016
5718 5918 8.1311
5719 5919 11.2767
5720 5920 8.4529
5721 5921 12.0845
5722 5922 9.4352
5723 5923 7.9478
5724 5924 9.9421
5725 5925 9.1671
5726 5926 13.0291
5727 5927 10.5702
5728 5928 11.0361
5729 5929 9.8964
5730 5930 11.6137
5731 5931 8.4418
5732 5932 12.0715
5733 5933 7.2958
5734 5934 8.0018
5735 5935 9.2898
5736 5936 10.5047
5737 5937 8.088
5738 5938 10.641
5739 5939 12.025
5740 5940 9.6883
5741 5941 10.6492
5742 5942 9.8544
5743 5943 9.3583
5744 5944 11.3354
5745 5945 10.7589
5746 5946 12.2998
5747 5947 10.9324
5748 5948 12.9227
5749 5949 13.5161
5750 5950 10.042
5751 5951 11.8123
5752 5952 12.8391
5753 5953 11.3091
5754 5954 11.612
5755 5955 12.5209
5756 5956 12.2198
5757 5957 12.6624
5758 5958 14.4297
5759 5959 11.8791
5760 5960 10.9807
5761 5961 11.7268
5762 5962 11.5087
5763 5963 9.8109
5764 5964 12.1548
5765 5965 11.5478
5766 5966 11.6474
5767 5967 10.7923
5768 5968 13.5158
5769 5969 9.8459
5770 5970 11.29
5771 5971 13.2375
5772 5972 11.7511
5773 5973 11.0456
5774 5974 8.3455
5775 5975 8.8354
5776 5976 7.7714
5777 5977 8.4559
5778 5978 9.1768
5779 5979 8.9257
5780 5980 10.2176
5781 5981 9.0396
5782 5982 8.3327
5783 5983 8.3553
5784 5984 8.8469
5785 5985 8.6968
5786 5986 7.6696
5787 5987 7.891
5788 5988 9.0806
5789 5989 9.4852
5790 5990 8.5191
5791 5991 10.454
5792 5992 8.0749
5793 5993 7.975
5794 5994 9.0332
5795 5995 7.4643
5796 5996 7.8799
5797 5997 8.1718
5798 5998 8.8557
5799 5999 7.0745
5800 6000 9.3112
5801 6001 8.6647
5802 6002 9.206
5803 6003 9.9096
5804 6004 8.4588
5805 6005 7.3546
5806 6006 7.8903
5807 6007 8.2443
5808 6008 6.5091
5809 6009 9.4354
5810 6010 7.4643
5811 6011 10.1631
5812 6012 7.9186
5813 6013 9.3461
5814 6014 6.987
5815 6015 6.0711
5816 6016 6.2806
5817 6017 5.0574
5818 6018 4.8192
5819 6019 6.6114
5820 6020 9.233
5821 6021 10.2075
5822 6022 9.251
5823 6023 13.3869
5824 6024 9.6227
5825 6025 10.4272
5826 6026 12.2604
5827 6027 10.0409
5828 6028 13.0785
5829 6029 13.1722
5830 6030 12.5636
5831 6031 13.8386
5832 6032 14.3343
5833 6033 15.4148
5834 6034 15.7355
5835 6035 14.6353
5836 6036 14.4536
5837 6037 13.1235
5838 6038 16.2704
5839 6039 15.4407
5840 6040 13.0339
5841 6041 13.898
5842 6042 16.6804
5843 6043 15.8684
5844 6044 15.2583
5845 6045 14.5625
5846 6046 17.8509
5847 6047 14.2329
5848 6048 13.8837
5849 6049 16.307
5850 6050 13.8403
5851 6051 13.7898
5852 6052 12.6987
5853 6053 15.1085
5854 6054 15.3527
5855 6055 15.5525
5856 6056 15.1794
5857 6057 10.7467
5858 6058 15.1858
5859 6059 13.9563
5860 6060 15.7431
5861 6061 14.5474
5862 6062 14.2737
5863 6063 13.5335
5864 6064 14.7869
5865 6065 16.6428
5866 6066 15.3895
5867 6067 14.9222
5868 6068 16.3427
5869 6069 16.6752
5870 6070 16.5199
5871 6071 15.1762
5872 6072 13.8352
5873 6073 14.385
5874 6074 13.6413
5875 6075 13.2189
5876 6076 12.8097
5877 6077 10.9576
5878 6078 14.9563
5879 6079 13.9851
5880 6080 14.8892
5881 6081 14.755
5882 6082 14.9837
5883 6083 18.1831
5884 6084 19.4049
5885 6085 16.2418
5886 6086 16.1811
5887 6087 14.1603
5888 6088 15.2225
5889 6089 15.3086
5890 6090 15.777
5891 6091 12.8763
5892 6092 12.9393
5893 6093 19.4828
5894 6094 13.7672
5895 6095 17.6261
5896 6096 17.1
5897 6097 17.4079
5898 6098 16.7216
5899 6099 16.8429
5900 6100 17.4282
5901 6101 17.3027
5902 6102 14.6109
5903 6103 16.7827
5904 6104 18.7541
5905 6105 15.2302
5906 6106 15.9388
5907 6107 14.3521
5908 6108 13.1082
5909 6109 11.5617
5910 6110 13.1651
5911 6111 14.0513
5912 6112 14.1212
5913 6113 13.7997
5914 6114 NA
5915 6115 NA
5916 6116 NA
5917 6117 NA
5918 6118 NA
5919 6119 NA
5920 6120 NA
5921 6121 NA
5922 6122 NA
5923 6123 NA
5924 6124 NA
5925 6125 NA
5926 6126 NA
5927 6127 NA
5928 6128 NA
5929 6129 NA
5930 6130 NA
5931 6131 NA
5932 6132 NA
5933 6133 NA
5934 6134 NA
5935 6135 NA
5936 6136 NA
5937 6137 NA
5938 6138 NA
5939 6139 NA
5940 6140 NA
5941 6141 NA
5942 6142 NA
5943 6143 NA
5944 6144 NA
5945 6145 NA
5946 6146 NA
5947 6147 NA
5948 6148 NA
5949 6149 NA
5950 6150 NA
5951 6151 NA
5952 6152 NA
5953 6153 NA
5954 6154 NA
5955 6155 NA
5956 6156 NA
5957 6157 NA
5958 6158 NA
5959 6159 NA
5960 6160 NA
5961 6161 NA
5962 6162 NA
5963 6163 NA
5964 6164 NA
5965 6165 NA
5966 6166 NA
5967 6167 NA
5968 6168 NA
5969 6169 NA
5970 6170 NA
5971 6171 NA
5972 6172 NA
5973 6173 NA
5974 6174 NA
5975 6175 NA
5976 6176 NA
5977 6177 NA
5978 6178 NA
5979 6179 NA
5980 6180 NA
5981 6181 NA
5982 6182 NA
5983 6183 NA
5984 6184 NA
5985 6185 NA
5986 6186 NA
5987 6187 NA
5988 6188 NA
5989 6189 NA
5990 6190 NA
5991 6191 NA
5992 6192 NA
5993 6193 NA
5994 6194 NA
5995 6195 NA
5996 6196 NA
5997 6197 NA
5998 6198 NA
5999 6199 NA
6000 6200 NA
6001 6201 NA
6002 6202 NA
6003 6203 NA
6004 6204 NA
6005 6205 NA
6006 6206 NA
6007 6207 NA
6008 6208 NA
6009 6209 NA
6010 6210 NA
6011 6211 NA
6012 6212 NA
6013 6213 NA
6014 6214 NA
6015 6215 NA
6016 6216 NA
6017 6217 NA
6018 6218 NA
6019 6219 NA
6020 6220 NA
6021 6221 NA
6022 6222 NA
6023 6223 NA
6024 6224 NA
6025 6225 NA
6026 6226 NA
6027 6227 NA
6028 6228 NA
6029 6229 NA
6030 6230 NA
6031 6231 NA
6032 6232 NA
6033 6233 NA
6034 6234 NA
6035 6235 NA
6036 6236 NA
6037 6237 NA
6038 6238 NA
6039 6239 NA
6040 6240 NA
6041 6241 NA
6042 6242 NA
6043 6243 NA
6044 6244 NA
6045 6245 NA
6046 6246 NA
6047 6247 NA
6048 6248 NA
6049 6249 NA
6050 6250 NA
6051 6251 NA
6052 6252 NA
6053 6253 NA
6054 6254 NA
6055 6255 NA
6056 6256 NA
6057 6257 NA
6058 6258 NA
6059 6259 NA
6060 6260 NA
6061 6261 NA
6062 6262 NA
6063 6263 NA
6064 6264 NA
6065 6265 NA
6066 6266 NA
6067 6267 NA
6068 6268 NA
6069 6269 NA
6070 6270 NA
6071 6271 NA
6072 6272 NA
6073 6273 NA
6074 6274 NA
6075 6275 NA
6076 6276 NA
6077 6277 NA
6078 6278 NA
6079 6279 NA
6080 6280 NA
6081 6281 NA
6082 6282 NA
6083 6283 NA
6084 6284 NA
6085 6285 NA
6086 6286 NA
6087 6287 NA
6088 6288 NA
6089 6289 NA
6090 6290 NA
6091 6291 NA
6092 6292 NA
6093 6293 NA
6094 6294 NA
6095 6295 NA
6096 6296 NA
6097 6297 NA
6098 6298 NA
6099 6299 NA
6100 6300 NA
6101 6301 NA
6102 6302 NA
6103 6303 NA
6104 6304 NA
6105 6305 NA
6106 6306 NA
6107 6307 NA
6108 6308 NA
6109 6309 NA
6110 6310 NA
6111 6311 NA
6112 6312 NA
6113 6313 NA
6114 6314 NA
6115 6315 NA
6116 6316 NA
6117 6317 NA
6118 6318 NA
6119 6319 NA
6120 6320 NA
6121 6321 NA
6122 6322 NA
6123 6323 NA
6124 6324 NA
6125 6325 NA
6126 6326 NA
6127 6327 NA
6128 6328 NA
6129 6329 NA
6130 6330 NA
6131 6331 NA
6132 6332 NA
6133 6333 NA
6134 6334 NA
6135 6335 NA
6136 6336 NA
6137 6337 NA
6138 6338 NA
6139 6339 NA
6140 6340 NA
6141 6341 NA
6142 6342 NA
6143 6343 NA
6144 6344 NA
6145 6345 NA
6146 6346 NA
6147 6347 NA
6148 6348 NA
6149 6349 NA
6150 6350 NA
6151 6351 NA
6152 6352 NA
6153 6353 NA
6154 6354 NA
6155 6355 NA
6156 6356 NA
6157 6357 NA
6158 6358 NA
6159 6359 NA
6160 6360 NA
6161 6361 NA
6162 6362 NA
6163 6363 NA
6164 6364 NA
6165 6365 NA
6166 6366 NA
6167 6367 NA
6168 6368 NA
6169 6369 NA
6170 6370 NA
6171 6371 NA
6172 6372 NA
6173 6373 NA
6174 6374 NA
6175 6375 NA
6176 6376 NA
6177 6377 NA
6178 6378 NA
6179 6379 NA
6180 6380 NA
6181 6381 NA
6182 6382 NA
6183 6383 NA
6184 6384 NA
6185 6385 NA
6186 6386 NA
6187 6387 NA
6188 6388 NA
6189 6389 NA
6190 6390 NA
6191 6391 NA
6192 6392 NA
6193 6393 NA
6194 6394 NA
6195 6395 NA
6196 6396 NA
6197 6397 NA
6198 6398 NA
6199 6399 NA
6200 6400 NA
6201 6401 NA
6202 6402 NA
6203 6403 NA
6204 6404 NA
6205 6405 NA
6206 6406 NA
6207 6407 NA
6208 6408 NA
6209 6409 NA
6210 6410 NA
6211 6411 NA
6212 6412 NA
6213 6413 NA
6214 6414 NA
6215 6415 NA
6216 6416 NA
6217 6417 NA
6218 6418 NA
6219 6419 NA
6220 6420 NA
6221 6421 NA
6222 6422 NA
6223 6423 NA
6224 6424 NA
6225 6425 NA
6226 6426 NA
6227 6427 NA
6228 6428 NA
6229 6429 NA
6230 6430 NA
6231 6431 NA
6232 6432 NA
6233 6433 NA
6234 6434 NA
6235 6435 NA
6236 6436 NA
6237 6437 NA
6238 6438 NA
6239 6439 NA
6240 6440 NA
6241 6441 NA
6242 6442 NA
6243 6443 NA
6244 6444 NA
6245 6445 NA
6246 6446 NA
6247 6447 NA
6248 6448 NA
6249 6449 NA
6250 6450 NA
6251 6451 NA
6252 6452 NA
6253 6453 NA
6254 6454 NA
6255 6455 NA
6256 6456 NA
6257 6457 NA
6258 6458 NA
6259 6459 NA
6260 6460 NA
6261 6461 NA
6262 6462 NA
6263 6463 NA
6264 6464 NA
6265 6465 NA
6266 6466 NA
6267 6467 NA
6268 6468 NA
6269 6469 NA
6270 6470 NA
6271 6471 NA
6272 6472 NA
6273 6473 NA
6274 6474 NA
6275 6475 NA
6276 6476 NA
6277 6477 NA
6278 6478 NA
6279 6479 NA
6280 6480 NA
6281 6481 NA
6282 6482 NA
6283 6483 NA
6284 6484 NA
6285 6485 NA
6286 6486 NA
6287 6487 NA
6288 6488 NA
6289 6489 NA
6290 6490 NA
6291 6491 NA
6292 6492 NA
6293 6493 NA
6294 6494 NA
6295 6495 NA
6296 6496 NA
6297 6497 NA
6298 6498 NA
6299 6499 NA
6300 6500 NA
6301 6501 NA
6302 6502 NA
6303 6503 NA
6304 6504 NA
6305 6505 NA
6306 6506 NA
6307 6507 NA
6308 6508 NA
6309 6509 NA
6310 6510 NA
6311 6511 NA
6312 6512 NA
6313 6513 NA
6314 6514 NA
6315 6515 NA
6316 6516 NA
6317 6517 NA
6318 6518 NA
6319 6519 NA
6320 6520 NA
6321 6521 NA
6322 6522 NA
6323 6523 NA
6324 6524 NA
6325 6525 NA
6326 6526 NA
6327 6527 NA
6328 6528 NA
6329 6529 NA
6330 6530 NA
6331 6531 NA
6332 6532 NA
6333 6533 NA
6334 6534 NA
6335 6535 NA
6336 6536 NA
6337 6537 NA
6338 6538 NA
6339 6539 NA
6340 6540 NA
6341 6541 NA
6342 6542 NA
6343 6543 NA
6344 6544 NA
6345 6545 NA
6346 6546 NA
6347 6547 NA
6348 6548 NA
6349 6549 NA
6350 6550 NA
6351 6551 NA
6352 6552 NA
6353 6553 NA
6354 6554 NA
6355 6555 NA
6356 6556 NA
6357 6557 NA
6358 6558 NA
6359 6559 NA
6360 6560 NA
6361 6561 NA
6362 6562 NA
6363 6563 NA
6364 6564 NA
6365 6565 NA
6366 6566 NA
6367 6567 NA
6368 6568 NA
6369 6569 NA
6370 6570 NA
6371 6571 NA
6372 6572 NA
6373 6573 NA
6374 6574 NA
6375 6575 NA
6376 6576 NA
6377 6577 NA
6378 6578 NA
6379 6579 NA
6380 6580 NA
6381 6581 NA
6382 6582 NA
6383 6583 NA
6384 6584 NA
6385 6585 NA
6386 6586 NA
6387 6587 NA
6388 6588 NA
6389 6589 NA
6390 6590 NA
6391 6591 NA
6392 6592 NA
6393 6593 NA
6394 6594 NA
6395 6595 NA
6396 6596 NA
6397 6597 NA
6398 6598 NA
6399 6599 NA
6400 6600 NA
6401 6601 NA
6402 6602 NA
6403 6603 NA
6404 6604 NA
6405 6605 NA
6406 6606 NA
6407 6607 NA
6408 6608 NA
6409 6609 NA
6410 6610 NA
6411 6611 NA
6412 6612 NA
6413 6613 NA
6414 6614 NA
6415 6615 NA
6416 6616 NA
6417 6617 NA
6418 6618 NA
6419 6619 NA
6420 6620 NA
6421 6621 NA
6422 6622 NA
6423 6623 NA
6424 6624 NA
6425 6625 NA
6426 6626 NA
6427 6627 NA
6428 6628 NA
6429 6629 NA
6430 6630 NA
6431 6631 NA
6432 6632 NA
6433 6633 NA
6434 6634 NA
6435 6635 NA
6436 6636 NA
6437 6637 NA
6438 6638 NA
6439 6639 NA
6440 6640 NA
6441 6641 NA
6442 6642 NA
6443 6643 NA
6444 6644 NA
6445 6645 NA
6446 6646 NA
6447 6647 NA
6448 6648 NA
6449 6649 NA
6450 6650 NA
6451 6651 NA
6452 6652 NA
6453 6653 NA
6454 6654 NA
6455 6655 NA
6456 6656 NA
6457 6657 NA
6458 6658 NA
6459 6659 NA
6460 6660 NA
6461 6661 NA
6462 6662 NA
6463 6663 NA
6464 6664 NA
6465 6665 NA
6466 6666 NA
6467 6667 NA
6468 6668 NA
6469 6669 NA
6470 6670 NA
6471 6671 NA
6472 6672 NA
6473 6673 NA
6474 6674 NA
6475 6675 NA
6476 6676 NA
6477 6677 NA
6478 6678 NA
6479 6679 NA
6480 6680 NA
6481 6681 NA
6482 6682 NA
6483 6683 NA
6484 6684 NA
6485 6685 NA
6486 6686 NA
6487 6687 NA
6488 6688 NA
6489 6689 NA
6490 6690 NA
6491 6691 NA
6492 6692 NA
6493 6693 NA
6494 6694 NA
6495 6695 NA
6496 6696 NA
6497 6697 NA
6498 6698 NA
6499 6699 NA
6500 6700 NA
6501 6701 NA
6502 6702 NA
6503 6703 NA
6504 6704 NA
6505 6705 NA
6506 6706 NA
6507 6707 NA
6508 6708 NA
6509 6709 NA
6510 6710 NA
6511 6711 NA
6512 6712 NA
6513 6713 NA
6514 6714 NA
6515 6715 NA
6516 6716 NA
6517 6717 NA
6518 6718 NA
6519 6719 NA
6520 6720 NA
6521 6721 NA
6522 6722 NA
6523 6723 NA
6524 6724 NA
6525 6725 NA
6526 6726 NA
6527 6727 NA
6528 6728 NA
6529 6729 NA
6530 6730 NA
6531 6731 NA
6532 6732 NA
6533 6733 NA
6534 6734 NA
6535 6735 NA
6536 6736 NA
6537 6737 NA
6538 6738 NA
6539 6739 NA
6540 6740 NA
6541 6741 NA
6542 6742 NA
6543 6743 NA
6544 6744 NA
6545 6745 NA
6546 6746 NA
6547 6747 NA
6548 6748 NA
6549 6749 NA
6550 6750 NA
6551 6751 NA
6552 6752 NA
6553 6753 NA
6554 6754 NA
6555 6755 NA
6556 6756 NA
6557 6757 NA
6558 6758 NA
6559 6759 NA
6560 6760 NA
6561 6761 NA
6562 6762 NA
6563 6763 NA
6564 6764 NA
6565 6765 NA
6566 6766 NA
6567 6767 NA
6568 6768 NA
6569 6769 NA
6570 6770 NA
6571 6771 NA
6572 6772 NA
6573 6773 NA
6574 6774 NA
6575 6775 NA
6576 6776 NA
6577 6777 NA
6578 6778 NA
6579 6779 NA
6580 6780 NA
6581 6781 NA
6582 6782 NA
6583 6783 NA
6584 6784 NA
6585 6785 NA
6586 6786 NA
6587 6787 NA
6588 6788 NA
6589 6789 NA
6590 6790 NA
6591 6791 NA
6592 6792 NA
6593 6793 NA
6594 6794 NA
6595 6795 NA
6596 6796 NA
6597 6797 NA
6598 6798 NA
6599 6799 NA
6600 6800 NA
6601 6801 NA
6602 6802 NA
6603 6803 NA
6604 6804 NA
6605 6805 NA
6606 6806 NA
6607 6807 NA
6608 6808 NA
6609 6809 NA
6610 6810 NA
6611 6811 NA
6612 6812 NA
6613 6813 NA
6614 6814 NA
6615 6815 NA
6616 6816 NA
6617 6817 NA
6618 6818 NA
6619 6819 NA
6620 6820 NA
6621 6821 NA
6622 6822 NA
6623 6823 NA
6624 6824 NA
6625 6825 NA
6626 6826 NA
6627 6827 NA
6628 6828 NA
6629 6829 NA
6630 6830 NA
6631 6831 NA
6632 6832 NA
6633 6833 NA
6634 6834 NA
6635 6835 NA
6636 6836 NA
6637 6837 NA
6638 6838 NA
6639 6839 NA
6640 6840 NA
6641 6841 NA
6642 6842 NA
6643 6843 NA
6644 6844 NA
6645 6845 NA
6646 6846 NA
6647 6847 NA
6648 6848 NA
6649 6849 NA
6650 6850 NA
6651 6851 NA
6652 6852 NA
6653 6853 NA
6654 6854 NA
6655 6855 NA
6656 6856 NA
6657 6857 NA
6658 6858 NA
6659 6859 NA
6660 6860 NA
6661 6861 NA
6662 6862 NA
6663 6863 NA
6664 6864 NA
6665 6865 NA
6666 6866 NA
6667 6867 NA
6668 6868 NA
6669 6869 NA
6670 6870 NA
6671 6871 NA
6672 6872 NA
6673 6873 NA
6674 6874 NA
6675 6875 NA
6676 6876 NA
6677 6877 NA
6678 6878 NA
6679 6879 NA
6680 6880 NA
6681 6881 NA
6682 6882 NA
6683 6883 NA
6684 6884 NA
6685 6885 NA
6686 6886 NA
6687 6887 NA
6688 6888 NA
6689 6889 NA
6690 6890 NA
6691 6891 NA
6692 6892 NA
6693 6893 NA
6694 6894 NA
6695 6895 NA
6696 6896 NA
6697 6897 NA
6698 6898 NA
6699 6899 NA
6700 6900 NA
6701 6901 NA
6702 6902 NA
6703 6903 NA
6704 6904 NA
6705 6905 NA
6706 6906 NA
6707 6907 NA
6708 6908 NA
6709 6909 NA
6710 6910 NA
6711 6911 NA
6712 6912 NA
6713 6913 NA
6714 6914 NA
6715 6915 NA
6716 6916 NA
6717 6917 NA
6718 6918 NA
6719 6919 NA
6720 6920 NA
6721 6921 NA
6722 6922 NA
6723 6923 NA
6724 6924 NA
6725 6925 NA
6726 6926 NA
6727 6927 NA
6728 6928 NA
6729 6929 NA
6730 6930 NA
6731 6931 NA
6732 6932 NA
6733 6933 NA
6734 6934 NA
6735 6935 NA
6736 6936 NA
6737 6937 NA
6738 6938 NA
6739 6939 NA
6740 6940 NA
6741 6941 NA
6742 6942 NA
6743 6943 NA
6744 6944 NA
6745 6945 NA
6746 6946 NA
6747 6947 NA
6748 6948 NA
6749 6949 NA
6750 6950 NA
6751 6951 NA
6752 6952 NA
6753 6953 NA
6754 6954 NA
6755 6955 NA
6756 6956 NA
6757 6957 NA
6758 6958 NA
6759 6959 NA
6760 6960 NA
6761 6961 NA
6762 6962 NA
6763 6963 NA
6764 6964 NA
6765 6965 NA
6766 6966 NA
6767 6967 NA
6768 6968 NA
6769 6969 NA
6770 6970 NA
6771 6971 NA
6772 6972 NA
6773 6973 NA
6774 6974 NA
6775 6975 NA
6776 6976 NA
6777 6977 NA
6778 6978 NA
6779 6979 NA
6780 6980 NA
6781 6981 NA
6782 6982 NA
6783 6983 NA
6784 6984 NA
6785 6985 NA
6786 6986 NA
6787 6987 NA
6788 6988 NA
6789 6989 NA
6790 6990 NA
6791 6991 NA
6792 6992 NA
6793 6993 NA
6794 6994 NA
6795 6995 NA
6796 6996 NA
6797 6997 NA
6798 6998 NA
6799 6999 NA
6800 7000 NA
