# Supplementary material for: Histone variant H2A.Z modulates nucleosome dynamics to promote DNA accessibility
Source: Nat Commun. 2023 Feb 11;14:769. doi: 10.1038/s41467-023-36465-5 (PMC9918499; doi:10.1038/s41467-023-36465-5)
Supplement: Supplementary file 4 — Source Data [file 41467_2023_36465_MOESM4_ESM.zip › data/H2AZ_nucleosome_Ctail-DNA_minimal_distances_2.dat.txt]

1 201 5.0603
2 202 5.5211
3 203 5.2441
4 204 4.729
5 205 4.8301
6 206 5.3308
7 207 4.5649
8 208 4.7549
9 209 4.6615
10 210 4.8491
11 211 4.8288
12 212 4.7951
13 213 4.7949
14 214 4.7969
15 215 4.8494
16 216 4.6835
17 217 4.6522
18 218 4.8058
19 219 4.8767
20 220 4.9997
21 221 5.245
22 222 4.7087
23 223 4.6589
24 224 4.9562
25 225 4.9782
26 226 4.9411
27 227 5.0099
28 228 4.9754
29 229 4.8799
30 230 4.803
31 231 4.8928
32 232 5.1021
33 233 4.8958
34 234 5.2267
35 235 4.964
36 236 5.161
37 237 4.857
38 238 5.2008
39 239 4.9539
40 240 4.9215
41 241 4.6138
42 242 4.8669
43 243 4.7134
44 244 4.7446
45 245 4.7116
46 246 4.9519
47 247 4.9056
48 248 4.8239
49 249 4.8226
50 250 4.7731
51 251 4.6097
52 252 4.8451
53 253 4.8244
54 254 4.8585
55 255 4.9867
56 256 4.8719
57 257 5.0311
58 258 5.2709
59 259 5.0179
60 260 4.92
61 261 4.8753
62 262 4.8845
63 263 4.9141
64 264 4.9966
65 265 4.8682
66 266 4.912
67 267 4.8648
68 268 4.9461
69 269 4.8371
70 270 4.998
71 271 4.8044
72 272 5.0059
73 273 4.8706
74 274 4.6675
75 275 5.1776
76 276 4.933
77 277 4.9993
78 278 5.1032
79 279 4.8834
80 280 4.8914
81 281 4.9778
82 282 4.8541
83 283 4.8509
84 284 4.9364
85 285 4.996
86 286 4.636
87 287 4.8036
88 288 4.7631
89 289 4.9838
90 290 4.9467
91 291 4.7751
92 292 4.9851
93 293 4.8303
94 294 4.8714
95 295 4.7464
96 296 4.995
97 297 4.9787
98 298 4.7453
99 299 4.8777
100 300 4.7949
101 301 4.5806
102 302 4.7968
103 303 4.7293
104 304 4.7927
105 305 4.871
106 306 4.8244
107 307 4.8132
108 308 4.9063
109 309 4.8449
110 310 4.9595
111 311 4.793
112 312 4.9036
113 313 4.9189
114 314 4.7658
115 315 4.7488
116 316 4.8495
117 317 4.9237
118 318 4.7321
119 319 4.6589
120 320 4.8571
121 321 4.7955
122 322 4.7989
123 323 4.7523
124 324 4.8115
125 325 4.6636
126 326 4.8385
127 327 4.7094
128 328 4.7471
129 329 4.6638
130 330 4.7245
131 331 4.9681
132 332 4.9161
133 333 4.8213
134 334 4.7318
135 335 4.6975
136 336 4.7277
137 337 4.7587
138 338 4.6994
139 339 4.8431
140 340 4.7763
141 341 4.8148
142 342 4.6783
143 343 4.7407
144 344 4.8309
145 345 4.794
146 346 4.7366
147 347 4.8507
148 348 4.6502
149 349 4.8326
150 350 4.7944
151 351 4.8699
152 352 4.711
153 353 4.8035
154 354 4.6559
155 355 4.8828
156 356 4.8884
157 357 4.7982
158 358 4.9471
159 359 4.8652
160 360 4.825
161 361 4.8381
162 362 4.8817
163 363 4.7721
164 364 4.6919
165 365 5.0445
166 366 4.6411
167 367 5.1386
168 368 4.752
169 369 4.917
170 370 4.7334
171 371 4.7871
172 372 4.7464
173 373 4.7114
174 374 4.7664
175 375 4.7403
176 376 5.0402
177 377 4.8032
178 378 4.7767
179 379 4.9865
180 380 4.9605
181 381 4.7889
182 382 4.7762
183 383 4.7499
184 384 5.0554
185 385 4.8825
186 386 4.6804
187 387 4.7295
188 388 4.792
189 389 4.7947
190 390 4.7419
191 391 4.715
192 392 4.7897
193 393 4.5963
194 394 4.9016
195 395 4.9746
196 396 4.8116
197 397 4.8473
198 398 4.7858
199 399 4.8554
200 400 4.8843
201 401 4.931
202 402 4.8409
203 403 4.6755
204 404 4.7431
205 405 4.9597
206 406 4.7473
207 407 4.8112
208 408 4.8626
209 409 4.7834
210 410 4.7896
211 411 4.7795
212 412 4.7252
213 413 4.7939
214 414 5.2043
215 415 5.0176
216 416 5.0638
217 417 4.8144
218 418 4.7603
219 419 5.2454
220 420 5.151
221 421 4.8217
222 422 4.9607
223 423 4.8873
224 424 4.9998
225 425 4.8503
226 426 4.9563
227 427 5.0233
228 428 4.8506
229 429 5.0278
230 430 4.8645
231 431 4.9727
232 432 4.8645
233 433 4.7309
234 434 5.0228
235 435 4.831
236 436 4.8864
237 437 4.9431
238 438 4.7287
239 439 4.9002
240 440 4.8812
241 441 4.7825
242 442 4.8808
243 443 4.8518
244 444 4.8485
245 445 4.7541
246 446 5.0694
247 447 4.7936
248 448 4.8229
249 449 4.8162
250 450 4.9147
251 451 4.9327
252 452 4.9897
253 453 4.9228
254 454 4.7486
255 455 4.9316
256 456 4.8661
257 457 5.0392
258 458 4.7703
259 459 4.761
260 460 4.8968
261 461 4.9466
262 462 4.8829
263 463 4.7795
264 464 4.6682
265 465 4.8863
266 466 4.8967
267 467 4.8337
268 468 4.7599
269 469 4.8611
270 470 4.8342
271 471 5.0992
272 472 4.9104
273 473 4.8979
274 474 4.8906
275 475 5.1113
276 476 4.8706
277 477 5.0187
278 478 5.2209
279 479 5.0863
280 480 5.589
281 481 4.7669
282 482 4.6895
283 483 4.7833
284 484 4.7931
285 485 4.8637
286 486 4.8198
287 487 4.8157
288 488 4.7491
289 489 5.0642
290 490 5.0655
291 491 4.7855
292 492 4.6238
293 493 4.8888
294 494 4.8709
295 495 4.8548
296 496 4.7213
297 497 4.7742
298 498 4.7955
299 499 4.7469
300 500 4.734
301 501 4.9041
302 502 4.7735
303 503 4.6764
304 504 5.0658
305 505 4.7834
306 506 4.9187
307 507 4.6922
308 508 4.7394
309 509 4.8821
310 510 4.7562
311 511 4.8414
312 512 4.7551
313 513 4.876
314 514 4.7329
315 515 4.7612
316 516 4.9168
317 517 4.7507
318 518 4.7281
319 519 4.803
320 520 4.6489
321 521 4.7457
322 522 4.7242
323 523 4.8725
324 524 4.8285
325 525 4.8045
326 526 4.7852
327 527 4.8545
328 528 4.7663
329 529 4.8035
330 530 4.758
331 531 5.0133
332 532 4.7516
333 533 4.8502
334 534 4.8668
335 535 4.8236
336 536 4.6457
337 537 4.7221
338 538 4.7537
339 539 4.768
340 540 4.8164
341 541 4.7507
342 542 4.7692
343 543 4.6791
344 544 4.7992
345 545 4.7651
346 546 4.8123
347 547 4.8184
348 548 4.6941
349 549 4.6675
350 550 4.785
351 551 4.8464
352 552 4.8113
353 553 4.7753
354 554 4.9285
355 555 4.7646
356 556 4.8162
357 557 4.7266
358 558 4.7881
359 559 4.7924
360 560 4.8144
361 561 4.9662
362 562 4.7937
363 563 4.7718
364 564 4.8104
365 565 4.815
366 566 4.8416
367 567 4.8392
368 568 4.7238
369 569 4.7806
370 570 4.7307
371 571 4.8367
372 572 4.8778
373 573 4.843
374 574 4.8481
375 575 4.757
376 576 4.8807
377 577 4.7303
378 578 4.7051
379 579 4.7602
380 580 4.8007
381 581 4.8636
382 582 4.7826
383 583 4.752
384 584 4.7691
385 585 4.6929
386 586 4.7315
387 587 4.7925
388 588 4.7905
389 589 4.7844
390 590 4.7639
391 591 5.0013
392 592 4.7783
393 593 4.7281
394 594 4.7172
395 595 4.6426
396 596 4.7637
397 597 4.8895
398 598 4.6105
399 599 4.7331
400 600 4.6902
401 601 4.924
402 602 4.7919
403 603 4.8239
404 604 4.7538
405 605 4.6543
406 606 4.7592
407 607 4.8474
408 608 4.804
409 609 4.8132
410 610 4.6994
411 611 4.7405
412 612 4.7001
413 613 4.8415
414 614 4.6893
415 615 4.7705
416 616 4.6457
417 617 4.7275
418 618 4.815
419 619 4.7272
420 620 4.8022
421 621 4.8032
422 622 4.899
423 623 4.5747
424 624 4.7322
425 625 4.7059
426 626 4.5403
427 627 4.8285
428 628 4.7033
429 629 4.945
430 630 4.8085
431 631 4.7903
432 632 4.9466
433 633 5.0275
434 634 4.7813
435 635 4.8009
436 636 4.7182
437 637 5.1691
438 638 5.3408
439 639 5.3147
440 640 5.3552
441 641 4.79
442 642 4.7304
443 643 5.1866
444 644 4.9531
445 645 5.0106
446 646 4.9268
447 647 4.5643
448 648 4.9327
449 649 4.7637
450 650 4.8352
451 651 4.918
452 652 5.0905
453 653 4.8662
454 654 4.6432
455 655 4.7893
456 656 4.7957
457 657 4.8196
458 658 4.9359
459 659 4.8663
460 660 4.8467
461 661 4.8947
462 662 4.9285
463 663 4.7901
464 664 5.0108
465 665 4.7477
466 666 4.8778
467 667 4.7282
468 668 4.9249
469 669 4.9652
470 670 4.806
471 671 4.7391
472 672 4.7808
473 673 4.9786
474 674 4.8158
475 675 4.6534
476 676 4.7997
477 677 4.9072
478 678 4.7021
479 679 4.8148
480 680 4.6914
481 681 4.8913
482 682 4.9174
483 683 5.0139
484 684 4.9892
485 685 4.9794
486 686 4.8137
487 687 4.8331
488 688 4.7079
489 689 4.8956
490 690 4.8834
491 691 4.8082
492 692 4.885
493 693 4.7946
494 694 4.745
495 695 4.8992
496 696 4.6954
497 697 4.9019
498 698 4.81
499 699 4.799
500 700 4.8684
501 701 4.8134
502 702 4.9306
503 703 5.0266
504 704 4.9363
505 705 4.8811
506 706 4.9397
507 707 4.8528
508 708 4.7506
509 709 4.7901
510 710 4.7927
511 711 4.7812
512 712 4.7508
513 713 4.5611
514 714 4.8986
515 715 4.7374
516 716 4.8892
517 717 4.6399
518 718 4.8857
519 719 4.7017
520 720 4.8496
521 721 4.9431
522 722 4.7435
523 723 4.8303
524 724 4.7967
525 725 4.9723
526 726 4.7966
527 727 4.8399
528 728 4.8697
529 729 4.8572
530 730 4.6658
531 731 4.7795
532 732 4.9154
533 733 4.9923
534 734 4.7632
535 735 4.7181
536 736 4.7458
537 737 4.8356
538 738 4.8258
539 739 4.715
540 740 4.7737
541 741 4.7505
542 742 4.8019
543 743 4.7253
544 744 4.7386
545 745 4.708
546 746 4.7658
547 747 4.8692
548 748 4.6326
549 749 4.9028
550 750 5.0272
551 751 4.8859
552 752 4.8828
553 753 4.949
554 754 4.8456
555 755 4.9573
556 756 4.6217
557 757 4.8714
558 758 4.7804
559 759 4.8254
560 760 4.882
561 761 4.7415
562 762 4.8133
563 763 4.8523
564 764 4.8815
565 765 4.6933
566 766 4.6594
567 767 4.9089
568 768 4.7068
569 769 4.7863
570 770 4.7702
571 771 5.0232
572 772 4.5893
573 773 4.7169
574 774 4.6763
575 775 4.8472
576 776 4.9793
577 777 4.7442
578 778 4.8009
579 779 4.6694
580 780 5.0831
581 781 4.6947
582 782 4.8674
583 783 4.8696
584 784 4.7216
585 785 4.7069
586 786 4.8413
587 787 4.7877
588 788 4.5837
589 789 4.6542
590 790 4.7711
591 791 4.807
592 792 4.8815
593 793 4.9232
594 794 4.8022
595 795 4.9044
596 796 4.8418
597 797 4.8144
598 798 4.7214
599 799 4.797
600 800 4.8302
601 801 4.7686
602 802 4.6705
603 803 4.905
604 804 4.9172
605 805 4.9494
606 806 4.8178
607 807 4.7324
608 808 4.7422
609 809 4.8621
610 810 4.7876
611 811 4.8799
612 812 4.6923
613 813 4.6428
614 814 4.8452
615 815 4.6233
616 816 4.8405
617 817 4.7646
618 818 4.7716
619 819 4.7638
620 820 4.7982
621 821 4.9618
622 822 4.7462
623 823 4.6328
624 824 4.7465
625 825 4.8574
626 826 4.8679
627 827 4.6749
628 828 4.7091
629 829 4.9348
630 830 4.8163
631 831 4.8008
632 832 4.7532
633 833 4.7016
634 834 4.8109
635 835 4.6897
636 836 4.7708
637 837 4.8155
638 838 4.9367
639 839 4.6792
640 840 4.9308
641 841 4.7649
642 842 4.6594
643 843 4.7624
644 844 4.8214
645 845 4.8205
646 846 5.0207
647 847 4.9485
648 848 4.7737
649 849 4.9068
650 850 4.8328
651 851 4.8567
652 852 4.8267
653 853 4.8312
654 854 4.7988
655 855 4.8081
656 856 4.7619
657 857 4.6821
658 858 4.6994
659 859 4.8107
660 860 4.7518
661 861 4.6302
662 862 4.6756
663 863 4.9148
664 864 4.7895
665 865 4.8596
666 866 4.8159
667 867 4.8321
668 868 4.7661
669 869 4.7796
670 870 4.8151
671 871 4.8022
672 872 4.9629
673 873 4.7069
674 874 4.8436
675 875 4.7959
676 876 5.0635
677 877 4.7107
678 878 4.9161
679 879 4.993
680 880 4.8766
681 881 4.9024
682 882 4.8178
683 883 4.9626
684 884 4.7678
685 885 4.7352
686 886 4.8906
687 887 4.7355
688 888 4.8592
689 889 5.029
690 890 4.9399
691 891 4.6901
692 892 4.7582
693 893 4.8113
694 894 4.7516
695 895 4.8232
696 896 5.0974
697 897 4.7505
698 898 4.7236
699 899 4.8874
700 900 4.7242
701 901 4.7151
702 902 4.8925
703 903 4.866
704 904 4.92
705 905 4.7375
706 906 4.9157
707 907 4.9845
708 908 4.8664
709 909 4.63
710 910 4.942
711 911 4.857
712 912 4.5894
713 913 4.5251
714 914 4.8555
715 915 4.8347
716 916 4.5856
717 917 4.5964
718 918 4.7438
719 919 4.8492
720 920 4.7115
721 921 4.7051
722 922 5.0702
723 923 4.5851
724 924 4.8779
725 925 4.9373
726 926 4.7886
727 927 4.7307
728 928 4.6455
729 929 4.6943
730 930 4.6419
731 931 5.6473
732 932 4.9226
733 933 4.8438
734 934 4.8448
735 935 5.0956
736 936 4.7438
737 937 4.8398
738 938 5.0567
739 939 4.9146
740 940 4.8447
741 941 4.8881
742 942 4.887
743 943 5.1098
744 944 4.7973
745 945 4.6566
746 946 4.8392
747 947 4.7584
748 948 4.7584
749 949 4.7331
750 950 4.7138
751 951 4.7268
752 952 4.6896
753 953 4.7155
754 954 4.812
755 955 4.6919
756 956 4.7191
757 957 4.7846
758 958 4.7741
759 959 4.5993
760 960 4.8076
761 961 4.7316
762 962 4.6632
763 963 4.7942
764 964 4.7745
765 965 4.58
766 966 4.7096
767 967 4.613
768 968 4.7797
769 969 4.7327
770 970 4.7152
771 971 4.8998
772 972 4.7794
773 973 4.7904
774 974 4.6885
775 975 4.7599
776 976 4.8857
777 977 4.6745
778 978 4.5527
779 979 4.6217
780 980 4.6232
781 981 4.6865
782 982 4.722
783 983 4.7401
784 984 4.6238
785 985 4.7943
786 986 4.9146
787 987 4.8549
788 988 4.4165
789 989 4.6725
790 990 4.6393
791 991 4.7948
792 992 4.7886
793 993 4.6551
794 994 4.8109
795 995 4.8308
796 996 4.6407
797 997 4.5936
798 998 4.6353
799 999 4.5995
800 1000 4.5782
801 1001 4.4853
802 1002 4.692
803 1003 4.7143
804 1004 4.8067
805 1005 4.7735
806 1006 4.7843
807 1007 4.6732
808 1008 4.592
809 1009 4.7198
810 1010 4.6181
811 1011 4.5256
812 1012 4.5727
813 1013 4.5609
814 1014 4.6187
815 1015 4.6826
816 1016 4.5178
817 1017 4.6726
818 1018 4.7416
819 1019 4.6133
820 1020 4.487
821 1021 4.6544
822 1022 4.6678
823 1023 4.6464
824 1024 4.6963
825 1025 4.7294
826 1026 4.6134
827 1027 4.8209
828 1028 4.8212
829 1029 4.7293
830 1030 4.6572
831 1031 4.8372
832 1032 4.5329
833 1033 4.4855
834 1034 4.7578
835 1035 4.5698
836 1036 4.8781
837 1037 4.5933
838 1038 4.5646
839 1039 4.6816
840 1040 4.4943
841 1041 4.691
842 1042 4.7418
843 1043 4.6875
844 1044 4.5856
845 1045 4.5514
846 1046 4.5783
847 1047 4.8442
848 1048 4.4567
849 1049 4.5351
850 1050 4.9163
851 1051 4.6761
852 1052 4.689
853 1053 4.782
854 1054 4.8285
855 1055 4.7882
856 1056 4.5986
857 1057 4.7579
858 1058 4.9396
859 1059 4.8141
860 1060 4.8443
861 1061 4.6529
862 1062 4.7421
863 1063 4.8522
864 1064 4.8173
865 1065 4.6843
866 1066 4.8268
867 1067 4.6104
868 1068 4.5369
869 1069 4.8045
870 1070 4.7035
871 1071 4.8422
872 1072 4.6755
873 1073 5.0365
874 1074 4.819
875 1075 4.8964
876 1076 4.7582
877 1077 4.878
878 1078 4.5284
879 1079 4.6654
880 1080 4.8081
881 1081 4.6364
882 1082 4.8806
883 1083 4.9248
884 1084 4.7535
885 1085 4.857
886 1086 4.8706
887 1087 4.7441
888 1088 4.6568
889 1089 4.5067
890 1090 4.5295
891 1091 4.8146
892 1092 4.8862
893 1093 4.7141
894 1094 4.8147
895 1095 4.648
896 1096 4.825
897 1097 4.7659
898 1098 5.0301
899 1099 4.8292
900 1100 5.0307
901 1101 4.836
902 1102 4.8838
903 1103 4.8126
904 1104 4.6923
905 1105 4.7045
906 1106 5.7262
907 1107 6.2543
908 1108 8.0489
909 1109 8.0564
910 1110 5.9711
911 1111 5.0537
912 1112 7.8652
913 1113 7.0776
914 1114 5.9991
915 1115 5.0327
916 1116 5.4667
917 1117 4.9249
918 1118 4.7942
919 1119 5.5472
920 1120 5.3511
921 1121 5.6398
922 1122 4.886
923 1123 4.6821
924 1124 5.259
925 1125 5.301
926 1126 5.2017
927 1127 5.3292
928 1128 5.6452
929 1129 4.907
930 1130 5.4803
931 1131 5.4026
932 1132 5.2159
933 1133 5.611
934 1134 5.651
935 1135 5.5058
936 1136 4.9066
937 1137 5.2488
938 1138 5.0256
939 1139 5.6962
940 1140 5.5482
941 1141 4.9987
942 1142 7.0913
943 1143 5.042
944 1144 6.1108
945 1145 4.8867
946 1146 5.5763
947 1147 5.3935
948 1148 5.4813
949 1149 5.6834
950 1150 5.6538
951 1151 6.5416
952 1152 6.065
953 1153 4.6804
954 1154 4.7461
955 1155 4.9104
956 1156 4.9222
957 1157 6.0192
958 1158 4.883
959 1159 4.8713
960 1160 5.5872
961 1161 6.8634
962 1162 5.4666
963 1163 5.7186
964 1164 4.8515
965 1165 4.736
966 1166 5.4663
967 1167 5.1309
968 1168 4.8437
969 1169 4.7919
970 1170 5.3375
971 1171 5.4225
972 1172 5.6335
973 1173 6.1108
974 1174 4.7882
975 1175 5.5145
976 1176 4.7256
977 1177 4.7205
978 1178 4.5731
979 1179 4.8481
980 1180 5.5025
981 1181 4.6588
982 1182 5.0355
983 1183 4.7648
984 1184 4.981
985 1185 4.9174
986 1186 4.9809
987 1187 4.9053
988 1188 4.8386
989 1189 4.8723
990 1190 4.9858
991 1191 4.9339
992 1192 4.809
993 1193 5.2812
994 1194 5.0703
995 1195 4.9981
996 1196 4.9089
997 1197 4.8578
998 1198 5.8678
999 1199 4.9429
1000 1200 4.8589
1001 1201 4.7582
1002 1202 4.8515
1003 1203 4.9721
1004 1204 4.8891
1005 1205 5.0662
1006 1206 4.9191
1007 1207 4.9919
1008 1208 4.7763
1009 1209 5.0348
1010 1210 4.7655
1011 1211 4.8716
1012 1212 4.9224
1013 1213 4.9187
1014 1214 5.0286
1015 1215 4.8544
1016 1216 4.9053
1017 1217 4.7705
1018 1218 4.9643
1019 1219 5.108
1020 1220 4.8665
1021 1221 4.7284
1022 1222 4.7233
1023 1223 4.6311
1024 1224 4.7598
1025 1225 4.863
1026 1226 4.9593
1027 1227 4.9531
1028 1228 4.7599
1029 1229 4.8171
1030 1230 4.7075
1031 1231 5.3119
1032 1232 4.8175
1033 1233 4.9919
1034 1234 4.9243
1035 1235 4.7497
1036 1236 4.7309
1037 1237 4.7362
1038 1238 4.6715
1039 1239 4.7117
1040 1240 4.7859
1041 1241 4.9038
1042 1242 4.6865
1043 1243 4.6873
1044 1244 4.8968
1045 1245 4.7461
1046 1246 4.6513
1047 1247 4.7644
1048 1248 4.9127
1049 1249 4.949
1050 1250 4.8969
1051 1251 4.8195
1052 1252 5.077
1053 1253 4.7501
1054 1254 4.8646
1055 1255 5.1066
1056 1256 4.8746
1057 1257 4.8816
1058 1258 4.8227
1059 1259 4.6797
1060 1260 4.7733
1061 1261 4.6999
1062 1262 4.8042
1063 1263 4.8159
1064 1264 4.9612
1065 1265 6.3324
1066 1266 4.7198
1067 1267 5.2638
1068 1268 4.7836
1069 1269 5.3859
1070 1270 4.9298
1071 1271 5.3212
1072 1272 5.3097
1073 1273 7.1987
1074 1274 4.8067
1075 1275 4.743
1076 1276 6.1682
1077 1277 6.4688
1078 1278 7.6193
1079 1279 6.4585
1080 1280 6.7167
1081 1281 7.0213
1082 1282 5.5616
1083 1283 4.9569
1084 1284 5.2606
1085 1285 4.8446
1086 1286 5.3387
1087 1287 5.6969
1088 1288 6.4079
1089 1289 4.9602
1090 1290 5.1069
1091 1291 4.9064
1092 1292 4.7482
1093 1293 5.0536
1094 1294 4.8216
1095 1295 6.8424
1096 1296 5.4257
1097 1297 6.244
1098 1298 7.036
1099 1299 5.9745
1100 1300 6.8651
1101 1301 4.971
1102 1302 6.9181
1103 1303 5.0264
1104 1304 6.5487
1105 1305 7.7462
1106 1306 6.0806
1107 1307 7.0571
1108 1308 7.374
1109 1309 5.1942
1110 1310 5.4428
1111 1311 4.8852
1112 1312 4.7979
1113 1313 4.8237
1114 1314 4.9338
1115 1315 5.2668
1116 1316 5.5774
1117 1317 4.993
1118 1318 5.1994
1119 1319 4.7919
1120 1320 4.8112
1121 1321 4.7448
1122 1322 5.0467
1123 1323 5.2314
1124 1324 4.7402
1125 1325 5.3204
1126 1326 5.2697
1127 1327 4.8668
1128 1328 4.9196
1129 1329 5.7612
1130 1330 4.8804
1131 1331 5.5318
1132 1332 4.9536
1133 1333 5.1513
1134 1334 5.045
1135 1335 4.8634
1136 1336 5.5647
1137 1337 6.1806
1138 1338 5.8831
1139 1339 4.8818
1140 1340 5.0267
1141 1341 5.8888
1142 1342 6.1711
1143 1343 6.587
1144 1344 4.8994
1145 1345 4.9567
1146 1346 5.1655
1147 1347 6.0597
1148 1348 5.639
1149 1349 5.3133
1150 1350 4.8403
1151 1351 5.5109
1152 1352 5.4042
1153 1353 4.9358
1154 1354 4.6904
1155 1355 4.8483
1156 1356 4.8483
1157 1357 4.6815
1158 1358 5.4701
1159 1359 6.214
1160 1360 5.1633
1161 1361 5.5326
1162 1362 5.9745
1163 1363 4.8336
1164 1364 4.8712
1165 1365 7.0826
1166 1366 6.0753
1167 1367 6.5964
1168 1368 4.8638
1169 1369 4.8737
1170 1370 4.6994
1171 1371 5.1556
1172 1372 4.8226
1173 1373 5.1822
1174 1374 5.2342
1175 1375 4.8865
1176 1376 5.5336
1177 1377 4.8417
1178 1378 4.8181
1179 1379 4.9003
1180 1380 4.6671
1181 1381 4.7325
1182 1382 4.895
1183 1383 4.6485
1184 1384 4.7838
1185 1385 5.5261
1186 1386 5.4176
1187 1387 4.8751
1188 1388 4.6751
1189 1389 4.9205
1190 1390 5.4108
1191 1391 5.6885
1192 1392 5.4855
1193 1393 6.1258
1194 1394 5.4389
1195 1395 5.5889
1196 1396 5.4601
1197 1397 4.9653
1198 1398 5.3682
1199 1399 5.6802
1200 1400 4.9118
1201 1401 5.3718
1202 1402 4.8322
1203 1403 4.8795
1204 1404 4.9608
1205 1405 4.7884
1206 1406 4.8987
1207 1407 4.9076
1208 1408 4.885
1209 1409 4.9314
1210 1410 4.7545
1211 1411 4.8491
1212 1412 4.691
1213 1413 4.8408
1214 1414 4.9055
1215 1415 5.0554
1216 1416 4.6841
1217 1417 4.9071
1218 1418 5.1833
1219 1419 4.9585
1220 1420 4.6432
1221 1421 4.7889
1222 1422 4.6822
1223 1423 4.8941
1224 1424 4.9174
1225 1425 4.7961
1226 1426 4.7689
1227 1427 4.6946
1228 1428 4.7844
1229 1429 4.7717
1230 1430 4.7057
1231 1431 4.7893
1232 1432 4.6846
1233 1433 4.7117
1234 1434 4.8622
1235 1435 4.7564
1236 1436 4.7774
1237 1437 4.6257
1238 1438 4.7955
1239 1439 4.8115
1240 1440 4.8152
1241 1441 4.843
1242 1442 4.7717
1243 1443 4.7169
1244 1444 4.8567
1245 1445 4.6378
1246 1446 4.7367
1247 1447 4.7642
1248 1448 4.9263
1249 1449 4.9329
1250 1450 4.9271
1251 1451 4.9746
1252 1452 4.8239
1253 1453 4.5941
1254 1454 4.7653
1255 1455 4.5536
1256 1456 4.7636
1257 1457 4.676
1258 1458 4.8049
1259 1459 4.9086
1260 1460 4.895
1261 1461 4.8266
1262 1462 4.81
1263 1463 4.776
1264 1464 4.8294
1265 1465 4.7702
1266 1466 4.7598
1267 1467 4.7982
1268 1468 4.9936
1269 1469 4.846
1270 1470 4.6671
1271 1471 4.7031
1272 1472 4.7456
1273 1473 4.7418
1274 1474 4.8538
1275 1475 4.7432
1276 1476 4.9428
1277 1477 4.7358
1278 1478 4.8139
1279 1479 5.0683
1280 1480 4.9902
1281 1481 4.9037
1282 1482 4.8408
1283 1483 4.7582
1284 1484 4.7763
1285 1485 4.7565
1286 1486 4.8772
1287 1487 4.7835
1288 1488 4.7241
1289 1489 4.9024
1290 1490 4.9272
1291 1491 4.9094
1292 1492 4.6916
1293 1493 4.9034
1294 1494 5.01
1295 1495 4.7844
1296 1496 4.7412
1297 1497 4.6741
1298 1498 4.7433
1299 1499 4.6677
1300 1500 4.9821
1301 1501 4.8084
1302 1502 4.8104
1303 1503 4.9199
1304 1504 4.8432
1305 1505 4.8058
1306 1506 4.902
1307 1507 4.8044
1308 1508 4.8752
1309 1509 4.835
1310 1510 4.891
1311 1511 4.759
1312 1512 4.6971
1313 1513 4.8107
1314 1514 4.8089
1315 1515 4.7239
1316 1516 4.7107
1317 1517 4.7962
1318 1518 4.8539
1319 1519 4.9312
1320 1520 4.9108
1321 1521 4.9286
1322 1522 4.7554
1323 1523 4.8664
1324 1524 4.75
1325 1525 4.7427
1326 1526 4.6674
1327 1527 4.6545
1328 1528 4.7937
1329 1529 4.7596
1330 1530 4.9532
1331 1531 4.8611
1332 1532 4.9522
1333 1533 4.9105
1334 1534 4.8971
1335 1535 4.7794
1336 1536 4.8109
1337 1537 4.9108
1338 1538 4.7208
1339 1539 4.8554
1340 1540 4.7047
1341 1541 4.78
1342 1542 4.829
1343 1543 4.6387
1344 1544 4.7851
1345 1545 4.618
1346 1546 4.94
1347 1547 4.8322
1348 1548 4.7622
1349 1549 4.7824
1350 1550 4.8379
1351 1551 4.8166
1352 1552 4.8383
1353 1553 4.6828
1354 1554 4.6151
1355 1555 4.6671
1356 1556 4.7347
1357 1557 4.8268
1358 1558 4.8259
1359 1559 4.7239
1360 1560 4.5973
1361 1561 4.7307
1362 1562 4.712
1363 1563 4.9467
1364 1564 4.8439
1365 1565 4.671
1366 1566 4.6328
1367 1567 4.5881
1368 1568 4.6855
1369 1569 4.7893
1370 1570 4.7346
1371 1571 4.7679
1372 1572 4.6878
1373 1573 4.7952
1374 1574 4.8616
1375 1575 4.9025
1376 1576 4.7725
1377 1577 4.6017
1378 1578 4.9042
1379 1579 4.9221
1380 1580 4.8047
1381 1581 4.9974
1382 1582 4.9666
1383 1583 4.756
1384 1584 4.8516
1385 1585 4.7968
1386 1586 4.8917
1387 1587 4.8484
1388 1588 4.753
1389 1589 4.889
1390 1590 4.8172
1391 1591 4.7705
1392 1592 4.823
1393 1593 4.7024
1394 1594 4.8093
1395 1595 4.7532
1396 1596 4.859
1397 1597 4.8335
1398 1598 5.0137
1399 1599 4.8349
1400 1600 4.8314
1401 1601 4.8597
1402 1602 4.6613
1403 1603 4.8834
1404 1604 4.8345
1405 1605 4.7518
1406 1606 4.7111
1407 1607 4.6353
1408 1608 4.8482
1409 1609 4.8344
1410 1610 4.8383
1411 1611 4.8646
1412 1612 4.811
1413 1613 4.7075
1414 1614 4.8264
1415 1615 4.6048
1416 1616 4.5758
1417 1617 4.8137
1418 1618 4.7338
1419 1619 4.8554
1420 1620 4.7476
1421 1621 4.8062
1422 1622 4.7263
1423 1623 4.5641
1424 1624 4.9363
1425 1625 4.8736
1426 1626 4.864
1427 1627 4.8226
1428 1628 4.7759
1429 1629 4.925
1430 1630 5.0158
1431 1631 5.0674
1432 1632 5.119
1433 1633 5.0055
1434 1634 4.9309
1435 1635 4.7973
1436 1636 6.524
1437 1637 4.8584
1438 1638 4.8331
1439 1639 4.852
1440 1640 4.7106
1441 1641 5.0324
1442 1642 4.8009
1443 1643 4.8324
1444 1644 4.832
1445 1645 4.6902
1446 1646 4.7616
1447 1647 4.6773
1448 1648 4.6502
1449 1649 4.8507
1450 1650 4.6888
1451 1651 4.7203
1452 1652 4.7342
1453 1653 4.844
1454 1654 4.8967
1455 1655 4.7081
1456 1656 4.7942
1457 1657 4.8443
1458 1658 4.8608
1459 1659 4.6998
1460 1660 4.7567
1461 1661 4.7697
1462 1662 4.823
1463 1663 4.776
1464 1664 4.8123
1465 1665 4.9001
1466 1666 4.9236
1467 1667 4.6264
1468 1668 4.7292
1469 1669 4.8229
1470 1670 4.6956
1471 1671 4.8342
1472 1672 5.0969
1473 1673 4.8104
1474 1674 4.7706
1475 1675 4.6796
1476 1676 4.8351
1477 1677 4.6636
1478 1678 4.7869
1479 1679 4.7556
1480 1680 4.7558
1481 1681 4.8175
1482 1682 4.6967
1483 1683 4.6574
1484 1684 5.0111
1485 1685 4.6956
1486 1686 4.9028
1487 1687 4.9502
1488 1688 4.7782
1489 1689 4.665
1490 1690 4.8666
1491 1691 4.741
1492 1692 4.8507
1493 1693 4.6879
1494 1694 4.7229
1495 1695 4.7361
1496 1696 4.7125
1497 1697 4.6981
1498 1698 4.7169
1499 1699 4.7076
1500 1700 4.7686
1501 1701 4.6773
1502 1702 4.7732
1503 1703 4.663
1504 1704 4.8187
1505 1705 4.5477
1506 1706 4.7222
1507 1707 4.6597
1508 1708 4.6663
1509 1709 4.6594
1510 1710 4.8426
1511 1711 4.7148
1512 1712 4.7187
1513 1713 4.8567
1514 1714 4.6099
1515 1715 4.6643
1516 1716 4.7268
1517 1717 4.8823
1518 1718 4.6675
1519 1719 4.9225
1520 1720 4.7452
1521 1721 4.6197
1522 1722 4.7717
1523 1723 4.7491
1524 1724 4.8127
1525 1725 4.7647
1526 1726 4.8768
1527 1727 4.8112
1528 1728 4.8792
1529 1729 4.6409
1530 1730 4.7045
1531 1731 4.6983
1532 1732 4.7384
1533 1733 4.7751
1534 1734 4.8238
1535 1735 4.847
1536 1736 4.7602
1537 1737 4.9356
1538 1738 4.7468
1539 1739 4.7078
1540 1740 4.6421
1541 1741 4.8397
1542 1742 4.7879
1543 1743 4.716
1544 1744 4.8109
1545 1745 4.7699
1546 1746 4.8253
1547 1747 4.7481
1548 1748 4.7612
1549 1749 4.9357
1550 1750 4.7643
1551 1751 4.8532
1552 1752 4.8175
1553 1753 4.7939
1554 1754 4.815
1555 1755 4.6644
1556 1756 4.7637
1557 1757 5.153
1558 1758 4.8426
1559 1759 4.7933
1560 1760 4.7453
1561 1761 4.8254
1562 1762 5.0312
1563 1763 4.8524
1564 1764 4.8764
1565 1765 4.7801
1566 1766 4.6884
1567 1767 4.8939
1568 1768 4.743
1569 1769 4.7257
1570 1770 4.8126
1571 1771 4.7412
1572 1772 4.9808
1573 1773 4.8504
1574 1774 4.9494
1575 1775 4.7098
1576 1776 4.7667
1577 1777 4.8984
1578 1778 4.7264
1579 1779 4.7827
1580 1780 4.7068
1581 1781 4.7077
1582 1782 4.8929
1583 1783 4.8128
1584 1784 4.7156
1585 1785 4.7394
1586 1786 4.9899
1587 1787 5.2302
1588 1788 4.8426
1589 1789 4.9228
1590 1790 5.0616
1591 1791 4.8788
1592 1792 5.1292
1593 1793 4.7244
1594 1794 4.7137
1595 1795 4.9052
1596 1796 4.7715
1597 1797 4.9344
1598 1798 4.8493
1599 1799 4.7437
1600 1800 4.8419
1601 1801 4.9451
1602 1802 4.9939
1603 1803 4.9865
1604 1804 4.8429
1605 1805 4.7467
1606 1806 4.7051
1607 1807 4.7712
1608 1808 4.9563
1609 1809 4.7759
1610 1810 4.6462
1611 1811 4.7786
1612 1812 5.0818
1613 1813 4.659
1614 1814 4.8699
1615 1815 4.6215
1616 1816 4.8283
1617 1817 4.803
1618 1818 4.7198
1619 1819 4.8948
1620 1820 4.7319
1621 1821 4.6315
1622 1822 4.6349
1623 1823 4.7574
1624 1824 4.9386
1625 1825 4.7921
1626 1826 4.7735
1627 1827 4.8074
1628 1828 5.0171
1629 1829 4.8334
1630 1830 5.0949
1631 1831 4.932
1632 1832 4.6899
1633 1833 4.8245
1634 1834 5.4358
1635 1835 4.7485
1636 1836 4.8173
1637 1837 4.8177
1638 1838 5.2756
1639 1839 4.823
1640 1840 4.7513
1641 1841 5.4669
1642 1842 5.333
1643 1843 5.0571
1644 1844 5.0685
1645 1845 5.3264
1646 1846 4.6978
1647 1847 4.8107
1648 1848 4.8042
1649 1849 4.7991
1650 1850 4.8737
1651 1851 4.7016
1652 1852 5.1612
1653 1853 4.6084
1654 1854 5.3493
1655 1855 5.1231
1656 1856 5.3221
1657 1857 5.1627
1658 1858 5.9234
1659 1859 5.9224
1660 1860 5.496
1661 1861 5.8762
1662 1862 6.3175
1663 1863 5.5029
1664 1864 4.8241
1665 1865 4.9065
1666 1866 4.772
1667 1867 5.6461
1668 1868 5.6421
1669 1869 8.4192
1670 1870 7.2015
1671 1871 6.0117
1672 1872 10.131
1673 1873 10.4296
1674 1874 5.126
1675 1875 4.862
1676 1876 9.2906
1677 1877 6.1601
1678 1878 7.0759
1679 1879 4.9362
1680 1880 4.8049
1681 1881 8.0416
1682 1882 8.9586
1683 1883 10.0471
1684 1884 5.8831
1685 1885 7.3752
1686 1886 4.7909
1687 1887 4.8468
1688 1888 4.7214
1689 1889 6.2054
1690 1890 4.8118
1691 1891 5.8321
1692 1892 4.7802
1693 1893 4.9918
1694 1894 5.6501
1695 1895 4.8892
1696 1896 4.8659
1697 1897 4.7677
1698 1898 4.8308
1699 1899 4.8215
1700 1900 4.9419
1701 1901 4.7143
1702 1902 4.7008
1703 1903 4.8074
1704 1904 4.9325
1705 1905 4.9235
1706 1906 4.7024
1707 1907 4.7799
1708 1908 4.7367
1709 1909 4.8338
1710 1910 4.757
1711 1911 4.7022
1712 1912 4.7348
1713 1913 4.9305
1714 1914 4.6596
1715 1915 5.1112
1716 1916 5.0161
1717 1917 4.7924
1718 1918 4.8855
1719 1919 4.8633
1720 1920 4.9355
1721 1921 4.796
1722 1922 4.7758
1723 1923 4.8602
1724 1924 4.826
1725 1925 4.8549
1726 1926 4.7866
1727 1927 4.7076
1728 1928 4.7986
1729 1929 4.8337
1730 1930 4.7647
1731 1931 4.7511
1732 1932 4.7534
1733 1933 4.9092
1734 1934 4.7356
1735 1935 4.8726
1736 1936 4.725
1737 1937 4.734
1738 1938 4.8839
1739 1939 5.1429
1740 1940 5.1818
1741 1941 4.8583
1742 1942 4.9465
1743 1943 4.9166
1744 1944 4.8946
1745 1945 5.4406
1746 1946 4.6763
1747 1947 4.7074
1748 1948 5.2982
1749 1949 6.1662
1750 1950 5.0099
1751 1951 4.6885
1752 1952 5.9349
1753 1953 4.7606
1754 1954 5.0248
1755 1955 5.519
1756 1956 4.9429
1757 1957 5.1373
1758 1958 5.4387
1759 1959 5.181
1760 1960 4.9744
1761 1961 5.4677
1762 1962 5.0804
1763 1963 4.8177
1764 1964 5.6188
1765 1965 5.984
1766 1966 5.8124
1767 1967 5.5251
1768 1968 4.83
1769 1969 4.852
1770 1970 4.7006
1771 1971 5.3839
1772 1972 5.1032
1773 1973 5.5289
1774 1974 5.6327
1775 1975 5.4348
1776 1976 5.0267
1777 1977 5.3273
1778 1978 4.9935
1779 1979 5.5733
1780 1980 5.156
1781 1981 5.4273
1782 1982 4.6883
1783 1983 6.4457
1784 1984 7.4524
1785 1985 5.8109
1786 1986 5.2575
1787 1987 5.0247
1788 1988 4.7349
1789 1989 5.9999
1790 1990 5.1517
1791 1991 9.6589
1792 1992 10.0952
1793 1993 8.7349
1794 1994 9.8897
1795 1995 10.0985
1796 1996 8.832
1797 1997 9.9045
1798 1998 8.4371
1799 1999 10.4215
1800 2000 9.6805
1801 2001 11.6339
1802 2002 13.1198
1803 2003 14.4048
1804 2004 11.6125
1805 2005 10.944
1806 2006 4.8617
1807 2007 4.6487
1808 2008 10.074
1809 2009 5.0725
1810 2010 4.9153
1811 2011 5.1516
1812 2012 4.7454
1813 2013 4.888
1814 2014 4.6346
1815 2015 5.3285
1816 2016 5.135
1817 2017 4.9029
1818 2018 4.8938
1819 2019 5.0692
1820 2020 4.8917
1821 2021 5.0208
1822 2022 5.3124
1823 2023 4.9514
1824 2024 4.8213
1825 2025 4.8594
1826 2026 4.7887
1827 2027 4.9179
1828 2028 4.8259
1829 2029 4.6965
1830 2030 4.673
1831 2031 4.7089
1832 2032 4.6982
1833 2033 5.2667
1834 2034 4.9584
1835 2035 4.8365
1836 2036 5.08
1837 2037 5.0453
1838 2038 4.8633
1839 2039 4.8105
1840 2040 4.9014
1841 2041 5.0995
1842 2042 5.2259
1843 2043 5.0581
1844 2044 4.9644
1845 2045 4.7532
1846 2046 4.9151
1847 2047 4.8921
1848 2048 4.8468
1849 2049 4.9675
1850 2050 4.9614
1851 2051 4.823
1852 2052 4.9062
1853 2053 4.7285
1854 2054 5.2856
1855 2055 4.9228
1856 2056 4.9828
1857 2057 5.1755
1858 2058 5.5022
1859 2059 4.9687
1860 2060 5.0939
1861 2061 4.8304
1862 2062 5.2609
1863 2063 5.7014
1864 2064 4.9616
1865 2065 5.2524
1866 2066 4.8155
1867 2067 4.8787
1868 2068 4.7299
1869 2069 5.3446
1870 2070 4.9433
1871 2071 4.7831
1872 2072 4.9308
1873 2073 4.9608
1874 2074 4.8283
1875 2075 5.4879
1876 2076 5.4475
1877 2077 5.1303
1878 2078 4.8757
1879 2079 4.8271
1880 2080 5.0702
1881 2081 4.6369
1882 2082 4.8562
1883 2083 5.1932
1884 2084 4.9814
1885 2085 4.8073
1886 2086 4.9873
1887 2087 4.9502
1888 2088 4.7523
1889 2089 4.976
1890 2090 5.1701
1891 2091 4.847
1892 2092 4.7249
1893 2093 4.9729
1894 2094 4.7309
1895 2095 4.8761
1896 2096 4.7539
1897 2097 4.6942
1898 2098 4.8787
1899 2099 5.0688
1900 2100 4.8639
1901 2101 4.8573
1902 2102 5.1292
1903 2103 4.9056
1904 2104 5.1062
1905 2105 5.1303
1906 2106 4.8644
1907 2107 4.9495
1908 2108 4.9629
1909 2109 4.909
1910 2110 4.9538
1911 2111 5.0837
1912 2112 5.1117
1913 2113 5.051
1914 2114 4.7694
1915 2115 5.0504
1916 2116 5.2038
1917 2117 5.2398
1918 2118 5.0666
1919 2119 5.1572
1920 2120 4.8778
1921 2121 5.0395
1922 2122 5.3011
1923 2123 4.787
1924 2124 4.9061
1925 2125 4.6638
1926 2126 4.7896
1927 2127 4.7164
1928 2128 4.7572
1929 2129 4.6673
1930 2130 4.8112
1931 2131 4.9682
1932 2132 4.5243
1933 2133 5.0186
1934 2134 4.7493
1935 2135 4.704
1936 2136 4.642
1937 2137 4.7836
1938 2138 4.6734
1939 2139 4.8324
1940 2140 4.7059
1941 2141 4.9563
1942 2142 4.7915
1943 2143 4.8567
1944 2144 4.8588
1945 2145 4.6823
1946 2146 5.0847
1947 2147 5.8127
1948 2148 5.0872
1949 2149 4.7367
1950 2150 5.0306
1951 2151 4.8586
1952 2152 5.073
1953 2153 4.6546
1954 2154 4.6927
1955 2155 8.8403
1956 2156 9.2545
1957 2157 9.2444
1958 2158 8.4933
1959 2159 9.0175
1960 2160 11.2284
1961 2161 4.6741
1962 2162 7.9455
1963 2163 8.5226
1964 2164 7.4775
1965 2165 6.2405
1966 2166 5.2132
1967 2167 4.7908
1968 2168 4.9635
1969 2169 4.9292
1970 2170 4.8738
1971 2171 4.8443
1972 2172 4.8737
1973 2173 5.2382
1974 2174 5.0349
1975 2175 5.1417
1976 2176 7.56
1977 2177 6.8367
1978 2178 9.6625
1979 2179 9.6866
1980 2180 8.4979
1981 2181 6.9802
1982 2182 7.0447
1983 2183 9.8258
1984 2184 10.27
1985 2185 7.3148
1986 2186 6.9952
1987 2187 8.47
1988 2188 8.748
1989 2189 9.0596
1990 2190 11.4063
1991 2191 11.4987
1992 2192 10.5828
1993 2193 14.6498
1994 2194 11.9975
1995 2195 14.8448
1996 2196 10.9022
1997 2197 10.5257
1998 2198 12.5382
1999 2199 14.132
2000 2200 12.3979
2001 2201 12.0955
2002 2202 14.5609
2003 2203 11.2682
2004 2204 11.673
2005 2205 11.8925
2006 2206 11.328
2007 2207 11.1217
2008 2208 11.2203
2009 2209 11.9973
2010 2210 11.3163
2011 2211 14.5328
2012 2212 11.3705
2013 2213 13.8074
2014 2214 14.8446
2015 2215 12.3746
2016 2216 12.5302
2017 2217 11.099
2018 2218 10.8189
2019 2219 14.9713
2020 2220 11.188
2021 2221 14.1324
2022 2222 10.5865
2023 2223 10.7814
2024 2224 11.6533
2025 2225 11.6278
2026 2226 11.8437
2027 2227 10.7409
2028 2228 10.5113
2029 2229 14.9338
2030 2230 14.7688
2031 2231 14.9884
2032 2232 12.0455
2033 2233 12.2087
2034 2234 10.9311
2035 2235 11.0414
2036 2236 11.443
2037 2237 11.0591
2038 2238 10.8958
2039 2239 13.5207
2040 2240 14.3518
2041 2241 6.5302
2042 2242 14.1673
2043 2243 10.9162
2044 2244 12.06
2045 2245 11.7305
2046 2246 14.3835
2047 2247 10.5497
2048 2248 14.1837
2049 2249 13.7495
2050 2250 14.4036
2051 2251 14.289
2052 2252 11.2902
2053 2253 14.5474
2054 2254 14.5447
2055 2255 14.7319
2056 2256 14.7147
2057 2257 13.7713
2058 2258 13.5919
2059 2259 13.9039
2060 2260 11.1443
2061 2261 10.7166
2062 2262 13.1272
2063 2263 14.4195
2064 2264 11.0329
2065 2265 11.2656
2066 2266 14.1548
2067 2267 11.0524
2068 2268 12.0096
2069 2269 10.6857
2070 2270 11.2318
2071 2271 14.6644
2072 2272 14.0037
2073 2273 14.4957
2074 2274 11.2987
2075 2275 11.1036
2076 2276 13.1547
2077 2277 12.7331
2078 2278 14.0993
2079 2279 13.7845
2080 2280 13.5153
2081 2281 12.699
2082 2282 10.6403
2083 2283 14.1226
2084 2284 11.1338
2085 2285 10.6511
2086 2286 14.6211
2087 2287 14.1316
2088 2288 14.7283
2089 2289 10.9301
2090 2290 14.9873
2091 2291 14.0961
2092 2292 14.6783
2093 2293 14.8661
2094 2294 13.8715
2095 2295 11.1454
2096 2296 12.0471
2097 2297 11.7793
2098 2298 13.7208
2099 2299 14.2662
2100 2300 14.9265
2101 2301 13.4888
2102 2302 14.5357
2103 2303 14.4037
2104 2304 14.4009
2105 2305 11.3414
2106 2306 11.9055
2107 2307 11.4993
2108 2308 10.5417
2109 2309 14.6411
2110 2310 10.8554
2111 2311 11.8504
2112 2312 11.2015
2113 2313 12.5417
2114 2314 12.648
2115 2315 11.883
2116 2316 12.6073
2117 2317 11.8113
2118 2318 12.1364
2119 2319 12.4809
2120 2320 14.5797
2121 2321 13.0176
2122 2322 13.8419
2123 2323 12.3155
2124 2324 13.463
2125 2325 11.2941
2126 2326 11.7687
2127 2327 14.1151
2128 2328 11.9879
2129 2329 10.5438
2130 2330 11.4309
2131 2331 11.6074
2132 2332 12.4586
2133 2333 11.6534
2134 2334 12.0425
2135 2335 12.5915
2136 2336 10.9046
2137 2337 13.993
2138 2338 14.2281
2139 2339 11.0137
2140 2340 14.1705
2141 2341 10.5352
2142 2342 14.5041
2143 2343 13.9799
2144 2344 11.2196
2145 2345 10.8733
2146 2346 14.2266
2147 2347 14.3904
2148 2348 13.4901
2149 2349 13.4589
2150 2350 10.6481
2151 2351 14.1319
2152 2352 14.8823
2153 2353 10.6445
2154 2354 11.0181
2155 2355 14.7237
2156 2356 13.6845
2157 2357 13.7536
2158 2358 14.3618
2159 2359 13.8725
2160 2360 14.1613
2161 2361 14.7984
2162 2362 12.0805
2163 2363 13.5318
2164 2364 14.5139
2165 2365 11.3431
2166 2366 14.3636
2167 2367 10.8583
2168 2368 14.4435
2169 2369 11.2981
2170 2370 10.7516
2171 2371 10.6529
2172 2372 11.1434
2173 2373 14.6145
2174 2374 11.1559
2175 2375 11.5551
2176 2376 11.8612
2177 2377 11.1589
2178 2378 12.9156
2179 2379 11.0718
2180 2380 13.4297
2181 2381 12.6381
2182 2382 14.4197
2183 2383 14.454
2184 2384 11.0365
2185 2385 14.0558
2186 2386 14.6899
2187 2387 12.1038
2188 2388 12.0737
2189 2389 12.6705
2190 2390 12.7027
2191 2391 12.1952
2192 2392 9.8459
2193 2393 10.2686
2194 2394 11.4559
2195 2395 13.3506
2196 2396 14.5246
2197 2397 11.5972
2198 2398 12.8652
2199 2399 12.8554
2200 2400 12.7176
2201 2401 11.0991
2202 2402 11.7601
2203 2403 7.731
2204 2404 11.0184
2205 2405 13.7443
2206 2406 13.3681
2207 2407 12.9998
2208 2408 11.7952
2209 2409 14.3119
2210 2410 14.8418
2211 2411 14.1319
2212 2412 11.5668
2213 2413 11.3477
2214 2414 10.6867
2215 2415 14.1262
2216 2416 14.8481
2217 2417 13.4938
2218 2418 13.5227
2219 2419 14.0815
2220 2420 10.6692
2221 2421 12.287
2222 2422 12.6808
2223 2423 14.4561
2224 2424 11.6265
2225 2425 9.9206
2226 2426 11.4807
2227 2427 12.8261
2228 2428 11.0419
2229 2429 10.9773
2230 2430 10.8067
2231 2431 11.5472
2232 2432 12.715
2233 2433 12.6381
2234 2434 12.4729
2235 2435 14.228
2236 2436 12.1846
2237 2437 11.679
2238 2438 14.0615
2239 2439 12.2008
2240 2440 10.9957
2241 2441 11.3951
2242 2442 12.6734
2243 2443 12.0011
2244 2444 11.9781
2245 2445 12.1558
2246 2446 11.5129
2247 2447 12.9181
2248 2448 11.9442
2249 2449 10.8337
2250 2450 13.4709
2251 2451 9.1167
2252 2452 9.395
2253 2453 6.323
2254 2454 12.6803
2255 2455 12.5452
2256 2456 14.7783
2257 2457 12.6747
2258 2458 12.3978
2259 2459 11.9634
2260 2460 11.7072
2261 2461 11.8821
2262 2462 12.0637
2263 2463 11.8029
2264 2464 11.279
2265 2465 11.7074
2266 2466 11.848
2267 2467 12.9993
2268 2468 11.2609
2269 2469 14.9574
2270 2470 12.8948
2271 2471 13.7719
2272 2472 12.8684
2273 2473 13.6658
2274 2474 13.7967
2275 2475 14.5562
2276 2476 11.9365
2277 2477 14.8754
2278 2478 11.2916
2279 2479 10.5522
2280 2480 10.8174
2281 2481 14.6209
2282 2482 14.3138
2283 2483 13.4429
2284 2484 13.9879
2285 2485 11.6446
2286 2486 13.0463
2287 2487 10.859
2288 2488 10.4864
2289 2489 12.6254
2290 2490 11.7539
2291 2491 12.0251
2292 2492 11.8869
2293 2493 10.5184
2294 2494 13.771
2295 2495 13.0901
2296 2496 11.2018
2297 2497 10.1584
2298 2498 11.8649
2299 2499 12.5351
2300 2500 13.2473
2301 2501 10.2861
2302 2502 7.9013
2303 2503 8.9478
2304 2504 10.8581
2305 2505 8.0102
2306 2506 11.193
2307 2507 6.8813
2308 2508 10.8812
2309 2509 11.8466
2310 2510 9.3575
2311 2511 11.3799
2312 2512 11.5378
2313 2513 11.1732
2314 2514 10.8308
2315 2515 13.22
2316 2516 14.4102
2317 2517 12.4139
2318 2518 11.386
2319 2519 13.2803
2320 2520 11.1679
2321 2521 8.7045
2322 2522 8.5466
2323 2523 8.1795
2324 2524 4.9166
2325 2525 5.2224
2326 2526 6.331
2327 2527 4.7483
2328 2528 8.1922
2329 2529 6.1929
2330 2530 5.4454
2331 2531 5.0279
2332 2532 4.7661
2333 2533 8.2474
2334 2534 6.6457
2335 2535 5.9114
2336 2536 5.7505
2337 2537 5.6734
2338 2538 6.1795
2339 2539 5.4276
2340 2540 6.0206
2341 2541 5.0329
2342 2542 5.3555
2343 2543 4.7347
2344 2544 4.9555
2345 2545 4.9862
2346 2546 6.1273
2347 2547 5.9099
2348 2548 5.4928
2349 2549 6.3063
2350 2550 6.5128
2351 2551 6.0204
2352 2552 6.0144
2353 2553 4.8929
2354 2554 6.4672
2355 2555 5.9455
2356 2556 5.8975
2357 2557 6.1264
2358 2558 4.8642
2359 2559 4.7466
2360 2560 4.7027
2361 2561 6.1952
2362 2562 8.0572
2363 2563 4.9154
2364 2564 5.0623
2365 2565 6.9515
2366 2566 4.6908
2367 2567 5.4545
2368 2568 8.4097
2369 2569 9.1919
2370 2570 7.7157
2371 2571 8.4186
2372 2572 8.4036
2373 2573 5.2773
2374 2574 9.6896
2375 2575 8.472
2376 2576 5.4976
2377 2577 12.1848
2378 2578 11.9715
2379 2579 13.7337
2380 2580 11.518
2381 2581 12.4537
2382 2582 11.9669
2383 2583 10.1945
2384 2584 11.1092
2385 2585 11.3886
2386 2586 14.0882
2387 2587 11.4823
2388 2588 12.147
2389 2589 11.5048
2390 2590 13.5088
2391 2591 7.0008
2392 2592 13.6728
2393 2593 11.93
2394 2594 10.028
2395 2595 10.0582
2396 2596 12.5509
2397 2597 11.1717
2398 2598 11.6887
2399 2599 11.6173
2400 2600 11.9707
2401 2601 13.5552
2402 2602 14.8688
2403 2603 15.5443
2404 2604 14.5729
2405 2605 12.5099
2406 2606 10.5002
2407 2607 11.1051
2408 2608 13.1292
2409 2609 10.8624
2410 2610 10.648
2411 2611 11.5398
2412 2612 13.1618
2413 2613 11.0613
2414 2614 10.562
2415 2615 13.681
2416 2616 14.6235
2417 2617 11.0207
2418 2618 11.6451
2419 2619 11.0639
2420 2620 12.2432
2421 2621 11.1924
2422 2622 13.9266
2423 2623 15.9906
2424 2624 15.2837
2425 2625 16.1702
2426 2626 12.7238
2427 2627 14.8276
2428 2628 15.8655
2429 2629 16.1623
2430 2630 15.2606
2431 2631 14.5773
2432 2632 15.1206
2433 2633 18.6852
2434 2634 17.0619
2435 2635 11.8445
2436 2636 12.0674
2437 2637 12.8285
2438 2638 13.2763
2439 2639 11.6187
2440 2640 12.1546
2441 2641 11.763
2442 2642 12.2178
2443 2643 12.2359
2444 2644 12.2273
2445 2645 12.8425
2446 2646 12.002
2447 2647 14.1665
2448 2648 12.0614
2449 2649 11.851
2450 2650 13.3273
2451 2651 11.2761
2452 2652 11.2631
2453 2653 14.5214
2454 2654 11.7028
2455 2655 14.507
2456 2656 13.0614
2457 2657 15.9747
2458 2658 13.3279
2459 2659 13.8411
2460 2660 15.0514
2461 2661 13.2436
2462 2662 14.5478
2463 2663 15.2276
2464 2664 17.4802
2465 2665 13.2346
2466 2666 12.3268
2467 2667 13.3866
2468 2668 13.8818
2469 2669 12.6992
2470 2670 12.2633
2471 2671 12.123
2472 2672 12.1411
2473 2673 12.7871
2474 2674 15.8158
2475 2675 14.4609
2476 2676 15.3579
2477 2677 14.9681
2478 2678 12.6551
2479 2679 14.5581
2480 2680 14.7325
2481 2681 13.9608
2482 2682 14.7642
2483 2683 16.6909
2484 2684 13.5312
2485 2685 11.1586
2486 2686 14.0456
2487 2687 13.2564
2488 2688 13.5676
2489 2689 13.8724
2490 2690 13.1779
2491 2691 14.4212
2492 2692 14.7256
2493 2693 14.0773
2494 2694 12.2025
2495 2695 12.983
2496 2696 14.2205
2497 2697 12.2477
2498 2698 13.4172
2499 2699 10.674
2500 2700 11.039
2501 2701 14.6681
2502 2702 11.8274
2503 2703 12.5046
2504 2704 12.504
2505 2705 13.1665
2506 2706 12.3867
2507 2707 13.0435
2508 2708 11.3852
2509 2709 11.1046
2510 2710 10.1135
2511 2711 13.0424
2512 2712 14.6201
2513 2713 13.6437
2514 2714 12.0065
2515 2715 14.2543
2516 2716 13.5463
2517 2717 11.1506
2518 2718 12.2258
2519 2719 10.9966
2520 2720 13.6533
2521 2721 11.4172
2522 2722 13.6783
2523 2723 11.0508
2524 2724 14.5713
2525 2725 12.4992
2526 2726 14.0501
2527 2727 13.0864
2528 2728 14.8864
2529 2729 13.3629
2530 2730 13.848
2531 2731 15.0133
2532 2732 13.5248
2533 2733 15.6169
2534 2734 14.7989
2535 2735 12.6778
2536 2736 14.6628
2537 2737 14.4653
2538 2738 13.7024
2539 2739 13.4964
2540 2740 15.4194
2541 2741 13.514
2542 2742 13.6679
2543 2743 14.0019
2544 2744 14.1557
2545 2745 13.0337
2546 2746 14.5493
2547 2747 14.3275
2548 2748 14.4988
2549 2749 15.8877
2550 2750 14.7856
2551 2751 13.0983
2552 2752 11.3482
2553 2753 14.2473
2554 2754 12.3638
2555 2755 12.3958
2556 2756 10.3489
2557 2757 10.3326
2558 2758 11.4846
2559 2759 14.1474
2560 2760 10.7204
2561 2761 14.2686
2562 2762 14.0105
2563 2763 15.5034
2564 2764 13.2735
2565 2765 11.4607
2566 2766 11.2481
2567 2767 13.6604
2568 2768 14.2304
2569 2769 14.1912
2570 2770 13.7049
2571 2771 12.5693
2572 2772 11.9508
2573 2773 13.6087
2574 2774 12.9381
2575 2775 13.8306
2576 2776 11.1732
2577 2777 14.0286
2578 2778 13.5928
2579 2779 10.9756
2580 2780 14.2662
2581 2781 12.2636
2582 2782 12.4759
2583 2783 13.4439
2584 2784 17.3245
2585 2785 14.7566
2586 2786 11.629
2587 2787 11.1739
2588 2788 14.9666
2589 2789 15.6751
2590 2790 14.9986
2591 2791 16.2432
2592 2792 15.394
2593 2793 15.9907
2594 2794 15.653
2595 2795 15.3507
2596 2796 14.4374
2597 2797 15.1506
2598 2798 13.0327
2599 2799 11.9896
2600 2800 10.8725
2601 2801 9.4164
2602 2802 9.2642
2603 2803 8.452
2604 2804 7.6065
2605 2805 7.9035
2606 2806 7.7656
2607 2807 7.7388
2608 2808 5.1814
2609 2809 5.031
2610 2810 10.7122
2611 2811 4.9412
2612 2812 7.4272
2613 2813 6.8112
2614 2814 4.9647
2615 2815 4.7684
2616 2816 4.8222
2617 2817 4.7505
2618 2818 4.7917
2619 2819 6.9864
2620 2820 4.6068
2621 2821 4.9619
2622 2822 9.5674
2623 2823 4.9638
2624 2824 5.1289
2625 2825 4.8772
2626 2826 4.7955
2627 2827 4.7183
2628 2828 7.8991
2629 2829 7.7347
2630 2830 9.2655
2631 2831 7.485
2632 2832 5.6558
2633 2833 4.9655
2634 2834 4.7703
2635 2835 9.6011
2636 2836 7.1722
2637 2837 7.8672
2638 2838 7.4887
2639 2839 5.1862
2640 2840 10.2239
2641 2841 9.6728
2642 2842 8.1616
2643 2843 6.9423
2644 2844 7.3155
2645 2845 4.8231
2646 2846 7.5918
2647 2847 6.9167
2648 2848 6.7489
2649 2849 6.3221
2650 2850 7.2709
2651 2851 9.6488
2652 2852 10.577
2653 2853 11.4119
2654 2854 8.6879
2655 2855 12.5822
2656 2856 11.266
2657 2857 12.8814
2658 2858 12.028
2659 2859 9.2934
2660 2860 9.8924
2661 2861 8.2622
2662 2862 6.9933
2663 2863 7.9455
2664 2864 8.44
2665 2865 10.5909
2666 2866 10.7297
2667 2867 7.8977
2668 2868 7.9656
2669 2869 7.9752
2670 2870 7.2094
2671 2871 10.4483
2672 2872 8.2526
2673 2873 9.7473
2674 2874 9.5202
2675 2875 6.5545
2676 2876 7.4374
2677 2877 7.8636
2678 2878 8.6643
2679 2879 8.3618
2680 2880 6.0856
2681 2881 5.3771
2682 2882 7.9477
2683 2883 9.111
2684 2884 8.3605
2685 2885 6.9129
2686 2886 8.0204
2687 2887 7.5162
2688 2888 8.6373
2689 2889 10.211
2690 2890 10.491
2691 2891 10.8275
2692 2892 11.32
2693 2893 10.5954
2694 2894 9.3083
2695 2895 14.1049
2696 2896 8.5616
2697 2897 12.7946
2698 2898 11.0798
2699 2899 10.7837
2700 2900 9.6311
2701 2901 8.6273
2702 2902 4.7861
2703 2903 5.933
2704 2904 9.2485
2705 2905 9.6997
2706 2906 9.9194
2707 2907 6.054
2708 2908 6.8132
2709 2909 6.2643
2710 2910 7.9109
2711 2911 8.0567
2712 2912 10.5339
2713 2913 7.6656
2714 2914 6.3503
2715 2915 9.7333
2716 2916 6.2599
2717 2917 8.8297
2718 2918 7.9348
2719 2919 7.96
2720 2920 8.6311
2721 2921 4.9152
2722 2922 5.8837
2723 2923 4.8822
2724 2924 4.7628
2725 2925 4.6973
2726 2926 4.8004
2727 2927 5.312
2728 2928 5.1759
2729 2929 4.7241
2730 2930 5.3366
2731 2931 5.1425
2732 2932 5.0097
2733 2933 4.8767
2734 2934 5.6332
2735 2935 5.4759
2736 2936 5.5407
2737 2937 5.4989
2738 2938 4.7113
2739 2939 4.7251
2740 2940 4.6934
2741 2941 4.9507
2742 2942 5.1238
2743 2943 5.4541
2744 2944 4.8635
2745 2945 5.6321
2746 2946 5.0636
2747 2947 5.1179
2748 2948 4.8719
2749 2949 5.1441
2750 2950 4.9972
2751 2951 5.3992
2752 2952 4.8052
2753 2953 4.6737
2754 2954 5.4765
2755 2955 8.2446
2756 2956 7.346
2757 2957 6.6154
2758 2958 5.0925
2759 2959 7.1026
2760 2960 8.0769
2761 2961 5.1867
2762 2962 7.7222
2763 2963 8.2427
2764 2964 8.7092
2765 2965 5.092
2766 2966 6.7382
2767 2967 4.8171
2768 2968 4.756
2769 2969 4.805
2770 2970 4.849
2771 2971 5.9605
2772 2972 7.4278
2773 2973 7.0727
2774 2974 8.8044
2775 2975 11.4979
2776 2976 9.2627
2777 2977 9.5378
2778 2978 11.5166
2779 2979 8.9582
2780 2980 4.8421
2781 2981 8.6925
2782 2982 13.6504
2783 2983 12.319
2784 2984 12.2707
2785 2985 11.5826
2786 2986 13.5034
2787 2987 12.0142
2788 2988 10.9732
2789 2989 13.8752
2790 2990 10.4972
2791 2991 11.0233
2792 2992 7.3226
2793 2993 13.7557
2794 2994 12.7456
2795 2995 14.2976
2796 2996 11.0744
2797 2997 8.0895
2798 2998 5.0131
2799 2999 8.9486
2800 3000 11.0283
2801 3001 9.4372
2802 3002 8.1855
2803 3003 10.5741
2804 3004 11.1647
2805 3005 12.4323
2806 3006 11.2387
2807 3007 12.4181
2808 3008 10.6218
2809 3009 7.3902
2810 3010 8.7021
2811 3011 10.7517
2812 3012 4.7855
2813 3013 4.671
2814 3014 4.6767
2815 3015 4.7639
2816 3016 4.9833
2817 3017 5.8158
2818 3018 4.8732
2819 3019 5.6727
2820 3020 4.6346
2821 3021 5.6496
2822 3022 5.1776
2823 3023 6.5132
2824 3024 4.6681
2825 3025 4.9042
2826 3026 4.9341
2827 3027 4.6948
2828 3028 4.8395
2829 3029 4.8412
2830 3030 4.7728
2831 3031 5.2099
2832 3032 4.8167
2833 3033 4.8251
2834 3034 4.6441
2835 3035 4.8018
2836 3036 5.1873
2837 3037 6.144
2838 3038 5.5177
2839 3039 4.6291
2840 3040 6.4844
2841 3041 5.9165
2842 3042 4.8201
2843 3043 4.8671
2844 3044 5.1371
2845 3045 4.8609
2846 3046 4.9525
2847 3047 5.436
2848 3048 6.2871
2849 3049 10.347
2850 3050 12.0117
2851 3051 12.0269
2852 3052 11.142
2853 3053 8.1976
2854 3054 10.8571
2855 3055 12.0249
2856 3056 7.317
2857 3057 10.9845
2858 3058 10.6649
2859 3059 10.2934
2860 3060 6.3127
2861 3061 7.5284
2862 3062 12.9284
2863 3063 11.8033
2864 3064 13.3164
2865 3065 13.192
2866 3066 9.9864
2867 3067 4.853
2868 3068 8.9612
2869 3069 11.2075
2870 3070 9.8882
2871 3071 9.945
2872 3072 13.9783
2873 3073 14.1349
2874 3074 11.5802
2875 3075 10.8371
2876 3076 9.2207
2877 3077 8.9734
2878 3078 4.8766
2879 3079 8.7563
2880 3080 9.1976
2881 3081 5.7144
2882 3082 7.7498
2883 3083 8.7744
2884 3084 8.8369
2885 3085 8.8359
2886 3086 7.8818
2887 3087 8.9219
2888 3088 9.5844
2889 3089 11.3071
2890 3090 14.4476
2891 3091 11.6379
2892 3092 11.4244
2893 3093 10.8745
2894 3094 11.1033
2895 3095 12.5019
2896 3096 13.4991
2897 3097 11.8527
2898 3098 12.3781
2899 3099 11.6158
2900 3100 11.1225
2901 3101 10.6271
2902 3102 14.318
2903 3103 10.5191
2904 3104 11.275
2905 3105 12.8332
2906 3106 13.3384
2907 3107 15.2427
2908 3108 12.305
2909 3109 14.5714
2910 3110 15.9811
2911 3111 10.9854
2912 3112 13.1541
2913 3113 14.1774
2914 3114 12.0786
2915 3115 15.7297
2916 3116 13.8059
2917 3117 14.8202
2918 3118 15.0928
2919 3119 14.3471
2920 3120 13.2561
2921 3121 14.8713
2922 3122 11.4971
2923 3123 14.1728
2924 3124 11.18
2925 3125 13.2257
2926 3126 14.282
2927 3127 13.6268
2928 3128 13.7401
2929 3129 13.0816
2930 3130 10.5764
2931 3131 14.3695
2932 3132 13.2516
2933 3133 10.545
2934 3134 11.1315
2935 3135 13.5754
2936 3136 12.8688
2937 3137 12.8099
2938 3138 14.8418
2939 3139 11.9744
2940 3140 14.9499
2941 3141 14.4074
2942 3142 13.6
2943 3143 10.7056
2944 3144 13.2233
2945 3145 12.6938
2946 3146 12.973
2947 3147 11.7534
2948 3148 13.1697
2949 3149 12.5171
2950 3150 13.2005
2951 3151 12.7912
2952 3152 12.0912
2953 3153 10.7349
2954 3154 12.7304
2955 3155 12.1542
2956 3156 13.0206
2957 3157 14.3398
2958 3158 13.3439
2959 3159 12.2459
2960 3160 12.9677
2961 3161 16.2723
2962 3162 15.9794
2963 3163 15.063
2964 3164 15.1417
2965 3165 14.4691
2966 3166 14.5357
2967 3167 16.1483
2968 3168 16.273
2969 3169 16.5893
2970 3170 14.5528
2971 3171 13.8193
2972 3172 16.2617
2973 3173 17.951
2974 3174 17.4792
2975 3175 17.8077
2976 3176 17.4587
2977 3177 15.4716
2978 3178 15.3388
2979 3179 17.0589
2980 3180 14.8106
2981 3181 12.3253
2982 3182 13.9587
2983 3183 14.257
2984 3184 14.0533
2985 3185 14.1747
2986 3186 11.6597
2987 3187 16.2503
2988 3188 13.423
2989 3189 14.5405
2990 3190 14.7586
2991 3191 14.2275
2992 3192 13.21
2993 3193 16.4242
2994 3194 15.9613
2995 3195 16.8937
2996 3196 15.619
2997 3197 12.7653
2998 3198 11.9009
2999 3199 13.3487
3000 3200 11.5583
3001 3201 12.7946
3002 3202 12.9704
3003 3203 13.7268
3004 3204 10.938
3005 3205 11.934
3006 3206 11.9411
3007 3207 12.1285
3008 3208 13.9378
3009 3209 17.2771
3010 3210 20.5447
3011 3211 18.8191
3012 3212 19.9101
3013 3213 19.3987
3014 3214 18.1478
3015 3215 16.5331
3016 3216 17.5976
3017 3217 17.8015
3018 3218 20.2823
3019 3219 20.9136
3020 3220 20.5767
3021 3221 18.439
3022 3222 15.0699
3023 3223 14.9797
3024 3224 18.8321
3025 3225 19.5671
3026 3226 20.023
3027 3227 20.6591
3028 3228 20.122
3029 3229 20.6514
3030 3230 19.0304
3031 3231 19.6276
3032 3232 15.8575
3033 3233 16.9508
3034 3234 16.5586
3035 3235 14.5804
3036 3236 13.0044
3037 3237 18.6163
3038 3238 21.8609
3039 3239 18.8312
3040 3240 18.5198
3041 3241 12.3119
3042 3242 15.7944
3043 3243 11.4273
3044 3244 12.3733
3045 3245 14.4986
3046 3246 12.9772
3047 3247 13.8883
3048 3248 16.6579
3049 3249 14.6781
3050 3250 14.471
3051 3251 19.0993
3052 3252 14.3481
3053 3253 14.3368
3054 3254 14.0075
3055 3255 12.9777
3056 3256 13.5017
3057 3257 13.9677
3058 3258 14.7004
3059 3259 13.6616
3060 3260 15.6505
3061 3261 17.8202
3062 3262 17.2994
3063 3263 15.5928
3064 3264 13.8249
3065 3265 15.0988
3066 3266 16.4535
3067 3267 15.4757
3068 3268 14.4978
3069 3269 15.2081
3070 3270 15.4564
3071 3271 16.5243
3072 3272 15.4525
3073 3273 14.0014
3074 3274 14.0804
3075 3275 13.065
3076 3276 12.8947
3077 3277 14.4516
3078 3278 13.2035
3079 3279 14.6919
3080 3280 15.5115
3081 3281 14.8864
3082 3282 12.3166
3083 3283 13.8317
3084 3284 13.3291
3085 3285 12.5875
3086 3286 13.1931
3087 3287 14.3787
3088 3288 15.8713
3089 3289 16.0625
3090 3290 16.1701
3091 3291 14.8555
3092 3292 17.3078
3093 3293 16.4381
3094 3294 15.6789
3095 3295 14.1018
3096 3296 14.6286
3097 3297 15.3374
3098 3298 13.4939
3099 3299 15.6331
3100 3300 17.0461
3101 3301 17.0498
3102 3302 15.8017
3103 3303 16.5627
3104 3304 15.5666
3105 3305 16.0318
3106 3306 15.0114
3107 3307 15.2113
3108 3308 15.2871
3109 3309 13.7498
3110 3310 13.8803
3111 3311 14.958
3112 3312 14.624
3113 3313 14.1778
3114 3314 15.2087
3115 3315 14.7156
3116 3316 13.3772
3117 3317 14.5029
3118 3318 15.3234
3119 3319 14.3775
3120 3320 13.9851
3121 3321 14.1557
3122 3322 16.6243
3123 3323 15.1701
3124 3324 15.159
3125 3325 14.1469
3126 3326 14.2454
3127 3327 14.7634
3128 3328 15.9193
3129 3329 14.6274
3130 3330 14.0126
3131 3331 15.2021
3132 3332 14.6505
3133 3333 15.6807
3134 3334 15.4662
3135 3335 14.0925
3136 3336 14.5918
3137 3337 14.0681
3138 3338 14.7314
3139 3339 13.2711
3140 3340 12.1403
3141 3341 13.8304
3142 3342 12.5816
3143 3343 12.7176
3144 3344 14.1641
3145 3345 13.9836
3146 3346 11.7258
3147 3347 11.9668
3148 3348 11.7378
3149 3349 12.6867
3150 3350 12.4114
3151 3351 10.9306
3152 3352 11.5601
3153 3353 10.736
3154 3354 11.4431
3155 3355 14.7823
3156 3356 11.1737
3157 3357 11.5165
3158 3358 14.158
3159 3359 14.7505
3160 3360 14.8369
3161 3361 10.7693
3162 3362 12.2076
3163 3363 10.3071
3164 3364 10.5144
3165 3365 13.9771
3166 3366 12.0437
3167 3367 10.5048
3168 3368 5.1927
3169 3369 7.9537
3170 3370 14.3784
3171 3371 14.8551
3172 3372 16.0506
3173 3373 13.521
3174 3374 14.2394
3175 3375 11.0739
3176 3376 14.8346
3177 3377 12.1852
3178 3378 14.4245
3179 3379 13.7995
3180 3380 15.1099
3181 3381 14.557
3182 3382 13.2381
3183 3383 15.5045
3184 3384 13.1526
3185 3385 13.5472
3186 3386 13.2442
3187 3387 14.6331
3188 3388 14.5263
3189 3389 12.6279
3190 3390 15.2167
3191 3391 15.078
3192 3392 12.4026
3193 3393 16.9527
3194 3394 17.4457
3195 3395 16.0038
3196 3396 15.5753
3197 3397 13.8052
3198 3398 15.235
3199 3399 15.3831
3200 3400 13.4131
3201 3401 10.947
3202 3402 11.7828
3203 3403 14.4156
3204 3404 12.9774
3205 3405 13.6699
3206 3406 14.108
3207 3407 13.2376
3208 3408 14.4973
3209 3409 14.0038
3210 3410 15.5009
3211 3411 12.86
3212 3412 12.0515
3213 3413 13.9059
3214 3414 14.852
3215 3415 11.8282
3216 3416 12.413
3217 3417 12.0175
3218 3418 12.83
3219 3419 12.6251
3220 3420 12.0071
3221 3421 12.4813
3222 3422 11.5308
3223 3423 11.6493
3224 3424 13.2314
3225 3425 11.0721
3226 3426 15.3778
3227 3427 14.2831
3228 3428 14.4894
3229 3429 15.9879
3230 3430 20.1162
3231 3431 18.6825
3232 3432 17.6728
3233 3433 19.2671
3234 3434 18.8076
3235 3435 19.8418
3236 3436 22.161
3237 3437 20.2937
3238 3438 21.9054
3239 3439 20.585
3240 3440 22.3094
3241 3441 24.6274
3242 3442 21.9937
3243 3443 20.4319
3244 3444 19.8517
3245 3445 21.0994
3246 3446 21.2821
3247 3447 20.2232
3248 3448 18.3958
3249 3449 19.8605
3250 3450 17.4136
3251 3451 18.6741
3252 3452 16.281
3253 3453 19.8924
3254 3454 20.4039
3255 3455 18.1911
3256 3456 18.6666
3257 3457 17.4163
3258 3458 17.3309
3259 3459 18.7452
3260 3460 19.8277
3261 3461 20.3738
3262 3462 19.3108
3263 3463 20.7086
3264 3464 19.2748
3265 3465 18.7575
3266 3466 18.0931
3267 3467 20.362
3268 3468 18.1271
3269 3469 16.9047
3270 3470 17.7464
3271 3471 20.5727
3272 3472 19.3252
3273 3473 17.5349
3274 3474 17.5369
3275 3475 15.9085
3276 3476 11.7445
3277 3477 11.3167
3278 3478 14.245
3279 3479 12.3865
3280 3480 11.6504
3281 3481 11.2448
3282 3482 8.8455
3283 3483 12.6486
3284 3484 10.8148
3285 3485 10.5851
3286 3486 13.9536
3287 3487 11.8522
3288 3488 11.231
3289 3489 13.5785
3290 3490 14.5244
3291 3491 12.0013
3292 3492 12.8193
3293 3493 12.5436
3294 3494 13.4417
3295 3495 11.8954
3296 3496 11.1553
3297 3497 11.9282
3298 3498 13.9337
3299 3499 14.1415
3300 3500 12.9518
3301 3501 14.7836
3302 3502 16.5843
3303 3503 17.0986
3304 3504 18.2945
3305 3505 19.5262
3306 3506 18.3463
3307 3507 18.5715
3308 3508 14.847
3309 3509 15.378
3310 3510 19.1112
3311 3511 16.4072
3312 3512 15.4521
3313 3513 13.4239
3314 3514 11.3275
3315 3515 11.4084
3316 3516 8.0889
3317 3517 4.9788
3318 3518 4.6923
3319 3519 4.7667
3320 3520 4.8699
3321 3521 8.8265
3322 3522 6.4557
3323 3523 7.4304
3324 3524 5.004
3325 3525 10.1134
3326 3526 4.834
3327 3527 7.4241
3328 3528 5.1121
3329 3529 4.6689
3330 3530 4.894
3331 3531 6.0764
3332 3532 4.642
3333 3533 4.7279
3334 3534 6.605
3335 3535 6.5866
3336 3536 9.7957
3337 3537 12.9134
3338 3538 13.3183
3339 3539 11.6643
3340 3540 13.2885
3341 3541 17.5075
3342 3542 14.4636
3343 3543 15.0772
3344 3544 13.5295
3345 3545 13.8719
3346 3546 13.5347
3347 3547 12.9401
3348 3548 14.7389
3349 3549 11.9304
3350 3550 12.4856
3351 3551 14.99
3352 3552 13.2804
3353 3553 12.504
3354 3554 10.8986
3355 3555 12.7801
3356 3556 11.0572
3357 3557 14.6363
3358 3558 13.9502
3359 3559 13.8038
3360 3560 13.6044
3361 3561 13.8537
3362 3562 15.6606
3363 3563 15.5012
3364 3564 15.8156
3365 3565 14.5919
3366 3566 13.172
3367 3567 14.2185
3368 3568 13.4564
3369 3569 12.1968
3370 3570 14.9521
3371 3571 12.2565
3372 3572 13.2164
3373 3573 11.2427
3374 3574 11.9465
3375 3575 12.1832
3376 3576 12.9576
3377 3577 12.8799
3378 3578 14.2279
3379 3579 11.9248
3380 3580 13.4438
3381 3581 13.584
3382 3582 12.0636
3383 3583 13.4834
3384 3584 12.37
3385 3585 12.0061
3386 3586 12.4594
3387 3587 10.6195
3388 3588 13.8893
3389 3589 13.6896
3390 3590 15.5129
3391 3591 13.5243
3392 3592 14.091
3393 3593 13.9203
3394 3594 15.0998
3395 3595 15.0157
3396 3596 12.5049
3397 3597 12.5047
3398 3598 13.4474
3399 3599 16.1013
3400 3600 15.9288
3401 3601 14.3625
3402 3602 15.835
3403 3603 16.531
3404 3604 13.4928
3405 3605 13.3445
3406 3606 15.7806
3407 3607 17.0932
3408 3608 13.3644
3409 3609 13.1094
3410 3610 15.2337
3411 3611 13.3122
3412 3612 13.0155
3413 3613 11.8851
3414 3614 15.7845
3415 3615 14.0508
3416 3616 13.8862
3417 3617 14.8476
3418 3618 14.2641
3419 3619 14.0621
3420 3620 17.8199
3421 3621 15.094
3422 3622 14.1028
3423 3623 17.9929
3424 3624 17.4723
3425 3625 17.767
3426 3626 17.1801
3427 3627 17.8531
3428 3628 18.2136
3429 3629 16.9984
3430 3630 16.9434
3431 3631 17.6419
3432 3632 15.551
3433 3633 15.9332
3434 3634 14.2119
3435 3635 14.4617
3436 3636 17.7411
3437 3637 15.7014
3438 3638 17.1195
3439 3639 17.0118
3440 3640 17.1894
3441 3641 16.1138
3442 3642 18.1103
3443 3643 17.3949
3444 3644 17.7011
3445 3645 17.8484
3446 3646 18.7422
3447 3647 18.0399
3448 3648 16.5996
3449 3649 16.8153
3450 3650 18.1337
3451 3651 14.2159
3452 3652 15.6859
3453 3653 17.4692
3454 3654 16.7741
3455 3655 16.464
3456 3656 16.6736
3457 3657 17.9871
3458 3658 15.739
3459 3659 15.3468
3460 3660 13.7599
3461 3661 13.7861
3462 3662 14.8567
3463 3663 16.0324
3464 3664 16.7038
3465 3665 14.0847
3466 3666 14.9802
3467 3667 16.6134
3468 3668 14.0465
3469 3669 15.2142
3470 3670 18.181
3471 3671 16.9446
3472 3672 16.8073
3473 3673 15.5875
3474 3674 15.8189
3475 3675 16.7452
3476 3676 16.4802
3477 3677 17.5938
3478 3678 17.9541
3479 3679 16.7779
3480 3680 17.4377
3481 3681 15.4567
3482 3682 16.0017
3483 3683 16.2746
3484 3684 16.4401
3485 3685 17.4441
3486 3686 16.7898
3487 3687 18.3385
3488 3688 17.7123
3489 3689 17.8071
3490 3690 17.7005
3491 3691 16.1979
3492 3692 17.3739
3493 3693 17.0461
3494 3694 18.5248
3495 3695 18.0135
3496 3696 18.5425
3497 3697 19.1839
3498 3698 15.7673
3499 3699 16.2589
3500 3700 17.4188
3501 3701 17.0182
3502 3702 17.0799
3503 3703 17.0902
3504 3704 17.5758
3505 3705 18.0518
3506 3706 18.6479
3507 3707 17.6384
3508 3708 18.7066
3509 3709 18.5242
3510 3710 17.9242
3511 3711 15.9274
3512 3712 16.481
3513 3713 15.9366
3514 3714 17.8557
3515 3715 16.8478
3516 3716 15.2959
3517 3717 17.2196
3518 3718 15.6186
3519 3719 15.9856
3520 3720 17.0556
3521 3721 15.9928
3522 3722 16.9922
3523 3723 16.8314
3524 3724 14.0827
3525 3725 15.4574
3526 3726 17.4839
3527 3727 20.0741
3528 3728 18.3136
3529 3729 18.1152
3530 3730 17.6863
3531 3731 16.9712
3532 3732 16.219
3533 3733 17.3064
3534 3734 17.5483
3535 3735 17.6846
3536 3736 17.9729
3537 3737 15.8968
3538 3738 15.6961
3539 3739 14.877
3540 3740 18.1393
3541 3741 15.6974
3542 3742 15.8343
3543 3743 15.088
3544 3744 14.7531
3545 3745 14.3422
3546 3746 18.2444
3547 3747 13.9938
3548 3748 13.6478
3549 3749 16.4205
3550 3750 15.0437
3551 3751 16.7559
3552 3752 17.7668
3553 3753 13.8124
3554 3754 16.4627
3555 3755 15.9811
3556 3756 15.9803
3557 3757 14.744
3558 3758 16.4766
3559 3759 16.8336
3560 3760 14.5039
3561 3761 13.6597
3562 3762 16.8888
3563 3763 14.5701
3564 3764 16.0056
3565 3765 16.2921
3566 3766 16.2052
3567 3767 14.7516
3568 3768 16.9171
3569 3769 16.2474
3570 3770 16.1859
3571 3771 15.221
3572 3772 12.2141
3573 3773 14.6497
3574 3774 15.3559
3575 3775 16.1473
3576 3776 14.8597
3577 3777 17.0783
3578 3778 15.644
3579 3779 17.9619
3580 3780 18.3277
3581 3781 15.9134
3582 3782 15.7087
3583 3783 17.5857
3584 3784 14.8399
3585 3785 14.9245
3586 3786 15.2859
3587 3787 18.4166
3588 3788 19.7045
3589 3789 20.4322
3590 3790 19.0576
3591 3791 18.6968
3592 3792 16.6404
3593 3793 18.7546
3594 3794 18.0122
3595 3795 17.2671
3596 3796 18.5848
3597 3797 18.4329
3598 3798 16.5121
3599 3799 18.0542
3600 3800 16.1081
3601 3801 16.0989
3602 3802 15.1614
3603 3803 15.5629
3604 3804 14.9482
3605 3805 16.4621
3606 3806 16.2941
3607 3807 14.1221
3608 3808 16.1203
3609 3809 15.447
3610 3810 16.6054
3611 3811 15.6858
3612 3812 16.9284
3613 3813 16.8338
3614 3814 14.5715
3615 3815 15.2325
3616 3816 15.5325
3617 3817 16.45
3618 3818 15.4204
3619 3819 14.7072
3620 3820 13.9084
3621 3821 15.4647
3622 3822 15.5929
3623 3823 15.8212
3624 3824 15.8607
3625 3825 15.5566
3626 3826 15.0664
3627 3827 16.711
3628 3828 15.5386
3629 3829 18.272
3630 3830 17.7737
3631 3831 16.8013
3632 3832 15.6228
3633 3833 15.5777
3634 3834 14.9534
3635 3835 16.174
3636 3836 15.6596
3637 3837 16.2785
3638 3838 14.3211
3639 3839 14.7406
3640 3840 16.6739
3641 3841 14.0048
3642 3842 13.6853
3643 3843 14.8694
3644 3844 15.001
3645 3845 16.2341
3646 3846 15.8304
3647 3847 15.9708
3648 3848 15.4738
3649 3849 15.7844
3650 3850 14.0917
3651 3851 18.1466
3652 3852 17.0845
3653 3853 17.0906
3654 3854 14.7573
3655 3855 17.4403
3656 3856 15.8766
3657 3857 16.4229
3658 3858 18.1928
3659 3859 17.1233
3660 3860 16.6923
3661 3861 15.0154
3662 3862 18.1122
3663 3863 18.7856
3664 3864 18.0362
3665 3865 17.147
3666 3866 17.7828
3667 3867 16.5936
3668 3868 17.9332
3669 3869 18.5596
3670 3870 18.4455
3671 3871 18.5599
3672 3872 19.458
3673 3873 18.53
3674 3874 19.7107
3675 3875 16.3901
3676 3876 19.537
3677 3877 19.4787
3678 3878 17.4878
3679 3879 16.4721
3680 3880 16.5223
3681 3881 18.4139
3682 3882 15.167
3683 3883 19.56
3684 3884 17.1588
3685 3885 13.9016
3686 3886 13.6081
3687 3887 14.3809
3688 3888 14.4664
3689 3889 12.7391
3690 3890 12.4103
3691 3891 13.4154
3692 3892 14.4726
3693 3893 11.6487
3694 3894 14.4775
3695 3895 12.643
3696 3896 13.3529
3697 3897 13.168
3698 3898 15.2652
3699 3899 13.1644
3700 3900 14.1591
3701 3901 12.454
3702 3902 12.9172
3703 3903 14.0111
3704 3904 14.1359
3705 3905 14.0974
3706 3906 15.2017
3707 3907 13.6939
3708 3908 14.8042
3709 3909 14.1197
3710 3910 12.5636
3711 3911 14.5601
3712 3912 11.5231
3713 3913 11.5675
3714 3914 12.1949
3715 3915 13.7393
3716 3916 16.0953
3717 3917 13.0748
3718 3918 11.83
3719 3919 14.8517
3720 3920 14.1464
3721 3921 15.0604
3722 3922 15.0449
3723 3923 12.4006
3724 3924 15.4577
3725 3925 13.7211
3726 3926 13.6787
3727 3927 14.1676
3728 3928 13.4711
3729 3929 13.2462
3730 3930 11.9059
3731 3931 13.3743
3732 3932 13.7571
3733 3933 13.1527
3734 3934 14.1464
3735 3935 13.4644
3736 3936 14.2082
3737 3937 13.0473
3738 3938 13.2261
3739 3939 13.7747
3740 3940 15.2996
3741 3941 11.6876
3742 3942 14.2245
3743 3943 12.0594
3744 3944 12.9354
3745 3945 15.6127
3746 3946 13.7931
3747 3947 13.7678
3748 3948 14.8075
3749 3949 17.1633
3750 3950 16.4961
3751 3951 13.3723
3752 3952 15.8841
3753 3953 16.2299
3754 3954 15.9327
3755 3955 16.8864
3756 3956 13.8752
3757 3957 15.5883
3758 3958 16.6891
3759 3959 16.01
3760 3960 17.6145
3761 3961 16.924
3762 3962 17.5241
3763 3963 15.8995
3764 3964 16.8853
3765 3965 16.2138
3766 3966 17.6898
3767 3967 16.1266
3768 3968 16.1287
3769 3969 16.8304
3770 3970 16.2419
3771 3971 17.1213
3772 3972 16.3963
3773 3973 16.6574
3774 3974 18.0489
3775 3975 16.2423
3776 3976 15.7138
3777 3977 19.5671
3778 3978 17.915
3779 3979 14.0841
3780 3980 14.8146
3781 3981 13.442
3782 3982 14.9144
3783 3983 16.5507
3784 3984 14.3957
3785 3985 16.2849
3786 3986 18.6571
3787 3987 15.9752
3788 3988 16.7778
3789 3989 15.1081
3790 3990 16.3644
3791 3991 16.6002
3792 3992 16.7755
3793 3993 17.5533
3794 3994 17.8196
3795 3995 14.9779
3796 3996 14.919
3797 3997 14.0737
3798 3998 17.1574
3799 3999 14.9647
3800 4000 15.8781
3801 4001 17.3847
3802 4002 16.1658
3803 4003 16.149
3804 4004 16.358
3805 4005 15.4788
3806 4006 14.8321
3807 4007 14.4313
3808 4008 14.978
3809 4009 16.3517
3810 4010 15.3721
3811 4011 15.8735
3812 4012 17.8474
3813 4013 16.4178
3814 4014 17.0324
3815 4015 17.7753
3816 4016 17.2505
3817 4017 17.4264
3818 4018 15.5568
3819 4019 16.4999
3820 4020 16.6708
3821 4021 16.4325
3822 4022 15.2139
3823 4023 17.283
3824 4024 16.5717
3825 4025 17.1548
3826 4026 17.148
3827 4027 17.3322
3828 4028 17.7912
3829 4029 14.0514
3830 4030 15.2018
3831 4031 14.7408
3832 4032 14.1058
3833 4033 13.0796
3834 4034 16.3148
3835 4035 16.0275
3836 4036 21.5203
3837 4037 17.6118
3838 4038 18.2362
3839 4039 16.2312
3840 4040 16.9453
3841 4041 14.6031
3842 4042 18.6272
3843 4043 17.5105
3844 4044 16.7467
3845 4045 15.2938
3846 4046 16.9857
3847 4047 15.2554
3848 4048 15.0306
3849 4049 14.3529
3850 4050 14.6171
3851 4051 14.3214
3852 4052 14.362
3853 4053 14.1398
3854 4054 14.459
3855 4055 14.7696
3856 4056 17.0607
3857 4057 16.6692
3858 4058 14.1639
3859 4059 14.4411
3860 4060 14.5916
3861 4061 16.8062
3862 4062 13.7521
3863 4063 14.6163
3864 4064 17.3973
3865 4065 17.5378
3866 4066 17.9489
3867 4067 18.6446
3868 4068 17.144
3869 4069 18.3617
3870 4070 19.3096
3871 4071 15.8
3872 4072 13.6334
3873 4073 14.3365
3874 4074 14.9281
3875 4075 13.3888
3876 4076 11.6235
3877 4077 12.9875
3878 4078 14.0717
3879 4079 11.9964
3880 4080 14.7791
3881 4081 13.0568
3882 4082 12.2657
3883 4083 15.9321
3884 4084 13.0368
3885 4085 10.7889
3886 4086 12.2809
3887 4087 11.8418
3888 4088 10.6003
3889 4089 13.5386
3890 4090 13.5722
3891 4091 17.0491
3892 4092 13.6905
3893 4093 13.8386
3894 4094 16.8461
3895 4095 15.6875
3896 4096 14.5965
3897 4097 12.2787
3898 4098 12.6398
3899 4099 11.3637
3900 4100 12.6427
3901 4101 10.964
3902 4102 15.8287
3903 4103 17.0191
3904 4104 17.6262
3905 4105 16.9007
3906 4106 15.3235
3907 4107 13.9427
3908 4108 11.3165
3909 4109 15.1775
3910 4110 17.6432
3911 4111 19.181
3912 4112 18.0102
3913 4113 15.9821
3914 4114 15.2069
3915 4115 16.0906
3916 4116 16.101
3917 4117 17.3421
3918 4118 17.5448
3919 4119 13.6031
3920 4120 13.7915
3921 4121 12.0819
3922 4122 12.3623
3923 4123 14.8216
3924 4124 11.424
3925 4125 13.0448
3926 4126 11.3624
3927 4127 13.1094
3928 4128 11.371
3929 4129 12.5572
3930 4130 14.3679
3931 4131 11.1043
3932 4132 10.4009
3933 4133 11.7341
3934 4134 10.5878
3935 4135 12.6657
3936 4136 12.5944
3937 4137 11.8636
3938 4138 13.7928
3939 4139 13.3215
3940 4140 11.3627
3941 4141 11.4166
3942 4142 13.9716
3943 4143 13.9635
3944 4144 14.4606
3945 4145 14.112
3946 4146 11.169
3947 4147 11.877
3948 4148 12.9933
3949 4149 12.2203
3950 4150 11.2979
3951 4151 11.0566
3952 4152 11.0828
3953 4153 12.3364
3954 4154 11.7922
3955 4155 11.8445
3956 4156 14.8222
3957 4157 12.4124
3958 4158 11.8325
3959 4159 13.2121
3960 4160 12.2554
3961 4161 13.8386
3962 4162 13.4405
3963 4163 16.3887
3964 4164 11.3622
3965 4165 13.9705
3966 4166 12.4499
3967 4167 13.2587
3968 4168 10.5419
3969 4169 14.6405
3970 4170 11.1357
3971 4171 11.3112
3972 4172 15.6802
3973 4173 12.9012
3974 4174 13.8286
3975 4175 12.8143
3976 4176 13.0142
3977 4177 12.7319
3978 4178 14.3267
3979 4179 11.7436
3980 4180 13.1259
3981 4181 14.1248
3982 4182 12.2083
3983 4183 15.1171
3984 4184 17.1967
3985 4185 16.6006
3986 4186 17.359
3987 4187 13.8653
3988 4188 17.0143
3989 4189 17.5692
3990 4190 19.7305
3991 4191 18.8754
3992 4192 18.1579
3993 4193 19.2362
3994 4194 15.8132
3995 4195 16.4153
3996 4196 13.772
3997 4197 13.5303
3998 4198 14.1258
3999 4199 12.8725
4000 4200 14.3703
4001 4201 16.6548
4002 4202 12.3654
4003 4203 11.6162
4004 4204 10.5115
4005 4205 13.0106
4006 4206 14.8701
4007 4207 17.6176
4008 4208 14.9652
4009 4209 16.1373
4010 4210 15.9424
4011 4211 10.7278
4012 4212 14.1257
4013 4213 12.9706
4014 4214 14.7702
4015 4215 16.5893
4016 4216 14.3298
4017 4217 12.1027
4018 4218 14.1726
4019 4219 16.3291
4020 4220 17.3533
4021 4221 18.1959
4022 4222 17.6273
4023 4223 16.1679
4024 4224 15.8911
4025 4225 17.3237
4026 4226 16.845
4027 4227 17.6959
4028 4228 17.8699
4029 4229 18.7465
4030 4230 16.7726
4031 4231 17.6703
4032 4232 16.4879
4033 4233 19.3318
4034 4234 17.7707
4035 4235 19.0688
4036 4236 17.3448
4037 4237 16.6168
4038 4238 17.2774
4039 4239 17.6056
4040 4240 17.5545
4041 4241 16.5673
4042 4242 17.9363
4043 4243 14.8619
4044 4244 18.6327
4045 4245 18.6353
4046 4246 17.6307
4047 4247 17.3061
4048 4248 17.636
4049 4249 17.9555
4050 4250 18.3809
4051 4251 17.6339
4052 4252 18.8586
4053 4253 17.7558
4054 4254 17.5452
4055 4255 17.5886
4056 4256 13.5076
4057 4257 17.5864
4058 4258 15.4312
4059 4259 15.8174
4060 4260 16.0737
4061 4261 15.3978
4062 4262 16.3213
4063 4263 14.9165
4064 4264 16.4158
4065 4265 17.634
4066 4266 16.0261
4067 4267 13.2225
4068 4268 17.4065
4069 4269 17.6572
4070 4270 16.858
4071 4271 17.7893
4072 4272 17.4953
4073 4273 18.1056
4074 4274 16.8944
4075 4275 14.9029
4076 4276 17.1445
4077 4277 17.3059
4078 4278 16.4298
4079 4279 17.8919
4080 4280 16.4391
4081 4281 17.7967
4082 4282 20.0311
4083 4283 18.9372
4084 4284 16.2624
4085 4285 13.4185
4086 4286 12.6418
4087 4287 17.2543
4088 4288 14.3707
4089 4289 13.2585
4090 4290 16.8021
4091 4291 16.8436
4092 4292 18.7342
4093 4293 14.9999
4094 4294 11.5126
4095 4295 13.0185
4096 4296 15.2741
4097 4297 13.3603
4098 4298 17.6755
4099 4299 16.9778
4100 4300 14.7053
4101 4301 18.8231
4102 4302 17.0922
4103 4303 17.9978
4104 4304 17.3031
4105 4305 13.861
4106 4306 11.4497
4107 4307 14.1782
4108 4308 17.5013
4109 4309 15.6173
4110 4310 13.1276
4111 4311 17.2891
4112 4312 16.6962
4113 4313 15.1443
4114 4314 14.6714
4115 4315 18.7314
4116 4316 19.1048
4117 4317 20.0404
4118 4318 20.8
4119 4319 22.6715
4120 4320 16.2887
4121 4321 18.0923
4122 4322 21.7069
4123 4323 17.6837
4124 4324 20.2494
4125 4325 21.7376
4126 4326 22.471
4127 4327 21.832
4128 4328 21.0683
4129 4329 22.7362
4130 4330 24.1553
4131 4331 18.2182
4132 4332 21.9823
4133 4333 20.1053
4134 4334 23.9508
4135 4335 21.3428
4136 4336 21.9054
4137 4337 20.944
4138 4338 15.7011
4139 4339 10.631
4140 4340 12.1065
4141 4341 12.0338
4142 4342 10.5322
4143 4343 20.5167
4144 4344 24.279
4145 4345 20.0332
4146 4346 22.6796
4147 4347 18.5377
4148 4348 19.3379
4149 4349 18.1831
4150 4350 15.8364
4151 4351 18.6726
4152 4352 21.6067
4153 4353 18.8282
4154 4354 21.533
4155 4355 19.3411
4156 4356 19.1948
4157 4357 21.854
4158 4358 23.0614
4159 4359 23.4384
4160 4360 27.826
4161 4361 27.1515
4162 4362 26.4173
4163 4363 29.0427
4164 4364 25.4646
4165 4365 25.0231
4166 4366 24.8089
4167 4367 25.2838
4168 4368 22.1575
4169 4369 24.0722
4170 4370 23.2342
4171 4371 25.1662
4172 4372 23.675
4173 4373 26.4276
4174 4374 26.3158
4175 4375 22.7462
4176 4376 23.148
4177 4377 19.3804
4178 4378 23.3359
4179 4379 20.9922
4180 4380 21.9163
4181 4381 23.4498
4182 4382 27.6927
4183 4383 26.3526
4184 4384 24.9956
4185 4385 28.0315
4186 4386 30.498
4187 4387 29.5692
4188 4388 29.6592
4189 4389 26.56
4190 4390 29.2041
4191 4391 27.7949
4192 4392 30.5928
4193 4393 27.6446
4194 4394 28.7037
4195 4395 29.0878
4196 4396 29.8287
4197 4397 30.629
4198 4398 29.1248
4199 4399 23.8118
4200 4400 31.6244
4201 4401 23.6127
4202 4402 22.9198
4203 4403 15.6069
4204 4404 16.5189
4205 4405 19.6017
4206 4406 16.5021
4207 4407 18.9114
4208 4408 21.8617
4209 4409 24.9049
4210 4410 20.2682
4211 4411 18.2088
4212 4412 20.8793
4213 4413 22.5733
4214 4414 23.4441
4215 4415 22.1079
4216 4416 24.724
4217 4417 29.7269
4218 4418 29.8756
4219 4419 25.6995
4220 4420 24.3841
4221 4421 31.1736
4222 4422 33.4232
4223 4423 31.2543
4224 4424 31.7193
4225 4425 34.5127
4226 4426 31.3326
4227 4427 26.9473
4228 4428 22.2841
4229 4429 29.4349
4230 4430 29.1334
4231 4431 30.1136
4232 4432 31.8596
4233 4433 28.7047
4234 4434 30.7245
4235 4435 30.9113
4236 4436 22.3498
4237 4437 23.4006
4238 4438 23.5208
4239 4439 23.1873
4240 4440 23.2809
4241 4441 26.284
4242 4442 23.7026
4243 4443 21.8367
4244 4444 22.5656
4245 4445 22.5018
4246 4446 26.852
4247 4447 25.14
4248 4448 23.4516
4249 4449 27.809
4250 4450 26.2198
4251 4451 26.8017
4252 4452 25.205
4253 4453 24.6079
4254 4454 25.461
4255 4455 21.4669
4256 4456 20.8307
4257 4457 23.6357
4258 4458 27.1373
4259 4459 23.5881
4260 4460 23.844
4261 4461 25.6489
4262 4462 24.4717
4263 4463 22.3435
4264 4464 19.6271
4265 4465 16.2123
4266 4466 19.5336
4267 4467 18.8563
4268 4468 18.3299
4269 4469 15.8826
4270 4470 21.1172
4271 4471 17.5769
4272 4472 20.6071
4273 4473 14.9728
4274 4474 17.4383
4275 4475 18.8643
4276 4476 22.6662
4277 4477 19.8727
4278 4478 14.9992
4279 4479 18.4522
4280 4480 22.783
4281 4481 23.8803
4282 4482 25.8558
4283 4483 25.7833
4284 4484 27.7236
4285 4485 27.6687
4286 4486 34.3507
4287 4487 27.0752
4288 4488 28.3283
4289 4489 24.2524
4290 4490 28.7571
4291 4491 27.1212
4292 4492 28.8164
4293 4493 25.3498
4294 4494 32.2417
4295 4495 31.5245
4296 4496 32.1984
4297 4497 32.5798
4298 4498 33.6175
4299 4499 34.8586
4300 4500 32.4901
4301 4501 28.8406
4302 4502 29.4098
4303 4503 28.1918
4304 4504 31.0317
4305 4505 25.0604
4306 4506 27.8066
4307 4507 31.1051
4308 4508 30.9156
4309 4509 29.1397
4310 4510 31.046
4311 4511 30.0357
4312 4512 20.3994
4313 4513 16.6878
4314 4514 12.9259
4315 4515 16.2209
4316 4516 19.8886
4317 4517 20.8258
4318 4518 19.6487
4319 4519 22.6831
4320 4520 22.3372
4321 4521 20.259
4322 4522 20.4113
4323 4523 17.5637
4324 4524 18.7578
4325 4525 21.776
4326 4526 18.8506
4327 4527 20.9022
4328 4528 24.5698
4329 4529 24.7758
4330 4530 20.4119
4331 4531 18.9962
4332 4532 18.4612
4333 4533 19.1229
4334 4534 23.2137
4335 4535 18.5775
4336 4536 21.2516
4337 4537 21.3112
4338 4538 19.6368
4339 4539 20.2587
4340 4540 16.4405
4341 4541 13.0633
4342 4542 15.685
4343 4543 18.2457
4344 4544 19.2173
4345 4545 20.5665
4346 4546 20.0233
4347 4547 18.749
4348 4548 22.2748
4349 4549 17.961
4350 4550 20.0786
4351 4551 18.4665
4352 4552 20.01
4353 4553 17.9009
4354 4554 19.9441
4355 4555 21.5843
4356 4556 17.1485
4357 4557 20.2063
4358 4558 18.1148
4359 4559 18.9973
4360 4560 16.8842
4361 4561 17.1675
4362 4562 16.7481
4363 4563 15.9999
4364 4564 16.0493
4365 4565 14.7923
4366 4566 16.2516
4367 4567 16.2376
4368 4568 17.2652
4369 4569 17.9248
4370 4570 23.8986
4371 4571 21.9928
4372 4572 19.8333
4373 4573 27.1546
4374 4574 22.4989
4375 4575 19.2768
4376 4576 14.4585
4377 4577 14.0321
4378 4578 16.4805
4379 4579 16.3907
4380 4580 19.3979
4381 4581 17.6822
4382 4582 15.7029
4383 4583 14.114
4384 4584 14.1435
4385 4585 19.4229
4386 4586 16.9233
4387 4587 17.2092
4388 4588 17.8104
4389 4589 22.3495
4390 4590 20.1823
4391 4591 21.4843
4392 4592 22.4661
4393 4593 22.296
4394 4594 25.136
4395 4595 21.2479
4396 4596 23.2877
4397 4597 20.24
4398 4598 23.79
4399 4599 22.6301
4400 4600 25.705
4401 4601 24.0578
4402 4602 21.6674
4403 4603 21.4451
4404 4604 22.7677
4405 4605 22.8492
4406 4606 21.1401
4407 4607 22.4178
4408 4608 28.4966
4409 4609 27.0668
4410 4610 29.0233
4411 4611 28.0259
4412 4612 26.2606
4413 4613 27.6525
4414 4614 23.5967
4415 4615 30.1877
4416 4616 28.6797
4417 4617 24.8191
4418 4618 29.3783
4419 4619 29.0568
4420 4620 26.7796
4421 4621 25.1884
4422 4622 26.3438
4423 4623 25.4073
4424 4624 24.8176
4425 4625 23.7188
4426 4626 26.9709
4427 4627 24.976
4428 4628 26.5772
4429 4629 18.9433
4430 4630 19.8268
4431 4631 16.8597
4432 4632 16.4721
4433 4633 13.7479
4434 4634 18.1153
4435 4635 18.6938
4436 4636 18.0251
4437 4637 20.1024
4438 4638 20.2342
4439 4639 20.5533
4440 4640 21.0831
4441 4641 20.3324
4442 4642 22.07
4443 4643 20.6144
4444 4644 19.8164
4445 4645 21.1042
4446 4646 20.6101
4447 4647 20.5199
4448 4648 21.148
4449 4649 20.8094
4450 4650 22.166
4451 4651 16.7393
4452 4652 19.8798
4453 4653 20.1141
4454 4654 20.4475
4455 4655 20.9272
4456 4656 21.3613
4457 4657 21.6861
4458 4658 21.4555
4459 4659 13.1845
4460 4660 18.0197
4461 4661 19.4969
4462 4662 17.4243
4463 4663 14.5044
4464 4664 14.3873
4465 4665 15.0297
4466 4666 13.0039
4467 4667 12.4073
4468 4668 15.6349
4469 4669 12.1644
4470 4670 15.8942
4471 4671 14.292
4472 4672 14.556
4473 4673 15.8199
4474 4674 13.3527
4475 4675 15.2784
4476 4676 19.5245
4477 4677 18.9916
4478 4678 18.7721
4479 4679 20.9648
4480 4680 23.5084
4481 4681 18.6015
4482 4682 16.8799
4483 4683 24.0053
4484 4684 24.2314
4485 4685 22.276
4486 4686 23.004
4487 4687 27.608
4488 4688 25.7131
4489 4689 24.2379
4490 4690 23.316
4491 4691 28.6784
4492 4692 27.9308
4493 4693 19.8571
4494 4694 24.3576
4495 4695 23.2499
4496 4696 19.5534
4497 4697 27.6107
4498 4698 31.4087
4499 4699 21.7681
4500 4700 19.3885
4501 4701 17.0511
4502 4702 20.3045
4503 4703 21.0731
4504 4704 21.2538
4505 4705 17.118
4506 4706 16.8436
4507 4707 19.0446
4508 4708 18.417
4509 4709 15.5217
4510 4710 21.7314
4511 4711 17.9344
4512 4712 17.2568
4513 4713 17.6464
4514 4714 17.4044
4515 4715 18.153
4516 4716 19.0786
4517 4717 17.3352
4518 4718 13.3357
4519 4719 14.0872
4520 4720 11.2284
4521 4721 12.9099
4522 4722 14.7474
4523 4723 14.2997
4524 4724 15.2698
4525 4725 15.1976
4526 4726 15.3984
4527 4727 15.3209
4528 4728 14.5945
4529 4729 16.0511
4530 4730 15.2966
4531 4731 14.1052
4532 4732 15.9143
4533 4733 18.1262
4534 4734 21.745
4535 4735 21.5026
4536 4736 19.2075
4537 4737 21.2142
4538 4738 21.3133
4539 4739 18.6352
4540 4740 19.3434
4541 4741 22.1072
4542 4742 29.2411
4543 4743 25.4167
4544 4744 22.5834
4545 4745 26.2428
4546 4746 30.6629
4547 4747 27.2426
4548 4748 26.4278
4549 4749 26.6422
4550 4750 22.729
4551 4751 24.7424
4552 4752 28.9737
4553 4753 27.2067
4554 4754 30.6912
4555 4755 29.3934
4556 4756 28.8103
4557 4757 28.1551
4558 4758 28.8021
4559 4759 28.5702
4560 4760 25.4427
4561 4761 27.2898
4562 4762 25.7749
4563 4763 25.1804
4564 4764 22.3671
4565 4765 24.9121
4566 4766 26.0523
4567 4767 30.6045
4568 4768 31.3995
4569 4769 31.3539
4570 4770 27.315
4571 4771 26.9427
4572 4772 24.7963
4573 4773 23.5252
4574 4774 21.8532
4575 4775 26.3008
4576 4776 25.8403
4577 4777 23.555
4578 4778 22.7987
4579 4779 24.7383
4580 4780 24.476
4581 4781 25.384
4582 4782 28.3007
4583 4783 28.6183
4584 4784 26.0934
4585 4785 26.2159
4586 4786 30.9155
4587 4787 31.4888
4588 4788 31.329
4589 4789 30.0169
4590 4790 30.2622
4591 4791 31.2749
4592 4792 28.0253
4593 4793 29.5034
4594 4794 30.5568
4595 4795 29.5792
4596 4796 25.8206
4597 4797 23.8199
4598 4798 26.1932
4599 4799 24.9938
4600 4800 25.9224
4601 4801 27.2394
4602 4802 27.5936
4603 4803 25.7571
4604 4804 26.8984
4605 4805 26.2855
4606 4806 25.9682
4607 4807 26.0635
4608 4808 27.4695
4609 4809 27.7661
4610 4810 25.294
4611 4811 25.8711
4612 4812 27.0156
4613 4813 28.1848
4614 4814 25.6398
4615 4815 25.1409
4616 4816 18.2904
4617 4817 23.4364
4618 4818 25.3892
4619 4819 27.4974
4620 4820 25.1687
4621 4821 25.1239
4622 4822 26.9971
4623 4823 28.3511
4624 4824 29.2578
4625 4825 26.6613
4626 4826 30.3193
4627 4827 27.2802
4628 4828 23.2073
4629 4829 25.1304
4630 4830 30.9193
4631 4831 30.4058
4632 4832 25.7181
4633 4833 26.3784
4634 4834 24.2651
4635 4835 33.1542
4636 4836 23.5682
4637 4837 31.9603
4638 4838 31.1521
4639 4839 30.5459
4640 4840 29.5813
4641 4841 31.8319
4642 4842 31.8087
4643 4843 33.6158
4644 4844 30.2777
4645 4845 32.2326
4646 4846 30.8648
4647 4847 33.7248
4648 4848 34.4911
4649 4849 28.9362
4650 4850 32.4423
4651 4851 28.9111
4652 4852 28.2689
4653 4853 27.7054
4654 4854 29.3113
4655 4855 25.2679
4656 4856 25.9883
4657 4857 28.3653
4658 4858 20.51
4659 4859 27.3793
4660 4860 23.287
4661 4861 24.6594
4662 4862 31.1787
4663 4863 31.0458
4664 4864 28.3326
4665 4865 27.7684
4666 4866 22.8105
4667 4867 23.142
4668 4868 27.1199
4669 4869 25.725
4670 4870 23.18
4671 4871 22.852
4672 4872 20.8594
4673 4873 21.7614
4674 4874 27.3067
4675 4875 25.3023
4676 4876 29.218
4677 4877 24.8562
4678 4878 25.0938
4679 4879 24.0145
4680 4880 20.5967
4681 4881 20.7699
4682 4882 24.8446
4683 4883 22.7015
4684 4884 23.4389
4685 4885 23.0377
4686 4886 21.6394
4687 4887 21.8441
4688 4888 19.9108
4689 4889 19.3549
4690 4890 15.6046
4691 4891 21.3129
4692 4892 21.4807
4693 4893 26.5699
4694 4894 23.1517
4695 4895 30.0533
4696 4896 28.8019
4697 4897 30.0666
4698 4898 28.0477
4699 4899 27.1494
4700 4900 31.3952
4701 4901 30.2945
4702 4902 31.4752
4703 4903 29.1663
4704 4904 29.4816
4705 4905 32.2085
4706 4906 31.4081
4707 4907 31.2206
4708 4908 28.9835
4709 4909 28.0695
4710 4910 28.8357
4711 4911 23.8596
4712 4912 24.6659
4713 4913 21.7894
4714 4914 23.118
4715 4915 30.2392
4716 4916 32.2441
4717 4917 26.7806
4718 4918 27.2656
4719 4919 26.2876
4720 4920 24.8797
4721 4921 20.323
4722 4922 19.3767
4723 4923 20.8602
4724 4924 28.4742
4725 4925 26.4153
4726 4926 26.6376
4727 4927 25.3297
4728 4928 24.9179
4729 4929 21.1483
4730 4930 19.2388
4731 4931 18.2032
4732 4932 22.7757
4733 4933 18.3533
4734 4934 17.3965
4735 4935 27.9696
4736 4936 16.8141
4737 4937 20.9907
4738 4938 21.6479
4739 4939 13.1778
4740 4940 13.1008
4741 4941 13.7138
4742 4942 14.6817
4743 4943 20.6592
4744 4944 19.0546
4745 4945 14.8875
4746 4946 13.8878
4747 4947 21.8981
4748 4948 23.4707
4749 4949 17.1079
4750 4950 17.6665
4751 4951 18.4119
4752 4952 20.0716
4753 4953 26.0589
4754 4954 20.4881
4755 4955 25.092
4756 4956 27.0869
4757 4957 21.5638
4758 4958 21.586
4759 4959 25.0026
4760 4960 26.302
4761 4961 19.7559
4762 4962 22.1786
4763 4963 17.186
4764 4964 21.1346
4765 4965 22.0258
4766 4966 22.3479
4767 4967 24.0416
4768 4968 24.9213
4769 4969 22.4026
4770 4970 24.6332
4771 4971 25.5829
4772 4972 23.7269
4773 4973 27.1735
4774 4974 28.0809
4775 4975 24.9928
4776 4976 24.9371
4777 4977 24.1411
4778 4978 25.4101
4779 4979 24.947
4780 4980 28.0272
4781 4981 26.4961
4782 4982 22.2934
4783 4983 25.2584
4784 4984 26.2229
4785 4985 29.2391
4786 4986 27.4854
4787 4987 24.5054
4788 4988 23.2235
4789 4989 24.469
4790 4990 25.9843
4791 4991 25.0507
4792 4992 21.2015
4793 4993 20.0349
4794 4994 21.3249
4795 4995 25.4064
4796 4996 23.3261
4797 4997 24.8371
4798 4998 25.5808
4799 4999 27.3378
4800 5000 23.1288
4801 5001 23.4913
4802 5002 23.6074
4803 5003 22.787
4804 5004 21.1075
4805 5005 24.7404
4806 5006 22.7654
4807 5007 22.5545
4808 5008 23.4128
4809 5009 21.3273
4810 5010 22.9677
4811 5011 21.7942
4812 5012 17.0406
4813 5013 20.1112
4814 5014 18.3163
4815 5015 19.5762
4816 5016 19.6236
4817 5017 14.9521
4818 5018 19.1554
4819 5019 19.3011
4820 5020 18.946
4821 5021 21.9771
4822 5022 18.0398
4823 5023 23.1581
4824 5024 23.8935
4825 5025 21.1369
4826 5026 23.1242
4827 5027 21.5672
4828 5028 21.686
4829 5029 24.3373
4830 5030 23.4452
4831 5031 25.0703
4832 5032 25.2943
4833 5033 24.0327
4834 5034 26.7824
4835 5035 25.1032
4836 5036 23.5646
4837 5037 23.6423
4838 5038 24.0054
4839 5039 21.9387
4840 5040 21.6815
4841 5041 22.6572
4842 5042 21.4419
4843 5043 19.463
4844 5044 24.6934
4845 5045 24.0834
4846 5046 18.1766
4847 5047 18.1863
4848 5048 18.9906
4849 5049 21.6429
4850 5050 23.1204
4851 5051 18.0813
4852 5052 20.7077
4853 5053 21.759
4854 5054 23.9974
4855 5055 25.7165
4856 5056 25.536
4857 5057 26.7948
4858 5058 23.2167
4859 5059 24.3566
4860 5060 24.1236
4861 5061 23.9773
4862 5062 21.9886
4863 5063 22.1938
4864 5064 21.54
4865 5065 23.7444
4866 5066 21.0319
4867 5067 23.8086
4868 5068 24.3964
4869 5069 23.5063
4870 5070 24.2442
4871 5071 24.4019
4872 5072 25.09
4873 5073 26.173
4874 5074 21.4473
4875 5075 20.9322
4876 5076 22.5741
4877 5077 23.3444
4878 5078 21.1209
4879 5079 20.9859
4880 5080 25.3031
4881 5081 23.0147
4882 5082 25.1578
4883 5083 25.0212
4884 5084 30.4024
4885 5085 27.4253
4886 5086 27.1399
4887 5087 22.686
4888 5088 23.4689
4889 5089 21.8384
4890 5090 24.4575
4891 5091 23.392
4892 5092 23.9668
4893 5093 26.1865
4894 5094 26.3124
4895 5095 27.3236
4896 5096 21.9948
4897 5097 24.3299
4898 5098 26.1123
4899 5099 23.2942
4900 5100 20.8552
4901 5101 26.9209
4902 5102 22.4559
4903 5103 18.7454
4904 5104 19.6296
4905 5105 19.0469
4906 5106 17.1843
4907 5107 19.4107
4908 5108 17.9087
4909 5109 24.8312
4910 5110 19.8174
4911 5111 21.6942
4912 5112 23.7601
4913 5113 27.1217
4914 5114 23.1314
4915 5115 24.2928
4916 5116 25.9876
4917 5117 26.9565
4918 5118 26.6938
4919 5119 27.4855
4920 5120 28.0384
4921 5121 28.3453
4922 5122 24.9587
4923 5123 28.8501
4924 5124 27.615
4925 5125 30.2103
4926 5126 24.3081
4927 5127 25.5153
4928 5128 25.5855
4929 5129 25.0876
4930 5130 23.0465
4931 5131 23.5602
4932 5132 20.4098
4933 5133 22.432
4934 5134 21.8935
4935 5135 21.4525
4936 5136 25.4613
4937 5137 21.9568
4938 5138 22.1615
4939 5139 24.9362
4940 5140 23.1998
4941 5141 25.4909
4942 5142 24.2457
4943 5143 23.4744
4944 5144 24.2286
4945 5145 22.0591
4946 5146 20.9962
4947 5147 17.4984
4948 5148 18.4799
4949 5149 18.3097
4950 5150 14.9459
4951 5151 16.9942
4952 5152 16.9372
4953 5153 16.5327
4954 5154 18.4992
4955 5155 18.5694
4956 5156 17.3001
4957 5157 19.8037
4958 5158 20.508
4959 5159 26.7031
4960 5160 23.0699
4961 5161 22.2922
4962 5162 22.4766
4963 5163 24.8389
4964 5164 28.5171
4965 5165 19.5009
4966 5166 27.4044
4967 5167 26.8026
4968 5168 24.4067
4969 5169 28.3212
4970 5170 28.9429
4971 5171 26.8856
4972 5172 27.6663
4973 5173 26.7622
4974 5174 28.9562
4975 5175 28.8095
4976 5176 28.9335
4977 5177 27.9952
4978 5178 28.699
4979 5179 26.8847
4980 5180 26.5934
4981 5181 26.7242
4982 5182 26.7325
4983 5183 26.2697
4984 5184 26.0371
4985 5185 26.3275
4986 5186 27.7748
4987 5187 26.7646
4988 5188 30.7865
4989 5189 25.3452
4990 5190 25.322
4991 5191 24.4946
4992 5192 25.067
4993 5193 24.2279
4994 5194 24.9036
4995 5195 22.135
4996 5196 23.1716
4997 5197 23.4712
4998 5198 23.529
4999 5199 20.2505
5000 5200 23.0192
5001 5201 26.3177
5002 5202 25.6664
5003 5203 26.182
5004 5204 26.6273
5005 5205 26.408
5006 5206 25.9354
5007 5207 27.1671
5008 5208 23.4285
5009 5209 23.2582
5010 5210 22.5049
5011 5211 24.3938
5012 5212 26.2914
5013 5213 27.1845
5014 5214 27.8598
5015 5215 29.5555
5016 5216 25.1913
5017 5217 26.9823
5018 5218 26.3685
5019 5219 24.7394
5020 5220 21.3082
5021 5221 26.2832
5022 5222 25.9235
5023 5223 24.0319
5024 5224 24.3479
5025 5225 25.8425
5026 5226 26.3722
5027 5227 24.6789
5028 5228 27.865
5029 5229 26.9516
5030 5230 24.1663
5031 5231 24.5871
5032 5232 23.4641
5033 5233 23.4284
5034 5234 24.5134
5035 5235 23.4497
5036 5236 23.6472
5037 5237 21.0394
5038 5238 25.5779
5039 5239 23.6647
5040 5240 27.626
5041 5241 26.7461
5042 5242 28.1982
5043 5243 26.1666
5044 5244 27.1715
5045 5245 26.3594
5046 5246 25.625
5047 5247 25.111
5048 5248 25.3537
5049 5249 23.655
5050 5250 29.7896
5051 5251 30.2273
5052 5252 28.528
5053 5253 32.9376
5054 5254 33.7218
5055 5255 33.165
5056 5256 32.2777
5057 5257 30.8743
5058 5258 33.6189
5059 5259 31.4149
5060 5260 32.7881
5061 5261 30.879
5062 5262 28.8654
5063 5263 33.169
5064 5264 32.2267
5065 5265 29.2783
5066 5266 27.8805
5067 5267 29.8526
5068 5268 32.0424
5069 5269 28.1322
5070 5270 29.647
5071 5271 29.0483
5072 5272 29.5554
5073 5273 28.8665
5074 5274 28.4964
5075 5275 30.8711
5076 5276 26.1985
5077 5277 30.0967
5078 5278 31.0912
5079 5279 29.9905
5080 5280 30.1655
5081 5281 33.3639
5082 5282 32.6413
5083 5283 29.6784
5084 5284 32.2415
5085 5285 32.2117
5086 5286 31.9563
5087 5287 30.578
5088 5288 32.5779
5089 5289 31.3643
5090 5290 33.2727
5091 5291 29.4259
5092 5292 29.3634
5093 5293 29.709
5094 5294 29.2316
5095 5295 33.7426
5096 5296 31.6029
5097 5297 33.6652
5098 5298 32.2536
5099 5299 31.4188
5100 5300 33.6165
5101 5301 32.7578
5102 5302 32.0494
5103 5303 32.2032
5104 5304 33.4004
5105 5305 33.4706
5106 5306 30.7486
5107 5307 31.9012
5108 5308 32.6156
5109 5309 30.4209
5110 5310 27.9992
5111 5311 30.1416
5112 5312 32.3163
5113 5313 31.32
5114 5314 29.5877
5115 5315 30.3175
5116 5316 28.1006
5117 5317 28.1582
5118 5318 28.7569
5119 5319 28.2943
5120 5320 30.1944
5121 5321 28.4842
5122 5322 27.3997
5123 5323 28.0423
5124 5324 25.6342
5125 5325 30.978
5126 5326 27.654
5127 5327 25.9394
5128 5328 28.7122
5129 5329 26.4746
5130 5330 28.738
5131 5331 23.7677
5132 5332 26.5361
5133 5333 28.6284
5134 5334 28.9432
5135 5335 29.7897
5136 5336 30.936
5137 5337 31.9018
5138 5338 24.7534
5139 5339 25.6345
5140 5340 28.1341
5141 5341 26.4362
5142 5342 27.2392
5143 5343 26.2271
5144 5344 31.3017
5145 5345 31.3551
5146 5346 29.0386
5147 5347 29.4506
5148 5348 32.966
5149 5349 32.166
5150 5350 31.9286
5151 5351 32.2979
5152 5352 31.3896
5153 5353 28.4657
5154 5354 30.5678
5155 5355 28.842
5156 5356 29.7641
5157 5357 28.8519
5158 5358 26.1892
5159 5359 28.2089
5160 5360 28.2652
5161 5361 31.7339
5162 5362 28.7841
5163 5363 32.0296
5164 5364 33.1628
5165 5365 34.0778
5166 5366 32.1065
5167 5367 33.9331
5168 5368 34.3373
5169 5369 31.3519
5170 5370 31.2156
5171 5371 35.4639
5172 5372 34.6455
5173 5373 34.5393
5174 5374 32.7229
5175 5375 29.9361
5176 5376 30.8804
5177 5377 31.5531
5178 5378 30.108
5179 5379 35.2396
5180 5380 32.9651
5181 5381 26.5431
5182 5382 32.7446
5183 5383 23.6713
5184 5384 27.0587
5185 5385 22.1073
5186 5386 24.6502
5187 5387 27.855
5188 5388 28.3688
5189 5389 28.7936
5190 5390 24.9793
5191 5391 25.651
5192 5392 24.8903
5193 5393 28.7317
5194 5394 31.3693
5195 5395 30.5494
5196 5396 26.3959
5197 5397 28.8574
5198 5398 31.7337
5199 5399 30.7155
5200 5400 29.9724
5201 5401 33.0191
5202 5402 24.8773
5203 5403 26.7502
5204 5404 26.4104
5205 5405 26.6537
5206 5406 27.6337
5207 5407 25.4446
5208 5408 22.6143
5209 5409 24.0067
5210 5410 26.8056
5211 5411 28.1689
5212 5412 29.7335
5213 5413 26.1659
5214 5414 23.486
5215 5415 24.2434
5216 5416 24.0498
5217 5417 22.6732
5218 5418 24.4526
5219 5419 24.4191
5220 5420 26.0307
5221 5421 28.8004
5222 5422 31.7461
5223 5423 28.6068
5224 5424 24.0408
5225 5425 29.2319
5226 5426 28.6611
5227 5427 30.0471
5228 5428 28.5352
5229 5429 28.8945
5230 5430 27.7556
5231 5431 25.89
5232 5432 27.2587
5233 5433 26.6201
5234 5434 24.1081
5235 5435 19.8739
5236 5436 22.2803
5237 5437 23.3293
5238 5438 25.7427
5239 5439 20.5645
5240 5440 22.2597
5241 5441 22.0448
5242 5442 23.3055
5243 5443 28.1697
5244 5444 27.5462
5245 5445 27.049
5246 5446 23.0695
5247 5447 28.7162
5248 5448 30.0869
5249 5449 25.5802
5250 5450 22.3021
5251 5451 21.3001
5252 5452 22.9726
5253 5453 25.445
5254 5454 23.2838
5255 5455 28.0701
5256 5456 32.0157
5257 5457 29.7012
5258 5458 26.6708
5259 5459 24.8734
5260 5460 25.2849
5261 5461 24.9029
5262 5462 25.4007
5263 5463 22.4916
5264 5464 27.7154
5265 5465 28.0719
5266 5466 28.5812
5267 5467 26.7835
5268 5468 27.846
5269 5469 29.4497
5270 5470 26.5421
5271 5471 28.1463
5272 5472 29.6422
5273 5473 31.8792
5274 5474 31.8698
5275 5475 32.9291
5276 5476 28.6295
5277 5477 25.1904
5278 5478 24.169
5279 5479 26.1414
5280 5480 24.9816
5281 5481 25.131
5282 5482 24.2933
5283 5483 23.0818
5284 5484 24.0704
5285 5485 26.5814
5286 5486 25.2335
5287 5487 23.8581
5288 5488 23.927
5289 5489 26.8451
5290 5490 28.72
5291 5491 25.8273
5292 5492 27.8923
5293 5493 26.298
5294 5494 21.2425
5295 5495 27.9322
5296 5496 31.1485
5297 5497 30.3213
5298 5498 28.0811
5299 5499 25.2233
5300 5500 27.8881
5301 5501 25.571
5302 5502 23.9727
5303 5503 27.7027
5304 5504 23.2562
5305 5505 25.0351
5306 5506 26.8714
5307 5507 29.8989
5308 5508 28.4629
5309 5509 26.0925
5310 5510 22.4968
5311 5511 25.3952
5312 5512 24.2958
5313 5513 26.694
5314 5514 29.6329
5315 5515 32.6012
5316 5516 30.3675
5317 5517 27.7871
5318 5518 27.9809
5319 5519 26.6
5320 5520 25.0554
5321 5521 25.7217
5322 5522 28.6344
5323 5523 28.4587
5324 5524 25.8422
5325 5525 25.9819
5326 5526 29.3501
5327 5527 25.8702
5328 5528 28.6043
5329 5529 24.893
5330 5530 25.6298
5331 5531 27.0964
5332 5532 24.0441
5333 5533 26.1486
5334 5534 22.3562
5335 5535 24.8286
5336 5536 23.5153
5337 5537 30.1815
5338 5538 32.1356
5339 5539 31.5272
5340 5540 32.1725
5341 5541 30.7455
5342 5542 29.8228
5343 5543 28.9304
5344 5544 29.0417
5345 5545 28.0496
5346 5546 26.1957
5347 5547 23.3426
5348 5548 25.7198
5349 5549 29.4629
5350 5550 26.5414
5351 5551 25.2806
5352 5552 26.724
5353 5553 23.7691
5354 5554 22.723
5355 5555 23.1692
5356 5556 23.2487
5357 5557 20.6238
5358 5558 23.8264
5359 5559 25.2977
5360 5560 24.6911
5361 5561 25.4158
5362 5562 27.0027
5363 5563 25.8421
5364 5564 23.6924
5365 5565 24.9322
5366 5566 26.5339
5367 5567 26.8422
5368 5568 30.262
5369 5569 24.9376
5370 5570 26.0833
5371 5571 24.3816
5372 5572 29.453
5373 5573 29.1216
5374 5574 27.8791
5375 5575 27.502
5376 5576 25.9457
5377 5577 25.0872
5378 5578 26.7008
5379 5579 23.1149
5380 5580 24.8265
5381 5581 24.7586
5382 5582 20.0041
5383 5583 21.4876
5384 5584 23.5808
5385 5585 22.1407
5386 5586 30.391
5387 5587 27.5032
5388 5588 26.6149
5389 5589 23.6008
5390 5590 29.1128
5391 5591 29.0333
5392 5592 29.6337
5393 5593 27.107
5394 5594 29.0496
5395 5595 29.5552
5396 5596 27.6894
5397 5597 24.8046
5398 5598 27.0921
5399 5599 27.3065
5400 5600 27.6803
5401 5601 27.9096
5402 5602 28.5363
5403 5603 27.7687
5404 5604 28.6099
5405 5605 24.4809
5406 5606 25.7614
5407 5607 28.2812
5408 5608 30.4713
5409 5609 30.0411
5410 5610 23.8973
5411 5611 24.8502
5412 5612 26.0108
5413 5613 25.0857
5414 5614 28.9939
5415 5615 26.7205
5416 5616 29.847
5417 5617 27.8745
5418 5618 28.7595
5419 5619 27.2234
5420 5620 28.2235
5421 5621 29.3722
5422 5622 27.6041
5423 5623 30.0387
5424 5624 27.5136
5425 5625 29.022
5426 5626 24.1322
5427 5627 27.0644
5428 5628 27.964
5429 5629 30.9165
5430 5630 29.4161
5431 5631 30.9804
5432 5632 31.0651
5433 5633 29.0062
5434 5634 26.4162
5435 5635 29.011
5436 5636 29.6336
5437 5637 30.8988
5438 5638 31.8628
5439 5639 28.5449
5440 5640 29.9504
5441 5641 30.9568
5442 5642 30.372
5443 5643 27.7328
5444 5644 23.7157
5445 5645 25.4247
5446 5646 25.2841
5447 5647 29.5697
5448 5648 31.6062
5449 5649 26.6337
5450 5650 29.3151
5451 5651 29.8249
5452 5652 26.6707
5453 5653 20.9697
5454 5654 22.6986
5455 5655 23.3387
5456 5656 24.7918
5457 5657 23.5223
5458 5658 24.2308
5459 5659 25.1277
5460 5660 24.1599
5461 5661 25.8941
5462 5662 26.8459
5463 5663 25.8846
5464 5664 25.0868
5465 5665 26.0329
5466 5666 28.0878
5467 5667 28.4104
5468 5668 27.0124
5469 5669 28.8471
5470 5670 31.7952
5471 5671 30.6394
5472 5672 31.0753
5473 5673 29.3864
5474 5674 28.6382
5475 5675 29.9366
5476 5676 29.5445
5477 5677 27.573
5478 5678 27.3609
5479 5679 28.8483
5480 5680 28.5157
5481 5681 30.5694
5482 5682 30.0463
5483 5683 30.6127
5484 5684 27.2042
5485 5685 26.9811
5486 5686 31.3679
5487 5687 26.0773
5488 5688 21.8167
5489 5689 23.6975
5490 5690 25.1078
5491 5691 18.5991
5492 5692 19.6138
5493 5693 20.2057
5494 5694 21.2703
5495 5695 29.1942
5496 5696 27.019
5497 5697 26.4926
5498 5698 26.9256
5499 5699 30.5386
5500 5700 28.9363
5501 5701 25.1291
5502 5702 25.9898
5503 5703 22.4504
5504 5704 22.4798
5505 5705 23.0761
5506 5706 24.1639
5507 5707 28.3587
5508 5708 26.7586
5509 5709 27.289
5510 5710 25.5827
5511 5711 26.3813
5512 5712 24.6525
5513 5713 26.0501
5514 5714 25.8395
5515 5715 25.2638
5516 5716 24.916
5517 5717 25.4074
5518 5718 25.7937
5519 5719 25.1255
5520 5720 26.6918
5521 5721 24.9598
5522 5722 27.0312
5523 5723 26.5111
5524 5724 24.3793
5525 5725 21.6068
5526 5726 23.5554
5527 5727 22.8362
5528 5728 19.815
5529 5729 24.0988
5530 5730 21.9053
5531 5731 26.0132
5532 5732 24.4548
5533 5733 18.8662
5534 5734 24.098
5535 5735 25.5348
5536 5736 23.3921
5537 5737 23.8427
5538 5738 23.4795
5539 5739 20.8188
5540 5740 21.9675
5541 5741 22.4085
5542 5742 24.5109
5543 5743 27.2884
5544 5744 27.1215
5545 5745 21.3739
5546 5746 27.3953
5547 5747 28.8017
5548 5748 26.9814
5549 5749 26.1975
5550 5750 29.3893
5551 5751 28.3626
5552 5752 29.554
5553 5753 31.3421
5554 5754 30.5171
5555 5755 27.6572
5556 5756 30.4842
5557 5757 28.9017
5558 5758 26.7458
5559 5759 25.7736
5560 5760 27.1569
5561 5761 26.1501
5562 5762 28.3071
5563 5763 26.3967
5564 5764 28.911
5565 5765 28.569
5566 5766 29.7925
5567 5767 27.4062
5568 5768 25.8183
5569 5769 22.9014
5570 5770 24.6138
5571 5771 25.4538
5572 5772 29.0732
5573 5773 27.7951
5574 5774 23.8051
5575 5775 21.699
5576 5776 23.0333
5577 5777 22.2924
5578 5778 20.1657
5579 5779 17.0004
5580 5780 22.9771
5581 5781 21.5525
5582 5782 25.4631
5583 5783 24.9406
5584 5784 24.4249
5585 5785 25.9054
5586 5786 25.4585
5587 5787 24.778
5588 5788 24.3966
5589 5789 22.3712
5590 5790 23.3121
5591 5791 19.3303
5592 5792 22.4622
5593 5793 22.3754
5594 5794 22.8267
5595 5795 18.9923
5596 5796 21.3601
5597 5797 27.678
5598 5798 24.5301
5599 5799 25.2489
5600 5800 28.7021
5601 5801 27.7381
5602 5802 28.7885
5603 5803 24.3074
5604 5804 27.4646
5605 5805 24.6232
5606 5806 24.992
5607 5807 21.0017
5608 5808 22.4146
5609 5809 21.4819
5610 5810 21.4205
5611 5811 21.3565
5612 5812 18.2329
5613 5813 19.6476
5614 5814 20.7337
5615 5815 20.8768
5616 5816 24.0283
5617 5817 27.7067
5618 5818 25.0384
5619 5819 25.0875
5620 5820 23.8241
5621 5821 20.588
5622 5822 21.0724
5623 5823 21.6419
5624 5824 21.9949
5625 5825 24.7083
5626 5826 24.1173
5627 5827 19.5749
5628 5828 19.7422
5629 5829 17.9558
5630 5830 18.8427
5631 5831 17.782
5632 5832 22.4985
5633 5833 19.5526
5634 5834 21.4496
5635 5835 20.9758
5636 5836 20.3977
5637 5837 22.3132
5638 5838 20.1418
5639 5839 19.958
5640 5840 23.5364
5641 5841 21.0496
5642 5842 18.948
5643 5843 18.0457
5644 5844 17.6921
5645 5845 22.4883
5646 5846 22.3614
5647 5847 22.5922
5648 5848 19.3891
5649 5849 18.8882
5650 5850 17.3287
5651 5851 16.9168
5652 5852 16.8047
5653 5853 16.227
5654 5854 13.6279
5655 5855 14.1262
5656 5856 17.0843
5657 5857 16.5104
5658 5858 16.3184
5659 5859 17.777
5660 5860 18.3616
5661 5861 14.8416
5662 5862 14.3797
5663 5863 13.6726
5664 5864 13.7282
5665 5865 14.3742
5666 5866 13.9483
5667 5867 13.2981
5668 5868 11.6012
5669 5869 13.5633
5670 5870 13.5392
5671 5871 14.887
5672 5872 14.0214
5673 5873 14.9967
5674 5874 13.3152
5675 5875 15.6298
5676 5876 16.8185
5677 5877 17.9057
5678 5878 15.8399
5679 5879 17.1658
5680 5880 16.116
5681 5881 20.7634
5682 5882 17.0293
5683 5883 19.2615
5684 5884 19.3053
5685 5885 18.1211
5686 5886 17.2484
5687 5887 14.0662
5688 5888 19.5834
5689 5889 14.7873
5690 5890 15.4045
5691 5891 15.5478
5692 5892 20.3158
5693 5893 19.8927
5694 5894 15.9805
5695 5895 21.3079
5696 5896 23.3612
5697 5897 21.2408
5698 5898 22.6572
5699 5899 21.404
5700 5900 24.5993
5701 5901 23.081
5702 5902 21.9324
5703 5903 23.2313
5704 5904 23.8355
5705 5905 24.474
5706 5906 25.5052
5707 5907 23.832
5708 5908 25.2666
5709 5909 25.3092
5710 5910 26.208
5711 5911 25.3224
5712 5912 25.6025
5713 5913 26.5604
5714 5914 22.2263
5715 5915 24.8097
5716 5916 28.2609
5717 5917 26.8522
5718 5918 26.4833
5719 5919 25.6614
5720 5920 27.1997
5721 5921 25.6218
5722 5922 23.8917
5723 5923 24.0753
5724 5924 25.9826
5725 5925 26.7731
5726 5926 26.1106
5727 5927 26.7192
5728 5928 25.4189
5729 5929 27.0756
5730 5930 24.9556
5731 5931 28.1672
5732 5932 23.5655
5733 5933 26.1351
5734 5934 25.1019
5735 5935 24.6941
5736 5936 22.614
5737 5937 22.5302
5738 5938 23.6747
5739 5939 23.6808
5740 5940 26.1829
5741 5941 26.508
5742 5942 24.9574
5743 5943 18.5506
5744 5944 21.8054
5745 5945 14.1467
5746 5946 23.0383
5747 5947 25.7422
5748 5948 22.4984
5749 5949 23.342
5750 5950 21.8382
5751 5951 22.0449
5752 5952 20.647
5753 5953 20.7098
5754 5954 20.0575
5755 5955 20.4508
5756 5956 23.8208
5757 5957 27.8798
5758 5958 26.4337
5759 5959 25.1614
5760 5960 23.8709
5761 5961 22.4391
5762 5962 26.458
5763 5963 27.6797
5764 5964 26.2368
5765 5965 25.9026
5766 5966 23.8612
5767 5967 24.4935
5768 5968 17.3645
5769 5969 25.59
5770 5970 24.8854
5771 5971 26.7457
5772 5972 27.7212
5773 5973 25.1737
5774 5974 25.8319
5775 5975 22.3371
5776 5976 24.3459
5777 5977 25.437
5778 5978 23.7335
5779 5979 23.859
5780 5980 21.9659
5781 5981 25.8605
5782 5982 23.3528
5783 5983 21.4467
5784 5984 22.3426
5785 5985 24.1584
5786 5986 24.1238
5787 5987 18.1543
5788 5988 20.0803
5789 5989 22.8585
5790 5990 21.5397
5791 5991 24.5965
5792 5992 23.0771
5793 5993 24.8952
5794 5994 22.7887
5795 5995 21.5313
5796 5996 22.1274
5797 5997 23.45
5798 5998 23.86
5799 5999 20.9468
5800 6000 25.2885
5801 6001 23.4382
5802 6002 24.8349
5803 6003 24.3771
5804 6004 24.3236
5805 6005 23.8293
5806 6006 21.6503
5807 6007 24.7614
5808 6008 22.8881
5809 6009 20.8686
5810 6010 23.5153
5811 6011 23.627
5812 6012 23.7681
5813 6013 24.5591
5814 6014 21.8751
5815 6015 24.7093
5816 6016 22.062
5817 6017 24.3394
5818 6018 17.409
5819 6019 25.1487
5820 6020 23.269
5821 6021 26.468
5822 6022 24.2712
5823 6023 20.504
5824 6024 20.5047
5825 6025 20.8129
5826 6026 19.7331
5827 6027 20.6601
5828 6028 20.8269
5829 6029 21.2617
5830 6030 21.9965
5831 6031 23.457
5832 6032 23.8494
5833 6033 22.7898
5834 6034 22.7312
5835 6035 21.7029
5836 6036 22.4036
5837 6037 20.7903
5838 6038 22.9192
5839 6039 22.5349
5840 6040 21.7689
5841 6041 26.3511
5842 6042 25.6813
5843 6043 25.665
5844 6044 24.8594
5845 6045 25.9068
5846 6046 23.0667
5847 6047 23.652
5848 6048 25.0296
5849 6049 23.2514
5850 6050 24.1784
5851 6051 26.314
5852 6052 23.4044
5853 6053 25.9959
5854 6054 25.6625
5855 6055 24.4519
5856 6056 24.6832
5857 6057 22.3963
5858 6058 24.972
5859 6059 25.2967
5860 6060 24.3657
5861 6061 24.5188
5862 6062 26.0088
5863 6063 23.9891
5864 6064 24.599
5865 6065 23.1407
5866 6066 23.563
5867 6067 23.9379
5868 6068 22.8451
5869 6069 23.0642
5870 6070 22.3292
5871 6071 20.3577
5872 6072 22.3741
5873 6073 21.7489
5874 6074 23.1074
5875 6075 21.6469
5876 6076 23.3482
5877 6077 19.8989
5878 6078 21.2706
5879 6079 18.8961
5880 6080 17.9324
5881 6081 21.2171
5882 6082 13.9736
5883 6083 15.5788
5884 6084 16.1867
5885 6085 15.1677
5886 6086 18.16
5887 6087 18.5808
5888 6088 13.8612
5889 6089 16.1567
5890 6090 13.6407
5891 6091 16.5447
5892 6092 19.6126
5893 6093 14.1628
5894 6094 15.1075
5895 6095 16.3259
5896 6096 18.4474
5897 6097 18.6078
5898 6098 19.3382
5899 6099 12.1305
5900 6100 17.2583
5901 6101 12.4224
5902 6102 20.4402
5903 6103 17.7884
5904 6104 19.3408
5905 6105 19.7088
5906 6106 21.0772
5907 6107 16.612
5908 6108 16.0968
5909 6109 14.7159
5910 6110 14.5508
5911 6111 12.4642
5912 6112 17.5696
5913 6113 15.0414
5914 6114 16.252
5915 6115 19.2942
5916 6116 13.551
5917 6117 15.0102
5918 6118 14.0484
5919 6119 17.9647
5920 6120 13.4107
5921 6121 13.9135
5922 6122 16.2467
5923 6123 14.162
5924 6124 13.7656
5925 6125 10.9722
5926 6126 11.3382
5927 6127 19.3735
5928 6128 14.9774
5929 6129 17.5119
5930 6130 18.3669
5931 6131 15.6848
5932 6132 12.6864
5933 6133 16.0997
5934 6134 15.8709
5935 6135 11.3421
5936 6136 13.1708
5937 6137 18.2998
5938 6138 13.4641
5939 6139 11.6203
5940 6140 11.4497
5941 6141 13.258
5942 6142 13.3593
5943 6143 15.7062
5944 6144 15.3921
5945 6145 15.3995
5946 6146 16.5584
5947 6147 16.1751
5948 6148 14.5084
5949 6149 12.9224
5950 6150 14.3394
5951 6151 14.9074
5952 6152 16.9529
5953 6153 17.1571
5954 6154 15.5372
5955 6155 13.6906
5956 6156 NA
5957 6157 NA
5958 6158 NA
5959 6159 NA
5960 6160 NA
5961 6161 NA
5962 6162 NA
5963 6163 NA
5964 6164 NA
5965 6165 NA
5966 6166 NA
5967 6167 NA
5968 6168 NA
5969 6169 NA
5970 6170 NA
5971 6171 NA
5972 6172 NA
5973 6173 NA
5974 6174 NA
5975 6175 NA
5976 6176 NA
5977 6177 NA
5978 6178 NA
5979 6179 NA
5980 6180 NA
5981 6181 NA
5982 6182 NA
5983 6183 NA
5984 6184 NA
5985 6185 NA
5986 6186 NA
5987 6187 NA
5988 6188 NA
5989 6189 NA
5990 6190 NA
5991 6191 NA
5992 6192 NA
5993 6193 NA
5994 6194 NA
5995 6195 NA
5996 6196 NA
5997 6197 NA
5998 6198 NA
5999 6199 NA
6000 6200 NA
6001 6201 NA
6002 6202 NA
6003 6203 NA
6004 6204 NA
6005 6205 NA
6006 6206 NA
6007 6207 NA
6008 6208 NA
6009 6209 NA
6010 6210 NA
6011 6211 NA
6012 6212 NA
6013 6213 NA
6014 6214 NA
6015 6215 NA
6016 6216 NA
6017 6217 NA
6018 6218 NA
6019 6219 NA
6020 6220 NA
6021 6221 NA
6022 6222 NA
6023 6223 NA
6024 6224 NA
6025 6225 NA
6026 6226 NA
6027 6227 NA
6028 6228 NA
6029 6229 NA
6030 6230 NA
6031 6231 NA
6032 6232 NA
6033 6233 NA
6034 6234 NA
6035 6235 NA
6036 6236 NA
6037 6237 NA
6038 6238 NA
6039 6239 NA
6040 6240 NA
6041 6241 NA
6042 6242 NA
6043 6243 NA
6044 6244 NA
6045 6245 NA
6046 6246 NA
6047 6247 NA
6048 6248 NA
6049 6249 NA
6050 6250 NA
6051 6251 NA
6052 6252 NA
6053 6253 NA
6054 6254 NA
6055 6255 NA
6056 6256 NA
6057 6257 NA
6058 6258 NA
6059 6259 NA
6060 6260 NA
6061 6261 NA
6062 6262 NA
6063 6263 NA
6064 6264 NA
6065 6265 NA
6066 6266 NA
6067 6267 NA
6068 6268 NA
6069 6269 NA
6070 6270 NA
6071 6271 NA
6072 6272 NA
6073 6273 NA
6074 6274 NA
6075 6275 NA
6076 6276 NA
6077 6277 NA
6078 6278 NA
6079 6279 NA
6080 6280 NA
6081 6281 NA
6082 6282 NA
6083 6283 NA
6084 6284 NA
6085 6285 NA
6086 6286 NA
6087 6287 NA
6088 6288 NA
6089 6289 NA
6090 6290 NA
6091 6291 NA
6092 6292 NA
6093 6293 NA
6094 6294 NA
6095 6295 NA
6096 6296 NA
6097 6297 NA
6098 6298 NA
6099 6299 NA
6100 6300 NA
6101 6301 NA
6102 6302 NA
6103 6303 NA
6104 6304 NA
6105 6305 NA
6106 6306 NA
6107 6307 NA
6108 6308 NA
6109 6309 NA
6110 6310 NA
6111 6311 NA
6112 6312 NA
6113 6313 NA
6114 6314 NA
6115 6315 NA
6116 6316 NA
6117 6317 NA
6118 6318 NA
6119 6319 NA
6120 6320 NA
6121 6321 NA
6122 6322 NA
6123 6323 NA
6124 6324 NA
6125 6325 NA
6126 6326 NA
6127 6327 NA
6128 6328 NA
6129 6329 NA
6130 6330 NA
6131 6331 NA
6132 6332 NA
6133 6333 NA
6134 6334 NA
6135 6335 NA
6136 6336 NA
6137 6337 NA
6138 6338 NA
6139 6339 NA
6140 6340 NA
6141 6341 NA
6142 6342 NA
6143 6343 NA
6144 6344 NA
6145 6345 NA
6146 6346 NA
6147 6347 NA
6148 6348 NA
6149 6349 NA
6150 6350 NA
6151 6351 NA
6152 6352 NA
6153 6353 NA
6154 6354 NA
6155 6355 NA
6156 6356 NA
6157 6357 NA
6158 6358 NA
6159 6359 NA
6160 6360 NA
6161 6361 NA
6162 6362 NA
6163 6363 NA
6164 6364 NA
6165 6365 NA
6166 6366 NA
6167 6367 NA
6168 6368 NA
6169 6369 NA
6170 6370 NA
6171 6371 NA
6172 6372 NA
6173 6373 NA
6174 6374 NA
6175 6375 NA
6176 6376 NA
6177 6377 NA
6178 6378 NA
6179 6379 NA
6180 6380 NA
6181 6381 NA
6182 6382 NA
6183 6383 NA
6184 6384 NA
6185 6385 NA
6186 6386 NA
6187 6387 NA
6188 6388 NA
6189 6389 NA
6190 6390 NA
6191 6391 NA
6192 6392 NA
6193 6393 NA
6194 6394 NA
6195 6395 NA
6196 6396 NA
6197 6397 NA
6198 6398 NA
6199 6399 NA
6200 6400 NA
6201 6401 NA
6202 6402 NA
6203 6403 NA
6204 6404 NA
6205 6405 NA
6206 6406 NA
6207 6407 NA
6208 6408 NA
6209 6409 NA
6210 6410 NA
6211 6411 NA
6212 6412 NA
6213 6413 NA
6214 6414 NA
6215 6415 NA
6216 6416 NA
6217 6417 NA
6218 6418 NA
6219 6419 NA
6220 6420 NA
6221 6421 NA
6222 6422 NA
6223 6423 NA
6224 6424 NA
6225 6425 NA
6226 6426 NA
6227 6427 NA
6228 6428 NA
6229 6429 NA
6230 6430 NA
6231 6431 NA
6232 6432 NA
6233 6433 NA
6234 6434 NA
6235 6435 NA
6236 6436 NA
6237 6437 NA
6238 6438 NA
6239 6439 NA
6240 6440 NA
6241 6441 NA
6242 6442 NA
6243 6443 NA
6244 6444 NA
6245 6445 NA
6246 6446 NA
6247 6447 NA
6248 6448 NA
6249 6449 NA
6250 6450 NA
6251 6451 NA
6252 6452 NA
6253 6453 NA
6254 6454 NA
6255 6455 NA
6256 6456 NA
6257 6457 NA
6258 6458 NA
6259 6459 NA
6260 6460 NA
6261 6461 NA
6262 6462 NA
6263 6463 NA
6264 6464 NA
6265 6465 NA
6266 6466 NA
6267 6467 NA
6268 6468 NA
6269 6469 NA
6270 6470 NA
6271 6471 NA
6272 6472 NA
6273 6473 NA
6274 6474 NA
6275 6475 NA
6276 6476 NA
6277 6477 NA
6278 6478 NA
6279 6479 NA
6280 6480 NA
6281 6481 NA
6282 6482 NA
6283 6483 NA
6284 6484 NA
6285 6485 NA
6286 6486 NA
6287 6487 NA
6288 6488 NA
6289 6489 NA
6290 6490 NA
6291 6491 NA
6292 6492 NA
6293 6493 NA
6294 6494 NA
6295 6495 NA
6296 6496 NA
6297 6497 NA
6298 6498 NA
6299 6499 NA
6300 6500 NA
6301 6501 NA
6302 6502 NA
6303 6503 NA
6304 6504 NA
6305 6505 NA
6306 6506 NA
6307 6507 NA
6308 6508 NA
6309 6509 NA
6310 6510 NA
6311 6511 NA
6312 6512 NA
6313 6513 NA
6314 6514 NA
6315 6515 NA
6316 6516 NA
6317 6517 NA
6318 6518 NA
6319 6519 NA
6320 6520 NA
6321 6521 NA
6322 6522 NA
6323 6523 NA
6324 6524 NA
6325 6525 NA
6326 6526 NA
6327 6527 NA
6328 6528 NA
6329 6529 NA
6330 6530 NA
6331 6531 NA
6332 6532 NA
6333 6533 NA
6334 6534 NA
6335 6535 NA
6336 6536 NA
6337 6537 NA
6338 6538 NA
6339 6539 NA
6340 6540 NA
6341 6541 NA
6342 6542 NA
6343 6543 NA
6344 6544 NA
6345 6545 NA
6346 6546 NA
6347 6547 NA
6348 6548 NA
6349 6549 NA
6350 6550 NA
6351 6551 NA
6352 6552 NA
6353 6553 NA
6354 6554 NA
6355 6555 NA
6356 6556 NA
6357 6557 NA
6358 6558 NA
6359 6559 NA
6360 6560 NA
6361 6561 NA
6362 6562 NA
6363 6563 NA
6364 6564 NA
6365 6565 NA
6366 6566 NA
6367 6567 NA
6368 6568 NA
6369 6569 NA
6370 6570 NA
6371 6571 NA
6372 6572 NA
6373 6573 NA
6374 6574 NA
6375 6575 NA
6376 6576 NA
6377 6577 NA
6378 6578 NA
6379 6579 NA
6380 6580 NA
6381 6581 NA
6382 6582 NA
6383 6583 NA
6384 6584 NA
6385 6585 NA
6386 6586 NA
6387 6587 NA
6388 6588 NA
6389 6589 NA
6390 6590 NA
6391 6591 NA
6392 6592 NA
6393 6593 NA
6394 6594 NA
6395 6595 NA
6396 6596 NA
6397 6597 NA
6398 6598 NA
6399 6599 NA
6400 6600 NA
6401 6601 NA
6402 6602 NA
6403 6603 NA
6404 6604 NA
6405 6605 NA
6406 6606 NA
6407 6607 NA
6408 6608 NA
6409 6609 NA
6410 6610 NA
6411 6611 NA
6412 6612 NA
6413 6613 NA
6414 6614 NA
6415 6615 NA
6416 6616 NA
6417 6617 NA
6418 6618 NA
6419 6619 NA
6420 6620 NA
6421 6621 NA
6422 6622 NA
6423 6623 NA
6424 6624 NA
6425 6625 NA
6426 6626 NA
6427 6627 NA
6428 6628 NA
6429 6629 NA
6430 6630 NA
6431 6631 NA
6432 6632 NA
6433 6633 NA
6434 6634 NA
6435 6635 NA
6436 6636 NA
6437 6637 NA
6438 6638 NA
6439 6639 NA
6440 6640 NA
6441 6641 NA
6442 6642 NA
6443 6643 NA
6444 6644 NA
6445 6645 NA
6446 6646 NA
6447 6647 NA
6448 6648 NA
6449 6649 NA
6450 6650 NA
6451 6651 NA
6452 6652 NA
6453 6653 NA
6454 6654 NA
6455 6655 NA
6456 6656 NA
6457 6657 NA
6458 6658 NA
6459 6659 NA
6460 6660 NA
6461 6661 NA
6462 6662 NA
6463 6663 NA
6464 6664 NA
6465 6665 NA
6466 6666 NA
6467 6667 NA
6468 6668 NA
6469 6669 NA
6470 6670 NA
6471 6671 NA
6472 6672 NA
6473 6673 NA
6474 6674 NA
6475 6675 NA
6476 6676 NA
6477 6677 NA
6478 6678 NA
6479 6679 NA
6480 6680 NA
6481 6681 NA
6482 6682 NA
6483 6683 NA
6484 6684 NA
6485 6685 NA
6486 6686 NA
6487 6687 NA
6488 6688 NA
6489 6689 NA
6490 6690 NA
6491 6691 NA
6492 6692 NA
6493 6693 NA
6494 6694 NA
6495 6695 NA
6496 6696 NA
6497 6697 NA
6498 6698 NA
6499 6699 NA
6500 6700 NA
6501 6701 NA
6502 6702 NA
6503 6703 NA
6504 6704 NA
6505 6705 NA
6506 6706 NA
6507 6707 NA
6508 6708 NA
6509 6709 NA
6510 6710 NA
6511 6711 NA
6512 6712 NA
6513 6713 NA
6514 6714 NA
6515 6715 NA
6516 6716 NA
6517 6717 NA
6518 6718 NA
6519 6719 NA
6520 6720 NA
6521 6721 NA
6522 6722 NA
6523 6723 NA
6524 6724 NA
6525 6725 NA
6526 6726 NA
6527 6727 NA
6528 6728 NA
6529 6729 NA
6530 6730 NA
6531 6731 NA
6532 6732 NA
6533 6733 NA
6534 6734 NA
6535 6735 NA
6536 6736 NA
6537 6737 NA
6538 6738 NA
6539 6739 NA
6540 6740 NA
6541 6741 NA
6542 6742 NA
6543 6743 NA
6544 6744 NA
6545 6745 NA
6546 6746 NA
6547 6747 NA
6548 6748 NA
6549 6749 NA
6550 6750 NA
6551 6751 NA
6552 6752 NA
6553 6753 NA
6554 6754 NA
6555 6755 NA
6556 6756 NA
6557 6757 NA
6558 6758 NA
6559 6759 NA
6560 6760 NA
6561 6761 NA
6562 6762 NA
6563 6763 NA
6564 6764 NA
6565 6765 NA
6566 6766 NA
6567 6767 NA
6568 6768 NA
6569 6769 NA
6570 6770 NA
6571 6771 NA
6572 6772 NA
6573 6773 NA
6574 6774 NA
6575 6775 NA
6576 6776 NA
6577 6777 NA
6578 6778 NA
6579 6779 NA
6580 6780 NA
6581 6781 NA
6582 6782 NA
6583 6783 NA
6584 6784 NA
6585 6785 NA
6586 6786 NA
6587 6787 NA
6588 6788 NA
6589 6789 NA
6590 6790 NA
6591 6791 NA
6592 6792 NA
6593 6793 NA
6594 6794 NA
6595 6795 NA
6596 6796 NA
6597 6797 NA
6598 6798 NA
6599 6799 NA
6600 6800 NA
6601 6801 NA
6602 6802 NA
6603 6803 NA
6604 6804 NA
6605 6805 NA
6606 6806 NA
6607 6807 NA
6608 6808 NA
6609 6809 NA
6610 6810 NA
6611 6811 NA
6612 6812 NA
6613 6813 NA
6614 6814 NA
6615 6815 NA
6616 6816 NA
6617 6817 NA
6618 6818 NA
6619 6819 NA
6620 6820 NA
6621 6821 NA
6622 6822 NA
6623 6823 NA
6624 6824 NA
6625 6825 NA
6626 6826 NA
6627 6827 NA
6628 6828 NA
6629 6829 NA
6630 6830 NA
6631 6831 NA
6632 6832 NA
6633 6833 NA
6634 6834 NA
6635 6835 NA
6636 6836 NA
6637 6837 NA
6638 6838 NA
6639 6839 NA
6640 6840 NA
6641 6841 NA
6642 6842 NA
6643 6843 NA
6644 6844 NA
6645 6845 NA
6646 6846 NA
6647 6847 NA
6648 6848 NA
6649 6849 NA
6650 6850 NA
6651 6851 NA
6652 6852 NA
6653 6853 NA
6654 6854 NA
6655 6855 NA
6656 6856 NA
6657 6857 NA
6658 6858 NA
6659 6859 NA
6660 6860 NA
6661 6861 NA
6662 6862 NA
6663 6863 NA
6664 6864 NA
6665 6865 NA
6666 6866 NA
6667 6867 NA
6668 6868 NA
6669 6869 NA
6670 6870 NA
6671 6871 NA
6672 6872 NA
6673 6873 NA
6674 6874 NA
6675 6875 NA
6676 6876 NA
6677 6877 NA
6678 6878 NA
6679 6879 NA
6680 6880 NA
6681 6881 NA
6682 6882 NA
6683 6883 NA
6684 6884 NA
6685 6885 NA
6686 6886 NA
6687 6887 NA
6688 6888 NA
6689 6889 NA
6690 6890 NA
6691 6891 NA
6692 6892 NA
6693 6893 NA
6694 6894 NA
6695 6895 NA
6696 6896 NA
6697 6897 NA
6698 6898 NA
6699 6899 NA
6700 6900 NA
6701 6901 NA
6702 6902 NA
6703 6903 NA
6704 6904 NA
6705 6905 NA
6706 6906 NA
6707 6907 NA
6708 6908 NA
6709 6909 NA
6710 6910 NA
6711 6911 NA
6712 6912 NA
6713 6913 NA
6714 6914 NA
6715 6915 NA
6716 6916 NA
6717 6917 NA
6718 6918 NA
6719 6919 NA
6720 6920 NA
6721 6921 NA
6722 6922 NA
6723 6923 NA
6724 6924 NA
6725 6925 NA
6726 6926 NA
6727 6927 NA
6728 6928 NA
6729 6929 NA
6730 6930 NA
6731 6931 NA
6732 6932 NA
6733 6933 NA
6734 6934 NA
6735 6935 NA
6736 6936 NA
6737 6937 NA
6738 6938 NA
6739 6939 NA
6740 6940 NA
6741 6941 NA
6742 6942 NA
6743 6943 NA
6744 6944 NA
6745 6945 NA
6746 6946 NA
6747 6947 NA
6748 6948 NA
6749 6949 NA
6750 6950 NA
6751 6951 NA
6752 6952 NA
6753 6953 NA
6754 6954 NA
6755 6955 NA
6756 6956 NA
6757 6957 NA
6758 6958 NA
6759 6959 NA
6760 6960 NA
6761 6961 NA
6762 6962 NA
6763 6963 NA
6764 6964 NA
6765 6965 NA
6766 6966 NA
6767 6967 NA
6768 6968 NA
6769 6969 NA
6770 6970 NA
6771 6971 NA
6772 6972 NA
6773 6973 NA
6774 6974 NA
6775 6975 NA
6776 6976 NA
6777 6977 NA
6778 6978 NA
6779 6979 NA
6780 6980 NA
6781 6981 NA
6782 6982 NA
6783 6983 NA
6784 6984 NA
6785 6985 NA
6786 6986 NA
6787 6987 NA
6788 6988 NA
6789 6989 NA
6790 6990 NA
6791 6991 NA
6792 6992 NA
6793 6993 NA
6794 6994 NA
6795 6995 NA
6796 6996 NA
6797 6997 NA
6798 6998 NA
6799 6999 NA
6800 7000 NA
