# Supplementary material for: Histone variant H2A.Z modulates nucleosome dynamics to promote DNA accessibility
Source: Nat Commun. 2023 Feb 11;14:769. doi: 10.1038/s41467-023-36465-5 (PMC9918499; doi:10.1038/s41467-023-36465-5)
Supplement: Supplementary file 4 — Source Data [file 41467_2023_36465_MOESM4_ESM.zip › data/H2AZ_nucleosome_Ctail-DNA_minimal_distances_3.dat.txt]

1 201 7.1195
2 202 6.8375
3 203 7.0999
4 204 6.0164
5 205 7.7328
6 206 5.7781
7 207 5.8962
8 208 6.9586
9 209 7.4341
10 210 5.4985
11 211 6.4413
12 212 5.427
13 213 4.8286
14 214 5.2909
15 215 4.6711
16 216 5.8996
17 217 6.0584
18 218 5.5135
19 219 4.6343
20 220 5.6685
21 221 5.6206
22 222 3.5158
23 223 7.1001
24 224 6.7748
25 225 5.689
26 226 4.3848
27 227 4.2104
28 228 8.0981
29 229 7.416
30 230 6.4667
31 231 5.8354
32 232 6.2762
33 233 4.3932
34 234 5.8051
35 235 8.6702
36 236 6.6311
37 237 7.6809
38 238 7.9115
39 239 5.8972
40 240 6.7356
41 241 6.7
42 242 5.6728
43 243 4.5095
44 244 4.0455
45 245 7.026
46 246 3.3028
47 247 7.2716
48 248 7.284
49 249 4.5934
50 250 2.4976
51 251 6.1814
52 252 2.5342
53 253 2.9223
54 254 2.9529
55 255 3.0172
56 256 5.7847
57 257 6.0082
58 258 5.5542
59 259 5.1921
60 260 6.6278
61 261 6.6506
62 262 6.4916
63 263 5.6988
64 264 8.0589
65 265 5.5601
66 266 4.8512
67 267 4.6116
68 268 6.2317
69 269 3.7497
70 270 4.6221
71 271 5.3967
72 272 4.2085
73 273 3.1867
74 274 6.4898
75 275 3.5271
76 276 3.5197
77 277 2.7178
78 278 3.7033
79 279 2.9807
80 280 2.6038
81 281 3.1374
82 282 5.9694
83 283 6.6247
84 284 4.8388
85 285 5.5003
86 286 6.3356
87 287 3.8276
88 288 3.6604
89 289 2.8095
90 290 5.5508
91 291 7.9151
92 292 7.0395
93 293 7.268
94 294 6.6751
95 295 5.8069
96 296 5.0443
97 297 6.0048
98 298 8.8109
99 299 7.6058
100 300 5.4382
101 301 7.5591
102 302 6.6511
103 303 7.3342
104 304 5.4592
105 305 4.0797
106 306 6.0156
107 307 5.7813
108 308 5.2084
109 309 4.7605
110 310 4.0116
111 311 4.5639
112 312 4.3565
113 313 4.435
114 314 4.6318
115 315 6.7279
116 316 7.3296
117 317 3.8967
118 318 6.1284
119 319 5.3122
120 320 6.5031
121 321 6.5249
122 322 6.6024
123 323 8.3873
124 324 8.0476
125 325 7.3817
126 326 6.3333
127 327 6.1062
128 328 5.9526
129 329 5.1307
130 330 5.1907
131 331 6.9771
132 332 6.8183
133 333 7.8988
134 334 10.6298
135 335 6.6014
136 336 7.9952
137 337 7.7251
138 338 8.2665
139 339 8.0216
140 340 8.255
141 341 8.5365
142 342 7.2238
143 343 7.5985
144 344 8.8904
145 345 8.4993
146 346 6.1455
147 347 8.9276
148 348 8.1098
149 349 7.7183
150 350 5.6758
151 351 7.5813
152 352 7.015
153 353 7.2111
154 354 7.9223
155 355 7.7248
156 356 7.8922
157 357 8.1085
158 358 8.6546
159 359 7.3495
160 360 7.0709
161 361 9.5276
162 362 8.21
163 363 7.1934
164 364 7.6439
165 365 8.6353
166 366 7.1538
167 367 7.6544
168 368 8.7915
169 369 7.8208
170 370 6.9445
171 371 7.2063
172 372 8.0647
173 373 6.9813
174 374 9.2664
175 375 6.598
176 376 5.3539
177 377 4.6121
178 378 5.2711
179 379 6.0741
180 380 6.8055
181 381 8.0442
182 382 5.419
183 383 7.6061
184 384 4.1158
185 385 4.2623
186 386 6.6212
187 387 5.3007
188 388 4.1569
189 389 3.0181
190 390 4.2889
191 391 4.1679
192 392 5.8898
193 393 5.1913
194 394 3.6917
195 395 5.0119
196 396 6.9128
197 397 4.606
198 398 6.8901
199 399 4.1291
200 400 5.2297
201 401 4.6574
202 402 7.9494
203 403 5.4471
204 404 9.8771
205 405 7.3319
206 406 8.8863
207 407 8.6206
208 408 9.2517
209 409 9.0734
210 410 6.4935
211 411 5.2437
212 412 4.6089
213 413 6.0856
214 414 6.3237
215 415 7.0607
216 416 5.8474
217 417 4.2637
218 418 5.5539
219 419 4.7409
220 420 8.0147
221 421 7.1607
222 422 5.6524
223 423 4.3292
224 424 4.7269
225 425 5.1455
226 426 5.6849
227 427 8.9558
228 428 8.064
229 429 8.5747
230 430 9.355
231 431 8.1228
232 432 6.0366
233 433 4.9193
234 434 6.1332
235 435 5.0502
236 436 6.8837
237 437 4.8949
238 438 4.3969
239 439 6.4694
240 440 8.6975
241 441 7.3482
242 442 7.7811
243 443 9.4153
244 444 5.175
245 445 8.0229
246 446 9.3154
247 447 9.4489
248 448 9.2976
249 449 9.1118
250 450 9.0493
251 451 8.9438
252 452 4.238
253 453 5.2271
254 454 7.4656
255 455 5.4278
256 456 6.3655
257 457 5.546
258 458 3.4171
259 459 5.4078
260 460 6.9664
261 461 6.3548
262 462 5.4563
263 463 4.9785
264 464 5.4977
265 465 6.16
266 466 5.1629
267 467 5.1285
268 468 2.6498
269 469 2.9999
270 470 2.6825
271 471 4.2912
272 472 6.0574
273 473 3.424
274 474 3.7484
275 475 5.4698
276 476 6.501
277 477 2.8175
278 478 6.2328
279 479 6.1112
280 480 6.3684
281 481 2.6796
282 482 2.8898
283 483 3.3314
284 484 7.9994
285 485 5.3859
286 486 5.8217
287 487 4.0772
288 488 3.6984
289 489 4.1698
290 490 5.6307
291 491 4.29
292 492 8.4912
293 493 3.4936
294 494 4.8708
295 495 6.9057
296 496 5.2219
297 497 7.3864
298 498 2.3439
299 499 2.2382
300 500 2.7826
301 501 4.3615
302 502 5.2308
303 503 3.2181
304 504 2.982
305 505 5.0567
306 506 2.864
307 507 5.4652
308 508 4.8217
309 509 2.2296
310 510 3.104
311 511 2.4162
312 512 3.0771
313 513 3.8914
314 514 4.3733
315 515 2.6859
316 516 3.299
317 517 3.3016
318 518 3.8365
319 519 3.0092
320 520 3.6104
321 521 4.0148
322 522 4.2253
323 523 3.3222
324 524 6.061
325 525 4.8674
326 526 4.9297
327 527 2.2035
328 528 3.5754
329 529 2.8404
330 530 4.3401
331 531 3.512
332 532 4.1233
333 533 5.5019
334 534 3.262
335 535 3.1019
336 536 2.4991
337 537 4.879
338 538 4.1687
339 539 3.22
340 540 6.3688
341 541 4.7397
342 542 4.0484
343 543 3.462
344 544 7.4688
345 545 7.8461
346 546 5.8252
347 547 7.6155
348 548 6.4956
349 549 5.2001
350 550 7.1905
351 551 6.6874
352 552 3.9278
353 553 5.7583
354 554 6.1279
355 555 4.22
356 556 4.9375
357 557 5.7663
358 558 3.1043
359 559 6.1543
360 560 5.5794
361 561 3.1997
362 562 3.1077
363 563 7.5258
364 564 6.6587
365 565 3.4866
366 566 2.9801
367 567 3.3873
368 568 4.2235
369 569 3.7387
370 570 7.9858
371 571 5.0818
372 572 3.1027
373 573 3.4855
374 574 2.8099
375 575 3.0695
376 576 6.1815
377 577 5.8148
378 578 2.4496
379 579 7.4322
380 580 4.3218
381 581 3.2804
382 582 4.8153
383 583 3.9556
384 584 4.018
385 585 3.5778
386 586 6.803
387 587 4.8064
388 588 5.1451
389 589 5.9697
390 590 4.4412
391 591 6.3958
392 592 7.5676
393 593 6.9672
394 594 8.0345
395 595 6.937
396 596 6.9568
397 597 6.0233
398 598 7.7846
399 599 6.9799
400 600 5.3802
401 601 3.3939
402 602 2.8618
403 603 4.6832
404 604 5.1544
405 605 3.9334
406 606 4.7011
407 607 7.5546
408 608 3.4131
409 609 6.5018
410 610 5.3679
411 611 4.7698
412 612 4.0468
413 613 2.7538
414 614 3.5977
415 615 5.107
416 616 5.4339
417 617 3.4868
418 618 6.0745
419 619 5.4276
420 620 3.4986
421 621 7.2182
422 622 6.6479
423 623 7.9416
424 624 8.1931
425 625 6.8204
426 626 5.4645
427 627 7.6429
428 628 6.135
429 629 6.159
430 630 6.0108
431 631 3.4773
432 632 5.4986
433 633 3.2674
434 634 6.5408
435 635 5.5341
436 636 5.8805
437 637 3.0751
438 638 5.0882
439 639 5.5598
440 640 2.8742
441 641 3.6663
442 642 4.2729
443 643 4.2979
444 644 3.2436
445 645 4.2363
446 646 6.6804
447 647 5.0449
448 648 3.6115
449 649 2.0996
450 650 3.2735
451 651 4.572
452 652 3.4507
453 653 2.82
454 654 2.9325
455 655 2.1073
456 656 5.2986
457 657 4.6905
458 658 6.6001
459 659 4.2964
460 660 6.8233
461 661 3.18
462 662 5.1175
463 663 5.5831
464 664 2.9572
465 665 3.3166
466 666 6.2712
467 667 2.2519
468 668 2.8831
469 669 5.0242
470 670 3.553
471 671 4.0013
472 672 5.712
473 673 6.0802
474 674 3.6985
475 675 2.5168
476 676 3.1877
477 677 2.8119
478 678 5.298
479 679 3.862
480 680 3.0481
481 681 3.0576
482 682 2.5739
483 683 4.7086
484 684 5.5083
485 685 3.4162
486 686 2.4161
487 687 3.0916
488 688 5.7993
489 689 4.352
490 690 4.7431
491 691 5.0044
492 692 4.065
493 693 5.5567
494 694 5.7631
495 695 4.794
496 696 4.7838
497 697 5.886
498 698 5.2448
499 699 4.5795
500 700 8.7181
501 701 5.9658
502 702 5.1761
503 703 5.6263
504 704 5.3935
505 705 5.7161
506 706 2.7232
507 707 4.9197
508 708 4.1215
509 709 5.0251
510 710 4.9266
511 711 3.5573
512 712 3.2131
513 713 6.2529
514 714 5.7264
515 715 8.6358
516 716 6.595
517 717 5.9573
518 718 6.0023
519 719 5.039
520 720 6.3903
521 721 6.1287
522 722 7.7967
523 723 7.2791
524 724 8.044
525 725 6.2484
526 726 6.2756
527 727 5.5655
528 728 6.6724
529 729 5.7651
530 730 7.3112
531 731 7.9982
532 732 4.8515
533 733 4.7733
534 734 5.4714
535 735 5.6971
536 736 4.6141
537 737 5.333
538 738 2.8768
539 739 2.9971
540 740 3.7772
541 741 3.0419
542 742 2.533
543 743 2.3947
544 744 4.5158
545 745 3.1481
546 746 2.3527
547 747 6.462
548 748 3.3952
549 749 4.4197
550 750 5.1424
551 751 3.1438
552 752 2.7031
553 753 5.0101
554 754 3.8683
555 755 3.7258
556 756 3.0184
557 757 5.1688
558 758 4.538
559 759 5.1952
560 760 6.4697
561 761 3.3437
562 762 5.4233
563 763 6.0077
564 764 7.281
565 765 6.4006
566 766 3.6083
567 767 6.3743
568 768 3.6292
569 769 2.5381
570 770 5.6393
571 771 2.5494
572 772 4.1446
573 773 3.327
574 774 4.2846
575 775 3.7006
576 776 4.6144
577 777 3.1965
578 778 3.3507
579 779 5.6601
580 780 3.1414
581 781 2.9907
582 782 2.5297
583 783 7.0548
584 784 5.6977
585 785 3.7699
586 786 6.0789
587 787 2.6126
588 788 6.0469
589 789 4.8516
590 790 3.2057
591 791 3.7829
592 792 6.0134
593 793 5.8435
594 794 4.9372
595 795 5.4506
596 796 6.5462
597 797 3.4221
598 798 5.6571
599 799 5.0329
600 800 4.9903
601 801 7.9163
602 802 6.0188
603 803 6.5483
604 804 4.6486
605 805 6.3355
606 806 5.7341
607 807 5.7312
608 808 7.8284
609 809 6.8864
610 810 6.5009
611 811 7.3992
612 812 7.5063
613 813 5.5351
614 814 5.2523
615 815 5.7825
616 816 6.732
617 817 4.7557
618 818 3.6791
619 819 3.9078
620 820 4.6641
621 821 5.2841
622 822 3.6096
623 823 5.22
624 824 2.8
625 825 2.7352
626 826 3.1817
627 827 2.4856
628 828 4.1965
629 829 3.9343
630 830 5.0867
631 831 3.8864
632 832 2.5698
633 833 6.4893
634 834 3.6674
635 835 3.6169
636 836 4.0417
637 837 2.7277
638 838 2.4281
639 839 3.6915
640 840 3.9286
641 841 2.6965
642 842 3.3096
643 843 3.7298
644 844 4.1118
645 845 2.4516
646 846 3.5354
647 847 3.8425
648 848 3.1416
649 849 2.4942
650 850 2.4203
651 851 2.2595
652 852 2.6588
653 853 2.8209
654 854 3.0403
655 855 2.6074
656 856 2.906
657 857 2.8249
658 858 4.7608
659 859 7.1475
660 860 5.3563
661 861 4.5044
662 862 2.8204
663 863 3.6521
664 864 2.4706
665 865 2.8963
666 866 2.8429
667 867 3.1744
668 868 2.4597
669 869 2.589
670 870 4.6657
671 871 3.1379
672 872 2.3135
673 873 5.0697
674 874 4.1543
675 875 3.8391
676 876 5.673
677 877 7.6559
678 878 4.6277
679 879 5.2371
680 880 4.7646
681 881 7.4695
682 882 7.4877
683 883 7.7869
684 884 7.5536
685 885 8.5486
686 886 6.7369
687 887 6.608
688 888 6.7492
689 889 7.7816
690 890 5.0946
691 891 3.3172
692 892 4.3945
693 893 2.2623
694 894 3.9494
695 895 3.8638
696 896 3.5772
697 897 3.4411
698 898 3.5967
699 899 2.5826
700 900 2.6695
701 901 3.6973
702 902 7.3379
703 903 5.0503
704 904 6.1804
705 905 4.5259
706 906 3.3466
707 907 3.9531
708 908 5.0353
709 909 4.9816
710 910 4.725
711 911 5.2624
712 912 7.121
713 913 4.9812
714 914 5.4865
715 915 4.7821
716 916 6.1762
717 917 7.4719
718 918 8.9419
719 919 6.4914
720 920 5.4483
721 921 7.7693
722 922 5.0108
723 923 6.5902
724 924 2.8201
725 925 8.3523
726 926 4.8775
727 927 5.5397
728 928 6.2645
729 929 6.4017
730 930 4.8977
731 931 4.8621
732 932 3.4092
733 933 6.1105
734 934 2.9916
735 935 2.7266
736 936 5.5273
737 937 4.4109
738 938 7.3834
739 939 8.5987
740 940 8.7059
741 941 6.09
742 942 9.1022
743 943 5.2117
744 944 3.9891
745 945 5.5504
746 946 3.1506
747 947 2.6813
748 948 3.3704
749 949 5.3774
750 950 5.7764
751 951 3.2422
752 952 3.8514
753 953 7.6735
754 954 5.233
755 955 9.3874
756 956 5.4631
757 957 4.3627
758 958 3.6564
759 959 5.6598
760 960 6.8593
761 961 6.9889
762 962 7.6565
763 963 8.4474
764 964 5.3923
765 965 7.6784
766 966 9.5046
767 967 7.5808
768 968 9.1826
769 969 4.201
770 970 8.5812
771 971 7.1697
772 972 6.8114
773 973 10.2687
774 974 9.4053
775 975 9.9866
776 976 7.0837
777 977 7.5688
778 978 5.7138
779 979 7.1015
780 980 7.9185
781 981 5.8959
782 982 5.5695
783 983 6.183
784 984 6.657
785 985 6.1455
786 986 7.8929
787 987 4.4008
788 988 7.9614
789 989 6.4624
790 990 6.8033
791 991 7.0697
792 992 5.1859
793 993 2.2996
794 994 6.1974
795 995 3.6899
796 996 3.6979
797 997 4.1065
798 998 3.0345
799 999 9.0932
800 1000 9.3228
801 1001 8.5349
802 1002 8.8559
803 1003 9.3306
804 1004 7.0281
805 1005 8.4839
806 1006 9.5142
807 1007 8.6688
808 1008 8.4545
809 1009 10.4396
810 1010 8.9595
811 1011 9.9121
812 1012 9.9537
813 1013 8.4809
814 1014 9.8203
815 1015 8.1582
816 1016 9.9104
817 1017 10.4455
818 1018 7.7562
819 1019 9.0832
820 1020 9.9692
821 1021 8.7537
822 1022 8.9004
823 1023 9.7051
824 1024 8.5318
825 1025 8.9381
826 1026 8.6847
827 1027 9.827
828 1028 9.226
829 1029 9.5732
830 1030 8.1765
831 1031 8.227
832 1032 8.5126
833 1033 7.7237
834 1034 8.1104
835 1035 9.4444
836 1036 8.6119
837 1037 7.8831
838 1038 8.5804
839 1039 8.3384
840 1040 8.7641
841 1041 7.5597
842 1042 10.0122
843 1043 8.6607
844 1044 10.5682
845 1045 6.9716
846 1046 8.1829
847 1047 7.7077
848 1048 8.2553
849 1049 5.0158
850 1050 10.4044
851 1051 9.2141
852 1052 7.5001
853 1053 6.0634
854 1054 6.8706
855 1055 5.5977
856 1056 7.4166
857 1057 10.8595
858 1058 9.1309
859 1059 8.4285
860 1060 9.4755
861 1061 8.9614
862 1062 7.6564
863 1063 8.0596
864 1064 8.5408
865 1065 8.0372
866 1066 7.9888
867 1067 8.889
868 1068 10.3075
869 1069 9.8526
870 1070 9.6793
871 1071 7.3366
872 1072 8.0811
873 1073 5.5772
874 1074 6.2838
875 1075 5.0631
876 1076 5.2515
877 1077 5.5203
878 1078 2.6698
879 1079 4.6463
880 1080 6.4774
881 1081 3.157
882 1082 4.65
883 1083 5.4556
884 1084 3.7388
885 1085 8.1969
886 1086 6.7796
887 1087 3.1825
888 1088 4.5558
889 1089 3.3391
890 1090 6.1013
891 1091 4.4762
892 1092 3.2285
893 1093 7.0945
894 1094 5.982
895 1095 4.6538
896 1096 5.6228
897 1097 8.5835
898 1098 4.265
899 1099 6.3317
900 1100 5.3223
901 1101 6.1066
902 1102 8.9124
903 1103 5.554
904 1104 2.5739
905 1105 4.0994
906 1106 7.9027
907 1107 4.6881
908 1108 5.6159
909 1109 5.5515
910 1110 8.7315
911 1111 4.1318
912 1112 3.7182
913 1113 3.4698
914 1114 5.7359
915 1115 8.3217
916 1116 6.3614
917 1117 6.3431
918 1118 5.5402
919 1119 5.6904
920 1120 4.0955
921 1121 4.5874
922 1122 5.3721
923 1123 6.9074
924 1124 7.0832
925 1125 6.8683
926 1126 4.8166
927 1127 4.6697
928 1128 5.0156
929 1129 4.2085
930 1130 4.546
931 1131 3.2037
932 1132 5.9541
933 1133 5.2963
934 1134 5.0466
935 1135 4.7966
936 1136 4.9993
937 1137 3.7832
938 1138 3.3311
939 1139 4.9432
940 1140 4.7457
941 1141 6.4174
942 1142 4.6717
943 1143 10.6378
944 1144 6.7203
945 1145 5.1526
946 1146 5.9785
947 1147 6.3002
948 1148 10.2265
949 1149 7.6649
950 1150 4.9473
951 1151 9.8635
952 1152 8.0544
953 1153 9.0662
954 1154 8.8517
955 1155 7.1815
956 1156 7.9934
957 1157 5.7244
958 1158 6.5401
959 1159 4.093
960 1160 4.7892
961 1161 5.1552
962 1162 5.0282
963 1163 5.5197
964 1164 6.0138
965 1165 4.2391
966 1166 4.5611
967 1167 8.2575
968 1168 5.9093
969 1169 7.3222
970 1170 5.0995
971 1171 6.9627
972 1172 5.9732
973 1173 6.9412
974 1174 8.1017
975 1175 7.8221
976 1176 6.9138
977 1177 6.2903
978 1178 8.3242
979 1179 7.3452
980 1180 6.0426
981 1181 7.2331
982 1182 6.3777
983 1183 4.3811
984 1184 8.5352
985 1185 9.4664
986 1186 7.1163
987 1187 6.0478
988 1188 5.0344
989 1189 9.0892
990 1190 8.8621
991 1191 7.156
992 1192 6.5565
993 1193 6.3527
994 1194 6.5501
995 1195 5.8026
996 1196 6.1045
997 1197 7.2082
998 1198 5.0127
999 1199 6.4524
1000 1200 4.9022
1001 1201 8.7564
1002 1202 5.6088
1003 1203 4.5781
1004 1204 5.089
1005 1205 7.2889
1006 1206 8.0756
1007 1207 6.2925
1008 1208 6.1958
1009 1209 5.4793
1010 1210 5.9957
1011 1211 7.4759
1012 1212 4.8835
1013 1213 6.54
1014 1214 5.6768
1015 1215 8.5137
1016 1216 7.3515
1017 1217 9.3454
1018 1218 8.7719
1019 1219 8.325
1020 1220 5.9363
1021 1221 7.2679
1022 1222 6.5379
1023 1223 7.8634
1024 1224 8.3138
1025 1225 6.0709
1026 1226 6.8684
1027 1227 6.6549
1028 1228 6.7967
1029 1229 4.5876
1030 1230 6.8376
1031 1231 4.5601
1032 1232 6.2724
1033 1233 5.5951
1034 1234 7.5873
1035 1235 5.0491
1036 1236 5.3848
1037 1237 3.4513
1038 1238 2.5004
1039 1239 2.4305
1040 1240 3.3926
1041 1241 4.0255
1042 1242 2.1584
1043 1243 5.7938
1044 1244 5.1381
1045 1245 7.3974
1046 1246 6.7629
1047 1247 5.0377
1048 1248 5.4742
1049 1249 6.4143
1050 1250 9.5672
1051 1251 5.7591
1052 1252 5.4665
1053 1253 2.7348
1054 1254 5.1805
1055 1255 2.4197
1056 1256 2.4069
1057 1257 2.6336
1058 1258 3.3427
1059 1259 2.9168
1060 1260 3.3358
1061 1261 3.7591
1062 1262 3.4145
1063 1263 4.837
1064 1264 3.0507
1065 1265 5.7754
1066 1266 7.2792
1067 1267 7.3692
1068 1268 7.831
1069 1269 8.1035
1070 1270 4.4178
1071 1271 5.5744
1072 1272 4.7588
1073 1273 7.087
1074 1274 7.1613
1075 1275 7.8927
1076 1276 8.1341
1077 1277 3.9938
1078 1278 6.4478
1079 1279 7.8269
1080 1280 7.5829
1081 1281 7.7124
1082 1282 5.3098
1083 1283 6.2699
1084 1284 8.5743
1085 1285 2.4902
1086 1286 8.4955
1087 1287 9.0315
1088 1288 9.2552
1089 1289 7.6483
1090 1290 5.0131
1091 1291 4.8374
1092 1292 3.1225
1093 1293 4.5792
1094 1294 4.5992
1095 1295 6.8199
1096 1296 8.7202
1097 1297 7.7735
1098 1298 2.0254
1099 1299 2
1100 1300 2.2728
1101 1301 2.5938
1102 1302 6.4784
1103 1303 3.1423
1104 1304 2.6273
1105 1305 2.6507
1106 1306 2.9979
1107 1307 2.9252
1108 1308 2.9059
1109 1309 2.6777
1110 1310 2.2883
1111 1311 2.7838
1112 1312 2.5742
1113 1313 2.6972
1114 1314 2.7045
1115 1315 2.816
1116 1316 2.3066
1117 1317 3.7304
1118 1318 2.4155
1119 1319 3.4399
1120 1320 6.1371
1121 1321 9.9032
1122 1322 9.5716
1123 1323 6.6311
1124 1324 9.1353
1125 1325 8.3133
1126 1326 9.2253
1127 1327 5.6425
1128 1328 3.4219
1129 1329 4.3024
1130 1330 3.7282
1131 1331 3.1075
1132 1332 2.3112
1133 1333 2.5601
1134 1334 2.911
1135 1335 2.4147
1136 1336 2.6958
1137 1337 2.6092
1138 1338 5.2737
1139 1339 7.7122
1140 1340 2.9543
1141 1341 2.2335
1142 1342 2.4595
1143 1343 5.4491
1144 1344 4.8109
1145 1345 3.5481
1146 1346 5.1948
1147 1347 4.3569
1148 1348 4.8709
1149 1349 8.7719
1150 1350 4.6925
1151 1351 4.6722
1152 1352 2.5017
1153 1353 5.4797
1154 1354 3.5746
1155 1355 3.7807
1156 1356 2.5073
1157 1357 5.6333
1158 1358 4.9167
1159 1359 2.5286
1160 1360 2.8587
1161 1361 3.2025
1162 1362 3.7798
1163 1363 3.433
1164 1364 4.0231
1165 1365 7.8163
1166 1366 7.7304
1167 1367 6.0439
1168 1368 3.3546
1169 1369 2.2492
1170 1370 6.0943
1171 1371 10.4222
1172 1372 8.6186
1173 1373 2.8404
1174 1374 2.3076
1175 1375 2.7643
1176 1376 2.6516
1177 1377 2.7295
1178 1378 2.2021
1179 1379 2.6968
1180 1380 2.8887
1181 1381 2.751
1182 1382 2.5596
1183 1383 3.5149
1184 1384 2.3665
1185 1385 3.0885
1186 1386 3.2037
1187 1387 2.1495
1188 1388 5.8731
1189 1389 3.9565
1190 1390 2.401
1191 1391 2.3089
1192 1392 3.3391
1193 1393 4.4004
1194 1394 6.7793
1195 1395 5.0962
1196 1396 2.6051
1197 1397 4.9225
1198 1398 4.6984
1199 1399 7.0508
1200 1400 10.0245
1201 1401 7.8758
1202 1402 5.2929
1203 1403 8.3383
1204 1404 5.6787
1205 1405 7.7092
1206 1406 7.0206
1207 1407 9.3859
1208 1408 7.4747
1209 1409 7.4371
1210 1410 8.4704
1211 1411 2.5823
1212 1412 5.8285
1213 1413 3.6512
1214 1414 2.406
1215 1415 2.1013
1216 1416 2.7272
1217 1417 2.7499
1218 1418 3.3663
1219 1419 2.5461
1220 1420 2.3676
1221 1421 2.4477
1222 1422 2.9803
1223 1423 2.5374
1224 1424 3.7642
1225 1425 2.9771
1226 1426 3.1938
1227 1427 5.5811
1228 1428 4.01
1229 1429 4.4728
1230 1430 4.9781
1231 1431 5.4491
1232 1432 4.2833
1233 1433 4.5777
1234 1434 4.4175
1235 1435 7.239
1236 1436 4.0602
1237 1437 10.32
1238 1438 5.5919
1239 1439 5.5988
1240 1440 8.4311
1241 1441 7.3254
1242 1442 4.0564
1243 1443 6.6434
1244 1444 14.9546
1245 1445 12.8534
1246 1446 14.4619
1247 1447 12.7469
1248 1448 11.6885
1249 1449 6.3028
1250 1450 9.8875
1251 1451 5.7333
1252 1452 10.2355
1253 1453 3.9538
1254 1454 8.7019
1255 1455 13.7908
1256 1456 11.9002
1257 1457 11.3655
1258 1458 11.696
1259 1459 12.0291
1260 1460 11.4175
1261 1461 13.1092
1262 1462 13.3124
1263 1463 7.8182
1264 1464 11.8672
1265 1465 12.2738
1266 1466 7.3337
1267 1467 7.853
1268 1468 10.7822
1269 1469 8.8212
1270 1470 5.5392
1271 1471 2.31
1272 1472 7.6599
1273 1473 11.0275
1274 1474 5.6684
1275 1475 5.7172
1276 1476 3.6072
1277 1477 8.2884
1278 1478 2.2503
1279 1479 2.5049
1280 1480 2.5312
1281 1481 2.6709
1282 1482 2.1579
1283 1483 2.0941
1284 1484 2.6853
1285 1485 3.1378
1286 1486 3.5085
1287 1487 2.9225
1288 1488 2.5866
1289 1489 2.8165
1290 1490 2.0301
1291 1491 2.2467
1292 1492 3.3219
1293 1493 2.057
1294 1494 2.2492
1295 1495 2.1327
1296 1496 2.0178
1297 1497 2.4262
1298 1498 2.5045
1299 1499 2.5911
1300 1500 2.2394
1301 1501 2.0755
1302 1502 2.9844
1303 1503 2.7358
1304 1504 3.4081
1305 1505 3.7437
1306 1506 2.059
1307 1507 3.7157
1308 1508 2.3818
1309 1509 3.0898
1310 1510 2.1893
1311 1511 2.2769
1312 1512 2.5296
1313 1513 2.1422
1314 1514 2.6147
1315 1515 2.3576
1316 1516 2.3727
1317 1517 3.0497
1318 1518 3.5493
1319 1519 2.6574
1320 1520 3.4094
1321 1521 3.7721
1322 1522 2.3509
1323 1523 2.1317
1324 1524 2.1776
1325 1525 2.7285
1326 1526 2.2236
1327 1527 2.4253
1328 1528 2.9326
1329 1529 3.5603
1330 1530 2.9465
1331 1531 2.6134
1332 1532 2.744
1333 1533 2.9329
1334 1534 2.2623
1335 1535 2.3671
1336 1536 2.4172
1337 1537 2.3712
1338 1538 2.0639
1339 1539 3.6995
1340 1540 2.6295
1341 1541 3.7337
1342 1542 2.8648
1343 1543 2.6075
1344 1544 2.503
1345 1545 2.6046
1346 1546 2.6235
1347 1547 2.3967
1348 1548 2.2233
1349 1549 2.4221
1350 1550 2.3071
1351 1551 2.5405
1352 1552 2.1154
1353 1553 2.7908
1354 1554 2.4653
1355 1555 2.4919
1356 1556 2.5574
1357 1557 2.4605
1358 1558 3.3515
1359 1559 2.8655
1360 1560 2.68
1361 1561 2.6073
1362 1562 2.4278
1363 1563 2.7806
1364 1564 2.5185
1365 1565 2.2311
1366 1566 3.3355
1367 1567 2.7122
1368 1568 2.4859
1369 1569 2.4292
1370 1570 2.9301
1371 1571 2.7396
1372 1572 3.9415
1373 1573 3.2544
1374 1574 3.5661
1375 1575 2.724
1376 1576 2.7617
1377 1577 2.5999
1378 1578 2.6534
1379 1579 2.6927
1380 1580 2.6281
1381 1581 3.4062
1382 1582 3.3637
1383 1583 3.4104
1384 1584 2.4351
1385 1585 2.7076
1386 1586 2.711
1387 1587 2.2687
1388 1588 2.5175
1389 1589 2.3023
1390 1590 2.6563
1391 1591 2.9486
1392 1592 2.3998
1393 1593 2.2988
1394 1594 2.85
1395 1595 3.9088
1396 1596 3.3883
1397 1597 2.5262
1398 1598 3.0505
1399 1599 2.6461
1400 1600 3.2201
1401 1601 2.3307
1402 1602 2.5306
1403 1603 3.8631
1404 1604 3.991
1405 1605 4.434
1406 1606 3.5546
1407 1607 3.952
1408 1608 2.4118
1409 1609 2.8674
1410 1610 2.4301
1411 1611 2.8202
1412 1612 2.507
1413 1613 2.4805
1414 1614 2.104
1415 1615 2.648
1416 1616 2.3672
1417 1617 2.4094
1418 1618 2.137
1419 1619 2.4321
1420 1620 2.3052
1421 1621 2.2025
1422 1622 2.9325
1423 1623 2.5861
1424 1624 2.5221
1425 1625 2.191
1426 1626 2.8078
1427 1627 2.1744
1428 1628 2.1048
1429 1629 2.6965
1430 1630 2.3917
1431 1631 2.3012
1432 1632 2.7
1433 1633 2.8806
1434 1634 2.0497
1435 1635 2.244
1436 1636 2.8927
1437 1637 2.9856
1438 1638 3.4318
1439 1639 2.7676
1440 1640 2.7686
1441 1641 4.7966
1442 1642 3.3935
1443 1643 2.5077
1444 1644 2.813
1445 1645 2.3467
1446 1646 2.2652
1447 1647 3.1554
1448 1648 2.6447
1449 1649 3.6399
1450 1650 3.7156
1451 1651 2.9167
1452 1652 2.7624
1453 1653 2.4853
1454 1654 2.8828
1455 1655 2.1251
1456 1656 2.8709
1457 1657 2.1604
1458 1658 2.4633
1459 1659 2.2711
1460 1660 3.5866
1461 1661 2.1364
1462 1662 2.2181
1463 1663 3.9336
1464 1664 3.058
1465 1665 2.1897
1466 1666 3.4521
1467 1667 4.7982
1468 1668 7.1503
1469 1669 5.0381
1470 1670 3.826
1471 1671 9.4996
1472 1672 8.8086
1473 1673 8.979
1474 1674 8.9477
1475 1675 6.9197
1476 1676 8.0426
1477 1677 8.0513
1478 1678 5.0882
1479 1679 6.8125
1480 1680 7.6745
1481 1681 7.6857
1482 1682 6.5465
1483 1683 7.5822
1484 1684 7.8892
1485 1685 7.1313
1486 1686 6.8078
1487 1687 6.4401
1488 1688 4.9361
1489 1689 5.6996
1490 1690 5.4774
1491 1691 5.6059
1492 1692 4.6921
1493 1693 7.422
1494 1694 10.8936
1495 1695 12.7204
1496 1696 9.5677
1497 1697 9.3392
1498 1698 8.9659
1499 1699 9.6028
1500 1700 6.7447
1501 1701 7.892
1502 1702 9.825
1503 1703 8.3094
1504 1704 8.4281
1505 1705 7.5419
1506 1706 7.7254
1507 1707 7.3494
1508 1708 7.7179
1509 1709 6.4592
1510 1710 8.4196
1511 1711 6.3869
1512 1712 8.2788
1513 1713 8.0184
1514 1714 7.2541
1515 1715 8.6844
1516 1716 7.8548
1517 1717 7.4613
1518 1718 7.2313
1519 1719 8.6147
1520 1720 9.0627
1521 1721 6.9873
1522 1722 6.3293
1523 1723 7.5481
1524 1724 7.4229
1525 1725 8.5429
1526 1726 6.7357
1527 1727 7.4148
1528 1728 7.824
1529 1729 8.1278
1530 1730 6.5507
1531 1731 8.0726
1532 1732 7.9781
1533 1733 6.9622
1534 1734 9.1697
1535 1735 7.8159
1536 1736 8.8528
1537 1737 9.7776
1538 1738 8.3505
1539 1739 8.5365
1540 1740 8.1572
1541 1741 8.5643
1542 1742 9.9459
1543 1743 10.4467
1544 1744 12.2837
1545 1745 9.183
1546 1746 9.9074
1547 1747 8.2308
1548 1748 9.6114
1549 1749 8.9142
1550 1750 8.4776
1551 1751 8.5931
1552 1752 9.4887
1553 1753 8.3203
1554 1754 9.6784
1555 1755 10.2396
1556 1756 10.5245
1557 1757 8.71
1558 1758 9.3675
1559 1759 8.7021
1560 1760 8.8146
1561 1761 10.3758
1562 1762 9.7623
1563 1763 8.997
1564 1764 4.3704
1565 1765 3.9117
1566 1766 4.3534
1567 1767 7.5121
1568 1768 6.7567
1569 1769 8.2046
1570 1770 8.1401
1571 1771 9.624
1572 1772 7.1202
1573 1773 8.3423
1574 1774 7.6097
1575 1775 9.7074
1576 1776 9.2108
1577 1777 10.5598
1578 1778 4.4285
1579 1779 5.5587
1580 1780 8.5284
1581 1781 8.3481
1582 1782 7.342
1583 1783 8.127
1584 1784 8.2718
1585 1785 9.26
1586 1786 8.7897
1587 1787 10.0748
1588 1788 6.8836
1589 1789 6.986
1590 1790 9.0966
1591 1791 9.1223
1592 1792 9.3566
1593 1793 10.4075
1594 1794 10.3946
1595 1795 8.8528
1596 1796 7.8529
1597 1797 9.613
1598 1798 9.4544
1599 1799 8.4311
1600 1800 8.7279
1601 1801 9.9262
1602 1802 8.8222
1603 1803 8.1252
1604 1804 7.85
1605 1805 6.5666
1606 1806 7.5546
1607 1807 8.2224
1608 1808 7.9201
1609 1809 8.2776
1610 1810 8.1187
1611 1811 9.1733
1612 1812 8.523
1613 1813 7.3699
1614 1814 8.4177
1615 1815 10.0419
1616 1816 8.6356
1617 1817 8.414
1618 1818 6.9501
1619 1819 8.5913
1620 1820 10.6475
1621 1821 10.1569
1622 1822 10.1051
1623 1823 9.235
1624 1824 8.1579
1625 1825 8.0922
1626 1826 8.6986
1627 1827 7.5977
1628 1828 7.6767
1629 1829 8.5348
1630 1830 8.6404
1631 1831 8.7088
1632 1832 9.0938
1633 1833 7.855
1634 1834 9.1519
1635 1835 9.2228
1636 1836 9.286
1637 1837 8.351
1638 1838 7.4814
1639 1839 9.5279
1640 1840 10.0799
1641 1841 7.614
1642 1842 8.0699
1643 1843 7.8321
1644 1844 8.481
1645 1845 7.4115
1646 1846 8.3445
1647 1847 9.231
1648 1848 8.4299
1649 1849 8.5258
1650 1850 6.6571
1651 1851 7.6429
1652 1852 3.2077
1653 1853 2.7928
1654 1854 7.3914
1655 1855 7.7955
1656 1856 7.794
1657 1857 6.2606
1658 1858 5.0755
1659 1859 5.8264
1660 1860 6.0247
1661 1861 7.156
1662 1862 7.7362
1663 1863 8.2722
1664 1864 7.1679
1665 1865 7.8337
1666 1866 9.0243
1667 1867 8.6103
1668 1868 6.7388
1669 1869 7.9992
1670 1870 8.5582
1671 1871 5.9965
1672 1872 7.587
1673 1873 8.1989
1674 1874 7.2492
1675 1875 8.1296
1676 1876 2.2663
1677 1877 8.5112
1678 1878 7.2107
1679 1879 7.1081
1680 1880 6.4248
1681 1881 6.7486
1682 1882 6.5408
1683 1883 6.1864
1684 1884 7.0869
1685 1885 7.2039
1686 1886 6.7493
1687 1887 7.1622
1688 1888 7.5829
1689 1889 4.7838
1690 1890 7.6057
1691 1891 3.9441
1692 1892 7.0115
1693 1893 5.9269
1694 1894 7.6441
1695 1895 9.4993
1696 1896 5.5719
1697 1897 9.2082
1698 1898 4.7489
1699 1899 5.7751
1700 1900 7.4812
1701 1901 6.479
1702 1902 7.6279
1703 1903 5.0499
1704 1904 7.9173
1705 1905 5.9088
1706 1906 8.8046
1707 1907 8.0296
1708 1908 9.1663
1709 1909 9.1286
1710 1910 2.6737
1711 1911 4.4655
1712 1912 7.5898
1713 1913 6.8784
1714 1914 6.8831
1715 1915 8.0179
1716 1916 6.7168
1717 1917 6.5793
1718 1918 4.8455
1719 1919 7.109
1720 1920 6.1992
1721 1921 3.5195
1722 1922 3.6461
1723 1923 6.0585
1724 1924 6.5141
1725 1925 8.8591
1726 1926 6.1646
1727 1927 8.0745
1728 1928 8.9209
1729 1929 8.7606
1730 1930 2.0993
1731 1931 4.4676
1732 1932 4.4241
1733 1933 2.8963
1734 1934 2.8762
1735 1935 2.2697
1736 1936 2.3342
1737 1937 2.9826
1738 1938 2.8074
1739 1939 3.6802
1740 1940 5.8563
1741 1941 3.4303
1742 1942 2.8922
1743 1943 3.4787
1744 1944 4.1366
1745 1945 2.597
1746 1946 7.6073
1747 1947 5.9425
1748 1948 8.6005
1749 1949 8.1354
1750 1950 2.5293
1751 1951 3.9438
1752 1952 3.6056
1753 1953 3.726
1754 1954 3.7455
1755 1955 3.8487
1756 1956 2.1085
1757 1957 3.3537
1758 1958 4.4786
1759 1959 2.7912
1760 1960 3.7325
1761 1961 2.2089
1762 1962 5.1428
1763 1963 2.2452
1764 1964 2.2779
1765 1965 3.6884
1766 1966 3.6247
1767 1967 2.697
1768 1968 4.0195
1769 1969 3.7381
1770 1970 4.25
1771 1971 2.6236
1772 1972 2.5443
1773 1973 2.5723
1774 1974 5.856
1775 1975 3.9393
1776 1976 7.0509
1777 1977 7.131
1778 1978 4.8456
1779 1979 7.1161
1780 1980 3.4566
1781 1981 5.7286
1782 1982 6.4403
1783 1983 4.1468
1784 1984 6.5471
1785 1985 3.3185
1786 1986 2.6868
1787 1987 2.9365
1788 1988 8.1187
1789 1989 6.9315
1790 1990 2.8808
1791 1991 3.0139
1792 1992 2.9838
1793 1993 2.5962
1794 1994 4.5264
1795 1995 7.1739
1796 1996 4.3882
1797 1997 2.849
1798 1998 5.7366
1799 1999 5.5244
1800 2000 3.9881
1801 2001 3.3158
1802 2002 2.6143
1803 2003 3.5534
1804 2004 5.4169
1805 2005 4.6846
1806 2006 4.0966
1807 2007 5.5504
1808 2008 6.7771
1809 2009 6.1781
1810 2010 6.2411
1811 2011 5.6913
1812 2012 6.0069
1813 2013 6.5129
1814 2014 9.1675
1815 2015 7.7688
1816 2016 3.0468
1817 2017 5.6553
1818 2018 9.1742
1819 2019 6.9596
1820 2020 5.6861
1821 2021 3.7956
1822 2022 3.9565
1823 2023 2.2572
1824 2024 5.0816
1825 2025 7.5227
1826 2026 5.0831
1827 2027 5.303
1828 2028 5.1598
1829 2029 4.7944
1830 2030 7.2052
1831 2031 6.548
1832 2032 4.1039
1833 2033 3.4555
1834 2034 4.0461
1835 2035 6.9798
1836 2036 6.958
1837 2037 6.2712
1838 2038 6.0356
1839 2039 5.7611
1840 2040 2.7965
1841 2041 4.4503
1842 2042 3.5999
1843 2043 3.9161
1844 2044 7.471
1845 2045 5.3871
1846 2046 5.2888
1847 2047 4.8469
1848 2048 8.9981
1849 2049 7.2936
1850 2050 6.1829
1851 2051 6.852
1852 2052 4.7027
1853 2053 4.521
1854 2054 3.0477
1855 2055 3.7804
1856 2056 7.4072
1857 2057 7.822
1858 2058 6.8401
1859 2059 6.7141
1860 2060 4.7982
1861 2061 4.8268
1862 2062 4.1109
1863 2063 4.2109
1864 2064 2.901
1865 2065 4.9246
1866 2066 4.5855
1867 2067 4.4257
1868 2068 2.5067
1869 2069 5.9824
1870 2070 5.3661
1871 2071 6.6785
1872 2072 6.4195
1873 2073 4.2648
1874 2074 5.2697
1875 2075 4.0567
1876 2076 4.9903
1877 2077 6.3283
1878 2078 5.4554
1879 2079 5.5727
1880 2080 5.4637
1881 2081 5.1271
1882 2082 2.2314
1883 2083 2.6351
1884 2084 2.9657
1885 2085 4.5007
1886 2086 4.5398
1887 2087 5.5941
1888 2088 5.0406
1889 2089 5.5555
1890 2090 6.2235
1891 2091 4.3954
1892 2092 4.0496
1893 2093 7.0117
1894 2094 6.6356
1895 2095 5.2068
1896 2096 5.116
1897 2097 4.4425
1898 2098 2.3379
1899 2099 5.0216
1900 2100 4.1431
1901 2101 5.726
1902 2102 3.8754
1903 2103 3.1465
1904 2104 5.3375
1905 2105 8.9034
1906 2106 7.6719
1907 2107 10.3936
1908 2108 10.2029
1909 2109 7.3296
1910 2110 7.2684
1911 2111 5.9296
1912 2112 2.9775
1913 2113 9.1975
1914 2114 7.7352
1915 2115 10.4581
1916 2116 8.6738
1917 2117 4.4392
1918 2118 4.229
1919 2119 8.3469
1920 2120 6.8432
1921 2121 7.6866
1922 2122 6.2199
1923 2123 5.3466
1924 2124 5.0646
1925 2125 6.9662
1926 2126 6.2906
1927 2127 4.8056
1928 2128 6.8567
1929 2129 5.3645
1930 2130 3.0512
1931 2131 6.4012
1932 2132 6.2742
1933 2133 4.4534
1934 2134 5.742
1935 2135 4.9185
1936 2136 6.1509
1937 2137 7.4094
1938 2138 6.6259
1939 2139 6.024
1940 2140 5.6334
1941 2141 2.4124
1942 2142 3.9246
1943 2143 5.0104
1944 2144 4.4675
1945 2145 6.4531
1946 2146 6.562
1947 2147 8.7757
1948 2148 8.1765
1949 2149 5.811
1950 2150 8.736
1951 2151 6.7021
1952 2152 5.2711
1953 2153 4.684
1954 2154 5.2877
1955 2155 5.2117
1956 2156 6.7418
1957 2157 6.9897
1958 2158 6.6649
1959 2159 2.8579
1960 2160 4.3586
1961 2161 3.1886
1962 2162 3.5097
1963 2163 3.9302
1964 2164 6.9895
1965 2165 6.0347
1966 2166 7.7789
1967 2167 4.2668
1968 2168 2.8082
1969 2169 9.1843
1970 2170 9.0553
1971 2171 6.6162
1972 2172 8.4735
1973 2173 5.0365
1974 2174 5.2849
1975 2175 5.105
1976 2176 5.1331
1977 2177 4.8226
1978 2178 3.6102
1979 2179 2.7719
1980 2180 3.1877
1981 2181 4.1585
1982 2182 3.3234
1983 2183 4.3462
1984 2184 3.3604
1985 2185 4.6412
1986 2186 3.4529
1987 2187 3.5422
1988 2188 5.0207
1989 2189 3.4689
1990 2190 4.0103
1991 2191 3.8962
1992 2192 3.9879
1993 2193 4.1025
1994 2194 4.706
1995 2195 6.1826
1996 2196 2.6343
1997 2197 2.6892
1998 2198 3.0249
1999 2199 2.7839
2000 2200 2.3418
2001 2201 2.6747
2002 2202 2.7259
2003 2203 2.7122
2004 2204 2.3016
2005 2205 2.4146
2006 2206 2.717
2007 2207 2.3582
2008 2208 2.6217
2009 2209 3.4728
2010 2210 3.339
2011 2211 2.8518
2012 2212 2.2421
2013 2213 3.3312
2014 2214 5.1897
2015 2215 2.8289
2016 2216 2.7033
2017 2217 2.2773
2018 2218 4.3467
2019 2219 3.5563
2020 2220 2.6503
2021 2221 5.0679
2022 2222 2.1332
2023 2223 2.5167
2024 2224 2.8317
2025 2225 2.7809
2026 2226 2.8247
2027 2227 4.3652
2028 2228 3.1055
2029 2229 2.8491
2030 2230 4.7489
2031 2231 2.8135
2032 2232 4.0978
2033 2233 4.386
2034 2234 4.044
2035 2235 5.7697
2036 2236 2.429
2037 2237 2.4398
2038 2238 3.3214
2039 2239 2.2045
2040 2240 2.1258
2041 2241 4.0383
2042 2242 3.8256
2043 2243 4.1826
2044 2244 4.0676
2045 2245 3.3379
2046 2246 2.4675
2047 2247 4.872
2048 2248 2.6928
2049 2249 2.0954
2050 2250 2.8318
2051 2251 2.5733
2052 2252 2.9539
2053 2253 2.7196
2054 2254 2.4659
2055 2255 3.5791
2056 2256 2.6941
2057 2257 2.8854
2058 2258 2.7084
2059 2259 3.6421
2060 2260 3.3988
2061 2261 4.8193
2062 2262 2.6945
2063 2263 3.7882
2064 2264 4.3242
2065 2265 3.8821
2066 2266 4.5817
2067 2267 4.6477
2068 2268 2.8371
2069 2269 4.6242
2070 2270 2.4704
2071 2271 2.5849
2072 2272 3.6293
2073 2273 2.9178
2074 2274 3.1576
2075 2275 2.9716
2076 2276 2.6784
2077 2277 2.7454
2078 2278 3.7852
2079 2279 4.0226
2080 2280 5.3324
2081 2281 4.7246
2082 2282 8.391
2083 2283 6.8895
2084 2284 6.1061
2085 2285 5.5176
2086 2286 6.9628
2087 2287 6.3975
2088 2288 5.3765
2089 2289 2.719
2090 2290 2.9913
2091 2291 2.2443
2092 2292 3.8174
2093 2293 7.569
2094 2294 7.6756
2095 2295 6.5123
2096 2296 6.3183
2097 2297 8.6599
2098 2298 5.7228
2099 2299 6.0936
2100 2300 5.9164
2101 2301 5.7378
2102 2302 6.1996
2103 2303 5.2602
2104 2304 3.9957
2105 2305 4.2353
2106 2306 4.5247
2107 2307 6.9311
2108 2308 6.065
2109 2309 9.5488
2110 2310 5.191
2111 2311 4.8953
2112 2312 6.2825
2113 2313 5.2806
2114 2314 7.0935
2115 2315 6.2831
2116 2316 6.6038
2117 2317 7.8636
2118 2318 6.058
2119 2319 8.3466
2120 2320 5.1282
2121 2321 5.8
2122 2322 6.5424
2123 2323 4.511
2124 2324 4.7569
2125 2325 4.6127
2126 2326 3.5964
2127 2327 4.3604
2128 2328 8.697
2129 2329 5.152
2130 2330 7.8354
2131 2331 4.9935
2132 2332 5.4184
2133 2333 5.0581
2134 2334 6.6195
2135 2335 3.8824
2136 2336 7.121
2137 2337 2.484
2138 2338 4.1801
2139 2339 6.7389
2140 2340 6.3519
2141 2341 2.6825
2142 2342 7.5135
2143 2343 8.0018
2144 2344 8.9686
2145 2345 7.1899
2146 2346 5.5408
2147 2347 5.7909
2148 2348 6.6729
2149 2349 4.941
2150 2350 4.2055
2151 2351 4.237
2152 2352 3.9519
2153 2353 5.1561
2154 2354 5.6559
2155 2355 7.1376
2156 2356 5.517
2157 2357 7.3067
2158 2358 9.8129
2159 2359 8.0718
2160 2360 7.6863
2161 2361 9.534
2162 2362 8.2187
2163 2363 9.3216
2164 2364 6.7933
2165 2365 9.4521
2166 2366 5.0636
2167 2367 7.301
2168 2368 6.8744
2169 2369 4.2327
2170 2370 10.3364
2171 2371 7.754
2172 2372 9.3243
2173 2373 9.4859
2174 2374 8.2339
2175 2375 7.2964
2176 2376 4.741
2177 2377 6.6693
2178 2378 4.9016
2179 2379 3.8566
2180 2380 4.25
2181 2381 4.1487
2182 2382 4.1272
2183 2383 5.162
2184 2384 3.2782
2185 2385 3.8832
2186 2386 4.3444
2187 2387 2.543
2188 2388 3.2293
2189 2389 2.8155
2190 2390 2.5822
2191 2391 3.3633
2192 2392 5.2872
2193 2393 3.6102
2194 2394 4.0961
2195 2395 3.9722
2196 2396 3.8591
2197 2397 4.0971
2198 2398 4.9687
2199 2399 3.9412
2200 2400 7.4281
2201 2401 8.0779
2202 2402 8.335
2203 2403 7.0028
2204 2404 8.3305
2205 2405 5.0889
2206 2406 5.7308
2207 2407 3.5119
2208 2408 3.8339
2209 2409 5.6023
2210 2410 4.576
2211 2411 2.2214
2212 2412 5.906
2213 2413 7.1293
2214 2414 9.4987
2215 2415 7.4787
2216 2416 9.3104
2217 2417 7.9525
2218 2418 5.9225
2219 2419 6.376
2220 2420 6.6913
2221 2421 8.6716
2222 2422 6.5936
2223 2423 5.4275
2224 2424 6.7983
2225 2425 3.7593
2226 2426 4.6637
2227 2427 4.6334
2228 2428 6.5494
2229 2429 7.8601
2230 2430 7.2928
2231 2431 8.7571
2232 2432 6.0482
2233 2433 6.4059
2234 2434 6.8864
2235 2435 10.7206
2236 2436 8.1159
2237 2437 7.479
2238 2438 10.5722
2239 2439 10.2229
2240 2440 11.8127
2241 2441 10.6478
2242 2442 10.9356
2243 2443 6.8404
2244 2444 4.3437
2245 2445 2.6394
2246 2446 5.5608
2247 2447 5.9812
2248 2448 8.459
2249 2449 3.1686
2250 2450 6.1883
2251 2451 2.8099
2252 2452 2.7773
2253 2453 2.484
2254 2454 2.6936
2255 2455 6.5828
2256 2456 7.3652
2257 2457 5.3589
2258 2458 7.028
2259 2459 5.8552
2260 2460 4.4177
2261 2461 6.5741
2262 2462 9.6632
2263 2463 6.5406
2264 2464 6.8597
2265 2465 5.5597
2266 2466 9.0021
2267 2467 7.386
2268 2468 14.6045
2269 2469 8.2446
2270 2470 11.9095
2271 2471 10.1639
2272 2472 13.1564
2273 2473 7.5843
2274 2474 5.9405
2275 2475 7.1692
2276 2476 5.9611
2277 2477 9.2759
2278 2478 5.2056
2279 2479 5.7503
2280 2480 4.7585
2281 2481 2.8521
2282 2482 4.9812
2283 2483 2.5456
2284 2484 2.8807
2285 2485 2.9397
2286 2486 3.5841
2287 2487 8.9797
2288 2488 2.1529
2289 2489 2.7918
2290 2490 4.7824
2291 2491 6.9207
2292 2492 3.5235
2293 2493 4.3169
2294 2494 2.468
2295 2495 4.581
2296 2496 5.9619
2297 2497 6.7125
2298 2498 6.8758
2299 2499 5.1408
2300 2500 6.5365
2301 2501 4.1646
2302 2502 8.2719
2303 2503 7.3787
2304 2504 9.0142
2305 2505 9.1216
2306 2506 4.7311
2307 2507 2.7509
2308 2508 7.7584
2309 2509 12.3375
2310 2510 5.4837
2311 2511 2.0297
2312 2512 10.1982
2313 2513 6.1222
2314 2514 6.7788
2315 2515 6.9074
2316 2516 8.5807
2317 2517 9.7493
2318 2518 8.1216
2319 2519 5.0244
2320 2520 9.3192
2321 2521 14.3495
2322 2522 14.2064
2323 2523 17.0588
2324 2524 15.7805
2325 2525 19.1339
2326 2526 17.1482
2327 2527 8.9388
2328 2528 12.0298
2329 2529 14.1125
2330 2530 14.7479
2331 2531 5.7187
2332 2532 7.2785
2333 2533 7.6332
2334 2534 11.9357
2335 2535 13.4801
2336 2536 12.9086
2337 2537 12.063
2338 2538 11.4533
2339 2539 9.9305
2340 2540 8.8425
2341 2541 11.4229
2342 2542 15.8489
2343 2543 14.0774
2344 2544 17.3423
2345 2545 15.8391
2346 2546 16.3833
2347 2547 15.7651
2348 2548 16.0711
2349 2549 17.0643
2350 2550 18.7225
2351 2551 15.2139
2352 2552 16.2777
2353 2553 18.8537
2354 2554 17.1997
2355 2555 18.2477
2356 2556 17.401
2357 2557 18.8418
2358 2558 17.7655
2359 2559 18.9213
2360 2560 19.1717
2361 2561 17.774
2362 2562 15.4229
2363 2563 15.5899
2364 2564 15.3536
2365 2565 15.2482
2366 2566 14.448
2367 2567 17.5744
2368 2568 12
2369 2569 13.7635
2370 2570 16.3664
2371 2571 13.2237
2372 2572 10.0299
2373 2573 10.4183
2374 2574 14.1691
2375 2575 7.8949
2376 2576 5.3783
2377 2577 4.4268
2378 2578 7.7106
2379 2579 3.7432
2380 2580 5.1375
2381 2581 9.206
2382 2582 9.464
2383 2583 7.8312
2384 2584 8.9292
2385 2585 10.2547
2386 2586 11.7243
2387 2587 11.2882
2388 2588 11.1123
2389 2589 8.1278
2390 2590 8.7574
2391 2591 6.1892
2392 2592 8.2928
2393 2593 5.8537
2394 2594 2.5222
2395 2595 4.0109
2396 2596 2.3042
2397 2597 3.7516
2398 2598 3.714
2399 2599 4.2885
2400 2600 2.8219
2401 2601 2.0321
2402 2602 2.5004
2403 2603 3.6169
2404 2604 3.3941
2405 2605 3.989
2406 2606 3.2592
2407 2607 2.069
2408 2608 8.5887
2409 2609 5.718
2410 2610 5.4682
2411 2611 4.1458
2412 2612 5.0119
2413 2613 3.9362
2414 2614 5.0576
2415 2615 5.1751
2416 2616 8.1431
2417 2617 4.1129
2418 2618 7.0121
2419 2619 4.0124
2420 2620 6.67
2421 2621 5.4873
2422 2622 6.7034
2423 2623 9.7197
2424 2624 5.88
2425 2625 5.2041
2426 2626 8.4593
2427 2627 7.6642
2428 2628 8.998
2429 2629 6.2481
2430 2630 9.0895
2431 2631 6.0482
2432 2632 5.003
2433 2633 9.2434
2434 2634 3.0114
2435 2635 6.439
2436 2636 6.6959
2437 2637 6.2362
2438 2638 8.1173
2439 2639 9.0556
2440 2640 6.8239
2441 2641 6.7761
2442 2642 6.1306
2443 2643 7.1354
2444 2644 11.7608
2445 2645 11.3237
2446 2646 10.084
2447 2647 9.8274
2448 2648 9.196
2449 2649 9.9184
2450 2650 12.6132
2451 2651 6.6373
2452 2652 7.0964
2453 2653 7.2215
2454 2654 6.0758
2455 2655 5.6504
2456 2656 3.1158
2457 2657 3.1738
2458 2658 3.0558
2459 2659 2.5019
2460 2660 3.9884
2461 2661 4.7157
2462 2662 2.0229
2463 2663 3.5775
2464 2664 2.8388
2465 2665 3.0653
2466 2666 4.5191
2467 2667 5.0904
2468 2668 4.4577
2469 2669 8.2911
2470 2670 8.1785
2471 2671 11.9762
2472 2672 9.3157
2473 2673 11.0504
2474 2674 9.899
2475 2675 12.0876
2476 2676 10.4226
2477 2677 10.5464
2478 2678 11.6553
2479 2679 9.3908
2480 2680 10.9375
2481 2681 9.9497
2482 2682 4.6256
2483 2683 5.2622
2484 2684 5.3837
2485 2685 7.4785
2486 2686 5.8079
2487 2687 3.7355
2488 2688 7.059
2489 2689 5.7128
2490 2690 4.8528
2491 2691 4.6296
2492 2692 7.9563
2493 2693 7.6727
2494 2694 7.1082
2495 2695 4.5866
2496 2696 4.6078
2497 2697 5.4404
2498 2698 3.2185
2499 2699 3.0463
2500 2700 4.7671
2501 2701 4.251
2502 2702 4.0032
2503 2703 3.4015
2504 2704 2.2155
2505 2705 3.584
2506 2706 5.5342
2507 2707 4.6677
2508 2708 4.2382
2509 2709 4.2586
2510 2710 2.7376
2511 2711 4.8729
2512 2712 4.626
2513 2713 4.2382
2514 2714 4.7805
2515 2715 4.8423
2516 2716 4.2317
2517 2717 4.0979
2518 2718 5.1114
2519 2719 4.9452
2520 2720 5.4779
2521 2721 3.5149
2522 2722 5.9717
2523 2723 6.4662
2524 2724 7.1621
2525 2725 6.4501
2526 2726 7.5733
2527 2727 7.9293
2528 2728 8.5658
2529 2729 6.0738
2530 2730 7.8828
2531 2731 5.5007
2532 2732 3.8313
2533 2733 4.1571
2534 2734 5.322
2535 2735 5.0444
2536 2736 4.2181
2537 2737 4.3839
2538 2738 5.3023
2539 2739 5.982
2540 2740 6.8392
2541 2741 5.9057
2542 2742 6.322
2543 2743 4.7712
2544 2744 3.0334
2545 2745 4.808
2546 2746 4.1865
2547 2747 5.5732
2548 2748 5.6152
2549 2749 5.8424
2550 2750 4.8737
2551 2751 5.9412
2552 2752 4.4778
2553 2753 4.6974
2554 2754 4.0753
2555 2755 5.0894
2556 2756 4.8064
2557 2757 5.583
2558 2758 4.1514
2559 2759 6.5754
2560 2760 4.7724
2561 2761 5.2952
2562 2762 4.6542
2563 2763 5.7289
2564 2764 5.3222
2565 2765 4.3384
2566 2766 6.5073
2567 2767 5.6679
2568 2768 4.8728
2569 2769 5.4342
2570 2770 5.4424
2571 2771 5.0819
2572 2772 5.2918
2573 2773 4.8498
2574 2774 5.3572
2575 2775 6.092
2576 2776 7.302
2577 2777 5.4202
2578 2778 4.7136
2579 2779 6.3691
2580 2780 5.5858
2581 2781 6.1379
2582 2782 4.1916
2583 2783 5.5768
2584 2784 4.3652
2585 2785 4.2436
2586 2786 4.1905
2587 2787 4.858
2588 2788 4.6246
2589 2789 4.5037
2590 2790 5.0145
2591 2791 4.3134
2592 2792 5.3452
2593 2793 4.3283
2594 2794 5.619
2595 2795 5.8349
2596 2796 3.0991
2597 2797 4.6387
2598 2798 4.663
2599 2799 5.3723
2600 2800 5.3547
2601 2801 5.4803
2602 2802 3.7435
2603 2803 6.7939
2604 2804 5.2389
2605 2805 4.8662
2606 2806 3.2193
2607 2807 4.4411
2608 2808 6.0251
2609 2809 3.2045
2610 2810 5.0301
2611 2811 4.1121
2612 2812 4.0277
2613 2813 4.0304
2614 2814 4.3593
2615 2815 5.2774
2616 2816 4.8316
2617 2817 5.4127
2618 2818 6.5259
2619 2819 5.4934
2620 2820 7.0197
2621 2821 6.7073
2622 2822 5.8078
2623 2823 6.1764
2624 2824 5.3651
2625 2825 6.6965
2626 2826 6.7221
2627 2827 5.8346
2628 2828 5.0089
2629 2829 6.1106
2630 2830 7.437
2631 2831 6.2367
2632 2832 6.5857
2633 2833 6.5101
2634 2834 4.9682
2635 2835 5.4138
2636 2836 6.3736
2637 2837 4.8748
2638 2838 6.1054
2639 2839 5.7811
2640 2840 6.4967
2641 2841 6.0362
2642 2842 5.7647
2643 2843 5.3002
2644 2844 5.1241
2645 2845 4.706
2646 2846 4.7753
2647 2847 4.6033
2648 2848 4.9827
2649 2849 5.4562
2650 2850 4.4322
2651 2851 3.9492
2652 2852 6.6016
2653 2853 6.1093
2654 2854 5.9031
2655 2855 3.9517
2656 2856 3.8363
2657 2857 4.7131
2658 2858 4.5102
2659 2859 5.6005
2660 2860 4.5772
2661 2861 5.864
2662 2862 7.714
2663 2863 5.8402
2664 2864 6.0705
2665 2865 6.1717
2666 2866 5.4709
2667 2867 5.6345
2668 2868 8.3289
2669 2869 6.0786
2670 2870 7.2157
2671 2871 5.8057
2672 2872 5.2771
2673 2873 5.4381
2674 2874 5.4289
2675 2875 6.6889
2676 2876 4.6365
2677 2877 5.3279
2678 2878 5.8841
2679 2879 5.7409
2680 2880 6.6179
2681 2881 4.6413
2682 2882 4.6007
2683 2883 4.2755
2684 2884 5.8759
2685 2885 5.3321
2686 2886 5.4227
2687 2887 6.2911
2688 2888 4.9625
2689 2889 4.7802
2690 2890 5.1384
2691 2891 4.9728
2692 2892 5.5777
2693 2893 5.3369
2694 2894 4.1338
2695 2895 5.9103
2696 2896 4.5723
2697 2897 4.3872
2698 2898 4.768
2699 2899 5.1079
2700 2900 4.9404
2701 2901 5.4712
2702 2902 4.7498
2703 2903 4.845
2704 2904 5.4388
2705 2905 5.0409
2706 2906 5.5429
2707 2907 4.949
2708 2908 5.5804
2709 2909 4.6946
2710 2910 4.6862
2711 2911 4.4945
2712 2912 4.9184
2713 2913 5.1736
2714 2914 5.2092
2715 2915 5.3893
2716 2916 4.7395
2717 2917 5.5398
2718 2918 4.6807
2719 2919 4.8677
2720 2920 5.1987
2721 2921 5.3943
2722 2922 4.1714
2723 2923 4.9339
2724 2924 5.3149
2725 2925 5.2242
2726 2926 5.2015
2727 2927 6.0639
2728 2928 5.1505
2729 2929 5.5576
2730 2930 5.1867
2731 2931 6.3439
2732 2932 5.9766
2733 2933 5.3716
2734 2934 6.4141
2735 2935 5.2041
2736 2936 5.5589
2737 2937 5.6708
2738 2938 5.0724
2739 2939 4.4966
2740 2940 5.2146
2741 2941 4.9791
2742 2942 5.1904
2743 2943 5.6526
2744 2944 5.294
2745 2945 4.2656
2746 2946 4.193
2747 2947 5.838
2748 2948 6.3863
2749 2949 4.9097
2750 2950 4.9782
2751 2951 5.0185
2752 2952 5.0192
2753 2953 5.7306
2754 2954 4.8894
2755 2955 5.2771
2756 2956 4.8447
2757 2957 4.8822
2758 2958 5.0668
2759 2959 5.5231
2760 2960 5.7883
2761 2961 4.8335
2762 2962 5.4243
2763 2963 4.8898
2764 2964 5.0828
2765 2965 5.5486
2766 2966 5.198
2767 2967 4.8236
2768 2968 5.0863
2769 2969 4.7551
2770 2970 4.5322
2771 2971 4.6128
2772 2972 5.2091
2773 2973 5.0503
2774 2974 5.103
2775 2975 5.5081
2776 2976 5.764
2777 2977 4.9615
2778 2978 5.7447
2779 2979 6.0265
2780 2980 4.7284
2781 2981 4.6002
2782 2982 4.802
2783 2983 5.232
2784 2984 5.8905
2785 2985 5.2688
2786 2986 5.3628
2787 2987 4.3946
2788 2988 4.6551
2789 2989 5.0977
2790 2990 4.927
2791 2991 5.1884
2792 2992 5.5764
2793 2993 6.0068
2794 2994 6.5327
2795 2995 6.2972
2796 2996 5.5807
2797 2997 5.9531
2798 2998 5.885
2799 2999 5.1494
2800 3000 4.9017
2801 3001 5.6385
2802 3002 5.0904
2803 3003 5.2211
2804 3004 5.1344
2805 3005 5.9066
2806 3006 5.2562
2807 3007 5.1067
2808 3008 5.857
2809 3009 4.8791
2810 3010 5.5326
2811 3011 6.0556
2812 3012 5.3102
2813 3013 5.0497
2814 3014 5.2146
2815 3015 4.7154
2816 3016 4.8218
2817 3017 4.9812
2818 3018 5.3709
2819 3019 5.3689
2820 3020 5.4162
2821 3021 5.2924
2822 3022 5.4871
2823 3023 5.6122
2824 3024 5.2644
2825 3025 5.2079
2826 3026 5.4408
2827 3027 5.1762
2828 3028 4.8585
2829 3029 4.8882
2830 3030 4.9218
2831 3031 4.9225
2832 3032 4.6362
2833 3033 4.4894
2834 3034 5.5488
2835 3035 5.2855
2836 3036 5.7317
2837 3037 5.4294
2838 3038 5.0551
2839 3039 5.1728
2840 3040 5.2402
2841 3041 4.8617
2842 3042 5.028
2843 3043 4.4364
2844 3044 5.4894
2845 3045 5.0149
2846 3046 5.1788
2847 3047 4.8456
2848 3048 4.7673
2849 3049 4.9908
2850 3050 5.1978
2851 3051 5.4964
2852 3052 5.3166
2853 3053 5.4234
2854 3054 4.8514
2855 3055 4.9947
2856 3056 5.5485
2857 3057 6.1771
2858 3058 5.406
2859 3059 5.7767
2860 3060 6.9337
2861 3061 5.4894
2862 3062 5.1718
2863 3063 5.4479
2864 3064 5.3753
2865 3065 4.6787
2866 3066 4.9583
2867 3067 5.4976
2868 3068 5.3988
2869 3069 4.6357
2870 3070 5.484
2871 3071 4.7581
2872 3072 4.1419
2873 3073 4.7788
2874 3074 5.2496
2875 3075 4.6893
2876 3076 4.1422
2877 3077 4.7517
2878 3078 4.4161
2879 3079 5.3731
2880 3080 4.6755
2881 3081 4.9102
2882 3082 5.0565
2883 3083 4.6197
2884 3084 4.5381
2885 3085 4.6337
2886 3086 4.4377
2887 3087 5.3603
2888 3088 5.1868
2889 3089 5.2297
2890 3090 4.6755
2891 3091 5.5627
2892 3092 4.5674
2893 3093 5.1833
2894 3094 4.313
2895 3095 5.2092
2896 3096 5.1854
2897 3097 5.2102
2898 3098 5.7268
2899 3099 5.4308
2900 3100 4.7608
2901 3101 5.2697
2902 3102 5.2912
2903 3103 5.4395
2904 3104 5.3109
2905 3105 5.8785
2906 3106 6.3056
2907 3107 5.99
2908 3108 5.1033
2909 3109 7.0183
2910 3110 5.2287
2911 3111 3.9698
2912 3112 4.3535
2913 3113 5.0762
2914 3114 5.4739
2915 3115 4.8997
2916 3116 5.0682
2917 3117 5.6047
2918 3118 4.4795
2919 3119 4.8626
2920 3120 5.4329
2921 3121 5.6632
2922 3122 5.742
2923 3123 4.8467
2924 3124 5.0428
2925 3125 4.7185
2926 3126 5.2938
2927 3127 4.6536
2928 3128 4.494
2929 3129 5.8645
2930 3130 6.577
2931 3131 7.0957
2932 3132 6.584
2933 3133 5.0457
2934 3134 5.497
2935 3135 4.945
2936 3136 6.4925
2937 3137 5.3866
2938 3138 5.3538
2939 3139 5.4937
2940 3140 5.0968
2941 3141 5.0299
2942 3142 5.6346
2943 3143 5.4105
2944 3144 4.9951
2945 3145 5.3474
2946 3146 5.1605
2947 3147 4.7428
2948 3148 4.3297
2949 3149 4.9209
2950 3150 3.873
2951 3151 4.4408
2952 3152 4.6713
2953 3153 6.1688
2954 3154 5.0162
2955 3155 5.5368
2956 3156 5.5465
2957 3157 4.8939
2958 3158 4.758
2959 3159 5.5
2960 3160 5.721
2961 3161 5.2077
2962 3162 5.4766
2963 3163 5.8089
2964 3164 5.5218
2965 3165 6.6132
2966 3166 5.1211
2967 3167 6.1905
2968 3168 4.2283
2969 3169 6.6563
2970 3170 6.6844
2971 3171 5.1542
2972 3172 4.427
2973 3173 5.2611
2974 3174 5.3986
2975 3175 5.2472
2976 3176 4.909
2977 3177 5.7328
2978 3178 5.1957
2979 3179 6.0587
2980 3180 4.8024
2981 3181 4.4017
2982 3182 5.3621
2983 3183 4.7129
2984 3184 5.1961
2985 3185 5.1099
2986 3186 5.2348
2987 3187 5.1359
2988 3188 5.2729
2989 3189 4.9853
2990 3190 4.8963
2991 3191 5.6735
2992 3192 6.0372
2993 3193 5.6948
2994 3194 5.6859
2995 3195 6.364
2996 3196 6.5989
2997 3197 4.857
2998 3198 5.449
2999 3199 4.9697
3000 3200 4.719
3001 3201 5.8067
3002 3202 5.8015
3003 3203 5.4185
3004 3204 5.2123
3005 3205 5.4722
3006 3206 6.3739
3007 3207 7.8367
3008 3208 6.7135
3009 3209 6.6413
3010 3210 5.6691
3011 3211 5.7044
3012 3212 6.9221
3013 3213 6.9467
3014 3214 7.049
3015 3215 6.4953
3016 3216 7.1651
3017 3217 4.2296
3018 3218 5.6694
3019 3219 4.6753
3020 3220 4.7483
3021 3221 4.8461
3022 3222 5.5014
3023 3223 5.2589
3024 3224 6.1456
3025 3225 5.9742
3026 3226 6.6084
3027 3227 6.0909
3028 3228 5.9727
3029 3229 7.718
3030 3230 5.7419
3031 3231 6.035
3032 3232 6.2868
3033 3233 6.2997
3034 3234 5.9081
3035 3235 6.2361
3036 3236 6.5791
3037 3237 5.0726
3038 3238 8.617
3039 3239 8.0242
3040 3240 8.8808
3041 3241 5.3591
3042 3242 5.6883
3043 3243 5.6586
3044 3244 5.6449
3045 3245 5.264
3046 3246 5.695
3047 3247 7.7218
3048 3248 7.157
3049 3249 6.1244
3050 3250 6.0488
3051 3251 6.4021
3052 3252 5.7612
3053 3253 6.4876
3054 3254 6.2975
3055 3255 7.279
3056 3256 5.4819
3057 3257 5.7686
3058 3258 4.4093
3059 3259 6.0568
3060 3260 6.6884
3061 3261 6.1992
3062 3262 6.048
3063 3263 7.2961
3064 3264 9.4336
3065 3265 4.1092
3066 3266 5.4117
3067 3267 4.3299
3068 3268 4.8902
3069 3269 4.9158
3070 3270 5.2366
3071 3271 4.9454
3072 3272 3.8849
3073 3273 4.8074
3074 3274 4.5939
3075 3275 4.892
3076 3276 5.6961
3077 3277 5.726
3078 3278 5.0113
3079 3279 4.5405
3080 3280 4.7824
3081 3281 4.5833
3082 3282 5.4316
3083 3283 8.1014
3084 3284 10.0855
3085 3285 10.0779
3086 3286 9.9951
3087 3287 9.9013
3088 3288 9.4599
3089 3289 10.3568
3090 3290 9.7515
3091 3291 10.4263
3092 3292 10.1388
3093 3293 9.4432
3094 3294 9.249
3095 3295 9.2981
3096 3296 10.2433
3097 3297 9.6193
3098 3298 8.0924
3099 3299 8.1615
3100 3300 8.9272
3101 3301 9.4529
3102 3302 8.361
3103 3303 8.469
3104 3304 8.5279
3105 3305 6.8868
3106 3306 7.1521
3107 3307 6.389
3108 3308 9.6423
3109 3309 9.6022
3110 3310 7.8112
3111 3311 9.631
3112 3312 8.4037
3113 3313 6.1869
3114 3314 8.0536
3115 3315 6.8175
3116 3316 8.2558
3117 3317 9.8904
3118 3318 9.0539
3119 3319 8.1644
3120 3320 9.0413
3121 3321 9.5631
3122 3322 7.8602
3123 3323 8.418
3124 3324 9.4661
3125 3325 9.4599
3126 3326 8.1662
3127 3327 8.061
3128 3328 7.3217
3129 3329 8.5232
3130 3330 10.1671
3131 3331 9.1804
3132 3332 9.2922
3133 3333 8.2578
3134 3334 9.0005
3135 3335 6.8368
3136 3336 9.2126
3137 3337 9.9468
3138 3338 7.9749
3139 3339 9.0586
3140 3340 8.7194
3141 3341 7.3157
3142 3342 7.4053
3143 3343 7.4687
3144 3344 8.8825
3145 3345 9.8701
3146 3346 8.839
3147 3347 8.936
3148 3348 9.2319
3149 3349 10.3234
3150 3350 9.1399
3151 3351 8.9689
3152 3352 10.0455
3153 3353 8.5289
3154 3354 8.009
3155 3355 10.0446
3156 3356 7.4079
3157 3357 8.7887
3158 3358 9.2642
3159 3359 9.2004
3160 3360 9.5192
3161 3361 10.0665
3162 3362 7.557
3163 3363 7.0633
3164 3364 7.32
3165 3365 9.2446
3166 3366 6.3726
3167 3367 8.8701
3168 3368 7.6041
3169 3369 7.6744
3170 3370 9.0259
3171 3371 8.1075
3172 3372 7.3189
3173 3373 7.3625
3174 3374 5.8025
3175 3375 8.3519
3176 3376 7.6465
3177 3377 6.448
3178 3378 6.7454
3179 3379 7.3116
3180 3380 6.8032
3181 3381 10.0629
3182 3382 10.4623
3183 3383 8.1715
3184 3384 9.0317
3185 3385 9.6609
3186 3386 5.6614
3187 3387 7.641
3188 3388 7.8032
3189 3389 7.6121
3190 3390 6.9219
3191 3391 7.9305
3192 3392 7.5221
3193 3393 8.1353
3194 3394 8.5555
3195 3395 8.108
3196 3396 8.8534
3197 3397 7.6965
3198 3398 7.5846
3199 3399 8.3848
3200 3400 7.2512
3201 3401 8.4894
3202 3402 6.0543
3203 3403 9.5955
3204 3404 8.049
3205 3405 9.3269
3206 3406 7.9419
3207 3407 7.5571
3208 3408 7.6437
3209 3409 9.1282
3210 3410 8.2429
3211 3411 10.1882
3212 3412 9.4878
3213 3413 8.4381
3214 3414 8.0912
3215 3415 6.8792
3216 3416 7.282
3217 3417 7.2854
3218 3418 6.1961
3219 3419 6.7492
3220 3420 5.7702
3221 3421 7.1616
3222 3422 6.5089
3223 3423 8.449
3224 3424 6.6781
3225 3425 8.082
3226 3426 7.5805
3227 3427 7.0551
3228 3428 7.3687
3229 3429 7.2217
3230 3430 8.6218
3231 3431 7.884
3232 3432 8.8869
3233 3433 8.885
3234 3434 7.5747
3235 3435 7.8509
3236 3436 9.5568
3237 3437 9.3893
3238 3438 9.649
3239 3439 9.0902
3240 3440 8.4259
3241 3441 7.2869
3242 3442 7.8468
3243 3443 7.606
3244 3444 8.622
3245 3445 7.0073
3246 3446 6.9225
3247 3447 4.8363
3248 3448 6.5302
3249 3449 7.205
3250 3450 5.907
3251 3451 6.6281
3252 3452 6.514
3253 3453 9.6905
3254 3454 9.7508
3255 3455 7.4859
3256 3456 8.23
3257 3457 8.0467
3258 3458 7.5485
3259 3459 9.277
3260 3460 9.6887
3261 3461 9.0154
3262 3462 7.9885
3263 3463 7.0764
3264 3464 6.0078
3265 3465 5.7549
3266 3466 6.0782
3267 3467 6.7462
3268 3468 6.3078
3269 3469 5.9683
3270 3470 5.181
3271 3471 4.9537
3272 3472 7.2764
3273 3473 6.597
3274 3474 5.8653
3275 3475 7.5588
3276 3476 5.9313
3277 3477 6.7702
3278 3478 6.8607
3279 3479 8.5451
3280 3480 6.9169
3281 3481 8.7288
3282 3482 7.0124
3283 3483 6.7764
3284 3484 9.2799
3285 3485 7.2308
3286 3486 5.9494
3287 3487 6.2501
3288 3488 7.2215
3289 3489 6.1317
3290 3490 7.0764
3291 3491 8.6092
3292 3492 7.6899
3293 3493 6.8441
3294 3494 8.2008
3295 3495 9.0888
3296 3496 8.2849
3297 3497 7.9501
3298 3498 6.21
3299 3499 8.063
3300 3500 6.9994
3301 3501 6.538
3302 3502 7.5575
3303 3503 6.6449
3304 3504 9.6083
3305 3505 6.9777
3306 3506 7.3914
3307 3507 6.8025
3308 3508 8.7958
3309 3509 8.3345
3310 3510 8.878
3311 3511 5.0711
3312 3512 6.9576
3313 3513 5.5351
3314 3514 5.2627
3315 3515 6.9681
3316 3516 7.6693
3317 3517 7.0605
3318 3518 6.0471
3319 3519 6.3634
3320 3520 4.466
3321 3521 4.8857
3322 3522 5.0503
3323 3523 6.1434
3324 3524 7.8842
3325 3525 6.1201
3326 3526 5.9917
3327 3527 5.7909
3328 3528 5.4194
3329 3529 5.0121
3330 3530 5.1173
3331 3531 5.4789
3332 3532 4.704
3333 3533 6.1333
3334 3534 4.9064
3335 3535 4.7725
3336 3536 5.3312
3337 3537 4.6883
3338 3538 5.5181
3339 3539 5.2897
3340 3540 4.8992
3341 3541 5.8608
3342 3542 6.6919
3343 3543 6.2087
3344 3544 6.764
3345 3545 7.1603
3346 3546 6.6587
3347 3547 5.0707
3348 3548 4.6493
3349 3549 4.8118
3350 3550 6.1238
3351 3551 5.844
3352 3552 5.6923
3353 3553 5.5466
3354 3554 4.4497
3355 3555 6.1445
3356 3556 5.2601
3357 3557 5.5945
3358 3558 6.8257
3359 3559 7.2943
3360 3560 7.283
3361 3561 4.9986
3362 3562 7.6116
3363 3563 5.8221
3364 3564 5.9131
3365 3565 6.0052
3366 3566 6.9631
3367 3567 6.4568
3368 3568 6.1271
3369 3569 5.9885
3370 3570 5.9026
3371 3571 7.751
3372 3572 6.6671
3373 3573 7.0651
3374 3574 6.9254
3375 3575 5.2353
3376 3576 6.3287
3377 3577 5.9335
3378 3578 5.1172
3379 3579 5.3554
3380 3580 5.5175
3381 3581 4.7777
3382 3582 6.8861
3383 3583 4.9919
3384 3584 5.8315
3385 3585 6.1746
3386 3586 5.9974
3387 3587 4.0188
3388 3588 5.0613
3389 3589 5.0616
3390 3590 6.2503
3391 3591 4.3685
3392 3592 2.6119
3393 3593 3.5895
3394 3594 4.0406
3395 3595 3.7401
3396 3596 3.0185
3397 3597 4.7037
3398 3598 5.6544
3399 3599 5.2422
3400 3600 6.3292
3401 3601 6.5451
3402 3602 4.9904
3403 3603 6.3139
3404 3604 5.9441
3405 3605 5.8821
3406 3606 7.4909
3407 3607 5.8345
3408 3608 6.3164
3409 3609 6.9963
3410 3610 4.8552
3411 3611 6.4845
3412 3612 4.9102
3413 3613 5.6442
3414 3614 5.9992
3415 3615 5.0942
3416 3616 6.0834
3417 3617 6.3072
3418 3618 5.1953
3419 3619 5.6267
3420 3620 5.5759
3421 3621 4.9559
3422 3622 5.2147
3423 3623 5.0991
3424 3624 5.1727
3425 3625 2.6731
3426 3626 3.0728
3427 3627 3.0667
3428 3628 4.293
3429 3629 3.6248
3430 3630 2.3973
3431 3631 4.3786
3432 3632 5.2113
3433 3633 3.2625
3434 3634 2.9967
3435 3635 2.8568
3436 3636 5.2587
3437 3637 2.2327
3438 3638 5.4877
3439 3639 5.8328
3440 3640 4.6756
3441 3641 6.3164
3442 3642 5.6918
3443 3643 6.6953
3444 3644 6.4736
3445 3645 4.5575
3446 3646 5.8448
3447 3647 7.1028
3448 3648 5.0513
3449 3649 6.6134
3450 3650 5.2993
3451 3651 5.8562
3452 3652 4.9633
3453 3653 6.5366
3454 3654 5.4126
3455 3655 5.1813
3456 3656 4.8417
3457 3657 4.0317
3458 3658 5.5999
3459 3659 4.4731
3460 3660 4.6863
3461 3661 3.0456
3462 3662 5.3061
3463 3663 5.7833
3464 3664 4.0746
3465 3665 4.8459
3466 3666 3.3213
3467 3667 5.3869
3468 3668 5.4186
3469 3669 5.1556
3470 3670 5.7618
3471 3671 6.154
3472 3672 5.2411
3473 3673 4.7261
3474 3674 5.9473
3475 3675 3.8146
3476 3676 3.0324
3477 3677 2.4907
3478 3678 4.1156
3479 3679 3.8529
3480 3680 4.826
3481 3681 5.2481
3482 3682 5.4965
3483 3683 3.8152
3484 3684 6.1624
3485 3685 6.4527
3486 3686 2.7569
3487 3687 3.2694
3488 3688 4.8549
3489 3689 4.6328
3490 3690 6.2511
3491 3691 6.8946
3492 3692 5.2457
3493 3693 5.1964
3494 3694 4.5366
3495 3695 3.1493
3496 3696 3.0373
3497 3697 2.2196
3498 3698 2.6094
3499 3699 2.9018
3500 3700 2.5749
3501 3701 3.3285
3502 3702 3.3327
3503 3703 3.158
3504 3704 3.8112
3505 3705 5.6735
3506 3706 5.9783
3507 3707 5.5589
3508 3708 6.2496
3509 3709 6.232
3510 3710 5.7556
3511 3711 3.4745
3512 3712 5.7416
3513 3713 6.0308
3514 3714 5.1993
3515 3715 6.0601
3516 3716 6.4439
3517 3717 4.9276
3518 3718 4.6813
3519 3719 5.6949
3520 3720 5.3825
3521 3721 5.617
3522 3722 5.5066
3523 3723 4.0809
3524 3724 3.397
3525 3725 2.7129
3526 3726 2.3523
3527 3727 4.1201
3528 3728 5.9385
3529 3729 4.9186
3530 3730 7.1754
3531 3731 4.7851
3532 3732 5.5187
3533 3733 5.0564
3534 3734 4.6995
3535 3735 4.8256
3536 3736 5.323
3537 3737 5.4032
3538 3738 6.1568
3539 3739 5.4503
3540 3740 7.4038
3541 3741 8.2534
3542 3742 6.9305
3543 3743 7.2854
3544 3744 7.0896
3545 3745 6.5842
3546 3746 7.1808
3547 3747 7.5393
3548 3748 6.6974
3549 3749 7.6754
3550 3750 6.9669
3551 3751 6.3075
3552 3752 7.6631
3553 3753 6.8192
3554 3754 6.929
3555 3755 5.7516
3556 3756 7.0693
3557 3757 5.1143
3558 3758 4.7709
3559 3759 4.7778
3560 3760 4.6189
3561 3761 4.887
3562 3762 5.1256
3563 3763 4.5785
3564 3764 4.9744
3565 3765 4.6245
3566 3766 4.4306
3567 3767 4.689
3568 3768 5.8317
3569 3769 4.8598
3570 3770 4.7334
3571 3771 5.153
3572 3772 5.2771
3573 3773 5.4695
3574 3774 4.8382
3575 3775 4.9859
3576 3776 5.0876
3577 3777 4.6034
3578 3778 4.9487
3579 3779 4.4882
3580 3780 4.858
3581 3781 4.7307
3582 3782 5.3733
3583 3783 4.8266
3584 3784 4.8536
3585 3785 5.2041
3586 3786 5.0996
3587 3787 4.9755
3588 3788 5.1522
3589 3789 4.497
3590 3790 5.1214
3591 3791 5.6054
3592 3792 4.8331
3593 3793 4.2885
3594 3794 4.4832
3595 3795 6.2261
3596 3796 5.5375
3597 3797 5.5844
3598 3798 4.2015
3599 3799 5.672
3600 3800 5.1502
3601 3801 4.9159
3602 3802 5.711
3603 3803 4.9831
3604 3804 5.3804
3605 3805 4.8745
3606 3806 5.3779
3607 3807 5.8641
3608 3808 5.0426
3609 3809 5.8879
3610 3810 5.4534
3611 3811 5.1136
3612 3812 6.3713
3613 3813 5.6392
3614 3814 5.1098
3615 3815 5.808
3616 3816 5.5499
3617 3817 6.0065
3618 3818 5.4973
3619 3819 4.9197
3620 3820 5.455
3621 3821 5.9943
3622 3822 5.8134
3623 3823 6.6341
3624 3824 3.3552
3625 3825 6.3784
3626 3826 3.9001
3627 3827 4.6969
3628 3828 3.8503
3629 3829 3.9986
3630 3830 5.0499
3631 3831 7.2411
3632 3832 6.4059
3633 3833 6.0727
3634 3834 6.6528
3635 3835 5.4422
3636 3836 5.1534
3637 3837 5.3004
3638 3838 4.4363
3639 3839 3.8547
3640 3840 4.78
3641 3841 5.0502
3642 3842 5.1537
3643 3843 4.9335
3644 3844 2.5404
3645 3845 3.2889
3646 3846 3.718
3647 3847 4.5412
3648 3848 6.3914
3649 3849 5.2631
3650 3850 7.0339
3651 3851 4.3591
3652 3852 4.1439
3653 3853 4.8858
3654 3854 4.5256
3655 3855 4.8986
3656 3856 4.4533
3657 3857 5.4361
3658 3858 5.1084
3659 3859 6.2019
3660 3860 6.9698
3661 3861 5.7093
3662 3862 6.0733
3663 3863 5.7727
3664 3864 5.982
3665 3865 4.1497
3666 3866 4.0452
3667 3867 4.5966
3668 3868 3.8906
3669 3869 5.0103
3670 3870 4.9002
3671 3871 4.7306
3672 3872 3.6861
3673 3873 4.205
3674 3874 7.3219
3675 3875 4.7064
3676 3876 5.3135
3677 3877 7.2456
3678 3878 3.7925
3679 3879 4.3478
3680 3880 4.8711
3681 3881 5.2243
3682 3882 3.8406
3683 3883 5.9003
3684 3884 6.5653
3685 3885 4.599
3686 3886 4.7448
3687 3887 4.8181
3688 3888 4.3544
3689 3889 4.8774
3690 3890 5.1078
3691 3891 4.3956
3692 3892 4.7593
3693 3893 4.6694
3694 3894 3.6965
3695 3895 4.5834
3696 3896 4.6383
3697 3897 5.0618
3698 3898 4.3291
3699 3899 4.0301
3700 3900 4.8483
3701 3901 6.9063
3702 3902 4.5065
3703 3903 4.3554
3704 3904 4.4506
3705 3905 3.542
3706 3906 2.7411
3707 3907 4.2522
3708 3908 3.8407
3709 3909 4.2101
3710 3910 6.2531
3711 3911 2.9993
3712 3912 3.2807
3713 3913 3.3006
3714 3914 3.7527
3715 3915 5.4933
3716 3916 3.6261
3717 3917 4.1183
3718 3918 4.1495
3719 3919 2.449
3720 3920 2.6049
3721 3921 4.8457
3722 3922 4.6794
3723 3923 5.3292
3724 3924 4.3876
3725 3925 4.9801
3726 3926 3.7328
3727 3927 5.3175
3728 3928 5.0234
3729 3929 4.9603
3730 3930 5.255
3731 3931 5.8208
3732 3932 5.7452
3733 3933 5.499
3734 3934 8.6289
3735 3935 5.7612
3736 3936 5.5311
3737 3937 7.2435
3738 3938 5.9925
3739 3939 5.9873
3740 3940 6.5134
3741 3941 5.2769
3742 3942 5.0147
3743 3943 5.5821
3744 3944 5.6608
3745 3945 5.418
3746 3946 5.5334
3747 3947 8.0248
3748 3948 7.8637
3749 3949 6.6097
3750 3950 6.6627
3751 3951 9.2101
3752 3952 7.0488
3753 3953 11.6193
3754 3954 12.5008
3755 3955 11.8868
3756 3956 9.5969
3757 3957 10.6542
3758 3958 8.7887
3759 3959 8.5256
3760 3960 9.2903
3761 3961 10.5305
3762 3962 7.587
3763 3963 13.1741
3764 3964 9.0074
3765 3965 10.4979
3766 3966 7.7706
3767 3967 7.7585
3768 3968 10.1711
3769 3969 9.0989
3770 3970 8.4327
3771 3971 5.5754
3772 3972 9.1129
3773 3973 15.6804
3774 3974 14.8708
3775 3975 12.1919
3776 3976 11.9711
3777 3977 12.9253
3778 3978 15.8925
3779 3979 15.23
3780 3980 14.4819
3781 3981 14.2305
3782 3982 16.7293
3783 3983 14.4643
3784 3984 11.8864
3785 3985 12.0763
3786 3986 12.689
3787 3987 14.3315
3788 3988 11.7443
3789 3989 9.2513
3790 3990 10.6258
3791 3991 13.5846
3792 3992 12.7529
3793 3993 10.9825
3794 3994 13.954
3795 3995 10.9545
3796 3996 10.5496
3797 3997 11.6621
3798 3998 11.8713
3799 3999 13.4684
3800 4000 12.6618
3801 4001 14.8061
3802 4002 15.991
3803 4003 16.0495
3804 4004 14.7106
3805 4005 16.3571
3806 4006 15.6004
3807 4007 16.3607
3808 4008 15.8253
3809 4009 14.5775
3810 4010 15.6341
3811 4011 14.2893
3812 4012 15.5907
3813 4013 14.3719
3814 4014 14.3859
3815 4015 16.2098
3816 4016 14.2774
3817 4017 16.1658
3818 4018 11.9341
3819 4019 13.4874
3820 4020 11.4151
3821 4021 11.6125
3822 4022 7.8005
3823 4023 11.4244
3824 4024 13.598
3825 4025 9.5577
3826 4026 14.9615
3827 4027 15.9387
3828 4028 14.1024
3829 4029 13.6988
3830 4030 11.133
3831 4031 10.4866
3832 4032 10.3834
3833 4033 11.8277
3834 4034 11.2284
3835 4035 10.2307
3836 4036 10.982
3837 4037 11.3017
3838 4038 10.0708
3839 4039 10.4101
3840 4040 11.1616
3841 4041 10.3907
3842 4042 9.7038
3843 4043 9.4037
3844 4044 6.7983
3845 4045 10.1396
3846 4046 13.5543
3847 4047 11.757
3848 4048 9.7381
3849 4049 11.3789
3850 4050 7.4316
3851 4051 7.1728
3852 4052 6.7455
3853 4053 6.7339
3854 4054 8.5541
3855 4055 8.5055
3856 4056 6.7231
3857 4057 9.7087
3858 4058 11.644
3859 4059 13.9014
3860 4060 10.6297
3861 4061 7.5406
3862 4062 6.9183
3863 4063 7.6675
3864 4064 10.9702
3865 4065 7.8677
3866 4066 9.4688
3867 4067 9.6029
3868 4068 9.5099
3869 4069 9.2146
3870 4070 11.9798
3871 4071 8.2434
3872 4072 5.1585
3873 4073 7.634
3874 4074 8.5882
3875 4075 8.9274
3876 4076 6.1542
3877 4077 4.1601
3878 4078 4.9514
3879 4079 8.5259
3880 4080 5.6716
3881 4081 5.6037
3882 4082 4.6807
3883 4083 6.6632
3884 4084 8.6744
3885 4085 7.5951
3886 4086 8.7642
3887 4087 11.8527
3888 4088 8.5427
3889 4089 10.4939
3890 4090 9.916
3891 4091 8.4339
3892 4092 9.6314
3893 4093 7.9597
3894 4094 8.7794
3895 4095 8.3799
3896 4096 7.5068
3897 4097 6.7803
3898 4098 8.5606
3899 4099 6.8768
3900 4100 4.643
3901 4101 5.6611
3902 4102 5.9768
3903 4103 5.1454
3904 4104 6.8791
3905 4105 9.1163
3906 4106 7.3467
3907 4107 8.1302
3908 4108 7.4106
3909 4109 7.195
3910 4110 8.387
3911 4111 8.2041
3912 4112 8.6187
3913 4113 7.9113
3914 4114 10.0708
3915 4115 8.4126
3916 4116 11.395
3917 4117 9.5077
3918 4118 8.1368
3919 4119 10.5439
3920 4120 11.1729
3921 4121 10.5253
3922 4122 11.5073
3923 4123 11.577
3924 4124 9.4233
3925 4125 10.0156
3926 4126 8.9637
3927 4127 8.1162
3928 4128 7.1463
3929 4129 6.7168
3930 4130 8.1438
3931 4131 7.1601
3932 4132 10.6885
3933 4133 6.5504
3934 4134 6.1881
3935 4135 3.8292
3936 4136 10.1053
3937 4137 7.2534
3938 4138 8.6384
3939 4139 9.9907
3940 4140 10.3544
3941 4141 10.988
3942 4142 10.0395
3943 4143 9.456
3944 4144 10.8691
3945 4145 9.1415
3946 4146 10.227
3947 4147 8.2193
3948 4148 10.0745
3949 4149 9.1092
3950 4150 9.8307
3951 4151 8.1707
3952 4152 7.3997
3953 4153 9.5561
3954 4154 9.8295
3955 4155 9.8455
3956 4156 7.8974
3957 4157 9.7176
3958 4158 8.3387
3959 4159 10.2334
3960 4160 9.967
3961 4161 10.3594
3962 4162 9.8768
3963 4163 10.4007
3964 4164 6.3855
3965 4165 7.9736
3966 4166 8.9098
3967 4167 7.5621
3968 4168 8.3348
3969 4169 3.8859
3970 4170 5.3721
3971 4171 5.3187
3972 4172 8.0973
3973 4173 5.6625
3974 4174 7.2069
3975 4175 6.5187
3976 4176 7.5271
3977 4177 8.2218
3978 4178 7.6889
3979 4179 7.6219
3980 4180 11.7978
3981 4181 11.408
3982 4182 10.7742
3983 4183 11.0075
3984 4184 10.6776
3985 4185 10.4667
3986 4186 11.2831
3987 4187 12.6299
3988 4188 10.3526
3989 4189 11.6073
3990 4190 11.6137
3991 4191 9.1549
3992 4192 11.0277
3993 4193 10.2498
3994 4194 11.033
3995 4195 7.382
3996 4196 5.7904
3997 4197 6.8934
3998 4198 10.0543
3999 4199 9.4749
4000 4200 8.1755
4001 4201 9.8047
4002 4202 6.6798
4003 4203 9.118
4004 4204 8.1106
4005 4205 7.5555
4006 4206 6.1955
4007 4207 8.4006
4008 4208 8.4052
4009 4209 7.7027
4010 4210 9.996
4011 4211 10.4596
4012 4212 9.5027
4013 4213 8.2572
4014 4214 10.5628
4015 4215 10.1405
4016 4216 9.8354
4017 4217 8.9991
4018 4218 5.3876
4019 4219 2.5495
4020 4220 3.4889
4021 4221 2.4549
4022 4222 10.4976
4023 4223 11.0515
4024 4224 11.515
4025 4225 12.1418
4026 4226 12.3222
4027 4227 11.7863
4028 4228 12.3992
4029 4229 12.8394
4030 4230 13.1928
4031 4231 12.4033
4032 4232 12.4463
4033 4233 11.7439
4034 4234 6.8272
4035 4235 9.8616
4036 4236 8.6808
4037 4237 9.0438
4038 4238 10.2096
4039 4239 4.8232
4040 4240 10.9339
4041 4241 12.0451
4042 4242 10.0409
4043 4243 6.2938
4044 4244 6.8343
4045 4245 6.3809
4046 4246 4.5963
4047 4247 5.4405
4048 4248 5.4145
4049 4249 4.52
4050 4250 10.0027
4051 4251 10.849
4052 4252 11.6437
4053 4253 11.1758
4054 4254 7.9867
4055 4255 12.1582
4056 4256 11.0167
4057 4257 9.3461
4058 4258 11.2947
4059 4259 8.3765
4060 4260 10.5186
4061 4261 6.3558
4062 4262 12.4301
4063 4263 11.7356
4064 4264 12.34
4065 4265 13.3112
4066 4266 13.7759
4067 4267 8.5931
4068 4268 13.2048
4069 4269 7.6168
4070 4270 4.9726
4071 4271 8.1868
4072 4272 6.2666
4073 4273 9.3051
4074 4274 7.9317
4075 4275 9.1828
4076 4276 11.8594
4077 4277 9.8084
4078 4278 8.3963
4079 4279 10.6981
4080 4280 12.338
4081 4281 11.9737
4082 4282 13.6042
4083 4283 11.7606
4084 4284 13.4281
4085 4285 12.9599
4086 4286 13.371
4087 4287 8.9977
4088 4288 11.3938
4089 4289 10.9917
4090 4290 11.3586
4091 4291 10.2355
4092 4292 8.5112
4093 4293 7.9574
4094 4294 8.3657
4095 4295 9.0946
4096 4296 8.8576
4097 4297 8.1379
4098 4298 8.0354
4099 4299 8.2758
4100 4300 8.7305
4101 4301 8.6571
4102 4302 7.9565
4103 4303 8.9453
4104 4304 9.234
4105 4305 6.483
4106 4306 7.2597
4107 4307 7.6755
4108 4308 8.0093
4109 4309 8.6065
4110 4310 9.1336
4111 4311 10.0532
4112 4312 10.3121
4113 4313 9.5902
4114 4314 10.7434
4115 4315 9.9841
4116 4316 13.2802
4117 4317 12.4967
4118 4318 12.529
4119 4319 10.6489
4120 4320 11.1376
4121 4321 12.6102
4122 4322 12.6973
4123 4323 10.2996
4124 4324 12.6578
4125 4325 10.7131
4126 4326 12.238
4127 4327 11.7559
4128 4328 13.1063
4129 4329 14.8978
4130 4330 12.0574
4131 4331 12.0923
4132 4332 12.819
4133 4333 11.2749
4134 4334 10.394
4135 4335 9.8143
4136 4336 8.8524
4137 4337 11.9043
4138 4338 10.7748
4139 4339 10.4847
4140 4340 11.6258
4141 4341 12.8209
4142 4342 11.8886
4143 4343 11.5294
4144 4344 9.946
4145 4345 10.1802
4146 4346 9.9723
4147 4347 9.2371
4148 4348 12.6436
4149 4349 9.0621
4150 4350 8.1814
4151 4351 9.0929
4152 4352 10.4402
4153 4353 8.7149
4154 4354 10.6724
4155 4355 11.4596
4156 4356 10.7793
4157 4357 11.2189
4158 4358 10.2177
4159 4359 14.2006
4160 4360 11.4258
4161 4361 12.3814
4162 4362 13.3083
4163 4363 13.8973
4164 4364 13.7798
4165 4365 13.1811
4166 4366 13.0991
4167 4367 13.6907
4168 4368 14.8781
4169 4369 14.1827
4170 4370 12.7348
4171 4371 12.8426
4172 4372 12.5704
4173 4373 11.1211
4174 4374 11.5214
4175 4375 12.2435
4176 4376 10.7633
4177 4377 13.3039
4178 4378 11.7378
4179 4379 12.2805
4180 4380 13.5072
4181 4381 12.5789
4182 4382 11.9946
4183 4383 14.2443
4184 4384 13.5759
4185 4385 12.6392
4186 4386 13.3649
4187 4387 13.6186
4188 4388 13.1294
4189 4389 10.9009
4190 4390 10.3653
4191 4391 10.3219
4192 4392 7.3962
4193 4393 11.4254
4194 4394 10.6412
4195 4395 11.0814
4196 4396 11.1635
4197 4397 12.3041
4198 4398 10.1511
4199 4399 11.0482
4200 4400 15.5321
4201 4401 13.7219
4202 4402 16.0977
4203 4403 15.9036
4204 4404 14.4011
4205 4405 15.664
4206 4406 16.1146
4207 4407 13.2364
4208 4408 12.3592
4209 4409 12.5356
4210 4410 13.8051
4211 4411 13.9795
4212 4412 14.5828
4213 4413 11.4443
4214 4414 11.8952
4215 4415 11.8284
4216 4416 11.3385
4217 4417 10.6649
4218 4418 13.5353
4219 4419 12.372
4220 4420 12.0784
4221 4421 7.637
4222 4422 9.5265
4223 4423 12.203
4224 4424 12.1839
4225 4425 13.2981
4226 4426 13.9105
4227 4427 13.7553
4228 4428 14.8347
4229 4429 16.5114
4230 4430 16.3426
4231 4431 15.3764
4232 4432 13.0733
4233 4433 9.7188
4234 4434 10.2195
4235 4435 11.9403
4236 4436 14.473
4237 4437 15.5706
4238 4438 15.5122
4239 4439 13.5936
4240 4440 14.8036
4241 4441 13.709
4242 4442 13.9873
4243 4443 14.1399
4244 4444 14.4347
4245 4445 13.9241
4246 4446 14.7474
4247 4447 14.3706
4248 4448 11.7794
4249 4449 13.3984
4250 4450 13.8943
4251 4451 13.5055
4252 4452 15.4845
4253 4453 15.2064
4254 4454 14.0735
4255 4455 14.7602
4256 4456 13.9806
4257 4457 13.0244
4258 4458 11.9673
4259 4459 13.3757
4260 4460 12.1589
4261 4461 13.3846
4262 4462 13.616
4263 4463 13.4354
4264 4464 13.3073
4265 4465 12.3828
4266 4466 13.9949
4267 4467 15.5245
4268 4468 13.2537
4269 4469 14.4732
4270 4470 13.2109
4271 4471 14.0342
4272 4472 13.9049
4273 4473 13.9111
4274 4474 12.7401
4275 4475 12.57
4276 4476 12.9305
4277 4477 12.5835
4278 4478 11.1878
4279 4479 10.7989
4280 4480 11.5387
4281 4481 10.4598
4282 4482 9.8578
4283 4483 10.4188
4284 4484 10.8787
4285 4485 10.9759
4286 4486 15.1388
4287 4487 11.955
4288 4488 9.9002
4289 4489 10.7587
4290 4490 11.9285
4291 4491 9.618
4292 4492 9.0382
4293 4493 10.8195
4294 4494 9.5915
4295 4495 10.7246
4296 4496 11.456
4297 4497 12.1609
4298 4498 10.8852
4299 4499 11.4702
4300 4500 11.5332
4301 4501 10.9655
4302 4502 11.5317
4303 4503 10.0179
4304 4504 11.6856
4305 4505 9.5083
4306 4506 10.9855
4307 4507 10.5291
4308 4508 10.8668
4309 4509 11.1475
4310 4510 10.8891
4311 4511 11.4499
4312 4512 10.8974
4313 4513 10.5024
4314 4514 12.006
4315 4515 10.5801
4316 4516 10.3431
4317 4517 10.8745
4318 4518 11.0386
4319 4519 10.1589
4320 4520 11.0251
4321 4521 10.9228
4322 4522 11.3569
4323 4523 10.8433
4324 4524 10.4705
4325 4525 11.0378
4326 4526 10.5433
4327 4527 10.5068
4328 4528 10.4658
4329 4529 9.9279
4330 4530 10.176
4331 4531 10.596
4332 4532 9.4941
4333 4533 9.8271
4334 4534 9.5261
4335 4535 9.9666
4336 4536 9.3182
4337 4537 10.2258
4338 4538 10.3785
4339 4539 9.689
4340 4540 10.7287
4341 4541 10.9059
4342 4542 11.5698
4343 4543 10.8037
4344 4544 10.2867
4345 4545 11.265
4346 4546 12.9466
4347 4547 11.3977
4348 4548 12.4924
4349 4549 11.4818
4350 4550 10.6088
4351 4551 13.3665
4352 4552 12.8689
4353 4553 11.8801
4354 4554 11.895
4355 4555 11.8169
4356 4556 11.5696
4357 4557 10.0034
4358 4558 11.5972
4359 4559 12.4244
4360 4560 12.744
4361 4561 12.5618
4362 4562 11.7931
4363 4563 10.6904
4364 4564 13.8679
4365 4565 12.8702
4366 4566 13.358
4367 4567 12.2027
4368 4568 12.1138
4369 4569 13.2589
4370 4570 12.9549
4371 4571 9.3995
4372 4572 11.0818
4373 4573 11.3385
4374 4574 12.2518
4375 4575 10.5237
4376 4576 10.3729
4377 4577 11.7822
4378 4578 12.3217
4379 4579 9.4105
4380 4580 9.9265
4381 4581 11.2503
4382 4582 11.0159
4383 4583 10.9958
4384 4584 10.8542
4385 4585 12.2657
4386 4586 12.4562
4387 4587 12.7737
4388 4588 10.3016
4389 4589 13.4531
4390 4590 11.7099
4391 4591 11.6586
4392 4592 10.7216
4393 4593 10.9934
4394 4594 10.5128
4395 4595 11.5434
4396 4596 10.3955
4397 4597 10.1833
4398 4598 11.1347
4399 4599 11.6053
4400 4600 11.3947
4401 4601 10.9264
4402 4602 11.8414
4403 4603 10.8237
4404 4604 12.2479
4405 4605 13.4193
4406 4606 10.7532
4407 4607 8.8885
4408 4608 11.4496
4409 4609 10.7616
4410 4610 11.7144
4411 4611 11.4484
4412 4612 10.6068
4413 4613 10.694
4414 4614 10.2716
4415 4615 11.9113
4416 4616 11.3181
4417 4617 9.9613
4418 4618 9.4904
4419 4619 11.1746
4420 4620 10.8164
4421 4621 11.6799
4422 4622 10.6086
4423 4623 11.0185
4424 4624 10.7077
4425 4625 11.7785
4426 4626 10.5644
4427 4627 9.8597
4428 4628 10.5105
4429 4629 9.4356
4430 4630 11.976
4431 4631 10.9587
4432 4632 11.0778
4433 4633 10.4644
4434 4634 12.0725
4435 4635 11.8469
4436 4636 8.2617
4437 4637 7.4432
4438 4638 7.7718
4439 4639 7.8448
4440 4640 10.7301
4441 4641 10.868
4442 4642 11.3171
4443 4643 11.1624
4444 4644 11.481
4445 4645 10.9158
4446 4646 10.0136
4447 4647 9.5928
4448 4648 10.4826
4449 4649 9.6633
4450 4650 9.9513
4451 4651 10.0243
4452 4652 8.7696
4453 4653 9.6276
4454 4654 11.3669
4455 4655 11.14
4456 4656 9.3651
4457 4657 11.9341
4458 4658 11.8981
4459 4659 9.7635
4460 4660 11.5143
4461 4661 10.6799
4462 4662 9.4583
4463 4663 10.188
4464 4664 11.7003
4465 4665 11.8026
4466 4666 12.0466
4467 4667 11.3913
4468 4668 11.9485
4469 4669 12.1992
4470 4670 13.4458
4471 4671 11.6227
4472 4672 11.5587
4473 4673 10.7517
4474 4674 10.8073
4475 4675 10.1817
4476 4676 10.4616
4477 4677 10.0965
4478 4678 10.4705
4479 4679 10.8771
4480 4680 9.7769
4481 4681 9.8005
4482 4682 11.7431
4483 4683 11.0802
4484 4684 9.6807
4485 4685 10.1522
4486 4686 9.9335
4487 4687 11.142
4488 4688 9.8394
4489 4689 10.0869
4490 4690 9.874
4491 4691 11.358
4492 4692 10.3499
4493 4693 10.2969
4494 4694 8.3697
4495 4695 10.3132
4496 4696 10.4531
4497 4697 10.8156
4498 4698 10.0902
4499 4699 10.5409
4500 4700 9.9551
4501 4701 10.3168
4502 4702 11.2403
4503 4703 10.7003
4504 4704 11.487
4505 4705 11.3726
4506 4706 11.9905
4507 4707 10.7822
4508 4708 10.5268
4509 4709 11.3422
4510 4710 10.5797
4511 4711 11.7003
4512 4712 11.2476
4513 4713 10.4634
4514 4714 9.0282
4515 4715 9.21
4516 4716 9.9747
4517 4717 9.2781
4518 4718 10.5209
4519 4719 9.0844
4520 4720 8.1425
4521 4721 9.2169
4522 4722 9.9035
4523 4723 8.7916
4524 4724 8.1371
4525 4725 9.1709
4526 4726 8.8328
4527 4727 9.6614
4528 4728 9.2229
4529 4729 9.7804
4530 4730 9.9508
4531 4731 9.9562
4532 4732 10.0713
4533 4733 10.7344
4534 4734 11.266
4535 4735 10.6471
4536 4736 11.2755
4537 4737 11.7958
4538 4738 11.7501
4539 4739 9.7822
4540 4740 11.761
4541 4741 11.6087
4542 4742 10.8735
4543 4743 12.4054
4544 4744 10.7814
4545 4745 10.7481
4546 4746 11.9589
4547 4747 12.3699
4548 4748 10.0374
4549 4749 11.2818
4550 4750 10.785
4551 4751 11.7128
4552 4752 10.4436
4553 4753 10.8707
4554 4754 12.5303
4555 4755 10.9769
4556 4756 12.7175
4557 4757 11.4309
4558 4758 10.7444
4559 4759 10.192
4560 4760 10.9585
4561 4761 10.3275
4562 4762 12.3129
4563 4763 12.8406
4564 4764 12.2318
4565 4765 10.5429
4566 4766 12.5394
4567 4767 10.3407
4568 4768 9.0335
4569 4769 10.1778
4570 4770 9.8822
4571 4771 10.0932
4572 4772 9.5999
4573 4773 9.6539
4574 4774 9.0378
4575 4775 8.9529
4576 4776 10.7704
4577 4777 10.5039
4578 4778 11.7089
4579 4779 11.0462
4580 4780 10.0546
4581 4781 12.1774
4582 4782 8.787
4583 4783 10.5509
4584 4784 9.2995
4585 4785 9.828
4586 4786 9.8211
4587 4787 9.704
4588 4788 10.4042
4589 4789 8.8938
4590 4790 10.3418
4591 4791 8.9831
4592 4792 8.5605
4593 4793 9.9354
4594 4794 11.2931
4595 4795 9.2317
4596 4796 11.2796
4597 4797 9.938
4598 4798 12.2642
4599 4799 10.9922
4600 4800 10.82
4601 4801 11.7921
4602 4802 9.596
4603 4803 11.0293
4604 4804 10.4715
4605 4805 11.7114
4606 4806 11.2979
4607 4807 10.4914
4608 4808 10.9524
4609 4809 12.2906
4610 4810 9.8371
4611 4811 11.8475
4612 4812 11.2467
4613 4813 10.9201
4614 4814 10.0193
4615 4815 9.8566
4616 4816 11.2595
4617 4817 10.1978
4618 4818 10.6913
4619 4819 13.1405
4620 4820 10.5647
4621 4821 10.6961
4622 4822 11.1765
4623 4823 10.7239
4624 4824 11.1898
4625 4825 11.2905
4626 4826 9.0677
4627 4827 9.0698
4628 4828 9.6925
4629 4829 9.2452
4630 4830 10.1387
4631 4831 6.5991
4632 4832 11.0976
4633 4833 10.1537
4634 4834 8.7472
4635 4835 10.1244
4636 4836 10.3362
4637 4837 12.8136
4638 4838 8.4055
4639 4839 9.7403
4640 4840 12.1012
4641 4841 11.0176
4642 4842 8.8823
4643 4843 12.1893
4644 4844 11.4062
4645 4845 12.6498
4646 4846 10.1731
4647 4847 12.8201
4648 4848 8.9231
4649 4849 8.2079
4650 4850 10.7327
4651 4851 9.5539
4652 4852 10.9862
4653 4853 9.2805
4654 4854 10.3114
4655 4855 10.4471
4656 4856 11.6099
4657 4857 10.1224
4658 4858 10.6262
4659 4859 10.5684
4660 4860 11.1075
4661 4861 11.9058
4662 4862 9.5241
4663 4863 11.4313
4664 4864 11.6323
4665 4865 10.8523
4666 4866 10.109
4667 4867 11.7534
4668 4868 8.2767
4669 4869 8.178
4670 4870 6.4325
4671 4871 6.0569
4672 4872 4.4824
4673 4873 5.6857
4674 4874 5.7694
4675 4875 6.836
4676 4876 7.6184
4677 4877 7.2344
4678 4878 5.2852
4679 4879 6.8913
4680 4880 7.4462
4681 4881 7.905
4682 4882 11.1909
4683 4883 11.7254
4684 4884 11.1499
4685 4885 11.5933
4686 4886 11.1669
4687 4887 6.8419
4688 4888 6.8611
4689 4889 6.9918
4690 4890 5.7753
4691 4891 8.1044
4692 4892 5.0839
4693 4893 5.2867
4694 4894 5.4617
4695 4895 6.2984
4696 4896 5.8753
4697 4897 5.4236
4698 4898 4.7116
4699 4899 9.2916
4700 4900 9.9855
4701 4901 9.4918
4702 4902 12.0945
4703 4903 10.5846
4704 4904 14.6395
4705 4905 11.7334
4706 4906 13.9266
4707 4907 12.4022
4708 4908 10.9655
4709 4909 10.4559
4710 4910 12.1248
4711 4911 10.4706
4712 4912 12.1191
4713 4913 15.0753
4714 4914 12.2623
4715 4915 10.4716
4716 4916 14.7778
4717 4917 14.1005
4718 4918 14.7977
4719 4919 13.3356
4720 4920 13.6072
4721 4921 14.5667
4722 4922 15.5992
4723 4923 15.4927
4724 4924 17.1449
4725 4925 14.3931
4726 4926 10.1667
4727 4927 11.3261
4728 4928 12.5747
4729 4929 13.3602
4730 4930 13.4575
4731 4931 13.0398
4732 4932 13.7042
4733 4933 19.4899
4734 4934 17.096
4735 4935 16.2761
4736 4936 13.1087
4737 4937 15.153
4738 4938 14.7347
4739 4939 11.7132
4740 4940 13.5508
4741 4941 17.5249
4742 4942 18.8155
4743 4943 19.1763
4744 4944 17.3041
4745 4945 16.1968
4746 4946 16.3796
4747 4947 15.4409
4748 4948 15.1199
4749 4949 14.93
4750 4950 14.539
4751 4951 15.6154
4752 4952 12.49
4753 4953 13.1281
4754 4954 10.6424
4755 4955 12.3651
4756 4956 12.1302
4757 4957 15.6977
4758 4958 15.7314
4759 4959 12.9178
4760 4960 12.1984
4761 4961 12.3842
4762 4962 14.185
4763 4963 11.2844
4764 4964 10.6085
4765 4965 11.995
4766 4966 12.8153
4767 4967 12.4357
4768 4968 15.4063
4769 4969 14.8921
4770 4970 14.8865
4771 4971 13.0814
4772 4972 11.597
4773 4973 15.1399
4774 4974 16.2465
4775 4975 12.979
4776 4976 14.5621
4777 4977 16.6636
4778 4978 15.0203
4779 4979 19.3984
4780 4980 14.9395
4781 4981 13.0041
4782 4982 12.7193
4783 4983 13.057
4784 4984 13.8905
4785 4985 12.8436
4786 4986 13.8859
4787 4987 15.1961
4788 4988 12.3108
4789 4989 13.9888
4790 4990 14.3618
4791 4991 14.6577
4792 4992 11.4269
4793 4993 14.4434
4794 4994 12.0813
4795 4995 11.9407
4796 4996 12.5739
4797 4997 13.5723
4798 4998 12.3352
4799 4999 10.3013
4800 5000 11.95
4801 5001 11.9398
4802 5002 13.5017
4803 5003 13.3239
4804 5004 13.9495
4805 5005 13.2002
4806 5006 11.2223
4807 5007 12.4604
4808 5008 12.0786
4809 5009 12.2291
4810 5010 11.3193
4811 5011 11.8961
4812 5012 11.3284
4813 5013 15.6168
4814 5014 16.8047
4815 5015 15.2346
4816 5016 16.9451
4817 5017 11.7971
4818 5018 12.3887
4819 5019 15.4175
4820 5020 15.6447
4821 5021 12.4182
4822 5022 13.764
4823 5023 9.2839
4824 5024 12.69
4825 5025 9.7473
4826 5026 8.6661
4827 5027 10.4129
4828 5028 12.6731
4829 5029 10.3638
4830 5030 12.8428
4831 5031 12.3609
4832 5032 14.2164
4833 5033 12.5486
4834 5034 14.9041
4835 5035 12.5424
4836 5036 12.8485
4837 5037 11.5433
4838 5038 12.4706
4839 5039 11.8534
4840 5040 9.9994
4841 5041 13.3477
4842 5042 15.6104
4843 5043 11.6859
4844 5044 12.5273
4845 5045 7.7589
4846 5046 7.6363
4847 5047 9.8404
4848 5048 11.7684
4849 5049 12.4398
4850 5050 10.9387
4851 5051 11.8503
4852 5052 13.6699
4853 5053 14.5371
4854 5054 10.0188
4855 5055 14.6452
4856 5056 11.4921
4857 5057 13.9096
4858 5058 9.3522
4859 5059 11.4179
4860 5060 9.8188
4861 5061 7.0466
4862 5062 7.1044
4863 5063 6.5368
4864 5064 9.749
4865 5065 7.6383
4866 5066 7.1501
4867 5067 5.7811
4868 5068 8.5043
4869 5069 8.883
4870 5070 7.8901
4871 5071 7.5162
4872 5072 7.2496
4873 5073 5.978
4874 5074 10.4736
4875 5075 8.2163
4876 5076 10.4266
4877 5077 9.2883
4878 5078 9.4388
4879 5079 8.2243
4880 5080 6.6095
4881 5081 8.5394
4882 5082 5.1461
4883 5083 5.2075
4884 5084 7.2078
4885 5085 7.4175
4886 5086 7.0355
4887 5087 7.3321
4888 5088 5.5148
4889 5089 9.3031
4890 5090 5.4919
4891 5091 4.4661
4892 5092 7.6414
4893 5093 6.2771
4894 5094 6.5547
4895 5095 7.8915
4896 5096 7.7047
4897 5097 7.072
4898 5098 5.9121
4899 5099 6.7967
4900 5100 9.9106
4901 5101 6.8208
4902 5102 7.6975
4903 5103 4.9603
4904 5104 7.4447
4905 5105 6.9421
4906 5106 6.2341
4907 5107 6.1531
4908 5108 8.104
4909 5109 7.2495
4910 5110 10.6275
4911 5111 8.1116
4912 5112 11.2376
4913 5113 7.7189
4914 5114 7.3841
4915 5115 8.526
4916 5116 8.2124
4917 5117 9.3916
4918 5118 8.6968
4919 5119 8.1633
4920 5120 10.1295
4921 5121 5.4158
4922 5122 4.8511
4923 5123 4.4066
4924 5124 7.9128
4925 5125 6.6697
4926 5126 6.994
4927 5127 9.1623
4928 5128 9.9664
4929 5129 10.1094
4930 5130 11.8878
4931 5131 8.1818
4932 5132 13.5089
4933 5133 12.7574
4934 5134 11.7939
4935 5135 11.4369
4936 5136 14.389
4937 5137 12.2455
4938 5138 10.1975
4939 5139 12.4268
4940 5140 12.3413
4941 5141 13.2081
4942 5142 12.2439
4943 5143 13.029
4944 5144 11.7747
4945 5145 13.0734
4946 5146 11.4186
4947 5147 13.4166
4948 5148 13.0579
4949 5149 11.6081
4950 5150 12.2316
4951 5151 14.47
4952 5152 12.443
4953 5153 12.8491
4954 5154 7.8927
4955 5155 8.324
4956 5156 6.4731
4957 5157 5.5872
4958 5158 5.882
4959 5159 5.6898
4960 5160 5.6375
4961 5161 6.1296
4962 5162 7.7466
4963 5163 8.1117
4964 5164 7.7162
4965 5165 8.1371
4966 5166 8.5058
4967 5167 8.4848
4968 5168 8.1285
4969 5169 4.5061
4970 5170 6.7056
4971 5171 5.5706
4972 5172 8.6304
4973 5173 6.1144
4974 5174 6.9736
4975 5175 9.7663
4976 5176 12.8444
4977 5177 15.5708
4978 5178 11.7586
4979 5179 13.1094
4980 5180 9.4494
4981 5181 12.5431
4982 5182 12.4447
4983 5183 9.6459
4984 5184 11.7706
4985 5185 12.8495
4986 5186 12.4755
4987 5187 9.752
4988 5188 11.5357
4989 5189 8.2337
4990 5190 8.5134
4991 5191 9.2403
4992 5192 10.5217
4993 5193 8.6104
4994 5194 9.6865
4995 5195 9.497
4996 5196 9.4363
4997 5197 9.0188
4998 5198 10.3791
4999 5199 7.987
5000 5200 6.5512
5001 5201 6.4242
5002 5202 8.9276
5003 5203 5.4342
5004 5204 10.3805
5005 5205 10.9115
5006 5206 8.3027
5007 5207 7.379
5008 5208 6.5518
5009 5209 10.4061
5010 5210 6.7692
5011 5211 9.9231
5012 5212 11.2127
5013 5213 10.6202
5014 5214 10.4278
5015 5215 12.2921
5016 5216 8.4357
5017 5217 8.5052
5018 5218 12.8989
5019 5219 12.8267
5020 5220 11.3767
5021 5221 12.3435
5022 5222 11.1441
5023 5223 8.4281
5024 5224 10.3442
5025 5225 10.9071
5026 5226 13.6497
5027 5227 11.8073
5028 5228 14.633
5029 5229 12.4524
5030 5230 14.4911
5031 5231 11.9049
5032 5232 11.2608
5033 5233 9.85
5034 5234 10.5498
5035 5235 11.0424
5036 5236 10.6969
5037 5237 10.8413
5038 5238 10.3258
5039 5239 10.7498
5040 5240 10.3197
5041 5241 9.3006
5042 5242 10.9128
5043 5243 10.2386
5044 5244 9.8675
5045 5245 10.5756
5046 5246 11.3136
5047 5247 11.4168
5048 5248 9.4882
5049 5249 9.9302
5050 5250 10.8401
5051 5251 11.4222
5052 5252 11.377
5053 5253 11.5791
5054 5254 10.5591
5055 5255 11.0886
5056 5256 12.818
5057 5257 11.2253
5058 5258 12.5918
5059 5259 13.2363
5060 5260 13.6766
5061 5261 12.3042
5062 5262 11.751
5063 5263 10.671
5064 5264 12.7155
5065 5265 10.9937
5066 5266 12.4044
5067 5267 12.0703
5068 5268 13.5318
5069 5269 12.1243
5070 5270 11.6918
5071 5271 11.8264
5072 5272 14.9261
5073 5273 12.555
5074 5274 15.4575
5075 5275 14.7944
5076 5276 14.4027
5077 5277 13.523
5078 5278 13.5089
5079 5279 13.8532
5080 5280 13.7801
5081 5281 13.5134
5082 5282 14.9994
5083 5283 15.1892
5084 5284 14.3522
5085 5285 15.1469
5086 5286 15.7682
5087 5287 14.1681
5088 5288 14.1816
5089 5289 13.9549
5090 5290 15.5634
5091 5291 13.3208
5092 5292 13.4966
5093 5293 15.3815
5094 5294 12.9718
5095 5295 15.2974
5096 5296 13.972
5097 5297 14.297
5098 5298 14.6165
5099 5299 15.4755
5100 5300 9.3518
5101 5301 12.5158
5102 5302 14.4088
5103 5303 17.3441
5104 5304 17.8609
5105 5305 16.7228
5106 5306 14.0086
5107 5307 14.298
5108 5308 16.964
5109 5309 16.2559
5110 5310 14.6108
5111 5311 13.1025
5112 5312 11.7675
5113 5313 11.9121
5114 5314 13.1123
5115 5315 12.6553
5116 5316 13.1285
5117 5317 14.6245
5118 5318 13.7948
5119 5319 14.4604
5120 5320 13.8165
5121 5321 14.5818
5122 5322 14.1708
5123 5323 13.7515
5124 5324 12.5743
5125 5325 13.6064
5126 5326 13.9917
5127 5327 13.7957
5128 5328 15.1014
5129 5329 14.8555
5130 5330 13.7733
5131 5331 12.4006
5132 5332 6.4488
5133 5333 7.4236
5134 5334 11.1918
5135 5335 6.4245
5136 5336 5.7916
5137 5337 8.4327
5138 5338 7.622
5139 5339 8.0102
5140 5340 6.6322
5141 5341 7.0929
5142 5342 8.2627
5143 5343 10.7156
5144 5344 9.1404
5145 5345 8.5814
5146 5346 8.8156
5147 5347 8.5748
5148 5348 11.6481
5149 5349 10.4487
5150 5350 11.1269
5151 5351 10.401
5152 5352 10.1976
5153 5353 10.9564
5154 5354 9.9171
5155 5355 11.1271
5156 5356 10.3432
5157 5357 10.9944
5158 5358 9.659
5159 5359 11.941
5160 5360 10.8225
5161 5361 10.6141
5162 5362 10.1897
5163 5363 10.8202
5164 5364 12.0001
5165 5365 10.9742
5166 5366 12.4813
5167 5367 11.6098
5168 5368 7.1311
5169 5369 7.4671
5170 5370 8.453
5171 5371 7.0753
5172 5372 8.2781
5173 5373 9.6886
5174 5374 13.0188
5175 5375 12.6789
5176 5376 13.2291
5177 5377 10.8102
5178 5378 11.2186
5179 5379 12.2731
5180 5380 11.9497
5181 5381 8.5965
5182 5382 9.3467
5183 5383 8.3824
5184 5384 11.0535
5185 5385 7.9124
5186 5386 17.176
5187 5387 13.1353
5188 5388 13.7136
5189 5389 11.9474
5190 5390 12.9275
5191 5391 12.8672
5192 5392 10.4552
5193 5393 11.2876
5194 5394 11.8818
5195 5395 8.2699
5196 5396 7.3296
5197 5397 8.8555
5198 5398 8.0197
5199 5399 10.7174
5200 5400 12.0906
5201 5401 11.2564
5202 5402 8.1814
5203 5403 7.5252
5204 5404 6.9987
5205 5405 6.897
5206 5406 8.7302
5207 5407 6.5918
5208 5408 5.8979
5209 5409 7.5856
5210 5410 8.4365
5211 5411 9.498
5212 5412 8.3017
5213 5413 8.2342
5214 5414 9.1623
5215 5415 8.504
5216 5416 9.0204
5217 5417 8.838
5218 5418 11.4117
5219 5419 11.8491
5220 5420 12.5129
5221 5421 12.1842
5222 5422 11.8505
5223 5423 11.2104
5224 5424 11.3429
5225 5425 12.0107
5226 5426 11.7152
5227 5427 14.3305
5228 5428 14.1017
5229 5429 11.1245
5230 5430 10.9814
5231 5431 11.0563
5232 5432 10.7718
5233 5433 11.7128
5234 5434 11.4728
5235 5435 11.0874
5236 5436 12.164
5237 5437 11.3848
5238 5438 11.6917
5239 5439 13.7615
5240 5440 11.1915
5241 5441 8.2257
5242 5442 14.0399
5243 5443 11.4224
5244 5444 13.6353
5245 5445 12.825
5246 5446 8.003
5247 5447 9.1927
5248 5448 11.8414
5249 5449 11.0588
5250 5450 9.3083
5251 5451 8.2645
5252 5452 7.7974
5253 5453 11.6545
5254 5454 11.2377
5255 5455 9.4319
5256 5456 10.6514
5257 5457 10.6565
5258 5458 6.9718
5259 5459 8.823
5260 5460 12.8246
5261 5461 7.7132
5262 5462 10.434
5263 5463 9.6191
5264 5464 10.2363
5265 5465 11.2923
5266 5466 11.9147
5267 5467 8.7711
5268 5468 7.9116
5269 5469 10.333
5270 5470 10.03
5271 5471 9.1837
5272 5472 4.8945
5273 5473 6.2489
5274 5474 5.8658
5275 5475 5.9567
5276 5476 7.2188
5277 5477 9.5067
5278 5478 8.0159
5279 5479 6.6512
5280 5480 5.5679
5281 5481 4.8745
5282 5482 5.5249
5283 5483 6.7531
5284 5484 6.5361
5285 5485 8.1592
5286 5486 8.2091
5287 5487 9.2972
5288 5488 8.5936
5289 5489 8.0473
5290 5490 8.5672
5291 5491 8.8601
5292 5492 9.2801
5293 5493 9.0898
5294 5494 9.1054
5295 5495 8.2615
5296 5496 8.1928
5297 5497 7.981
5298 5498 9.2543
5299 5499 8.4228
5300 5500 8.6635
5301 5501 9.1761
5302 5502 8.0906
5303 5503 8.8603
5304 5504 9.6008
5305 5505 8.9467
5306 5506 10.1687
5307 5507 8.8014
5308 5508 9.239
5309 5509 8.252
5310 5510 9.1728
5311 5511 7.6736
5312 5512 9.3062
5313 5513 7.9641
5314 5514 8.8166
5315 5515 9.8644
5316 5516 9.7431
5317 5517 9.4663
5318 5518 7.4197
5319 5519 7.0062
5320 5520 8.8548
5321 5521 6.4793
5322 5522 5.2963
5323 5523 4.5277
5324 5524 5.1047
5325 5525 5.6804
5326 5526 7.1093
5327 5527 4.8971
5328 5528 4.6052
5329 5529 5.3505
5330 5530 5.3775
5331 5531 7.2496
5332 5532 6.4532
5333 5533 5.5637
5334 5534 7.5765
5335 5535 7.3945
5336 5536 7.4473
5337 5537 6.7498
5338 5538 7.0836
5339 5539 5.9149
5340 5540 5.5163
5341 5541 5.6117
5342 5542 7.7841
5343 5543 7.0978
5344 5544 7.9604
5345 5545 9.0349
5346 5546 9.0957
5347 5547 7.9905
5348 5548 8.5396
5349 5549 5.9205
5350 5550 6.6033
5351 5551 7.4689
5352 5552 7.4755
5353 5553 8.5645
5354 5554 6.2647
5355 5555 6.5308
5356 5556 7.161
5357 5557 7.5392
5358 5558 6.426
5359 5559 6.9758
5360 5560 6.9115
5361 5561 8.4128
5362 5562 6.4178
5363 5563 6.3315
5364 5564 6.1386
5365 5565 6.3236
5366 5566 6.3891
5367 5567 5.97
5368 5568 6.5562
5369 5569 5.1132
5370 5570 5.6969
5371 5571 5.8307
5372 5572 6.0007
5373 5573 4.8325
5374 5574 5.7295
5375 5575 6.4255
5376 5576 5.244
5377 5577 7.4377
5378 5578 4.0978
5379 5579 6.5829
5380 5580 6.4901
5381 5581 7.4409
5382 5582 8.2453
5383 5583 6.6949
5384 5584 7.2243
5385 5585 10.0164
5386 5586 10.0745
5387 5587 8.5816
5388 5588 8.9321
5389 5589 8.9247
5390 5590 10.7546
5391 5591 9.5421
5392 5592 8.9577
5393 5593 10.3737
5394 5594 10.0276
5395 5595 9.4088
5396 5596 11.46
5397 5597 11.4345
5398 5598 12.2481
5399 5599 9.4063
5400 5600 10.7132
5401 5601 10.8578
5402 5602 11.2202
5403 5603 10.4029
5404 5604 11.7875
5405 5605 10.0154
5406 5606 8.2272
5407 5607 11.4093
5408 5608 7.7787
5409 5609 7.7017
5410 5610 6.5552
5411 5611 10.0422
5412 5612 11.935
5413 5613 11.8988
5414 5614 10.9136
5415 5615 12.0869
5416 5616 11.2257
5417 5617 11.9719
5418 5618 12.6118
5419 5619 12.427
5420 5620 12.4527
5421 5621 12.8272
5422 5622 13.7068
5423 5623 14.4085
5424 5624 16.7384
5425 5625 17.1153
5426 5626 17.6551
5427 5627 13.8481
5428 5628 13.5474
5429 5629 10.4164
5430 5630 9.9152
5431 5631 8.2177
5432 5632 5.0312
5433 5633 4.7633
5434 5634 5.8116
5435 5635 4.3773
5436 5636 5.713
5437 5637 10.5218
5438 5638 7.5628
5439 5639 7.7987
5440 5640 8.8919
5441 5641 9.4694
5442 5642 8.8826
5443 5643 8.0874
5444 5644 5.517
5445 5645 3.5475
5446 5646 7.418
5447 5647 8.2427
5448 5648 7.7063
5449 5649 3.8701
5450 5650 3.7842
5451 5651 4.1597
5452 5652 7.6085
5453 5653 5.4085
5454 5654 9.8749
5455 5655 4.2771
5456 5656 6.9993
5457 5657 7.5961
5458 5658 6.3432
5459 5659 5.7718
5460 5660 7.5736
5461 5661 6.0185
5462 5662 5.2387
5463 5663 5.2933
5464 5664 5.47
5465 5665 5.9757
5466 5666 4.7939
5467 5667 6.0211
5468 5668 7.3116
5469 5669 11.1394
5470 5670 8.5946
5471 5671 8.5572
5472 5672 9.2447
5473 5673 7.0142
5474 5674 8.7399
5475 5675 11.0907
5476 5676 10.3907
5477 5677 10.2132
5478 5678 11.7132
5479 5679 13.3513
5480 5680 11.338
5481 5681 10.4855
5482 5682 9.4941
5483 5683 11.027
5484 5684 13.7255
5485 5685 8.2566
5486 5686 11.7974
5487 5687 7.4192
5488 5688 8.9981
5489 5689 8.3259
5490 5690 3.8168
5491 5691 4.0686
5492 5692 5.5762
5493 5693 8.4646
5494 5694 11.6465
5495 5695 9.9703
5496 5696 8.7681
5497 5697 6.7353
5498 5698 6.053
5499 5699 4.7853
5500 5700 7.6549
5501 5701 7.4501
5502 5702 12.2277
5503 5703 11.3604
5504 5704 14.0232
5505 5705 13.6087
5506 5706 12.2623
5507 5707 13.0007
5508 5708 11.0033
5509 5709 12.509
5510 5710 14.1385
5511 5711 14.7652
5512 5712 12.4765
5513 5713 12.3994
5514 5714 11.4701
5515 5715 14.2125
5516 5716 13.7973
5517 5717 14.5301
5518 5718 11.5065
5519 5719 14.6112
5520 5720 10.9602
5521 5721 13.4736
5522 5722 13.0395
5523 5723 11.4842
5524 5724 9.362
5525 5725 7.5685
5526 5726 12.4112
5527 5727 11.8151
5528 5728 11.3494
5529 5729 14.5051
5530 5730 14.9922
5531 5731 13.3858
5532 5732 13.1054
5533 5733 13.8369
5534 5734 14.5702
5535 5735 11.8581
5536 5736 13.7553
5537 5737 12.5507
5538 5738 10.5565
5539 5739 9.8467
5540 5740 10.8888
5541 5741 10.5399
5542 5742 12.5214
5543 5743 12.3817
5544 5744 11.4047
5545 5745 11.2704
5546 5746 7.8287
5547 5747 7.8059
5548 5748 10.6383
5549 5749 8.7702
5550 5750 9.3205
5551 5751 8.4332
5552 5752 7.4668
5553 5753 10.6937
5554 5754 11.4099
5555 5755 10.9015
5556 5756 9.7567
5557 5757 7.338
5558 5758 6.5005
5559 5759 7.6469
5560 5760 8.7743
5561 5761 10.6257
5562 5762 10.4878
5563 5763 8.8026
5564 5764 10.6219
5565 5765 10.7402
5566 5766 9.332
5567 5767 9.7128
5568 5768 8.9774
5569 5769 10.2729
5570 5770 10.3851
5571 5771 8.7446
5572 5772 9.3216
5573 5773 6.9593
5574 5774 6.2502
5575 5775 7.9143
5576 5776 10.6906
5577 5777 9.09
5578 5778 6.9961
5579 5779 9.7186
5580 5780 8.6402
5581 5781 9.7331
5582 5782 10.3567
5583 5783 10.1923
5584 5784 12.0786
5585 5785 9.8802
5586 5786 9.2977
5587 5787 8.2615
5588 5788 11.2496
5589 5789 8.0101
5590 5790 10.3069
5591 5791 5.8027
5592 5792 11.1868
5593 5793 4.6546
5594 5794 11.0213
5595 5795 8.2917
5596 5796 7.7746
5597 5797 8.9663
5598 5798 6.6778
5599 5799 6.992
5600 5800 6.9218
5601 5801 8.123
5602 5802 7.8768
5603 5803 8.2577
5604 5804 8.716
5605 5805 3.7668
5606 5806 7.0148
5607 5807 5.9433
5608 5808 3.4118
5609 5809 2.0188
5610 5810 3.0886
5611 5811 3.7269
5612 5812 2.8409
5613 5813 3.307
5614 5814 2.2354
5615 5815 2.2913
5616 5816 4.6624
5617 5817 6.8629
5618 5818 6.375
5619 5819 6.4767
5620 5820 5.8666
5621 5821 5.6737
5622 5822 5.4444
5623 5823 6.2119
5624 5824 6.0202
5625 5825 6.9264
5626 5826 5.6477
5627 5827 5.8468
5628 5828 4.6093
5629 5829 5.5103
5630 5830 5.3953
5631 5831 5.3646
5632 5832 6.1961
5633 5833 3.081
5634 5834 5.7423
5635 5835 5.9097
5636 5836 5.9278
5637 5837 5.353
5638 5838 5.8001
5639 5839 3.054
5640 5840 4.5725
5641 5841 7.1985
5642 5842 6.2476
5643 5843 4.0959
5644 5844 7.8952
5645 5845 6.7728
5646 5846 9.064
5647 5847 6.2754
5648 5848 8.9569
5649 5849 9.2158
5650 5850 10.1591
5651 5851 10.3147
5652 5852 10.5606
5653 5853 10.0817
5654 5854 6.8146
5655 5855 8.1491
5656 5856 11.6818
5657 5857 10.4215
5658 5858 10.4425
5659 5859 9.2315
5660 5860 7.3961
5661 5861 7.4203
5662 5862 6.7384
5663 5863 6.6815
5664 5864 8.6122
5665 5865 7.7515
5666 5866 10.8866
5667 5867 9.307
5668 5868 6.7773
5669 5869 10.2055
5670 5870 11.2079
5671 5871 9.7043
5672 5872 7.153
5673 5873 7.9144
5674 5874 6.5687
5675 5875 7.2957
5676 5876 7.1427
5677 5877 8.2533
5678 5878 9.3159
5679 5879 8.6452
5680 5880 9.1216
5681 5881 7.7219
5682 5882 10.6725
5683 5883 7.6466
5684 5884 5.9721
5685 5885 3.2379
5686 5886 3.4247
5687 5887 3.5659
5688 5888 6.4846
5689 5889 5.5577
5690 5890 5.8622
5691 5891 4.7926
5692 5892 4.4395
5693 5893 3.7268
5694 5894 4.6996
5695 5895 6.4511
5696 5896 8.563
5697 5897 8.4318
5698 5898 10.2453
5699 5899 8.9636
5700 5900 8.2007
5701 5901 11.185
5702 5902 10.9633
5703 5903 12.239
5704 5904 11.3704
5705 5905 11.4197
5706 5906 7.8699
5707 5907 7.5151
5708 5908 9.9816
5709 5909 8.5668
5710 5910 8.9431
5711 5911 8.2397
5712 5912 7.0795
5713 5913 7.1091
5714 5914 8.5308
5715 5915 7.5799
5716 5916 5.9295
5717 5917 7.2457
5718 5918 5.4253
5719 5919 5.885
5720 5920 5.9118
5721 5921 5.8031
5722 5922 5.5911
5723 5923 6.1683
5724 5924 5.4681
5725 5925 4.8285
5726 5926 5.7269
5727 5927 6.0804
5728 5928 6.124
5729 5929 5.7389
5730 5930 5.7787
5731 5931 5.9779
5732 5932 5.8449
5733 5933 5.608
5734 5934 5.4166
5735 5935 5.597
5736 5936 6.5903
5737 5937 12.3976
5738 5938 7.7504
5739 5939 9.3305
5740 5940 7.7501
5741 5941 11.1765
5742 5942 11.3523
5743 5943 11.7676
5744 5944 11.8151
5745 5945 10.4078
5746 5946 11.6349
5747 5947 9.7311
5748 5948 9.6848
5749 5949 10.7268
5750 5950 11.2638
5751 5951 11.2246
5752 5952 10.4341
5753 5953 10.6357
5754 5954 11.3003
5755 5955 10.555
5756 5956 9.1368
5757 5957 11.3625
5758 5958 11.8772
5759 5959 9.7201
5760 5960 11.2431
5761 5961 10.0796
5762 5962 10.1639
5763 5963 11.3485
5764 5964 10.964
5765 5965 12.0348
5766 5966 11.5194
5767 5967 11.4995
5768 5968 9.0808
5769 5969 11.6965
5770 5970 10.1404
5771 5971 11.2685
5772 5972 11.2725
5773 5973 11.2175
5774 5974 10.8087
5775 5975 11.3596
5776 5976 9.3768
5777 5977 8.0656
5778 5978 11.6913
5779 5979 11.3274
5780 5980 8.632
5781 5981 9.1022
5782 5982 7.6959
5783 5983 7.9063
5784 5984 10.2996
5785 5985 9.6505
5786 5986 8.9288
5787 5987 12.7164
5788 5988 10.5178
5789 5989 9.6258
5790 5990 6.84
5791 5991 12.4219
5792 5992 8.0567
5793 5993 9.335
5794 5994 8.3688
5795 5995 6.9011
5796 5996 7.9988
5797 5997 8.4898
5798 5998 11.5685
5799 5999 8.9447
5800 6000 8.0192
5801 6001 7.2064
5802 6002 9.5918
5803 6003 7.1388
5804 6004 9.4065
5805 6005 8.6993
5806 6006 6.9275
5807 6007 6.086
5808 6008 8.2635
5809 6009 6.1073
5810 6010 6.5463
5811 6011 8.3654
5812 6012 8.2134
5813 6013 7.163
5814 6014 7.8212
5815 6015 9.8847
5816 6016 9.215
5817 6017 11.2088
5818 6018 11.3762
5819 6019 9.7893
5820 6020 10.0686
5821 6021 10.9962
5822 6022 11.0273
5823 6023 12.6049
5824 6024 10.9189
5825 6025 9.9032
5826 6026 11.3387
5827 6027 10.8605
5828 6028 11.5886
5829 6029 11.4462
5830 6030 11.6244
5831 6031 11.6238
5832 6032 12.5121
5833 6033 12.6709
5834 6034 11.2527
5835 6035 11.8483
5836 6036 11.8094
5837 6037 11.5611
5838 6038 11.3329
5839 6039 11.1127
5840 6040 10.8121
5841 6041 9.3854
5842 6042 9.0079
5843 6043 5.9518
5844 6044 6.858
5845 6045 6.0079
5846 6046 8.3122
5847 6047 8.2402
5848 6048 10.5756
5849 6049 9.3319
5850 6050 9.9877
5851 6051 9.786
5852 6052 10.2705
5853 6053 9.4747
5854 6054 8.8364
5855 6055 NA
5856 6056 NA
5857 6057 NA
5858 6058 NA
5859 6059 NA
5860 6060 NA
5861 6061 NA
5862 6062 NA
5863 6063 NA
5864 6064 NA
5865 6065 NA
5866 6066 NA
5867 6067 NA
5868 6068 NA
5869 6069 NA
5870 6070 NA
5871 6071 NA
5872 6072 NA
5873 6073 NA
5874 6074 NA
5875 6075 NA
5876 6076 NA
5877 6077 NA
5878 6078 NA
5879 6079 NA
5880 6080 NA
5881 6081 NA
5882 6082 NA
5883 6083 NA
5884 6084 NA
5885 6085 NA
5886 6086 NA
5887 6087 NA
5888 6088 NA
5889 6089 NA
5890 6090 NA
5891 6091 NA
5892 6092 NA
5893 6093 NA
5894 6094 NA
5895 6095 NA
5896 6096 NA
5897 6097 NA
5898 6098 NA
5899 6099 NA
5900 6100 NA
5901 6101 NA
5902 6102 NA
5903 6103 NA
5904 6104 NA
5905 6105 NA
5906 6106 NA
5907 6107 NA
5908 6108 NA
5909 6109 NA
5910 6110 NA
5911 6111 NA
5912 6112 NA
5913 6113 NA
5914 6114 NA
5915 6115 NA
5916 6116 NA
5917 6117 NA
5918 6118 NA
5919 6119 NA
5920 6120 NA
5921 6121 NA
5922 6122 NA
5923 6123 NA
5924 6124 NA
5925 6125 NA
5926 6126 NA
5927 6127 NA
5928 6128 NA
5929 6129 NA
5930 6130 NA
5931 6131 NA
5932 6132 NA
5933 6133 NA
5934 6134 NA
5935 6135 NA
5936 6136 NA
5937 6137 NA
5938 6138 NA
5939 6139 NA
5940 6140 NA
5941 6141 NA
5942 6142 NA
5943 6143 NA
5944 6144 NA
5945 6145 NA
5946 6146 NA
5947 6147 NA
5948 6148 NA
5949 6149 NA
5950 6150 NA
5951 6151 NA
5952 6152 NA
5953 6153 NA
5954 6154 NA
5955 6155 NA
5956 6156 NA
5957 6157 NA
5958 6158 NA
5959 6159 NA
5960 6160 NA
5961 6161 NA
5962 6162 NA
5963 6163 NA
5964 6164 NA
5965 6165 NA
5966 6166 NA
5967 6167 NA
5968 6168 NA
5969 6169 NA
5970 6170 NA
5971 6171 NA
5972 6172 NA
5973 6173 NA
5974 6174 NA
5975 6175 NA
5976 6176 NA
5977 6177 NA
5978 6178 NA
5979 6179 NA
5980 6180 NA
5981 6181 NA
5982 6182 NA
5983 6183 NA
5984 6184 NA
5985 6185 NA
5986 6186 NA
5987 6187 NA
5988 6188 NA
5989 6189 NA
5990 6190 NA
5991 6191 NA
5992 6192 NA
5993 6193 NA
5994 6194 NA
5995 6195 NA
5996 6196 NA
5997 6197 NA
5998 6198 NA
5999 6199 NA
6000 6200 NA
6001 6201 NA
6002 6202 NA
6003 6203 NA
6004 6204 NA
6005 6205 NA
6006 6206 NA
6007 6207 NA
6008 6208 NA
6009 6209 NA
6010 6210 NA
6011 6211 NA
6012 6212 NA
6013 6213 NA
6014 6214 NA
6015 6215 NA
6016 6216 NA
6017 6217 NA
6018 6218 NA
6019 6219 NA
6020 6220 NA
6021 6221 NA
6022 6222 NA
6023 6223 NA
6024 6224 NA
6025 6225 NA
6026 6226 NA
6027 6227 NA
6028 6228 NA
6029 6229 NA
6030 6230 NA
6031 6231 NA
6032 6232 NA
6033 6233 NA
6034 6234 NA
6035 6235 NA
6036 6236 NA
6037 6237 NA
6038 6238 NA
6039 6239 NA
6040 6240 NA
6041 6241 NA
6042 6242 NA
6043 6243 NA
6044 6244 NA
6045 6245 NA
6046 6246 NA
6047 6247 NA
6048 6248 NA
6049 6249 NA
6050 6250 NA
6051 6251 NA
6052 6252 NA
6053 6253 NA
6054 6254 NA
6055 6255 NA
6056 6256 NA
6057 6257 NA
6058 6258 NA
6059 6259 NA
6060 6260 NA
6061 6261 NA
6062 6262 NA
6063 6263 NA
6064 6264 NA
6065 6265 NA
6066 6266 NA
6067 6267 NA
6068 6268 NA
6069 6269 NA
6070 6270 NA
6071 6271 NA
6072 6272 NA
6073 6273 NA
6074 6274 NA
6075 6275 NA
6076 6276 NA
6077 6277 NA
6078 6278 NA
6079 6279 NA
6080 6280 NA
6081 6281 NA
6082 6282 NA
6083 6283 NA
6084 6284 NA
6085 6285 NA
6086 6286 NA
6087 6287 NA
6088 6288 NA
6089 6289 NA
6090 6290 NA
6091 6291 NA
6092 6292 NA
6093 6293 NA
6094 6294 NA
6095 6295 NA
6096 6296 NA
6097 6297 NA
6098 6298 NA
6099 6299 NA
6100 6300 NA
6101 6301 NA
6102 6302 NA
6103 6303 NA
6104 6304 NA
6105 6305 NA
6106 6306 NA
6107 6307 NA
6108 6308 NA
6109 6309 NA
6110 6310 NA
6111 6311 NA
6112 6312 NA
6113 6313 NA
6114 6314 NA
6115 6315 NA
6116 6316 NA
6117 6317 NA
6118 6318 NA
6119 6319 NA
6120 6320 NA
6121 6321 NA
6122 6322 NA
6123 6323 NA
6124 6324 NA
6125 6325 NA
6126 6326 NA
6127 6327 NA
6128 6328 NA
6129 6329 NA
6130 6330 NA
6131 6331 NA
6132 6332 NA
6133 6333 NA
6134 6334 NA
6135 6335 NA
6136 6336 NA
6137 6337 NA
6138 6338 NA
6139 6339 NA
6140 6340 NA
6141 6341 NA
6142 6342 NA
6143 6343 NA
6144 6344 NA
6145 6345 NA
6146 6346 NA
6147 6347 NA
6148 6348 NA
6149 6349 NA
6150 6350 NA
6151 6351 NA
6152 6352 NA
6153 6353 NA
6154 6354 NA
6155 6355 NA
6156 6356 NA
6157 6357 NA
6158 6358 NA
6159 6359 NA
6160 6360 NA
6161 6361 NA
6162 6362 NA
6163 6363 NA
6164 6364 NA
6165 6365 NA
6166 6366 NA
6167 6367 NA
6168 6368 NA
6169 6369 NA
6170 6370 NA
6171 6371 NA
6172 6372 NA
6173 6373 NA
6174 6374 NA
6175 6375 NA
6176 6376 NA
6177 6377 NA
6178 6378 NA
6179 6379 NA
6180 6380 NA
6181 6381 NA
6182 6382 NA
6183 6383 NA
6184 6384 NA
6185 6385 NA
6186 6386 NA
6187 6387 NA
6188 6388 NA
6189 6389 NA
6190 6390 NA
6191 6391 NA
6192 6392 NA
6193 6393 NA
6194 6394 NA
6195 6395 NA
6196 6396 NA
6197 6397 NA
6198 6398 NA
6199 6399 NA
6200 6400 NA
6201 6401 NA
6202 6402 NA
6203 6403 NA
6204 6404 NA
6205 6405 NA
6206 6406 NA
6207 6407 NA
6208 6408 NA
6209 6409 NA
6210 6410 NA
6211 6411 NA
6212 6412 NA
6213 6413 NA
6214 6414 NA
6215 6415 NA
6216 6416 NA
6217 6417 NA
6218 6418 NA
6219 6419 NA
6220 6420 NA
6221 6421 NA
6222 6422 NA
6223 6423 NA
6224 6424 NA
6225 6425 NA
6226 6426 NA
6227 6427 NA
6228 6428 NA
6229 6429 NA
6230 6430 NA
6231 6431 NA
6232 6432 NA
6233 6433 NA
6234 6434 NA
6235 6435 NA
6236 6436 NA
6237 6437 NA
6238 6438 NA
6239 6439 NA
6240 6440 NA
6241 6441 NA
6242 6442 NA
6243 6443 NA
6244 6444 NA
6245 6445 NA
6246 6446 NA
6247 6447 NA
6248 6448 NA
6249 6449 NA
6250 6450 NA
6251 6451 NA
6252 6452 NA
6253 6453 NA
6254 6454 NA
6255 6455 NA
6256 6456 NA
6257 6457 NA
6258 6458 NA
6259 6459 NA
6260 6460 NA
6261 6461 NA
6262 6462 NA
6263 6463 NA
6264 6464 NA
6265 6465 NA
6266 6466 NA
6267 6467 NA
6268 6468 NA
6269 6469 NA
6270 6470 NA
6271 6471 NA
6272 6472 NA
6273 6473 NA
6274 6474 NA
6275 6475 NA
6276 6476 NA
6277 6477 NA
6278 6478 NA
6279 6479 NA
6280 6480 NA
6281 6481 NA
6282 6482 NA
6283 6483 NA
6284 6484 NA
6285 6485 NA
6286 6486 NA
6287 6487 NA
6288 6488 NA
6289 6489 NA
6290 6490 NA
6291 6491 NA
6292 6492 NA
6293 6493 NA
6294 6494 NA
6295 6495 NA
6296 6496 NA
6297 6497 NA
6298 6498 NA
6299 6499 NA
6300 6500 NA
6301 6501 NA
6302 6502 NA
6303 6503 NA
6304 6504 NA
6305 6505 NA
6306 6506 NA
6307 6507 NA
6308 6508 NA
6309 6509 NA
6310 6510 NA
6311 6511 NA
6312 6512 NA
6313 6513 NA
6314 6514 NA
6315 6515 NA
6316 6516 NA
6317 6517 NA
6318 6518 NA
6319 6519 NA
6320 6520 NA
6321 6521 NA
6322 6522 NA
6323 6523 NA
6324 6524 NA
6325 6525 NA
6326 6526 NA
6327 6527 NA
6328 6528 NA
6329 6529 NA
6330 6530 NA
6331 6531 NA
6332 6532 NA
6333 6533 NA
6334 6534 NA
6335 6535 NA
6336 6536 NA
6337 6537 NA
6338 6538 NA
6339 6539 NA
6340 6540 NA
6341 6541 NA
6342 6542 NA
6343 6543 NA
6344 6544 NA
6345 6545 NA
6346 6546 NA
6347 6547 NA
6348 6548 NA
6349 6549 NA
6350 6550 NA
6351 6551 NA
6352 6552 NA
6353 6553 NA
6354 6554 NA
6355 6555 NA
6356 6556 NA
6357 6557 NA
6358 6558 NA
6359 6559 NA
6360 6560 NA
6361 6561 NA
6362 6562 NA
6363 6563 NA
6364 6564 NA
6365 6565 NA
6366 6566 NA
6367 6567 NA
6368 6568 NA
6369 6569 NA
6370 6570 NA
6371 6571 NA
6372 6572 NA
6373 6573 NA
6374 6574 NA
6375 6575 NA
6376 6576 NA
6377 6577 NA
6378 6578 NA
6379 6579 NA
6380 6580 NA
6381 6581 NA
6382 6582 NA
6383 6583 NA
6384 6584 NA
6385 6585 NA
6386 6586 NA
6387 6587 NA
6388 6588 NA
6389 6589 NA
6390 6590 NA
6391 6591 NA
6392 6592 NA
6393 6593 NA
6394 6594 NA
6395 6595 NA
6396 6596 NA
6397 6597 NA
6398 6598 NA
6399 6599 NA
6400 6600 NA
6401 6601 NA
6402 6602 NA
6403 6603 NA
6404 6604 NA
6405 6605 NA
6406 6606 NA
6407 6607 NA
6408 6608 NA
6409 6609 NA
6410 6610 NA
6411 6611 NA
6412 6612 NA
6413 6613 NA
6414 6614 NA
6415 6615 NA
6416 6616 NA
6417 6617 NA
6418 6618 NA
6419 6619 NA
6420 6620 NA
6421 6621 NA
6422 6622 NA
6423 6623 NA
6424 6624 NA
6425 6625 NA
6426 6626 NA
6427 6627 NA
6428 6628 NA
6429 6629 NA
6430 6630 NA
6431 6631 NA
6432 6632 NA
6433 6633 NA
6434 6634 NA
6435 6635 NA
6436 6636 NA
6437 6637 NA
6438 6638 NA
6439 6639 NA
6440 6640 NA
6441 6641 NA
6442 6642 NA
6443 6643 NA
6444 6644 NA
6445 6645 NA
6446 6646 NA
6447 6647 NA
6448 6648 NA
6449 6649 NA
6450 6650 NA
6451 6651 NA
6452 6652 NA
6453 6653 NA
6454 6654 NA
6455 6655 NA
6456 6656 NA
6457 6657 NA
6458 6658 NA
6459 6659 NA
6460 6660 NA
6461 6661 NA
6462 6662 NA
6463 6663 NA
6464 6664 NA
6465 6665 NA
6466 6666 NA
6467 6667 NA
6468 6668 NA
6469 6669 NA
6470 6670 NA
6471 6671 NA
6472 6672 NA
6473 6673 NA
6474 6674 NA
6475 6675 NA
6476 6676 NA
6477 6677 NA
6478 6678 NA
6479 6679 NA
6480 6680 NA
6481 6681 NA
6482 6682 NA
6483 6683 NA
6484 6684 NA
6485 6685 NA
6486 6686 NA
6487 6687 NA
6488 6688 NA
6489 6689 NA
6490 6690 NA
6491 6691 NA
6492 6692 NA
6493 6693 NA
6494 6694 NA
6495 6695 NA
6496 6696 NA
6497 6697 NA
6498 6698 NA
6499 6699 NA
6500 6700 NA
6501 6701 NA
6502 6702 NA
6503 6703 NA
6504 6704 NA
6505 6705 NA
6506 6706 NA
6507 6707 NA
6508 6708 NA
6509 6709 NA
6510 6710 NA
6511 6711 NA
6512 6712 NA
6513 6713 NA
6514 6714 NA
6515 6715 NA
6516 6716 NA
6517 6717 NA
6518 6718 NA
6519 6719 NA
6520 6720 NA
6521 6721 NA
6522 6722 NA
6523 6723 NA
6524 6724 NA
6525 6725 NA
6526 6726 NA
6527 6727 NA
6528 6728 NA
6529 6729 NA
6530 6730 NA
6531 6731 NA
6532 6732 NA
6533 6733 NA
6534 6734 NA
6535 6735 NA
6536 6736 NA
6537 6737 NA
6538 6738 NA
6539 6739 NA
6540 6740 NA
6541 6741 NA
6542 6742 NA
6543 6743 NA
6544 6744 NA
6545 6745 NA
6546 6746 NA
6547 6747 NA
6548 6748 NA
6549 6749 NA
6550 6750 NA
6551 6751 NA
6552 6752 NA
6553 6753 NA
6554 6754 NA
6555 6755 NA
6556 6756 NA
6557 6757 NA
6558 6758 NA
6559 6759 NA
6560 6760 NA
6561 6761 NA
6562 6762 NA
6563 6763 NA
6564 6764 NA
6565 6765 NA
6566 6766 NA
6567 6767 NA
6568 6768 NA
6569 6769 NA
6570 6770 NA
6571 6771 NA
6572 6772 NA
6573 6773 NA
6574 6774 NA
6575 6775 NA
6576 6776 NA
6577 6777 NA
6578 6778 NA
6579 6779 NA
6580 6780 NA
6581 6781 NA
6582 6782 NA
6583 6783 NA
6584 6784 NA
6585 6785 NA
6586 6786 NA
6587 6787 NA
6588 6788 NA
6589 6789 NA
6590 6790 NA
6591 6791 NA
6592 6792 NA
6593 6793 NA
6594 6794 NA
6595 6795 NA
6596 6796 NA
6597 6797 NA
6598 6798 NA
6599 6799 NA
6600 6800 NA
6601 6801 NA
6602 6802 NA
6603 6803 NA
6604 6804 NA
6605 6805 NA
6606 6806 NA
6607 6807 NA
6608 6808 NA
6609 6809 NA
6610 6810 NA
6611 6811 NA
6612 6812 NA
6613 6813 NA
6614 6814 NA
6615 6815 NA
6616 6816 NA
6617 6817 NA
6618 6818 NA
6619 6819 NA
6620 6820 NA
6621 6821 NA
6622 6822 NA
6623 6823 NA
6624 6824 NA
6625 6825 NA
6626 6826 NA
6627 6827 NA
6628 6828 NA
6629 6829 NA
6630 6830 NA
6631 6831 NA
6632 6832 NA
6633 6833 NA
6634 6834 NA
6635 6835 NA
6636 6836 NA
6637 6837 NA
6638 6838 NA
6639 6839 NA
6640 6840 NA
6641 6841 NA
6642 6842 NA
6643 6843 NA
6644 6844 NA
6645 6845 NA
6646 6846 NA
6647 6847 NA
6648 6848 NA
6649 6849 NA
6650 6850 NA
6651 6851 NA
6652 6852 NA
6653 6853 NA
6654 6854 NA
6655 6855 NA
6656 6856 NA
6657 6857 NA
6658 6858 NA
6659 6859 NA
6660 6860 NA
6661 6861 NA
6662 6862 NA
6663 6863 NA
6664 6864 NA
6665 6865 NA
6666 6866 NA
6667 6867 NA
6668 6868 NA
6669 6869 NA
6670 6870 NA
6671 6871 NA
6672 6872 NA
6673 6873 NA
6674 6874 NA
6675 6875 NA
6676 6876 NA
6677 6877 NA
6678 6878 NA
6679 6879 NA
6680 6880 NA
6681 6881 NA
6682 6882 NA
6683 6883 NA
6684 6884 NA
6685 6885 NA
6686 6886 NA
6687 6887 NA
6688 6888 NA
6689 6889 NA
6690 6890 NA
6691 6891 NA
6692 6892 NA
6693 6893 NA
6694 6894 NA
6695 6895 NA
6696 6896 NA
6697 6897 NA
6698 6898 NA
6699 6899 NA
6700 6900 NA
6701 6901 NA
6702 6902 NA
6703 6903 NA
6704 6904 NA
6705 6905 NA
6706 6906 NA
6707 6907 NA
6708 6908 NA
6709 6909 NA
6710 6910 NA
6711 6911 NA
6712 6912 NA
6713 6913 NA
6714 6914 NA
6715 6915 NA
6716 6916 NA
6717 6917 NA
6718 6918 NA
6719 6919 NA
6720 6920 NA
6721 6921 NA
6722 6922 NA
6723 6923 NA
6724 6924 NA
6725 6925 NA
6726 6926 NA
6727 6927 NA
6728 6928 NA
6729 6929 NA
6730 6930 NA
6731 6931 NA
6732 6932 NA
6733 6933 NA
6734 6934 NA
6735 6935 NA
6736 6936 NA
6737 6937 NA
6738 6938 NA
6739 6939 NA
6740 6940 NA
6741 6941 NA
6742 6942 NA
6743 6943 NA
6744 6944 NA
6745 6945 NA
6746 6946 NA
6747 6947 NA
6748 6948 NA
6749 6949 NA
6750 6950 NA
6751 6951 NA
6752 6952 NA
6753 6953 NA
6754 6954 NA
6755 6955 NA
6756 6956 NA
6757 6957 NA
6758 6958 NA
6759 6959 NA
6760 6960 NA
6761 6961 NA
6762 6962 NA
6763 6963 NA
6764 6964 NA
6765 6965 NA
6766 6966 NA
6767 6967 NA
6768 6968 NA
6769 6969 NA
6770 6970 NA
6771 6971 NA
6772 6972 NA
6773 6973 NA
6774 6974 NA
6775 6975 NA
6776 6976 NA
6777 6977 NA
6778 6978 NA
6779 6979 NA
6780 6980 NA
6781 6981 NA
6782 6982 NA
6783 6983 NA
6784 6984 NA
6785 6985 NA
6786 6986 NA
6787 6987 NA
6788 6988 NA
6789 6989 NA
6790 6990 NA
6791 6991 NA
6792 6992 NA
6793 6993 NA
6794 6994 NA
6795 6995 NA
6796 6996 NA
6797 6997 NA
6798 6998 NA
6799 6999 NA
6800 7000 NA
