# Supplementary material for: Histone variant H2A.Z modulates nucleosome dynamics to promote DNA accessibility
Source: Nat Commun. 2023 Feb 11;14:769. doi: 10.1038/s41467-023-36465-5 (PMC9918499; doi:10.1038/s41467-023-36465-5)
Supplement: Supplementary file 4 — Source Data [file 41467_2023_36465_MOESM4_ESM.zip › data/H2AZ_nucleosome_ensemble_1.txt]

-19 "Initial" 12.1604 98.6399 27.9671
-19 "MD" 23.717 90.45 27.567
-18 "Initial" 10.4039 95.743 27.951
-18 "MD" 21.054 88.636 26.243
-17 "Initial" 8.3342 93.0588 27.8822
-17 "MD" 19.081 85.718 26.527
-16 "Initial" 6.2226 90.3892 27.7896
-16 "MD" 17.192 83.198 26.022
-15 "Initial" 4.1676 87.7214 27.2948
-15 "MD" 14.119 81.658 26.332
-14 "Initial" 2.121 85.059 26.8321
-14 "MD" 12.092 78.955 25.941
-13 "Initial" 0.3702 82.2295 26.1908
-13 "MD" 8.971 77.363 25.487
-12 "Initial" -1.3503 79.3618 25.5417
-12 "MD" 7.233 74.129 26.034
-11 "Initial" -2.9229 76.3553 25.2446
-11 "MD" 3.898 72.795 25.202
-10 "Initial" -4.5034 73.3759 24.9266
-10 "MD" -0.263 71.922 25.005
-9 "Initial" -6.2388 70.4647 24.9491
-9 "MD" -2.874 69.988 24.912
-8 "Initial" -8.013 67.5575 25.0053
-8 "MD" -4.503 67.107 23.549
-7 "Initial" -10.0891 64.8634 24.8933
-7 "MD" -7.27 65.766 22.654
-6 "Initial" -12.1344 62.1622 24.789
-6 "MD" -10.117 63.281 22.286
-5 "Initial" -14.2142 59.5295 24.3076
-5 "MD" -12.358 60.777 21.915
-4 "Initial" -16.2917 56.8824 23.7788
-4 "MD" -14.14 58.324 21.353
-3 "Initial" -18.0342 54.0235 23.1702
-3 "MD" -16.942 55.341 21.346
-2 "Initial" -19.7944 51.1885 22.575
-2 "MD" -19.362 52.472 21.971
-1 "Initial" -21.334 48.1868 22.2456
-1 "MD" -20.77 49.996 21.03
0 "Initial" -22.8656 45.1592 21.9578
0 "MD" -23.144 46.861 21.053
1 "Initial" -24.4921 42.1566 21.8145
1 "MD" -23.16 42.967 20.672
2 "Initial" -26.8551 40.0663 21.0452
2 "MD" -26.242 40.801 20.075
3 "Initial" -27.9306 36.6809 21.1177
3 "MD" -27.473 37.857 19.996
4 "Initial" -29.4768 33.7078 20.96
4 "MD" -29.745 35.588 19.041
5 "Initial" -31.0356 30.8092 20.5283
5 "MD" -30.71 32.421 18.807
6 "Initial" -32.401 27.9168 21.5056
6 "MD" -31.38 29.447 19.997
7 "Initial" -33.6394 24.8317 21.7897
7 "MD" -32.57 26.242 22.037
8 "Initial" -35.1741 21.8168 22.4736
8 "MD" -34.962 23.499 22.145
9 "Initial" -36.469 18.8242 22.619
9 "MD" -35.494 20.08 22.694
10 "Initial" -37.5327 15.7686 22.8295
10 "MD" -37.321 17.554 23.52
11 "Initial" -38.3975 12.5991 23.1529
11 "MD" -38.287 14.535 23.9
12 "Initial" -38.67 9.3363 21.8943
12 "MD" -38.83 11.297 23.26
13 "Initial" -38.3022 6.0289 21.0204
13 "MD" -39.284 8.017 22.74
14 "Initial" -38.5709 2.5285 20.576
14 "MD" -39.096 5.015 22.094
15 "Initial" -39.4131 -0.8717 20.8093
15 "MD" -38.893 1.343 22.621
16 "Initial" -39.0853 -3.8293 20.3523
16 "MD" -38.127 -2.008 21.438
17 "Initial" -39.3254 -7.0579 17.9343
17 "MD" -39.209 -5.591 20.781
18 "Initial" -38.8305 -10.5931 17.4686
18 "MD" -38.874 -8.609 19.798
19 "Initial" -38.1719 -14.1029 16.9582
19 "MD" -37.169 -12.284 20.631
20 "Initial" -37.5101 -17.216 16.7348
20 "MD" -36.71 -15.82 19.809
21 "Initial" -37.0119 -20.6716 16.3205
21 "MD" -36.36 -18.585 19.578
22 "Initial" -36.4053 -23.8404 16.0091
22 "MD" -36.618 -22.028 19.254
23 "Initial" -34.1121 -26.4668 15.0784
23 "MD" -33.261 -24.491 17.859
24 "Initial" -31.5097 -28.2595 14.0975
24 "MD" -31.83 -27.596 16.639
25 "Initial" -28.8726 -29.8862 14.0271
25 "MD" -28.744 -29.345 16.066
26 "Initial" -26.1901 -31.9539 14.5283
26 "MD" -27.651 -32.503 15.031
27 "Initial" -24.4275 -35.2523 13.4618
27 "MD" -26.446 -35.352 15.469
28 "Initial" -21.2174 -36.7777 13.3257
28 "MD" -22.536 -37.73 13.443
29 "Initial" -18.1102 -38.5505 13.7808
29 "MD" -19.227 -40.649 13.82
30 "Initial" -15.2617 -40.1517 13.9633
30 "MD" -16.637 -42.268 14.822
31 "Initial" -11.8527 -41.8085 14.4078
31 "MD" -13.563 -42.959 15.266
32 "Initial" -9.4239 -43.1558 14.0494
32 "MD" -10.318 -44.971 15.016
33 "Initial" -6.1996 -43.5992 13.6124
33 "MD" -6.903 -45.433 14.035
34 "Initial" -2.7825 -44.1375 12.8851
34 "MD" -3.588 -45 13.823
35 "Initial" 0.789 -43.3116 13.1556
35 "MD" 0.259 -44.729 13.09
36 "Initial" 3.6547 -42.5374 13.2729
36 "MD" 2.849 -43.18 12.329
37 "Initial" 7.2487 -41.9656 13.7571
37 "MD" 6.348 -42.484 12.265
38 "Initial" 10.2086 -41.3652 14.0553
38 "MD" 10.056 -42.386 11.721
39 "Initial" 13.2189 -39.4278 11.9108
39 "MD" 12.822 -40.197 11.301
40 "Initial" 16.4522 -37.9753 10.8511
40 "MD" 15.886 -38.991 10.339
41 "Initial" 18.9953 -35.8303 12.0809
41 "MD" 19.424 -37.574 10.449
42 "Initial" 22.1413 -34.4941 11.9926
42 "MD" 22.281 -36.028 10.637
43 "Initial" 24.5084 -32.6009 11.8011
43 "MD" 24.324 -33.275 10.821
44 "Initial" 26.743 -30.3373 10.8476
44 "MD" 27.015 -30.917 9.961
45 "Initial" 28.1345 -27.013 11.3392
45 "MD" 29.191 -28.933 10.129
46 "Initial" 30.9501 -24.9347 10.0038
46 "MD" 31.382 -26.265 9.894
47 "Initial" 33.8084 -22.826 10.2754
47 "MD" 34.034 -23.528 10.021
48 "Initial" 34.8963 -19.6169 9.2655
48 "MD" 37.168 -21.524 10.401
49 "Initial" 37.4658 -17.5476 7.9756
49 "MD" 38.251 -18.64 9.686
50 "Initial" 38.1518 -14.0376 8.697
50 "MD" 38.556 -15.024 11.225
51 "Initial" 39.5898 -10.7729 8.7991
51 "MD" 40.158 -11.902 11.461
52 "Initial" 40.8358 -8.3236 7.6098
52 "MD" 41.722 -9.361 10.473
53 "Initial" 42.3877 -5.5138 6.9518
53 "MD" 43.257 -6.225 10.03
54 "Initial" 42.8803 -1.7055 6.1847
54 "MD" 42.956 -2.938 9.01
55 "Initial" 42.4319 1.8206 6.736
55 "MD" 42 0.8 7.816
56 "Initial" 42.6333 4.7088 5.8025
56 "MD" 42.2 4.837 8.648
57 "Initial" 41.9286 8.0394 5.4993
57 "MD" 41.717 8.165 7.28
58 "Initial" 42.539 11.2837 6.3214
58 "MD" 41.91 12.288 7.52
59 "Initial" 40.0967 14.4951 4.6628
59 "MD" 40.208 14.934 6.456
60 "Initial" 39.2216 18.3024 3.3357
60 "MD" 38.178 17.843 4.912
61 "Initial" 36.419 20.487 4.2379
61 "MD" 36.566 20.341 5.223
62 "Initial" 35.0747 23.3733 4.32
62 "MD" 35.32 22.948 4.871
63 "Initial" 32.3948 25.8255 4.0779
63 "MD" 33.328 25.701 4.306
64 "Initial" 30.5602 28.0469 3.2362
64 "MD" 30.186 27.53 3.174
65 "Initial" 27.9831 30.3568 2.8314
65 "MD" 28.673 30.36 2.457
66 "Initial" 25.2406 31.8093 3.218
66 "MD" 25.436 32.162 2.608
67 "Initial" 22.6331 33.9734 4.1486
67 "MD" 22.473 33.552 3.136
68 "Initial" 19.661 35.9879 2.744
68 "MD" 19.686 35.957 2.512
69 "Initial" 16.8626 38.3835 1.8428
69 "MD" 16.731 37.176 2.14
70 "Initial" 13.4129 38.3488 1.8162
70 "MD" 13.224 37.871 1.996
71 "Initial" 9.7335 38.1377 0.4645
71 "MD" 9.4 38.733 2.048
72 "Initial" 6.5657 38.584 0.4162
72 "MD" 6.66 39.369 0.393
73 "Initial" 3.2662 39.4914 0.7252
73 "MD" 3.333 40.002 0.661
74 "Initial" -2e-04 39.8854 0.3265
74 "MD" 0.115 40.249 -0.769
75 "Initial" -3.1094 39.4675 -0.8118
75 "MD" -3.581 40.427 -1.234
76 "Initial" -6.4147 38.9322 -1.1426
76 "MD" -6.378 40.29 -1.814
77 "Initial" -9.5904 38.2352 -0.6375
77 "MD" -9.843 38.562 -2.518
78 "Initial" -13.3717 38.4047 -1.8239
78 "MD" -13.353 38.623 -2.928
79 "Initial" -16.7754 38.7095 -1.6116
79 "MD" -16.42 38.477 -2.655
80 "Initial" -19.4875 36.0109 -2.3923
80 "MD" -19.452 36.087 -3.38
81 "Initial" -22.5152 34.0495 -3.9325
81 "MD" -22.65 34.629 -4.583
82 "Initial" -24.9194 31.9336 -2.9013
82 "MD" -25.539 33.364 -3.24
83 "Initial" -27.9298 30.2433 -2.4762
83 "MD" -27.974 30.328 -4.009
84 "Initial" -30.2102 27.8963 -2.8435
84 "MD" -30.626 28.9 -4.807
85 "Initial" -32.5314 25.4879 -3.6279
85 "MD" -32.844 26.465 -5.364
86 "Initial" -35.219 23.2456 -3.6045
86 "MD" -35.231 24.704 -6.257
87 "Initial" -36.6654 20.3593 -3.4183
87 "MD" -37.007 21.092 -6.325
88 "Initial" -39.2315 17.9199 -2.3124
88 "MD" -38.232 17.378 -6.073
89 "Initial" -40.3898 14.6221 -3.1485
89 "MD" -39.694 14.518 -6.095
90 "Initial" -42.2393 11.3386 -4.924
90 "MD" -41.01 11.467 -5.578
91 "Initial" -41.9255 7.5031 -5.2571
91 "MD" -41.57 7.089 -6.116
92 "Initial" -42.4557 4.3983 -4.9
92 "MD" -41.763 3.598 -7.054
93 "Initial" -42.8632 1.0817 -5.3311
93 "MD" -41.51 0.674 -7.473
94 "Initial" -42.8863 -2.2274 -5.3566
94 "MD" -41.46 -2.053 -7.286
95 "Initial" -42.1463 -5.7532 -6.7073
95 "MD" -42.426 -6.058 -9.895
96 "Initial" -40.6601 -8.28 -7.6903
96 "MD" -41.534 -9.013 -10.501
97 "Initial" -39.1186 -10.79 -8.6245
97 "MD" -39.976 -12.462 -11.221
98 "Initial" -38.1339 -13.9678 -9.0543
98 "MD" -38.676 -15.143 -10.129
99 "Initial" -37.4264 -17.5709 -8.1356
99 "MD" -38.626 -18.269 -9.369
100 "Initial" -34.853 -19.7771 -9.6808
100 "MD" -35.6 -20.178 -10.034
101 "Initial" -33.6492 -22.9308 -10.5765
101 "MD" -34.197 -23.397 -11.347
102 "Initial" -31.0485 -24.9925 -10.2063
102 "MD" -31.748 -26.325 -10.73
103 "Initial" -28.2952 -27.3211 -11.6723
103 "MD" -30.077 -29.527 -11.296
104 "Initial" -26.751 -30.667 -10.9953
104 "MD" -28.35 -32.851 -10.872
105 "Initial" -24.9832 -33.1977 -11.5234
105 "MD" -26.343 -34.847 -10.985
106 "Initial" -22.0888 -34.8519 -11.8142
106 "MD" -22.912 -35.926 -10.031
107 "Initial" -19.071 -36.2684 -12.0981
107 "MD" -20.262 -38.464 -10.52
108 "Initial" -16.2799 -38.0464 -10.9353
108 "MD" -17.403 -38.387 -9.857
109 "Initial" -13.2849 -39.2086 -12.1982
109 "MD" -13.799 -40.085 -10.489
110 "Initial" -10.2783 -41.3696 -13.9965
110 "MD" -10.694 -42.167 -10.869
111 "Initial" -7.3746 -41.7847 -13.8616
111 "MD" -7.452 -42.147 -11.534
112 "Initial" -3.5169 -42.4925 -13.4534
112 "MD" -4.817 -42.358 -11.407
113 "Initial" -0.6476 -43.3434 -13.498
113 "MD" -1.089 -43.168 -12.206
114 "Initial" 2.9944 -43.7673 -13.3636
114 "MD" 2.434 -43.394 -13.129
115 "Initial" 6.1336 -43.5593 -14.1429
115 "MD" 6.284 -43.7 -14.792
116 "Initial" 9.2537 -42.9375 -14.0655
116 "MD" 9.435 -43.454 -16.142
117 "Initial" 12.234 -41.5691 -13.8562
117 "MD" 12.658 -43.469 -16.037
118 "Initial" 15.2092 -40.2024 -14.0487
118 "MD" 15.764 -41.866 -15.943
119 "Initial" 18.3855 -38.4884 -13.7413
119 "MD" 18.671 -40.262 -16.48
120 "Initial" 21.4394 -37.1492 -13.5378
120 "MD" 22.214 -38.929 -16.091
121 "Initial" 24.0807 -35.3848 -13.5002
121 "MD" 25.464 -37.964 -16.784
122 "Initial" 26.0554 -32.116 -14.6227
122 "MD" 27.844 -34.842 -16.129
123 "Initial" 28.7464 -30.1257 -14.3272
123 "MD" 29.751 -31.482 -17.864
124 "Initial" 31.5672 -28.464 -14.3715
124 "MD" 33.008 -29.808 -17.846
125 "Initial" 33.8187 -26.5489 -15.5175
125 "MD" 33.638 -25.638 -18.113
126 "Initial" 36.2079 -23.7818 -16.7347
126 "MD" 37.582 -24.804 -19.192
127 "Initial" 36.3721 -20.6574 -16.9659
127 "MD" 38.505 -22.239 -20.352
128 "Initial" 37.4595 -17.3557 -16.9934
128 "MD" 38.337 -18.314 -20.876
129 "Initial" 37.8755 -14.1589 -17.9919
129 "MD" 37.676 -14.343 -20.11
130 "Initial" 38.9472 -10.4581 -17.9203
130 "MD" 39.871 -11.353 -21.136
131 "Initial" 39.5105 -7.2152 -18.2497
131 "MD" 39.585 -8.089 -21.611
132 "Initial" 39.1471 -4.0541 -20.8
132 "MD" 39.326 -4.189 -21.877
133 "Initial" 39.398 -1.3122 -21.2628
133 "MD" 38.695 -1.486 -21.164
134 "Initial" 38.4901 2.7637 -21.4369
134 "MD" 39.407 2.073 -21.135
135 "Initial" 38.4095 5.7688 -21.7324
135 "MD" 39.683 5.748 -21.846
136 "Initial" 38.7051 9.1258 -22.5471
136 "MD" 38.536 9.05 -22.482
137 "Initial" 38.3781 12.2746 -23.6691
137 "MD" 38.217 12.138 -23.228
138 "Initial" 37.4648 15.4664 -23.9832
138 "MD" 36.504 14.837 -22.978
139 "Initial" 36.4864 18.5391 -22.8642
139 "MD" 35.816 18.134 -22.595
140 "Initial" 35.211 21.626 -22.4769
140 "MD" 34.423 21.119 -22.556
141 "Initial" 33.9786 24.488 -21.6379
141 "MD" 32.666 24.157 -22.781
142 "Initial" 32.5032 27.7054 -21.4256
142 "MD" 31.558 27.563 -21.617
143 "Initial" 31.417 30.693 -20.4697
143 "MD" 31.07 31.073 -20.85
144 "Initial" 30.2395 33.6142 -20.4094
144 "MD" 29.054 33.929 -21.045
145 "Initial" 28.1582 36.5547 -20.9506
145 "MD" 28.097 37.035 -21.092
146 "Initial" 27.6606 39.7617 -20.563
146 "MD" 26.434 39.866 -23.448
147 "Initial" 25.289 42.2267 -21.3665
147 "MD" 25.105 42.404 -24.342
148 "Initial" 23.8141 45.4045 -21.1333
148 "MD" 23.003 44.765 -25.177
149 "Initial" 22.1975 48.3636 -20.8103
149 "MD" 21.434 48.158 -25.301
150 "Initial" 20.6115 51.3579 -20.8668
150 "MD" 20.649 50.693 -26.779
151 "Initial" 19.0089 54.3612 -20.9682
151 "MD" 19.392 53.872 -25.972
152 "Initial" 17.063 57.1528 -21.129
152 "MD" 18.052 57.299 -26.37
153 "Initial" 15.1521 59.9456 -21.2808
153 "MD" 14.899 59.676 -26.489
154 "Initial" 13.0293 62.5844 -21.1495
154 "MD" 13.639 62.58 -26.727
155 "Initial" 10.8836 65.2239 -20.9757
155 "MD" 11.927 64.873 -28.368
156 "Initial" 8.988 68.0132 -20.5174
156 "MD" 10.539 68.411 -28.703
157 "Initial" 7.083 70.7842 -20.0861
157 "MD" 9.298 71.451 -30.325
158 "Initial" 5.4946 73.7577 -19.729
158 "MD" 7.417 74.475 -30.481
159 "Initial" 3.9337 76.7663 -19.395
159 "MD" 5.371 76.371 -31.965
160 "Initial" 2.3042 79.7541 -19.4622
160 "MD" 3.148 78.87 -32.661
161 "Initial" 0.6808 82.7293 -19.4974
161 "MD" 2.54 82.109 -33.135
162 "Initial" -1.2344 85.5176 -19.6947
162 "MD" 0.445 84.891 -34.202
163 "Initial" -3.1986 88.2919 -19.8961
163 "MD" -0.667 88.881 -34.583
164 "Initial" -5.3082 90.9599 -19.7322
164 "MD" -1.335 91.844 -33.948
165 "Initial" -7.3939 93.6271 -19.5937
165 "MD" -1.82 95.169 -35.239
166 "Initial" -9.3144 96.3792 -19.1217
166 "MD" -1.785 98.217 -35.526
167 "Initial" -11.2104 99.1628 -18.6155
167 "MD" -3.358 101.706 -36.519
-19 "MD" 30.745 78.551 26.113
-18 "MD" 27.655 78.2 26.083
-17 "MD" 24.407 76.371 25.383
-16 "MD" 21.831 74.914 25.795
-15 "MD" 18.74 73.116 25.853
-14 "MD" 15.291 72.089 25.703
-13 "MD" 12.459 70.413 25.424
-12 "MD" 10.046 68.347 25.899
-11 "MD" 7.134 66.577 26.184
-10 "MD" 3.682 65.564 25.54
-9 "MD" 0.937 63.613 24.289
-8 "MD" -0.507 60.843 23.391
-7 "MD" -3.609 59.853 22.191
-6 "MD" -6.772 58.437 21.501
-5 "MD" -8.989 56.173 21.639
-4 "MD" -11.436 53.739 21.093
-3 "MD" -13.921 51.883 21.211
-2 "MD" -16.289 49.642 22.316
-1 "MD" -19.067 46.558 22.133
0 "MD" -20.557 44.538 21.184
1 "MD" -22.878 42.139 22.767
2 "MD" -24.422 39.49 22.146
3 "MD" -27.251 36.635 21.446
4 "MD" -28.078 33.609 22.276
5 "MD" -29.733 30.297 22.184
6 "MD" -30.614 26.548 22.28
7 "MD" -31.908 23.471 23.808
8 "MD" -33.459 20.539 23.652
9 "MD" -34.717 18.182 23.722
10 "MD" -36.04 14.864 24.308
11 "MD" -36.845 11.837 23.219
12 "MD" -38.536 8.671 23.313
13 "MD" -38.408 5.56 22.321
14 "MD" -39.452 2.577 20.834
15 "MD" -39.243 -1.405 21.801
16 "MD" -38.965 -4.539 20.598
17 "MD" -39.877 -7.952 20.547
18 "MD" -38.786 -10.903 19.209
19 "MD" -37.72 -14.042 18.463
20 "MD" -36.245 -17.099 18.76
21 "MD" -36.134 -20.584 17.834
22 "MD" -34.205 -23.177 16.646
23 "MD" -32.472 -26.215 15.773
24 "MD" -30.99 -29.6 17.102
25 "MD" -29.833 -33.062 16.154
26 "MD" -27.614 -36.089 15.766
27 "MD" -25.286 -38.736 16.576
28 "MD" -21.719 -40.739 15.996
29 "MD" -19.23 -43.132 16.087
30 "MD" -15.959 -43.612 16.683
31 "MD" -13.193 -43.995 17.923
32 "MD" -9.714 -44.58 16.945
33 "MD" -5.876 -44.112 16.061
34 "MD" -2.436 -43.18 15.475
35 "MD" 0.174 -42.962 15.21
36 "MD" 3.089 -41.148 14.723
37 "MD" 7.093 -41.035 13.623
38 "MD" 10.561 -40.95 12.822
39 "MD" 13.434 -38.759 12.593
40 "MD" 17.36 -37.361 12.674
41 "MD" 20.217 -36.002 12.52
42 "MD" 23.024 -34.112 11.478
43 "MD" 25.53 -32.801 11.189
44 "MD" 27.852 -29.875 9.986
45 "MD" 30.244 -28.252 9.41
46 "MD" 32.153 -25.283 9.034
47 "MD" 34.556 -23.124 9.598
48 "MD" 37.281 -20.89 9.477
49 "MD" 38.586 -17.867 9.052
50 "MD" 38.548 -14.1 8.653
51 "MD" 40.417 -11.318 8.126
52 "MD" 41.974 -8.02 8.036
53 "MD" 43.669 -4.877 6.511
54 "MD" 42.876 -1.653 5.736
55 "MD" 43.361 1.529 6.142
56 "MD" 42.854 5.269 6.814
57 "MD" 42.288 8.43 6.473
58 "MD" 42.292 12.662 6.066
59 "MD" 40.565 15.408 5.037
60 "MD" 39.019 17.886 3.669
61 "MD" 37.139 20.781 3.128
62 "MD" 35.739 23.981 3.071
63 "MD" 33.866 26.822 2.44
64 "MD" 30.449 28.226 1.922
65 "MD" 28.065 30.581 1.161
66 "MD" 25.456 32.719 0.582
67 "MD" 22.048 33.945 1.183
68 "MD" 19.268 36.143 0.031
69 "MD" 16.37 38.009 -0.785
70 "MD" 12.891 37.962 -0.602
71 "MD" 9.189 38.946 -0.556
72 "MD" 6.111 39.894 -1.671
73 "MD" 2.958 40.705 -1.076
74 "MD" -0.401 41.553 -1.539
75 "MD" -3.743 40.374 -1.233
76 "MD" -6.721 39.045 -1.877
77 "MD" -10.316 38.738 -0.513
78 "MD" -13.849 38.271 -1.857
79 "MD" -17.53 38.493 -1.001
80 "MD" -20.061 35.626 -1.469
81 "MD" -23.596 34.287 -2.756
82 "MD" -26.267 33.063 -0.651
83 "MD" -28.77 30.226 -1.758
84 "MD" -31.393 28.872 -2.939
85 "MD" -32.91 25.861 -3.559
86 "MD" -35.844 24.351 -4.241
87 "MD" -37.757 20.364 -4.243
88 "MD" -39.34 17.554 -3.879
89 "MD" -40.647 14.196 -3.103
90 "MD" -41.115 10.866 -3.773
91 "MD" -41.669 7.609 -3.874
92 "MD" -42.228 4.595 -5.099
93 "MD" -42.485 1.546 -6.172
94 "MD" -43.337 -1.476 -7.798
95 "MD" -42.841 -4.573 -8.406
96 "MD" -43.167 -7.831 -9.72
97 "MD" -41.054 -10.553 -10.081
98 "MD" -39.161 -13.529 -10.427
99 "MD" -38.555 -17.029 -9.753
100 "MD" -36.482 -19.553 -10.628
101 "MD" -35.061 -22.364 -11.104
102 "MD" -32.92 -25.098 -11.027
103 "MD" -31.423 -28.168 -11.992
104 "MD" -28.402 -30.254 -12.228
105 "MD" -26.188 -32.509 -12.543
106 "MD" -23.477 -34.649 -12.306
107 "MD" -20.285 -35.845 -12.679
108 "MD" -17.721 -37.362 -14.624
109 "MD" -14.021 -39.056 -13.501
110 "MD" -11.065 -41.271 -13.694
111 "MD" -8.19 -41.714 -13.475
112 "MD" -4.606 -41.834 -12.551
113 "MD" -1.776 -43.628 -12.906
114 "MD" 1.381 -44.429 -13.276
115 "MD" 5.212 -45.57 -14.207
116 "MD" 7.92 -44.492 -14.097
117 "MD" 11.295 -43.907 -14.399
118 "MD" 14.676 -42.57 -12.867
119 "MD" 17.604 -40.922 -13.29
120 "MD" 20.644 -38.87 -12.987
121 "MD" 23.982 -37.108 -14.058
122 "MD" 26.29 -35.055 -14.392
123 "MD" 28.463 -32.688 -15.087
124 "MD" 30.236 -29.88 -16.127
125 "MD" 32.852 -27.855 -16.007
126 "MD" 35.47 -25.906 -16.968
127 "MD" 36.569 -22.478 -18.776
128 "MD" 36.581 -18.521 -19.271
129 "MD" 37.764 -15.511 -18.938
130 "MD" 38.066 -12.402 -20.52
131 "MD" 40.299 -9.374 -20.511
132 "MD" 40.143 -6.374 -21.521
133 "MD" 40.315 -2.46 -21.208
134 "MD" 41.588 1.169 -22.014
135 "MD" 40.81 4.239 -23.265
136 "MD" 39.828 6.955 -23.217
137 "MD" 39.215 10.467 -23.943
138 "MD" 37.894 13.297 -24.359
139 "MD" 34.821 16.336 -24.068
140 "MD" 33.894 19.35 -24.112
141 "MD" 32.312 22.435 -23.586
142 "MD" 31.42 25.475 -22.909
143 "MD" 31.188 28.812 -22.36
144 "MD" 29.721 31.9 -22.657
145 "MD" 29.342 34.658 -22.358
146 "MD" 28.544 38.088 -23.297
147 "MD" 27.766 41.055 -24.931
148 "MD" 26.821 44.511 -24.504
149 "MD" 25.633 47.704 -23.964
150 "MD" 24.868 50.617 -25.303
151 "MD" 24.378 53.582 -24.711
152 "MD" 23.918 57.367 -24.298
153 "MD" 25.514 60.747 -24.217
154 "MD" 25.454 63.689 -24.757
155 "MD" 25.508 67.367 -24.947
156 "MD" 26.162 70.48 -24.694
157 "MD" 26.561 73.414 -26.674
158 "MD" 26.877 76.77 -28.595
159 "MD" 26.876 80.911 -28.234
160 "MD" 26.768 83.79 -29.277
161 "MD" 27.089 86.531 -31.277
162 "MD" 25.549 88.919 -32.775
163 "MD" 25.054 92.351 -33.743
164 "MD" 25.02 95.183 -35.363
165 "MD" 24.887 97.914 -37.573
166 "MD" 24.6 100.618 -39.317
167 "MD" 22.705 103.38 -41.472
-19 "MD" 23.387 92.217 22.862
-18 "MD" 21.764 89.453 21.894
-17 "MD" 20.174 86.415 20.945
-16 "MD" 18.083 83.478 20.12
-15 "MD" 14.964 81.253 20.997
-14 "MD" 13.001 79.147 20.849
-13 "MD" 9.782 77.421 20.464
-12 "MD" 8.25 74.032 21.385
-11 "MD" 5.633 72.189 20.934
-10 "MD" 2.955 70.204 21.883
-9 "MD" -0.032 67.664 21.104
-8 "MD" -2.212 65.17 21.589
-7 "MD" -4.195 63.157 21.741
-6 "MD" -6.556 60.231 21.898
-5 "MD" -8.419 57.328 21.207
-4 "MD" -10.128 54.856 21.322
-3 "MD" -12.881 52.472 22.156
-2 "MD" -15.741 49.892 23.367
-1 "MD" -18.228 47.265 22.779
0 "MD" -19.972 45.445 22.107
1 "MD" -22.672 43.153 23.15
2 "MD" -24.163 40.141 22.546
3 "MD" -26.394 37.57 21.813
4 "MD" -27.141 33.377 22.585
5 "MD" -28.562 30.986 22.805
6 "MD" -29.878 27.503 22.608
7 "MD" -30.726 24.675 24.087
8 "MD" -32.918 21.627 24.632
9 "MD" -34.255 19.082 24.3
10 "MD" -35.688 15.975 25.059
11 "MD" -37.698 13.088 24.88
12 "MD" -38.026 9.857 24.271
13 "MD" -39.754 7.054 23.973
14 "MD" -39.005 3.805 23.895
15 "MD" -38.581 -0.483 21.965
16 "MD" -38.969 -3.99 22.279
17 "MD" -38.5 -7.15 20.817
18 "MD" -37.124 -10.247 20.391
19 "MD" -38.196 -13.066 18.59
20 "MD" -36.853 -16.773 18.7
21 "MD" -36.727 -20.009 17.375
22 "MD" -36.43 -23.699 16.945
23 "MD" -33.498 -26.073 16.817
24 "MD" -32.259 -29.646 17.435
25 "MD" -30.194 -32.288 15.836
26 "MD" -28.099 -34.895 15.489
27 "MD" -25.316 -36.627 16.065
28 "MD" -21.77 -38.761 15.031
29 "MD" -19.441 -40.885 15.095
30 "MD" -16.612 -42.746 13.285
31 "MD" -13.005 -43.332 14.797
32 "MD" -10.365 -44.769 14.414
33 "MD" -6.449 -43.316 14.142
34 "MD" -3.595 -44.446 14.816
35 "MD" -0.207 -42.803 14.17
36 "MD" 2.951 -41.331 13.653
37 "MD" 5.854 -42.182 13.512
38 "MD" 9.176 -41.019 11.983
39 "MD" 12.203 -39.146 11.65
40 "MD" 15.45 -38.523 11.127
41 "MD" 19.099 -37.32 10.637
42 "MD" 21.811 -35.386 10.43
43 "MD" 24.448 -33.129 9.47
44 "MD" 27.096 -30.333 10.139
45 "MD" 29.092 -28.164 10.903
46 "MD" 30.93 -25.875 9.542
47 "MD" 34.046 -23.807 9.868
48 "MD" 35.266 -20.05 8.479
49 "MD" 37.276 -17.745 8.778
50 "MD" 38.759 -13.797 9.087
51 "MD" 40.099 -11.122 9.119
52 "MD" 41.746 -8.08 8.575
53 "MD" 43.366 -4.869 7.274
54 "MD" 44.242 -1.871 6.126
55 "MD" 44.11 1.364 5.948
56 "MD" 43.164 4.855 6.351
57 "MD" 42.168 7.386 7.005
58 "MD" 42.033 11.905 6.025
59 "MD" 41.099 15.497 4.566
60 "MD" 38.637 17.521 4.109
61 "MD" 37.069 20.416 4.015
62 "MD" 35.175 23.118 3.499
63 "MD" 33.463 26.015 3.15
64 "MD" 30.123 27.335 2.788
65 "MD" 28.118 30.785 2.061
66 "MD" 24.833 31.619 2.707
67 "MD" 22.043 34.034 1.99
68 "MD" 19.715 36.615 2.477
69 "MD" 16.009 36.41 0.999
70 "MD" 13.09 38.055 1.056
71 "MD" 9.439 38.622 0.323
72 "MD" 6.771 39.03 0.849
73 "MD" 2.462 39.989 -0.031
74 "MD" -0.159 40.475 -0.359
75 "MD" -3.812 39.244 -0.682
76 "MD" -6.909 39.401 -1.35
77 "MD" -10.116 39.181 -0.685
78 "MD" -13.962 38.791 -2.05
79 "MD" -18.513 37.706 -2.055
80 "MD" -21 36.215 -2.2
81 "MD" -23.645 34.254 -2.799
82 "MD" -26.106 32.696 -1.163
83 "MD" -28.663 30.715 -1.41
84 "MD" -31.584 27.925 -1.689
85 "MD" -33.932 25.73 -2.835
86 "MD" -36.322 23.825 -2.201
87 "MD" -37.768 20.092 -2.838
88 "MD" -39.147 16.683 -2.515
89 "MD" -40.484 13.656 -2.21
90 "MD" -40.901 10.609 -1.365
91 "MD" -41.705 7.031 -1.97
92 "MD" -42.458 3.621 -3.37
93 "MD" -43.45 0.813 -4.029
94 "MD" -44.173 -2.443 -4.672
95 "MD" -42.798 -5.915 -6.32
96 "MD" -42.297 -9.03 -8.374
97 "MD" -41.181 -11.858 -9.017
98 "MD" -38.493 -14.432 -9.542
99 "MD" -38.092 -17.878 -8.279
100 "MD" -34.974 -20.511 -9.439
101 "MD" -33.907 -22.94 -10.897
102 "MD" -31.498 -25.766 -10.632
103 "MD" -30.341 -29.299 -10.78
104 "MD" -27.817 -31.728 -10.451
105 "MD" -24.606 -33.385 -11.412
106 "MD" -21.904 -34.433 -11.266
107 "MD" -19.252 -36.856 -11.823
108 "MD" -16.427 -38.739 -12.565
109 "MD" -13.004 -39.488 -12.042
110 "MD" -10.166 -41.813 -12.355
111 "MD" -6.866 -41.632 -12.229
112 "MD" -3.848 -41.272 -12.479
113 "MD" -0.221 -42.637 -11.887
114 "MD" 3.29 -43.68 -12.772
115 "MD" 6.54 -45.169 -12.244
116 "MD" 9.381 -44.633 -13.252
117 "MD" 12.127 -42.713 -13.537
118 "MD" 15.566 -41.91 -13.415
119 "MD" 18.995 -40.848 -12.036
120 "MD" 21.142 -38.854 -13.472
121 "MD" 24.312 -36.211 -12.657
122 "MD" 26.252 -34.088 -13.543
123 "MD" 28.437 -32.25 -13.855
124 "MD" 30.628 -29.65 -14.283
125 "MD" 33.581 -27.428 -14.221
126 "MD" 36.008 -25.228 -14.886
127 "MD" 36.9 -22.018 -15.654
128 "MD" 36.49 -18.749 -16.718
129 "MD" 37.799 -15.251 -16.127
130 "MD" 38.466 -11.795 -17.902
131 "MD" 39.458 -8.847 -19.369
132 "MD" 39.887 -5.235 -20.144
133 "MD" 38.86 -1.972 -19.687
134 "MD" 39.216 1.187 -21.042
135 "MD" 40.312 4.691 -22.137
136 "MD" 39.851 8.367 -22.933
137 "MD" 39.37 11.143 -23.743
138 "MD" 38.155 13.991 -23.504
139 "MD" 35.768 17.876 -23.734
140 "MD" 34.99 20.716 -23.042
141 "MD" 33.182 23.603 -23.263
142 "MD" 31.605 26.851 -21.991
143 "MD" 31.266 30.91 -20.707
144 "MD" 29.498 33.718 -21.228
145 "MD" 28.541 36.669 -21.057
146 "MD" 26.808 39.268 -21.747
147 "MD" 24.786 42.418 -23.327
148 "MD" 24.226 45.489 -23.157
149 "MD" 23.797 48.76 -25.217
150 "MD" 23.615 51.467 -26.144
151 "MD" 22.909 54.87 -27.447
152 "MD" 21.951 57.62 -28.511
153 "MD" 21.302 61.286 -28.721
154 "MD" 20.708 64.539 -29.591
155 "MD" 19.664 67.063 -29.624
156 "MD" 18.199 70.6 -30.229
157 "MD" 17.132 73.768 -32.04
158 "MD" 16.227 75.968 -34.173
159 "MD" 14.726 79.36 -33.923
160 "MD" 13.936 82.51 -33.272
161 "MD" 14.692 85.98 -34.346
162 "MD" 12.264 88.893 -34.345
163 "MD" 11.125 92.115 -34.093
164 "MD" 9.82 95.261 -33.935
165 "MD" 9.418 98.952 -34.107
166 "MD" 8.377 101.322 -34.704
167 "MD" 6.677 104.174 -34.63
-19 "MD" 23.735 89.902 19.363
-18 "MD" 21.482 87.513 18.197
-17 "MD" 19.705 84.599 17.159
-16 "MD" 17.529 81.988 17.964
-15 "MD" 15.393 80.212 16.587
-14 "MD" 12.722 77.031 17.988
-13 "MD" 9.914 75.187 18.753
-12 "MD" 7.027 73.936 19.002
-11 "MD" 4.644 71.719 20.102
-10 "MD" 1.539 69.787 21.246
-9 "MD" -1.394 68.02 21.515
-8 "MD" -3.302 65.062 21.088
-7 "MD" -5.485 63.032 22.206
-6 "MD" -8.032 60.96 21.553
-5 "MD" -10.312 58.396 20.94
-4 "MD" -12.939 55.869 21.302
-3 "MD" -14.792 52.865 21.463
-2 "MD" -16.97 50.036 21.681
-1 "MD" -18.853 47.797 20.49
0 "MD" -21.397 45.192 19.315
1 "MD" -22.797 42.661 20.079
2 "MD" -25.563 40.599 20.631
3 "MD" -27.09 37.461 20.929
4 "MD" -29.051 34.743 20.759
5 "MD" -30.528 31.739 21.486
6 "MD" -31.53 28.95 21.626
7 "MD" -32.861 25.56 22.88
8 "MD" -34.626 22.687 22.973
9 "MD" -35.394 19.476 22.855
10 "MD" -35.739 16.408 24.18
11 "MD" -38.259 13.062 24.176
12 "MD" -40.197 10.239 24.136
13 "MD" -40.911 7.269 23.912
14 "MD" -40.17 3.653 23.23
15 "MD" -39.987 -0.033 22.762
16 "MD" -39.513 -2.815 22.566
17 "MD" -39.41 -5.916 21.015
18 "MD" -38.744 -9.309 20.448
19 "MD" -37.452 -12.224 19.664
20 "MD" -36.203 -16.13 19.791
21 "MD" -36.265 -18.813 18.5
22 "MD" -34.956 -21.728 16.168
23 "MD" -33.57 -24.679 14.799
24 "MD" -32.186 -28.178 16.184
25 "MD" -30.846 -30.852 14.383
26 "MD" -28.19 -33.037 13.602
27 "MD" -26.224 -36.64 14.107
28 "MD" -22.841 -38.041 12.973
29 "MD" -19.874 -40.101 12.578
30 "MD" -16.989 -41.901 11.446
31 "MD" -13.861 -42.909 13.148
32 "MD" -10.641 -43.948 12.412
33 "MD" -7.263 -44.378 11.742
34 "MD" -3.724 -43.753 12.294
35 "MD" -0.926 -42.587 11.158
36 "MD" 1.945 -41.652 10.624
37 "MD" 5.449 -42.02 10.098
38 "MD" 8.929 -41.384 9.359
39 "MD" 11.638 -39.861 9.384
40 "MD" 15.472 -38.438 9.744
41 "MD" 18.922 -37.493 9.654
42 "MD" 20.654 -34.105 8.451
43 "MD" 23.893 -33.017 9.63
44 "MD" 26.975 -30.435 8.888
45 "MD" 29.347 -28.79 9.387
46 "MD" 30.843 -25.304 9.071
47 "MD" 33.553 -23.188 9.478
48 "MD" 36.092 -21.449 9.723
49 "MD" 37.276 -18.554 9.264
50 "MD" 38.1 -14.623 9.572
51 "MD" 39.749 -11.713 9.143
52 "MD" 40.916 -9.088 7.567
53 "MD" 41.695 -6.005 6.346
54 "MD" 43.041 -2.95 4.238
55 "MD" 43.572 0.149 4.208
56 "MD" 42.42 3.248 5.035
57 "MD" 42.119 6.892 4.571
58 "MD" 41.619 10.479 4.097
59 "MD" 40.993 13.64 3.482
60 "MD" 38.995 16.21 3.45
61 "MD" 37.603 19.656 4.14
62 "MD" 36.646 23.125 3.143
63 "MD" 34.198 26.085 2.985
64 "MD" 31.638 28.335 3.068
65 "MD" 29.166 30.315 2.03
66 "MD" 25.564 31.141 2.258
67 "MD" 22.897 33.341 1.341
68 "MD" 20.763 35.9 2.241
69 "MD" 17.3 36.153 1.079
70 "MD" 14.487 37.765 0.93
71 "MD" 10.752 38.487 1.108
72 "MD" 7.419 39.725 0.986
73 "MD" 3.934 40.136 0.834
74 "MD" 0.345 40.109 0.333
75 "MD" -2.863 39.612 -0.357
76 "MD" -6.152 39.028 -1.412
77 "MD" -8.993 38.922 -0.87
78 "MD" -12.94 39.2 -2.112
79 "MD" -16.558 38.703 -1.675
80 "MD" -19.207 36.177 -2.165
81 "MD" -22.22 34.272 -3.288
82 "MD" -25.011 33.143 -2.486
83 "MD" -27.443 30.181 -3.37
84 "MD" -30.662 28.632 -4.167
85 "MD" -33.035 26.243 -5.336
86 "MD" -35.676 23.543 -4.524
87 "MD" -37.285 20.183 -4.333
88 "MD" -38.895 17.576 -5.142
89 "MD" -40.186 14.707 -4.881
90 "MD" -41.467 11.689 -5.418
91 "MD" -42.218 7.88 -5.528
92 "MD" -42.88 4.18 -5.928
93 "MD" -43.569 1.234 -5.878
94 "MD" -44.195 -1.653 -6.545
95 "MD" -44.731 -4.95 -6.891
96 "MD" -42.765 -8.519 -7.803
97 "MD" -41.011 -11.408 -9.3
98 "MD" -38.956 -14.205 -9.358
99 "MD" -38.455 -17.572 -8.517
100 "MD" -35.751 -20.382 -9.452
101 "MD" -33.947 -22.938 -9.818
102 "MD" -31.208 -25.323 -9.235
103 "MD" -29.348 -27.588 -11.031
104 "MD" -27.741 -31.317 -10.567
105 "MD" -24.806 -33.05 -11.224
106 "MD" -22.737 -35.647 -11.201
107 "MD" -19.483 -37.248 -11.648
108 "MD" -16.392 -38.071 -11.484
109 "MD" -12.6 -39.657 -11.945
110 "MD" -9.807 -41.845 -12.169
111 "MD" -6.083 -41.263 -12.482
112 "MD" -3.498 -41.343 -13.562
113 "MD" 0.07 -43.205 -13.737
114 "MD" 3.224 -44.064 -14.688
115 "MD" 6.36 -45.059 -15.033
116 "MD" 9.491 -44.469 -15.386
117 "MD" 12.83 -43.266 -13.269
118 "MD" 16.132 -41.812 -13.746
119 "MD" 19.075 -41.138 -12.037
120 "MD" 21.736 -38.724 -13.261
121 "MD" 24.467 -36.529 -13.54
122 "MD" 26.683 -34.18 -14.089
123 "MD" 29.786 -32.453 -15.021
124 "MD" 31.501 -30.289 -15.25
125 "MD" 34.194 -28.468 -15.38
126 "MD" 36.268 -25.815 -16.644
127 "MD" 36.911 -21.824 -18.007
128 "MD" 36.27 -18.399 -19.208
129 "MD" 37.804 -15.669 -18.908
130 "MD" 38.585 -12.437 -20.583
131 "MD" 40.618 -10.119 -20.887
132 "MD" 40.564 -6.09 -21.141
133 "MD" 40.596 -3.018 -20.567
134 "MD" 41.051 0.096 -20.513
135 "MD" 41.868 3.378 -21.652
136 "MD" 40.819 6.644 -22.384
137 "MD" 39.945 10.113 -22.88
138 "MD" 38.955 12.574 -22.292
139 "MD" 35.257 15.518 -22.207
140 "MD" 34.48 18.364 -21.795
141 "MD" 32.907 21.039 -22.941
142 "MD" 32.088 24.843 -21.569
143 "MD" 31.29 27.847 -21.206
144 "MD" 29.474 30.621 -21.928
145 "MD" 29.193 33.725 -21.913
146 "MD" 28.765 37.219 -23.582
147 "MD" 28.2 40.332 -25.13
148 "MD" 26.015 42.964 -24.678
149 "MD" 25.93 46.92 -25.797
150 "MD" 25.165 50.141 -24.971
151 "MD" 23.192 52.669 -23.867
152 "MD" 22.03 55.978 -22.219
153 "MD" 21.663 59.605 -23.165
154 "MD" 20.757 62.768 -21.903
155 "MD" 19.317 65.928 -22.098
156 "MD" 18.221 68.527 -20.553
157 "MD" 17.6 71.714 -19.727
158 "MD" 15.966 75.232 -20.474
159 "MD" 14.782 78.229 -19.702
160 "MD" 12.588 81.455 -18.718
161 "MD" 11.415 84.407 -19.577
162 "MD" 10.306 87.201 -19.227
163 "MD" 10.228 90.668 -19.264
164 "MD" 9.576 94.054 -18.143
165 "MD" 8.836 97.958 -17.823
166 "MD" 8.132 101.073 -17.019
167 "MD" 5.082 103.58 -16.859
-19 "MD" -11.667 104.616 -1.305
-18 "MD" -12.49 101.823 -0.083
-17 "MD" -12.887 98.166 1.383
-16 "MD" -11.945 95.245 2.911
-15 "MD" -12.01 92.189 3.463
-14 "MD" -12.872 89.387 5.008
-13 "MD" -14.396 86.312 5.951
-12 "MD" -14.627 82.922 7.354
-11 "MD" -15.383 80.055 8.298
-10 "MD" -16.665 77.352 9.469
-9 "MD" -17.798 73.902 9.656
-8 "MD" -17.656 70.799 10.622
-7 "MD" -18.468 68.274 11.584
-6 "MD" -19.228 64.507 12.179
-5 "MD" -19.877 61.563 12.656
-4 "MD" -20.262 58.875 13.913
-3 "MD" -21.013 55.87 15.678
-2 "MD" -22.445 53.384 17.375
-1 "MD" -24.226 50.602 18.57
0 "MD" -26.503 47.678 19.137
1 "MD" -28.978 45.072 19.81
2 "MD" -28.768 41.464 19.859
3 "MD" -29.838 38.484 19.296
4 "MD" -30.493 34.998 20.184
5 "MD" -31.754 32.086 19.744
6 "MD" -31.963 27.988 22.086
7 "MD" -32.757 24.979 23.407
8 "MD" -34.65 21.78 24.181
9 "MD" -36.464 19.266 24.388
10 "MD" -37.198 16.167 25.492
11 "MD" -39.051 13.539 26.064
12 "MD" -38.819 9.936 25.37
13 "MD" -39.704 6.869 24.295
14 "MD" -39.448 3.379 22.778
15 "MD" -39.204 -0.124 22.317
16 "MD" -39.197 -3.615 22.401
17 "MD" -38.75 -6.574 20.779
18 "MD" -38.329 -9.796 19.879
19 "MD" -37.835 -12.9 19.424
20 "MD" -37.233 -16.241 19.1
21 "MD" -37.186 -19.478 17.708
22 "MD" -37.535 -22.96 17.115
23 "MD" -34.967 -25.683 17.492
24 "MD" -32.541 -28.941 18.872
25 "MD" -30.625 -31.699 18.364
26 "MD" -28.741 -34.36 17.038
27 "MD" -26.278 -37.126 17.73
28 "MD" -23.433 -38.861 16.293
29 "MD" -20.616 -40.826 16.476
30 "MD" -17.871 -42.338 15.329
31 "MD" -14.575 -43.003 16.182
32 "MD" -11.614 -43.914 16.628
33 "MD" -7.957 -43.889 15.169
34 "MD" -4.951 -43.211 15.376
35 "MD" -1.676 -42.471 13.882
36 "MD" 1.743 -41.14 12.903
37 "MD" 5.473 -41.537 13.184
38 "MD" 8.222 -39.526 11.005
39 "MD" 11.636 -38.344 11.227
40 "MD" 14.862 -37.582 11.125
41 "MD" 18.102 -36.569 11.334
42 "MD" 20.916 -34.919 10.776
43 "MD" 23.222 -32.457 11.507
44 "MD" 24.907 -29.884 10.949
45 "MD" 28.063 -27.766 9.731
46 "MD" 30.721 -25.069 8.795
47 "MD" 33.934 -23.34 9.289
48 "MD" 35.925 -21.303 8.769
49 "MD" 37.73 -18.502 8.401
50 "MD" 38.774 -14.918 8.734
51 "MD" 40.045 -12.031 8.33
52 "MD" 41.938 -9.531 7.277
53 "MD" 44.039 -6.497 6.761
54 "MD" 43.666 -2.836 5.54
55 "MD" 43.121 0.657 6.128
56 "MD" 43.175 3.268 5.382
57 "MD" 42.836 6.763 5.255
58 "MD" 43.34 11.156 5.492
59 "MD" 42.012 14.399 4.186
60 "MD" 39.195 16.678 4.112
61 "MD" 37.632 20.027 3.815
62 "MD" 36.231 23.31 3.382
63 "MD" 33.989 26.091 3.172
64 "MD" 30.745 27.521 2.572
65 "MD" 28.874 30.331 1.631
66 "MD" 25.769 31.156 2.237
67 "MD" 23.262 33.014 1.436
68 "MD" 20.45 35.987 2.572
69 "MD" 16.919 35.735 1.043
70 "MD" 13.908 37.536 0.873
71 "MD" 10.423 39.108 1.348
72 "MD" 6.938 40.406 1.782
73 "MD" 3.747 40.186 1.391
74 "MD" 0.486 40.925 0.999
75 "MD" -2.51 39.124 0.991
76 "MD" -6.051 39.26 -0.456
77 "MD" -9.253 37.821 0.613
78 "MD" -12.869 37.922 -0.817
79 "MD" -16.417 37.145 -1.166
80 "MD" -19.717 35.597 -1.691
81 "MD" -22.471 34.143 -3.226
82 "MD" -25.848 33.023 -1.534
83 "MD" -27.999 29.997 -2.839
84 "MD" -30.621 27.939 -2.322
85 "MD" -33.181 25.979 -3.354
86 "MD" -34.855 22.876 -2.689
87 "MD" -37.331 19.964 -3.486
88 "MD" -38.381 16.642 -4.006
89 "MD" -40.11 13.991 -3.937
90 "MD" -41.406 10.992 -3.677
91 "MD" -42.799 7.238 -4.065
92 "MD" -42.426 3.797 -4.857
93 "MD" -42.961 0.879 -5.688
94 "MD" -44.657 -2.21 -6.612
95 "MD" -44.357 -5.377 -6.857
96 "MD" -43.031 -8.43 -9.054
97 "MD" -41.04 -11.532 -9.371
98 "MD" -38.704 -13.88 -10.715
99 "MD" -36.926 -16.698 -11.166
100 "MD" -34.884 -19.477 -10.718
101 "MD" -34.123 -22.323 -12.488
102 "MD" -31.602 -24.666 -11.834
103 "MD" -29.8 -27.784 -12.528
104 "MD" -27.192 -30.823 -13.448
105 "MD" -24.514 -32.355 -13.166
106 "MD" -21.817 -34.562 -12.788
107 "MD" -19.583 -36.645 -11.888
108 "MD" -16.355 -38.463 -12.086
109 "MD" -12.567 -39.684 -11.152
110 "MD" -9.333 -41.521 -11.14
111 "MD" -5.969 -41.194 -11.419
112 "MD" -2.902 -41.571 -12.336
113 "MD" 0.274 -43.447 -12.746
114 "MD" 3.87 -44.56 -13.09
115 "MD" 6.868 -45.686 -12.686
116 "MD" 10.479 -45.751 -12.602
117 "MD" 13.832 -43.682 -12.6
118 "MD" 16.827 -41.591 -12.049
119 "MD" 19.23 -40.715 -11.201
120 "MD" 21.663 -38.358 -12.247
121 "MD" 24.551 -36.196 -12.012
122 "MD" 27.094 -33.698 -13.133
123 "MD" 29.111 -31.317 -14.789
124 "MD" 32.089 -28.899 -13.885
125 "MD" 34.561 -26.721 -14.413
126 "MD" 35.799 -23.924 -16.092
127 "MD" 36.622 -19.683 -16.731
128 "MD" 36.649 -17.33 -19.688
129 "MD" 37.899 -14.199 -19.02
130 "MD" 39.108 -11.263 -20.442
131 "MD" 39.813 -8.942 -21.428
132 "MD" 40.062 -4.655 -22.729
133 "MD" 39.39 -1.308 -21.502
134 "MD" 39.786 1.843 -22.948
135 "MD" 40.552 5.295 -23.883
136 "MD" 39.879 8.391 -23.908
137 "MD" 38.373 11.421 -24.509
138 "MD" 37.922 14.384 -24.666
139 "MD" 35.426 17.475 -23.962
140 "MD" 34.815 20.694 -23.039
141 "MD" 33.109 23.274 -22.846
142 "MD" 32.249 26.423 -22.19
143 "MD" 31.453 29.653 -21.382
144 "MD" 29.335 32.624 -21.571
145 "MD" 28.867 36.465 -20.932
146 "MD" 27.31 39.351 -21.759
147 "MD" 25.631 42.113 -21.916
148 "MD" 24.44 44.608 -23.365
149 "MD" 23.086 47.888 -22.616
150 "MD" 21.539 50.429 -24.297
151 "MD" 20.507 53.846 -23.473
152 "MD" 19.477 56.834 -23.827
153 "MD" 20.181 61.091 -22.963
154 "MD" 20.057 64.355 -22.411
155 "MD" 20.221 67.512 -23.123
156 "MD" 18.624 70.26 -21.831
157 "MD" 18.221 73.366 -22.153
158 "MD" 17.13 76.702 -23.339
159 "MD" 15.822 79.998 -23.248
160 "MD" 14.018 83.101 -22.682
161 "MD" 12.422 85.606 -24.35
162 "MD" 11.866 88.793 -24.438
163 "MD" 11.445 91.652 -24.398
164 "MD" 11.611 95.81 -24.256
165 "MD" 11.457 99.559 -23.742
166 "MD" 9.707 102.238 -25.166
167 "MD" 8.926 105.532 -25.985
-19 "MD" -9.145 98.778 -8.025
-18 "MD" -9.688 95.693 -6.273
-17 "MD" -10.278 92.942 -4.773
-16 "MD" -10.284 90.082 -2.606
-15 "MD" -10.472 87.531 -0.599
-14 "MD" -11.131 84.754 1.312
-13 "MD" -13.145 82.587 2.682
-12 "MD" -13.484 80.655 4.835
-11 "MD" -13.83 78.001 6.7
-10 "MD" -15.082 75.195 8.938
-9 "MD" -16.041 72.191 9.557
-8 "MD" -16.203 68.887 10.701
-7 "MD" -17.413 66.46 11.271
-6 "MD" -17.53 63.446 12.398
-5 "MD" -18.302 60.273 13.879
-4 "MD" -18.119 57.331 16.117
-3 "MD" -19.386 55.124 17.405
-2 "MD" -20.176 52.223 19.551
-1 "MD" -20.461 49.111 21.353
0 "MD" -22.52 46.31 20.725
1 "MD" -24.768 43.2 20.781
2 "MD" -26.467 40.442 20.308
3 "MD" -26.469 37.351 21.704
4 "MD" -29.092 34.508 21.796
5 "MD" -30.33 31.177 22.143
6 "MD" -31.177 28.286 22.382
7 "MD" -32.063 25.005 23.601
8 "MD" -33.974 21.829 24.047
9 "MD" -35.524 19.708 25.488
10 "MD" -36.07 16.869 25.219
11 "MD" -38.383 13.892 26.463
12 "MD" -40.164 10.587 26.303
13 "MD" -40.214 7.385 25.478
14 "MD" -40.318 3.968 24.205
15 "MD" -39.047 0.376 23.341
16 "MD" -39.703 -3.278 23.268
17 "MD" -39.423 -6.282 21.882
18 "MD" -38.286 -9.12 21.261
19 "MD" -37.394 -12.621 20.64
20 "MD" -36.729 -15.269 19.565
21 "MD" -37.296 -18.354 18.324
22 "MD" -36.285 -21.395 16.934
23 "MD" -35.83 -24.751 14.854
24 "MD" -34.09 -28.551 14.252
25 "MD" -31.752 -30.62 15.318
26 "MD" -29.748 -33.513 14.486
27 "MD" -26.986 -35.835 15.478
28 "MD" -23.609 -37.898 15.2
29 "MD" -20.673 -40.096 16.371
30 "MD" -17.765 -41.876 15.713
31 "MD" -14.929 -42.376 17.653
32 "MD" -11.788 -43.524 17.253
33 "MD" -7.851 -42.753 16.253
34 "MD" -4.655 -42.612 15.95
35 "MD" -1.093 -42.92 15.383
36 "MD" 1.692 -41.482 14.99
37 "MD" 5.037 -41.912 15.174
38 "MD" 8.179 -42.089 13.82
39 "MD" 10.908 -39.894 12.579
40 "MD" 14.642 -37.886 12.368
41 "MD" 17.463 -36.714 11.686
42 "MD" 21.022 -35.208 12.048
43 "MD" 23.04 -32.757 11.952
44 "MD" 26.381 -31.385 11.366
45 "MD" 28.238 -28.681 11.378
46 "MD" 30.765 -26.557 10.51
47 "MD" 33.147 -23.52 10.383
48 "MD" 36.121 -21.77 10.059
49 "MD" 37.595 -18.798 8.386
50 "MD" 37.787 -15.232 8.435
51 "MD" 38.578 -12.25 7.868
52 "MD" 40.585 -9.184 6.961
53 "MD" 42.537 -6.296 6.196
54 "MD" 42.398 -2.633 5.074
55 "MD" 41.658 0.97 4.383
56 "MD" 42.854 3.964 3.416
57 "MD" 42.027 7.41 3.571
58 "MD" 41.613 11.036 3.97
59 "MD" 40.996 15.49 3.058
60 "MD" 39.034 17.735 3.006
61 "MD" 37.449 20.262 3.542
62 "MD" 35.835 23.17 2.932
63 "MD" 33.961 26.772 3.22
64 "MD" 30.83 28.443 2.53
65 "MD" 29.473 30.982 1.263
66 "MD" 25.727 31.659 1.399
67 "MD" 22.606 33.215 0.711
68 "MD" 20.274 35.235 1.936
69 "MD" 16.831 35.72 1.31
70 "MD" 13.645 37.775 1.65
71 "MD" 10.203 38.28 2.115
72 "MD" 7.193 39.827 2.405
73 "MD" 3.601 39.272 2.96
74 "MD" 0.424 39.401 2.63
75 "MD" -2.892 38.465 1.872
76 "MD" -6.089 38.114 0.889
77 "MD" -9.355 37.715 -0.119
78 "MD" -13.248 38.336 -0.54
79 "MD" -16.23 38.647 -0.859
80 "MD" -19.508 36.474 -1.421
81 "MD" -22.669 34.894 -2.881
82 "MD" -24.99 33.318 -1.653
83 "MD" -27.889 30.933 -2.189
84 "MD" -30.708 29.271 -2.722
85 "MD" -33.147 27.391 -3.367
86 "MD" -35.217 24.151 -3.165
87 "MD" -36.777 20.211 -3.416
88 "MD" -38.117 17.024 -3.876
89 "MD" -39.672 13.995 -3.708
90 "MD" -40.817 10.937 -3.093
91 "MD" -41.814 7.787 -3.705
92 "MD" -43.219 3.905 -3.87
93 "MD" -43.491 1.258 -4.167
94 "MD" -44.322 -2.095 -5.028
95 "MD" -43.606 -5.064 -6.614
96 "MD" -41.883 -7.808 -7.152
97 "MD" -40.13 -10.804 -8.75
98 "MD" -39.278 -13.585 -8.524
99 "MD" -38.233 -17.219 -8.679
100 "MD" -35.805 -19.318 -10.361
101 "MD" -34.184 -22.382 -12.338
102 "MD" -31.439 -25.516 -11.712
103 "MD" -29.542 -28.418 -11.907
104 "MD" -27.04 -30.52 -12.578
105 "MD" -24.478 -32.81 -13.121
106 "MD" -21.587 -34.017 -13.077
107 "MD" -18.593 -35.793 -12.518
108 "MD" -16.235 -37.699 -11.822
109 "MD" -12.774 -39.491 -12.704
110 "MD" -8.768 -41.04 -12.212
111 "MD" -5.797 -42.345 -12.789
112 "MD" -2.743 -41.488 -11.273
113 "MD" 0.332 -43.068 -11.311
114 "MD" 3.664 -45.063 -11.49
115 "MD" 7.231 -45.629 -11.529
116 "MD" 10.529 -46.356 -11.822
117 "MD" 13.518 -43.588 -11.479
118 "MD" 16.363 -41.716 -11.803
119 "MD" 19.444 -40.809 -10.168
120 "MD" 22.111 -38.295 -11.164
121 "MD" 24.559 -36.352 -10.779
122 "MD" 27.046 -34.29 -11.397
123 "MD" 29.406 -32.563 -13.185
124 "MD" 31.6 -29.697 -12.198
125 "MD" 34.345 -27.008 -13.04
126 "MD" 36.039 -24.502 -13.648
127 "MD" 35.811 -20.811 -14.99
128 "MD" 36.536 -17.882 -16.333
129 "MD" 38.595 -14.812 -16.384
130 "MD" 39.022 -11.911 -18.022
131 "MD" 39.053 -8.185 -18.774
132 "MD" 40.437 -5.547 -20.528
133 "MD" 40.068 -1.935 -20.439
134 "MD" 40.746 1.214 -21.176
135 "MD" 41.838 4.679 -22.587
136 "MD" 40.836 7.755 -22.45
137 "MD" 39.363 11.081 -23.317
138 "MD" 39.192 14.066 -24.241
139 "MD" 36.73 17.098 -24.196
140 "MD" 35.25 20.17 -23.26
141 "MD" 33.481 22.678 -23.131
142 "MD" 32.344 25.957 -21.929
143 "MD" 31.363 29.503 -20.996
144 "MD" 30.153 32.558 -21.849
145 "MD" 29.776 35.944 -22.336
146 "MD" 29.043 39.211 -24.774
147 "MD" 27.963 42.077 -25.601
148 "MD" 27.377 45.301 -26.637
149 "MD" 27.048 48.016 -27.007
150 "MD" 26.057 51.012 -28.693
151 "MD" 25.028 54.057 -28.67
152 "MD" 25.149 57.709 -29.9
153 "MD" 22.764 60.873 -30.448
154 "MD" 22.832 63.79 -32.108
155 "MD" 23.105 66.54 -34.217
156 "MD" 22.5 69.454 -35.617
157 "MD" 21.397 71.662 -37.922
158 "MD" 19.803 73.974 -40.474
159 "MD" 17.656 76.626 -42.228
160 "MD" 16.319 78.419 -43.922
161 "MD" 15.032 80.164 -46.435
162 "MD" 12.974 83.084 -47.443
163 "MD" 11.684 85.778 -48.833
164 "MD" 10.477 88.469 -50.09
165 "MD" 9.031 90.764 -52.599
166 "MD" 8.026 92.939 -54.724
167 "MD" 6.005 94.518 -56.562
-19 "MD" 12.127 96.225 10.855
-18 "MD" 9.821 93.059 11.095
-17 "MD" 8.174 89.539 12.104
-16 "MD" 6.8 87.124 12.694
-15 "MD" 4.609 84.791 13.711
-14 "MD" 1.763 82.848 14.254
-13 "MD" 0.522 79.775 14.851
-12 "MD" -1.629 77.824 13.243
-11 "MD" -3.434 74.429 14.883
-10 "MD" -5.913 72.001 15.301
-9 "MD" -8.41 69.313 14.998
-8 "MD" -9.093 66.374 15.036
-7 "MD" -10.968 64.023 14.141
-6 "MD" -12.767 60.762 14.356
-5 "MD" -13.573 57.789 15.269
-4 "MD" -14.669 55.198 17.541
-3 "MD" -15.698 52.476 18.691
-2 "MD" -17.375 49.845 19.643
-1 "MD" -19.287 47.204 19.834
0 "MD" -22.264 45.057 20.527
1 "MD" -23.403 41.684 20.399
2 "MD" -24.682 39.468 20.437
3 "MD" -26.841 36.949 20.832
4 "MD" -27.593 34.008 21.078
5 "MD" -29.283 31.286 20.606
6 "MD" -29.923 27.325 22.023
7 "MD" -31.292 23.752 23.08
8 "MD" -32.776 20.359 24.426
9 "MD" -35.053 17.593 22.794
10 "MD" -35.603 14.335 23.031
11 "MD" -38.272 12.518 22.624
12 "MD" -40.073 9.486 23.189
13 "MD" -40.457 6.455 22.89
14 "MD" -41.048 2.96 22.087
15 "MD" -40.211 -0.912 22.122
16 "MD" -38.936 -4.331 22.31
17 "MD" -39.182 -7.671 21.657
18 "MD" -38.067 -10.743 20.898
19 "MD" -37.877 -13.93 18.793
20 "MD" -36.588 -17.056 19.677
21 "MD" -36.487 -21.058 18.845
22 "MD" -35.861 -24.041 17.561
23 "MD" -34.921 -27.168 16.031
24 "MD" -33.07 -29.142 16.23
25 "MD" -30.691 -32.025 15.378
26 "MD" -28.724 -34.284 15.274
27 "MD" -26.315 -36.744 15.047
28 "MD" -23.382 -38.847 15.251
29 "MD" -21.468 -41.87 14.79
30 "MD" -17.804 -42.653 15.23
31 "MD" -13.903 -43.749 16.432
32 "MD" -10.756 -44.81 16.143
33 "MD" -7.528 -43.497 15.146
34 "MD" -4.804 -43.217 13.937
35 "MD" -1.24 -44.211 14.183
36 "MD" 1.82 -42.333 14.187
37 "MD" 6.118 -42.428 14.365
38 "MD" 8.371 -40.284 12.81
39 "MD" 11.548 -38.99 11.817
40 "MD" 14.759 -37.261 11.578
41 "MD" 17.84 -35.484 10.727
42 "MD" 20.904 -34.141 10.678
43 "MD" 23.449 -31.857 10.161
44 "MD" 25.912 -29.859 9.943
45 "MD" 28.068 -27.216 10.457
46 "MD" 30.167 -25.21 9.138
47 "MD" 33.561 -23.53 10.57
48 "MD" 35.929 -20.751 9.96
49 "MD" 37.357 -18.016 10.181
50 "MD" 38.294 -14.273 10.915
51 "MD" 39.364 -11.085 10.495
52 "MD" 41.737 -8.446 10.085
53 "MD" 43.429 -5.573 10.306
54 "MD" 43.964 -2.122 8.938
55 "MD" 42.9 1.426 7.362
56 "MD" 43.391 4.801 7.358
57 "MD" 42.242 7.719 7.182
58 "MD" 43.024 11.571 6.488
59 "MD" 41.232 14.521 4.53
60 "MD" 39.674 17.318 3.739
61 "MD" 37.617 20.257 4.203
62 "MD" 36.685 23.181 3.968
63 "MD" 33.717 25.693 3.305
64 "MD" 31.96 28.212 3.236
65 "MD" 29.233 30.214 2.314
66 "MD" 26.294 32.18 2.091
67 "MD" 23.066 33.724 1.923
68 "MD" 20.354 36.058 2.814
69 "MD" 17.697 36.824 1.507
70 "MD" 14.028 37.729 0.736
71 "MD" 10.206 38.832 0.732
72 "MD" 7.032 39.692 0.802
73 "MD" 3.833 39.557 0.292
74 "MD" 0.821 40.657 0.025
75 "MD" -2.641 38.996 -0.52
76 "MD" -5.694 38.495 -2.436
77 "MD" -8.983 38.505 -1.471
78 "MD" -12.448 38.285 -2.763
79 "MD" -16.209 37.502 -3.32
80 "MD" -19.588 35.996 -3.196
81 "MD" -22.162 34.69 -3.784
82 "MD" -25.188 33.375 -2.297
83 "MD" -28.652 31.506 -3.093
84 "MD" -30.261 28.243 -3.201
85 "MD" -32.853 26.688 -3.781
86 "MD" -35.209 24.486 -4.621
87 "MD" -36.861 20.272 -5.002
88 "MD" -39.063 16.884 -5.459
89 "MD" -40.162 13.653 -5.582
90 "MD" -41.261 10.694 -4.499
91 "MD" -41.493 6.797 -4.743
92 "MD" -41.908 3.458 -5.659
93 "MD" -42.714 -0.147 -5.528
94 "MD" -42.858 -2.991 -6.397
95 "MD" -42.483 -5.671 -6.937
96 "MD" -41.437 -9.029 -8.234
97 "MD" -39.66 -11.96 -9.215
98 "MD" -38.308 -14.94 -9.262
99 "MD" -38.445 -18.684 -9.429
100 "MD" -36.546 -21.381 -10.316
101 "MD" -33.308 -23.57 -10.703
102 "MD" -30.435 -26.436 -11.045
103 "MD" -28.38 -28.705 -12.318
104 "MD" -27.021 -32.331 -11.418
105 "MD" -24.411 -34.358 -11.878
106 "MD" -21.712 -36.509 -11.225
107 "MD" -18.002 -37.571 -10.778
108 "MD" -14.846 -38.872 -11.92
109 "MD" -11.926 -39.706 -11.82
110 "MD" -9.543 -41.59 -12.295
111 "MD" -5.945 -41.429 -12.872
112 "MD" -2.903 -41.684 -13.458
113 "MD" 0.175 -43.251 -13.779
114 "MD" 3.438 -44.139 -13.348
115 "MD" 6.797 -44.733 -14.264
116 "MD" 10.346 -45.542 -15.07
117 "MD" 13.304 -44.048 -13.77
118 "MD" 15.966 -42.015 -13.347
119 "MD" 19.336 -41.003 -11.786
120 "MD" 21.721 -38.533 -13.135
121 "MD" 25.299 -37.602 -13.578
122 "MD" 28.18 -34.816 -12.871
123 "MD" 29.507 -33.048 -14.109
124 "MD" 31.419 -29.874 -13.588
125 "MD" 33.676 -27.098 -13.909
126 "MD" 35.498 -24.654 -15.399
127 "MD" 36.188 -21.559 -16.388
128 "MD" 37.346 -18.469 -18.034
129 "MD" 37.544 -14.573 -18.641
130 "MD" 39.294 -12.006 -18.542
131 "MD" 40.073 -9.191 -19.537
132 "MD" 39.622 -5.494 -19.985
133 "MD" 40.393 -2.833 -21.768
134 "MD" 41.04 1.861 -20.716
135 "MD" 41.105 4.735 -21.48
136 "MD" 38.905 8.167 -21.841
137 "MD" 37.993 11.459 -21.843
138 "MD" 37.023 14.032 -23.096
139 "MD" 35.012 16.665 -22.998
140 "MD" 33.844 19.472 -22.569
141 "MD" 32.691 22.429 -22.747
142 "MD" 31.911 25.464 -21.842
143 "MD" 32.194 29.092 -22.045
144 "MD" 30.497 32.101 -21.53
145 "MD" 30.537 35.776 -20.633
146 "MD" 29.875 40.065 -22.193
147 "MD" 29.086 43.2 -23.977
148 "MD" 29.114 46.28 -24.027
149 "MD" 29.101 49.391 -24.146
150 "MD" 28.401 52.536 -24.835
151 "MD" 27.858 56.361 -24.911
152 "MD" 29.229 59.897 -24.614
153 "MD" 27.81 62.974 -24.549
154 "MD" 27.031 65.682 -23.8
155 "MD" 25.966 69.45 -25.544
156 "MD" 26.266 73.102 -24.526
157 "MD" 24.826 76.367 -25.538
158 "MD" 23.222 79.021 -25.434
159 "MD" 21.23 81.937 -24.807
160 "MD" 19.244 84.289 -24.917
161 "MD" 18.558 87.176 -22.66
162 "MD" 15.943 89.196 -21.476
163 "MD" 15.05 91.673 -19.415
164 "MD" 13.973 94.734 -18.427
165 "MD" 13.414 98 -16.462
166 "MD" 12.612 100.336 -14.828
167 "MD" 10.107 102.628 -13.503
-19 "MD" 15.012 94.311 22.678
-18 "MD" 12.614 91.886 21.949
-17 "MD" 10.591 89.028 21.154
-16 "MD" 8.274 86.09 22.233
-15 "MD" 5.869 84.161 22.993
-14 "MD" 4.584 80.62 22.385
-13 "MD" 2.622 78.329 22.484
-12 "MD" 0.712 75.774 22.58
-11 "MD" -1.216 73.681 21.295
-10 "MD" -3.642 71.57 21.319
-9 "MD" -6.314 69.031 19.872
-8 "MD" -8.416 66.574 19.286
-7 "MD" -11.212 65.248 19.168
-6 "MD" -13.757 62.76 18.885
-5 "MD" -16.105 59.968 19.12
-4 "MD" -18.435 56.529 20.237
-3 "MD" -19.448 53.809 20.867
-2 "MD" -21.021 51.078 21.715
-1 "MD" -23.11 48.779 21.946
0 "MD" -24.901 45.537 22.094
1 "MD" -25.712 42.161 22.046
2 "MD" -26.951 39.14 21.621
3 "MD" -28.941 36.559 21.851
4 "MD" -28.992 33.325 22.454
5 "MD" -30.569 30.24 21.935
6 "MD" -31.329 26.537 23.115
7 "MD" -31.823 23.342 24.735
8 "MD" -33.141 20.255 25.566
9 "MD" -34.946 17.631 25.65
10 "MD" -35.897 14.551 25.361
11 "MD" -37.901 11.941 24.409
12 "MD" -39.339 8.799 24.842
13 "MD" -40.965 5.949 24.646
14 "MD" -40.93 2.578 24.65
15 "MD" -40.997 -0.781 24.91
16 "MD" -41.05 -4.297 24.961
17 "MD" -41.323 -7.799 24.378
18 "MD" -39.484 -11.081 23.993
19 "MD" -39.155 -14.402 21.923
20 "MD" -37.262 -17.049 22.423
21 "MD" -37.042 -20.637 21.261
22 "MD" -36.239 -23.53 20.248
23 "MD" -34.809 -26.649 18.387
24 "MD" -32.849 -29.026 18.071
25 "MD" -31.066 -31.555 17.281
26 "MD" -28.658 -34.261 16.574
27 "MD" -26.613 -36.7 17.085
28 "MD" -23.92 -38.945 16.315
29 "MD" -21.602 -41.178 14.919
30 "MD" -18.159 -42.087 14.202
31 "MD" -14.971 -42.406 15.158
32 "MD" -11.587 -43.379 15.442
33 "MD" -8.024 -44.001 14.423
34 "MD" -4.261 -42.825 14.971
35 "MD" -1.147 -43.125 13.481
36 "MD" 2.227 -41.055 13.781
37 "MD" 6.029 -42.383 14.263
38 "MD" 9.253 -41.7 12.785
39 "MD" 11.901 -39.134 12.714
40 "MD" 15.364 -37.844 12.671
41 "MD" 18.208 -36.24 12.59
42 "MD" 20.24 -33.449 11.358
43 "MD" 22.67 -31.927 10.065
44 "MD" 25.711 -30.282 10.796
45 "MD" 28.354 -27.538 9.742
46 "MD" 29.915 -24.599 9.689
47 "MD" 33.353 -23.14 10.274
48 "MD" 35.909 -20.502 9.955
49 "MD" 37.507 -17.802 8.831
50 "MD" 38.034 -13.522 9.549
51 "MD" 39.409 -10.584 9.38
52 "MD" 41.936 -8.381 8.902
53 "MD" 43.34 -5.327 7.101
54 "MD" 44.627 -2.553 5.689
55 "MD" 43.786 1.104 5.635
56 "MD" 42.996 4.075 5.371
57 "MD" 42.103 7.276 5.066
58 "MD" 42.019 11.17 4.574
59 "MD" 41.643 14.987 3.573
60 "MD" 39.23 17.55 3.766
61 "MD" 37.55 20.239 3.225
62 "MD" 36.155 23.165 3.113
63 "MD" 34.065 25.779 3.041
64 "MD" 31.521 28.03 3.156
65 "MD" 28.213 29.547 1.998
66 "MD" 25.773 31.452 1.764
67 "MD" 23.028 33.134 1.271
68 "MD" 20.342 35.972 1.249
69 "MD" 17.044 36.259 0.019
70 "MD" 14.272 38.08 0.033
71 "MD" 10.334 39.285 0.128
72 "MD" 6.779 40.104 -0.004
73 "MD" 3.354 41.406 -0.261
74 "MD" 0.301 40.854 -0.244
75 "MD" -3.261 40.653 -0.22
76 "MD" -6.787 39.43 -1.302
77 "MD" -10.087 38.666 -1.529
78 "MD" -13.268 39.13 -0.974
79 "MD" -17.216 38.315 -1.379
80 "MD" -20.251 36.701 -1.992
81 "MD" -23.322 34.435 -3.255
82 "MD" -25.936 33.246 -1.922
83 "MD" -28.482 31.028 -2.299
84 "MD" -30.733 27.807 -2.629
85 "MD" -32.809 26.007 -3.399
86 "MD" -34.361 22.996 -3.261
87 "MD" -36.641 20.651 -4.262
88 "MD" -38.725 17.353 -4.668
89 "MD" -40.899 15.159 -4.718
90 "MD" -40.84 11.645 -5.199
91 "MD" -41.485 8.208 -6.79
92 "MD" -43.198 4.673 -6.681
93 "MD" -44.977 0.354 -6.722
94 "MD" -44.644 -2.458 -7.259
95 "MD" -42.059 -5.041 -7.81
96 "MD" -42.312 -8.372 -8.599
97 "MD" -40.037 -11.177 -8.895
98 "MD" -38.225 -14.052 -8.806
99 "MD" -37.444 -17.768 -8.626
100 "MD" -35.471 -20.474 -8.483
101 "MD" -33.24 -23.564 -9.494
102 "MD" -30.438 -25.564 -8.856
103 "MD" -28.275 -27.784 -10.078
104 "MD" -26.772 -30.609 -9.258
105 "MD" -23.337 -32.072 -10.048
106 "MD" -20.929 -33.583 -10.908
107 "MD" -18.712 -35.936 -10.474
108 "MD" -15.767 -38.102 -11.71
109 "MD" -12.725 -39.766 -12.03
110 "MD" -9.621 -42.196 -12.313
111 "MD" -6.307 -41.743 -12.288
112 "MD" -3.078 -41.649 -11.679
113 "MD" -0.214 -42.61 -12.579
114 "MD" 3.174 -44.162 -12.684
115 "MD" 6.81 -45.412 -13.176
116 "MD" 9.971 -44.746 -14.082
117 "MD" 13.224 -42.29 -12.598
118 "MD" 16.344 -41.655 -12.953
119 "MD" 19.509 -40.721 -12.23
120 "MD" 21.175 -36.971 -13.934
121 "MD" 25.17 -37.183 -14.445
122 "MD" 27.113 -34.222 -15.1
123 "MD" 29.138 -32.116 -16.456
124 "MD" 31.387 -29.303 -16.164
125 "MD" 33.374 -26.891 -16.302
126 "MD" 35.588 -24.033 -17.193
127 "MD" 37.071 -21.461 -18.13
128 "MD" 36.855 -17.213 -19.063
129 "MD" 37.635 -14.152 -18.759
130 "MD" 38.962 -11.361 -19.952
131 "MD" 38.846 -8.393 -21.178
132 "MD" 39.107 -4.983 -21.507
133 "MD" 38.4 -1.611 -22.577
134 "MD" 38.953 1.633 -21.953
135 "MD" 38.885 4.723 -23.017
136 "MD" 37.041 7.807 -24.046
137 "MD" 38.585 11.443 -25.162
138 "MD" 37.545 13.978 -24.594
139 "MD" 34.517 16.797 -24.254
140 "MD" 34.044 20.355 -23.152
141 "MD" 32.305 22.756 -23.742
142 "MD" 31.424 25.91 -22.252
143 "MD" 30.865 29.406 -21.581
144 "MD" 28.965 32.282 -21.618
145 "MD" 28.063 35.109 -21.04
146 "MD" 27.135 38.703 -22.316
147 "MD" 25.658 41.799 -23.061
148 "MD" 25.783 44.765 -24.126
149 "MD" 24.467 48.51 -23.329
150 "MD" 23.013 51.459 -24.628
151 "MD" 21.122 54.557 -24.457
152 "MD" 20.504 57.363 -25.534
153 "MD" 18.402 60.257 -25.505
154 "MD" 17.375 63.19 -25.918
155 "MD" 14.844 64.816 -28.262
156 "MD" 13.839 68.187 -28.523
157 "MD" 11.262 71.025 -28.988
158 "MD" 8.521 73.74 -29.581
159 "MD" 6.833 76.69 -30.725
160 "MD" 5.558 80.299 -29.826
161 "MD" 3.768 82.695 -30.682
162 "MD" 1.476 84.83 -31.52
163 "MD" 0.038 87.698 -32.061
164 "MD" -1.462 91.536 -31.932
165 "MD" -2.95 94.244 -32.199
166 "MD" -3.807 97.269 -32.739
167 "MD" -5.438 100.001 -32.439
-19 "MD" 22.853 90.442 20.749
-18 "MD" 21.811 87.174 20.886
-17 "MD" 18.903 85.831 19.899
-16 "MD" 16.413 83.077 20.274
-15 "MD" 14.66 79.977 20.253
-14 "MD" 12.01 78.466 20.045
-13 "MD" 9.395 76.694 21.061
-12 "MD" 7.022 73.609 22.51
-11 "MD" 4.502 71.78 22.346
-10 "MD" 1.449 70.46 21.886
-9 "MD" -1.652 68.704 21.142
-8 "MD" -3.486 65.761 20.937
-7 "MD" -5.444 63.357 20.552
-6 "MD" -7.412 61.188 19.884
-5 "MD" -9.01 58.004 20.285
-4 "MD" -10.657 55.136 19.979
-3 "MD" -12.371 51.736 20.318
-2 "MD" -15.201 49.312 20.558
-1 "MD" -18.409 47.661 21.876
0 "MD" -20.781 45.547 21.55
1 "MD" -22.164 42.355 20.5
2 "MD" -24.712 39.891 19.966
3 "MD" -26.372 37.251 20.854
4 "MD" -28.533 34.503 20.344
5 "MD" -29.908 31.683 21.594
6 "MD" -30.236 28.341 22.456
7 "MD" -31.661 25.349 23.435
8 "MD" -34.535 22.803 23.411
9 "MD" -34.462 19.231 23.787
10 "MD" -36.13 16.567 24.248
11 "MD" -38.793 13.433 25.193
12 "MD" -39.726 10.614 23.848
13 "MD" -41.097 6.923 22.683
14 "MD" -41.379 3.915 21.476
15 "MD" -42.334 0.509 21.729
16 "MD" -41.768 -3.539 22.108
17 "MD" -41.939 -7.184 20.829
18 "MD" -41.395 -10.248 20.689
19 "MD" -40.132 -13.418 19.762
20 "MD" -39.474 -16.812 20.717
21 "MD" -39.704 -20.412 20.839
22 "MD" -37.904 -23.078 19.709
23 "MD" -37.174 -26.284 17.706
24 "MD" -34.917 -28.104 17.278
25 "MD" -32.975 -30.677 16.282
26 "MD" -30.394 -32.988 16.457
27 "MD" -28.06 -35.759 16.309
28 "MD" -25.23 -37.501 15.504
29 "MD" -22.266 -40.014 15.759
30 "MD" -18.932 -41.393 14.673
31 "MD" -15.365 -42.383 16.005
32 "MD" -12.445 -43.826 15.453
33 "MD" -8.945 -42.815 14.877
34 "MD" -5.238 -43.192 13.708
35 "MD" -1.933 -42.173 13.599
36 "MD" 0.991 -40.849 13.275
37 "MD" 4.495 -41.585 13.88
38 "MD" 7.113 -40.669 13.133
39 "MD" 10.089 -39.338 12.33
40 "MD" 13.785 -37.59 12.318
41 "MD" 16.382 -35.868 11.977
42 "MD" 19.622 -35.062 11.822
43 "MD" 22.346 -32.766 12.072
44 "MD" 24.551 -30.148 11.931
45 "MD" 27.455 -28.605 10.809
46 "MD" 29.428 -25.859 10.404
47 "MD" 32.633 -24.358 11.783
48 "MD" 35.502 -21.45 10.42
49 "MD" 36.994 -18.692 9.113
50 "MD" 37.911 -14.89 9.641
51 "MD" 39.073 -11.717 9.162
52 "MD" 40.21 -8.753 9.535
53 "MD" 41.22 -6.173 7.491
54 "MD" 40.563 -2.497 6.68
55 "MD" 41.98 0.83 6.615
56 "MD" 43.814 4.686 7.577
57 "MD" 42.478 7.705 7.253
58 "MD" 42.68 12.109 7.449
59 "MD" 41.154 14.662 5.793
60 "MD" 39.438 17.399 4.058
61 "MD" 37.254 20.272 4.649
62 "MD" 35.439 22.967 3.694
63 "MD" 33.383 25.965 2.948
64 "MD" 30.746 27.834 2.402
65 "MD" 28.689 30.045 2.13
66 "MD" 25.08 30.998 2.418
67 "MD" 22.292 33.358 1.336
68 "MD" 19.886 35.911 2.126
69 "MD" 16.876 36.371 1.846
70 "MD" 13.755 37.098 1.217
71 "MD" 10.401 38.137 0.629
72 "MD" 6.975 38.079 -0.838
73 "MD" 3.425 39.433 -0.462
74 "MD" 0.443 40.008 -0.922
75 "MD" -2.998 39.894 -0.998
76 "MD" -6.083 39.302 -2.103
77 "MD" -9.225 38.492 -1.14
78 "MD" -12.657 37.444 -3.225
79 "MD" -15.97 38.089 -3.59
80 "MD" -19.042 36.118 -3.558
81 "MD" -22.105 33.87 -4.265
82 "MD" -25.419 32.163 -2.67
83 "MD" -27.214 29.935 -3.405
84 "MD" -30.432 27.438 -4.178
85 "MD" -32.382 25.168 -4.348
86 "MD" -34.302 23.148 -4.335
87 "MD" -36.664 20.82 -4.434
88 "MD" -37.934 17.093 -4.168
89 "MD" -39.595 13.938 -3.622
90 "MD" -40.816 11.387 -3.093
91 "MD" -41.781 7.876 -3.03
92 "MD" -41.705 4.188 -3.915
93 "MD" -42.46 1.444 -4.422
94 "MD" -43.173 -2.134 -4.398
95 "MD" -43.865 -5.899 -4.986
96 "MD" -42.89 -8.697 -6.241
97 "MD" -40.568 -11.386 -5.894
98 "MD" -39.032 -14.413 -6.723
99 "MD" -37.447 -17.331 -6.241
100 "MD" -35.607 -19.679 -7.236
101 "MD" -34.349 -22.487 -9.126
102 "MD" -31.704 -25.289 -9.11
103 "MD" -30.109 -27.345 -10.542
104 "MD" -27.856 -30.543 -9.906
105 "MD" -24.487 -32.108 -10.259
106 "MD" -21.499 -33.402 -10.597
107 "MD" -18.793 -36.57 -10.382
108 "MD" -16.253 -38.512 -11.69
109 "MD" -12.805 -40.21 -10.742
110 "MD" -9.143 -41.34 -10.917
111 "MD" -5.745 -42.296 -12.149
112 "MD" -2.29 -41.866 -11.85
113 "MD" 0.544 -43.525 -12.533
114 "MD" 4.176 -44.556 -12.14
115 "MD" 7.589 -45.231 -13.478
116 "MD" 10.676 -45.777 -14.257
117 "MD" 14.394 -42.963 -13.544
118 "MD" 16.716 -41.664 -12.892
119 "MD" 19.267 -41.237 -11.501
120 "MD" 22.286 -37.353 -12.96
121 "MD" 25.901 -36.616 -13.841
122 "MD" 27.497 -32.652 -13.553
123 "MD" 29.026 -30.633 -15.349
124 "MD" 30.245 -27.285 -14.957
125 "MD" 33.213 -24.777 -15.547
126 "MD" 34.136 -22.067 -16.793
127 "MD" 35.644 -19.192 -18.158
128 "MD" 35.861 -15.562 -19.19
129 "MD" 36.9 -12.59 -19.483
130 "MD" 37.842 -9.52 -20.136
131 "MD" 38.436 -6.967 -21.511
132 "MD" 38.837 -3.153 -21.615
133 "MD" 38.706 0.478 -22.899
134 "MD" 38.964 4.021 -23.278
135 "MD" 39.233 6.869 -24.247
136 "MD" 36.833 9.706 -24.733
137 "MD" 37.835 13.194 -26.399
138 "MD" 36.315 15.668 -26.854
139 "MD" 34.576 18.825 -26.006
140 "MD" 33.568 22.35 -25.001
141 "MD" 32.66 24.88 -24.112
142 "MD" 31.185 27.725 -22.606
143 "MD" 31.141 31.062 -21.698
144 "MD" 29.299 33.867 -21.814
145 "MD" 28.7 36.853 -21.07
146 "MD" 26.86 41.003 -22.663
147 "MD" 24.997 43.529 -23.205
148 "MD" 25.138 47.001 -23.88
149 "MD" 23.557 49.632 -23.974
150 "MD" 22.25 52.9 -24.93
151 "MD" 21.372 55.906 -25.014
152 "MD" 19.492 58.692 -25.382
153 "MD" 18.704 62.436 -24.603
154 "MD" 18.571 65.66 -25.804
155 "MD" 18.228 68.696 -25.703
156 "MD" 18.548 71.886 -27.116
157 "MD" 17.335 74.844 -28.167
158 "MD" 16.824 78.449 -30.56
159 "MD" 15.384 81.656 -31.528
160 "MD" 13.913 84.381 -31.525
161 "MD" 11.955 86.664 -33.821
162 "MD" 11.797 90.057 -33.662
163 "MD" 9.46 92.685 -34.527
164 "MD" 8.684 95.766 -35.086
165 "MD" 8.684 99.253 -36.154
166 "MD" 8.383 101.723 -38.048
167 "MD" 7.098 104.723 -39.72
-19 "MD" 11.232 97.469 22.406
-18 "MD" 10.244 94.256 22.557
-17 "MD" 7.831 92.206 22.063
-16 "MD" 5.049 89.094 22.915
-15 "MD" 2.912 86.93 22.85
-14 "MD" 0.648 84.081 22.134
-13 "MD" -2.564 82.345 21.598
-12 "MD" -4.245 79.601 21.465
-11 "MD" -6.58 76.761 22.782
-10 "MD" -8.913 74.347 21.897
-9 "MD" -11.538 72.436 21.518
-8 "MD" -12.867 69.076 21.432
-7 "MD" -15.213 67.036 20.234
-6 "MD" -17.118 64.62 20.086
-5 "MD" -18.014 61.085 19.954
-4 "MD" -19.625 58.265 20.718
-3 "MD" -20.632 55.379 20.373
-2 "MD" -22.502 52.123 21.534
-1 "MD" -24.105 49.673 19.798
0 "MD" -26.392 46.649 20.377
1 "MD" -26.908 43.036 20.152
2 "MD" -27.553 40.06 19.964
3 "MD" -29.18 37.117 20.685
4 "MD" -29.982 34.006 21.105
5 "MD" -32.095 30.704 19.935
6 "MD" -33.725 27.65 21.362
7 "MD" -35.341 24.668 22.476
8 "MD" -36.613 21.532 22.306
9 "MD" -38.181 18.459 23.952
10 "MD" -38.919 15.099 24.224
11 "MD" -40.284 12.862 22.738
12 "MD" -41.046 9.372 22.501
13 "MD" -41.352 6.126 22.065
14 "MD" -41.025 3.138 21.616
15 "MD" -39.831 -0.664 21.147
16 "MD" -39.316 -3.922 21.44
17 "MD" -38.419 -7.069 19.439
18 "MD" -38.644 -10.145 19.398
19 "MD" -39.303 -13.965 18.099
20 "MD" -38.693 -16.964 19.451
21 "MD" -38.622 -20.306 18.996
22 "MD" -36.924 -23.365 17.547
23 "MD" -35.313 -26.821 17.496
24 "MD" -33.692 -28.925 16.231
25 "MD" -32.184 -31.802 15.717
26 "MD" -29.961 -34.05 16.873
27 "MD" -26.976 -36.125 16.593
28 "MD" -23.726 -37.583 15.577
29 "MD" -20.669 -39.978 15.997
30 "MD" -17.34 -41.768 14.073
31 "MD" -13.987 -42.028 15.39
32 "MD" -10.962 -43.826 14.879
33 "MD" -6.765 -42.99 14.669
34 "MD" -3.772 -43.487 13.364
35 "MD" -0.499 -42.543 13.365
36 "MD" 2.903 -41.181 12.625
37 "MD" 6.192 -42.13 13.642
38 "MD" 8.912 -41.043 12.8
39 "MD" 12.083 -38.852 12.152
40 "MD" 15.359 -38.369 10.992
41 "MD" 18.262 -37.193 11.95
42 "MD" 20.777 -35.09 11.187
43 "MD" 23.817 -32.614 11.126
44 "MD" 26.278 -30.74 10.602
45 "MD" 28.944 -29.428 9.884
46 "MD" 30.805 -26.436 9.346
47 "MD" 34.265 -24.255 10.854
48 "MD" 36.399 -21.831 9.279
49 "MD" 38.125 -19.27 9.009
50 "MD" 38.884 -15.287 9.445
51 "MD" 40.274 -12.465 7.578
52 "MD" 41.807 -9.339 8.039
53 "MD" 43.522 -6.71 6.532
54 "MD" 43.467 -3.117 5.692
55 "MD" 43.078 0.218 5.93
56 "MD" 42.66 3.557 4.412
57 "MD" 42.077 6.833 3.837
58 "MD" 42.271 10.941 4.798
59 "MD" 41.461 14.951 4.033
60 "MD" 39.188 17.666 3.835
61 "MD" 37.093 20.71 5.269
62 "MD" 35.888 23.751 4.354
63 "MD" 33.556 26.18 3.75
64 "MD" 30.756 28.424 3.617
65 "MD" 28.359 30.46 2.665
66 "MD" 25.199 31.313 3.5
67 "MD" 22.478 33.794 2.451
68 "MD" 19.397 36.405 3.524
69 "MD" 16.816 37.553 3.962
70 "MD" 13.052 37.448 3.592
71 "MD" 9.165 39.033 3.362
72 "MD" 6.38 38.971 3.161
73 "MD" 2.845 38.984 2.151
74 "MD" -0.107 39.62 1.401
75 "MD" -3.245 40.273 1.237
76 "MD" -6.278 39.061 -0.017
77 "MD" -9.566 38.432 0.51
78 "MD" -13.867 38.576 0.65
79 "MD" -16.598 37.372 -1.284
80 "MD" -19.355 36.022 -2.301
81 "MD" -22.583 34.32 -3.767
82 "MD" -25.462 32.879 -1.843
83 "MD" -27.905 31.005 -2.356
84 "MD" -30.904 28.057 -3.696
85 "MD" -32.827 25.945 -5.102
86 "MD" -34.286 23.142 -4.937
87 "MD" -36.965 20.282 -5.403
88 "MD" -38.37 16.376 -5.405
89 "MD" -40.023 13.392 -5.572
90 "MD" -40.351 10.137 -5.603
91 "MD" -41.888 6.623 -6.524
92 "MD" -41.572 3.259 -6.367
93 "MD" -41.634 0.888 -8.092
94 "MD" -42.93 -2.147 -8.739
95 "MD" -43.195 -5.911 -10.245
96 "MD" -41.714 -8.654 -10.836
97 "MD" -40.367 -11.481 -10.657
98 "MD" -38.91 -13.749 -9.585
99 "MD" -38.45 -17.494 -8.743
100 "MD" -35.44 -19.679 -9.452
101 "MD" -34.094 -22.952 -11.708
102 "MD" -31.089 -25.244 -10.556
103 "MD" -29.138 -27.733 -11.391
104 "MD" -27.004 -30.356 -11.563
105 "MD" -24.675 -33.685 -12.872
106 "MD" -21.553 -34.732 -11.59
107 "MD" -19.227 -36.539 -10.87
108 "MD" -15.877 -38.323 -11.648
109 "MD" -12.581 -39.722 -11.566
110 "MD" -9.757 -42.118 -11.904
111 "MD" -6.506 -41.229 -12.174
112 "MD" -3.134 -41.806 -12.934
113 "MD" -0.286 -43.502 -12.387
114 "MD" 3.238 -44.413 -13.582
115 "MD" 6.666 -45.555 -13.426
116 "MD" 10.105 -45.695 -14.443
117 "MD" 13.025 -43.186 -12.889
118 "MD" 15.548 -42.007 -13.938
119 "MD" 18.854 -41.273 -13.005
120 "MD" 21.468 -38.049 -14.349
121 "MD" 25.196 -37.106 -15.2
122 "MD" 26.856 -33.786 -14.881
123 "MD" 28.957 -30.948 -15.362
124 "MD" 30.837 -28.34 -13.984
125 "MD" 32.86 -25.947 -14.953
126 "MD" 33.877 -22.523 -17.19
127 "MD" 35.434 -19.958 -18.426
128 "MD" 35.764 -16.655 -19.522
129 "MD" 37.793 -14.327 -19.486
130 "MD" 39.225 -11.721 -19.723
131 "MD" 39.886 -8.261 -20.049
132 "MD" 39.333 -4.362 -20.004
133 "MD" 38.922 -0.989 -21.378
134 "MD" 39.105 2.397 -20.809
135 "MD" 39.48 5.655 -21.498
136 "MD" 36.945 8.207 -22.331
137 "MD" 38.267 11.978 -23.54
138 "MD" 36.267 14.65 -24.026
139 "MD" 33.659 17.327 -24.026
140 "MD" 33.219 20.65 -22.922
141 "MD" 32.19 23.354 -22.476
142 "MD" 30.443 25.988 -21.808
143 "MD" 30.07 30.143 -21.025
144 "MD" 28.085 32.543 -20.82
145 "MD" 27.853 36.057 -21.146
146 "MD" 26.24 38.9 -20.897
147 "MD" 24.095 41.806 -21.04
148 "MD" 22.604 44.642 -21.841
149 "MD" 21.527 47.299 -22.046
150 "MD" 19.07 49.818 -22.016
151 "MD" 17.87 52.6 -20.631
152 "MD" 15.62 55.228 -20.304
153 "MD" 14.49 58.875 -19.083
154 "MD" 13.254 61.809 -18.052
155 "MD" 11.644 64.112 -18.984
156 "MD" 10.344 67.606 -18.389
157 "MD" 7.777 70.427 -19.265
158 "MD" 5.483 72.351 -19.509
159 "MD" 3.251 74.717 -20.006
160 "MD" 0.753 76.82 -18.724
161 "MD" -1.465 79.301 -19.369
162 "MD" -4.1 81.207 -18.255
163 "MD" -6.402 83.359 -18.08
164 "MD" -9.102 85.522 -17.041
165 "MD" -12.025 87.22 -16.135
166 "MD" -14.631 88.787 -15.695
167 "MD" -17.513 89.994 -14.929
-19 "MD" 14.662 94.717 10.588
-18 "MD" 13.003 91.608 10.055
-17 "MD" 11.469 88.479 9.706
-16 "MD" 9.996 85.667 10.17
-15 "MD" 7.824 83.483 11.114
-14 "MD" 5.572 81.098 11.843
-13 "MD" 3.187 78.619 12.346
-12 "MD" 0.611 76.43 12.5
-11 "MD" -2.06 75.072 12.211
-10 "MD" -4.753 73.317 13.514
-9 "MD" -7.965 71.432 13.013
-8 "MD" -9.88 68.673 12.996
-7 "MD" -11.796 66.287 14.551
-6 "MD" -14.094 63.777 14.329
-5 "MD" -14.846 59.865 15.867
-4 "MD" -15.737 57.16 16.374
-3 "MD" -17.365 54.46 17.921
-2 "MD" -17.836 51.543 19.327
-1 "MD" -19.621 48.402 18.15
0 "MD" -21.096 45.338 18.621
1 "MD" -22.693 41.697 18.324
2 "MD" -25.347 39.391 18.433
3 "MD" -26.541 36.479 19.27
4 "MD" -28.127 33.914 20.37
5 "MD" -29.743 31.056 20.394
6 "MD" -31.408 28.457 22.518
7 "MD" -32.38 25.566 23.244
8 "MD" -33.653 22.347 23.459
9 "MD" -34.794 19.472 24.13
10 "MD" -35.648 15.665 23.799
11 "MD" -38.352 12.585 23.69
12 "MD" -39.01 9.247 23.88
13 "MD" -40.359 6.47 23.108
14 "MD" -40.032 2.901 22.458
15 "MD" -40.201 -0.811 22.715
16 "MD" -39.571 -4.268 22.35
17 "MD" -39.08 -7.61 21.487
18 "MD" -39.212 -11.123 21.676
19 "MD" -38.707 -14.275 19.72
20 "MD" -37.862 -17.427 19.727
21 "MD" -38.018 -20.475 20.711
22 "MD" -36.689 -23.924 18.665
23 "MD" -34.917 -26.853 18.417
24 "MD" -32.849 -28.499 17.83
25 "MD" -31.028 -31.122 16.754
26 "MD" -28.656 -33.782 18.21
27 "MD" -26.361 -35.593 17.743
28 "MD" -22.762 -37.116 16.378
29 "MD" -19.991 -39.77 15.804
30 "MD" -16.894 -41.37 13.515
31 "MD" -13.413 -41.605 14.336
32 "MD" -10.879 -43.52 13.946
33 "MD" -7.126 -43.598 13.347
34 "MD" -3.99 -43.907 12.92
35 "MD" -0.613 -42.521 12.754
36 "MD" 2.352 -40.979 12.691
37 "MD" 6.18 -40.879 12.966
38 "MD" 8.777 -38.741 11.101
39 "MD" 12.284 -37.584 11.033
40 "MD" 15.474 -35.979 10.817
41 "MD" 18.562 -35.238 10.359
42 "MD" 21.62 -34.346 10.475
43 "MD" 24.213 -31.948 10.19
44 "MD" 26.119 -29.371 10.095
45 "MD" 29.146 -26.86 10.052
46 "MD" 30.839 -24.579 9.82
47 "MD" 34.35 -23.506 10.511
48 "MD" 36.839 -20.633 9.377
49 "MD" 38.597 -17.918 10.281
50 "MD" 39.097 -14.061 10.873
51 "MD" 40.215 -10.657 10.605
52 "MD" 42.964 -8.04 10.224
53 "MD" 43.959 -4.823 9.354
54 "MD" 43.536 -0.635 8.362
55 "MD" 44.307 1.686 6.223
56 "MD" 43.701 4.924 5.839
57 "MD" 42.957 8.263 5.924
58 "MD" 43.261 11.645 6.254
59 "MD" 41.921 14.934 5.283
60 "MD" 40.027 17.604 4.766
61 "MD" 37.911 20.667 3.924
62 "MD" 36.166 23.523 3.687
63 "MD" 33.822 26.256 3.714
64 "MD" 31.088 27.799 3.514
65 "MD" 29.046 31.031 2.542
66 "MD" 25.916 32.315 3.244
67 "MD" 22.953 33.896 2.317
68 "MD" 20.884 36.483 3.651
69 "MD" 16.999 36.409 1.95
70 "MD" 14.081 37.821 2.155
71 "MD" 10.705 38.363 2.426
72 "MD" 7.189 39.773 1.651
73 "MD" 3.989 38.122 0.537
74 "MD" 0.959 39.589 0.251
75 "MD" -2.473 39.672 -0.497
76 "MD" -5.634 39.212 -2.581
77 "MD" -9.11 39.629 -2.415
78 "MD" -12.374 38.698 -2.373
79 "MD" -15.497 38.566 -3.259
80 "MD" -18.113 35.984 -4.027
81 "MD" -21.669 33.407 -5.001
82 "MD" -24.379 32.218 -3.969
83 "MD" -26.519 30.133 -4.467
84 "MD" -29.817 28.604 -4.689
85 "MD" -32.429 26.36 -6.142
86 "MD" -34.477 23.707 -6.081
87 "MD" -35.544 20.519 -5.115
88 "MD" -37.842 17.955 -5.559
89 "MD" -38.702 14.461 -5.293
90 "MD" -41.134 12.076 -6.106
91 "MD" -41.185 7.98 -6.11
92 "MD" -42.094 4.795 -6.49
93 "MD" -43.416 1.463 -5.488
94 "MD" -42.426 -1.831 -5.998
95 "MD" -42.317 -5.255 -6.337
96 "MD" -40.477 -8.155 -8.199
97 "MD" -39.279 -11.439 -9.861
98 "MD" -37.916 -14.295 -9.835
99 "MD" -36.672 -17.839 -10.448
100 "MD" -35.544 -20.114 -10.155
101 "MD" -34.526 -23.241 -11.754
102 "MD" -31.881 -25.966 -10.872
103 "MD" -29.419 -28.193 -11.726
104 "MD" -28.125 -31.209 -10.504
105 "MD" -25.146 -33.924 -10.024
106 "MD" -21.743 -35.644 -10.92
107 "MD" -18.831 -36.951 -11.039
108 "MD" -16.379 -38.843 -11.224
109 "MD" -12.728 -40.304 -10.684
110 "MD" -10.037 -42.189 -10.762
111 "MD" -6.584 -42.159 -11.5
112 "MD" -3.318 -42.251 -12.126
113 "MD" 0.508 -43.624 -12.896
114 "MD" 3.441 -43.921 -13.036
115 "MD" 7.112 -45.03 -12.945
116 "MD" 9.993 -44.538 -14.24
117 "MD" 12.609 -42.597 -14.158
118 "MD" 15.563 -40.961 -14.052
119 "MD" 18.406 -39.89 -13.811
120 "MD" 20.636 -36.754 -15.31
121 "MD" 24.112 -35.361 -16.423
122 "MD" 27.044 -33.098 -15.7
123 "MD" 28.536 -30.859 -17.25
124 "MD" 30.702 -28.144 -16.078
125 "MD" 32.372 -25.03 -16.171
126 "MD" 34.059 -22.533 -18.14
127 "MD" 35.205 -19.408 -19.426
128 "MD" 35.864 -15.344 -17.84
129 "MD" 36.943 -12.65 -17.981
130 "MD" 36.976 -9.417 -19.731
131 "MD" 38.609 -6.599 -20.164
132 "MD" 38.876 -2.959 -20.406
133 "MD" 38.833 0.001 -21.114
134 "MD" 39.279 3.807 -21.614
135 "MD" 39.654 7.074 -22.14
136 "MD" 37.067 10.059 -22.658
137 "MD" 38.107 13.675 -23.919
138 "MD" 36.463 16.116 -23.711
139 "MD" 34.217 19.126 -23.659
140 "MD" 31.874 21.963 -24.108
141 "MD" 31.928 25.278 -23.23
142 "MD" 30.586 28.142 -22.042
143 "MD" 29.79 31.649 -21.291
144 "MD" 28.294 34.149 -20.708
145 "MD" 27.44 37.589 -20.56
146 "MD" 25.422 40.068 -21.549
147 "MD" 22.636 42.447 -21.651
148 "MD" 20.7 44.211 -22.433
149 "MD" 18.485 46.945 -22.929
150 "MD" 15.574 49.085 -23.376
151 "MD" 13.469 51.712 -23.698
152 "MD" 10.644 53.636 -24.103
153 "MD" 7.638 55.636 -24.579
154 "MD" 5.734 58.59 -25.369
155 "MD" 3.403 60.288 -27.773
156 "MD" 1.173 63.536 -27.605
157 "MD" -1.15 65.581 -28.195
158 "MD" -4.395 66.567 -29.745
159 "MD" -7.101 68.226 -29.8
160 "MD" -10.074 70.498 -28.592
161 "MD" -12.113 72.954 -28.796
162 "MD" -14.683 74.242 -29.083
163 "MD" -17.393 76.088 -28.824
164 "MD" -19.06 79.634 -28.179
165 "MD" -20.882 82.474 -27.924
166 "MD" -23.361 84.976 -27.951
167 "MD" -26.164 86.451 -27.792
-19 "MD" 16.66 92.4 7.601
-18 "MD" 14.535 89.705 8.8
-17 "MD" 12.596 87.265 9.907
-16 "MD" 10.163 85.093 10.466
-15 "MD" 7.739 83.669 12.372
-14 "MD" 5.885 80.603 12.299
-13 "MD" 2.902 78.559 12.806
-12 "MD" 0.2 76.358 12.41
-11 "MD" -1.59 73.129 13.443
-10 "MD" -4.5 71.018 14.285
-9 "MD" -7.801 68.856 14.631
-8 "MD" -8.854 66.125 14.618
-7 "MD" -10.759 64.07 14.489
-6 "MD" -12.933 61.288 14.31
-5 "MD" -14.581 58.634 15.027
-4 "MD" -16.538 56.391 15.566
-3 "MD" -17.912 53.319 16.968
-2 "MD" -19.47 50.782 18.845
-1 "MD" -21.571 47.667 19.005
0 "MD" -23.452 45.151 19.181
1 "MD" -24.994 42.046 20.141
2 "MD" -26.51 39.25 19.326
3 "MD" -28.556 36.526 20.006
4 "MD" -30.034 33.471 20.399
5 "MD" -31.308 30.252 20.916
6 "MD" -32.021 27.261 22.65
7 "MD" -32.474 24.06 23.467
8 "MD" -33.531 21.125 23.965
9 "MD" -35.358 18.701 23.836
10 "MD" -36.626 15.073 25.021
11 "MD" -37.51 12.252 24.054
12 "MD" -38.9 8.922 25.008
13 "MD" -39.351 6.079 24.201
14 "MD" -40.242 2.612 23.096
15 "MD" -39.506 -1.133 23.119
16 "MD" -39.917 -4.311 23.146
17 "MD" -40.945 -7.113 23.119
18 "MD" -40.117 -10.848 21.911
19 "MD" -38.601 -14.456 20.606
20 "MD" -36.936 -17.444 20.677
21 "MD" -36.487 -20.839 20.343
22 "MD" -35.742 -23.387 18.738
23 "MD" -33.151 -26.218 18.588
24 "MD" -32.124 -29.512 16.154
25 "MD" -30.39 -32.434 15.299
26 "MD" -28.43 -34.744 15.612
27 "MD" -25.851 -37 15.176
28 "MD" -21.896 -38.576 13.968
29 "MD" -19.237 -40.893 13.664
30 "MD" -15.697 -42.535 13.571
31 "MD" -12.62 -42.842 14.228
32 "MD" -9.814 -44.751 14.49
33 "MD" -6.113 -44.776 14.073
34 "MD" -3.137 -42.974 14.348
35 "MD" 0.223 -42.673 14.373
36 "MD" 2.876 -41.53 14.165
37 "MD" 6.427 -40.569 13.71
38 "MD" 9.504 -40.262 12.82
39 "MD" 12.058 -38.017 12.453
40 "MD" 15.173 -36.48 11.733
41 "MD" 18.353 -35.349 11.166
42 "MD" 21.215 -33.864 10.271
43 "MD" 23.118 -31.075 10.034
44 "MD" 26.003 -29.987 9.879
45 "MD" 29.149 -27.521 8.444
46 "MD" 31.018 -24.99 7.836
47 "MD" 33.994 -22.944 7.918
48 "MD" 36.678 -21.094 7.956
49 "MD" 37.751 -18.456 8.174
50 "MD" 39.054 -14.457 9.189
51 "MD" 40.009 -11.247 8.284
52 "MD" 42.47 -8.706 7.646
53 "MD" 43.904 -5.597 6.89
54 "MD" 43.417 -2.194 5.49
55 "MD" 43.371 1.072 5.148
56 "MD" 43.375 4.252 5.536
57 "MD" 42.675 7.409 5.907
58 "MD" 43.165 11.343 5.977
59 "MD" 41.227 14.109 4.938
60 "MD" 39.376 18.15 3.612
61 "MD" 37.118 20.495 4.066
62 "MD" 35.833 23.575 3.719
63 "MD" 33.957 26.004 3.26
64 "MD" 31.304 28.029 3.53
65 "MD" 29.212 30.637 2.171
66 "MD" 26.022 32.143 1.773
67 "MD" 23.008 33.545 2.598
68 "MD" 20.002 36.054 3.128
69 "MD" 16.368 36.609 2.152
70 "MD" 14.073 37.837 2.409
71 "MD" 10.704 38.319 2.517
72 "MD" 7.727 39.388 1.952
73 "MD" 3.502 40.694 1.888
74 "MD" 0.194 41.685 0.668
75 "MD" -3.681 40.601 0.666
76 "MD" -6.671 40.007 0.595
77 "MD" -9.755 38.771 -0.709
78 "MD" -12.976 38.95 -0.896
79 "MD" -16.629 38.246 -1.871
80 "MD" -19.679 36.338 -2.616
81 "MD" -22.339 34.224 -4.003
82 "MD" -25.288 32.889 -3.404
83 "MD" -27.901 30.853 -4.107
84 "MD" -30.319 28.156 -4.691
85 "MD" -32.649 26.931 -5.267
86 "MD" -35.258 24.744 -5.411
87 "MD" -36.647 21.01 -5.43
88 "MD" -38.441 17.94 -5.482
89 "MD" -40.222 14.379 -4.934
90 "MD" -41.761 11.192 -5.168
91 "MD" -41.635 7.717 -5.601
92 "MD" -43.029 4.738 -6.149
93 "MD" -43.168 1.692 -7.229
94 "MD" -43.91 -1.34 -8.389
95 "MD" -43.597 -4.671 -8.704
96 "MD" -41.93 -8.247 -10.209
97 "MD" -39.952 -11.06 -10.087
98 "MD" -38.358 -14.791 -11.223
99 "MD" -37.255 -18.226 -11.325
100 "MD" -35.375 -20.192 -10.684
101 "MD" -33.502 -23.392 -12.18
102 "MD" -31.228 -25.64 -11.192
103 "MD" -28.566 -27.714 -12.365
104 "MD" -26.412 -30.295 -11.695
105 "MD" -24.059 -33.461 -12.973
106 "MD" -20.844 -34.543 -11.966
107 "MD" -18.797 -37.122 -11.804
108 "MD" -15.862 -38.075 -10.927
109 "MD" -12.277 -39.477 -11.609
110 "MD" -9.367 -41.475 -12.354
111 "MD" -7 -42.785 -12.616
112 "MD" -3.1 -41.934 -11.124
113 "MD" -0.166 -43.582 -11.929
114 "MD" 3.097 -44.354 -12.752
115 "MD" 6.581 -46.413 -12.269
116 "MD" 9.74 -45.364 -13.075
117 "MD" 12.499 -43.072 -12.787
118 "MD" 14.969 -41.385 -13.436
119 "MD" 17.983 -40.705 -13.032
120 "MD" 19.164 -37.615 -14.817
121 "MD" 23.525 -36.751 -15.926
122 "MD" 26.4 -34.28 -14.815
123 "MD" 28.387 -32.833 -16.468
124 "MD" 30.778 -30.453 -15.679
125 "MD" 32.92 -27.406 -16.321
126 "MD" 35.128 -25.21 -16.916
127 "MD" 36.143 -21.784 -18.124
128 "MD" 36.476 -17.536 -18.844
129 "MD" 37.58 -14.407 -19.024
130 "MD" 37.807 -11.52 -19.988
131 "MD" 39.069 -8.458 -20.891
132 "MD" 39.116 -4.55 -21.371
133 "MD" 38.864 -1.061 -22.388
134 "MD" 38.52 2.081 -22.415
135 "MD" 38.781 5.214 -23.206
136 "MD" 36.251 8.281 -23.525
137 "MD" 37.255 11.859 -25.137
138 "MD" 35.469 14.64 -26.008
139 "MD" 34.345 18.083 -24.76
140 "MD" 32.664 21.199 -24.654
141 "MD" 31.964 24.02 -23.109
142 "MD" 30.898 27.333 -22.532
143 "MD" 30.036 30.407 -21.426
144 "MD" 27.917 33.488 -21.529
145 "MD" 27.068 36.065 -21.311
146 "MD" 25.605 39.303 -22.425
147 "MD" 22.943 41.252 -22.294
148 "MD" 20.983 43.764 -22.916
149 "MD" 17.508 45.38 -23.095
150 "MD" 15.523 47.989 -23.832
151 "MD" 12.991 50.095 -23.334
152 "MD" 11.541 53.464 -24.386
153 "MD" 8.691 55.096 -24.434
154 "MD" 6.91 57.528 -26.058
155 "MD" 5.499 60.305 -26.328
156 "MD" 3.49 63.028 -27.136
157 "MD" 0.956 64.565 -28.818
158 "MD" -1.912 66.342 -30.957
159 "MD" -4.225 68.879 -32.246
160 "MD" -6.616 70.89 -32.836
161 "MD" -9.006 72.934 -31.967
162 "MD" -11.74 74.43 -31.719
163 "MD" -13.814 77.071 -30.714
164 "MD" -15.625 79.936 -29.97
165 "MD" -17.929 82.887 -30.713
166 "MD" -20.098 85.107 -30.85
167 "MD" -23.308 86.571 -31.767
-19 "MD" 12.035 99.118 16.734
-18 "MD" 10.134 96.629 17.313
-17 "MD" 8.231 93.139 18.459
-16 "MD" 6.886 90.415 18.428
-15 "MD" 3.988 88.559 19.747
-14 "MD" 3.209 85.053 19.328
-13 "MD" 0.753 82.406 19.331
-12 "MD" -0.478 79.237 18.547
-11 "MD" -1.476 76.25 19.607
-10 "MD" -4.007 73.604 19.743
-9 "MD" -6.043 71.195 19.953
-8 "MD" -7.109 68.062 20.829
-7 "MD" -7.217 64.54 22.834
-6 "MD" -9.253 61.868 21.015
-5 "MD" -11.092 58.582 20.633
-4 "MD" -12.997 55.996 21.363
-3 "MD" -15.279 53.267 21.553
-2 "MD" -17.956 51.106 22.321
-1 "MD" -20.34 48.041 21.17
0 "MD" -22.249 45.537 20.41
1 "MD" -25.295 43.028 20.699
2 "MD" -26.632 40.266 20.092
3 "MD" -27.876 36.763 20.199
4 "MD" -28.947 34.07 20.81
5 "MD" -30.882 31.105 20.595
6 "MD" -31.36 27.541 20.672
7 "MD" -32.111 24.211 21.913
8 "MD" -33.879 21.802 21.317
9 "MD" -34.773 18.575 21.615
10 "MD" -35.906 15.664 22.068
11 "MD" -38.1 12.136 22.151
12 "MD" -38.948 8.484 21.606
13 "MD" -38.091 5.291 21.436
14 "MD" -39.324 2.088 20.373
15 "MD" -39.168 -1.017 21.668
16 "MD" -39.673 -4.132 21.05
17 "MD" -40.008 -7.716 21.471
18 "MD" -38.358 -10.596 22.057
19 "MD" -38.579 -14.366 20.799
20 "MD" -36.424 -16.766 21.622
21 "MD" -36.038 -20.119 20.578
22 "MD" -36.076 -23.911 18.495
23 "MD" -34.234 -26.281 18.223
24 "MD" -32.016 -28.627 16.754
25 "MD" -30.473 -31.439 15.866
26 "MD" -28.627 -34.178 16.6
27 "MD" -25.948 -36.701 16.16
28 "MD" -22.942 -38.689 14.539
29 "MD" -19.782 -40.56 14.255
30 "MD" -16.9 -42.245 13.361
31 "MD" -13.745 -42.824 15.312
32 "MD" -9.919 -44.386 14.682
33 "MD" -6.111 -43.316 13.327
34 "MD" -3.062 -42.425 12.688
35 "MD" 0.121 -42.639 13.151
36 "MD" 3.086 -41.314 12.293
37 "MD" 6.604 -42.008 13.74
38 "MD" 9.791 -39.334 12.365
39 "MD" 13.012 -38.431 12.659
40 "MD" 16.779 -37.099 12.537
41 "MD" 19.711 -35.66 12.99
42 "MD" 22.163 -33.905 11.587
43 "MD" 24.211 -31.304 10.806
44 "MD" 27.307 -29.766 10.853
45 "MD" 29.662 -27.112 9.962
46 "MD" 31.416 -24.351 8.659
47 "MD" 34.504 -22.257 9.091
48 "MD" 37.36 -20.577 9.118
49 "MD" 37.889 -17.303 8.401
50 "MD" 39.147 -13.803 8.365
51 "MD" 41.266 -10.716 7.588
52 "MD" 42.712 -7.707 7.884
53 "MD" 44.905 -4.525 7.529
54 "MD" 45.036 -0.837 7.103
55 "MD" 45.134 2.345 6.551
56 "MD" 43.381 5.324 8.601
57 "MD" 42.002 7.964 9.287
58 "MD" 42.708 11.654 7.651
59 "MD" 41.527 15.488 6.49
60 "MD" 38.701 17.652 6.118
61 "MD" 37.398 20.544 5.316
62 "MD" 36.147 23.303 4.707
63 "MD" 33.994 26.317 4.35
64 "MD" 30.974 28.206 4.479
65 "MD" 28.583 30.362 3.345
66 "MD" 25.874 31.747 3.677
67 "MD" 22.679 33.741 3.23
68 "MD" 19.822 36.789 2.685
69 "MD" 17.175 37.324 2.8
70 "MD" 13.561 37.723 2.27
71 "MD" 10.069 38.768 2.135
72 "MD" 7.565 38.946 1.034
73 "MD" 3.589 39.179 0.649
74 "MD" 1.08 40.285 0.024
75 "MD" -2.212 39.576 -0.563
76 "MD" -5.124 39.136 -1.466
77 "MD" -8.406 38.152 -2.555
78 "MD" -12.022 38.245 -2.047
79 "MD" -16.043 37.608 -2.229
80 "MD" -19.108 36.126 -3.054
81 "MD" -22.219 33.87 -4.415
82 "MD" -24.732 32.993 -3.373
83 "MD" -27.965 31.06 -3.033
84 "MD" -29.77 28.943 -4.187
85 "MD" -32.703 26.654 -5.076
86 "MD" -35.421 24.377 -5.099
87 "MD" -36.969 20.253 -5.338
88 "MD" -38.989 17.58 -4.939
89 "MD" -40.279 14.576 -4.949
90 "MD" -41.461 11.267 -4.362
91 "MD" -41.929 6.88 -3.879
92 "MD" -42.407 3.922 -4.247
93 "MD" -43.262 0.558 -5.015
94 "MD" -42.091 -2.465 -6.514
95 "MD" -42.379 -5.459 -7.023
96 "MD" -40.723 -8.309 -7.716
97 "MD" -39.916 -11.454 -7.909
98 "MD" -38.401 -14.544 -8.673
99 "MD" -37.084 -18.307 -8.33
100 "MD" -35.264 -20.65 -9.004
101 "MD" -33.772 -23.174 -10.801
102 "MD" -30.959 -25.818 -10.147
103 "MD" -29.105 -28.249 -11.402
104 "MD" -27.113 -31.12 -10.987
105 "MD" -24.136 -32.9 -11.758
106 "MD" -21.239 -34.72 -11.219
107 "MD" -18.97 -36.895 -10.356
108 "MD" -16.017 -38.339 -10.521
109 "MD" -12.426 -39.556 -10.214
110 "MD" -9.443 -42.158 -10.814
111 "MD" -6.233 -41.567 -11.444
112 "MD" -2.967 -41.715 -11.832
113 "MD" 0.492 -42.676 -11.889
114 "MD" 3.547 -44.261 -12.777
115 "MD" 7.242 -44.88 -12.675
116 "MD" 10.135 -44.814 -13.723
117 "MD" 13.38 -42.557 -13.338
118 "MD" 16.06 -41.034 -13.566
119 "MD" 18.976 -40.685 -12.885
120 "MD" 20.493 -36.731 -14.114
121 "MD" 24.882 -36.176 -15.3
122 "MD" 27.179 -34.23 -14.178
123 "MD" 28.398 -31.802 -15.786
124 "MD" 30.429 -29.174 -15.313
125 "MD" 34.097 -27.354 -15.187
126 "MD" 34.921 -23.942 -15.587
127 "MD" 35.997 -20.811 -16.482
128 "MD" 35.763 -16.587 -17.917
129 "MD" 37.674 -14.066 -16.978
130 "MD" 38.543 -10.412 -18.876
131 "MD" 39.243 -7.181 -18.803
132 "MD" 39.289 -3.461 -19.649
133 "MD" 38.528 -0.417 -19.119
134 "MD" 38.148 2.817 -20.15
135 "MD" 38.609 6.064 -21.211
136 "MD" 37.594 9.308 -22.104
137 "MD" 38.933 12.346 -23.206
138 "MD" 37.712 15.414 -23.159
139 "MD" 35.677 19.093 -23.005
140 "MD" 35.359 22.633 -22.358
141 "MD" 34.143 25.179 -22.247
142 "MD" 33.382 28.579 -20.995
143 "MD" 32.704 31.662 -19.744
144 "MD" 31.243 34.721 -19.69
145 "MD" 30.397 37.794 -19.439
146 "MD" 29.364 41.318 -19.976
147 "MD" 26.538 43.588 -19.508
148 "MD" 24.701 45.72 -19.308
149 "MD" 20.937 47.817 -19.222
150 "MD" 18.653 50.11 -19.247
151 "MD" 16.357 51.966 -18.541
152 "MD" 15.883 55.407 -18.569
153 "MD" 13.288 57.419 -17.455
154 "MD" 11.802 60.209 -18.24
155 "MD" 9.514 62.435 -16.864
156 "MD" 7.414 64.873 -18.295
157 "MD" 5.724 67.894 -19.932
158 "MD" 2.525 69.692 -20.861
159 "MD" 0.76 71.452 -22.599
160 "MD" -1.606 73.916 -22.038
161 "MD" -3.686 76.037 -23.084
162 "MD" -7.006 77.669 -23.659
163 "MD" -8.254 80.267 -23.928
164 "MD" -10.228 83.878 -23.793
165 "MD" -11.858 86.878 -24.84
166 "MD" -13.508 90.04 -25.375
167 "MD" -16.85 91.677 -26.527
-19 "MD" 13.357 95.548 13.749
-18 "MD" 11.479 92.892 13.851
-17 "MD" 10.399 89.56 14.808
-16 "MD" 9.537 86.449 15.099
-15 "MD" 7.738 83.636 16.074
-14 "MD" 6.465 80.9 17.327
-13 "MD" 4.18 78.288 17.687
-12 "MD" 2.085 76.502 18.475
-11 "MD" 0.503 73.297 19.341
-10 "MD" -2.599 71.192 19.188
-9 "MD" -5.209 69.315 18.673
-8 "MD" -7.49 66.915 18.571
-7 "MD" -8.606 63.625 18.36
-6 "MD" -10.743 61.102 18.292
-5 "MD" -11.898 58.211 18.497
-4 "MD" -13.668 54.813 19.31
-3 "MD" -15.421 52.543 19.815
-2 "MD" -16.917 50.183 20.638
-1 "MD" -18.234 46.632 21.775
0 "MD" -21.195 44.752 19.829
1 "MD" -23.024 41.919 19.764
2 "MD" -25.901 39.851 19.919
3 "MD" -28.068 37.117 19.638
4 "MD" -28.92 33.572 20.391
5 "MD" -30.28 30.689 19.698
6 "MD" -31.278 27.439 20.322
7 "MD" -32.918 23.965 21.243
8 "MD" -34.526 20.841 20.996
9 "MD" -35.519 17.985 20.549
10 "MD" -35.926 14.801 21.789
11 "MD" -37.933 12.074 19.954
12 "MD" -39.346 9.215 21.347
13 "MD" -40.175 6.102 20.508
14 "MD" -40.539 2.452 20.447
15 "MD" -39.836 -0.437 20.978
16 "MD" -39.838 -4.037 21.829
17 "MD" -39.302 -7.777 22.075
18 "MD" -38.478 -10.772 23.227
19 "MD" -38.78 -14.113 23.314
20 "MD" -37.134 -17.283 24.024
21 "MD" -36.853 -20.448 22.792
22 "MD" -35.564 -23.701 21.151
23 "MD" -33.706 -26.101 20.22
24 "MD" -32.623 -29.198 18.606
25 "MD" -29.879 -31.724 17.45
26 "MD" -28.321 -34.205 18.193
27 "MD" -25.559 -36.106 17.449
28 "MD" -22.948 -38.925 15.219
29 "MD" -19.736 -40.292 15.099
30 "MD" -16.572 -41.339 13.868
31 "MD" -13.505 -42.692 15.429
32 "MD" -10.331 -43.661 15.448
33 "MD" -6.478 -43.439 14.052
34 "MD" -3.674 -43.069 13.945
35 "MD" -0.68 -42.516 13.746
36 "MD" 2.823 -40.548 12.449
37 "MD" 6.299 -41.567 13.543
38 "MD" 8.816 -39.318 11.657
39 "MD" 12.818 -38.134 11.486
40 "MD" 15.951 -37.186 11.583
41 "MD" 19.386 -35.692 11.672
42 "MD" 21.635 -33.688 10.345
43 "MD" 24.797 -32.158 10.156
44 "MD" 27.175 -29.476 9.912
45 "MD" 29.826 -27.715 9.476
46 "MD" 31.605 -24.916 8.867
47 "MD" 34.679 -22.749 9.156
48 "MD" 37.088 -20.319 9.226
49 "MD" 37.838 -17.267 9.125
50 "MD" 39.349 -13.936 9.455
51 "MD" 40.734 -11.312 9.14
52 "MD" 42.973 -8.825 9.408
53 "MD" 44.318 -5.38 8.338
54 "MD" 44.08 -1.628 7.57
55 "MD" 44.414 1.288 7.252
56 "MD" 43.463 4.852 6.706
57 "MD" 42.471 7.704 7.258
58 "MD" 43.051 11.572 7.78
59 "MD" 41.411 13.706 6.562
60 "MD" 40.148 17.266 4.762
61 "MD" 37.226 19.798 5.403
62 "MD" 36.035 23.004 4.696
63 "MD" 33.959 25.703 3.985
64 "MD" 30.896 27.751 4.155
65 "MD" 28.395 29.417 3.389
66 "MD" 26.097 31.936 3.419
67 "MD" 22.447 33.225 4.173
68 "MD" 19.86 36.13 3.57
69 "MD" 17.241 38.019 2.873
70 "MD" 13.272 37.564 2.417
71 "MD" 9.91 38.297 1.703
72 "MD" 6.521 39.678 0.918
73 "MD" 3.369 39.616 0.275
74 "MD" 0.454 39.805 -1.394
75 "MD" -2.335 40.028 -1.27
76 "MD" -5.751 39.279 -2.58
77 "MD" -9.442 38.707 -2.083
78 "MD" -12.471 38.251 -3.488
79 "MD" -16.096 37.495 -3.356
80 "MD" -18.739 36.02 -3.178
81 "MD" -21.98 34.451 -4.509
82 "MD" -24.523 33.254 -3.101
83 "MD" -27.28 30.983 -3.689
84 "MD" -29.626 28.296 -4.619
85 "MD" -31.709 26.485 -5.568
86 "MD" -34.34 24.69 -6.042
87 "MD" -36.303 21.265 -5.695
88 "MD" -38.401 18.538 -6.473
89 "MD" -40.551 15.465 -5.973
90 "MD" -41.703 12.206 -5.98
91 "MD" -41.767 7.812 -5.901
92 "MD" -42.275 4.343 -5.631
93 "MD" -42.506 1.024 -6.663
94 "MD" -42.639 -2.14 -8.245
95 "MD" -42.357 -5.457 -8.361
96 "MD" -40.86 -8.644 -9.177
97 "MD" -39.444 -11.565 -9.293
98 "MD" -38.093 -14.182 -9.771
99 "MD" -36.753 -18.313 -9.651
100 "MD" -35.429 -20.65 -9.661
101 "MD" -33.643 -23.525 -10.839
102 "MD" -31.143 -25.485 -9.739
103 "MD" -29.252 -28.508 -10.197
104 "MD" -27.179 -31.168 -10.107
105 "MD" -24.079 -32.931 -10.081
106 "MD" -21.322 -34.984 -10.333
107 "MD" -18.606 -36.775 -10.488
108 "MD" -16.152 -38.224 -11.088
109 "MD" -12.392 -39.142 -10.715
110 "MD" -9.33 -41.511 -10.885
111 "MD" -6.317 -41.545 -11.811
112 "MD" -2.438 -41.675 -12.069
113 "MD" 0.835 -42.703 -12.546
114 "MD" 3.713 -43.677 -13.404
115 "MD" 6.811 -43.964 -14.701
116 "MD" 10.459 -44.423 -15.031
117 "MD" 13.903 -43.161 -14.053
118 "MD" 16.531 -41.261 -13.731
119 "MD" 19.666 -40.474 -13.027
120 "MD" 22.074 -38.21 -13.245
121 "MD" 25.03 -35.906 -13.778
122 "MD" 27.264 -33.401 -13.514
123 "MD" 28.872 -31.12 -14.975
124 "MD" 30.504 -28.327 -14.428
125 "MD" 33.676 -25.796 -14.784
126 "MD" 35.401 -23.392 -14.987
127 "MD" 35.82 -19.823 -16.314
128 "MD" 35.779 -15.937 -17.578
129 "MD" 36.653 -12.627 -17.648
130 "MD" 37.637 -10.295 -19.346
131 "MD" 38.373 -7.242 -19.851
132 "MD" 38.426 -3.874 -20.235
133 "MD" 38.255 -0.611 -21.943
134 "MD" 38.518 2.359 -21.85
135 "MD" 39.494 6.042 -22.549
136 "MD" 37.58 9.43 -22.532
137 "MD" 38.65 12.513 -23.662
138 "MD" 38.082 15.496 -24.054
139 "MD" 36.174 18.987 -23.054
140 "MD" 35.515 21.845 -22.95
141 "MD" 33.775 24.936 -21.94
142 "MD" 32.635 28.421 -20.357
143 "MD" 31.927 31.997 -19.255
144 "MD" 30.574 34.572 -19.464
145 "MD" 29.695 37.231 -18.951
146 "MD" 28.573 41.175 -21.147
147 "MD" 26.325 43.407 -22.035
148 "MD" 25.383 45.988 -22.373
149 "MD" 23.199 49.188 -23.319
150 "MD" 20.966 52.04 -23.835
151 "MD" 18.271 54.337 -24.55
152 "MD" 16.665 57.586 -25.305
153 "MD" 13.544 59.219 -25.261
154 "MD" 11.97 61.825 -26.017
155 "MD" 9.589 63.362 -27.959
156 "MD" 8.086 66.459 -28.048
157 "MD" 6.285 68.974 -29.889
158 "MD" 4.396 71.958 -31.193
159 "MD" 2.447 74.831 -32.134
160 "MD" 1.035 77.63 -31.047
161 "MD" -0.211 80.082 -33.154
162 "MD" -2.224 83.019 -33.747
163 "MD" -4.456 85.781 -34.087
164 "MD" -5.66 88.86 -33.896
165 "MD" -6.455 92.193 -35.009
166 "MD" -7.793 95.144 -35.695
167 "MD" -10.225 97.378 -37.132
-19 "MD" 17.242 88.918 11.758
-18 "MD" 15.282 85.866 11.253
-17 "MD" 13.605 83.003 12.498
-16 "MD" 11.211 80.708 13.64
-15 "MD" 9.555 77.996 14.802
-14 "MD" 7.841 75.991 16.109
-13 "MD" 5.544 74.498 18.789
-12 "MD" 3.406 73.021 19.67
-11 "MD" 1.038 70.735 21.596
-10 "MD" -1.558 68.382 21.625
-9 "MD" -4.089 66.069 21.088
-8 "MD" -5.653 63.238 20.83
-7 "MD" -8.038 61.111 20.647
-6 "MD" -10.193 58.982 20.541
-5 "MD" -11.764 55.798 21.086
-4 "MD" -13.712 53.058 22.333
-3 "MD" -15.515 50.038 22.865
-2 "MD" -17.618 48.05 24.048
-1 "MD" -19.549 45.757 24.232
0 "MD" -21.74 43.509 24.149
1 "MD" -24.241 41.589 23.487
2 "MD" -25.786 38.952 22.769
3 "MD" -27.194 36.151 20.849
4 "MD" -29.579 32.997 20.864
5 "MD" -30.977 30.14 20.626
6 "MD" -32.006 27.275 21.376
7 "MD" -32.616 23.956 22.241
8 "MD" -33.838 20.712 22.597
9 "MD" -34.947 18.061 21.348
10 "MD" -36.291 14.793 22.241
11 "MD" -38.384 12.314 21.717
12 "MD" -39.995 9.19 21.415
13 "MD" -39.782 5.886 20.979
14 "MD" -39.852 2.764 20.39
15 "MD" -39.47 -0.635 19.865
16 "MD" -39.103 -4.584 20.254
17 "MD" -39.901 -7.773 20.731
18 "MD" -39.537 -11.44 20.138
19 "MD" -38.676 -15.402 18.856
20 "MD" -38.829 -18.163 19.883
21 "MD" -38.964 -21.704 20.146
22 "MD" -37.857 -25.241 18.614
23 "MD" -36.854 -28.229 16.63
24 "MD" -33.171 -29.528 17.547
25 "MD" -31.376 -32.319 16.412
26 "MD" -28.767 -34.37 16.508
27 "MD" -25.851 -36.318 15.745
28 "MD" -22.517 -37.446 16.391
29 "MD" -19.909 -39.451 16.432
30 "MD" -16.303 -40.766 15.428
31 "MD" -13.097 -41.696 15.89
32 "MD" -10.519 -43.943 15.044
33 "MD" -6.539 -43.124 14.128
34 "MD" -2.63 -42.661 14.192
35 "MD" 0.66 -43.444 12.975
36 "MD" 3.867 -41.822 12.95
37 "MD" 7.704 -41.97 14.268
38 "MD" 9.977 -39.257 12.587
39 "MD" 13.195 -37.948 12.823
40 "MD" 16.367 -36.276 12.479
41 "MD" 19.68 -34.698 11.691
42 "MD" 22.91 -33.154 11.444
43 "MD" 25.702 -31.568 11.26
44 "MD" 27.533 -28.784 11.282
45 "MD" 30.422 -26.831 10.583
46 "MD" 31.88 -24.232 9.954
47 "MD" 34.979 -21.526 10.203
48 "MD" 36.976 -19.087 9.101
49 "MD" 39.155 -16.744 9.554
50 "MD" 40.57 -13.742 9.182
51 "MD" 41.802 -10.865 8.663
52 "MD" 43.923 -8.061 8.917
53 "MD" 45.809 -4.691 7.421
54 "MD" 44.448 -0.642 6.855
55 "MD" 44.468 2.406 6.355
56 "MD" 43.494 5.519 6.499
57 "MD" 42.296 8.416 6.463
58 "MD" 42.681 12.039 6.631
59 "MD" 41.57 15.441 5.828
60 "MD" 40.002 18.348 4.004
61 "MD" 37.465 20.957 5.729
62 "MD" 36.458 24.155 4.878
63 "MD" 34.076 26.589 4.329
64 "MD" 31.072 28.516 4.253
65 "MD" 28.594 29.982 3.426
66 "MD" 25.866 32.02 3.69
67 "MD" 22.782 34.423 2.73
68 "MD" 20.012 36.815 2.267
69 "MD" 17.029 36.874 1.809
70 "MD" 14.284 39.084 1.382
71 "MD" 10.818 38.999 1.798
72 "MD" 7.356 40.085 1.814
73 "MD" 3.742 39.604 0.756
74 "MD" 0.347 40.166 0.148
75 "MD" -2.788 41.035 -0.626
76 "MD" -6.055 39.293 -0.758
77 "MD" -9.152 38.361 0.005
78 "MD" -12.652 38.252 -1.314
79 "MD" -16.178 37.468 -2.194
80 "MD" -19.62 35.837 -2.14
81 "MD" -22.308 34.326 -3.086
82 "MD" -24.747 32.524 -2.173
83 "MD" -27.15 30.263 -2.71
84 "MD" -30.249 28.328 -2.432
85 "MD" -32.396 25.916 -3.172
86 "MD" -34.225 22.865 -4.282
87 "MD" -37.076 20.39 -4.79
88 "MD" -38.59 17.516 -5.185
89 "MD" -40.234 14.429 -5.327
90 "MD" -42.012 11.749 -5.327
91 "MD" -41.891 7.622 -5.012
92 "MD" -42.464 4.342 -6.785
93 "MD" -43.191 0.912 -5.556
94 "MD" -43.838 -1.83 -6.376
95 "MD" -43.027 -5.115 -7.978
96 "MD" -42.33 -7.807 -8.901
97 "MD" -40.473 -11.285 -9.343
98 "MD" -38.448 -13.722 -10.077
99 "MD" -37.532 -17.528 -10.016
100 "MD" -36.526 -20.578 -10.395
101 "MD" -34.16 -22.692 -10.736
102 "MD" -31.86 -24.795 -10.405
103 "MD" -29.903 -28.26 -10.674
104 "MD" -26.91 -29.988 -11.978
105 "MD" -25.422 -33.703 -12.063
106 "MD" -22.025 -34.291 -11.061
107 "MD" -19.599 -36.615 -11.889
108 "MD" -16.683 -37.642 -13.319
109 "MD" -12.816 -39.236 -12.805
110 "MD" -10.002 -41.54 -12.751
111 "MD" -6.733 -42.144 -11.879
112 "MD" -3.249 -42.634 -11.71
113 "MD" 0.028 -44.05 -12.156
114 "MD" 2.981 -45.393 -13.34
115 "MD" 6.127 -44.699 -13.675
116 "MD" 9.176 -45.303 -14.532
117 "MD" 12.391 -42.86 -14.279
118 "MD" 15.249 -41.823 -14.977
119 "MD" 18.988 -41.124 -13.386
120 "MD" 21.258 -38.705 -14.075
121 "MD" 24.364 -35.672 -13.407
122 "MD" 26.629 -33.517 -14.388
123 "MD" 28.18 -31.34 -15.682
124 "MD" 30.61 -28.88 -14.615
125 "MD" 33.389 -26.372 -14.775
126 "MD" 34.256 -22.369 -15.774
127 "MD" 35.884 -19.477 -16.976
128 "MD" 36.373 -16.464 -17.013
129 "MD" 37.754 -13.188 -17.087
130 "MD" 38.316 -10.388 -17.617
131 "MD" 39.645 -7.38 -17.911
132 "MD" 39.98 -3.94 -17.549
133 "MD" 40.56 -0.473 -19.359
134 "MD" 41.093 2.802 -18.199
135 "MD" 41.134 6.088 -18.675
136 "MD" 39.398 9.028 -19.349
137 "MD" 39.447 12.268 -20.05
138 "MD" 37.647 14.735 -19.564
139 "MD" 36.192 18.23 -20.486
140 "MD" 34.683 21.17 -20.983
141 "MD" 34.598 24.4 -20.525
142 "MD" 33.77 27.311 -20.116
143 "MD" 32.935 31.041 -19.138
144 "MD" 31.514 33.361 -19.453
145 "MD" 29.91 36.507 -19.469
146 "MD" 28.423 39.837 -21.392
147 "MD" 27.285 42.723 -21.944
148 "MD" 26.807 45.864 -22.159
149 "MD" 24.49 48.503 -22.611
150 "MD" 23.465 51.499 -24.093
151 "MD" 21.865 54.489 -24.367
152 "MD" 21.747 57.934 -25.547
153 "MD" 20.184 60.498 -26.112
154 "MD" 19.906 63.984 -27.249
155 "MD" 18.3 66.611 -28.673
156 "MD" 17.556 70.418 -28.765
157 "MD" 14.787 72.048 -30.925
158 "MD" 13.6 74.393 -33.981
159 "MD" 11.135 76.696 -34.108
160 "MD" 8.954 79.03 -34.626
161 "MD" 6.573 80.361 -37.209
162 "MD" 4.607 83.019 -37.636
163 "MD" 2.095 85.073 -38.656
164 "MD" 1.407 88.408 -39.791
165 "MD" 0.342 91.029 -42.586
166 "MD" -0.995 94.421 -43.492
167 "MD" -4.185 96.624 -45.252
-19 "MD" 8.805 100.617 27.818
-18 "MD" 6.691 97.817 27.26
-17 "MD" 6.077 94.278 28.232
-16 "MD" 4.185 91.693 27.764
-15 "MD" 2.471 89.157 27.589
-14 "MD" 1.35 85.51 27.814
-13 "MD" -0.319 82.714 27.028
-12 "MD" -2.707 80.405 26.056
-11 "MD" -3.687 77.28 27.116
-10 "MD" -5.677 74.523 27.081
-9 "MD" -8.499 71.859 25.973
-8 "MD" -9.686 68.755 24.776
-7 "MD" -11.596 65.941 23.623
-6 "MD" -13.778 63.497 23.205
-5 "MD" -14.498 60.605 22.64
-4 "MD" -15.873 57.488 21.391
-3 "MD" -17.319 54.296 21.177
-2 "MD" -19.207 51.79 21.228
-1 "MD" -20.762 48.87 21.608
0 "MD" -23.1 46.162 21.466
1 "MD" -23.31 42.982 21.063
2 "MD" -24.739 40.018 20.341
3 "MD" -26.655 36.953 20.892
4 "MD" -27.186 33.396 21.31
5 "MD" -29.065 30.762 20.677
6 "MD" -30.261 27.59 20.719
7 "MD" -31.81 24.757 21.583
8 "MD" -34.056 21.599 21.633
9 "MD" -34.742 19.215 23.042
10 "MD" -36.371 15.734 23.075
11 "MD" -37 12.642 23.007
12 "MD" -39.304 9.605 23.318
13 "MD" -39.46 5.877 23.057
14 "MD" -39.371 2.567 22.366
15 "MD" -39.361 -1.321 21.561
16 "MD" -39.635 -3.924 22.057
17 "MD" -38.901 -7.674 19.737
18 "MD" -39.531 -11.3 19.216
19 "MD" -39.288 -14.452 19.321
20 "MD" -38.016 -17.856 19.842
21 "MD" -37.35 -21.017 20.021
22 "MD" -35.975 -23.833 18.612
23 "MD" -34.567 -26.235 17.82
24 "MD" -32.527 -28.747 16.236
25 "MD" -30.405 -31.499 15.803
26 "MD" -28.097 -33.557 15.556
27 "MD" -24.554 -35.539 15.85
28 "MD" -22.111 -37.546 16.653
29 "MD" -19.483 -39.732 17.167
30 "MD" -16.007 -42.548 18.52
31 "MD" -12.885 -43.425 18.721
32 "MD" -9.724 -44.728 17.846
33 "MD" -5.959 -44.207 16.386
34 "MD" -2.513 -44.398 15.92
35 "MD" -0.012 -43.053 15.576
36 "MD" 2.638 -42.035 14.312
37 "MD" 6.527 -41.594 14.69
38 "MD" 8.718 -39.467 12.815
39 "MD" 12.011 -38.561 13.326
40 "MD" 14.797 -36.932 12.702
41 "MD" 18.286 -35.493 12.709
42 "MD" 21.424 -34.129 11.856
43 "MD" 23.54 -31.11 11.929
44 "MD" 25.542 -29.084 12.005
45 "MD" 28.72 -27.502 10.83
46 "MD" 30.708 -24.341 10.61
47 "MD" 33.74 -22.765 9.98
48 "MD" 36.797 -21.756 9.279
49 "MD" 38.653 -19.202 9.182
50 "MD" 41.168 -16.086 9.381
51 "MD" 42.554 -13.233 9.285
52 "MD" 44.531 -10.244 9.649
53 "MD" 45.359 -7.076 8.849
54 "MD" 44.318 -3.038 8.047
55 "MD" 43.689 0.433 7.973
56 "MD" 42.897 3.401 7.111
57 "MD" 42.226 6.368 7
58 "MD" 42.313 10.022 7.539
59 "MD" 40.545 13.733 5.575
60 "MD" 39.533 17.048 5.032
61 "MD" 37.347 19.958 4.944
62 "MD" 36.164 23.408 4.806
63 "MD" 34.595 26.083 4.593
64 "MD" 31.589 28.046 4.31
65 "MD" 29.498 30.16 3.17
66 "MD" 26.493 31.473 3.441
67 "MD" 23.463 33.297 2.498
68 "MD" 21.621 36.201 3.611
69 "MD" 18.039 36.315 1.966
70 "MD" 15.558 37.822 1.635
71 "MD" 11.699 38.913 1.697
72 "MD" 8.289 39.584 1.705
73 "MD" 4.796 38.621 1.112
74 "MD" 1.469 38.181 -0.045
75 "MD" -1.629 38.458 -1.418
76 "MD" -4.756 37.771 -2.656
77 "MD" -8.295 38.136 -1.933
78 "MD" -12.206 37.822 -2.995
79 "MD" -15.634 37.706 -3.022
80 "MD" -18.841 36.71 -3.364
81 "MD" -21.617 34.484 -3.582
82 "MD" -24.79 33.537 -3.034
83 "MD" -27.347 30.966 -3.39
84 "MD" -30.701 29.511 -2.952
85 "MD" -33.006 27.105 -4.567
86 "MD" -34.396 24.065 -3.186
87 "MD" -37.059 21.36 -4.007
88 "MD" -38.796 18.306 -4.66
89 "MD" -39.997 15.124 -3.4
90 "MD" -39.955 11.859 -4.879
91 "MD" -41.126 7.987 -5.257
92 "MD" -41.491 4.531 -6.054
93 "MD" -40.957 1.875 -7.21
94 "MD" -42.347 -1.415 -6.975
95 "MD" -41.716 -4.867 -7.749
96 "MD" -40.255 -7.701 -9.601
97 "MD" -39.743 -10.803 -10.099
98 "MD" -38.505 -13.954 -9.435
99 "MD" -38.308 -17.14 -9.391
100 "MD" -35.477 -19.915 -9.908
101 "MD" -34.561 -23.336 -11.597
102 "MD" -31.851 -25.422 -10.906
103 "MD" -29.158 -27.537 -12.337
104 "MD" -27.078 -30.945 -10.873
105 "MD" -23.813 -32.387 -11.115
106 "MD" -21.185 -33.985 -11.42
107 "MD" -18.951 -36.381 -11.597
108 "MD" -16.311 -38.02 -11.66
109 "MD" -12.636 -39.913 -11.567
110 "MD" -9.498 -42.129 -12.477
111 "MD" -6.922 -42.634 -13.138
112 "MD" -2.895 -42.373 -12.58
113 "MD" -0.241 -42.563 -13.397
114 "MD" 2.712 -43.897 -15.033
115 "MD" 6.176 -45.614 -15.319
116 "MD" 9.367 -45.403 -15.903
117 "MD" 12.275 -43.229 -15.066
118 "MD" 15.082 -41.871 -15.309
119 "MD" 18.299 -41.422 -13.964
120 "MD" 20.582 -38.489 -14.286
121 "MD" 23.739 -36.87 -14.428
122 "MD" 25.564 -34.096 -13.769
123 "MD" 27.766 -31.84 -15.565
124 "MD" 30.137 -29.74 -15.218
125 "MD" 33.2 -27.808 -15.532
126 "MD" 34.399 -25.161 -15.737
127 "MD" 35.657 -22.187 -16.939
128 "MD" 35.842 -18.045 -17.583
129 "MD" 37.198 -15.163 -17.997
130 "MD" 38.086 -12.15 -18.387
131 "MD" 38.849 -9.264 -19.254
132 "MD" 40.051 -5.59 -19.221
133 "MD" 40.44 -2.801 -20.473
134 "MD" 41.443 0.952 -18.818
135 "MD" 42.099 4.395 -20.073
136 "MD" 39.551 6.861 -20.333
137 "MD" 39.518 10.047 -21.32
138 "MD" 38.828 13.281 -22.1
139 "MD" 37.653 17.229 -21.512
140 "MD" 36.943 20.087 -20.967
141 "MD" 34.969 22.872 -21.244
142 "MD" 33.947 25.626 -20.186
143 "MD" 33.431 28.844 -20.099
144 "MD" 31.692 32.061 -20.45
145 "MD" 30.237 34.769 -20.011
146 "MD" 29.394 38.905 -21.954
147 "MD" 26.88 41.249 -22.508
148 "MD" 26.143 44.248 -23.211
149 "MD" 24.417 46.644 -22.399
150 "MD" 22.698 49.356 -23.979
151 "MD" 20.882 52.555 -23.216
152 "MD" 17.936 55.622 -24.33
153 "MD" 15.258 58.355 -23.158
154 "MD" 12.724 60.223 -23.413
155 "MD" 10.197 61.571 -25.475
156 "MD" 7.645 63.762 -25.474
157 "MD" 5.192 66.026 -26.889
158 "MD" 2.33 67.324 -27.892
159 "MD" -0.543 69.108 -27.99
160 "MD" -3.522 70.029 -29.04
161 "MD" -6.151 71.349 -30.572
162 "MD" -8.353 73.979 -30.492
163 "MD" -11.417 74.99 -31.611
164 "MD" -13.47 77.894 -32.645
165 "MD" -15.306 80.269 -34.052
166 "MD" -18.169 81.428 -35.724
167 "MD" -21.536 83.375 -36.512
-19 "MD" 3.496 102.375 16.832
-18 "MD" 2.263 99.357 16.549
-17 "MD" 0.838 95.985 16.227
-16 "MD" -0.584 93.217 17.537
-15 "MD" -2.485 90.576 18.606
-14 "MD" -3.018 86.991 18.231
-13 "MD" -5.086 83.979 17.632
-12 "MD" -6.843 81.262 18.586
-11 "MD" -8.19 78.499 19.271
-10 "MD" -10.516 75.685 18.714
-9 "MD" -13.432 73.284 18.076
-8 "MD" -14.784 70.802 18.271
-7 "MD" -15.901 68.332 17.551
-6 "MD" -18.247 65.365 17.108
-5 "MD" -20.206 62.511 16.744
-4 "MD" -20.973 59.288 17.753
-3 "MD" -22.313 56.8 18.707
-2 "MD" -23.518 53.949 19.882
-1 "MD" -24.896 50.349 19.484
0 "MD" -25.514 47.394 20.517
1 "MD" -26.632 44.131 20.402
2 "MD" -27.522 40.443 18.95
3 "MD" -28.551 37.106 19.508
4 "MD" -30.575 34.332 18.708
5 "MD" -31.265 31.653 20.02
6 "MD" -32.05 28.425 19.504
7 "MD" -34.243 25.963 20.063
8 "MD" -34.446 22.493 20.822
9 "MD" -35.943 19.492 20.333
10 "MD" -36.409 16.302 22.116
11 "MD" -37.295 13.18 21.708
12 "MD" -39.449 9.916 22.665
13 "MD" -39.809 6.705 22.083
14 "MD" -39.867 3.357 21.788
15 "MD" -39.484 0.02 22.018
16 "MD" -39.002 -3.295 22.37
17 "MD" -39.478 -6.836 22.185
18 "MD" -39.918 -10.038 22.566
19 "MD" -39.007 -13.354 22.917
20 "MD" -38.265 -16.708 22.459
21 "MD" -38.417 -20.728 22.227
22 "MD" -37.557 -23.578 20.373
23 "MD" -35.253 -26.647 20.426
24 "MD" -33.672 -28.908 19.231
25 "MD" -31.445 -31.831 17.529
26 "MD" -29.177 -33.823 18.303
27 "MD" -26.343 -36.178 17.662
28 "MD" -23.703 -38.125 15.391
29 "MD" -19.99 -40.617 15.994
30 "MD" -16.426 -42.317 16.406
31 "MD" -13.598 -43.413 17.529
32 "MD" -10.227 -43.893 16.535
33 "MD" -6.778 -43.001 14.87
34 "MD" -3.672 -43.182 14.289
35 "MD" -0.407 -41.828 13.317
36 "MD" 2.606 -41.002 12.369
37 "MD" 6.168 -41.361 13.503
38 "MD" 8.93 -39.342 12.707
39 "MD" 12.573 -38.292 12.284
40 "MD" 15.764 -36.154 12.187
41 "MD" 19.013 -35.096 12.29
42 "MD" 21.438 -33.483 11.261
43 "MD" 25.042 -31.92 10.958
44 "MD" 26.439 -29.105 11.869
45 "MD" 29.382 -27.349 10.769
46 "MD" 31.763 -24.549 10.227
47 "MD" 34.614 -22.266 10.578
48 "MD" 37.29 -20.22 10.363
49 "MD" 38.847 -18.264 9.621
50 "MD" 40.339 -15.02 9.846
51 "MD" 42.234 -12.01 10.021
52 "MD" 44.613 -9.342 10.114
53 "MD" 45.799 -6.652 9.403
54 "MD" 44.499 -2.143 8.517
55 "MD" 43.645 1.313 9.557
56 "MD" 43.138 4.435 8.441
57 "MD" 41.741 7.874 7.63
58 "MD" 42.067 11.825 7.501
59 "MD" 39.984 14.801 5.729
60 "MD" 38.826 17.654 5.456
61 "MD" 36.94 20.104 5.232
62 "MD" 35.876 23.019 4.551
63 "MD" 33.559 25.967 4.146
64 "MD" 30.717 28.367 4.114
65 "MD" 28.449 30.194 3.368
66 "MD" 25.423 32.02 3.037
67 "MD" 22.69 33.604 2.154
68 "MD" 20.171 36.111 2.888
69 "MD" 16.775 36.173 1.438
70 "MD" 13.819 37.716 1.334
71 "MD" 10.025 38.206 1.046
72 "MD" 6.85 39.039 0.642
73 "MD" 3.558 38.894 -0.234
74 "MD" 0.496 39.367 -0.79
75 "MD" -2.8 39.076 -0.776
76 "MD" -5.825 38.996 -2.855
77 "MD" -8.661 38.317 -2.395
78 "MD" -12.305 37.774 -3.776
79 "MD" -15.678 37.159 -4.106
80 "MD" -18.741 35.903 -4.175
81 "MD" -22.012 34.257 -5.251
82 "MD" -24.814 32.985 -3.838
83 "MD" -26.925 30.478 -4.415
84 "MD" -29.953 29.034 -5.646
85 "MD" -32.686 27.378 -6.071
86 "MD" -34.661 24.325 -5.369
87 "MD" -36.641 21.744 -5.193
88 "MD" -38.104 18.053 -5.341
89 "MD" -40.043 14.821 -5.16
90 "MD" -40.685 11.485 -4.644
91 "MD" -40.705 7.379 -4.452
92 "MD" -41.785 3.564 -4.696
93 "MD" -41.337 0.902 -6.114
94 "MD" -41.556 -1.825 -6.353
95 "MD" -42.175 -5.22 -6.878
96 "MD" -40.782 -8.469 -8.899
97 "MD" -39.461 -11.365 -9.6
98 "MD" -38.796 -14.44 -8.253
99 "MD" -38.002 -17.597 -8.185
100 "MD" -35.289 -19.586 -9.121
101 "MD" -34.095 -22.841 -10.709
102 "MD" -31.545 -25.59 -9.848
103 "MD" -29.535 -28.071 -11.488
104 "MD" -27.504 -32.014 -10.464
105 "MD" -24.295 -33.076 -11.186
106 "MD" -22.172 -35.435 -11.638
107 "MD" -19.15 -36.828 -11.018
108 "MD" -16.379 -38.515 -12.585
109 "MD" -12.673 -39.837 -12.077
110 "MD" -9.702 -42.441 -12.096
111 "MD" -6.584 -42.31 -12.859
112 "MD" -2.928 -41.967 -11.534
113 "MD" 0.137 -43.171 -12.103
114 "MD" 2.895 -43.755 -12.924
115 "MD" 6.672 -44.87 -13.658
116 "MD" 9.689 -44.905 -13.903
117 "MD" 12.759 -43.007 -13.731
118 "MD" 15.55 -41.041 -14.546
119 "MD" 18.961 -40.422 -12.931
120 "MD" 21.526 -38.048 -14.051
121 "MD" 24.547 -35.866 -13.545
122 "MD" 26.94 -33.861 -14.479
123 "MD" 29.028 -31.1 -15.511
124 "MD" 31.205 -28.452 -14.267
125 "MD" 32.882 -26.23 -15.736
126 "MD" 35.009 -24.181 -17.884
127 "MD" 35.813 -21.247 -19.051
128 "MD" 36.977 -18.154 -18.745
129 "MD" 38.368 -15.118 -18.433
130 "MD" 38.759 -11.619 -19.775
131 "MD" 39.691 -8.534 -19.122
132 "MD" 40.063 -4.528 -19.113
133 "MD" 39.816 -1.197 -20.599
134 "MD" 39.948 1.949 -20.568
135 "MD" 41.218 5.296 -21.267
136 "MD" 38.911 8.545 -21.438
137 "MD" 39.821 11.431 -22.561
138 "MD" 38.384 14.508 -23.161
139 "MD" 35.714 17.496 -22.589
140 "MD" 35.552 20.524 -21.848
141 "MD" 33.658 23.236 -21.546
142 "MD" 32.222 26.147 -21.423
143 "MD" 31.458 29.61 -20.369
144 "MD" 29.847 32.731 -20.343
145 "MD" 28.299 35.506 -20.932
146 "MD" 26.968 38.569 -21.626
147 "MD" 25.781 41.374 -22.963
148 "MD" 24.539 44.19 -22.498
149 "MD" 23.711 48.036 -23.548
150 "MD" 22.709 51.17 -25.342
151 "MD" 22.345 54.981 -24.84
152 "MD" 20.726 57.495 -26.199
153 "MD" 19.347 60.965 -25.442
154 "MD" 18.184 63.796 -25.477
155 "MD" 16.344 66.157 -26.069
156 "MD" 15.224 69.59 -26.761
157 "MD" 12.803 71.913 -28.467
158 "MD" 10.482 74.314 -30.504
159 "MD" 9.174 77.137 -29.919
160 "MD" 7.743 79.779 -30.025
161 "MD" 6.164 82.884 -30.44
162 "MD" 4.486 86.114 -29.234
163 "MD" 2.144 88.61 -28.544
164 "MD" 1.231 91.731 -28.299
165 "MD" 0.089 95.036 -28.103
166 "MD" -2.346 97.522 -28.125
167 "MD" -4.131 100.744 -28.463
-19 "MD" 10.451 97.441 10.496
-18 "MD" 6.85 95.911 11.889
-17 "MD" 4.975 93.251 12.914
-16 "MD" 3.476 90.34 14.165
-15 "MD" 1.466 87.815 15.039
-14 "MD" 0.203 84.548 15.249
-13 "MD" -2.241 82.325 15.623
-12 "MD" -4.094 80.366 16.484
-11 "MD" -5.659 77.356 17.537
-10 "MD" -8.739 75.286 18.029
-9 "MD" -11.953 72.637 16.839
-8 "MD" -13.406 70.837 16.764
-7 "MD" -15.305 68.13 17.375
-6 "MD" -16.692 65.417 17.653
-5 "MD" -17.88 61.997 17.946
-4 "MD" -18.457 58.231 18.76
-3 "MD" -19.007 54.776 19.123
-2 "MD" -20.229 52.08 20.596
-1 "MD" -21.9 48.677 20.005
0 "MD" -24.098 46.032 20.019
1 "MD" -25.714 43.357 20.466
2 "MD" -27.035 40.25 19.695
3 "MD" -27.121 36.474 20.087
4 "MD" -29.823 33.984 19.411
5 "MD" -31.011 30.695 20.391
6 "MD" -31.708 27.304 19.433
7 "MD" -33.835 25.205 19.744
8 "MD" -34.182 21.701 19.99
9 "MD" -36.118 19.005 20.599
10 "MD" -37.642 15.868 21.42
11 "MD" -37.692 12.746 20.637
12 "MD" -39.903 10.127 21.504
13 "MD" -40.269 7.134 21.561
14 "MD" -40.692 3.529 21.491
15 "MD" -39.907 -0.215 22.189
16 "MD" -38.799 -3.908 22.202
17 "MD" -39.766 -7.651 22.538
18 "MD" -38.561 -10.934 24.001
19 "MD" -38.642 -14.46 23.08
20 "MD" -37.091 -17.666 23.586
21 "MD" -36.901 -20.675 22.858
22 "MD" -36.675 -24.29 21.192
23 "MD" -34.747 -27.22 21.098
24 "MD" -33.311 -30.307 19.989
25 "MD" -31.422 -33.08 19.244
26 "MD" -29.185 -35.453 18.645
27 "MD" -26.838 -38.484 20.011
28 "MD" -23.579 -39.577 19.012
29 "MD" -20.13 -41.132 18.779
30 "MD" -17.053 -42.377 17.952
31 "MD" -13.891 -42.595 19.063
32 "MD" -9.968 -43.398 18.368
33 "MD" -6.683 -42.531 16.959
34 "MD" -3.607 -41.71 16.152
35 "MD" -0.269 -42.483 14.272
36 "MD" 2.418 -41.379 13.891
37 "MD" 6.141 -41.955 14.494
38 "MD" 8.952 -39.733 13.049
39 "MD" 12.525 -39.086 12.325
40 "MD" 15.793 -37.177 11.873
41 "MD" 18.435 -35.821 11.602
42 "MD" 21.72 -34.855 11.638
43 "MD" 24.405 -32.191 12.21
44 "MD" 26.684 -29.536 12.337
45 "MD" 29.615 -28.171 10.96
46 "MD" 31.383 -24.899 10.302
47 "MD" 34.395 -22.859 9.987
48 "MD" 37.526 -21.353 9.476
49 "MD" 39.133 -18.561 8.928
50 "MD" 40.385 -15.489 8.537
51 "MD" 42.087 -11.818 8.238
52 "MD" 43.388 -9.224 9.462
53 "MD" 44.38 -6.225 8.565
54 "MD" 43.318 -2.293 6.957
55 "MD" 42.689 0.743 7.353
56 "MD" 41.697 4.286 6.857
57 "MD" 41.653 7.843 7.133
58 "MD" 42.588 11.602 7.596
59 "MD" 41.695 14.939 6.067
60 "MD" 38.9 17.607 5.648
61 "MD" 36.869 20.665 4.947
62 "MD" 35.889 23.501 5.371
63 "MD" 33.536 26.647 5.16
64 "MD" 30.241 27.906 5.144
65 "MD" 28.656 31.387 3.681
66 "MD" 25.304 31.972 3.409
67 "MD" 22.514 33.588 2.441
68 "MD" 20.119 36.089 2.793
69 "MD" 16.41 36.056 1.418
70 "MD" 14.29 38.555 0.771
71 "MD" 9.539 39.076 -0.087
72 "MD" 5.973 40.209 -0.44
73 "MD" 2.844 40.153 -1.178
74 "MD" -0.266 40.719 -1.951
75 "MD" -3.322 41.392 -1.711
76 "MD" -6.546 40.359 -3.284
77 "MD" -9.613 38.908 -3.391
78 "MD" -13.045 38.371 -4.305
79 "MD" -17.013 37.814 -3.942
80 "MD" -19.902 36.173 -3.845
81 "MD" -22.739 34.094 -4.019
82 "MD" -25.651 32.7 -3.383
83 "MD" -28.152 30.49 -3.828
84 "MD" -30.617 28.801 -4.043
85 "MD" -31.877 25.364 -5.272
86 "MD" -34.787 23.307 -5.113
87 "MD" -37.197 20.539 -5.092
88 "MD" -38.827 17.417 -4.845
89 "MD" -40.887 13.865 -5.252
90 "MD" -40.341 11.09 -5.809
91 "MD" -41.198 7.544 -5.784
92 "MD" -41.915 3.912 -5.455
93 "MD" -41.826 1.478 -6.663
94 "MD" -42.376 -1.842 -6.621
95 "MD" -42.177 -5.42 -7.947
96 "MD" -41.47 -8.728 -8.685
97 "MD" -39.484 -10.964 -9.554
98 "MD" -38.27 -13.978 -9.288
99 "MD" -38.21 -17.461 -8.365
100 "MD" -36.226 -20.143 -9.289
101 "MD" -34.108 -23.387 -10.919
102 "MD" -31.457 -25.934 -10.07
103 "MD" -29.357 -28.411 -11.828
104 "MD" -28.178 -31.696 -10.969
105 "MD" -25.215 -33.74 -11.666
106 "MD" -21.845 -35.225 -11.559
107 "MD" -19.319 -37.072 -10.978
108 "MD" -16.411 -38.15 -11.912
109 "MD" -13.116 -38.921 -12.24
110 "MD" -10.433 -40.875 -13.393
111 "MD" -6.813 -42.212 -13.936
112 "MD" -3.582 -41.656 -12.229
113 "MD" -0.578 -43.106 -12.656
114 "MD" 2.345 -44.406 -13.776
115 "MD" 5.426 -45.217 -15.123
116 "MD" 8.785 -44.954 -15.73
117 "MD" 11.836 -42.974 -14.744
118 "MD" 14.944 -41.476 -15.229
119 "MD" 18.191 -41.132 -14.08
120 "MD" 20.772 -38.471 -14.74
121 "MD" 23.86 -36.02 -14.374
122 "MD" 26.442 -34.365 -15.3
123 "MD" 27.974 -31.938 -16.4
124 "MD" 30.683 -29.5 -15.126
125 "MD" 33.343 -26.758 -16.444
126 "MD" 35.745 -24.164 -17.965
127 "MD" 36.74 -21.42 -17.744
128 "MD" 36.886 -18.259 -18.535
129 "MD" 38.658 -15.432 -17.981
130 "MD" 39.804 -12.54 -18.64
131 "MD" 41.277 -8.763 -18.257
132 "MD" 42.295 -5.808 -19.383
133 "MD" 41.906 -2.181 -19.17
134 "MD" 42.919 1.151 -16.861
135 "MD" 42.708 4.288 -17.647
136 "MD" 40.287 6.922 -18.2
137 "MD" 41.535 10.45 -19.445
138 "MD" 39.109 13.085 -19.462
139 "MD" 37.574 16.418 -20.134
140 "MD" 36.68 19.713 -19.848
141 "MD" 35.448 22.347 -20.472
142 "MD" 34.087 25.953 -19.225
143 "MD" 33.1 29.529 -18.582
144 "MD" 31.942 32.036 -19.291
145 "MD" 29.873 34.631 -21.429
146 "MD" 29.157 37.538 -22.044
147 "MD" 26.892 40.462 -23.432
148 "MD" 25.006 43.025 -23.649
149 "MD" 24.548 46.47 -24.837
150 "MD" 23.358 48.975 -26.271
151 "MD" 21.278 51.659 -26.947
152 "MD" 19.652 54.987 -26.933
153 "MD" 20.265 58.686 -27.549
154 "MD" 20.638 61.819 -29.004
155 "MD" 19.907 64.9 -28.914
156 "MD" 19.782 67.731 -30.406
157 "MD" 20.107 70.257 -32.2
158 "MD" 18.048 72.804 -33.827
159 "MD" 15.672 75.226 -34.663
160 "MD" 14.102 77.83 -36.488
161 "MD" 12.929 80.209 -37.206
162 "MD" 10.814 82.093 -38.928
163 "MD" 8.911 84.592 -40.733
164 "MD" 7.574 87.551 -41.202
165 "MD" 6.67 91.375 -42.327
166 "MD" 5.999 93.924 -44.174
167 "MD" 2.625 94.622 -47.344
-19 "MD" 2.955 101.977 24.885
-18 "MD" 1.616 99.574 24.332
-17 "MD" 1.137 95.615 23.811
-16 "MD" 0.124 92.579 23.228
-15 "MD" -1.153 89.866 21.681
-14 "MD" -1.835 86.135 22.403
-13 "MD" -3.366 83.366 21.579
-12 "MD" -5.296 80.735 20.924
-11 "MD" -6.133 77.473 21.043
-10 "MD" -8.235 74.496 20.674
-9 "MD" -10.852 71.479 20.265
-8 "MD" -12.754 69.043 20.366
-7 "MD" -14.838 66.146 21.013
-6 "MD" -15.525 62.913 21.229
-5 "MD" -16.338 59.231 21.147
-4 "MD" -17.436 56.284 20.901
-3 "MD" -18.94 53.394 21.251
-2 "MD" -19.866 50.135 22.754
-1 "MD" -21.07 47.327 21.142
0 "MD" -23.062 44.934 21.424
1 "MD" -25.741 41.959 21.496
2 "MD" -27.41 39.428 20.726
3 "MD" -27.231 35.9 21.267
4 "MD" -29.466 33.378 20.626
5 "MD" -31.003 30.557 21.926
6 "MD" -31.826 27.403 20.45
7 "MD" -33.583 24.369 20.711
8 "MD" -34.203 20.913 21.596
9 "MD" -35.235 17.724 20.726
10 "MD" -35.946 14.41 21.916
11 "MD" -37.024 11.21 21.313
12 "MD" -38.282 7.835 20.288
13 "MD" -39.705 4.608 19.666
14 "MD" -39.854 1.593 20.229
15 "MD" -39.457 -1.869 22.063
16 "MD" -39.2 -4.905 22.802
17 "MD" -39.685 -8.448 22.964
18 "MD" -38.712 -11.521 23.999
19 "MD" -39.116 -15.084 23.143
20 "MD" -37.684 -18.282 24.392
21 "MD" -37.703 -21.555 24.15
22 "MD" -37.041 -24.678 22.11
23 "MD" -34.875 -26.951 20.989
24 "MD" -33.403 -29.002 19.577
25 "MD" -31.571 -32.109 17.924
26 "MD" -29.432 -34.501 17.398
27 "MD" -26.891 -36.702 17.348
28 "MD" -24.15 -38.127 16.282
29 "MD" -20.371 -40.83 16.032
30 "MD" -17.518 -41.974 14.673
31 "MD" -14.191 -42.086 15.005
32 "MD" -11.056 -43.753 14.522
33 "MD" -7.288 -42.179 13.892
34 "MD" -4.403 -42.415 13.83
35 "MD" -0.383 -42.878 12.101
36 "MD" 2.411 -41.539 11.851
37 "MD" 6.831 -41.999 12.856
38 "MD" 9.603 -39.367 11.489
39 "MD" 12.765 -38.794 12.091
40 "MD" 15.381 -36.458 12.177
41 "MD" 18.543 -35.125 11.359
42 "MD" 21.879 -34.33 11.697
43 "MD" 24.412 -31.377 11.36
44 "MD" 27.1 -29.708 11.505
45 "MD" 30.262 -27.816 11.445
46 "MD" 32.114 -25.136 11.706
47 "MD" 35.252 -22.959 12.438
48 "MD" 38.029 -20.447 11.146
49 "MD" 39.386 -17.728 10.269
50 "MD" 40.872 -14.645 10.103
51 "MD" 42.563 -11.634 10.454
52 "MD" 43.687 -8.601 11.716
53 "MD" 44.485 -5.095 10.936
54 "MD" 44.256 -1.384 9.432
55 "MD" 44.222 2.022 8.908
56 "MD" 43.409 4.976 7.673
57 "MD" 42.104 7.731 6.978
58 "MD" 42.5 11.714 7.225
59 "MD" 41.658 14.976 6.241
60 "MD" 38.663 17.478 5.621
61 "MD" 37.026 20.068 5.15
62 "MD" 35.389 23.367 4.964
63 "MD" 32.553 25.03 3.976
64 "MD" 30.291 27.712 3.705
65 "MD" 28.732 30.292 2.571
66 "MD" 25.778 31.925 3.134
67 "MD" 22.798 33.886 2.013
68 "MD" 19.953 36.29 2.257
69 "MD" 16.98 36.562 1.056
70 "MD" 14.713 38.054 1.128
71 "MD" 10.774 38.68 1.208
72 "MD" 7.721 39.036 -0.562
73 "MD" 4.164 39.498 0.159
74 "MD" 0.777 39.968 -1.083
75 "MD" -2.6 39.52 -0.897
76 "MD" -5.336 39.584 -2.2
77 "MD" -8.85 39.086 -1.338
78 "MD" -12.292 38.262 -2.925
79 "MD" -16.229 38.114 -2.609
80 "MD" -19.088 36.687 -3.087
81 "MD" -22.13 34.662 -3.948
82 "MD" -25.325 33.218 -2.818
83 "MD" -27.729 30.806 -3.572
84 "MD" -29.585 27.949 -4.096
85 "MD" -32.506 26.382 -4.698
86 "MD" -35.285 24.637 -5.534
87 "MD" -36.701 20.419 -6.093
88 "MD" -39.012 16.998 -6.791
89 "MD" -40.261 13.577 -6.522
90 "MD" -41.29 10.793 -6.113
91 "MD" -41.491 7.6 -6.464
92 "MD" -42.493 4.381 -8.363
93 "MD" -43.649 1.097 -7.053
94 "MD" -42.835 -1.782 -8.178
95 "MD" -43.785 -4.775 -9.073
96 "MD" -41.62 -8.691 -10.075
97 "MD" -39.135 -11.46 -11.516
98 "MD" -38.283 -14.276 -10.548
99 "MD" -37.934 -17.837 -9.717
100 "MD" -36.046 -20.281 -10.866
101 "MD" -33.803 -23.084 -12.519
102 "MD" -31.12 -25.046 -11.075
103 "MD" -28.498 -27.554 -12.661
104 "MD" -27.195 -30.523 -12.384
105 "MD" -24.387 -32.201 -12.459
106 "MD" -21.823 -35.244 -13.178
107 "MD" -18.544 -36.26 -12.694
108 "MD" -15.301 -37.661 -13.484
109 "MD" -12.345 -39.35 -12.46
110 "MD" -9.26 -40.736 -12.983
111 "MD" -6.171 -41.769 -12.61
112 "MD" -3.068 -41.937 -13.23
113 "MD" 0.274 -43.397 -12.705
114 "MD" 3.734 -44.151 -13.491
115 "MD" 7.206 -45.871 -14.461
116 "MD" 9.699 -45.294 -14.886
117 "MD" 12.905 -42.752 -13.123
118 "MD" 15.992 -41.421 -13.979
119 "MD" 19.342 -40.661 -12.961
120 "MD" 21.788 -38.185 -13.757
121 "MD" 25.017 -35.929 -13.262
122 "MD" 27.43 -33.606 -13.733
123 "MD" 28.98 -31.353 -14.538
124 "MD" 31.377 -28.846 -13.635
125 "MD" 33.292 -26.461 -14.596
126 "MD" 35.407 -23.917 -15.774
127 "MD" 36.124 -20.348 -17.258
128 "MD" 37.51 -17.644 -17.324
129 "MD" 38.272 -14.475 -17.773
130 "MD" 40.594 -11.778 -18.17
131 "MD" 41.07 -7.982 -19.057
132 "MD" 42.278 -5.241 -20.494
133 "MD" 42.046 -1.948 -18.953
134 "MD" 42.888 1.367 -19.05
135 "MD" 42.868 4.636 -20.113
136 "MD" 41.15 7.816 -20.783
137 "MD" 42.245 11.063 -22.064
138 "MD" 40.399 13.883 -22.178
139 "MD" 38.47 17.118 -22.267
140 "MD" 36.497 20.104 -21.749
141 "MD" 36.123 22.653 -21.871
142 "MD" 34.764 26.498 -20.378
143 "MD" 34.1 29.583 -19.748
144 "MD" 32.922 33.095 -20.298
145 "MD" 31.998 36.408 -20.338
146 "MD" 29.924 38.87 -20.911
147 "MD" 28.516 41.796 -21.792
148 "MD" 26.128 44.348 -22.761
149 "MD" 23.333 46.166 -21.986
150 "MD" 21.743 49.095 -22.266
151 "MD" 18.535 50.902 -21.131
152 "MD" 16.789 54.178 -20.491
153 "MD" 13.864 55.729 -20.986
154 "MD" 12.587 58.556 -21.144
155 "MD" 11.552 61.636 -22.289
156 "MD" 10.362 64.75 -22.041
157 "MD" 8.886 67.85 -23.588
158 "MD" 7.555 70.735 -24.929
159 "MD" 5.479 74.114 -24.365
160 "MD" 3.888 77.239 -23.286
161 "MD" 2.111 78.751 -24.687
162 "MD" -0.13 81.551 -24.065
163 "MD" -2.785 83.596 -24.705
164 "MD" -3.806 87.116 -24.612
165 "MD" -4.372 90.225 -24.765
166 "MD" -6.001 93.231 -25.777
167 "MD" -6.718 96.426 -26.18
-19 "MD" -1.06 98.43 45.645
-18 "MD" -2.613 94.236 41.679
-17 "MD" -3.464 92.207 39.261
-16 "MD" -5.167 88.625 38.996
-15 "MD" -4.731 85.58 37.557
-14 "MD" -5.654 82.743 36.589
-13 "MD" -6.896 79.761 36.499
-12 "MD" -8.169 77.42 34.272
-11 "MD" -9.287 74.429 33.524
-10 "MD" -11.171 71.759 32.519
-9 "MD" -11.905 68.78 30.27
-8 "MD" -11.99 66.437 28.082
-7 "MD" -13.272 64.057 26.905
-6 "MD" -12.583 60.172 24.775
-5 "MD" -13.437 57.241 23.697
-4 "MD" -14.592 54.311 23.253
-3 "MD" -16.085 50.544 23.281
-2 "MD" -18.621 47.613 23.883
-1 "MD" -20.971 45.614 22.276
0 "MD" -23.049 43.346 22.372
1 "MD" -25.506 40.896 22.294
2 "MD" -26.817 38.162 21.799
3 "MD" -27.321 34.154 21.743
4 "MD" -29.463 32.298 20.923
5 "MD" -31.253 29.138 21.446
6 "MD" -32.353 25.916 20.361
7 "MD" -34.148 22.786 20.775
8 "MD" -35.473 19.701 20.122
9 "MD" -36.499 16.773 20.621
10 "MD" -37.5 14.049 21.584
11 "MD" -38.994 11.079 21.62
12 "MD" -38.435 7.599 20.593
13 "MD" -40.123 3.928 20.232
14 "MD" -39.874 0.845 20.472
15 "MD" -40.092 -2.673 21.711
16 "MD" -39.575 -5.539 21.198
17 "MD" -39.971 -9.454 22.341
18 "MD" -38.016 -12.101 23.453
19 "MD" -38.568 -15.961 22.769
20 "MD" -37.288 -19.109 24.521
21 "MD" -37.193 -22.537 23.486
22 "MD" -36.727 -26.096 22.353
23 "MD" -34.574 -28.294 21.518
24 "MD" -32.521 -30.619 20.556
25 "MD" -30.511 -33.081 19.616
26 "MD" -27.755 -35.092 19.601
27 "MD" -25.734 -37.541 18.828
28 "MD" -22.891 -39.095 17.227
29 "MD" -19.769 -41.357 17.136
30 "MD" -16.781 -42.657 15.361
31 "MD" -12.966 -42.842 16.276
32 "MD" -10.407 -44.71 16.118
33 "MD" -7.257 -45.365 15.502
34 "MD" -4.254 -45.803 13.999
35 "MD" -0.619 -44.221 13.438
36 "MD" 3.026 -42.456 13.212
37 "MD" 6.323 -42.435 14.4
38 "MD" 9.317 -39.516 12.979
39 "MD" 12.824 -38.613 13.16
40 "MD" 14.857 -36.583 12.828
41 "MD" 19.279 -35.513 12.932
42 "MD" 22.501 -33.596 12.687
43 "MD" 24.685 -31.242 12.456
44 "MD" 27.24 -29.691 12.289
45 "MD" 29.636 -27.523 12.509
46 "MD" 31.891 -24.435 12.44
47 "MD" 34.895 -22.319 12.389
48 "MD" 37.494 -20.359 12.563
49 "MD" 39.061 -17.542 11.879
50 "MD" 40.286 -14.389 11.436
51 "MD" 41.356 -11.282 10.849
52 "MD" 42.94 -7.665 11.387
53 "MD" 43.948 -4.628 9.863
54 "MD" 43.734 -0.961 8.093
55 "MD" 43.334 2.875 7.881
56 "MD" 43.602 6.116 7.668
57 "MD" 42.544 8.998 7.884
58 "MD" 42.73 12.386 8.061
59 "MD" 40.774 14.498 6.859
60 "MD" 39.874 18.04 4.912
61 "MD" 37.767 20.589 5.802
62 "MD" 36.747 23.614 4.994
63 "MD" 34.84 26.791 4.843
64 "MD" 31.747 28.22 4.61
65 "MD" 28.583 29.886 3.89
66 "MD" 26.179 32.021 4.248
67 "MD" 23.138 33.608 3.359
68 "MD" 19.934 36.161 3.861
69 "MD" 16.756 36.19 2.269
70 "MD" 13.883 37.604 1.965
71 "MD" 10.989 38.229 2.149
72 "MD" 7.323 39.133 0.548
73 "MD" 4.078 39.836 0.892
74 "MD" 0.788 40.621 -0.221
75 "MD" -2.382 39.47 -0.448
76 "MD" -5.352 39.374 -0.975
77 "MD" -9.15 38.413 -0.516
78 "MD" -12.837 37.854 -1.937
79 "MD" -15.999 37.313 -1.993
80 "MD" -19.011 36.744 -2.798
81 "MD" -22.266 34.397 -1.93
82 "MD" -25.378 32.83 -1.424
83 "MD" -27.8 30.689 -2.29
84 "MD" -31.079 29.076 -2.297
85 "MD" -32.838 25.664 -3.017
86 "MD" -35.761 23.721 -3.636
87 "MD" -37.667 20.738 -3.326
88 "MD" -38.718 16.968 -3.938
89 "MD" -40.102 14.802 -4.043
90 "MD" -42.045 12.254 -5.252
91 "MD" -41.929 7.92 -5.705
92 "MD" -42.421 4.661 -6.852
93 "MD" -43.392 1.77 -6.829
94 "MD" -42.858 -1.884 -7.902
95 "MD" -43.266 -5.477 -8.512
96 "MD" -41.057 -9.433 -9.601
97 "MD" -39.63 -12.339 -9.995
98 "MD" -38.308 -14.959 -8.794
99 "MD" -37.865 -18.072 -9.313
100 "MD" -37.621 -21.969 -9.207
101 "MD" -33.994 -24.339 -10.899
102 "MD" -30.853 -25.578 -10.069
103 "MD" -27.8 -28.289 -11.868
104 "MD" -26.621 -31.165 -10.406
105 "MD" -23.414 -32.639 -10.796
106 "MD" -21.87 -36.231 -10.703
107 "MD" -18.605 -37.633 -10.877
108 "MD" -16.12 -37.964 -10.074
109 "MD" -12.859 -39.407 -9.904
110 "MD" -9.188 -42.042 -10.338
111 "MD" -5.997 -41.541 -10.237
112 "MD" -2.772 -42.43 -10.824
113 "MD" 0.873 -43.915 -11.125
114 "MD" 4.128 -44.641 -11.314
115 "MD" 7.466 -45.336 -11.43
116 "MD" 10.332 -43.701 -11.683
117 "MD" 13.501 -42.128 -11.876
118 "MD" 16.093 -40.662 -12.152
119 "MD" 19.234 -40.001 -10.999
120 "MD" 21.959 -37.6 -11.965
121 "MD" 24.905 -34.997 -11.85
122 "MD" 27.45 -32.626 -12.99
123 "MD" 28.926 -30.324 -14.382
124 "MD" 31.018 -27.641 -13.534
125 "MD" 32.152 -24.807 -14.626
126 "MD" 35.435 -22.578 -15.639
127 "MD" 36.275 -19.11 -15.99
128 "MD" 36.723 -15.848 -17.271
129 "MD" 38.775 -13.305 -16.595
130 "MD" 39.746 -9.933 -18.184
131 "MD" 41.515 -7.083 -17.999
132 "MD" 42.449 -3.199 -18.544
133 "MD" 42.459 -0.445 -16.758
134 "MD" 43.042 3.047 -16.586
135 "MD" 42.958 6.493 -16.878
136 "MD" 40.849 9.302 -17.733
137 "MD" 42.317 12.428 -19.375
138 "MD" 40.338 14.715 -19.143
139 "MD" 37.348 17.982 -19.358
140 "MD" 35.311 20.936 -19.991
141 "MD" 35.757 24.493 -19.595
142 "MD" 33.347 27.387 -19.186
143 "MD" 32.447 30.555 -19.269
144 "MD" 30.559 33.341 -19.83
145 "MD" 29.378 35.807 -19.892
146 "MD" 27.093 38.547 -21.253
147 "MD" 26.15 41.465 -21.903
148 "MD" 23.934 43.205 -22.806
149 "MD" 21.751 45.88 -23.848
150 "MD" 19.938 48.382 -24.329
151 "MD" 17.789 50.355 -24.168
152 "MD" 16.998 54.565 -24.102
153 "MD" 16.588 57.656 -23.087
154 "MD" 16.258 60.944 -22.083
155 "MD" 14.462 63.815 -23.537
156 "MD" 14.02 67.184 -22.664
157 "MD" 13.41 70.617 -23.301
158 "MD" 12.475 73.95 -22.882
159 "MD" 12.249 77.687 -21.419
160 "MD" 12.62 80.713 -21.975
161 "MD" 12.219 83.75 -22.133
162 "MD" 11.235 86.8 -22.212
163 "MD" 10.676 90.047 -21.634
164 "MD" 11.173 93.023 -22.613
165 "MD" 11.788 97.431 -23.259
166 "MD" 12.258 100.786 -22.926
167 "MD" 11.311 104.06 -22.737
-19 "MD" 1.965 98.466 48.982
-18 "MD" 2.285 92.854 46.789
-17 "MD" 1.164 90.524 44.183
-16 "MD" -0.797 87.884 43.546
-15 "MD" -2.208 84.32 42.556
-14 "MD" -3.945 82.647 41.293
-13 "MD" -5.019 78.796 40.761
-12 "MD" -6.146 76.593 38.314
-11 "MD" -7.753 74.637 36.432
-10 "MD" -10.149 72.314 35.631
-9 "MD" -12.065 70.413 33.443
-8 "MD" -13.247 67.17 32.139
-7 "MD" -14.456 65.38 30.058
-6 "MD" -16.899 63.944 28.299
-5 "MD" -19.486 60.535 29.098
-4 "MD" -19.937 57.546 26.9
-3 "MD" -21.22 54.905 25.915
-2 "MD" -22.667 51.561 25.404
-1 "MD" -23.69 49.022 22.563
0 "MD" -25.827 46.849 21.941
1 "MD" -27.355 43.07 20.712
2 "MD" -28.981 40.687 19.792
3 "MD" -29.933 37.974 20.469
4 "MD" -31.462 34.896 18.73
5 "MD" -32.658 31.764 18.002
6 "MD" -33.913 28.571 19.544
7 "MD" -35.315 25.066 20.924
8 "MD" -37.25 22.074 21.844
9 "MD" -38.067 19.265 21.647
10 "MD" -38.164 15.281 23.186
11 "MD" -39.065 12.108 22.928
12 "MD" -39.377 9.144 21.679
13 "MD" -39.884 5.87 20.836
14 "MD" -39.536 2.255 19.981
15 "MD" -40.024 -1.336 21.479
16 "MD" -39.434 -4.828 21.657
17 "MD" -39.926 -7.963 22.514
18 "MD" -38.539 -10.724 24.071
19 "MD" -37.695 -13.62 23.769
20 "MD" -35.578 -16.906 25.161
21 "MD" -35.171 -20.6 24.452
22 "MD" -34.69 -24.077 22.311
23 "MD" -32.852 -26.869 21.944
24 "MD" -32.417 -30.235 20.143
25 "MD" -30.038 -32.514 19.859
26 "MD" -27.874 -35.303 19.623
27 "MD" -25.893 -38.305 20.228
28 "MD" -22.729 -39.116 18.202
29 "MD" -19.71 -42.174 17.326
30 "MD" -16.578 -42.788 16.96
31 "MD" -13.146 -43.001 18.301
32 "MD" -10.024 -43.871 17.172
33 "MD" -7.136 -43.877 16.167
34 "MD" -3.708 -43.85 13.774
35 "MD" -0.933 -42.878 12.205
36 "MD" 2.073 -41.446 12.5
37 "MD" 5.468 -41.955 13.619
38 "MD" 8.303 -39.154 12.632
39 "MD" 11.694 -39.567 12.117
40 "MD" 15.08 -37.267 12.696
41 "MD" 18.321 -35.426 12.846
42 "MD" 21.043 -33.994 12.696
43 "MD" 24.475 -32.867 12.803
44 "MD" 27.168 -31.275 12.527
45 "MD" 29.788 -28.597 12.425
46 "MD" 31.528 -25.275 11.886
47 "MD" 34.695 -23.51 12.482
48 "MD" 37.273 -21.786 11.009
49 "MD" 38.746 -18.446 10.603
50 "MD" 40.453 -15.085 10.253
51 "MD" 41.333 -11.761 9.737
52 "MD" 43.094 -8.984 10.393
53 "MD" 43.961 -5.282 9.349
54 "MD" 43.665 -1.914 7.474
55 "MD" 42.579 1.345 6.666
56 "MD" 43.289 4.587 6.779
57 "MD" 42.374 7.876 6.802
58 "MD" 42.254 11.596 7.053
59 "MD" 41.46 14.806 6.422
60 "MD" 39.276 17.811 5.872
61 "MD" 37.01 20.485 6.041
62 "MD" 35.567 23.363 6.468
63 "MD" 33.877 26.1 5.208
64 "MD" 31.198 28.149 5.514
65 "MD" 28.975 30.738 4.394
66 "MD" 25.754 32.31 4.372
67 "MD" 22.59 33.651 3.772
68 "MD" 20.677 36.294 4.09
69 "MD" 16.9 36.527 2.763
70 "MD" 13.995 38.423 2.411
71 "MD" 10.884 38.91 1.75
72 "MD" 7.081 39.738 0.599
73 "MD" 3.634 39.767 0.428
74 "MD" 0.711 40.504 -0.062
75 "MD" -2.771 39.782 -1.498
76 "MD" -5.693 38.448 -1.447
77 "MD" -9.256 38.685 -1.404
78 "MD" -12.637 38.294 -2.923
79 "MD" -16.144 36.912 -3.035
80 "MD" -19.821 36.312 -4.453
81 "MD" -21.997 34.161 -3.2
82 "MD" -25.381 33.029 -3.631
83 "MD" -28.224 30.738 -4.038
84 "MD" -30.298 28.193 -4.053
85 "MD" -32.328 25.918 -4.841
86 "MD" -35.32 24.119 -5.478
87 "MD" -37.124 20.852 -5.398
88 "MD" -38.698 17.823 -5.447
89 "MD" -40.347 15.159 -5.534
90 "MD" -41.252 11.994 -5.977
91 "MD" -41.292 8.01 -5.643
92 "MD" -41.446 4.374 -6.518
93 "MD" -42.362 1.332 -6.536
94 "MD" -43.041 -1.296 -6.698
95 "MD" -43.434 -4.851 -7.079
96 "MD" -42.238 -8.732 -8.187
97 "MD" -40.483 -11.251 -7.569
98 "MD" -38.345 -14 -7.925
99 "MD" -38.255 -18.087 -7.791
100 "MD" -35.738 -20.676 -9.443
101 "MD" -34.174 -24.35 -11.469
102 "MD" -31.193 -25.771 -9.975
103 "MD" -28.637 -27.646 -11.301
104 "MD" -26.839 -30.088 -10.686
105 "MD" -23.992 -33.101 -12.208
106 "MD" -21.062 -33.85 -11.75
107 "MD" -18.602 -36.311 -11.21
108 "MD" -15.522 -38.201 -11.663
109 "MD" -12.041 -39.484 -11.003
110 "MD" -8.885 -41.807 -11.048
111 "MD" -5.743 -41.235 -11.217
112 "MD" -2.57 -41.453 -12.693
113 "MD" 0.824 -42.407 -13.041
114 "MD" 3.63 -43.591 -13.36
115 "MD" 6.71 -45.075 -13.677
116 "MD" 9.924 -44.911 -14.467
117 "MD" 13.271 -42.658 -13.627
118 "MD" 16.395 -40.657 -13.508
119 "MD" 19.132 -40.1 -12.305
120 "MD" 21.505 -37.65 -13.27
121 "MD" 24.501 -34.707 -12.653
122 "MD" 26.72 -32.897 -13.308
123 "MD" 28.385 -30.323 -15.083
124 "MD" 30.479 -28.094 -14.254
125 "MD" 32.622 -25.186 -15.47
126 "MD" 34.718 -22.7 -17.265
127 "MD" 35.966 -20.112 -18.421
128 "MD" 36.462 -16.691 -20.038
129 "MD" 38.37 -14.167 -19.153
130 "MD" 39.386 -11.097 -19.809
131 "MD" 41.891 -8.725 -18.827
132 "MD" 42.337 -5.442 -18.557
133 "MD" 42.741 -1.424 -17.742
134 "MD" 43.31 1.677 -18.087
135 "MD" 43.911 4.864 -17.819
136 "MD" 41.534 7.581 -18.252
137 "MD" 42.377 10.914 -19.069
138 "MD" 41.477 13.999 -18.66
139 "MD" 39.168 16.981 -19.366
140 "MD" 38.505 20.478 -18.753
141 "MD" 37.733 23.881 -18.681
142 "MD" 35.877 26.292 -18.021
143 "MD" 34.319 29.826 -17.345
144 "MD" 32.577 33.048 -18.866
145 "MD" 31.734 36.314 -18.577
146 "MD" 30.761 38.911 -20.272
147 "MD" 29.238 41.147 -22.678
148 "MD" 27.059 43.522 -22.664
149 "MD" 25.759 46.382 -24.767
150 "MD" 24.075 48.924 -24.652
151 "MD" 21.366 51.578 -24.513
152 "MD" 21.758 55.257 -24.009
153 "MD" 20.776 58.497 -23.923
154 "MD" 20.643 61.463 -23.112
155 "MD" 19.901 64.466 -25.162
156 "MD" 20.39 67.755 -24.115
157 "MD" 20.364 70.891 -25.272
158 "MD" 20.583 74.227 -25.53
159 "MD" 20.492 77.257 -26.409
160 "MD" 22.156 80.737 -27.102
161 "MD" 22.963 83.592 -28.473
162 "MD" 22.364 87.064 -29.712
163 "MD" 22.634 90.407 -29.876
164 "MD" 23.243 93.314 -30.544
165 "MD" 23.578 96.659 -30.939
166 "MD" 23.695 100.091 -31.557
167 "MD" 23.6 103.665 -32.373
-19 "MD" 0.639 97.641 44.231
-18 "MD" 1.037 92.373 40.953
-17 "MD" -0.596 89.62 39.86
-16 "MD" -1.624 87.408 37.941
-15 "MD" -3.467 84.336 37.138
-14 "MD" -3.419 81.062 36.035
-13 "MD" -5.868 79.038 34.626
-12 "MD" -6.802 76.466 32.889
-11 "MD" -9.47 74.498 31.545
-10 "MD" -11.585 72.371 30.712
-9 "MD" -13.585 70.46 28.047
-8 "MD" -15.435 68.598 25.43
-7 "MD" -16.412 65.959 24.001
-6 "MD" -17.288 62.885 22.53
-5 "MD" -18.401 60.028 21.563
-4 "MD" -19.7 57.189 20.823
-3 "MD" -20.451 53.996 20.46
-2 "MD" -22.242 51.067 20.605
-1 "MD" -23.683 48.234 19.946
0 "MD" -25.991 45.29 19.652
1 "MD" -28.029 42.576 19.455
2 "MD" -29.414 39.808 19.076
3 "MD" -29.451 35.999 19.827
4 "MD" -31.672 33.379 19.397
5 "MD" -32.615 30.253 20.082
6 "MD" -33.739 27.367 20.191
7 "MD" -34.936 23.978 21.994
8 "MD" -37.233 21.943 21.763
9 "MD" -37.65 18.255 22.931
10 "MD" -38.263 15.373 23.945
11 "MD" -39.716 12.278 24.877
12 "MD" -40.087 9.143 23.701
13 "MD" -40.819 5.978 22.784
14 "MD" -40.196 1.954 21.286
15 "MD" -40.238 -1.238 21.283
16 "MD" -40.003 -4.573 21.602
17 "MD" -40.623 -7.572 21.156
18 "MD" -39.998 -11.191 22.251
19 "MD" -38.133 -14.311 21.957
20 "MD" -37.435 -18.014 22.263
21 "MD" -36.85 -20.955 21.946
22 "MD" -36.021 -23.863 20.169
23 "MD" -34.468 -26.58 19.379
24 "MD" -32.181 -29.47 19.908
25 "MD" -30.414 -31.944 17.922
26 "MD" -27.781 -34.365 17.33
27 "MD" -26.023 -36.966 17.716
28 "MD" -22.881 -38.376 16.386
29 "MD" -19.668 -41.191 16.391
30 "MD" -17.207 -42.602 16.254
31 "MD" -13.56 -43.303 17.507
32 "MD" -10.321 -45.104 16.79
33 "MD" -6.785 -44.841 16.516
34 "MD" -3.361 -43.434 16.215
35 "MD" -0.1 -42.638 14.479
36 "MD" 2.798 -41.417 14.532
37 "MD" 6.159 -41.5 15.457
38 "MD" 8.898 -39.063 13.37
39 "MD" 12.033 -38.649 12.771
40 "MD" 15.441 -37.569 12.472
41 "MD" 18.963 -36.289 12.618
42 "MD" 21.065 -33.447 12.05
43 "MD" 24.001 -31.421 11.798
44 "MD" 27.201 -28.667 11.712
45 "MD" 29.744 -27.158 10.539
46 "MD" 31.765 -24.692 10.698
47 "MD" 34.476 -22.453 12.066
48 "MD" 36.409 -19.121 10.554
49 "MD" 39.298 -17.449 10.029
50 "MD" 40.142 -14.071 10.794
51 "MD" 41.568 -11.116 10.338
52 "MD" 43.486 -8.288 10.631
53 "MD" 45.239 -4.978 9.688
54 "MD" 43.399 -1.579 9.12
55 "MD" 43.262 2.225 9.171
56 "MD" 42.069 5.476 9.197
57 "MD" 41.653 8.417 9.05
58 "MD" 42.06 12.313 8.939
59 "MD" 40.157 14.854 7.609
60 "MD" 38.616 17.702 5.81
61 "MD" 36.92 20.467 5.821
62 "MD" 35.584 23.087 5.216
63 "MD" 34.095 26.205 4.777
64 "MD" 31.145 27.884 4.214
65 "MD" 28.548 30.332 3.153
66 "MD" 25.822 31.425 3.793
67 "MD" 23.274 33.184 2.765
68 "MD" 20.499 36.003 4.104
69 "MD" 17.138 36.223 1.976
70 "MD" 14.118 38.032 1.435
71 "MD" 10.248 38.238 1.493
72 "MD" 6.802 39.848 0.945
73 "MD" 3.485 39.865 0.54
74 "MD" 0.736 40.285 0.188
75 "MD" -3.664 38.858 -0.101
76 "MD" -6.474 38.753 -1.73
77 "MD" -9.907 38.083 -1.64
78 "MD" -13.223 38.351 -1.565
79 "MD" -16.072 37.756 -2.233
80 "MD" -18.96 36.457 -2.315
81 "MD" -21.722 33.578 -3.029
82 "MD" -25.425 32.568 -2.353
83 "MD" -27.622 29.627 -3.861
84 "MD" -30.024 27.721 -4.608
85 "MD" -32.26 25.655 -4.703
86 "MD" -35.558 23.677 -5.44
87 "MD" -37.417 20.215 -5.529
88 "MD" -38.728 17.615 -6.494
89 "MD" -40.952 14.057 -6.626
90 "MD" -41.076 11.289 -6.823
91 "MD" -41.19 7.758 -6.984
92 "MD" -41.858 4.57 -8.689
93 "MD" -43.606 1.619 -7.611
94 "MD" -43.845 -1.408 -8.971
95 "MD" -42.795 -4.979 -9.612
96 "MD" -41.504 -8.128 -9.789
97 "MD" -39.251 -10.96 -10.109
98 "MD" -38.454 -14.273 -8.895
99 "MD" -37.184 -17.562 -9.389
100 "MD" -36.447 -21.17 -9.838
101 "MD" -33.728 -23.3 -10.668
102 "MD" -30.722 -25.267 -9.435
103 "MD" -28.665 -27.546 -10.581
104 "MD" -26.878 -30.458 -9.975
105 "MD" -24.291 -33.661 -11.442
106 "MD" -20.746 -33.792 -10.278
107 "MD" -18.879 -37.306 -10.653
108 "MD" -15.713 -38.804 -10.68
109 "MD" -12.21 -39.641 -10.534
110 "MD" -9.243 -41.835 -10.978
111 "MD" -6.284 -42.18 -11.548
112 "MD" -3.085 -41.637 -11.383
113 "MD" 0.207 -43.043 -11.204
114 "MD" 3.446 -44.178 -12.514
115 "MD" 6.688 -45.218 -14.147
116 "MD" 10.052 -45.178 -15.42
117 "MD" 12.595 -42.752 -14.189
118 "MD" 15.807 -40.973 -14.594
119 "MD" 18.757 -40.424 -14.052
120 "MD" 21.712 -38.309 -15.141
121 "MD" 24.412 -35.761 -14.77
122 "MD" 26.775 -33.967 -15.841
123 "MD" 28.586 -31.466 -16.545
124 "MD" 30.758 -28.897 -15.563
125 "MD" 32.669 -25.63 -15.793
126 "MD" 35.247 -23.798 -16.972
127 "MD" 35.955 -19.808 -17.306
128 "MD" 37.475 -17.061 -17.688
129 "MD" 38.651 -13.915 -17.064
130 "MD" 39.52 -10.232 -16.64
131 "MD" 40.456 -7.2 -17.608
132 "MD" 42.105 -3.925 -16.79
133 "MD" 43.164 -0.86 -17.566
134 "MD" 43.982 2.061 -16.241
135 "MD" 44.122 5.065 -16.309
136 "MD" 42.334 8.709 -17.68
137 "MD" 43.506 11.832 -18.72
138 "MD" 41.358 14.835 -18.237
139 "MD" 39.493 17.822 -18.835
140 "MD" 38.51 20.974 -18.158
141 "MD" 37.071 23.831 -18.726
142 "MD" 35.306 26.868 -18.618
143 "MD" 33.736 30.168 -18.409
144 "MD" 32.354 32.957 -19.172
145 "MD" 30.938 36.334 -19.563
146 "MD" 28.96 38.427 -20.162
147 "MD" 27.415 40.875 -21.612
148 "MD" 26.74 44.523 -21.926
149 "MD" 25.426 47.029 -21.755
150 "MD" 23.871 49.782 -24.536
151 "MD" 22.656 52.843 -24.153
152 "MD" 21.383 56.021 -24.735
153 "MD" 21.187 59.784 -24.881
154 "MD" 21.126 62.574 -25.971
155 "MD" 21.459 65.445 -27.979
156 "MD" 21.864 68.542 -29.922
157 "MD" 21.679 71.422 -31.59
158 "MD" 19.665 73.904 -33.128
159 "MD" 18.023 76.185 -36.067
160 "MD" 17.302 79.208 -37.034
161 "MD" 16.727 82.377 -36.768
162 "MD" 14.61 84.808 -38.344
163 "MD" 13.293 88.067 -39.537
164 "MD" 11.027 90.495 -40.97
165 "MD" 9.476 92.802 -43.43
166 "MD" 7.039 94.564 -44.965
167 "MD" 4.069 96.09 -45.422
-19 "MD" -5.596 105.663 18.987
-18 "MD" -5.172 102.349 10.917
-17 "MD" -5.164 99.02 11.386
-16 "MD" -5.344 95.431 12.191
-15 "MD" -6.587 92.521 13.391
-14 "MD" -6.184 89.044 14.222
-13 "MD" -7.739 86.315 14.531
-12 "MD" -9.069 83.116 14.855
-11 "MD" -8.674 79.42 15.756
-10 "MD" -10.069 76.196 14.509
-9 "MD" -11.921 73.219 14.418
-8 "MD" -13.685 70.435 14.104
-7 "MD" -14.376 67.023 15.187
-6 "MD" -16.552 64.544 14.677
-5 "MD" -17.369 61.13 15.273
-4 "MD" -18.818 57.642 15.945
-3 "MD" -20.458 54.96 16.955
-2 "MD" -21.924 51.98 18.254
-1 "MD" -23.14 49.019 18.067
0 "MD" -24.458 46.494 17.746
1 "MD" -25.413 43.23 17.79
2 "MD" -28.095 40.971 17.776
3 "MD" -28.257 37.452 19.359
4 "MD" -30.472 34.85 18.864
5 "MD" -31.312 32.195 20.16
6 "MD" -31.893 28.572 20.571
7 "MD" -32.826 25.564 22.08
8 "MD" -34.887 22.597 22.339
9 "MD" -35.265 19.447 22.551
10 "MD" -36.291 16.787 24.194
11 "MD" -37.796 13.729 24.229
12 "MD" -38.735 10.044 23.37
13 "MD" -38.57 6.796 23.104
14 "MD" -38.966 3.312 22.387
15 "MD" -39.207 0.118 22.75
16 "MD" -39.754 -3.341 22.718
17 "MD" -40.397 -6.709 22.696
18 "MD" -39.39 -10.174 23.238
19 "MD" -39.118 -13.589 21.367
20 "MD" -37.839 -16.649 22.117
21 "MD" -37.762 -20.097 21.534
22 "MD" -36.917 -24.148 19.682
23 "MD" -35.691 -27.662 19.005
24 "MD" -33.135 -29.012 18.853
25 "MD" -30.526 -31.062 17.743
26 "MD" -28.287 -33.454 16.539
27 "MD" -26.305 -35.79 18.426
28 "MD" -23.462 -37.926 16.311
29 "MD" -20.361 -39.36 16.327
30 "MD" -17.827 -40.716 14.732
31 "MD" -14.036 -41.408 15.836
32 "MD" -11.224 -42.124 14.276
33 "MD" -7.876 -43.097 12.996
34 "MD" -4.503 -42.427 13.209
35 "MD" -0.966 -41.968 12.027
36 "MD" 2.465 -40.943 11.296
37 "MD" 5.944 -41.59 12.323
38 "MD" 8.937 -38.838 10.574
39 "MD" 12.422 -38.92 8.985
40 "MD" 15.916 -38.92 9.726
41 "MD" 19.354 -37.812 10.561
42 "MD" 21.797 -35.789 10.586
43 "MD" 24.458 -33.501 12.071
44 "MD" 26.599 -30.925 12.362
45 "MD" 29.662 -28.562 11.569
46 "MD" 31.15 -25.671 12.296
47 "MD" 33.505 -22.92 11.93
48 "MD" 35.47 -20.592 11.402
49 "MD" 37.21 -17.362 11.131
50 "MD" 38.371 -13.968 9.93
51 "MD" 39.851 -10.919 10.343
52 "MD" 41.706 -7.265 9.677
53 "MD" 42.082 -4.508 8.929
54 "MD" 42.648 -1.73 6.891
55 "MD" 43.238 1.394 6.37
56 "MD" 43.152 4.681 6.301
57 "MD" 42.231 8.369 6.159
58 "MD" 42.286 12.154 6.149
59 "MD" 41.546 15.83 5.282
60 "MD" 38.717 18.468 4.944
61 "MD" 37.214 20.945 4.323
62 "MD" 36.085 23.929 3.906
63 "MD" 34.474 27.222 3.485
64 "MD" 31.579 28.962 3.651
65 "MD" 29.461 30.813 2.448
66 "MD" 26.364 32.172 2.361
67 "MD" 23.086 33.423 2.59
68 "MD" 20.698 35.661 3.13
69 "MD" 16.857 36.027 1.635
70 "MD" 14.236 38.252 1.603
71 "MD" 10.418 39.296 1.649
72 "MD" 6.98 40.07 1.848
73 "MD" 3.506 39.447 0.987
74 "MD" 0.26 39.313 0.184
75 "MD" -2.942 40.38 -1.428
76 "MD" -6.248 39.478 -2.295
77 "MD" -9.802 37.742 -2.234
78 "MD" -13.287 37.833 -2.786
79 "MD" -16.272 37.959 -3.249
80 "MD" -19.673 35.723 -3.627
81 "MD" -22.57 32.887 -3.989
82 "MD" -25.265 31.549 -3.857
83 "MD" -27.663 29.298 -4.097
84 "MD" -30.159 27.553 -4.495
85 "MD" -33.027 26.305 -5.878
86 "MD" -34.538 23.191 -5.607
87 "MD" -36.946 20.499 -6.155
88 "MD" -38.405 17.455 -5.821
89 "MD" -40.322 14.803 -5.705
90 "MD" -41.411 11.665 -4.848
91 "MD" -41.778 7.683 -4.865
92 "MD" -41.497 4.032 -5.258
93 "MD" -42.501 0.815 -5.18
94 "MD" -42.276 -2.126 -5.697
95 "MD" -42.881 -5.795 -5.775
96 "MD" -41.017 -8.999 -6.351
97 "MD" -39.212 -11.704 -6.824
98 "MD" -38.336 -14.343 -6.708
99 "MD" -37.608 -18.721 -7.417
100 "MD" -35.826 -21.36 -8.393
101 "MD" -33.448 -23.896 -10.69
102 "MD" -31.196 -26.067 -9.899
103 "MD" -29.101 -28.62 -11.864
104 "MD" -27.717 -32.166 -10.867
105 "MD" -24.324 -33.989 -10.545
106 "MD" -21.54 -34.851 -10.629
107 "MD" -18.511 -37.328 -10.548
108 "MD" -15.638 -39.031 -10.293
109 "MD" -12.212 -39.808 -10.398
110 "MD" -8.876 -41.443 -10.962
111 "MD" -5.94 -41.519 -12.094
112 "MD" -2.88 -41.549 -12.694
113 "MD" 0.029 -43.021 -14.012
114 "MD" 2.766 -43.463 -15.104
115 "MD" 5.981 -45.946 -14.867
116 "MD" 9.138 -45.656 -15.304
117 "MD" 12.077 -43.815 -14.284
118 "MD" 14.862 -41.759 -14.514
119 "MD" 17.891 -41.586 -13.216
120 "MD" 20.47 -38.86 -13.926
121 "MD" 23.121 -36.723 -13.488
122 "MD" 25.618 -34.258 -13.955
123 "MD" 27.575 -32.043 -14.822
124 "MD" 30.177 -29.628 -14.345
125 "MD" 31.707 -26.498 -15.106
126 "MD" 34.204 -24.51 -16.674
127 "MD" 35.693 -22.172 -18.48
128 "MD" 35.733 -18.264 -19.096
129 "MD" 37.267 -15.091 -18.69
130 "MD" 38.076 -12.066 -19.302
131 "MD" 38.599 -9.045 -18.369
132 "MD" 39.834 -5.523 -17.671
133 "MD" 40.488 -2.493 -19.057
134 "MD" 41.34 0.766 -17.951
135 "MD" 41.318 4.153 -18.636
136 "MD" 39.722 7.147 -19.141
137 "MD" 40.566 11.201 -20.637
138 "MD" 38.733 13.745 -20.208
139 "MD" 36.218 16.932 -20.889
140 "MD" 35.427 19.94 -20.522
141 "MD" 34.935 23.25 -20.542
142 "MD" 32.89 26.027 -20.179
143 "MD" 32.102 29.25 -19.837
144 "MD" 30.432 32.101 -21.172
145 "MD" 29.57 35.348 -20.827
146 "MD" 27.735 38.197 -22.644
147 "MD" 25.445 40.129 -23.651
148 "MD" 23.59 43.147 -25.012
149 "MD" 19.68 44.325 -25.34
150 "MD" 17.535 46.526 -25.954
151 "MD" 15.782 48.834 -25.557
152 "MD" 12.926 51.26 -26.165
153 "MD" 12.75 54.667 -26.924
154 "MD" 11.156 58.007 -25.807
155 "MD" 9.347 60.719 -26.393
156 "MD" 8.226 63.487 -28.345
157 "MD" 6.542 66.208 -30.387
158 "MD" 4.486 67.896 -33.459
159 "MD" 2.359 69.757 -34.696
160 "MD" 1.239 72.787 -35.409
161 "MD" -0.664 75.155 -36.151
162 "MD" -3.326 77.133 -37.975
163 "MD" -4.373 80.686 -38.002
164 "MD" -5.13 83.764 -38.17
165 "MD" -6.031 87.561 -39.037
166 "MD" -6.125 90.492 -39.663
167 "MD" -8.355 93.193 -40.937
-19 "MD" -6.713 108.713 15.992
-18 "MD" -6.602 102.094 8.36
-17 "MD" -7.679 99.25 8.41
-16 "MD" -7.974 96.142 8.17
-15 "MD" -8.661 93.725 9.68
-14 "MD" -9.143 89.555 9.014
-13 "MD" -11.078 86.962 9.923
-12 "MD" -10.634 83.392 10.08
-11 "MD" -11.957 80.161 11.303
-10 "MD" -13.69 77.057 12.274
-9 "MD" -15.107 74.051 13.137
-8 "MD" -15.369 70.887 14.508
-7 "MD" -16.271 68.358 15.336
-6 "MD" -18.519 65.513 16.016
-5 "MD" -19.523 63.051 17.524
-4 "MD" -20.333 59.666 17.37
-3 "MD" -21.648 56.255 17.734
-2 "MD" -22.148 53.253 18.595
-1 "MD" -24.014 49.986 17.038
0 "MD" -25.531 47.414 17.858
1 "MD" -26.158 43.645 17.832
2 "MD" -27.417 41.021 18.314
3 "MD" -27.354 37.516 19.536
4 "MD" -29.71 34.871 19.935
5 "MD" -30.898 32.011 20.721
6 "MD" -31.384 28.53 21.608
7 "MD" -32.183 25.478 23.074
8 "MD" -34.26 23.011 22.925
9 "MD" -34.174 19.74 24.189
10 "MD" -35.674 17.095 24.967
11 "MD" -36.785 13.898 24.264
12 "MD" -38.778 10.541 24.721
13 "MD" -38.785 7.58 23.809
14 "MD" -38.986 4.131 22.449
15 "MD" -39.399 0.642 21.991
16 "MD" -40.054 -2.6 22.29
17 "MD" -40.583 -5.259 21.161
18 "MD" -40.365 -9.18 21.885
19 "MD" -40.692 -12.505 20.015
20 "MD" -39.501 -16.227 20.654
21 "MD" -38.996 -19.635 20.505
22 "MD" -36.493 -22.118 19.061
23 "MD" -34.775 -25.068 17.875
24 "MD" -34.071 -28.925 18.668
25 "MD" -31.55 -31.09 18.263
26 "MD" -28.134 -32.721 18.144
27 "MD" -25.478 -34.714 18.607
28 "MD" -22.596 -36.771 17.417
29 "MD" -20.422 -38.828 16.605
30 "MD" -17.294 -40.908 16.507
31 "MD" -13.773 -41.97 17.04
32 "MD" -10.853 -43.477 15.828
33 "MD" -7.499 -42.455 14.697
34 "MD" -4.477 -42.067 13.835
35 "MD" -1.141 -41.651 12.446
36 "MD" 1.966 -40.693 12.817
37 "MD" 5.465 -41.162 12.629
38 "MD" 8.962 -39.077 11.078
39 "MD" 12.079 -38.48 10.855
40 "MD" 15.422 -37.172 11.123
41 "MD" 18.487 -36.156 11.804
42 "MD" 21.303 -34.399 11.671
43 "MD" 23.762 -32.192 12.24
44 "MD" 26.54 -29.421 11.538
45 "MD" 29.592 -27.566 10.414
46 "MD" 30.838 -24.855 11.534
47 "MD" 34.222 -23.409 12.519
48 "MD" 36.639 -21.008 11.476
49 "MD" 37.681 -17.536 11.17
50 "MD" 38.762 -13.909 11.043
51 "MD" 41.117 -11.465 11.052
52 "MD" 43.302 -8.763 11.293
53 "MD" 44.497 -5.619 10.419
54 "MD" 44.386 -2.086 8.147
55 "MD" 43.181 1.208 8.452
56 "MD" 42.651 4.631 8.364
57 "MD" 42.402 8.235 7.685
58 "MD" 42.494 11.924 6.819
59 "MD" 42.158 15.002 5.953
60 "MD" 39.272 17.62 5.043
61 "MD" 37.527 20.039 4.879
62 "MD" 36.032 23.276 3.973
63 "MD" 34.138 26.189 3.06
64 "MD" 30.871 27.862 2.982
65 "MD" 29.667 31.262 2.194
66 "MD" 26.547 32.929 2.058
67 "MD" 23.493 34.103 2.297
68 "MD" 20.423 36.682 2.707
69 "MD" 16.797 36.698 0.962
70 "MD" 13.996 38.876 -0.049
71 "MD" 10.548 39.448 0.164
72 "MD" 6.789 40.763 -0.416
73 "MD" 3.222 40.431 -0.611
74 "MD" 0.123 40.333 -1.298
75 "MD" -3.231 40.383 -0.692
76 "MD" -6.49 38.61 -1.176
77 "MD" -9.664 38.558 -2.091
78 "MD" -13.372 38.305 -3.434
79 "MD" -16.597 38.019 -3.142
80 "MD" -19.8 36.267 -2.704
81 "MD" -22.428 33.718 -3.418
82 "MD" -25.345 32.172 -2.726
83 "MD" -28.799 29.369 -3.009
84 "MD" -30.564 26.621 -3.226
85 "MD" -33.288 25.71 -3.512
86 "MD" -36.388 23.726 -4.268
87 "MD" -37.694 19.477 -4.252
88 "MD" -39.403 16.497 -4.305
89 "MD" -41.207 12.723 -4.296
90 "MD" -42.67 10.062 -4.781
91 "MD" -42.352 6.269 -3.756
92 "MD" -42.441 3.127 -4.638
93 "MD" -42.943 0.035 -5.262
94 "MD" -42.505 -2.53 -7.144
95 "MD" -42.784 -5.603 -7.391
96 "MD" -41.823 -8.755 -9.115
97 "MD" -40.277 -11.44 -9.936
98 "MD" -38.406 -14.587 -10.502
99 "MD" -37.714 -18.121 -10.709
100 "MD" -37.006 -21.383 -11.085
101 "MD" -34.065 -23.361 -11.753
102 "MD" -31.53 -25.413 -11.614
103 "MD" -29.332 -27.577 -13.047
104 "MD" -27.577 -30.875 -11.865
105 "MD" -24.295 -32.402 -12.419
106 "MD" -21.842 -34.723 -12.198
107 "MD" -19.069 -36.72 -12.825
108 "MD" -15.847 -38.128 -12.485
109 "MD" -12.803 -39.888 -12.606
110 "MD" -10.203 -42.134 -13.211
111 "MD" -7.059 -43.16 -13.699
112 "MD" -3.491 -42.4 -12.207
113 "MD" -0.709 -43.279 -12.385
114 "MD" 2.609 -43.636 -14.01
115 "MD" 6.063 -44.604 -14.543
116 "MD" 9.563 -44.931 -16.18
117 "MD" 12.496 -43.354 -15.526
118 "MD" 15.059 -41.519 -16.143
119 "MD" 18.425 -41.103 -14.407
120 "MD" 20.842 -38.846 -14.992
121 "MD" 23.232 -36.673 -14.835
122 "MD" 26.152 -34.34 -15.425
123 "MD" 28.563 -32.686 -15.063
124 "MD" 30.656 -29.972 -14.721
125 "MD" 32.304 -26.572 -15.646
126 "MD" 34.824 -25.177 -16.169
127 "MD" 35.623 -22.148 -17.54
128 "MD" 35.734 -17.528 -17.547
129 "MD" 37.266 -14.26 -16.075
130 "MD" 37.833 -11.076 -16.621
131 "MD" 38.769 -8.069 -15.56
132 "MD" 39.751 -5.104 -14.911
133 "MD" 40.636 -2.419 -16.436
134 "MD" 41.707 0.636 -15.028
135 "MD" 42.455 3.501 -15.835
136 "MD" 40.078 6.937 -17.348
137 "MD" 40.962 10.491 -17.839
138 "MD" 39.788 13.136 -18.82
139 "MD" 38.278 16.415 -19.485
140 "MD" 36.256 19.408 -20.119
141 "MD" 36.806 23.209 -19.95
142 "MD" 34.897 25.624 -20.074
143 "MD" 33.709 29.209 -19.496
144 "MD" 31.991 32.178 -20.789
145 "MD" 30.595 35.122 -21.191
146 "MD" 28.951 37.764 -21.622
147 "MD" 27.864 40.46 -24.799
148 "MD" 25.816 43.474 -24.624
149 "MD" 24.047 46.42 -25.545
150 "MD" 22.135 48.544 -26.974
151 "MD" 20.399 51.428 -27.761
152 "MD" 19.593 54.343 -29.262
153 "MD" 16.782 56.779 -30.275
154 "MD" 14.862 59.657 -30.687
155 "MD" 12.385 62.013 -30.929
156 "MD" 10.836 64.888 -32.685
157 "MD" 8.908 67.293 -33.693
158 "MD" 6.279 70.089 -35.601
159 "MD" 3.712 72.373 -36.368
160 "MD" 2.11 75.518 -36.471
161 "MD" 0.42 77.695 -37.364
162 "MD" -1.092 80.722 -38.451
163 "MD" -2.738 83.76 -38.468
164 "MD" -2.537 87.782 -37.936
165 "MD" -2.429 91.362 -39.009
166 "MD" -2.176 94.737 -37.906
167 "MD" -3.578 98.735 -38.178
-19 "MD" 15.012 94.061 2.85
-18 "MD" 10.138 92.129 1.421
-17 "MD" 8.061 90.092 2.244
-16 "MD" 6.491 86.938 2.565
-15 "MD" 4.208 85.097 3.838
-14 "MD" 2.625 82.667 4.746
-13 "MD" 1.074 79.817 6.598
-12 "MD" -2.2 77.911 7.039
-11 "MD" -3.737 75.274 8.25
-10 "MD" -5.987 73.7 9.523
-9 "MD" -8.169 70.011 10.149
-8 "MD" -9.331 67.631 10.548
-7 "MD" -12.405 65.93 11.569
-6 "MD" -14.143 63.17 12.798
-5 "MD" -15.643 60.531 14.414
-4 "MD" -16.627 57.202 15.039
-3 "MD" -17.911 54.525 16.836
-2 "MD" -18.894 51.909 17.795
-1 "MD" -19.804 49.082 18.55
0 "MD" -22.112 46.587 18.518
1 "MD" -25.271 43.443 18.749
2 "MD" -26.931 40.688 19.29
3 "MD" -26.211 37.009 20.457
4 "MD" -28.099 34.23 20.263
5 "MD" -29.837 31.345 20.751
6 "MD" -30.603 27.894 22.064
7 "MD" -32.12 24.983 23.384
8 "MD" -33.173 21.938 22.971
9 "MD" -35.067 19.184 23.744
10 "MD" -35.849 15.713 25.166
11 "MD" -36.804 12.803 24.047
12 "MD" -38.157 9.303 24.418
13 "MD" -38.107 5.929 23.504
14 "MD" -38.511 2.914 22.37
15 "MD" -39.003 0.04 22.01
16 "MD" -40.387 -3.366 21.452
17 "MD" -40.781 -7.064 21.787
18 "MD" -39.598 -10.208 22.458
19 "MD" -40.311 -13.673 20.999
20 "MD" -38.49 -16.936 22.299
21 "MD" -38.59 -20.201 21.893
22 "MD" -37.264 -23.288 20.656
23 "MD" -35.853 -26.739 19.247
24 "MD" -32.97 -29.231 20.649
25 "MD" -31.244 -32.472 19.812
26 "MD" -28.149 -34.248 19.089
27 "MD" -24.47 -36.156 19.533
28 "MD" -22.006 -37.265 19.017
29 "MD" -19.273 -38.865 18.885
30 "MD" -16.231 -40.686 16.679
31 "MD" -13.027 -41.699 17.148
32 "MD" -10.176 -42.395 15.981
33 "MD" -7.133 -42.765 14.479
34 "MD" -3.564 -43.048 13.48
35 "MD" -0.103 -42.468 13.382
36 "MD" 2.899 -40.576 13.028
37 "MD" 6.464 -40.891 13.424
38 "MD" 8.894 -38.666 11.211
39 "MD" 12.134 -38.209 11.388
40 "MD" 15.264 -37.272 11.89
41 "MD" 18.624 -35.871 12.606
42 "MD" 21.661 -33.722 11.775
43 "MD" 24.104 -31.143 13.051
44 "MD" 26.958 -29.672 14.844
45 "MD" 30.567 -28.172 14.027
46 "MD" 32.029 -25.281 13.904
47 "MD" 34.706 -22.482 14.053
48 "MD" 37.54 -20.685 13.853
49 "MD" 37.851 -17.585 12.844
50 "MD" 38.814 -13.768 11.645
51 "MD" 40.203 -10.968 10.867
52 "MD" 42.361 -7.613 10.074
53 "MD" 44.393 -4.326 8.702
54 "MD" 44.291 -1.018 7.359
55 "MD" 44.462 1.813 6.929
56 "MD" 43.751 5.464 7.833
57 "MD" 43.578 8.287 6.801
58 "MD" 43.548 11.696 7.181
59 "MD" 42.019 14.985 6.201
60 "MD" 40.501 17.803 3.459
61 "MD" 37.752 20.381 4.777
62 "MD" 36.269 23.597 3.874
63 "MD" 34.455 26.442 4.012
64 "MD" 31.829 27.774 3.964
65 "MD" 28.769 30.106 3.005
66 "MD" 26.425 31.669 3.697
67 "MD" 22.869 33.821 2.53
68 "MD" 19.965 36.247 3.544
69 "MD" 16.672 36.431 1.655
70 "MD" 13.562 38.048 0.786
71 "MD" 9.933 38.594 1.335
72 "MD" 6.911 40.133 0.801
73 "MD" 3.604 39.784 0.549
74 "MD" 0.715 39.624 -0.49
75 "MD" -2.956 38.655 -0.956
76 "MD" -5.873 38.269 -1.47
77 "MD" -9.539 37.987 -2.073
78 "MD" -13.083 37.849 -2.808
79 "MD" -16.567 37.136 -3.06
80 "MD" -19.598 35.414 -3.453
81 "MD" -21.865 33.521 -3.954
82 "MD" -25.406 32.433 -2.889
83 "MD" -28.021 30.379 -3.607
84 "MD" -30.515 28.074 -3
85 "MD" -32.983 25.914 -4.084
86 "MD" -35.104 23.815 -4.589
87 "MD" -37.054 19.751 -5.371
88 "MD" -39.07 16.495 -5.08
89 "MD" -40.518 13.35 -4.286
90 "MD" -41.1 10.413 -4.418
91 "MD" -41.31 5.962 -3.772
92 "MD" -42.193 2.213 -3.298
93 "MD" -42.437 -0.822 -3.064
94 "MD" -41.979 -3.585 -4.321
95 "MD" -42.185 -6.654 -5.735
96 "MD" -41.295 -10.058 -6.676
97 "MD" -39.632 -12.448 -7.965
98 "MD" -38.141 -15.256 -8.183
99 "MD" -37.863 -19.098 -8.154
100 "MD" -35.956 -21.813 -9.458
101 "MD" -33.6 -24.304 -11.304
102 "MD" -31.275 -26.4 -11.012
103 "MD" -29.714 -29.324 -11.004
104 "MD" -27.29 -31.947 -11.015
105 "MD" -23.728 -33.334 -11.237
106 "MD" -21.792 -34.807 -12.163
107 "MD" -18.993 -36.739 -11.399
108 "MD" -16.427 -38.157 -11.626
109 "MD" -12.657 -39.619 -11.407
110 "MD" -9.641 -41.882 -12.96
111 "MD" -6.502 -41.969 -13.548
112 "MD" -2.899 -41.834 -13.954
113 "MD" 0.093 -43.479 -14.936
114 "MD" 2.931 -44.293 -15.883
115 "MD" 6.511 -45.542 -16.418
116 "MD" 10.015 -45.06 -16.919
117 "MD" 13.08 -42.971 -15.548
118 "MD" 15.686 -41.546 -16.058
119 "MD" 18.907 -41.017 -15.131
120 "MD" 21.352 -38.353 -15.431
121 "MD" 24.197 -36.381 -14.699
122 "MD" 26.556 -34.132 -15.356
123 "MD" 27.948 -31.256 -16.217
124 "MD" 30.091 -28.684 -15.92
125 "MD" 33.412 -26.282 -15.666
126 "MD" 35.164 -23.617 -16.577
127 "MD" 36.258 -20.456 -17.64
128 "MD" 36.527 -16.47 -19.134
129 "MD" 38.103 -13.576 -18.483
130 "MD" 39.173 -10.773 -17.931
131 "MD" 39.843 -7.46 -18.173
132 "MD" 41.073 -4.12 -17.596
133 "MD" 41.474 -0.942 -18.767
134 "MD" 42.025 2.113 -17.855
135 "MD" 42.128 5.741 -19.078
136 "MD" 40.026 8.866 -19.828
137 "MD" 41.124 11.681 -21.161
138 "MD" 39.476 14.461 -20.741
139 "MD" 37.081 17.684 -21.1
140 "MD" 35.052 20.446 -20.781
141 "MD" 34.969 24.102 -20.391
142 "MD" 33.129 26.703 -20.063
143 "MD" 31.953 29.678 -19.837
144 "MD" 29.963 32.807 -20.951
145 "MD" 28.816 36.139 -21.19
146 "MD" 27.084 38.438 -21.622
147 "MD" 24.994 40.602 -23.448
148 "MD" 22.453 43.198 -23.256
149 "MD" 21.096 46.079 -24.996
150 "MD" 19.088 48.211 -26.12
151 "MD" 16.932 51.218 -25.932
152 "MD" 16.781 55.028 -26.779
153 "MD" 14.842 57.566 -26.561
154 "MD" 14.718 60.174 -28.19
155 "MD" 13.799 62.916 -30.492
156 "MD" 13.263 65.563 -32.559
157 "MD" 12.225 67.908 -34.576
158 "MD" 10.526 70.186 -37.364
159 "MD" 8.933 72.742 -38.408
160 "MD" 6.904 76.11 -38.074
161 "MD" 4.889 77.352 -39.724
162 "MD" 3.858 80.077 -40.59
163 "MD" 2.037 82.791 -41.557
164 "MD" 0.884 86.288 -42.206
165 "MD" -0.256 89.247 -43.712
166 "MD" -2.184 92.475 -45.365
167 "MD" -4.604 94.646 -46.3
-19 "MD" 5.011 100.776 10.606
-18 "MD" 3.244 97.834 10.68
-17 "MD" 2.145 94.48 10.758
-16 "MD" 0.351 92.292 11.977
-15 "MD" -0.819 88.753 13.215
-14 "MD" -2.616 86.498 14.73
-13 "MD" -3.778 84.081 16.802
-12 "MD" -5.167 80.341 17.514
-11 "MD" -7.198 77.371 17.08
-10 "MD" -9.33 74.407 18.13
-9 "MD" -11.803 72.039 17.955
-8 "MD" -13.438 69.15 18.029
-7 "MD" -15.481 67.132 17.971
-6 "MD" -17.658 64.211 17.75
-5 "MD" -18.886 61.03 18.519
-4 "MD" -20.742 58.194 19.578
-3 "MD" -21.393 54.71 19.42
-2 "MD" -23.393 52.417 19.98
-1 "MD" -24.738 49.652 18.328
0 "MD" -26.963 46.217 18.897
1 "MD" -27.892 42.904 18.981
2 "MD" -29.856 40.229 18.864
3 "MD" -28.941 36.831 19.928
4 "MD" -30.903 34.082 19.684
5 "MD" -31.571 31.126 20.523
6 "MD" -32.105 27.454 22.022
7 "MD" -32.667 24.682 23.621
8 "MD" -34.427 21.508 23.636
9 "MD" -34.614 18.596 24.469
10 "MD" -36.891 16.063 25.8
11 "MD" -38.433 13.572 26.182
12 "MD" -39.337 10.098 26.489
13 "MD" -39.036 6.484 24.546
14 "MD" -38.816 3.154 23.695
15 "MD" -38.87 -0.409 24.094
16 "MD" -39.954 -3.544 23.634
17 "MD" -39.313 -7.037 22.878
18 "MD" -39.929 -11.123 22.874
19 "MD" -39.123 -13.74 22.182
20 "MD" -36.66 -16.92 23.004
21 "MD" -36.108 -19.889 21.527
22 "MD" -35.779 -23.398 19.871
23 "MD" -35.335 -25.965 18.72
24 "MD" -34.063 -29.248 18.631
25 "MD" -31.486 -31.802 17.639
26 "MD" -28.608 -34.303 18.934
27 "MD" -25.914 -36.055 18
28 "MD" -22.753 -37.34 17.984
29 "MD" -19.87 -39.236 18.116
30 "MD" -17.218 -40.995 17.187
31 "MD" -13.992 -41.805 17.955
32 "MD" -11.028 -43.03 16.721
33 "MD" -7.979 -42.703 16.166
34 "MD" -4.517 -43.126 14.337
35 "MD" -1.134 -42.686 13.249
36 "MD" 1.389 -41.282 12.692
37 "MD" 5.001 -41.572 13.446
38 "MD" 8.168 -38.721 12.278
39 "MD" 11.516 -38.074 12.955
40 "MD" 14.757 -36.722 12.498
41 "MD" 18.357 -35.586 12.564
42 "MD" 21.318 -34.64 12.211
43 "MD" 24.184 -33.083 12.066
44 "MD" 26.472 -30.363 12.564
45 "MD" 28.876 -28.46 12.892
46 "MD" 31.502 -26.583 11.804
47 "MD" 34.325 -22.988 11.929
48 "MD" 36.954 -20.821 11.761
49 "MD" 38.356 -18.287 10.875
50 "MD" 39.052 -14.809 10.891
51 "MD" 40.306 -12.273 10.732
52 "MD" 41.95 -8.608 10.268
53 "MD" 43.222 -5.723 9.055
54 "MD" 43.382 -2.165 7.831
55 "MD" 43.351 0.358 6.129
56 "MD" 42.783 4.023 5.947
57 "MD" 42.218 7.248 5.325
58 "MD" 42.414 10.894 4.634
59 "MD" 41.614 13.975 5.101
60 "MD" 40.06 17.192 2.984
61 "MD" 37.281 20.236 3.988
62 "MD" 35.82 23.046 3.445
63 "MD" 34.554 26.484 3.044
64 "MD" 31.589 28.213 4.039
65 "MD" 28.508 29.937 3.578
66 "MD" 26.058 31.725 4.066
67 "MD" 23.241 33.242 2.905
68 "MD" 20.794 35.609 3.76
69 "MD" 16.486 36.597 2.436
70 "MD" 13.245 38.184 2.169
71 "MD" 9.648 38.801 1.959
72 "MD" 6.558 39.818 2.146
73 "MD" 3.086 39.828 1.358
74 "MD" 0.413 40.381 1.47
75 "MD" -2.983 39.542 0.241
76 "MD" -6.154 37.708 -0.767
77 "MD" -9.023 38.055 -0.868
78 "MD" -12.527 37.751 -1.824
79 "MD" -16.002 37.993 -1.383
80 "MD" -18.959 35.447 -2.349
81 "MD" -22.216 32.684 -3.186
82 "MD" -25.737 31.152 -2.646
83 "MD" -28.56 29.594 -3.488
84 "MD" -31.038 27.439 -3.774
85 "MD" -33.458 26.025 -5.029
86 "MD" -35.944 23.734 -4.733
87 "MD" -37.411 19.771 -5.072
88 "MD" -38.948 16.455 -5.056
89 "MD" -40.12 13.958 -4.202
90 "MD" -39.978 10.872 -5.103
91 "MD" -41.768 7.652 -5.635
92 "MD" -42.035 4.294 -6.449
93 "MD" -42.656 0.992 -6.392
94 "MD" -43.936 -2.35 -7.446
95 "MD" -43.707 -5.013 -7.988
96 "MD" -42.452 -8.548 -9.356
97 "MD" -40.598 -11.741 -9.233
98 "MD" -38.274 -14.77 -8.965
99 "MD" -38.19 -18.187 -9.008
100 "MD" -34.451 -20.327 -10.691
101 "MD" -33.173 -23.887 -12.631
102 "MD" -30.47 -26.569 -12.089
103 "MD" -28.1 -29.537 -11.272
104 "MD" -26.409 -32.287 -11.036
105 "MD" -22.908 -33.835 -11.587
106 "MD" -19.668 -34.216 -10.384
107 "MD" -17.24 -36.752 -10.816
108 "MD" -14.672 -38.723 -11.916
109 "MD" -11.749 -39.702 -12.119
110 "MD" -9.023 -42.588 -13.067
111 "MD" -5.884 -43.229 -14.058
112 "MD" -2.452 -41.623 -12.772
113 "MD" 0.081 -43.119 -13.668
114 "MD" 3.25 -43.156 -15.787
115 "MD" 7.066 -45.031 -16.172
116 "MD" 10.213 -45.081 -17.527
117 "MD" 13.355 -43.85 -16.949
118 "MD" 16.256 -42 -16.895
119 "MD" 19.637 -41.785 -15.473
120 "MD" 21.794 -39.055 -15.68
121 "MD" 24.745 -36.597 -15.145
122 "MD" 27.379 -34.309 -15.154
123 "MD" 29.034 -32.067 -15.737
124 "MD" 31.316 -30.125 -14.475
125 "MD" 33.532 -27.5 -14.692
126 "MD" 34.783 -24.384 -16.248
127 "MD" 35.708 -21.269 -17.982
128 "MD" 35.701 -17.382 -18.731
129 "MD" 36.815 -14.24 -18.885
130 "MD" 37.759 -11.121 -19.21
131 "MD" 38.511 -8.07 -18.38
132 "MD" 39.779 -4.552 -17.717
133 "MD" 39.941 -0.958 -18.578
134 "MD" 40.8 2.497 -18.528
135 "MD" 41.683 5.559 -18.282
136 "MD" 39.17 8.953 -18.749
137 "MD" 40.804 11.891 -19.67
138 "MD" 39.076 14.668 -20.168
139 "MD" 36.889 17.877 -20.072
140 "MD" 35.504 21.585 -20.144
141 "MD" 35.516 25.286 -19.618
142 "MD" 34.105 27.881 -19.758
143 "MD" 32.861 31.258 -19.221
144 "MD" 30.922 33.915 -19.664
145 "MD" 29.683 36.828 -20.163
146 "MD" 26.968 39.315 -21.027
147 "MD" 25.229 41.959 -22.131
148 "MD" 23.227 44.33 -24.039
149 "MD" 22.075 46.924 -25.226
150 "MD" 20.027 49.167 -24.687
151 "MD" 17.238 51.336 -24.497
152 "MD" 15.506 54.355 -24.677
153 "MD" 14.974 57.912 -23.705
154 "MD" 14.066 60.667 -22.392
155 "MD" 12.981 63.46 -24.637
156 "MD" 11.706 66.483 -24.091
157 "MD" 11.117 70.038 -24.392
158 "MD" 9.364 72.983 -24.558
159 "MD" 8.373 75.849 -23.612
160 "MD" 8.207 79.308 -24.206
161 "MD" 7.226 83.179 -24.418
162 "MD" 5.492 85.966 -23.313
163 "MD" 3.034 88.457 -23.242
164 "MD" 3.366 92.173 -23.767
165 "MD" 2.995 95.346 -23.628
166 "MD" 1.9 99.144 -24.186
167 "MD" -0.722 101.578 -25.034
-19 "MD" -11.028 105.557 21.739
-18 "MD" -10.999 102.23 21.468
-17 "MD" -10.548 98.669 21.257
-16 "MD" -10.204 95.313 20.844
-15 "MD" -10.629 92.393 21.608
-14 "MD" -10.122 89.457 21.242
-13 "MD" -11.531 86.516 22.39
-12 "MD" -13.127 83.245 22.744
-11 "MD" -14.295 80.247 23.113
-10 "MD" -14.892 76.864 23.384
-9 "MD" -16.313 73.531 21.696
-8 "MD" -17.813 70.691 20.863
-7 "MD" -18.853 68.382 19.681
-6 "MD" -20.191 65.644 18.64
-5 "MD" -20.34 62.112 18.038
-4 "MD" -20.947 58.651 17.606
-3 "MD" -21.689 55.534 18.08
-2 "MD" -22.94 52.615 19.186
-1 "MD" -24.707 49.541 17.116
0 "MD" -26.042 46.846 17.626
1 "MD" -26.837 43.626 17.287
2 "MD" -28.395 40.934 17.781
3 "MD" -28.356 37.788 19.343
4 "MD" -30.408 35.096 19.015
5 "MD" -31.828 32.027 19.871
6 "MD" -32.937 28.394 20.233
7 "MD" -33.641 25.038 21.148
8 "MD" -35.03 21.935 21.13
9 "MD" -35.592 19.476 22.218
10 "MD" -38.057 16.488 23.303
11 "MD" -39.537 13.779 24.196
12 "MD" -40.044 10.446 24.379
13 "MD" -40.962 6.852 23.972
14 "MD" -42.275 4.438 23.802
15 "MD" -42.426 1.112 23.659
16 "MD" -40.994 -3.01 24.592
17 "MD" -41.726 -7.093 25.49
18 "MD" -38.953 -10.384 24.264
19 "MD" -39.096 -14.511 22.673
20 "MD" -36.717 -16.964 22.78
21 "MD" -36.238 -20.501 22.243
22 "MD" -35.284 -23.6 20.692
23 "MD" -34.866 -26.695 19.026
24 "MD" -32.024 -29.303 18.902
25 "MD" -30.696 -32.741 17.724
26 "MD" -28.395 -35.089 17.313
27 "MD" -24.895 -36.26 18.388
28 "MD" -22.65 -38.827 17.698
29 "MD" -19.541 -40.318 17.379
30 "MD" -16.699 -41.757 16.951
31 "MD" -13.224 -42.837 16.898
32 "MD" -10.39 -44.231 17.08
33 "MD" -6.787 -43.645 16.231
34 "MD" -3.416 -44.61 14.995
35 "MD" 0.166 -43.118 16.222
36 "MD" 3.035 -42.135 15.058
37 "MD" 6.718 -42.005 16.095
38 "MD" 9.416 -39.713 14.393
39 "MD" 12.85 -38.999 14.637
40 "MD" 16.348 -37.887 15.277
41 "MD" 19.225 -36.48 15.083
42 "MD" 22.081 -35.046 15.433
43 "MD" 24.63 -33.236 15.55
44 "MD" 26.487 -30.179 14.546
45 "MD" 29.173 -28.158 13.79
46 "MD" 30.807 -25.667 13.942
47 "MD" 33.621 -23.642 13.197
48 "MD" 37.138 -21.219 12.424
49 "MD" 38.006 -17.826 12.195
50 "MD" 38.222 -14.749 11.658
51 "MD" 39.584 -11.364 11.144
52 "MD" 41.828 -8.291 10.27
53 "MD" 43.282 -5.504 9.085
54 "MD" 42.304 -2.297 8.041
55 "MD" 43.956 1.661 8.36
56 "MD" 42.962 4.174 8.42
57 "MD" 42.624 7.946 7.984
58 "MD" 42.398 11.736 8.052
59 "MD" 41.159 14.379 6.72
60 "MD" 39.451 17.217 4.96
61 "MD" 37.168 19.558 5.962
62 "MD" 35.755 22.38 4.989
63 "MD" 34.247 25.653 3.163
64 "MD" 32.15 28.082 3.328
65 "MD" 29.619 30.064 2.641
66 "MD" 25.641 30.763 3.197
67 "MD" 22.885 33.077 2.128
68 "MD" 20.65 35.707 2.528
69 "MD" 17.432 35.685 1.295
70 "MD" 14.292 37.881 0.349
71 "MD" 10.362 38.399 0.66
72 "MD" 6.979 39.116 -0.099
73 "MD" 3.546 39.203 0.206
74 "MD" 0.973 40.301 -0.525
75 "MD" -2.502 39.062 -0.962
76 "MD" -5.67 38.638 -2.5
77 "MD" -9.982 37.81 -2.334
78 "MD" -12.94 38.185 -3.7
79 "MD" -16.931 38.531 -3.116
80 "MD" -19.41 36.737 -3.621
81 "MD" -22.074 33.773 -4.433
82 "MD" -25.312 32.699 -3.228
83 "MD" -27.716 29.595 -4.115
84 "MD" -29.764 26.138 -3.85
85 "MD" -33.174 25.429 -5.263
86 "MD" -35.879 23.518 -5.245
87 "MD" -36.766 20.439 -3.82
88 "MD" -38.865 17.406 -4.9
89 "MD" -41.409 14.69 -4.731
90 "MD" -41.317 11.162 -4.294
91 "MD" -41.334 7.582 -4.343
92 "MD" -42.423 3.886 -3.93
93 "MD" -42.047 0.203 -4.385
94 "MD" -43.181 -3.133 -5.059
95 "MD" -42.651 -5.985 -5.916
96 "MD" -40.64 -9.523 -6.652
97 "MD" -38.85 -11.613 -7.472
98 "MD" -38.272 -14.751 -7.877
99 "MD" -38.017 -18.839 -8.531
100 "MD" -35.697 -20.685 -9.512
101 "MD" -34.084 -23.896 -10.859
102 "MD" -30.637 -26.866 -10.039
103 "MD" -28.428 -28.391 -10.535
104 "MD" -26.156 -30.932 -11.375
105 "MD" -23.753 -33.674 -12.987
106 "MD" -20.796 -34.731 -11.718
107 "MD" -18.195 -36.888 -11.631
108 "MD" -15.393 -38.585 -12.937
109 "MD" -11.868 -39.904 -13.108
110 "MD" -9.247 -42.192 -13.658
111 "MD" -6.495 -42.784 -14.172
112 "MD" -2.798 -42.596 -13.183
113 "MD" 0.375 -43.284 -13.579
114 "MD" 3.565 -44.285 -14.018
115 "MD" 7.117 -44.919 -15.326
116 "MD" 9.962 -45.098 -16.332
117 "MD" 12.747 -43.018 -15.412
118 "MD" 15.687 -41.346 -16.253
119 "MD" 18.983 -40.817 -14.616
120 "MD" 21.962 -38.776 -16.123
121 "MD" 24.633 -36.506 -16.048
122 "MD" 27.235 -34.575 -16.485
123 "MD" 29.651 -32.824 -16.506
124 "MD" 32.521 -30.702 -15.968
125 "MD" 33.791 -28.29 -17.733
126 "MD" 36.656 -26.044 -18.895
127 "MD" 36.718 -22.636 -19.305
128 "MD" 35.933 -18.523 -20.109
129 "MD" 37.156 -15.671 -19.257
130 "MD" 37.016 -12.344 -20.031
131 "MD" 38.489 -9.851 -19.197
132 "MD" 38.952 -6.55 -17.842
133 "MD" 39.341 -3.296 -16.981
134 "MD" 40.785 -0.108 -16.652
135 "MD" 41.256 3.254 -17.056
136 "MD" 39.412 6.539 -18.681
137 "MD" 40.685 9.856 -19.164
138 "MD" 37.881 12.893 -19.104
139 "MD" 37.23 15.904 -19.377
140 "MD" 35.726 18.436 -20.574
141 "MD" 35.988 22.632 -19.965
142 "MD" 34.05 25.522 -19.792
143 "MD" 33.359 28.687 -19.022
144 "MD" 32.151 31.685 -20.015
145 "MD" 30.869 35.008 -20.512
146 "MD" 30.336 38.15 -20.461
147 "MD" 28.607 40.757 -21.066
148 "MD" 27.703 44.494 -22.087
149 "MD" 25.855 46.896 -22.163
150 "MD" 24.311 49.796 -23.862
151 "MD" 22.838 52.565 -24.152
152 "MD" 22.078 56.534 -24.184
153 "MD" 21.217 59.773 -22.488
154 "MD" 20.601 63.193 -22.834
155 "MD" 19.569 65.966 -23.551
156 "MD" 18.988 69.443 -22.785
157 "MD" 17.93 72.73 -24.179
158 "MD" 16.445 75.709 -24.474
159 "MD" 15.565 78.862 -25.802
160 "MD" 14.61 81.915 -24.356
161 "MD" 12.842 84.501 -25.088
162 "MD" 11.322 87.988 -25.841
163 "MD" 10.267 90.901 -25.551
164 "MD" 10.367 94.576 -25.063
165 "MD" 9.977 98.327 -26.34
166 "MD" 10.556 102.013 -25.772
167 "MD" 8.874 104.63 -26.481
-19 "MD" 22.151 83.419 38.773
-18 "MD" 19.461 82.305 37.191
-17 "MD" 17.219 80.55 35.194
-16 "MD" 15.169 78.903 33.508
-15 "MD" 12.532 76.434 32.75
-14 "MD" 10.019 74.238 31.165
-13 "MD" 6.902 74.591 29.391
-12 "MD" 4.963 72.149 27.484
-11 "MD" 2.356 69.551 26.897
-10 "MD" 0.376 68.738 25.026
-9 "MD" -2.972 67.919 23.015
-8 "MD" -4.941 65.553 21.484
-7 "MD" -8.583 64.514 21.63
-6 "MD" -10.816 62.361 21.207
-5 "MD" -13.039 60.121 19.64
-4 "MD" -14.971 57.707 19.507
-3 "MD" -17.287 55.034 19.357
-2 "MD" -19.333 51.896 19.527
-1 "MD" -21.233 49.307 19.474
0 "MD" -22.785 47.018 20.019
1 "MD" -23.657 43.015 19.794
2 "MD" -26.286 40.482 20.408
3 "MD" -25.822 36.979 21.445
4 "MD" -27.494 33.922 21.347
5 "MD" -27.935 30.793 20.514
6 "MD" -29.54 27.288 21.125
7 "MD" -31.007 23.918 22.49
8 "MD" -33.378 21.489 21.7
9 "MD" -34.86 18.299 21.707
10 "MD" -36.868 15.782 24.279
11 "MD" -38.413 12.612 25.595
12 "MD" -39.207 9.89 25.211
13 "MD" -41.07 6.77 24.757
14 "MD" -40.796 3.371 23.413
15 "MD" -39.883 -0.684 22.961
16 "MD" -40.218 -3.586 22.811
17 "MD" -40.323 -7.712 22.992
18 "MD" -38.972 -11.156 23.227
19 "MD" -39.148 -14.713 21.973
20 "MD" -36.695 -17.322 22.136
21 "MD" -35.884 -20.443 22.554
22 "MD" -34.739 -23.643 21.156
23 "MD" -34.186 -27.137 20.322
24 "MD" -32.084 -29.28 20.168
25 "MD" -30.369 -32.126 18.862
26 "MD" -27.883 -34.345 18.633
27 "MD" -25.491 -36.647 19.351
28 "MD" -23.462 -39.002 19.529
29 "MD" -20.391 -40.816 19.508
30 "MD" -16.583 -42.103 18.982
31 "MD" -13.729 -43.567 18.936
32 "MD" -10.835 -45.123 18.227
33 "MD" -7.479 -44.121 16.856
34 "MD" -4.252 -45.457 15.327
35 "MD" -0.859 -43.593 14.638
36 "MD" 1.556 -42.312 13.308
37 "MD" 5.574 -42.03 14.25
38 "MD" 7.998 -39.964 13.013
39 "MD" 11.633 -38.813 13.443
40 "MD" 15.937 -38.317 13.312
41 "MD" 19.125 -36.717 13.888
42 "MD" 22.39 -35.652 13.57
43 "MD" 25.556 -33.53 13.51
44 "MD" 27.251 -30.276 14.213
45 "MD" 29.981 -28.694 13.886
46 "MD" 31.387 -25.665 13.255
47 "MD" 34.575 -23.783 13.894
48 "MD" 36.674 -21.435 13.041
49 "MD" 37.925 -19.222 12.432
50 "MD" 38.624 -15.766 11.66
51 "MD" 39.766 -12.456 11.385
52 "MD" 41.426 -9.207 10.111
53 "MD" 42.746 -6.206 8.47
54 "MD" 43.147 -3.086 7.108
55 "MD" 43.296 0.379 7.345
56 "MD" 43.416 3.485 6.274
57 "MD" 42.987 6.949 7.049
58 "MD" 43.572 10.396 7.327
59 "MD" 41.622 13.609 6.246
60 "MD" 39.634 16.932 3.154
61 "MD" 37.249 19.315 3.982
62 "MD" 35.964 22.443 3.409
63 "MD" 33.673 25.604 3.074
64 "MD" 31.009 27.616 2.78
65 "MD" 28.639 29.077 2.403
66 "MD" 25.977 30.922 2.835
67 "MD" 23.104 32.559 1.839
68 "MD" 20.295 36.046 2.719
69 "MD" 17.312 36.162 1.215
70 "MD" 14.13 37.716 0.753
71 "MD" 10.503 37.988 1.077
72 "MD" 6.796 39.134 0.669
73 "MD" 3.715 38.577 -0.162
74 "MD" 0.558 39.444 -1.092
75 "MD" -2.513 39.499 -1.952
76 "MD" -5.853 38.798 -2.887
77 "MD" -8.659 37.946 -3.238
78 "MD" -12.574 38.247 -2.596
79 "MD" -15.77 36.99 -2.854
80 "MD" -19.058 35.689 -2.552
81 "MD" -21.72 33.076 -2.395
82 "MD" -25.276 31.636 -2.591
83 "MD" -27.948 29.871 -2.5
84 "MD" -30.552 28.248 -3.147
85 "MD" -33.322 26.509 -3.818
86 "MD" -35.516 24.037 -3.404
87 "MD" -37.405 20.161 -3.804
88 "MD" -38.706 17.11 -3.585
89 "MD" -39.895 13.293 -3.818
90 "MD" -41.678 10.434 -4.15
91 "MD" -41.169 6.717 -3.553
92 "MD" -41.627 2.853 -3.595
93 "MD" -40.774 -0.067 -6.104
94 "MD" -41.816 -2.58 -6.253
95 "MD" -43.057 -6.032 -7.265
96 "MD" -41.093 -9.033 -7.549
97 "MD" -39.3 -11.991 -7.936
98 "MD" -37.863 -15.623 -8.687
99 "MD" -37.712 -18.915 -8.77
100 "MD" -35.835 -21.952 -10.74
101 "MD" -34.066 -24.523 -12.527
102 "MD" -31.314 -26.577 -12.325
103 "MD" -29.149 -28.98 -11.678
104 "MD" -26.081 -30.491 -12.352
105 "MD" -24.326 -33.323 -12.767
106 "MD" -20.743 -34.155 -12.195
107 "MD" -18.171 -36.086 -13.051
108 "MD" -15.348 -37.554 -13.397
109 "MD" -12.369 -38.908 -13.438
110 "MD" -9.338 -41.003 -13.708
111 "MD" -6.053 -41.661 -14.175
112 "MD" -2.523 -41.845 -12.631
113 "MD" 0.706 -43.127 -12.66
114 "MD" 3.612 -43.812 -13.299
115 "MD" 7.033 -45.035 -13.316
116 "MD" 10.39 -43.413 -14.643
117 "MD" 13.798 -42.328 -14.941
118 "MD" 16.239 -40.413 -14.958
119 "MD" 19.048 -40.337 -13.616
120 "MD" 21.308 -37.717 -15.023
121 "MD" 24.423 -35.94 -14.651
122 "MD" 27.319 -33.827 -15.528
123 "MD" 29.095 -31.271 -15.835
124 "MD" 31.275 -29.066 -15.632
125 "MD" 33.433 -27.072 -16.545
126 "MD" 35.519 -25.024 -17.925
127 "MD" 36.867 -22.063 -18.775
128 "MD" 36.521 -18.185 -19.416
129 "MD" 37.74 -14.458 -18.815
130 "MD" 38.869 -11.959 -18.575
131 "MD" 39.422 -8.816 -18.54
132 "MD" 40.149 -5.242 -18.402
133 "MD" 40.443 -2.001 -18.753
134 "MD" 41.515 1.484 -18.629
135 "MD" 41.636 4.525 -19.399
136 "MD" 39.979 7.992 -20.014
137 "MD" 40.469 11.451 -21.36
138 "MD" 39.088 13.913 -21.136
139 "MD" 36.769 17.29 -21.024
140 "MD" 34.519 20.264 -20.768
141 "MD" 34.892 23.808 -20.7
142 "MD" 32.588 26.583 -20.825
143 "MD" 32.176 29.934 -20.461
144 "MD" 30.212 32.899 -20.843
145 "MD" 29.221 36.197 -20.698
146 "MD" 27.23 39.513 -21.486
147 "MD" 26.09 41.977 -22.04
148 "MD" 23.34 43.801 -22.916
149 "MD" 21.879 47.377 -24.548
150 "MD" 19.71 50.143 -24.452
151 "MD" 17.983 52.566 -24.162
152 "MD" 17.349 55.64 -24.901
153 "MD" 14.419 58.618 -24.767
154 "MD" 14.19 61.985 -25.2
155 "MD" 12.119 64.717 -25.072
156 "MD" 10.542 67.551 -25.771
157 "MD" 9.644 70.726 -26.952
158 "MD" 8.15 74.122 -27.918
159 "MD" 6.926 77.446 -27.855
160 "MD" 6.009 80.207 -27.262
161 "MD" 4.902 83.038 -28.458
162 "MD" 3.866 86.969 -27.467
163 "MD" 1.043 89.423 -27.829
164 "MD" 0.046 92.263 -28.975
165 "MD" -1.588 95.621 -30.72
166 "MD" -2.654 98.321 -31.183
167 "MD" -5.074 101.262 -31.74
-19 "MD" 17.974 87.096 39.166
-18 "MD" 16.925 85.404 37.057
-17 "MD" 15.004 83.374 34.99
-16 "MD" 13.185 81.217 33.292
-15 "MD" 11.493 77.665 32.281
-14 "MD" 9.555 75.625 31.324
-13 "MD" 6.657 74.287 30.307
-12 "MD" 4.36 72.432 29.491
-11 "MD" 2.038 70.193 29.184
-10 "MD" 0.136 68.431 27.606
-9 "MD" -1.896 66.109 25.201
-8 "MD" -4.393 65.241 23.148
-7 "MD" -6.876 62.365 23.138
-6 "MD" -9.476 60.591 21.888
-5 "MD" -11.317 57.969 20.084
-4 "MD" -12.879 55.124 19.827
-3 "MD" -14.372 52.704 19.493
-2 "MD" -17.438 50.086 19.142
-1 "MD" -18.607 47.773 19.884
0 "MD" -20.916 45.489 18.272
1 "MD" -24.05 42.837 18.671
2 "MD" -25.796 39.909 18.133
3 "MD" -26.434 36.113 19.072
4 "MD" -28.35 33.142 19.182
5 "MD" -29.235 30.395 20.195
6 "MD" -29.676 26.702 19.976
7 "MD" -31.072 24.069 21.001
8 "MD" -32.228 20.997 22.796
9 "MD" -34.664 18.244 22.185
10 "MD" -35.909 15.508 22.722
11 "MD" -37.438 12.423 22.672
12 "MD" -39.373 9.845 23.011
13 "MD" -39.765 6.613 22.581
14 "MD" -40.038 3.685 22.022
15 "MD" -39.862 0.176 23.192
16 "MD" -39.871 -3.187 22.808
17 "MD" -39.659 -7.254 22.108
18 "MD" -37.989 -10.606 22.189
19 "MD" -39.253 -14.19 20.651
20 "MD" -37.34 -17.182 20.994
21 "MD" -36.836 -20.532 21.562
22 "MD" -35.799 -23.531 20.097
23 "MD" -35.519 -26.485 19.32
24 "MD" -32.886 -29.006 18.764
25 "MD" -30.989 -31.536 18.033
26 "MD" -28.475 -33.588 18.142
27 "MD" -25.328 -36.057 18.051
28 "MD" -23.197 -38.361 18.442
29 "MD" -20.707 -40.898 19.695
30 "MD" -16.695 -42.194 19.718
31 "MD" -13.474 -42.884 19.241
32 "MD" -11.286 -44.701 19.095
33 "MD" -7.427 -45.042 18.04
34 "MD" -3.937 -44.954 17.196
35 "MD" -0.236 -44.439 16.248
36 "MD" 2.597 -42.663 15.519
37 "MD" 6.091 -42.074 16.216
38 "MD" 8.865 -41.21 15.24
39 "MD" 11.541 -38.988 14.528
40 "MD" 14.626 -37.805 14.394
41 "MD" 18.394 -36.559 14.874
42 "MD" 21.01 -34.761 14.131
43 "MD" 23.836 -32.434 13.919
44 "MD" 25.974 -30.474 14.179
45 "MD" 29.472 -29.031 13.38
46 "MD" 31.55 -26.932 13.38
47 "MD" 33.447 -24.336 13.443
48 "MD" 36.345 -21.709 13.653
49 "MD" 37.716 -18.928 12.965
50 "MD" 38.576 -15.177 12.291
51 "MD" 39.812 -11.922 12.257
52 "MD" 41.185 -9.316 11.76
53 "MD" 42.357 -6.179 10.706
54 "MD" 42.503 -2.75 8.812
55 "MD" 42.412 1.047 7.254
56 "MD" 43.324 4.38 8.964
57 "MD" 42.093 7.608 8.805
58 "MD" 42.461 11.044 8.711
59 "MD" 40.924 14.039 7.29
60 "MD" 39.696 16.975 4.681
61 "MD" 37.08 19.325 5.377
62 "MD" 35.751 22.411 4.439
63 "MD" 34.377 25.658 4.07
64 "MD" 31.385 27.401 4.352
65 "MD" 29.251 30.012 3.291
66 "MD" 25.827 30.445 3.711
67 "MD" 23.122 32.718 2.897
68 "MD" 20.322 35.672 3.56
69 "MD" 16.949 35.895 1.494
70 "MD" 14.277 37.076 0.762
71 "MD" 10.693 37.845 1.118
72 "MD" 7.357 39.029 0.566
73 "MD" 3.369 38.75 -0.311
74 "MD" 0.459 39.361 -0.891
75 "MD" -2.953 37.89 -1.482
76 "MD" -5.699 38.229 -2.696
77 "MD" -8.897 38.166 -2.442
78 "MD" -12.787 37.861 -3.567
79 "MD" -15.445 36.273 -3.611
80 "MD" -18.851 35.857 -3.903
81 "MD" -21.453 33.1 -4.555
82 "MD" -24.651 31.865 -4.078
83 "MD" -27.007 29.07 -4.313
84 "MD" -29.748 27.179 -5.254
85 "MD" -32.561 25.683 -5.641
86 "MD" -35.46 23.582 -5.978
87 "MD" -37.287 20.496 -4.999
88 "MD" -39.133 17.443 -5.392
89 "MD" -40.6 13.937 -4.845
90 "MD" -40.432 11.055 -4.389
91 "MD" -40.92 7.453 -4.308
92 "MD" -41.367 3.646 -3.84
93 "MD" -41.171 1.02 -5.126
94 "MD" -41.957 -2.374 -4.976
95 "MD" -41.468 -5.737 -6.985
96 "MD" -40.37 -9.08 -8.901
97 "MD" -39.458 -11.577 -9.661
98 "MD" -38.269 -15.205 -8.548
99 "MD" -38.087 -18.714 -8.421
100 "MD" -36.231 -21.633 -9.113
101 "MD" -34.402 -24.544 -10.706
102 "MD" -31.388 -26.275 -9.742
103 "MD" -29.535 -29.062 -9.473
104 "MD" -26.985 -31.028 -9.584
105 "MD" -23.937 -33.093 -10.836
106 "MD" -20.679 -33.824 -10.001
107 "MD" -18.37 -36.18 -10.069
108 "MD" -15.433 -37.989 -11.905
109 "MD" -11.573 -39.084 -12.423
110 "MD" -8.773 -40.75 -13.672
111 "MD" -5.884 -41.904 -13.84
112 "MD" -1.851 -41.787 -13.473
113 "MD" 0.895 -43.327 -13.527
114 "MD" 3.933 -43.452 -14.83
115 "MD" 7.092 -44.407 -15.875
116 "MD" 10.134 -43.234 -17.026
117 "MD" 13.497 -41.071 -17.089
118 "MD" 16.394 -39.64 -17.26
119 "MD" 19.75 -39.769 -16.354
120 "MD" 22.732 -37.158 -16.549
121 "MD" 25.606 -34.899 -16.182
122 "MD" 27.738 -32.653 -16.724
123 "MD" 29.509 -30.515 -17.287
124 "MD" 32.574 -28.548 -15.924
125 "MD" 33.371 -25.812 -17.863
126 "MD" 37.115 -23.974 -19.301
127 "MD" 37.843 -20.862 -19.629
128 "MD" 37.899 -17.57 -18.088
129 "MD" 38.525 -14.205 -18.704
130 "MD" 40.143 -11.571 -19.356
131 "MD" 40.01 -8.198 -19.199
132 "MD" 40.199 -4.145 -18.886
133 "MD" 41.31 -1.277 -20.073
134 "MD" 42.338 2.58 -19.065
135 "MD" 42.726 5.402 -19.697
136 "MD" 40.91 8.812 -20.068
137 "MD" 42.274 12.405 -20.654
138 "MD" 40.505 15.147 -20.389
139 "MD" 38.262 18.34 -20.544
140 "MD" 36.561 21.421 -19.753
141 "MD" 35.085 24.222 -20.475
142 "MD" 33.219 27.135 -20.312
143 "MD" 31.94 30.7 -19.916
144 "MD" 30.188 33.764 -20.546
145 "MD" 29.654 37.122 -19.484
146 "MD" 28.322 39.622 -19.914
147 "MD" 26.964 42.217 -20.243
148 "MD" 25.745 45.81 -19.859
149 "MD" 23.799 48.294 -20.239
150 "MD" 22.097 51.64 -21.07
151 "MD" 21.15 54.705 -20.388
152 "MD" 21.471 58.601 -19.534
153 "MD" 21.827 62.286 -17.376
154 "MD" 21.359 65.738 -17.203
155 "MD" 20.829 68.061 -15.235
156 "MD" 19.724 71.324 -14.223
157 "MD" 18.107 73.951 -14.693
158 "MD" 14.191 74.933 -14.072
159 "MD" 12.172 78.477 -15.654
160 "MD" 9.849 80.235 -13.879
161 "MD" 7.225 82.389 -14.667
162 "MD" 4.394 84.019 -14.29
163 "MD" 1.719 86.025 -13.206
164 "MD" 0.719 89.55 -13.328
165 "MD" -0.669 92.827 -13.472
166 "MD" -3.095 95.485 -14.001
167 "MD" -4.576 98.184 -14.393
-19 "MD" 15.377 90.766 42.949
-18 "MD" 12.735 87.782 42.086
-17 "MD" 10.974 85.059 40.38
-16 "MD" 9.4 82.529 38.863
-15 "MD" 6.468 80.439 38.686
-14 "MD" 4.543 78.158 36.366
-13 "MD" 1.457 76.723 34.24
-12 "MD" -0.577 75.217 33.098
-11 "MD" -1.742 71.95 32.763
-10 "MD" -3.595 69.368 31.323
-9 "MD" -5.818 66.837 29.431
-8 "MD" -6.471 63.869 27.573
-7 "MD" -9.013 62.301 25.705
-6 "MD" -10.274 60.208 24.484
-5 "MD" -12.07 57.386 22.75
-4 "MD" -13.909 54.351 22.497
-3 "MD" -15.483 51.489 22.353
-2 "MD" -17.641 48.662 22.784
-1 "MD" -19.525 46.531 20.286
0 "MD" -21.341 43.168 20.19
1 "MD" -23.736 41.252 20.888
2 "MD" -25.765 38.734 19.943
3 "MD" -26.488 35.512 21.109
4 "MD" -28.789 33.107 20.183
5 "MD" -30.672 30.394 20.442
6 "MD" -31.479 26.689 21.099
7 "MD" -32.785 23.043 22.563
8 "MD" -34.55 20.218 22.269
9 "MD" -36.538 17.338 21.048
10 "MD" -37.155 14.644 21.247
11 "MD" -39.686 11.709 22.998
12 "MD" -40.203 8.943 23.444
13 "MD" -40.433 5.151 21.895
14 "MD" -39.381 2.391 22.576
15 "MD" -39.785 -1.065 21.243
16 "MD" -39.561 -4.568 21.763
17 "MD" -39.887 -8.242 21.329
18 "MD" -37.945 -11.965 22.529
19 "MD" -38.174 -15.477 21.375
20 "MD" -35.941 -18.638 21.876
21 "MD" -35.363 -21.9 22.118
22 "MD" -35.119 -25.192 20.165
23 "MD" -35.112 -28.501 19.089
24 "MD" -32.327 -30.822 18.359
25 "MD" -29.938 -32.791 17.473
26 "MD" -27.473 -34.61 18.184
27 "MD" -24.478 -36.307 17.405
28 "MD" -22.096 -38.681 18.013
29 "MD" -19.419 -41.286 18.458
30 "MD" -15.904 -42.724 17.706
31 "MD" -12.932 -43.276 17.632
32 "MD" -10.657 -44.501 17.184
33 "MD" -7.454 -45.774 15.228
34 "MD" -3.255 -45.019 15.047
35 "MD" -0.304 -43.879 14.095
36 "MD" 2.705 -41.456 13.396
37 "MD" 6.253 -41.27 14.332
38 "MD" 8.452 -38.597 13.138
39 "MD" 11.968 -38.446 13.843
40 "MD" 15.163 -37.352 13.971
41 "MD" 18.781 -36.318 13.48
42 "MD" 21.321 -35.2 13.575
43 "MD" 24.476 -33.294 13.128
44 "MD" 26.257 -29.647 13.253
45 "MD" 29.523 -28.371 12.658
46 "MD" 31.459 -25.194 13.03
47 "MD" 34.427 -23.212 13.589
48 "MD" 36.862 -20.822 13.144
49 "MD" 37.127 -17.356 12.704
50 "MD" 38.425 -14.26 11.789
51 "MD" 39.746 -11.552 11.264
52 "MD" 42.271 -8.828 10.724
53 "MD" 43.862 -6.086 9.792
54 "MD" 43.417 -2.002 9.276
55 "MD" 43.746 0.992 8.41
56 "MD" 42.476 4.671 7.99
57 "MD" 42.52 7.752 8.167
58 "MD" 43.069 11.868 8.453
59 "MD" 41.088 14.664 7.037
60 "MD" 40.315 17.818 4.75
61 "MD" 37.273 20.257 5.756
62 "MD" 36.272 23.202 5.646
63 "MD" 33.812 25.405 4.768
64 "MD" 31.115 27.602 4.081
65 "MD" 28.321 30.181 3.405
66 "MD" 25.42 31.108 4.2
67 "MD" 22.656 33.474 2.572
68 "MD" 19.729 36.217 3.478
69 "MD" 16.736 35.525 1.458
70 "MD" 13.903 37.477 1.25
71 "MD" 10.484 38.618 1.143
72 "MD" 7.48 38.743 -0.161
73 "MD" 3.811 39.736 0.362
74 "MD" 0.351 39.081 -0.654
75 "MD" -3.163 38.734 -1.555
76 "MD" -6.137 38.432 -2.945
77 "MD" -9.682 38.038 -2.335
78 "MD" -13.397 38.034 -2.909
79 "MD" -16.739 37.739 -2.802
80 "MD" -19.461 35.846 -2.552
81 "MD" -22.559 33.044 -3.583
82 "MD" -25.307 31.71 -2.878
83 "MD" -28.168 29.419 -3.771
84 "MD" -30.597 28.112 -4.341
85 "MD" -33.501 26.994 -4.837
86 "MD" -35.961 24.218 -4.471
87 "MD" -36.96 20.396 -4.247
88 "MD" -38.803 17.459 -5.017
89 "MD" -41.245 14.728 -5.111
90 "MD" -40.695 10.99 -4.672
91 "MD" -41.209 7.207 -4.886
92 "MD" -41.9 3.778 -4.699
93 "MD" -41.209 1.32 -6.044
94 "MD" -41.683 -1.953 -6.83
95 "MD" -42.112 -5.387 -7.465
96 "MD" -41.834 -8.751 -9.122
97 "MD" -40.402 -11.691 -8.622
98 "MD" -38.579 -14.661 -9.24
99 "MD" -38.512 -17.945 -9.072
100 "MD" -35.892 -20.519 -9.866
101 "MD" -34.113 -23.312 -12.344
102 "MD" -31.65 -25.212 -11.786
103 "MD" -29.699 -28.159 -11.474
104 "MD" -27.321 -30.293 -11.361
105 "MD" -24.288 -32.951 -13.13
106 "MD" -20.764 -33.426 -12.256
107 "MD" -19.032 -35.711 -10.884
108 "MD" -15.991 -37.959 -13.201
109 "MD" -12.423 -39.003 -12.451
110 "MD" -8.997 -39.744 -12.773
111 "MD" -6.933 -41.814 -14.209
112 "MD" -3.113 -41.484 -12.177
113 "MD" 0.112 -42.723 -13.18
114 "MD" 2.911 -43.391 -14.411
115 "MD" 5.911 -44.585 -15.601
116 "MD" 9.768 -44.701 -16.204
117 "MD" 12.991 -42.997 -15.231
118 "MD" 15.898 -40.912 -15.17
119 "MD" 19.428 -40.337 -14.459
120 "MD" 21.622 -37.678 -15.11
121 "MD" 24.119 -35.773 -14.389
122 "MD" 26.872 -33.49 -15.218
123 "MD" 28.661 -31.283 -15.76
124 "MD" 31.279 -28.782 -15.083
125 "MD" 32.739 -26.446 -17.206
126 "MD" 35.139 -24.725 -18.397
127 "MD" 35.849 -21.377 -19.757
128 "MD" 35.97 -17.695 -19.905
129 "MD" 37.141 -14.82 -20.152
130 "MD" 38.44 -12.158 -20.135
131 "MD" 39.537 -9.158 -20.641
132 "MD" 40.858 -4.971 -19.968
133 "MD" 41.067 -1.308 -20.888
134 "MD" 41.589 1.747 -21.594
135 "MD" 42.21 5.072 -22.041
136 "MD" 39.688 8.047 -22.972
137 "MD" 40.653 11.166 -24.219
138 "MD" 39.045 13.854 -23.561
139 "MD" 36.504 17.255 -23.167
140 "MD" 34.908 20.368 -21.84
141 "MD" 33.87 22.989 -21.964
142 "MD" 32.533 26.228 -20.744
143 "MD" 31.673 29.297 -20.145
144 "MD" 29.833 32.157 -20.727
145 "MD" 29.305 35.685 -20.33
146 "MD" 27.963 38.413 -22.247
147 "MD" 26.772 40.987 -24.176
148 "MD" 24.167 43.028 -24.679
149 "MD" 23.263 46.101 -26.518
150 "MD" 20.78 48.463 -26.237
151 "MD" 18.472 50.745 -25.063
152 "MD" 17.671 54.281 -24.423
153 "MD" 15.556 56.425 -23.206
154 "MD" 14.987 59.286 -22.159
155 "MD" 12.262 61.662 -20.739
156 "MD" 10.501 65.152 -20.33
157 "MD" 9.261 68.997 -20.17
158 "MD" 9.307 72.062 -19.267
159 "MD" 8.556 75.4 -17.829
160 "MD" 8.277 77.743 -15.863
161 "MD" 6.448 79.989 -14.504
162 "MD" 6.325 82.017 -11.469
163 "MD" 7.133 83.998 -9.008
164 "MD" 7.184 86.515 -6.72
165 "MD" 7.672 89.673 -5.493
166 "MD" 7.08 92.679 -4.222
167 "MD" 6.699 96.115 -3.333
-19 "MD" 12.264 97.344 18.687
-18 "MD" 10.887 94.975 17.196
-17 "MD" 9.637 91.843 16.614
-16 "MD" 8.287 88.545 16.446
-15 "MD" 6.426 86.397 16.514
-14 "MD" 4.534 83.475 17.383
-13 "MD" 1.287 81.924 17.105
-12 "MD" -0.297 79.24 16.905
-11 "MD" -1.682 76.544 18.934
-10 "MD" -4.824 74.291 18.492
-9 "MD" -7.78 71.21 18.548
-8 "MD" -8.391 67.717 20.291
-7 "MD" -10.116 65.419 19.688
-6 "MD" -12.673 62.474 19.091
-5 "MD" -14.523 59.529 19.428
-4 "MD" -15.954 56.649 20.046
-3 "MD" -17.381 53.839 20.683
-2 "MD" -19.416 51.325 21.156
-1 "MD" -20.911 48.12 21.915
0 "MD" -22.358 45.389 19.828
1 "MD" -26.211 43.066 20.733
2 "MD" -27.466 40.055 20.506
3 "MD" -26.822 37.173 21.467
4 "MD" -28.949 34.192 21.043
5 "MD" -30.162 31.074 21.205
6 "MD" -30.569 27.29 22.888
7 "MD" -32.381 24.159 23.459
8 "MD" -34.352 21.306 25.05
9 "MD" -34.984 18.318 25.012
10 "MD" -35.703 14.915 25.33
11 "MD" -37.751 12.623 24.896
12 "MD" -38.582 9.401 23.217
13 "MD" -40.718 6.155 22.411
14 "MD" -40.551 2.66 21.572
15 "MD" -40.844 -0.839 21.583
16 "MD" -40.682 -4.011 21.35
17 "MD" -41.434 -7.391 20.489
18 "MD" -39.867 -10.96 21.06
19 "MD" -40.491 -15.003 19.04
20 "MD" -37.998 -17.453 20.569
21 "MD" -37.387 -21.053 18.991
22 "MD" -36.723 -23.731 18.9
23 "MD" -35.519 -27.223 17.581
24 "MD" -34.092 -30.622 18.172
25 "MD" -31.467 -32.451 18.405
26 "MD" -28.921 -35.127 17.725
27 "MD" -25.203 -36.717 18.607
28 "MD" -22.312 -38.58 18.651
29 "MD" -19.692 -40.54 19.363
30 "MD" -15.995 -42.033 18.292
31 "MD" -12.925 -43.332 18.52
32 "MD" -10.235 -44.938 17.487
33 "MD" -6.342 -43.989 16.134
34 "MD" -3.402 -44.141 15.104
35 "MD" -0.116 -42.814 15.125
36 "MD" 2.584 -41.418 14.229
37 "MD" 5.759 -41.126 14.672
38 "MD" 8.028 -38.418 13.428
39 "MD" 11.26 -37.898 13.832
40 "MD" 14.879 -36.748 14.184
41 "MD" 18.508 -36.53 14.091
42 "MD" 20.966 -34.712 13.14
43 "MD" 23.812 -32.818 13.112
44 "MD" 26.545 -31.066 13.053
45 "MD" 29.425 -28.549 11.386
46 "MD" 31.844 -25.593 11.168
47 "MD" 34.808 -23.766 11.889
48 "MD" 37.061 -21.779 11.199
49 "MD" 37.7 -18.935 10.336
50 "MD" 38.148 -15.621 9.382
51 "MD" 39.609 -12.503 8.396
52 "MD" 41.56 -9.37 8.715
53 "MD" 43.26 -6.482 7.359
54 "MD" 42.933 -3.079 6.841
55 "MD" 43.249 0.419 7.07
56 "MD" 43.286 3.6 6.605
57 "MD" 42.872 6.858 6.643
58 "MD" 43.228 10.391 5.374
59 "MD" 41.377 13.958 5.036
60 "MD" 39.819 16.605 2.275
61 "MD" 37.833 19.408 3.985
62 "MD" 36.533 22.66 3.712
63 "MD" 34.669 26.103 2.625
64 "MD" 31.57 27.68 3.061
65 "MD" 28.91 29.603 2.256
66 "MD" 26.392 31.132 2.656
67 "MD" 23.051 33.089 2.021
68 "MD" 20.812 35.766 2.369
69 "MD" 17.558 36.332 0.521
70 "MD" 14.046 37.27 0.63
71 "MD" 10.742 37.997 0.654
72 "MD" 7.568 38.051 -0.893
73 "MD" 3.863 38.886 0.049
74 "MD" 0.386 38.563 -0.959
75 "MD" -3.039 38.256 -1.621
76 "MD" -5.744 38.374 -2.906
77 "MD" -8.913 37.436 -3.06
78 "MD" -12.627 38.108 -2.517
79 "MD" -16.241 37.489 -1.958
80 "MD" -18.775 36.123 -2.447
81 "MD" -21.342 33.427 -2.941
82 "MD" -24.982 32.293 -2.274
83 "MD" -27.35 29.626 -2.388
84 "MD" -29.992 27.322 -3.213
85 "MD" -33.29 26.305 -3.826
86 "MD" -35.917 23.784 -3.762
87 "MD" -37.758 20.442 -3.764
88 "MD" -39.336 17.667 -5.245
89 "MD" -40.756 14.358 -5.199
90 "MD" -41.014 11.33 -4.349
91 "MD" -41.286 7.673 -4.354
92 "MD" -42.243 3.906 -5.532
93 "MD" -41.317 0.585 -6.431
94 "MD" -41.863 -2.871 -7.571
95 "MD" -41.468 -6.039 -8.754
96 "MD" -39.876 -9.044 -9.765
97 "MD" -39.57 -11.927 -10.733
98 "MD" -38.375 -15.123 -10.025
99 "MD" -38.139 -18.566 -9.743
100 "MD" -35.717 -20.897 -10.204
101 "MD" -34.189 -24.08 -11.754
102 "MD" -31.734 -26.012 -11.333
103 "MD" -29.835 -28.838 -10.643
104 "MD" -27.34 -31.305 -10.963
105 "MD" -24.821 -33.311 -12.436
106 "MD" -21.265 -33.705 -11.909
107 "MD" -18.959 -36.729 -12.585
108 "MD" -16.248 -37.499 -13.708
109 "MD" -12.749 -39.151 -13.009
110 "MD" -9.682 -40.522 -14.147
111 "MD" -6.685 -41.495 -14.679
112 "MD" -3.587 -41.469 -14.041
113 "MD" -0.405 -42.664 -15.069
114 "MD" 2.499 -43.614 -15.713
115 "MD" 6.184 -43.926 -17.423
116 "MD" 9.65 -43.479 -18.717
117 "MD" 12.658 -42.772 -17.916
118 "MD" 15.195 -41.231 -16.332
119 "MD" 18.327 -40.522 -16.133
120 "MD" 20.953 -38.28 -16.311
121 "MD" 24.303 -36.595 -15.612
122 "MD" 27.419 -34.482 -15.78
123 "MD" 28.914 -32.1 -15.971
124 "MD" 31.473 -28.773 -16.058
125 "MD" 33.317 -26.562 -16.756
126 "MD" 35.832 -24.902 -17.846
127 "MD" 36.63 -21.747 -19.182
128 "MD" 36.584 -17.76 -20.022
129 "MD" 37.416 -14.503 -19.49
130 "MD" 37.965 -11.428 -19.867
131 "MD" 38.769 -8.177 -20.392
132 "MD" 40.364 -4.979 -20.173
133 "MD" 41.14 -2.275 -21.094
134 "MD" 42.503 0.864 -19.456
135 "MD" 42.779 4.185 -20.242
136 "MD" 39.639 7.297 -20.911
137 "MD" 40.166 10.88 -20.977
138 "MD" 38.284 13.487 -20.638
139 "MD" 36.541 16.608 -21.593
140 "MD" 35.082 19.523 -21.648
141 "MD" 35.544 23.371 -21.274
142 "MD" 33.257 25.852 -20.577
143 "MD" 32.657 29.504 -20.724
144 "MD" 30.876 32.024 -21.014
145 "MD" 29.306 34.96 -20.792
146 "MD" 27.791 37.961 -22.761
147 "MD" 25.892 40.777 -23.459
148 "MD" 25.026 43.723 -24.634
149 "MD" 22.792 45.936 -25.019
150 "MD" 21.235 48.196 -27.954
151 "MD" 19.943 51.289 -27.833
152 "MD" 19.097 54.414 -29.177
153 "MD" 18.128 58.235 -29.862
154 "MD" 16.946 60.885 -29.338
155 "MD" 14.859 63.641 -30.508
156 "MD" 14.506 66.904 -30.543
157 "MD" 13.671 69.821 -32.387
158 "MD" 12.946 73.038 -34.01
159 "MD" 12.002 76.285 -33.926
160 "MD" 11.108 79.182 -34.819
161 "MD" 11.477 82.863 -34.792
162 "MD" 10.94 85.613 -34.05
163 "MD" 9.913 88.395 -33.613
164 "MD" 10.375 91.798 -32.861
165 "MD" 10.586 95.851 -32.345
166 "MD" 9.683 98.847 -31.845
167 "MD" 8.766 102.009 -31.589
-19 "MD" 9.346 96.811 29.576
-18 "MD" 7.75 94.434 27.611
-17 "MD" 6.605 91.262 26.566
-16 "MD" 4.592 88.482 25.881
-15 "MD" 3.157 86.23 23.802
-14 "MD" 0.716 84.013 23.793
-13 "MD" 0.168 80.666 23.567
-12 "MD" -2.501 78.738 21.822
-11 "MD" -4.261 75.864 21.694
-10 "MD" -7.464 73.57 20.929
-9 "MD" -8.823 70.83 19.327
-8 "MD" -11.091 68.177 18.248
-7 "MD" -13.151 65.343 18.343
-6 "MD" -14.627 62.86 18.308
-5 "MD" -15.341 59.534 18.383
-4 "MD" -16.368 56.482 18.458
-3 "MD" -17.747 53.235 19.383
-2 "MD" -19.59 50.997 19.775
-1 "MD" -21.285 48.256 20.809
0 "MD" -22.883 45.312 21.222
1 "MD" -25.052 42.259 21.06
2 "MD" -27.394 39.185 20.344
3 "MD" -27.796 36.007 22.128
4 "MD" -29.547 33.054 22.105
5 "MD" -30.416 29.968 21.726
6 "MD" -31.462 26.889 22.503
7 "MD" -32.362 23.738 23.502
8 "MD" -33.685 21.061 23.494
9 "MD" -35.513 18.281 22.279
10 "MD" -36.512 15.268 23.886
11 "MD" -37.736 12.084 24.023
12 "MD" -37.973 8.508 22.132
13 "MD" -40.451 5.705 21.797
14 "MD" -40.258 3.162 22.738
15 "MD" -41.076 -0.419 22.543
16 "MD" -40.09 -4.185 23.59
17 "MD" -40.237 -7.562 24.274
18 "MD" -37.829 -10.577 24.447
19 "MD" -38.357 -14.17 23.448
20 "MD" -35.919 -17.213 24.242
21 "MD" -34.838 -20.019 23.446
22 "MD" -34.865 -23.569 21.849
23 "MD" -34.188 -26.546 20.728
24 "MD" -32.109 -29.195 20.526
25 "MD" -30.406 -32.153 19.292
26 "MD" -28.312 -34.534 18.938
27 "MD" -25.338 -36.991 19.144
28 "MD" -22.281 -39.3 19.367
29 "MD" -19.233 -41.358 19.784
30 "MD" -15.895 -42.191 19.82
31 "MD" -12.822 -43.819 19.343
32 "MD" -10.32 -44.576 18.37
33 "MD" -6.815 -42.647 17.092
34 "MD" -3.632 -44.423 15.682
35 "MD" -0.482 -42.898 15.772
36 "MD" 1.954 -41.58 14.174
37 "MD" 6.043 -40.825 15.124
38 "MD" 8.664 -38.764 13.517
39 "MD" 11.645 -37.358 14.066
40 "MD" 14.697 -36.322 14.101
41 "MD" 17.888 -35.249 13.682
42 "MD" 21.013 -34.299 13.251
43 "MD" 24.076 -32.95 12.993
44 "MD" 26.673 -29.898 13.493
45 "MD" 29.837 -28.369 13.151
46 "MD" 31.527 -25.412 12.629
47 "MD" 34.056 -23.16 13.11
48 "MD" 36.84 -21.477 12.88
49 "MD" 38.478 -18.59 11.744
50 "MD" 38.791 -14.874 12.006
51 "MD" 39.684 -11.706 11.187
52 "MD" 42.091 -8.614 10.548
53 "MD" 43.121 -5.848 8.958
54 "MD" 43.373 -2.901 7.364
55 "MD" 43.306 0.306 6.819
56 "MD" 42.413 3.697 6.602
57 "MD" 41.917 6.561 6.689
58 "MD" 42.854 10.052 6.347
59 "MD" 40.871 12.869 4.437
60 "MD" 39.634 16.337 2.087
61 "MD" 37.111 18.902 3.339
62 "MD" 35.993 22.338 3.184
63 "MD" 34.495 25.849 2.601
64 "MD" 31.463 27.22 2.832
65 "MD" 29.007 29.408 2.208
66 "MD" 26.129 30.923 2.301
67 "MD" 23.436 32.439 1.402
68 "MD" 20.809 35.278 2.523
69 "MD" 17.08 34.699 1.101
70 "MD" 14.045 36.845 1.029
71 "MD" 10.498 37.863 0.958
72 "MD" 7.581 39.13 0.903
73 "MD" 3.816 39.249 -0.18
74 "MD" 0.926 40.034 -0.954
75 "MD" -2.262 39.662 -0.738
76 "MD" -5.966 39.362 -2.201
77 "MD" -9.189 39.773 -1.589
78 "MD" -12.602 38.399 -1.328
79 "MD" -15.726 36.804 -1.33
80 "MD" -19.093 36.891 -2.705
81 "MD" -22.097 33.918 -1.828
82 "MD" -25.212 32.776 -1.613
83 "MD" -27.879 29.984 -1.976
84 "MD" -30.062 27.023 -2.393
85 "MD" -33.368 26.296 -3.239
86 "MD" -34.685 22.514 -2.243
87 "MD" -37.301 20.462 -4.09
88 "MD" -38.981 17.638 -4.365
89 "MD" -41.682 13.928 -3.999
90 "MD" -41.282 10.64 -4.833
91 "MD" -41.331 7.328 -4.929
92 "MD" -42.134 3.56 -5.483
93 "MD" -43.134 0.178 -5.101
94 "MD" -43.09 -3.133 -6.314
95 "MD" -42.649 -6.292 -7.243
96 "MD" -40.32 -8.81 -9.323
97 "MD" -39.264 -11.54 -9.745
98 "MD" -38.249 -15.044 -9.82
99 "MD" -37.702 -18.12 -9.057
100 "MD" -35.083 -20.589 -10.132
101 "MD" -33.09 -23.819 -11.654
102 "MD" -30.59 -25.943 -11.488
103 "MD" -28.725 -28.946 -11.231
104 "MD" -25.74 -31.584 -11.126
105 "MD" -22.461 -33.074 -11.344
106 "MD" -19.87 -34.077 -11.472
107 "MD" -17.421 -36.397 -11.566
108 "MD" -14.763 -37.878 -12.783
109 "MD" -11.983 -39.701 -11.767
110 "MD" -8.542 -41.478 -12.854
111 "MD" -5.7 -42.099 -13.003
112 "MD" -2.112 -42.072 -14.043
113 "MD" 0.939 -43.566 -14.897
114 "MD" 4.508 -43.361 -15.506
115 "MD" 8.032 -45.751 -16.157
116 "MD" 11.449 -44.841 -17.577
117 "MD" 13.932 -43.087 -16.621
118 "MD" 16.744 -41.451 -17.254
119 "MD" 19.933 -40.585 -15.969
120 "MD" 21.868 -38.024 -16.693
121 "MD" 24.873 -36.049 -16.227
122 "MD" 26.853 -34.049 -17.045
123 "MD" 29.41 -32.624 -16.905
124 "MD" 31.978 -30.935 -16.862
125 "MD" 33.787 -28.003 -18.431
126 "MD" 36.819 -25.963 -19.477
127 "MD" 37.095 -22.842 -20.56
128 "MD" 37.253 -18.72 -20.257
129 "MD" 38.152 -15.237 -20.105
130 "MD" 39.611 -12.907 -19.126
131 "MD" 39.905 -9.033 -19.447
132 "MD" 41.137 -5.77 -18.862
133 "MD" 40.929 -2.361 -19.561
134 "MD" 41.129 1.113 -18.543
135 "MD" 41.743 4.261 -19.506
136 "MD" 39.958 7.184 -20.438
137 "MD" 40.742 10.643 -22.307
138 "MD" 38.702 12.985 -21.683
139 "MD" 36.07 16.396 -21.457
140 "MD" 34.328 19.041 -21.744
141 "MD" 34.418 22.49 -21.546
142 "MD" 32.613 25.366 -21.601
143 "MD" 31.43 28.647 -20.906
144 "MD" 30.216 31.407 -21.348
145 "MD" 29.07 34.702 -21.238
146 "MD" 27.31 37.319 -23.048
147 "MD" 24.745 39.693 -23.737
148 "MD" 24.229 42.923 -24.837
149 "MD" 22.683 45.856 -24.702
150 "MD" 20.758 48.094 -26.95
151 "MD" 19.215 51.567 -27.016
152 "MD" 18.65 54.833 -27.277
153 "MD" 17.684 58.05 -27.554
154 "MD" 17.823 61.635 -28.205
155 "MD" 17.818 64.343 -29.746
156 "MD" 17.623 67.64 -29.882
157 "MD" 17.302 70.559 -31.927
158 "MD" 17.226 73.846 -33.419
159 "MD" 16.712 77.316 -32.909
160 "MD" 16.167 80.853 -32.714
161 "MD" 16.374 83.859 -34.399
162 "MD" 15.626 86.811 -34.576
163 "MD" 13.629 89.685 -35.22
164 "MD" 13.77 93.098 -35.752
165 "MD" 13.622 96.493 -36.43
166 "MD" 13.518 99.99 -37.423
167 "MD" 12.824 102.702 -38.11
-19 "MD" 11.492 98.217 20.16
-18 "MD" 10.566 94.882 19.919
-17 "MD" 9.347 90.973 20.073
-16 "MD" 8.459 87.946 20.053
-15 "MD" 6.508 84.832 20.769
-14 "MD" 5.001 82.245 21.251
-13 "MD" 2.796 79.395 20.751
-12 "MD" 0.921 77.188 21.753
-11 "MD" -0.657 74.06 21.687
-10 "MD" -3.748 71.721 22.027
-9 "MD" -5.659 68.972 21.212
-8 "MD" -8.072 67.093 20.376
-7 "MD" -10.09 64.682 20.365
-6 "MD" -12.084 61.978 21.161
-5 "MD" -13.791 59.593 21.039
-4 "MD" -15.004 56.182 21.15
-3 "MD" -16.812 53.485 21.52
-2 "MD" -18.076 50.307 22.156
-1 "MD" -19.938 47.521 20.895
0 "MD" -21.492 45.044 20.807
1 "MD" -23.829 41.958 20.452
2 "MD" -25.916 39.397 20.473
3 "MD" -25.131 35.889 21.502
4 "MD" -27.26 32.831 21.854
5 "MD" -29.197 30.148 21.173
6 "MD" -30.031 26.995 22.144
7 "MD" -31.36 23.552 23.727
8 "MD" -33.519 20.72 23.693
9 "MD" -34.812 18.365 24.147
10 "MD" -36.117 15.228 25.347
11 "MD" -37.405 12.289 24.303
12 "MD" -39.081 9.254 24.345
13 "MD" -39.931 5.745 22.644
14 "MD" -39.766 2.8 22.2
15 "MD" -40.218 -0.359 20.838
16 "MD" -41.321 -3.62 21.844
17 "MD" -41.351 -7.4 21.006
18 "MD" -40.281 -11.536 21.964
19 "MD" -39.695 -14.389 20.912
20 "MD" -37.181 -17.282 21.604
21 "MD" -36.695 -20.616 20.747
22 "MD" -35.639 -23.552 19.025
23 "MD" -34.688 -26.148 18.421
24 "MD" -33.27 -29.474 18.429
25 "MD" -31.025 -31.62 17.799
26 "MD" -28.153 -33.798 18.263
27 "MD" -25.222 -35.87 18.721
28 "MD" -22.626 -37.836 19.067
29 "MD" -19.754 -40.563 18.908
30 "MD" -16.531 -41.685 19.012
31 "MD" -13.779 -43.29 17.874
32 "MD" -11.032 -45.155 18.109
33 "MD" -7.717 -44.761 17.297
34 "MD" -4.945 -43.746 15.29
35 "MD" -1.271 -43.308 14.331
36 "MD" 1.511 -41.749 13.523
37 "MD" 4.763 -41.969 14.42
38 "MD" 7.296 -38.888 13.535
39 "MD" 10.628 -38.145 14.012
40 "MD" 14.304 -37.44 14.005
41 "MD" 17.329 -36.215 13.695
42 "MD" 20.878 -33.893 13.404
43 "MD" 23.35 -32.467 13.064
44 "MD" 26.126 -30.402 12.984
45 "MD" 29.336 -29.325 12.407
46 "MD" 31.377 -25.827 12.089
47 "MD" 34.554 -23.129 12.282
48 "MD" 37.355 -21.34 12.184
49 "MD" 38.227 -18.217 11.139
50 "MD" 38.851 -14.797 10.043
51 "MD" 40.143 -11.927 9.855
52 "MD" 41.97 -9.212 9.567
53 "MD" 44.043 -5.967 8.471
54 "MD" 43.937 -2.4 7.373
55 "MD" 43.521 0.324 6.244
56 "MD" 42.76 3.545 6.558
57 "MD" 42.433 6.525 5.904
58 "MD" 42.789 10.442 6.242
59 "MD" 41.521 13.36 4.556
60 "MD" 39.932 16.83 2.655
61 "MD" 37.345 19.052 3.73
62 "MD" 35.792 22.174 3.365
63 "MD" 34.305 24.972 2.2
64 "MD" 31.003 26.813 2.074
65 "MD" 30.082 29.937 0.645
66 "MD" 26.348 30.973 1.485
67 "MD" 23.667 33.074 0.434
68 "MD" 20.64 35.814 1.108
69 "MD" 17.479 35.414 -0.391
70 "MD" 13.87 37.109 0.167
71 "MD" 10.256 38.222 0.215
72 "MD" 7.225 38.69 -1.126
73 "MD" 3.537 39.555 -0.366
74 "MD" 0.503 39.819 -1.997
75 "MD" -3.426 39.397 -1.716
76 "MD" -6.482 38.53 -2.456
77 "MD" -9.827 37.765 -2.306
78 "MD" -13.261 38.24 -1.82
79 "MD" -16.224 36.178 -2.056
80 "MD" -19.301 35.524 -1.857
81 "MD" -22.38 33.292 -2.693
82 "MD" -25.372 32.436 -1.815
83 "MD" -27.721 30.539 -2.302
84 "MD" -29.698 27.341 -2.664
85 "MD" -33.04 27.075 -3.647
86 "MD" -34.826 23.558 -3.637
87 "MD" -37.104 20.577 -4.279
88 "MD" -38.837 18.086 -4.083
89 "MD" -41.402 15 -3.46
90 "MD" -40.25 11.325 -4.377
91 "MD" -40.939 7.286 -4.644
92 "MD" -41.251 3.62 -5.477
93 "MD" -41.363 0.676 -5.203
94 "MD" -41.87 -2.928 -6.071
95 "MD" -40.921 -5.645 -7.205
96 "MD" -40.849 -8.727 -8.107
97 "MD" -38.762 -11.827 -8.54
98 "MD" -37.744 -14.532 -8.592
99 "MD" -37.386 -18.119 -9.246
100 "MD" -36.257 -21.469 -10.114
101 "MD" -33.847 -23.896 -12.015
102 "MD" -31.054 -25.401 -11.319
103 "MD" -28.527 -28.574 -11.412
104 "MD" -25.947 -30.104 -11.631
105 "MD" -23.425 -33.208 -13.078
106 "MD" -20.525 -34.142 -12.88
107 "MD" -18.273 -36.047 -13.327
108 "MD" -15.216 -37.599 -14.031
109 "MD" -12.216 -39.29 -13.811
110 "MD" -8.943 -42.467 -14.791
111 "MD" -5.429 -42.57 -14.978
112 "MD" -2.229 -42.447 -14.101
113 "MD" 1.107 -43.667 -14.434
114 "MD" 4.293 -44.639 -15.571
115 "MD" 7.714 -46.194 -15.605
116 "MD" 10.468 -44.909 -16.274
117 "MD" 13.888 -43.13 -15.671
118 "MD" 16.592 -41.618 -16.504
119 "MD" 20.135 -40.96 -15.001
120 "MD" 22.535 -38.127 -16.21
121 "MD" 25.619 -36.078 -15.934
122 "MD" 28.065 -33.845 -16.514
123 "MD" 30.827 -32.338 -16.387
124 "MD" 33.217 -30.39 -16.142
125 "MD" 35.333 -27.639 -16.824
126 "MD" 36.94 -24.756 -17.671
127 "MD" 37.26 -21.672 -18.93
128 "MD" 37.371 -18.281 -19.917
129 "MD" 38.352 -14.542 -20.152
130 "MD" 39.167 -11.73 -20.093
131 "MD" 39.364 -8.519 -20.639
132 "MD" 40.534 -5.217 -20.543
133 "MD" 41.019 -1.945 -22.069
134 "MD" 41.71 1.394 -21.124
135 "MD" 41.521 4.349 -22.29
136 "MD" 39.082 7.479 -22.985
137 "MD" 39.396 10.124 -24.92
138 "MD" 37.721 12.786 -24.271
139 "MD" 35.846 15.573 -24.323
140 "MD" 34.181 18.948 -23.125
141 "MD" 33.801 22.611 -23.186
142 "MD" 31.684 24.76 -22.538
143 "MD" 31.028 28.23 -23.214
144 "MD" 28.949 31.147 -23.907
145 "MD" 27.842 34.28 -23.123
146 "MD" 25.373 36.712 -23.908
147 "MD" 23.591 39.689 -25.663
148 "MD" 21.883 42.462 -25.898
149 "MD" 19.413 45.057 -26.368
150 "MD" 17.023 48.121 -26.609
151 "MD" 15.951 50.959 -26.903
152 "MD" 15.057 54.225 -26.091
153 "MD" 13.952 57.488 -26.454
154 "MD" 14.268 61.394 -27.575
155 "MD" 13.956 63.842 -27.718
156 "MD" 13.384 67.446 -28.661
157 "MD" 12.983 70.916 -30.762
158 "MD" 12.496 73.43 -32.79
159 "MD" 11.129 76.436 -33.92
160 "MD" 9.938 80.361 -32.873
161 "MD" 9.652 83.455 -36.21
162 "MD" 9.323 85.665 -37.097
163 "MD" 7.875 88.894 -38.864
164 "MD" 8.588 92.324 -39.661
165 "MD" 9.523 95.597 -40.607
166 "MD" 10.338 98.505 -41.788
167 "MD" 9.803 96.672 -48.205
-19 "MD" 9.368 93.706 27.292
-18 "MD" 8.194 91.003 27.353
-17 "MD" 5.972 88.323 26.501
-16 "MD" 4.682 85.232 27.689
-15 "MD" 2.702 82.444 28.234
-14 "MD" 1.373 79.49 28.233
-13 "MD" -1.227 77.435 28.585
-12 "MD" -2.234 73.716 30.132
-11 "MD" -4.829 71.812 30.643
-10 "MD" -6.664 69.391 30.24
-9 "MD" -9.296 67.456 29.068
-8 "MD" -9.379 63.9 28.049
-7 "MD" -12.815 62.632 26.614
-6 "MD" -14.007 59.351 25.845
-5 "MD" -15.497 57.024 24.508
-4 "MD" -16.757 54.049 23.885
-3 "MD" -18.333 51.415 23.555
-2 "MD" -20.253 48.741 23.489
-1 "MD" -22.149 46.403 20.842
0 "MD" -23.952 43.932 20.514
1 "MD" -26.629 41.532 19.584
2 "MD" -28.813 38.771 18.666
3 "MD" -29.185 35.632 19.796
4 "MD" -31.422 32.849 19.334
5 "MD" -32.544 30.065 18.882
6 "MD" -33.652 26.619 19.746
7 "MD" -34.357 22.994 21.469
8 "MD" -36.842 20.267 21.389
9 "MD" -38.427 17.477 21.511
10 "MD" -39.042 13.926 21.706
11 "MD" -39.625 10.864 21.642
12 "MD" -40.584 8.069 22.093
13 "MD" -42.421 5.355 21.844
14 "MD" -42.359 1.815 21.047
15 "MD" -41.636 -1.756 21.125
16 "MD" -40.406 -5.321 21.941
17 "MD" -40.811 -9.027 22.68
18 "MD" -38.422 -11.943 22.3
19 "MD" -38.757 -15.807 21.245
20 "MD" -36.638 -18.792 21.807
21 "MD" -36.335 -22.048 21.896
22 "MD" -35.3 -24.903 20.358
23 "MD" -34.732 -27.733 19.366
24 "MD" -31.981 -30.785 19.984
25 "MD" -29.639 -32.883 19.297
26 "MD" -26.195 -34.507 18.989
27 "MD" -23.769 -36.978 19.842
28 "MD" -21.02 -38.154 19.288
29 "MD" -18.728 -41.284 18.955
30 "MD" -15.311 -41.881 19.604
31 "MD" -12.311 -43.071 19.784
32 "MD" -9.671 -44.808 19.014
33 "MD" -6.489 -44.674 17.581
34 "MD" -3.765 -43.776 15.254
35 "MD" -0.352 -43.012 14.816
36 "MD" 2.361 -41.586 13.873
37 "MD" 5.592 -41.719 14.405
38 "MD" 8.993 -39.581 13.881
39 "MD" 12.289 -38.125 13.368
40 "MD" 15.42 -36.715 13.85
41 "MD" 18.668 -35.69 12.996
42 "MD" 21.36 -34.195 13.213
43 "MD" 24.079 -32.129 12.722
44 "MD" 26.247 -29.955 12.534
45 "MD" 28.903 -28.157 12.175
46 "MD" 31.58 -25.58 12.664
47 "MD" 33.803 -23.557 12.238
48 "MD" 36.625 -21.556 12.076
49 "MD" 37.653 -18.338 11.259
50 "MD" 38.036 -14.927 11.408
51 "MD" 39.402 -12.228 9.799
52 "MD" 40.843 -8.879 9.136
53 "MD" 41.676 -6.209 7.588
54 "MD" 42.456 -3.111 6.095
55 "MD" 43.108 0.722 6.44
56 "MD" 42.501 3.454 6.505
57 "MD" 41.875 6.705 7.025
58 "MD" 42.877 10.108 7.292
59 "MD" 41.839 13.599 5.644
60 "MD" 39.745 17.277 3.011
61 "MD" 37.67 19.715 4.865
62 "MD" 36.389 22.771 4.329
63 "MD" 34.554 25.402 4.287
64 "MD" 31.499 28.23 3.173
65 "MD" 28.938 30.064 2.477
66 "MD" 25.771 30.921 3.14
67 "MD" 23.552 32.799 1.482
68 "MD" 20.54 35.909 2.937
69 "MD" 17.617 35.7 1.662
70 "MD" 14.546 37.654 1.605
71 "MD" 10.529 38.201 1.814
72 "MD" 7.099 39.485 0.64
73 "MD" 3.906 39.567 0.431
74 "MD" 0.67 40.449 -0.209
75 "MD" -2.484 39.144 0.061
76 "MD" -5.567 39.564 -1.494
77 "MD" -8.538 37.762 -1.836
78 "MD" -12.58 37.752 -2.68
79 "MD" -16.02 37.585 -2.972
80 "MD" -19.771 35.804 -2.748
81 "MD" -22.2 33.303 -3.624
82 "MD" -25.461 32.362 -2.802
83 "MD" -28.021 29.717 -4.153
84 "MD" -30.399 28.062 -4.492
85 "MD" -32.746 25.808 -5.597
86 "MD" -35.654 23.851 -5.566
87 "MD" -36.939 20.187 -5.2
88 "MD" -38.504 17.251 -5.758
89 "MD" -39.827 13.951 -5.46
90 "MD" -40.865 11.141 -4.972
91 "MD" -41.14 7.404 -4.677
92 "MD" -41.944 3.86 -4.615
93 "MD" -41.995 1.225 -6.189
94 "MD" -42.863 -2.444 -6.509
95 "MD" -42.982 -5.819 -7.625
96 "MD" -41.552 -8.845 -8.562
97 "MD" -39.972 -11.469 -8.405
98 "MD" -38.7 -14.703 -8.12
99 "MD" -38.805 -18.241 -7.546
100 "MD" -36.213 -20.439 -8.797
101 "MD" -34.174 -23.672 -10.866
102 "MD" -31.581 -25.492 -10.057
103 "MD" -29.275 -27.631 -10.42
104 "MD" -27.022 -31.224 -10.246
105 "MD" -23.731 -33.549 -11.984
106 "MD" -20.376 -34.418 -11.34
107 "MD" -18.258 -36.328 -11.034
108 "MD" -15.382 -38.138 -12.748
109 "MD" -12.138 -39.438 -12.776
110 "MD" -9.221 -42.118 -13.884
111 "MD" -5.998 -42.808 -14.462
112 "MD" -2.706 -43.01 -14.079
113 "MD" 0.852 -43.982 -14.209
114 "MD" 4.257 -43.721 -15.603
115 "MD" 7.538 -45.248 -15.996
116 "MD" 11.246 -45.097 -17.591
117 "MD" 14.121 -43.129 -15.56
118 "MD" 16.745 -41.139 -16.273
119 "MD" 20.481 -40.357 -15.089
120 "MD" 22.368 -38.012 -15.707
121 "MD" 25.101 -35.134 -14.949
122 "MD" 27.509 -33.326 -15.577
123 "MD" 30.368 -31.737 -15.632
124 "MD" 32.27 -28.947 -15.795
125 "MD" 33.891 -26.153 -16.824
126 "MD" 36.004 -23.476 -18.06
127 "MD" 37.245 -20.691 -20.078
128 "MD" 37.239 -17.524 -21.256
129 "MD" 39.038 -14.398 -20.886
130 "MD" 39.636 -11.722 -20.807
131 "MD" 39.391 -8.457 -21.108
132 "MD" 40.839 -4.869 -20.43
133 "MD" 40.898 -1.194 -21.287
134 "MD" 41.963 1.913 -21.059
135 "MD" 42.621 4.599 -22.293
136 "MD" 40.681 7.921 -23.077
137 "MD" 41.668 11.048 -24.44
138 "MD" 40.122 13.892 -23.895
139 "MD" 37.656 16.507 -23.32
140 "MD" 36.762 20.084 -22.691
141 "MD" 34.577 23.104 -21.298
142 "MD" 32.836 25.603 -21.13
143 "MD" 31.726 29.043 -20.705
144 "MD" 29.685 31.647 -21.33
145 "MD" 29.32 34.808 -20.949
146 "MD" 27.741 38.029 -22.441
147 "MD" 25.024 40.758 -23.456
148 "MD" 23.494 43.176 -24.259
149 "MD" 21.984 45.909 -24.834
150 "MD" 19.627 48.433 -25.338
151 "MD" 17.589 50.751 -26.372
152 "MD" 16.094 53.797 -27.305
153 "MD" 13.261 55.981 -27.139
154 "MD" 11.745 58.928 -27.782
155 "MD" 9.394 61.636 -27.52
156 "MD" 7.573 64.445 -29.494
157 "MD" 5.431 66.602 -30.34
158 "MD" 4.173 69.287 -31.652
159 "MD" 1.759 72.034 -32.083
160 "MD" -0.195 73.349 -34.247
161 "MD" -0.602 77.276 -35.343
162 "MD" -3.574 78.53 -37.061
163 "MD" -5.153 81.083 -38.224
164 "MD" -6.61 84.093 -39.634
165 "MD" -7.683 86.646 -42.403
166 "MD" -9.579 88.002 -44.729
167 "MD" -7.378 92.135 -53.369
-19 "MD" 5.683 100.753 26.511
-18 "MD" 4.687 97.268 25.121
-17 "MD" 4.078 93.826 24.29
-16 "MD" 3.182 91.062 23.519
-15 "MD" 2.612 87.983 22.521
-14 "MD" 0.514 85.705 21.871
-13 "MD" -0.847 81.415 23.489
-12 "MD" -2.218 79.169 21.883
-11 "MD" -2.99 75.548 21.505
-10 "MD" -4.705 73.081 20.354
-9 "MD" -7.494 70.364 18.976
-8 "MD" -8.917 67.78 18.521
-7 "MD" -9.793 64.201 19.022
-6 "MD" -12.116 61.845 19.253
-5 "MD" -13.6 59.168 18.454
-4 "MD" -14.717 55.56 18.625
-3 "MD" -16.281 52.789 19.018
-2 "MD" -17.753 50.466 19.875
-1 "MD" -19.835 47.875 20.462
0 "MD" -22.667 45.408 20.036
1 "MD" -24 42.219 20.36
2 "MD" -26.285 39.783 20.345
3 "MD" -26.648 36.441 21.314
4 "MD" -28.655 33.928 21.585
5 "MD" -29.987 31.237 21.182
6 "MD" -31.799 26.823 22.322
7 "MD" -33.31 23.358 23.164
8 "MD" -35.599 20.88 22.163
9 "MD" -36.131 17.353 22.307
10 "MD" -37.249 14.081 22.447
11 "MD" -38.694 11.929 22.074
12 "MD" -39.8 8.544 21.632
13 "MD" -42.148 5.385 21.39
14 "MD" -41.732 1.68 20.358
15 "MD" -42.112 -1.197 22.37
16 "MD" -40.909 -3.91 23.458
17 "MD" -41.367 -7.244 23.822
18 "MD" -39.322 -11.135 23.26
19 "MD" -38.534 -14.895 21.995
20 "MD" -36.344 -17.613 22.689
21 "MD" -36.102 -21.054 21.47
22 "MD" -34.905 -24.348 20.018
23 "MD" -33.6 -27.153 19.226
24 "MD" -31.666 -30.067 19.3
25 "MD" -29.762 -32.256 19.166
26 "MD" -27.286 -34.715 18.445
27 "MD" -23.536 -36.889 18.134
28 "MD" -20.913 -39.115 18.593
29 "MD" -18.623 -41.515 18.322
30 "MD" -14.895 -42.87 17.508
31 "MD" -11.851 -43.336 17.337
32 "MD" -8.912 -45.405 16.375
33 "MD" -5.634 -44.385 14.794
34 "MD" -2.521 -45.118 13.75
35 "MD" 0.794 -42.732 14.188
36 "MD" 3.619 -41.617 12.854
37 "MD" 6.907 -41.486 14.088
38 "MD" 10.025 -39.92 13.097
39 "MD" 12.562 -38.317 13.893
40 "MD" 15.552 -36.532 14.595
41 "MD" 18.579 -35.607 13.333
42 "MD" 21.735 -35.03 12.791
43 "MD" 25.049 -33.461 12.362
44 "MD" 26.978 -30.887 12.995
45 "MD" 29.827 -29.105 11.872
46 "MD" 31.764 -25.694 11.431
47 "MD" 34.325 -23.831 11.614
48 "MD" 37.323 -21.444 11.724
49 "MD" 37.938 -18.316 10.584
50 "MD" 38.432 -14.818 9.043
51 "MD" 39.761 -11.698 8.495
52 "MD" 41.947 -8.9 8.464
53 "MD" 43.154 -6.224 7.178
54 "MD" 42.729 -2.506 7.22
55 "MD" 43.494 -0.069 7.353
56 "MD" 42.753 3.96 7.486
57 "MD" 41.798 7.131 8.458
58 "MD" 42.524 11.487 8.117
59 "MD" 40.653 14.84 7.021
60 "MD" 38.789 17.911 4.991
61 "MD" 36.045 20.386 6.23
62 "MD" 34.577 23.208 5.733
63 "MD" 32.964 25.458 5.758
64 "MD" 30.522 28.248 3.566
65 "MD" 28.07 30.236 2.997
66 "MD" 25.294 31.612 3.322
67 "MD" 22.584 33.672 2.159
68 "MD" 19.546 36.442 2.685
69 "MD" 16.164 36.704 0.443
70 "MD" 13.109 38.159 0.551
71 "MD" 9.74 38.644 0.796
72 "MD" 5.891 39.765 0.744
73 "MD" 2.657 39.1 -0.303
74 "MD" -0.791 39.622 -1.281
75 "MD" -3.847 39.177 -1.636
76 "MD" -6.861 38.342 -1.95
77 "MD" -9.772 38.719 -2.282
78 "MD" -13.167 38.589 -2.29
79 "MD" -16.813 37.707 -2.621
80 "MD" -19.842 36.237 -2.346
81 "MD" -22.278 33.753 -2.849
82 "MD" -25.405 32.562 -2.067
83 "MD" -27.685 29.659 -2.509
84 "MD" -30.874 27.681 -2.768
85 "MD" -33.089 25.71 -3.406
86 "MD" -36.175 24.091 -4.287
87 "MD" -37.746 20.887 -3.175
88 "MD" -39.238 17.906 -3.978
89 "MD" -41.606 14.804 -3.009
90 "MD" -41.004 11.698 -4.238
91 "MD" -41.702 7.698 -4.757
92 "MD" -42.603 4.517 -5.543
93 "MD" -43.785 1.387 -5.988
94 "MD" -43.795 -1.634 -6.921
95 "MD" -43.49 -5.273 -8.789
96 "MD" -42.346 -8.146 -9.418
97 "MD" -40.341 -10.922 -9.775
98 "MD" -39.185 -14.064 -10.031
99 "MD" -39.2 -17.615 -9.939
100 "MD" -36.084 -19.983 -10.231
101 "MD" -34.529 -22.858 -12.232
102 "MD" -31.915 -24.703 -11.62
103 "MD" -29.909 -27.976 -11.952
104 "MD" -27.698 -31.148 -12.469
105 "MD" -25.035 -33.553 -13.142
106 "MD" -22.44 -34.87 -12.692
107 "MD" -19.246 -35.941 -11.801
108 "MD" -16.092 -37.618 -13.438
109 "MD" -12.627 -39.285 -13.408
110 "MD" -9.667 -41.588 -14.369
111 "MD" -6.744 -41.777 -14.215
112 "MD" -3.387 -41.724 -13.75
113 "MD" 0.104 -43.106 -14.31
114 "MD" 3.484 -45.013 -15.106
115 "MD" 6.529 -44.378 -15.375
116 "MD" 10.043 -44.615 -16.058
117 "MD" 13.094 -43.483 -16.067
118 "MD" 16.037 -41.418 -16.26
119 "MD" 19.292 -41.131 -14.822
120 "MD" 22.436 -38.245 -15.272
121 "MD" 24.703 -36.33 -14.439
122 "MD" 27.232 -34.2 -15.41
123 "MD" 29.311 -32.136 -15.535
124 "MD" 32.369 -29.885 -14.964
125 "MD" 34.262 -27.38 -15.738
126 "MD" 36.402 -25.541 -16.969
127 "MD" 36.568 -22.001 -17.101
128 "MD" 36.793 -18.214 -18.807
129 "MD" 38.769 -15.7 -17.863
130 "MD" 38.672 -11.939 -18.974
131 "MD" 40.374 -9.011 -18.632
132 "MD" 40.925 -5.652 -19.029
133 "MD" 41.668 -1.983 -19.52
134 "MD" 42.537 1.121 -18.078
135 "MD" 42.331 4.121 -18.798
136 "MD" 40.18 7.286 -19.573
137 "MD" 41.708 10.852 -20.343
138 "MD" 39.874 13.623 -19.926
139 "MD" 37.732 17.128 -20.058
140 "MD" 36.293 20.345 -19.947
141 "MD" 36.025 23.392 -19.648
142 "MD" 33.693 26.134 -19.522
143 "MD" 32.993 29.604 -19.555
144 "MD" 30.886 32.477 -20.169
145 "MD" 29.741 35.818 -20.367
146 "MD" 27.589 38.478 -22.197
147 "MD" 25.209 40.405 -23.066
148 "MD" 24.029 43.187 -23.714
149 "MD" 22.321 45.754 -25.522
150 "MD" 19.814 47.589 -27.488
151 "MD" 19.268 51.497 -27.678
152 "MD" 16.424 53.458 -28.682
153 "MD" 14.42 56.093 -30.248
154 "MD" 13.689 58.206 -33.331
155 "MD" 13.172 60.926 -34.4
156 "MD" 11.892 63.083 -36.017
157 "MD" 10.983 64.896 -39.27
158 "MD" 9.696 66.849 -41.493
159 "MD" 8.046 69.92 -42.853
160 "MD" 7.065 72.887 -44.071
161 "MD" 5.126 73.726 -47.256
162 "MD" 4.386 76.227 -48.86
163 "MD" 2.581 78.935 -50.56
164 "MD" 1.671 81.584 -52.315
165 "MD" 0.88 83.501 -55.425
166 "MD" -0.312 85.243 -57.567
167 "MD" 5.043 82.722 -60.383
-19 "MD" 11.107 98.283 22.844
-18 "MD" 8.949 95.595 21.816
-17 "MD" 7.029 92.477 19.682
-16 "MD" 6.085 89.864 18.868
-15 "MD" 4.419 87.05 19.525
-14 "MD" 3.263 84.298 18.543
-13 "MD" 1.26 81.404 18.556
-12 "MD" -0.909 78.797 18.31
-11 "MD" -2.338 75.664 18.952
-10 "MD" -5.784 73.539 19.329
-9 "MD" -7.794 70.702 19.807
-8 "MD" -8.551 67.557 19.724
-7 "MD" -10.529 65.449 19.646
-6 "MD" -10.998 61.695 19.155
-5 "MD" -12.447 58.614 19.424
-4 "MD" -13.688 55.878 20.248
-3 "MD" -14.671 52.911 20.926
-2 "MD" -16.208 50.225 21.995
-1 "MD" -17.589 47.024 21.75
0 "MD" -19.868 44.181 20.949
1 "MD" -22.151 41.167 21.209
2 "MD" -24.159 38.725 20.802
3 "MD" -25.16 35.015 21.892
4 "MD" -28.022 32.746 22.56
5 "MD" -29.512 30.074 23.356
6 "MD" -30.246 26.646 22.73
7 "MD" -31.752 23.568 22.642
8 "MD" -34.49 21.147 22.279
9 "MD" -34.769 18.234 22.177
10 "MD" -36.964 15.441 22.175
11 "MD" -39.525 12.389 22.564
12 "MD" -40.581 9.242 21.962
13 "MD" -41.042 6.169 20.711
14 "MD" -40.594 2.64 20.188
15 "MD" -40.475 -0.592 21.078
16 "MD" -39.974 -4.931 18.901
17 "MD" -40.796 -8.271 20.184
18 "MD" -38.751 -11.286 20.906
19 "MD" -39.237 -15.15 20.286
20 "MD" -36.452 -18.225 21.57
21 "MD" -35.928 -21.57 20.98
22 "MD" -35.513 -24.817 20.379
23 "MD" -33.921 -27.583 19.948
24 "MD" -32.96 -30.711 19.619
25 "MD" -29.916 -32.31 19.849
26 "MD" -27.429 -34.841 19.605
27 "MD" -24.385 -37.289 19.705
28 "MD" -21.448 -39.413 19.135
29 "MD" -18.971 -40.752 18.79
30 "MD" -15.43 -41.648 19.353
31 "MD" -12.76 -42.693 18.24
32 "MD" -9.714 -44.902 17.812
33 "MD" -6.67 -45.82 16.471
34 "MD" -3.585 -44.145 15.9
35 "MD" -0.789 -43.111 14.664
36 "MD" 1.821 -42.193 13.093
37 "MD" 5.796 -41.723 14.474
38 "MD" 8.543 -40.365 14.499
39 "MD" 11.354 -39.06 13.807
40 "MD" 14.547 -37.262 14.264
41 "MD" 18.241 -36.401 14.362
42 "MD" 21.442 -34.924 13.944
43 "MD" 23.885 -33.401 12.931
44 "MD" 26.237 -30.784 13.385
45 "MD" 28.715 -29.532 12.504
46 "MD" 30.868 -26.953 11.77
47 "MD" 33.693 -24.278 11.921
48 "MD" 36.612 -22.076 11.765
49 "MD" 38.225 -19.234 11.383
50 "MD" 38.434 -15.783 11.786
51 "MD" 39.776 -13.449 11.491
52 "MD" 42.075 -10.199 10.062
53 "MD" 44.111 -6.563 8.794
54 "MD" 43.225 -3.253 7.752
55 "MD" 43.333 0.238 7.758
56 "MD" 42.425 3.549 6.94
57 "MD" 42.34 6.509 7.203
58 "MD" 41.533 10.735 5.902
59 "MD" 40.435 13.652 5.507
60 "MD" 39.942 16.989 3.946
61 "MD" 37.431 18.551 5.178
62 "MD" 35.747 22.387 4.566
63 "MD" 33.757 26.014 4.14
64 "MD" 30.515 27.539 4.12
65 "MD" 28.907 30.31 3.741
66 "MD" 25.257 31.383 4.25
67 "MD" 22.641 33.546 3.661
68 "MD" 19.523 36.278 3.968
69 "MD" 16.794 35.816 2.809
70 "MD" 13.743 37.317 2.86
71 "MD" 10.131 38.233 2.672
72 "MD" 6.783 38.362 1.164
73 "MD" 3.115 39.497 2.082
74 "MD" -0.297 38.931 0.955
75 "MD" -3.412 39.295 -0.101
76 "MD" -6.253 39.093 -0.984
77 "MD" -9.508 38.635 0.41
78 "MD" -13.18 37.877 -0.714
79 "MD" -16.679 37.494 -0.748
80 "MD" -19.367 35.35 -1.102
81 "MD" -22.273 33.302 -2.572
82 "MD" -25.229 32.027 -1.853
83 "MD" -27.81 29.412 -2.382
84 "MD" -30.809 27.891 -2.906
85 "MD" -32.483 25.557 -3.304
86 "MD" -35.848 23.613 -3.887
87 "MD" -36.963 20.424 -3.212
88 "MD" -38.688 17.416 -4.305
89 "MD" -41.543 14.55 -3.893
90 "MD" -40.94 11.628 -4.845
91 "MD" -41.341 8.054 -4.798
92 "MD" -41.673 4.18 -5.691
93 "MD" -42.651 0.494 -6.099
94 "MD" -42.276 -2.68 -7.556
95 "MD" -42.401 -5.745 -7.684
96 "MD" -40.723 -9.022 -10.096
97 "MD" -38.606 -11.899 -10.835
98 "MD" -38.223 -14.963 -9.763
99 "MD" -38.033 -18.254 -9.692
100 "MD" -35.516 -20.952 -10.229
101 "MD" -33.637 -24.034 -11.668
102 "MD" -31.223 -25.878 -11.01
103 "MD" -29.43 -29.043 -10.89
104 "MD" -27.43 -31.688 -11.239
105 "MD" -24.241 -33.7 -11.95
106 "MD" -21.427 -34.642 -11.123
107 "MD" -19.335 -36.936 -10.654
108 "MD" -15.906 -37.927 -12.17
109 "MD" -12.221 -39.55 -12.056
110 "MD" -9.186 -41.643 -12.82
111 "MD" -6.179 -41.749 -13.058
112 "MD" -2.272 -41.837 -12.271
113 "MD" 0.578 -42.981 -13.148
114 "MD" 4.226 -43.929 -13.92
115 "MD" 7.158 -44.16 -15.29
116 "MD" 10.55 -44.256 -16.669
117 "MD" 13.794 -42.423 -15.673
118 "MD" 16.6 -40.835 -14.892
119 "MD" 19.738 -39.984 -13.424
120 "MD" 22.26 -37.695 -14.358
121 "MD" 25.325 -35.354 -14.234
122 "MD" 27.772 -33.436 -15.044
123 "MD" 29.605 -31.189 -14.568
124 "MD" 32.476 -28.791 -14.443
125 "MD" 33.385 -25.684 -15.126
126 "MD" 36.03 -23.625 -16.112
127 "MD" 36.48 -20.573 -17.914
128 "MD" 36.197 -17.299 -18.905
129 "MD" 37.551 -13.944 -19.209
130 "MD" 39.277 -11.139 -19.374
131 "MD" 39.151 -7.853 -19.66
132 "MD" 40.224 -4.511 -19.272
133 "MD" 40.337 -1.437 -20.135
134 "MD" 41.565 1.973 -18.803
135 "MD" 41.03 5.14 -19.459
136 "MD" 38.809 8.133 -20.571
137 "MD" 40.254 11.81 -22.107
138 "MD" 39.291 14.583 -21.705
139 "MD" 36.358 17.636 -21.223
140 "MD" 35.43 20.792 -20.521
141 "MD" 34.239 23.519 -20.306
142 "MD" 32.193 26.17 -19.933
143 "MD" 31.941 29.661 -20.07
144 "MD" 30.27 32.619 -19.816
145 "MD" 30.043 36.564 -19.816
146 "MD" 28.457 40.111 -20.57
147 "MD" 26.722 42.32 -21.513
148 "MD" 23.385 44.493 -21.311
149 "MD" 22.183 47.345 -21.852
150 "MD" 20.704 49.445 -24.616
151 "MD" 18.467 51.905 -24.915
152 "MD" 17.132 54.725 -25.988
153 "MD" 14.858 56.981 -27.118
154 "MD" 12.988 59.293 -27.64
155 "MD" 11.172 61.567 -28.519
156 "MD" 9.19 64.205 -30.109
157 "MD" 7.27 65.338 -32.236
158 "MD" 3.858 66.41 -33.101
159 "MD" 1.422 67.714 -35.34
160 "MD" -1.353 69.864 -36.147
161 "MD" -4.583 71.021 -36.16
162 "MD" -7.135 71.743 -37.572
163 "MD" -10.072 73.283 -38.414
164 "MD" -12.947 75.644 -39.35
165 "MD" -16.246 76.447 -41.626
166 "MD" -17.975 78.506 -43.16
167 "MD" -15.87 78.973 -51.797
-19 "MD" 17.146 93.623 19.593
-18 "MD" 15.797 90.707 19.139
-17 "MD" 14.344 87.731 18.779
-16 "MD" 13.059 84.69 18.494
-15 "MD" 10.393 82.625 18.964
-14 "MD" 8.883 79.209 18.238
-13 "MD" 5.997 77.197 18.611
-12 "MD" 4.112 75.031 19.372
-11 "MD" 2.571 72.564 19.254
-10 "MD" -0.068 69.886 19.553
-9 "MD" -3.211 67.881 19.082
-8 "MD" -5.173 65.1 19.476
-7 "MD" -6.732 62.314 19.412
-6 "MD" -9.431 59.621 18.757
-5 "MD" -10.789 56.947 20.02
-4 "MD" -13.126 53.942 19.905
-3 "MD" -14.928 51.636 19.753
-2 "MD" -17.098 48.875 19.64
-1 "MD" -17.846 45.922 19.953
0 "MD" -20.25 43.681 18.595
1 "MD" -23.378 41.444 19.58
2 "MD" -25.622 38.861 18.951
3 "MD" -26.796 35.862 20.169
4 "MD" -28.823 33.639 20.374
5 "MD" -30.29 30.793 20.606
6 "MD" -31.115 27.321 21.538
7 "MD" -32.234 23.983 22.653
8 "MD" -34.744 21.312 22.208
9 "MD" -34.827 18.321 23.925
10 "MD" -35.843 14.92 24.077
11 "MD" -37.18 12.259 22.424
12 "MD" -38.806 9.287 22.802
13 "MD" -39.824 5.863 21.623
14 "MD" -39.509 2.993 21.96
15 "MD" -40.162 0.012 21.426
16 "MD" -39.464 -4.255 21.627
17 "MD" -40.197 -7.475 22.096
18 "MD" -39.522 -11.077 22.543
19 "MD" -38.238 -14.46 20.836
20 "MD" -36.382 -17.219 21.444
21 "MD" -36.155 -20.448 21.318
22 "MD" -35.486 -23.686 20.085
23 "MD" -35.079 -27.114 18.779
24 "MD" -32.751 -29.158 19.401
25 "MD" -30.153 -31.596 18.125
26 "MD" -27.461 -33.582 18.64
27 "MD" -24.431 -35.281 19.016
28 "MD" -21.538 -37.08 18.664
29 "MD" -19.026 -39.169 18.367
30 "MD" -16.311 -41.64 18.557
31 "MD" -13.247 -42.988 19.432
32 "MD" -10.218 -44.488 18.245
33 "MD" -6.645 -43.819 17.428
34 "MD" -3.743 -44.687 16.608
35 "MD" -0.051 -42.752 15.371
36 "MD" 2.743 -41.336 14.75
37 "MD" 5.939 -40.981 15.429
38 "MD" 9.05 -38.566 14.219
39 "MD" 12.276 -38.275 14.779
40 "MD" 15.01 -36.623 14.772
41 "MD" 18.348 -35.42 15.053
42 "MD" 21.173 -34.229 14.404
43 "MD" 23.483 -31.893 13.844
44 "MD" 26.132 -29.716 13.555
45 "MD" 28.813 -28.402 12.908
46 "MD" 30.738 -25.99 12.32
47 "MD" 33.712 -24.046 12.574
48 "MD" 36.704 -22.063 12.21
49 "MD" 37.887 -18.482 11.299
50 "MD" 38.325 -15.513 10.031
51 "MD" 39.974 -12.957 9.597
52 "MD" 41.96 -9.888 9.25
53 "MD" 43.388 -6.978 7.983
54 "MD" 42.221 -3.411 7.312
55 "MD" 41.636 -0.589 7.54
56 "MD" 42.026 2.769 6.081
57 "MD" 42.379 6.678 5.974
58 "MD" 42.8 11.024 5.701
59 "MD" 40.844 13.842 4.382
60 "MD" 39.618 16.386 4.074
61 "MD" 37.361 18.961 4.645
62 "MD" 35.942 21.582 3.902
63 "MD" 34.401 24.99 2.731
64 "MD" 31.888 26.435 3.14
65 "MD" 29.744 29.114 2.804
66 "MD" 26.519 30.876 2.902
67 "MD" 22.889 32.886 2.539
68 "MD" 20.322 35.354 3.118
69 "MD" 16.685 35.539 1.631
70 "MD" 13.917 37.09 1.637
71 "MD" 10.787 37.429 1.273
72 "MD" 7.489 39.105 1.049
73 "MD" 3.755 39.093 0.755
74 "MD" 0.31 38.772 -0.694
75 "MD" -3.112 37.964 -0.422
76 "MD" -5.69 37.746 -2.084
77 "MD" -8.892 37.747 -2.272
78 "MD" -12.545 37.56 -3.317
79 "MD" -16.139 37.033 -3.35
80 "MD" -18.832 35.901 -2.943
81 "MD" -21.746 33.379 -3.508
82 "MD" -24.708 32.269 -2.738
83 "MD" -27.584 29.388 -3.667
84 "MD" -30.192 27.179 -3.923
85 "MD" -33.094 26.019 -4.712
86 "MD" -35.147 22.863 -4.023
87 "MD" -37.207 20.354 -4.295
88 "MD" -38.535 16.73 -4.619
89 "MD" -40.313 13.78 -4.762
90 "MD" -40.225 10.93 -4.615
91 "MD" -41.129 7.645 -5.134
92 "MD" -42.04 3.746 -5.637
93 "MD" -41.03 1.032 -6.971
94 "MD" -41.751 -2.522 -6.987
95 "MD" -40.627 -6.268 -8.898
96 "MD" -40.541 -9.262 -10.288
97 "MD" -39.738 -12.1 -10.885
98 "MD" -38.611 -14.836 -9.029
99 "MD" -38.159 -18.216 -8.605
100 "MD" -35.542 -20.452 -9.273
101 "MD" -34.128 -23.465 -10.618
102 "MD" -31.348 -25.504 -9.692
103 "MD" -29.263 -28.12 -10.396
104 "MD" -27.009 -31.22 -11.05
105 "MD" -24.546 -33.438 -11.986
106 "MD" -21.76 -35.096 -11.94
107 "MD" -18.951 -37.56 -12.325
108 "MD" -16.057 -38.482 -11.908
109 "MD" -12.603 -39.244 -12.402
110 "MD" -9.546 -42.123 -12.942
111 "MD" -6.467 -41.772 -13.203
112 "MD" -3.234 -41.919 -12.656
113 "MD" 0.244 -42.449 -14.019
114 "MD" 3.527 -43.02 -14.145
115 "MD" 6.591 -43.809 -15.645
116 "MD" 9.999 -43.97 -16.691
117 "MD" 12.471 -42.077 -14.93
118 "MD" 15.565 -40.728 -15.673
119 "MD" 19.009 -40.204 -14.702
120 "MD" 21.395 -37.914 -15.372
121 "MD" 24.409 -35.901 -15.387
122 "MD" 26.573 -33.506 -15.771
123 "MD" 28.908 -31.071 -15.82
124 "MD" 31.713 -28.904 -15.709
125 "MD" 32.95 -25.814 -16.788
126 "MD" 35.612 -23.612 -17.614
127 "MD" 35.91 -20.416 -18.77
128 "MD" 35.853 -16.37 -19.403
129 "MD" 37.313 -13.573 -18.644
130 "MD" 37.564 -10.41 -21.127
131 "MD" 38.797 -7.504 -21.495
132 "MD" 40.192 -4.279 -21.852
133 "MD" 40.797 -1.42 -23.098
134 "MD" 41.655 1.734 -20.892
135 "MD" 41.759 4.781 -21.331
136 "MD" 39.464 8.113 -21.622
137 "MD" 40.198 11.818 -22.774
138 "MD" 38.488 14.207 -21.989
139 "MD" 37.461 17.365 -20.736
140 "MD" 35.008 20.255 -21.312
141 "MD" 34.977 23.61 -20.702
142 "MD" 33.151 26.378 -20.448
143 "MD" 31.991 30.023 -20.283
144 "MD" 30.605 32.917 -20.499
145 "MD" 29.383 35.769 -20.599
146 "MD" 26.248 38.528 -20.895
147 "MD" 23.479 40.288 -20.642
148 "MD" 23.029 43.729 -22.116
149 "MD" 21.121 47.245 -22.187
150 "MD" 19.616 49.238 -24.395
151 "MD" 17.458 51.766 -24.952
152 "MD" 15.902 54.065 -27.22
153 "MD" 13.579 55.76 -28.302
154 "MD" 12.582 58.807 -30.879
155 "MD" 10.706 60.107 -33.463
156 "MD" 9.332 63.558 -34.51
157 "MD" 6.451 64.198 -37.055
158 "MD" 2.657 64.924 -37.676
159 "MD" -0.756 65.174 -38.288
160 "MD" -4.052 65.182 -39.082
161 "MD" -5.927 67.943 -38.983
162 "MD" -9.287 68.372 -39.077
163 "MD" -12.414 69.848 -39.185
164 "MD" -14.743 71.64 -39.768
165 "MD" -16.923 74.316 -40.564
166 "MD" -19.25 76.679 -41.168
167 "MD" -26.887 77.312 -44.432
-19 "MD" 19.568 92.732 24.014
-18 "MD" 15.289 88.81 22.167
-17 "MD" 13.336 86.458 22.135
-16 "MD" 11.424 83.988 22.347
-15 "MD" 9.702 81.116 23.218
-14 "MD" 8.962 77.937 23.902
-13 "MD" 5.982 76.473 24.282
-12 "MD" 4.304 73.245 23.797
-11 "MD" 2.541 70.641 24.293
-10 "MD" 0.485 68.063 24.478
-9 "MD" -2.118 65.806 23.575
-8 "MD" -3.861 62.839 23.323
-7 "MD" -6.465 61.347 22.788
-6 "MD" -8.854 59.092 22.371
-5 "MD" -10.438 56.311 23.135
-4 "MD" -12.432 53.804 21.762
-3 "MD" -14.631 51.082 21.155
-2 "MD" -17.586 48.961 20.762
-1 "MD" -20.17 46.675 19.718
0 "MD" -22.541 44.24 19.192
1 "MD" -25.615 42.498 19.404
2 "MD" -27.732 39.781 18.884
3 "MD" -27.938 36.252 19.928
4 "MD" -29.878 33.235 20.813
5 "MD" -31.21 29.865 20.135
6 "MD" -31.966 26.952 20.302
7 "MD" -32.766 23.334 21.068
8 "MD" -34.973 20.032 21.352
9 "MD" -36.304 17.096 21.203
10 "MD" -36.656 13.845 22.104
11 "MD" -38.308 11 21.966
12 "MD" -39.179 7.665 20.729
13 "MD" -41.382 4.735 20.292
14 "MD" -40.89 1.005 19.708
15 "MD" -41.407 -2.408 20.307
16 "MD" -40.388 -5.625 21.18
17 "MD" -40.768 -9.254 20.57
18 "MD" -39.053 -12.014 21.379
19 "MD" -38.73 -15.554 20.504
20 "MD" -36.898 -18.401 21.685
21 "MD" -35.745 -21.369 22.324
22 "MD" -35.327 -24.902 21.791
23 "MD" -32.378 -26.612 20.734
24 "MD" -30.658 -29.284 20.495
25 "MD" -29.111 -32.386 19.681
26 "MD" -26.753 -34.655 20.682
27 "MD" -24.59 -37.389 21.079
28 "MD" -21.17 -38.07 19.358
29 "MD" -18.136 -40.301 19.337
30 "MD" -15.234 -42.592 18.86
31 "MD" -12.159 -43.45 19.475
32 "MD" -8.947 -45.457 18.637
33 "MD" -6.098 -45.56 17.574
34 "MD" -3.632 -45.008 14.881
35 "MD" -0.941 -43.294 14.35
36 "MD" 2.217 -40.81 13.547
37 "MD" 5.565 -40.67 13.79
38 "MD" 8.476 -39.29 12.714
39 "MD" 12.13 -37.966 13.554
40 "MD" 14.968 -36.705 13.732
41 "MD" 18.354 -35.861 14.554
42 "MD" 21.412 -35.18 14.62
43 "MD" 23.852 -32.715 14.282
44 "MD" 26.488 -30.727 13.273
45 "MD" 29.186 -28.758 12.434
46 "MD" 31.033 -25.875 12.205
47 "MD" 34.016 -23.685 11.969
48 "MD" 36.534 -22.287 11.315
49 "MD" 37.242 -18.799 10.254
50 "MD" 38.549 -15.336 8.687
51 "MD" 39.983 -11.992 8.231
52 "MD" 41.158 -9.502 7.326
53 "MD" 43.437 -6.762 5.633
54 "MD" 42.522 -3.452 6.212
55 "MD" 42.237 0.357 6.763
56 "MD" 42.471 3.885 5.902
57 "MD" 42.295 6.871 6.63
58 "MD" 43.082 10.663 6.272
59 "MD" 41.125 13.996 4.278
60 "MD" 39.496 17.017 2.721
61 "MD" 37.16 19.532 3.538
62 "MD" 36.168 22.805 2.897
63 "MD" 34.846 26.004 2.837
64 "MD" 31.384 27.399 2.469
65 "MD" 29.384 29.651 1.955
66 "MD" 26.341 31.536 1.935
67 "MD" 22.86 32.895 1.877
68 "MD" 20.421 35.889 2.469
69 "MD" 17.446 35.594 1.092
70 "MD" 14.966 37.675 0.581
71 "MD" 11.273 38.327 0.527
72 "MD" 8.089 40.116 0.196
73 "MD" 4.661 40.252 -0.311
74 "MD" 1.829 40.442 -0.983
75 "MD" -3.95 39.842 0.001
76 "MD" -6.97 38.898 -1.512
77 "MD" -10.003 38.3 -1.796
78 "MD" -13.544 37.959 -2.857
79 "MD" -16.615 38.335 -2.902
80 "MD" -19.57 35.635 -2.933
81 "MD" -22.407 33.258 -4.001
82 "MD" -25.479 32.283 -2.772
83 "MD" -27.905 29.771 -3.365
84 "MD" -31.457 28.751 -3.482
85 "MD" -33.779 26.612 -4.602
86 "MD" -35.262 23.335 -3.533
87 "MD" -36.797 20.813 -4.618
88 "MD" -38.249 16.951 -4.344
89 "MD" -40.002 13.852 -4.459
90 "MD" -40.261 10.601 -4.572
91 "MD" -41.121 7.276 -5.043
92 "MD" -41.922 3.486 -5.377
93 "MD" -42.778 0.442 -4.437
94 "MD" -42.797 -3.094 -6.113
95 "MD" -42.823 -6.233 -7.032
96 "MD" -41.323 -9.176 -7.548
97 "MD" -39.973 -12.097 -8.892
98 "MD" -38.391 -14.862 -8.773
99 "MD" -37.348 -18.571 -8.688
100 "MD" -36.284 -21.909 -9.51
101 "MD" -33.986 -24.05 -11.215
102 "MD" -30.97 -26.26 -10.641
103 "MD" -29.194 -28.903 -10.689
104 "MD" -26.835 -31.096 -11.401
105 "MD" -24.188 -32.724 -12.771
106 "MD" -22.138 -35.346 -13.265
107 "MD" -19.125 -36.506 -12.681
108 "MD" -16.137 -37.916 -14.463
109 "MD" -12.895 -39.226 -14.244
110 "MD" -10.107 -41.739 -14.877
111 "MD" -7.125 -42.458 -15.739
112 "MD" -3.538 -42.119 -14.543
113 "MD" -0.5 -42.8 -14.979
114 "MD" 2.936 -43.764 -16.581
115 "MD" 6.727 -45.121 -16.528
116 "MD" 9.737 -45.311 -17.354
117 "MD" 12.194 -43.145 -15.659
118 "MD" 15.168 -41.075 -15.888
119 "MD" 18.474 -40.713 -14.744
120 "MD" 21.221 -38.227 -15.353
121 "MD" 23.922 -36.125 -14.588
122 "MD" 26.621 -33.937 -14.878
123 "MD" 29.263 -32.395 -14.546
124 "MD" 31.161 -29.517 -15.006
125 "MD" 32.172 -26.903 -16.036
126 "MD" 34.906 -24.382 -17.539
127 "MD" 35.612 -21.621 -17.799
128 "MD" 36.18 -18.016 -18.994
129 "MD" 37.826 -14.691 -19.18
130 "MD" 38.172 -11.866 -20.056
131 "MD" 38.936 -8.784 -20.999
132 "MD" 40.37 -5.403 -21.136
133 "MD" 40.516 -2.66 -22.09
134 "MD" 40.985 0.625 -21.092
135 "MD" 40.835 4.302 -21.799
136 "MD" 37.988 7.486 -22.121
137 "MD" 39.234 10.453 -23.934
138 "MD" 37.578 13.041 -23.489
139 "MD" 35.228 16.41 -23.402
140 "MD" 34.71 19.469 -22.754
141 "MD" 33.755 22.487 -22
142 "MD" 31.743 25.089 -21.331
143 "MD" 31.461 28.182 -22.009
144 "MD" 30.339 31.519 -21.923
145 "MD" 30.151 35.376 -21.507
146 "MD" 27.714 37.799 -22.426
147 "MD" 25.705 40.191 -23.019
148 "MD" 24.524 43.306 -23.711
149 "MD" 22.334 46.215 -24.312
150 "MD" 20.967 49.335 -23.786
151 "MD" 18.661 51.357 -23.724
152 "MD" 17.249 54.563 -24.323
153 "MD" 14.838 57.352 -23.606
154 "MD" 13.867 60.618 -23.591
155 "MD" 11.939 62.743 -26.342
156 "MD" 10.879 65.611 -26.873
157 "MD" 9.472 67.647 -30.497
158 "MD" 7.261 69.139 -33.508
159 "MD" 4.773 70.589 -34.856
160 "MD" 2.821 73.21 -35.037
161 "MD" 0.527 74.211 -37.438
162 "MD" -1.249 77.622 -37.888
163 "MD" -4.924 79.071 -39.185
164 "MD" -7.264 81.357 -40.34
165 "MD" -9.211 83.437 -42.903
166 "MD" -10.264 86.299 -43.702
167 "MD" -13.479 89.873 -45.011
-19 "MD" 14.547 94.308 34.035
-18 "MD" 12.226 91.616 33.601
-17 "MD" 9.964 89.311 33.256
-16 "MD" 7.479 86.383 32.368
-15 "MD" 4.545 84.335 32.919
-14 "MD" 2.837 81.023 31.428
-13 "MD" -0.777 79.09 31.135
-12 "MD" -1.536 76.573 30.134
-11 "MD" -3.81 74.281 29.054
-10 "MD" -6.374 71.175 28.765
-9 "MD" -8.205 68.892 27.03
-8 "MD" -10.384 67.286 25.57
-7 "MD" -11.498 64.093 25.047
-6 "MD" -13.363 61.959 22.988
-5 "MD" -15.267 58.932 23.111
-4 "MD" -16.662 55.625 21.716
-3 "MD" -17.854 52.717 21.186
-2 "MD" -19.957 50.067 21.751
-1 "MD" -21.897 47.882 19.894
0 "MD" -23.719 44.748 20.303
1 "MD" -25.442 41.25 19.724
2 "MD" -27.822 38.861 19.71
3 "MD" -28.228 35.631 20.39
4 "MD" -29.669 32.548 21.274
5 "MD" -31.697 30.183 20.62
6 "MD" -33.598 26.961 20.234
7 "MD" -34.714 23.38 20.965
8 "MD" -35.447 20.302 20.695
9 "MD" -36.235 17.208 20.948
10 "MD" -37.054 13.952 21.791
11 "MD" -38.901 11.324 20.667
12 "MD" -40.123 8.135 21.215
13 "MD" -41.331 4.051 20.31
14 "MD" -40.332 0.746 21.328
15 "MD" -41.316 -2.064 21.511
16 "MD" -40.036 -5.866 21.698
17 "MD" -40.119 -9.206 22.005
18 "MD" -38.476 -12.283 22.615
19 "MD" -38.342 -16.024 21.648
20 "MD" -35.965 -18.759 22.938
21 "MD" -35.212 -21.473 22.009
22 "MD" -33.393 -24.472 20.495
23 "MD" -32.61 -27.614 19.414
24 "MD" -30.668 -30.443 19.923
25 "MD" -28.422 -32.372 19.742
26 "MD" -26.444 -35.086 19.152
27 "MD" -23.33 -37.337 19.329
28 "MD" -20.981 -39.353 18.689
29 "MD" -18.021 -40.794 18.265
30 "MD" -14.787 -43.401 18.329
31 "MD" -11.904 -44.556 18.146
32 "MD" -9.332 -46.398 17.42
33 "MD" -5.908 -45.395 16.439
34 "MD" -3.117 -45.02 15.685
35 "MD" -0.129 -43.885 14.343
36 "MD" 2.364 -42.524 12.857
37 "MD" 6.155 -42.103 13.407
38 "MD" 8.745 -39.252 12.155
39 "MD" 12.372 -38.155 12.892
40 "MD" 15.463 -36.783 13.329
41 "MD" 18.93 -35.854 13.107
42 "MD" 22.266 -34.864 12.574
43 "MD" 24.956 -33.015 13.627
44 "MD" 27.403 -30.405 14.262
45 "MD" 29.884 -27.75 12.965
46 "MD" 31.875 -25.173 12.507
47 "MD" 34.044 -23.002 11.919
48 "MD" 36.683 -21.255 11.228
49 "MD" 37.868 -17.983 10.075
50 "MD" 38.647 -14.76 9.624
51 "MD" 40.732 -12.326 8.578
52 "MD" 42.972 -9.047 8.489
53 "MD" 44.059 -6.139 7.208
54 "MD" 43.101 -2.72 6.318
55 "MD" 42.644 0.457 6.673
56 "MD" 42.523 3.563 5.342
57 "MD" 42.345 6.648 5.74
58 "MD" 43.11 10.401 6.013
59 "MD" 41.451 13.714 4.413
60 "MD" 39.73 16.957 2.469
61 "MD" 37.699 19.176 4.322
62 "MD" 36.064 22.117 3.071
63 "MD" 34.597 24.815 2.748
64 "MD" 32.431 28.362 1.797
65 "MD" 29.646 29.546 1.704
66 "MD" 27.015 31.519 1.793
67 "MD" 23.82 32.94 1.573
68 "MD" 21.056 35.971 2.383
69 "MD" 17.849 35.859 1.276
70 "MD" 15.116 37.677 0.976
71 "MD" 11.244 38.046 1.452
72 "MD" 8.038 38.414 0.135
73 "MD" 4.443 39.61 0.289
74 "MD" 1.013 39.819 -1.201
75 "MD" -2.834 39.232 -1.061
76 "MD" -6.106 39.065 -2.101
77 "MD" -9.224 38.426 -2.012
78 "MD" -12.23 37.494 -2.982
79 "MD" -16.023 36.783 -2.685
80 "MD" -19.02 35.839 -3.043
81 "MD" -22.054 33.374 -3.272
82 "MD" -24.467 31.964 -2.464
83 "MD" -27.081 29.056 -3.206
84 "MD" -29.971 27.889 -3.82
85 "MD" -32.348 25.143 -5.104
86 "MD" -35.309 23.217 -5.392
87 "MD" -37.074 20.508 -4.275
88 "MD" -38.827 17.276 -5.505
89 "MD" -41.222 14.284 -4.901
90 "MD" -41.292 11.225 -5.158
91 "MD" -41.583 7.744 -5.336
92 "MD" -42.062 4.357 -6.248
93 "MD" -42.758 0.54 -5.095
94 "MD" -42.897 -2.744 -5.569
95 "MD" -42.625 -5.601 -6.638
96 "MD" -41.442 -9.022 -8.033
97 "MD" -39.429 -11.946 -8.783
98 "MD" -38.37 -15.314 -7.864
99 "MD" -38.029 -18.629 -8.986
100 "MD" -36.735 -21.681 -9.071
101 "MD" -34.518 -24.334 -11.325
102 "MD" -31.541 -25.867 -10.232
103 "MD" -29.671 -29.079 -11.146
104 "MD" -27.422 -31.557 -11.805
105 "MD" -25.44 -34.19 -12.708
106 "MD" -21.992 -35.165 -13.216
107 "MD" -20.145 -37.025 -13.297
108 "MD" -16.866 -37.835 -13.403
109 "MD" -12.983 -38.669 -14.267
110 "MD" -10.072 -41.065 -14.409
111 "MD" -7.379 -41.644 -14.122
112 "MD" -3.92 -41.54 -13.738
113 "MD" -0.89 -42.71 -14.053
114 "MD" 2.075 -43.895 -14.693
115 "MD" 5.509 -45.478 -14.654
116 "MD" 8.657 -44.799 -15.15
117 "MD" 11.865 -43.252 -15.346
118 "MD" 15.02 -41.458 -15.371
119 "MD" 18.372 -41.051 -14.086
120 "MD" 21.256 -38.902 -14.113
121 "MD" 23.8 -36.788 -13.479
122 "MD" 26.711 -34.575 -13.954
123 "MD" 28.514 -32.407 -13.871
124 "MD" 31.041 -30.139 -13.481
125 "MD" 32.904 -27.77 -14.446
126 "MD" 35.123 -25.599 -15.334
127 "MD" 35.545 -21.881 -16.702
128 "MD" 35.438 -17.796 -18.124
129 "MD" 37.121 -15.224 -18.153
130 "MD" 39.02 -12.475 -18.077
131 "MD" 39.479 -8.991 -18.573
132 "MD" 40.857 -5.645 -18.153
133 "MD" 41.17 -2.721 -19.77
134 "MD" 41.769 0.534 -18.493
135 "MD" 42.678 3.87 -19.344
136 "MD" 40.362 6.915 -20.429
137 "MD" 41.723 10.015 -22.155
138 "MD" 40.076 12.404 -21.692
139 "MD" 37.478 15.753 -21.666
140 "MD" 35.251 18.891 -21.374
141 "MD" 35.371 22.427 -21.405
142 "MD" 33.278 24.67 -21.225
143 "MD" 32.446 27.741 -22.539
144 "MD" 30.882 30.942 -22.244
145 "MD" 29.202 33.733 -23.06
146 "MD" 26.243 35.663 -24.471
147 "MD" 24.582 38.359 -24.851
148 "MD" 23.222 41.193 -25.454
149 "MD" 20.634 44.325 -25.334
150 "MD" 18.814 46.926 -26.239
151 "MD" 16.709 48.594 -27.166
152 "MD" 15.801 52.325 -28.095
153 "MD" 15.686 55.923 -27.426
154 "MD" 15.336 58.716 -29.591
155 "MD" 15.617 61.68 -30.92
156 "MD" 15.269 64.159 -32.11
157 "MD" 14.109 66.645 -34.725
158 "MD" 12.472 68.926 -36.941
159 "MD" 10.462 71.639 -37.594
160 "MD" 8.818 73.602 -39.727
161 "MD" 7.494 76.719 -40.915
162 "MD" 4.607 79.195 -41.978
163 "MD" 2.531 81.649 -43.144
164 "MD" 0.6 84.595 -44.545
165 "MD" -1.19 85.977 -46.892
166 "MD" -1.952 87.901 -49.564
167 "MD" -3.672 92.226 -52.189
-19 "MD" 12.856 94.256 32.903
-18 "MD" 10.614 92.13 30.984
-17 "MD" 9.772 89.043 29.186
-16 "MD" 7.984 86.627 28.398
-15 "MD" 7.395 83.255 27.787
-14 "MD" 5.586 80.511 27.752
-13 "MD" 2.725 79.021 27.021
-12 "MD" 1.435 75.573 27.054
-11 "MD" -0.64 73.383 26.713
-10 "MD" -4.006 71.729 26.601
-9 "MD" -6.722 69.646 25.031
-8 "MD" -9.945 67.745 24.896
-7 "MD" -10.729 64.387 25.231
-6 "MD" -13.935 62.732 23.867
-5 "MD" -15.358 59.612 23.507
-4 "MD" -16.556 56.636 22.689
-3 "MD" -18.439 53.936 22.363
-2 "MD" -20.096 51.226 22.405
-1 "MD" -21.083 46.699 22.432
0 "MD" -21.992 44.769 20.696
1 "MD" -24.628 41.777 21.25
2 "MD" -26.379 39.074 20.073
3 "MD" -27.03 35.435 21.833
4 "MD" -28.901 32.906 20.885
5 "MD" -29.752 30.006 21.957
6 "MD" -30.534 26.896 21.207
7 "MD" -31.855 23.068 22.511
8 "MD" -33.553 20.215 22.429
9 "MD" -34.502 17.401 21.682
10 "MD" -35.278 14.255 21.614
11 "MD" -37.787 11.519 20.826
12 "MD" -39.441 8.529 21.178
13 "MD" -39.591 5.46 20.608
14 "MD" -39.476 2.261 20.286
15 "MD" -40.476 -0.948 19.242
16 "MD" -40.74 -4.566 20.841
17 "MD" -40.426 -7.731 19.829
18 "MD" -39.262 -11.593 19.401
19 "MD" -39.052 -14.769 17.845
20 "MD" -37.076 -16.978 18.969
21 "MD" -36.88 -21.163 19.217
22 "MD" -34.903 -24.47 18.228
23 "MD" -33.457 -27.12 17.216
24 "MD" -31.854 -30.207 17.375
25 "MD" -29.14 -32.141 17.265
26 "MD" -26.711 -34.588 18.526
27 "MD" -23.663 -36.322 17.264
28 "MD" -21.233 -38.157 17.588
29 "MD" -19.118 -40.202 17.803
30 "MD" -15.945 -42.603 18.224
31 "MD" -12.96 -43.869 18.483
32 "MD" -10.087 -44.996 16.795
33 "MD" -6.735 -44.606 15.268
34 "MD" -3.962 -44.461 13.855
35 "MD" -0.939 -42.644 12.932
36 "MD" 1.911 -40.858 12.354
37 "MD" 5.877 -40.896 14.39
38 "MD" 8.614 -38.407 13.211
39 "MD" 11.734 -37.788 13.393
40 "MD" 15.1 -36.356 13.623
41 "MD" 19.283 -35.246 14.136
42 "MD" 22.283 -34.288 14.168
43 "MD" 24.122 -31.575 13.958
44 "MD" 26.137 -28.857 13.949
45 "MD" 29.671 -27.331 12.938
46 "MD" 31.703 -25.277 13.064
47 "MD" 33.592 -22.616 13.044
48 "MD" 36.641 -20.541 11.662
49 "MD" 37.745 -17.256 11.039
50 "MD" 38.382 -13.859 9.554
51 "MD" 39.947 -11.601 8.885
52 "MD" 41.798 -8.584 7.976
53 "MD" 42.979 -5.735 6.107
54 "MD" 43.458 -2.292 5.005
55 "MD" 43.36 1.214 5.829
56 "MD" 43.494 4.345 5.285
57 "MD" 43.101 7.423 5.382
58 "MD" 43.707 10.841 5.411
59 "MD" 41.629 14.392 4.152
60 "MD" 39.756 18.236 1.803
61 "MD" 37.553 20.632 3.504
62 "MD" 36.233 23.587 3.429
63 "MD" 35.181 26.757 2.721
64 "MD" 32.149 28.563 2.223
65 "MD" 30.04 31.16 1.275
66 "MD" 26.398 31.55 2.106
67 "MD" 22.923 33.843 1.547
68 "MD" 20.039 36.198 2.523
69 "MD" 16.918 36.456 0.758
70 "MD" 14.119 37.835 0.96
71 "MD" 10.44 38.313 1.25
72 "MD" 6.831 40.222 1.067
73 "MD" 3.064 39.781 0.392
74 "MD" 0.539 39.329 -0.251
75 "MD" -2.896 40.078 -0.878
76 "MD" -5.912 38.949 -0.893
77 "MD" -9.015 38.271 -0.914
78 "MD" -12.778 38.576 -1.441
79 "MD" -16.031 37.233 -1.465
80 "MD" -19.12 35.739 -1.574
81 "MD" -22.066 33.721 -2.961
82 "MD" -25.281 32.499 -1.638
83 "MD" -27.691 29.15 -2.437
84 "MD" -31.853 28.988 -2.477
85 "MD" -34.011 26.371 -3.893
86 "MD" -36.114 23.997 -3.173
87 "MD" -37.044 20.85 -2.974
88 "MD" -38.949 17.584 -4.028
89 "MD" -40.022 14.606 -4.093
90 "MD" -40.96 11.516 -3.62
91 "MD" -41.784 7.691 -3.72
92 "MD" -42.358 4.379 -4.386
93 "MD" -43.252 1.231 -4.834
94 "MD" -43.826 -1.925 -5.735
95 "MD" -42.658 -5.146 -7.786
96 "MD" -41.699 -7.846 -9.576
97 "MD" -40.205 -11.739 -8.591
98 "MD" -39.309 -14.5 -9.03
99 "MD" -39.042 -18.048 -8.775
100 "MD" -36.236 -20.072 -9.739
101 "MD" -34.676 -23.589 -11.999
102 "MD" -32.226 -25.585 -11.039
103 "MD" -30.269 -28.625 -11.305
104 "MD" -27.657 -31.134 -12.194
105 "MD" -24.881 -32.451 -12.583
106 "MD" -22.114 -33.839 -12.671
107 "MD" -19.27 -36.192 -12.596
108 "MD" -16.979 -37.531 -13.668
109 "MD" -13.518 -38.951 -13.141
110 "MD" -10.333 -41.782 -12.964
111 "MD" -7.166 -42.307 -13.454
112 "MD" -3.474 -41.239 -13.067
113 "MD" -0.093 -41.883 -12.887
114 "MD" 2.938 -43.402 -12.945
115 "MD" 6.072 -44.385 -13.587
116 "MD" 9.246 -44.912 -14.601
117 "MD" 12.64 -43.311 -14.306
118 "MD" 15.407 -41.615 -14.973
119 "MD" 18.333 -41.14 -13.61
120 "MD" 21.114 -38.695 -14.39
121 "MD" 24.074 -36.44 -13.644
122 "MD" 26.233 -34.275 -14.296
123 "MD" 28.757 -31.858 -15.188
124 "MD" 31.257 -29.855 -13.985
125 "MD" 34.364 -27.786 -14.251
126 "MD" 35.794 -25.214 -15.151
127 "MD" 36.308 -22.03 -15.89
128 "MD" 36.47 -18.346 -16.544
129 "MD" 37.915 -15.373 -16.521
130 "MD" 39.219 -12.613 -16.514
131 "MD" 39.244 -9.55 -16.889
132 "MD" 40.135 -5.94 -17.303
133 "MD" 40.965 -3.35 -19.475
134 "MD" 41.851 0.654 -18.095
135 "MD" 41.558 3.847 -19.239
136 "MD" 38.967 7.051 -20.229
137 "MD" 39.897 9.799 -21.832
138 "MD" 38.456 12.879 -21.35
139 "MD" 36.688 16.155 -21.802
140 "MD" 34.189 19.336 -21.193
141 "MD" 34.096 22.319 -21.67
142 "MD" 31.586 25.205 -21.366
143 "MD" 30.81 28.736 -22.006
144 "MD" 28.907 30.985 -22.724
145 "MD" 28.376 34.734 -23.961
146 "MD" 26.817 37.501 -24.214
147 "MD" 25.379 40.302 -24.574
148 "MD" 24.764 43.342 -24.783
149 "MD" 23.007 46.326 -25.13
150 "MD" 21.287 49.153 -25.962
151 "MD" 18.896 51.841 -26.284
152 "MD" 17.812 54.391 -27.438
153 "MD" 15.974 57.548 -27.385
154 "MD" 14.824 60.08 -29.188
155 "MD" 13.753 62.131 -30.377
156 "MD" 12.592 65.47 -31.764
157 "MD" 10.656 67.078 -34.017
158 "MD" 8.481 68.154 -36.665
159 "MD" 5.634 69.501 -38.894
160 "MD" 2.728 71.835 -40.1
161 "MD" 3.117 73.88 -43.427
162 "MD" 0.399 74.972 -45.401
163 "MD" -1.262 77.505 -47.311
164 "MD" -2.724 80.149 -49.208
165 "MD" -3.848 82.679 -52.073
166 "MD" -5.282 84.669 -54.055
167 "MD" -7.501 88.005 -55.902
-19 "MD" 22.681 88.815 34.741
-18 "MD" 18.855 85.135 33.753
-17 "MD" 16.439 83.076 33.239
-16 "MD" 14.612 80.505 34.562
-15 "MD" 12.116 78.881 32.83
-14 "MD" 8.437 76.885 32.128
-13 "MD" 7.352 73.695 32.178
-12 "MD" 4.618 71.483 31.114
-11 "MD" 1.971 70.589 30.932
-10 "MD" -1.351 68.146 31.095
-9 "MD" -4.477 66.502 29.742
-8 "MD" -6.008 63.52 28.315
-7 "MD" -7.858 62.118 26.211
-6 "MD" -10.19 59.845 25.072
-5 "MD" -11.639 56.793 24.509
-4 "MD" -13.111 53.966 24.031
-3 "MD" -15.181 51.182 23.538
-2 "MD" -17.468 48.478 23.331
-1 "MD" -18.662 46.019 21.243
0 "MD" -20.814 43.468 21.415
1 "MD" -23.678 40.861 20.714
2 "MD" -25.818 38.494 20.509
3 "MD" -25.955 34.846 21.529
4 "MD" -28.374 32.475 21.253
5 "MD" -29.072 29.545 21.259
6 "MD" -30.383 26.378 21.039
7 "MD" -31.733 23.073 22.166
8 "MD" -33.393 20.371 21.577
9 "MD" -35.123 17.196 20.419
10 "MD" -36.398 14.724 21.182
11 "MD" -38.292 11.679 22.807
12 "MD" -39.4 8.504 22.127
13 "MD" -40.679 4.767 21.389
14 "MD" -41.565 1.59 21.535
15 "MD" -41.22 -1.078 22.422
16 "MD" -39.975 -4.549 23.885
17 "MD" -39.949 -8.41 22.455
18 "MD" -38.555 -11.217 22.551
19 "MD" -38.739 -15.11 20.872
20 "MD" -36.149 -17.906 21.531
21 "MD" -35.7 -21.297 20.84
22 "MD" -35.506 -24.374 19.693
23 "MD" -32.962 -26.886 19.647
24 "MD" -31.925 -30.453 18.866
25 "MD" -28.989 -32.09 18.28
26 "MD" -26.858 -34.658 18.058
27 "MD" -24.014 -37.043 18.847
28 "MD" -21.664 -38.653 18.981
29 "MD" -18.896 -40.297 18.949
30 "MD" -15.885 -42.958 19.255
31 "MD" -13.055 -44.277 19.851
32 "MD" -10.225 -45.775 19.414
33 "MD" -6.574 -45.738 18.549
34 "MD" -3.542 -45.834 17.523
35 "MD" -0.608 -42.893 17.743
36 "MD" 2.012 -41.275 16.59
37 "MD" 5.285 -41.225 16.529
38 "MD" 8.064 -38.81 14.391
39 "MD" 11.267 -37.955 14.697
40 "MD" 14.429 -36.784 15.007
41 "MD" 17.747 -35.274 14.994
42 "MD" 19.922 -32.471 14.487
43 "MD" 22.3 -30.788 13.756
44 "MD" 25.291 -29.443 13.919
45 "MD" 28.207 -27.288 12.781
46 "MD" 30.562 -25.116 12.295
47 "MD" 33.428 -23.274 12.786
48 "MD" 36.238 -21.544 12.338
49 "MD" 36.847 -18.314 11.597
50 "MD" 37.936 -14.578 11.246
51 "MD" 40.035 -12.425 9.772
52 "MD" 41.392 -9.384 10.038
53 "MD" 42.624 -5.932 8.49
54 "MD" 42.255 -2.541 6.724
55 "MD" 42.041 1.117 6.582
56 "MD" 42.901 3.593 4.833
57 "MD" 42.598 6.593 3.97
58 "MD" 43.23 10.234 4.985
59 "MD" 41.406 13.705 3.76
60 "MD" 40.233 16.766 1.958
61 "MD" 37.447 19.473 3.614
62 "MD" 36.415 22.863 3.127
63 "MD" 34.318 26.169 2.724
64 "MD" 31.547 27.993 2.015
65 "MD" 28.628 29.992 1.86
66 "MD" 25.727 32.187 2.19
67 "MD" 23.128 33.75 1.621
68 "MD" 20.223 36.438 2.575
69 "MD" 17.183 36.433 1.091
70 "MD" 14.243 38.097 1.03
71 "MD" 10.363 38.728 1.538
72 "MD" 7.192 39.397 1.059
73 "MD" 3.664 39.82 1.235
74 "MD" 0.646 39.387 -0.276
75 "MD" -2.715 38.842 -0.222
76 "MD" -6.107 37.926 -1.023
77 "MD" -9.351 38.877 -0.566
78 "MD" -13.404 38.344 -1.323
79 "MD" -16.828 36.393 -1.007
80 "MD" -20.444 36.158 -1.945
81 "MD" -22.914 33.105 -2.065
82 "MD" -25.685 31.978 -2.704
83 "MD" -28.564 30.237 -2.618
84 "MD" -31.054 27.237 -4.156
85 "MD" -33.604 25.386 -4.529
86 "MD" -36.144 23.492 -4.49
87 "MD" -37.035 20.219 -4.43
88 "MD" -38.479 17.04 -4.739
89 "MD" -39.944 13.925 -4.951
90 "MD" -41.522 10.645 -4.705
91 "MD" -41.847 7.092 -3.887
92 "MD" -42.074 3.198 -4.487
93 "MD" -42.628 0.564 -5.095
94 "MD" -42.501 -2.861 -6.082
95 "MD" -42.203 -5.718 -7.9
96 "MD" -40.877 -8.909 -10
97 "MD" -40.648 -11.73 -11.022
98 "MD" -39.425 -14.98 -9.898
99 "MD" -39.258 -18.417 -9.934
100 "MD" -35.927 -20.839 -10.146
101 "MD" -34.399 -24.015 -11.422
102 "MD" -31.439 -25.934 -10.672
103 "MD" -29.514 -28.145 -11.835
104 "MD" -28.191 -31.32 -12.421
105 "MD" -25.537 -33.567 -12.547
106 "MD" -22.84 -34.922 -13.195
107 "MD" -20.013 -37.305 -13.78
108 "MD" -17.099 -38.057 -12.734
109 "MD" -12.945 -39.66 -13.181
110 "MD" -10.221 -41.988 -13.339
111 "MD" -6.644 -42.406 -14.334
112 "MD" -3.401 -41.903 -12.685
113 "MD" -0.22 -42.354 -13.737
114 "MD" 2.987 -42.826 -13.731
115 "MD" 6.498 -44.835 -13.652
116 "MD" 10.029 -44.169 -15.158
117 "MD" 12.891 -42.858 -14.57
118 "MD" 15.799 -40.933 -15.202
119 "MD" 19.183 -40.462 -14.342
120 "MD" 21.807 -37.752 -14.527
121 "MD" 24.655 -35.659 -14.053
122 "MD" 27.993 -32.822 -13.958
123 "MD" 29.861 -30.933 -15.293
124 "MD" 32.305 -28.507 -14.092
125 "MD" 33.545 -25.988 -15.658
126 "MD" 36.248 -23.951 -16.782
127 "MD" 36.956 -20.012 -17.855
128 "MD" 36.4 -16.622 -18.41
129 "MD" 37.665 -13.432 -17.815
130 "MD" 38.644 -10.825 -18.572
131 "MD" 38.757 -7.526 -18.885
132 "MD" 39.944 -4.095 -18.418
133 "MD" 40.266 -0.01 -18.091
134 "MD" 40.287 3.4 -18.678
135 "MD" 40.357 6.382 -19.893
136 "MD" 38.271 9.015 -21.062
137 "MD" 39.297 11.881 -23.067
138 "MD" 37.466 14.392 -23.268
139 "MD" 35.766 18.05 -22.672
140 "MD" 33.556 20.914 -22.402
141 "MD" 33.712 23.926 -21.93
142 "MD" 31.533 25.928 -21.433
143 "MD" 31.021 29.073 -22.444
144 "MD" 29.628 32.643 -22.99
145 "MD" 29.414 35.991 -24.932
146 "MD" 28.773 39.349 -25.898
147 "MD" 27.243 41.88 -26.756
148 "MD" 25.037 43.914 -26.745
149 "MD" 22.727 46.419 -25.233
150 "MD" 20.714 48.786 -26.584
151 "MD" 18.554 51.206 -25.824
152 "MD" 16.47 54.973 -27.03
153 "MD" 13.645 56.357 -27.084
154 "MD" 11.514 58.784 -28.434
155 "MD" 9.24 61.013 -27.744
156 "MD" 7.676 63.58 -28.047
157 "MD" 5.007 65.782 -29.464
158 "MD" 2.05 67.599 -30.233
159 "MD" 0.129 69.858 -30.979
160 "MD" -1.98 72.336 -30.132
161 "MD" -2.997 75.385 -31.617
162 "MD" -6.337 76.588 -31.554
163 "MD" -9.266 79.255 -30.99
164 "MD" -10.043 82.356 -32.227
165 "MD" -12.474 84.529 -35.032
166 "MD" -14.713 86.877 -36.526
167 "MD" -17.419 87.382 -38.683
-19 "MD" 6.418 102.947 18.186
-18 "MD" 4.307 97.181 18.758
-17 "MD" 2.453 94.623 18.795
-16 "MD" 1.59 90.753 19.727
-15 "MD" 0.636 87.997 20.32
-14 "MD" -0.243 84.981 20.154
-13 "MD" -1.456 82.254 22.101
-12 "MD" -3.336 79.707 21.202
-11 "MD" -5.091 76.917 22.068
-10 "MD" -7.704 74.091 23.177
-9 "MD" -10.108 71.44 22.345
-8 "MD" -10.292 68.34 21.95
-7 "MD" -11.285 65.366 21.435
-6 "MD" -12.741 62.319 21.787
-5 "MD" -13.516 59.361 21.528
-4 "MD" -14.377 55.341 20.921
-3 "MD" -16.256 52.868 20.968
-2 "MD" -17.9 50.08 21.442
-1 "MD" -18.944 47.11 21.227
0 "MD" -20.401 44.04 20.937
1 "MD" -23.545 41.242 20.637
2 "MD" -25.422 38.279 20.366
3 "MD" -25.25 35.152 21.731
4 "MD" -27.583 32.156 21.49
5 "MD" -28.553 29.108 21.199
6 "MD" -30.057 26.157 22.124
7 "MD" -30.337 22.254 23.185
8 "MD" -32.104 19.759 23.347
9 "MD" -33.827 17.498 23.64
10 "MD" -34.67 13.99 24.441
11 "MD" -37.12 10.931 24.488
12 "MD" -37.921 7.792 24.164
13 "MD" -40.304 5.469 23.99
14 "MD" -41.095 2.106 22.573
15 "MD" -40.114 -1.518 22.088
16 "MD" -40.25 -4.725 23.09
17 "MD" -40.231 -7.681 23.508
18 "MD" -38.493 -11.409 23.324
19 "MD" -38.7 -14.96 21.436
20 "MD" -36.174 -17.37 21.784
21 "MD" -35.202 -20.363 22.206
22 "MD" -34.45 -23.942 20.124
23 "MD" -32.031 -25.838 20.251
24 "MD" -31.073 -29.874 20.021
25 "MD" -29.009 -31.879 20.046
26 "MD" -27.006 -34.763 18.998
27 "MD" -24.763 -37.515 20.428
28 "MD" -21.806 -39.114 20.238
29 "MD" -19.591 -41.19 20.623
30 "MD" -16.356 -43.489 20.309
31 "MD" -13.119 -44.128 21.117
32 "MD" -10.256 -46.227 20.226
33 "MD" -6.996 -45.257 19.245
34 "MD" -4.235 -45.222 17.842
35 "MD" -1.027 -43.832 16.422
36 "MD" 1.417 -41.908 15.233
37 "MD" 4.828 -40.809 15.512
38 "MD" 8.205 -38.659 14.981
39 "MD" 10.915 -37.595 15.271
40 "MD" 14.758 -36.447 15.733
41 "MD" 18.434 -35.74 15.389
42 "MD" 21.248 -34.399 14.981
43 "MD" 24.2 -32.895 14.629
44 "MD" 26.32 -30.356 14.343
45 "MD" 29.324 -28.313 13.384
46 "MD" 31.592 -25.735 12.624
47 "MD" 34.202 -24.195 12.048
48 "MD" 37.452 -22.395 10.935
49 "MD" 38.014 -19.202 9.795
50 "MD" 38.838 -16.21 9.103
51 "MD" 40.502 -12.955 7.773
52 "MD" 42.254 -10.191 7.885
53 "MD" 43.312 -7.355 6.652
54 "MD" 41.658 -3.893 6.097
55 "MD" 42.304 -0.487 6.296
56 "MD" 42.866 3.132 6.155
57 "MD" 43.027 6.852 5.891
58 "MD" 43.047 11.33 5.944
59 "MD" 41.388 14.076 4.299
60 "MD" 39.75 17.134 3.997
61 "MD" 37.452 19.79 4.432
62 "MD" 35.844 22.294 4.183
63 "MD" 33.835 25.483 4.267
64 "MD" 30.897 27.747 3.74
65 "MD" 28.558 29.319 2.991
66 "MD" 26.295 31.503 2.882
67 "MD" 22.815 33.704 2.254
68 "MD" 21.205 36.043 2.942
69 "MD" 17.051 37.729 0.075
70 "MD" 14.015 38.389 0.779
71 "MD" 10.773 38.577 1.331
72 "MD" 6.774 39.983 1.511
73 "MD" 3.395 39.676 1.121
74 "MD" 0.909 38.885 -0.068
75 "MD" -2.623 39.474 -0.577
76 "MD" -5.962 38.496 -1.763
77 "MD" -9.586 38.016 -1.463
78 "MD" -12.827 37.469 -2.986
79 "MD" -16.356 37.104 -2.078
80 "MD" -19.979 35.613 -3.218
81 "MD" -22.71 32.964 -2.802
82 "MD" -25.954 32.023 -2.586
83 "MD" -28.75 29.961 -3.661
84 "MD" -31.015 27.588 -3.795
85 "MD" -33.741 25.591 -4.527
86 "MD" -36.178 23.523 -5
87 "MD" -37.677 19.79 -5
88 "MD" -39.083 16.5 -5.447
89 "MD" -40.115 13.032 -4.696
90 "MD" -41.537 10.047 -4.403
91 "MD" -41.983 6.59 -4.527
92 "MD" -42.695 3.304 -5.551
93 "MD" -43.217 0.446 -6.564
94 "MD" -44.075 -2.648 -7.052
95 "MD" -43.323 -6.586 -7.375
96 "MD" -42.613 -9.522 -8.467
97 "MD" -40.419 -12.069 -8.312
98 "MD" -38.822 -14.468 -8.841
99 "MD" -38.244 -18.439 -8.544
100 "MD" -35.952 -20.333 -9.208
101 "MD" -34.677 -23.101 -10.221
102 "MD" -32.209 -25.87 -9.681
103 "MD" -30.587 -29.519 -10.174
104 "MD" -27.74 -31.367 -10.321
105 "MD" -25.078 -33.397 -12.34
106 "MD" -22.582 -35.412 -12.807
107 "MD" -20.317 -37.791 -13.702
108 "MD" -17.311 -38.279 -12.838
109 "MD" -13.79 -39.345 -14.05
110 "MD" -11.072 -41.765 -14.221
111 "MD" -7.915 -42.177 -14.542
112 "MD" -4.422 -41.985 -13.409
113 "MD" -1.276 -43.154 -14.609
114 "MD" 2.053 -44.212 -14.456
115 "MD" 5.322 -45.623 -15.409
116 "MD" 8.15 -45.441 -16.193
117 "MD" 11.433 -43.301 -15.406
118 "MD" 14.015 -41.493 -15.42
119 "MD" 17.162 -41.013 -14.667
120 "MD" 20.076 -38.04 -15.044
121 "MD" 22.742 -36.05 -14.749
122 "MD" 24.978 -33.936 -15.393
123 "MD" 27.323 -32.356 -16.17
124 "MD" 29.324 -29.035 -15.902
125 "MD" 32.447 -27.651 -16.202
126 "MD" 34.028 -25.113 -17.389
127 "MD" 34.771 -21.951 -17.889
128 "MD" 35.112 -17.864 -18.512
129 "MD" 37.291 -15.269 -18.391
130 "MD" 39.217 -12.455 -19.303
131 "MD" 39.478 -9.227 -19.819
132 "MD" 40.663 -6.027 -19.233
133 "MD" 40.186 -2.304 -19.694
134 "MD" 40.157 0.888 -20.052
135 "MD" 40.326 4.483 -20.471
136 "MD" 38.167 7.409 -21.306
137 "MD" 39.572 10.464 -22.787
138 "MD" 37.721 13.255 -22.761
139 "MD" 35.688 16.382 -22.517
140 "MD" 34.241 19.541 -22.012
141 "MD" 32.984 22.337 -21.805
142 "MD" 31.779 25.743 -20.813
143 "MD" 31.06 29.033 -21.924
144 "MD" 29.86 31.863 -22.15
145 "MD" 28.902 35.284 -23.267
146 "MD" 26.089 36.666 -23.831
147 "MD" 24.515 38.313 -25.961
148 "MD" 21.607 40.049 -27.432
149 "MD" 17.799 41.084 -28.482
150 "MD" 15.41 42.692 -29.429
151 "MD" 13.291 44.916 -29.767
152 "MD" 10.347 46.612 -30.562
153 "MD" 8.176 48.966 -32.053
154 "MD" 5.985 51.775 -32.438
155 "MD" 3.229 53.07 -34.35
156 "MD" 1.825 56.037 -34.478
157 "MD" -0.524 58.395 -35.909
158 "MD" -3.569 60.417 -37.259
159 "MD" -5.636 63.245 -37.687
160 "MD" -8.947 65.04 -38.424
161 "MD" -9.747 68.102 -38.909
162 "MD" -13.594 68.716 -39.296
163 "MD" -16.332 70.727 -40.016
164 "MD" -18.835 73.429 -40.009
165 "MD" -21.944 74.83 -41.526
166 "MD" -24.924 76.033 -41.869
167 "MD" -28.05 76.192 -43.618
-19 "MD" -11.063 104.436 2.826
-18 "MD" -9.178 98.977 3.774
-17 "MD" -9.408 95.583 4.759
-16 "MD" -9.683 92.856 6.217
-15 "MD" -9.895 90.183 7.457
-14 "MD" -8.518 87.52 10.005
-13 "MD" -9.518 84.768 11.103
-12 "MD" -7.779 81.479 12.243
-11 "MD" -8.161 78.534 13.368
-10 "MD" -9.645 75.316 14.29
-9 "MD" -10.876 72.007 14.94
-8 "MD" -10.553 68.96 15.62
-7 "MD" -12.919 66.612 16.688
-6 "MD" -13.618 63.061 17.293
-5 "MD" -14.481 59.723 17.453
-4 "MD" -15.581 57.246 18.457
-3 "MD" -16.734 53.77 19.061
-2 "MD" -19.014 51.555 20.217
-1 "MD" -19.493 48.116 19.629
0 "MD" -21.677 45.662 19.889
1 "MD" -23.299 41.998 19.298
2 "MD" -25.273 39.437 19.585
3 "MD" -25.052 35.854 20.992
4 "MD" -27.625 33.343 20.899
5 "MD" -28.749 30.502 21.765
6 "MD" -29.76 27.614 21.754
7 "MD" -30.522 24.332 22.29
8 "MD" -32.063 21.046 23.616
9 "MD" -33.475 18.336 22.78
10 "MD" -34.399 15.339 23.79
11 "MD" -37.112 12.774 22.696
12 "MD" -38.898 10.203 22.599
13 "MD" -40.671 7.23 22.628
14 "MD" -40.681 3.211 23.017
15 "MD" -40.255 -0.889 22.108
16 "MD" -40.887 -3.712 23.269
17 "MD" -40.69 -7.193 22.443
18 "MD" -39.568 -10.784 22.662
19 "MD" -39.366 -14.291 21.001
20 "MD" -37.69 -17.119 21.027
21 "MD" -36.511 -20.197 21.821
22 "MD" -35.591 -24.17 20.386
23 "MD" -32.881 -25.594 20.14
24 "MD" -31.108 -28.593 20.166
25 "MD" -29.583 -31.193 18.602
26 "MD" -27.576 -33.252 18.198
27 "MD" -24.263 -35.269 18.461
28 "MD" -21.642 -37.544 18.279
29 "MD" -19.349 -40.221 18.708
30 "MD" -16.633 -42.104 17.949
31 "MD" -13.619 -43.603 17.678
32 "MD" -11.175 -45.586 16.287
33 "MD" -7.863 -44.85 14.793
34 "MD" -4.834 -45.249 13.951
35 "MD" -1.886 -43.626 12.83
36 "MD" 1.02 -42.376 12.651
37 "MD" 4.715 -42.03 13.624
38 "MD" 7.655 -40.273 12.597
39 "MD" 10.794 -39.153 11.361
40 "MD" 14.22 -38.136 11.939
41 "MD" 17.893 -37.653 12.438
42 "MD" 20.63 -35.62 12.293
43 "MD" 23.61 -33.18 12.561
44 "MD" 25.457 -30.522 11.725
45 "MD" 28.421 -28.87 10.664
46 "MD" 30.469 -25.841 10.632
47 "MD" 33.645 -24.041 11.488
48 "MD" 36.109 -21.678 9.676
49 "MD" 37.49 -18.728 9.397
50 "MD" 37.656 -15.495 7.908
51 "MD" 39.135 -12.648 8.918
52 "MD" 41.009 -9.369 8.732
53 "MD" 41.972 -5.678 6.942
54 "MD" 41.776 -2.429 6.031
55 "MD" 41.978 0.651 5.896
56 "MD" 42.855 3.652 6.722
57 "MD" 42.621 7.01 6.111
58 "MD" 43.196 10.964 6.837
59 "MD" 41.199 14.823 5.308
60 "MD" 39.214 17.249 5.104
61 "MD" 37.436 19.915 4.841
62 "MD" 36.238 22.401 4.405
63 "MD" 34.324 25.16 4.712
64 "MD" 31.365 27.976 4.1
65 "MD" 29.022 30.067 3.357
66 "MD" 25.599 31.686 3.524
67 "MD" 22.89 33.561 2.919
68 "MD" 19.964 36.503 4.022
69 "MD" 16.515 36.597 2.214
70 "MD" 13.38 38.15 2.61
71 "MD" 10.07 38.822 2.951
72 "MD" 6.436 40.01 2.868
73 "MD" 3.67 38.564 2.259
74 "MD" 0.507 38.828 1.329
75 "MD" -3.02 38.061 0.851
76 "MD" -5.743 38.04 -1.554
77 "MD" -9.112 37.851 -1.112
78 "MD" -13.063 38.03 -1.74
79 "MD" -16.023 36.506 -1.73
80 "MD" -19.757 36.247 -3.243
81 "MD" -21.893 33.033 -2.865
82 "MD" -25.007 32.212 -2.148
83 "MD" -27.697 30.196 -2.888
84 "MD" -29.992 27.131 -3.639
85 "MD" -33.21 26.609 -4.58
86 "MD" -35.227 23.153 -4.61
87 "MD" -37.251 19.912 -5.255
88 "MD" -38.869 17.323 -5.131
89 "MD" -40.551 13.246 -4.032
90 "MD" -41.457 10.198 -3.375
91 "MD" -41.762 5.653 -3.705
92 "MD" -42.717 2.328 -4.78
93 "MD" -43.64 -0.243 -4.841
94 "MD" -43.845 -3.419 -5.695
95 "MD" -43.332 -6.892 -6.558
96 "MD" -41.672 -10.057 -6.133
97 "MD" -40.361 -12.737 -7.009
98 "MD" -38.977 -15.241 -8.598
99 "MD" -37.993 -18.946 -7.856
100 "MD" -34.997 -21.309 -8.625
101 "MD" -34.048 -24.558 -10.175
102 "MD" -31.285 -26.547 -9.222
103 "MD" -29.629 -29.503 -9.729
104 "MD" -27.269 -31.41 -10.359
105 "MD" -25.362 -34.422 -10.918
106 "MD" -21.557 -35.429 -9.927
107 "MD" -19.066 -37.296 -10.757
108 "MD" -16.472 -38.728 -12.049
109 "MD" -12.779 -39.451 -11.631
110 "MD" -10.105 -41.902 -12.459
111 "MD" -6.524 -42.567 -13.135
112 "MD" -3.24 -42.125 -11.646
113 "MD" -0.181 -42.753 -11.981
114 "MD" 3.419 -42.832 -13.296
115 "MD" 6.846 -43.561 -15.354
116 "MD" 9.854 -44.07 -16.171
117 "MD" 13.26 -42.178 -15.045
118 "MD" 16.038 -40.58 -15.85
119 "MD" 19.601 -40.078 -14.869
120 "MD" 22.095 -36.925 -15.834
121 "MD" 24.626 -34.866 -15.07
122 "MD" 26.395 -32.184 -15.667
123 "MD" 28.21 -29.935 -17.209
124 "MD" 30.642 -27.618 -16.668
125 "MD" 32.463 -25.251 -16.836
126 "MD" 35.147 -22.831 -17.935
127 "MD" 36.343 -19.801 -18.648
128 "MD" 37.676 -16.618 -18.758
129 "MD" 39.504 -13.931 -18.053
130 "MD" 39.873 -9.981 -18.844
131 "MD" 41.65 -6.806 -19.366
132 "MD" 41.975 -3.697 -18.281
133 "MD" 42.034 -0.212 -17.313
134 "MD" 41.556 2.814 -17.534
135 "MD" 41.759 5.932 -18.523
136 "MD" 39.312 9.341 -19.108
137 "MD" 40.269 12.639 -20.966
138 "MD" 38.709 15.554 -20.379
139 "MD" 36.342 18.514 -20.76
140 "MD" 35.124 22.262 -20.358
141 "MD" 34.301 25.159 -21.076
142 "MD" 31.286 27.353 -20.674
143 "MD" 30.627 30.523 -21.316
144 "MD" 29.252 33.433 -21.247
145 "MD" 29.14 37.285 -22.016
146 "MD" 27.54 40.139 -22.877
147 "MD" 24.763 42.421 -23.903
148 "MD" 21.717 43.761 -24.623
149 "MD" 19.175 45.256 -26.02
150 "MD" 16.754 47.023 -26.523
151 "MD" 14.215 49.256 -26.588
152 "MD" 11.865 51.109 -27.367
153 "MD" 10.661 55.472 -26.477
154 "MD" 8.711 57.831 -25.755
155 "MD" 6.733 59.933 -27.731
156 "MD" 4.955 62.824 -28.938
157 "MD" 3.182 65.325 -30.754
158 "MD" 1.727 67.883 -32.7
159 "MD" -0.806 70.288 -32.98
160 "MD" -3.131 73.03 -32.781
161 "MD" -4.207 76.25 -31.749
162 "MD" -6.302 78.776 -31.796
163 "MD" -9.071 80.248 -31.303
164 "MD" -11.146 83.189 -30.628
165 "MD" -13.956 85.953 -30.981
166 "MD" -15.938 88.096 -30.812
167 "MD" -21.515 90.331 -31.162
-19 "MD" 12.043 97.934 13.844
-18 "MD" 10.244 94.91 12.962
-17 "MD" 9.063 92.043 13.352
-16 "MD" 8.528 87.738 13.076
-15 "MD" 7.374 84.793 12.66
-14 "MD" 5.214 82.498 13.205
-13 "MD" 3.339 79.747 14.87
-12 "MD" 1.107 77.289 15.055
-11 "MD" 0.124 74.586 16.683
-10 "MD" -2.432 71.996 17.337
-9 "MD" -4.841 69.26 17.162
-8 "MD" -6.583 66.691 17.462
-7 "MD" -7.566 63.691 18.122
-6 "MD" -9.404 61.353 18.213
-5 "MD" -11.061 58.218 19.446
-4 "MD" -12.608 55.017 20.41
-3 "MD" -13.682 52.177 20.622
-2 "MD" -15.873 50.026 21.937
-1 "MD" -17.571 46.949 20.846
0 "MD" -20.188 44.523 20.827
1 "MD" -23.487 41.633 20.573
2 "MD" -25.938 39.436 20.024
3 "MD" -25.852 35.993 20.583
4 "MD" -28.227 33.234 20.569
5 "MD" -29.785 30.844 22.239
6 "MD" -30.521 27.324 22.083
7 "MD" -31.843 24.115 22.423
8 "MD" -32.611 21.513 23.188
9 "MD" -33.685 18.129 23.047
10 "MD" -35.046 15.23 23.149
11 "MD" -36.626 12.702 24.565
12 "MD" -37.477 9.276 23.399
13 "MD" -39.221 5.82 22.053
14 "MD" -39.273 3.024 22.523
15 "MD" -40.326 -0.427 22.868
16 "MD" -39.408 -4.364 22.906
17 "MD" -40.119 -7.79 22.712
18 "MD" -37.752 -10.524 22.448
19 "MD" -37.893 -14.36 20.81
20 "MD" -35.943 -17.145 21.459
21 "MD" -35.553 -20.358 20.977
22 "MD" -34.452 -23.373 19.472
23 "MD" -31.793 -25.472 18.663
24 "MD" -30.69 -28.535 18.184
25 "MD" -28.687 -30.947 17.604
26 "MD" -26.854 -33.922 16.865
27 "MD" -23.593 -36.339 16.705
28 "MD" -20.731 -38.405 16.241
29 "MD" -18.154 -40.717 16.86
30 "MD" -15.279 -43.409 17.83
31 "MD" -12.33 -44.446 17.048
32 "MD" -8.578 -45.637 16.371
33 "MD" -5.815 -46.616 15.187
34 "MD" -2.494 -45.741 14.683
35 "MD" 1.204 -43.781 13.33
36 "MD" 3.709 -41.756 12.431
37 "MD" 6.394 -40.85 12.309
38 "MD" 9.024 -40.152 12.587
39 "MD" 12.05 -38.613 11.835
40 "MD" 15.299 -36.961 12.04
41 "MD" 18.54 -35.907 13.027
42 "MD" 21.379 -34.183 11.857
43 "MD" 24.688 -33.201 11.095
44 "MD" 27.101 -30.465 11.338
45 "MD" 29.443 -28.562 10.734
46 "MD" 31.613 -25.838 10.083
47 "MD" 34.448 -24.25 11.144
48 "MD" 35.928 -20.792 10.051
49 "MD" 38.057 -18.146 9.946
50 "MD" 38.62 -14.832 9.163
51 "MD" 40.437 -12.176 8.541
52 "MD" 42.334 -9.261 8.715
53 "MD" 44.452 -6.319 7.608
54 "MD" 43.46 -2.574 6.463
55 "MD" 43.341 1.365 6.254
56 "MD" 43.136 4.085 6.965
57 "MD" 42.476 7.156 7.567
58 "MD" 43.594 10.599 6.61
59 "MD" 41.03 14.225 5.428
60 "MD" 39.496 17.414 3.807
61 "MD" 36.95 19.569 5.17
62 "MD" 35.754 23.311 4.507
63 "MD" 34.086 26.374 4.272
64 "MD" 31.291 27.315 4
65 "MD" 28.79 29.978 3.363
66 "MD" 25.786 31.214 3.986
67 "MD" 23.249 33.088 3.09
68 "MD" 20.292 35.889 3.508
69 "MD" 17.356 36.075 1.752
70 "MD" 14.698 37.747 1.165
71 "MD" 10.526 38.289 1.715
72 "MD" 7.353 38.854 0.535
73 "MD" 4.043 39.882 0.065
74 "MD" 0.93 40.63 -1.048
75 "MD" -2.759 38.626 -1.642
76 "MD" -6.108 38.436 -2.185
77 "MD" -9.033 38.041 -2.046
78 "MD" -12.409 38.078 -2.115
79 "MD" -16.126 36.232 -2.358
80 "MD" -19.691 36.136 -3.39
81 "MD" -22.04 33.569 -2.962
82 "MD" -25.221 32.168 -2.843
83 "MD" -27.973 29.883 -3.557
84 "MD" -29.709 27.08 -3.806
85 "MD" -32.595 26.051 -4.785
86 "MD" -35.343 24.082 -5.208
87 "MD" -37.229 20.387 -5.828
88 "MD" -39.231 17.271 -5.424
89 "MD" -40.791 13.355 -5.55
90 "MD" -42.235 10.303 -5.604
91 "MD" -42.067 6.515 -5.673
92 "MD" -42.137 3.035 -6.119
93 "MD" -42.798 -0.205 -6.448
94 "MD" -41.928 -2.804 -8.272
95 "MD" -42.934 -6.057 -9.161
96 "MD" -42.28 -8.615 -10.16
97 "MD" -39.974 -11.515 -10.567
98 "MD" -38.886 -14.646 -10.773
99 "MD" -37.628 -18.666 -10.835
100 "MD" -35.75 -21.03 -10.95
101 "MD" -34.18 -23.383 -11.747
102 "MD" -31.939 -26.326 -11.14
103 "MD" -29.918 -28.935 -11.247
104 "MD" -27.586 -30.577 -11.207
105 "MD" -24.822 -32.989 -12.049
106 "MD" -21.919 -34.876 -12.632
107 "MD" -19.476 -37.108 -13.253
108 "MD" -15.658 -38.018 -13.283
109 "MD" -12.333 -38.839 -13.338
110 "MD" -10.215 -41.309 -14.061
111 "MD" -7.064 -41.225 -14.071
112 "MD" -3.6 -42.925 -13.147
113 "MD" -0.911 -43.984 -13.326
114 "MD" 2.145 -44.565 -14.317
115 "MD" 5.518 -46.253 -15.544
116 "MD" 8.526 -46.064 -16.528
117 "MD" 11.533 -43.653 -15.435
118 "MD" 14.192 -41.697 -15.426
119 "MD" 17.686 -40.746 -14.439
120 "MD" 20.446 -38.512 -14.925
121 "MD" 23.296 -35.877 -14.711
122 "MD" 25.554 -33.136 -16.096
123 "MD" 27.712 -31.845 -16.839
124 "MD" 30.834 -29.638 -15.389
125 "MD" 32.198 -26.967 -15.598
126 "MD" 33.06 -23.561 -17.433
127 "MD" 34.673 -20.703 -18.934
128 "MD" 35.776 -17.525 -19.31
129 "MD" 37.639 -14.598 -18.874
130 "MD" 37.904 -11.571 -20.845
131 "MD" 39.79 -8.383 -20.306
132 "MD" 40.368 -4.903 -20.907
133 "MD" 40.714 -1.442 -20.428
134 "MD" 40.71 2.166 -19.918
135 "MD" 40.709 5.164 -20.598
136 "MD" 37.671 7.773 -21.083
137 "MD" 38.801 11.314 -22.892
138 "MD" 37.09 14.094 -22.479
139 "MD" 35.288 17.055 -21.966
140 "MD" 34.07 20.303 -22.155
141 "MD" 32.086 23.238 -22.273
142 "MD" 31.503 27.068 -21.129
143 "MD" 31.205 30.301 -20.137
144 "MD" 29.902 33.708 -20.185
145 "MD" 29.644 37.718 -20.905
146 "MD" 27.179 39.54 -22.132
147 "MD" 26.213 42.47 -23.244
148 "MD" 23.442 44.612 -24.555
149 "MD" 22.656 47.2 -25.408
150 "MD" 20.538 50.261 -26.605
151 "MD" 18.554 52.724 -27.677
152 "MD" 17.543 55.648 -29.226
153 "MD" 14.383 57.757 -29.453
154 "MD" 13.013 59.853 -31.124
155 "MD" 10.817 62.036 -32.523
156 "MD" 9.489 64.792 -32.237
157 "MD" 7.035 67.336 -34.708
158 "MD" 4.899 69.6 -36.048
159 "MD" 2.401 71.236 -37.169
160 "MD" -0.82 72.692 -38.423
161 "MD" -2.648 74.536 -39.625
162 "MD" -4.811 77.822 -40.175
163 "MD" -6.739 79.831 -41.008
164 "MD" -8.66 82.752 -41.409
165 "MD" -10.694 85.571 -43.263
166 "MD" -12.973 88.504 -44.446
167 "MD" -17.072 89.801 -45.629
-19 "MD" 9.712 101.737 21.416
-18 "MD" 5.239 97.439 19.662
-17 "MD" 5.124 95.223 17.698
-16 "MD" 3.7 92.072 17.321
-15 "MD" 3.206 89.051 17.28
-14 "MD" 2.461 85.422 18.469
-13 "MD" 1.063 81.817 19.582
-12 "MD" -1.059 79.721 19.106
-11 "MD" -1.837 76.573 18.684
-10 "MD" -3.723 73.494 19.615
-9 "MD" -5.684 70.594 19.648
-8 "MD" -6.734 66.684 19.895
-7 "MD" -7.439 63.511 20.001
-6 "MD" -9.953 60.99 19.398
-5 "MD" -10.395 58.047 20.254
-4 "MD" -11.958 55.028 20.056
-3 "MD" -13.658 52.017 20.403
-2 "MD" -15.587 49.423 21.553
-1 "MD" -18.137 47.346 21.123
0 "MD" -20.368 44.111 20.991
1 "MD" -23.081 41.69 20.842
2 "MD" -25.097 38.871 20.366
3 "MD" -25.376 35.537 21.647
4 "MD" -27.7 33.01 21.52
5 "MD" -28.689 30.522 22.038
6 "MD" -29.425 27.092 22.475
7 "MD" -30.287 23.497 23.846
8 "MD" -32.7 21.26 23.885
9 "MD" -34.652 18.416 23.06
10 "MD" -35.723 15.497 25.036
11 "MD" -37.737 12.849 25.44
12 "MD" -39.032 8.93 24.264
13 "MD" -40.611 6.464 22.636
14 "MD" -41.553 3.083 23.1
15 "MD" -41.477 -0.27 22.601
16 "MD" -39.874 -4.099 23.455
17 "MD" -40.304 -7.579 23.752
18 "MD" -38.428 -10.814 22.862
19 "MD" -38.803 -14.748 21.703
20 "MD" -37.134 -17.224 22.962
21 "MD" -36.424 -20.193 21.712
22 "MD" -36.143 -23.888 20.536
23 "MD" -33.655 -25.776 19.176
24 "MD" -31.694 -28.37 19.04
25 "MD" -30.05 -30.901 17.417
26 "MD" -27.453 -33.612 16.659
27 "MD" -24.471 -35.838 16.21
28 "MD" -21.713 -38.02 16.697
29 "MD" -19.126 -40.084 16.899
30 "MD" -16.769 -42.282 17.932
31 "MD" -13.166 -43.397 18.448
32 "MD" -10.278 -44.947 17.076
33 "MD" -7.271 -44.215 15.744
34 "MD" -3.706 -44.946 14.711
35 "MD" -0.554 -42.938 13.295
36 "MD" 1.873 -41.764 11.932
37 "MD" 5.359 -42.002 13.054
38 "MD" 8.464 -39.123 11.693
39 "MD" 11.659 -38.289 11.921
40 "MD" 14.853 -37.462 11.987
41 "MD" 17.646 -36.429 12.429
42 "MD" 21.17 -35.202 11.844
43 "MD" 24.11 -32.818 11.625
44 "MD" 26.437 -30.258 12.388
45 "MD" 29.375 -29.119 11.399
46 "MD" 31.078 -26.443 9.997
47 "MD" 34.312 -24.807 11.27
48 "MD" 36.498 -21.927 9.964
49 "MD" 38.164 -19.498 9.909
50 "MD" 38.226 -15.84 8.457
51 "MD" 40.281 -13.391 7.568
52 "MD" 42.782 -10.028 8.05
53 "MD" 44.016 -6.406 6.855
54 "MD" 44.191 -2.87 5.955
55 "MD" 43.828 0.477 6.289
56 "MD" 43.365 3.576 6.698
57 "MD" 42.877 6.906 5.632
58 "MD" 44.003 10.347 5.89
59 "MD" 42.312 13.816 4.468
60 "MD" 40.102 16.928 3.025
61 "MD" 37.8 19.059 3.716
62 "MD" 36.505 22.955 3.065
63 "MD" 34.64 25.918 2.199
64 "MD" 30.93 26.897 1.713
65 "MD" 29.09 29.808 1.44
66 "MD" 25.966 30.977 2.277
67 "MD" 22.958 33.5 1.488
68 "MD" 20.38 36.16 2.45
69 "MD" 17.177 35.519 1.275
70 "MD" 14.888 37.221 0.896
71 "MD" 11.056 38.225 1.076
72 "MD" 7.789 38.6 0.008
73 "MD" 3.864 39.914 0.253
74 "MD" 0.457 39.406 -0.31
75 "MD" -2.933 39.972 -0.018
76 "MD" -6.1 38.434 -0.27
77 "MD" -8.943 37.978 -1.322
78 "MD" -12.975 38.245 -0.963
79 "MD" -16.032 36.793 -1.284
80 "MD" -19.231 36.099 -2.668
81 "MD" -22.254 33.43 -2.246
82 "MD" -25.214 31.78 -2.139
83 "MD" -28.39 29.532 -2.239
84 "MD" -29.627 26.53 -2.778
85 "MD" -31.962 25.472 -3.835
86 "MD" -35.307 24.057 -4.54
87 "MD" -37.104 20.338 -5.444
88 "MD" -38.631 17.259 -5.327
89 "MD" -39.979 13.911 -4.919
90 "MD" -41.485 10.606 -4.408
91 "MD" -41.555 7.372 -4.847
92 "MD" -42.03 3.681 -4.76
93 "MD" -41.672 0.658 -6.049
94 "MD" -42.158 -2.161 -7.088
95 "MD" -42.593 -5.795 -7.874
96 "MD" -40.902 -8.582 -8.887
97 "MD" -39.586 -11.817 -9.025
98 "MD" -38.377 -14.744 -9.821
99 "MD" -36.694 -18.149 -10.183
100 "MD" -35.924 -20.501 -11.331
101 "MD" -33.693 -23.002 -12.583
102 "MD" -31.125 -25.756 -11.569
103 "MD" -28.802 -28.686 -11.956
104 "MD" -26.973 -31.258 -11.231
105 "MD" -25.022 -33.952 -12.074
106 "MD" -21.92 -35.256 -12.305
107 "MD" -19.318 -37.355 -12.106
108 "MD" -16.528 -38.11 -11.294
109 "MD" -12.814 -39.173 -11.071
110 "MD" -9.801 -40.667 -11.953
111 "MD" -6.774 -42.345 -13.372
112 "MD" -3.092 -42.367 -12.281
113 "MD" -0.058 -43.812 -12.725
114 "MD" 2.717 -44.749 -12.871
115 "MD" 5.97 -45.362 -13.76
116 "MD" 9.294 -45.245 -14.737
117 "MD" 11.834 -43.058 -14.346
118 "MD" 14.662 -41.005 -15.431
119 "MD" 18.345 -40.214 -14.493
120 "MD" 21.005 -38.055 -14.593
121 "MD" 23.792 -35.763 -13.824
122 "MD" 26.388 -33.073 -14.146
123 "MD" 28.325 -30.677 -15.354
124 "MD" 31.012 -28.971 -14.382
125 "MD" 32.963 -26.476 -15.236
126 "MD" 34.583 -24.044 -16.589
127 "MD" 35.37 -20.983 -17.59
128 "MD" 35.645 -17.44 -18.303
129 "MD" 37.186 -14.459 -18.23
130 "MD" 37.625 -11.304 -20.011
131 "MD" 39.697 -8.84 -21.006
132 "MD" 39.427 -5.671 -21.34
133 "MD" 39.602 -2.314 -21.867
134 "MD" 39.148 1.308 -22.438
135 "MD" 39.567 4.321 -23.43
136 "MD" 37.69 6.932 -23.68
137 "MD" 37.989 10.043 -24.892
138 "MD" 36.132 13.052 -24.291
139 "MD" 34.095 16.4 -24.265
140 "MD" 33.309 19.234 -23.65
141 "MD" 32.463 22.285 -22.754
142 "MD" 30.581 25.028 -22.465
143 "MD" 30.05 28.45 -22.995
144 "MD" 29.129 31.961 -21.625
145 "MD" 28.039 34.683 -22.513
146 "MD" 26.421 38.139 -24.585
147 "MD" 25.545 40.838 -25.812
148 "MD" 23.081 43.308 -25.131
149 "MD" 21.238 46.253 -26.459
150 "MD" 19.729 49.467 -26.395
151 "MD" 17.661 51.582 -26.147
152 "MD" 16.238 54.278 -27.177
153 "MD" 13.364 56.919 -26.886
154 "MD" 12.477 59.881 -27.804
155 "MD" 12.059 63.143 -28.817
156 "MD" 11.383 66.606 -30.822
157 "MD" 10.013 68.964 -32.321
158 "MD" 7.484 70.936 -33.669
159 "MD" 5.688 73.468 -34.186
160 "MD" 3.457 76.449 -33.178
161 "MD" 0.913 78.742 -32.997
162 "MD" -1.983 80.533 -32.964
163 "MD" -3.944 83.159 -32.801
164 "MD" -5.798 85.377 -33.519
165 "MD" -7.213 88.26 -34.114
166 "MD" -10.392 90.735 -35.384
167 "MD" -15.499 94.052 -38.127
-19 "MD" 14.251 95.062 23.048
-18 "MD" 11.929 93.445 22.805
-17 "MD" 10.432 90.479 23.169
-16 "MD" 9.087 87.509 22.571
-15 "MD" 7.326 85.04 22.464
-14 "MD" 4.512 83.696 22.589
-13 "MD" 3.155 80.288 22.412
-12 "MD" -0.078 77.417 23.531
-11 "MD" -2.713 75.022 24.272
-10 "MD" -5.332 73.25 24.902
-9 "MD" -7.922 70.561 24.526
-8 "MD" -10.716 68.183 23.853
-7 "MD" -11.473 65.053 25.707
-6 "MD" -14.363 62.818 25.53
-5 "MD" -15.839 59.906 26.314
-4 "MD" -17.509 56.664 25.637
-3 "MD" -19.161 53.753 25.612
-2 "MD" -21.185 50.864 25.73
-1 "MD" -19.884 46.471 24.006
0 "MD" -22.208 43.737 22.218
1 "MD" -24.932 41.157 21.631
2 "MD" -26.595 38.827 21.061
3 "MD" -27.251 35.087 21.756
4 "MD" -29.028 32.315 21.616
5 "MD" -29.914 29.204 22.318
6 "MD" -30.565 25.924 22.693
7 "MD" -31.773 22.677 23.99
8 "MD" -32.556 19.517 23.985
9 "MD" -34.179 16.97 24.162
10 "MD" -36.519 14.346 24.231
11 "MD" -37.411 11.406 23.824
12 "MD" -38.395 8.538 24.565
13 "MD" -39.73 5.547 24.155
14 "MD" -39.328 1.198 22.44
15 "MD" -37.979 -1.946 21.763
16 "MD" -38.774 -5.126 22.623
17 "MD" -39.182 -8.533 22.219
18 "MD" -38.005 -12.023 22.727
19 "MD" -38.046 -15.347 21.907
20 "MD" -36.998 -18.761 22.586
21 "MD" -36.884 -22.129 21.825
22 "MD" -35.379 -24.834 20.581
23 "MD" -34.022 -27.382 19.281
24 "MD" -32.443 -30.771 18.606
25 "MD" -30.048 -32.72 17.672
26 "MD" -27.536 -34.453 16.932
27 "MD" -24.169 -36.02 16.985
28 "MD" -21.179 -38.971 16.617
29 "MD" -18.812 -40.947 16.46
30 "MD" -15.948 -44.089 16.667
31 "MD" -12.81 -44.899 16.804
32 "MD" -9.881 -46.57 15.915
33 "MD" -6.377 -46.752 14.201
34 "MD" -3.382 -45.221 13.962
35 "MD" 0.373 -43.991 12.573
36 "MD" 3.169 -41.91 12.84
37 "MD" 6.054 -41.564 13.462
38 "MD" 9.631 -41.515 13.932
39 "MD" 11.328 -38.287 13.599
40 "MD" 14.653 -36.951 13.813
41 "MD" 18.472 -35.942 13.422
42 "MD" 21.539 -34.157 12.817
43 "MD" 24.169 -32.649 12.375
44 "MD" 26.384 -30.308 12.634
45 "MD" 28.851 -27.918 11.221
46 "MD" 31.269 -25.339 10.199
47 "MD" 34.191 -24.487 11.432
48 "MD" 36.864 -22.457 10.471
49 "MD" 38.031 -18.779 9.56
50 "MD" 38.743 -15.481 8.039
51 "MD" 40.026 -13.03 7.232
52 "MD" 41.383 -10.717 7.862
53 "MD" 42.534 -6.98 6.297
54 "MD" 41.47 -3.074 5.919
55 "MD" 40.912 0.269 4.166
56 "MD" 42.69 3.664 5.825
57 "MD" 42.697 7.45 5.29
58 "MD" 43.157 11.517 6.016
59 "MD" 41.309 14.35 4.622
60 "MD" 39.633 17.121 3.767
61 "MD" 37.317 19.78 4.866
62 "MD" 36.192 22.748 4.337
63 "MD" 34.634 25.82 4.341
64 "MD" 31.465 27.02 4.281
65 "MD" 29.126 29.909 3.685
66 "MD" 26.806 32.09 2.848
67 "MD" 23.456 33.163 2.869
68 "MD" 20.278 35.602 3.867
69 "MD" 16.995 36.151 3.226
70 "MD" 13.926 37.596 2.952
71 "MD" 10.016 37.911 2.909
72 "MD" 6.812 38.284 1.935
73 "MD" 3.595 37.746 2.316
74 "MD" 0.398 38.543 1.347
75 "MD" -3.133 38.272 -0.242
76 "MD" -6.741 37.229 -0.819
77 "MD" -9.798 38.255 -0.915
78 "MD" -13.368 38.603 -0.408
79 "MD" -16.704 36.529 -0.488
80 "MD" -20.214 35.968 -2.026
81 "MD" -22.393 33.211 -1.519
82 "MD" -25.104 31.968 -2.099
83 "MD" -28.028 30.283 -2.592
84 "MD" -30.394 27.952 -3.688
85 "MD" -32.851 25.767 -4.386
86 "MD" -34.391 23.269 -4.407
87 "MD" -36.797 20.888 -4.983
88 "MD" -38.883 16.903 -5.406
89 "MD" -39.975 13.872 -5.397
90 "MD" -41.652 10.944 -4.601
91 "MD" -41.997 7.156 -4.788
92 "MD" -42.509 3.891 -4.841
93 "MD" -42.237 0.712 -5.916
94 "MD" -42.346 -2.671 -6.587
95 "MD" -41.971 -5.789 -8.15
96 "MD" -39.775 -8.725 -8.627
97 "MD" -39.08 -11.92 -9.008
98 "MD" -37.927 -14.988 -10.043
99 "MD" -36.664 -18.322 -9.981
100 "MD" -35.868 -21.531 -10.933
101 "MD" -33.924 -23.766 -11.207
102 "MD" -31.093 -26.062 -10.856
103 "MD" -29.014 -29.571 -12.118
104 "MD" -26.836 -31.75 -11.865
105 "MD" -24.708 -33.85 -12.272
106 "MD" -21.988 -35.205 -12.302
107 "MD" -19.575 -37.429 -12.182
108 "MD" -16.04 -39.118 -13.004
109 "MD" -13.156 -40.491 -12.457
110 "MD" -10.339 -42.8 -12.851
111 "MD" -7.056 -42.458 -13.619
112 "MD" -3.752 -42.068 -13.739
113 "MD" -0.756 -43.51 -14.765
114 "MD" 2.374 -43.91 -15.11
115 "MD" 5.925 -45.031 -15.804
116 "MD" 9.384 -44.712 -16.398
117 "MD" 12.212 -43.272 -15.366
118 "MD" 14.885 -41.329 -16.487
119 "MD" 18.613 -40.444 -15.175
120 "MD" 20.769 -37.918 -15.659
121 "MD" 23.608 -35.368 -14.888
122 "MD" 25.658 -32.972 -15.417
123 "MD" 27.917 -31.262 -15.568
124 "MD" 30.547 -28.813 -14.894
125 "MD" 31.544 -26.068 -15.757
126 "MD" 34.557 -23.575 -16.899
127 "MD" 35.497 -20.63 -17.836
128 "MD" 35.934 -17 -18.8
129 "MD" 37.662 -14.221 -17.92
130 "MD" 38.603 -11.49 -19.15
131 "MD" 39.397 -7.927 -19.582
132 "MD" 40.352 -4.506 -20.013
133 "MD" 40.3 -1.097 -20.831
134 "MD" 41.139 2.185 -19.796
135 "MD" 40.744 5.354 -20.65
136 "MD" 37.977 8.072 -21.257
137 "MD" 38.572 11.619 -22.534
138 "MD" 36.8 14.141 -22.717
139 "MD" 34.464 16.997 -22.873
140 "MD" 34.247 20.629 -22.21
141 "MD" 33.366 23.735 -22.185
142 "MD" 32.32 26.956 -22.093
143 "MD" 31.631 29.955 -20.18
144 "MD" 30.863 32.934 -19.92
145 "MD" 30.214 36.189 -19.85
146 "MD" 28.194 40.319 -20.848
147 "MD" 27.072 43.05 -21.243
148 "MD" 25.509 45.339 -20.974
149 "MD" 23.759 49.468 -20.817
150 "MD" 22.271 51.944 -22.197
151 "MD" 21.18 55.339 -21.411
152 "MD" 19.477 58.091 -21.884
153 "MD" 18.876 62.28 -21.182
154 "MD" 19.401 65.306 -21.108
155 "MD" 19.033 68.513 -22.279
156 "MD" 18.144 71.739 -21.341
157 "MD" 16.991 74.677 -22.858
158 "MD" 15.983 77.636 -24.328
159 "MD" 13.156 80.333 -24.984
160 "MD" 11.826 83.242 -23.454
161 "MD" 11.113 86.4 -24.722
162 "MD" 10.823 89.583 -24.189
163 "MD" 8.422 91.865 -23.976
164 "MD" 7.49 95.409 -22.822
165 "MD" 6.189 98.657 -23.265
166 "MD" 4.2 100.912 -23.06
167 "MD" -1.409 109.483 -16.716
-19 "MD" 0.052 107.412 18.475
-18 "MD" -0.75 103.662 18.635
-17 "MD" -0.712 100.503 19.4
-16 "MD" -1.494 96.948 19.186
-15 "MD" -2.426 93.788 20.353
-14 "MD" -1.534 90.488 19.437
-13 "MD" -3.211 86.785 20.212
-12 "MD" -5.552 83.706 19.586
-11 "MD" -5.722 80.329 20.943
-10 "MD" -8.17 77.347 20.998
-9 "MD" -9.239 74.456 20.663
-8 "MD" -10.391 70.831 20.589
-7 "MD" -11.985 68.069 20.762
-6 "MD" -12.005 64.429 22.655
-5 "MD" -13.43 61.099 21.845
-4 "MD" -15.024 58.024 20.866
-3 "MD" -16.237 54.944 19.986
-2 "MD" -17.761 51.92 20.635
-1 "MD" -19.732 49.23 19.045
0 "MD" -22.015 46.047 20.21
1 "MD" -22.745 43.209 20.166
2 "MD" -25.125 39.975 20.285
3 "MD" -25.73 37.192 20.906
4 "MD" -27.751 34.14 20.327
5 "MD" -28.176 31.229 21.415
6 "MD" -29.261 28.042 22.013
7 "MD" -30.027 24.851 23.447
8 "MD" -31.996 22.215 23.964
9 "MD" -32.863 19.457 25.444
10 "MD" -33.331 16.687 26.318
11 "MD" -35.701 13.804 26.064
12 "MD" -37.681 10.552 24.831
13 "MD" -38.113 7.49 23.354
14 "MD" -39.454 3.859 23.064
15 "MD" -39.463 0.919 23.578
16 "MD" -39.214 -2.308 23.782
17 "MD" -39.843 -6.41 23.551
18 "MD" -37.722 -9.923 23.471
19 "MD" -38.367 -13.538 22.09
20 "MD" -36.667 -15.913 22.939
21 "MD" -36.069 -19.704 21.812
22 "MD" -35.255 -22.42 19.963
23 "MD" -33.894 -25.069 19.721
24 "MD" -31.984 -27.585 19.329
25 "MD" -31.039 -30.285 17.789
26 "MD" -28.477 -33.216 17.431
27 "MD" -25.151 -35.99 18.228
28 "MD" -22.536 -37.79 17.237
29 "MD" -19.863 -40.293 17.611
30 "MD" -17.085 -42.686 17.906
31 "MD" -13.43 -43.195 18.431
32 "MD" -10.593 -44.36 17.142
33 "MD" -7.544 -44.03 15.773
34 "MD" -4.472 -44.873 13.939
35 "MD" -1.253 -43.749 12.991
36 "MD" 1.668 -41.729 12.988
37 "MD" 5.371 -42.426 13.575
38 "MD" 8.524 -40.615 12.137
39 "MD" 11.661 -38.794 12.522
40 "MD" 14.782 -37.491 12.456
41 "MD" 18.136 -36.093 12.559
42 "MD" 21.685 -35.392 12.598
43 "MD" 23.477 -32.952 12.345
44 "MD" 25.866 -30.407 11.883
45 "MD" 29.012 -28.474 10.996
46 "MD" 30.929 -25.769 10.54
47 "MD" 33.899 -24.162 11.916
48 "MD" 35.047 -20.444 10.604
49 "MD" 37.74 -18.296 10.798
50 "MD" 38.241 -15.251 9.725
51 "MD" 39.89 -12.163 9.402
52 "MD" 41.825 -9.311 9.394
53 "MD" 43.193 -5.989 8.126
54 "MD" 44.074 -2.355 6.974
55 "MD" 43.78 0.978 6.886
56 "MD" 42.739 3.944 7.454
57 "MD" 42.713 7.171 8.05
58 "MD" 42.747 11.286 7.9
59 "MD" 41.324 14.856 7.405
60 "MD" 39.641 17.381 5.701
61 "MD" 37.186 19.73 5.834
62 "MD" 35.413 22.037 4.732
63 "MD" 34.046 25.691 5.221
64 "MD" 31.008 27.434 4.133
65 "MD" 27.994 29.948 2.901
66 "MD" 25.337 31.605 3.039
67 "MD" 22.327 33.487 2.277
68 "MD" 19.811 36.513 2.804
69 "MD" 17.292 36.478 1.325
70 "MD" 13.802 38.088 1.342
71 "MD" 9.945 38.542 1.263
72 "MD" 6.546 39.741 1.074
73 "MD" 3.352 39.05 -0.467
74 "MD" 0.611 39.726 -1.014
75 "MD" -2.867 39.521 -1.748
76 "MD" -5.742 38.187 -2.872
77 "MD" -8.771 37.984 -2.838
78 "MD" -12.447 38.01 -2.797
79 "MD" -15.7 36.167 -3.014
80 "MD" -19.56 35.463 -3.676
81 "MD" -22.177 32.777 -3.18
82 "MD" -25.446 31.528 -3.029
83 "MD" -28.278 29.663 -3.019
84 "MD" -30.727 26.748 -3.85
85 "MD" -32.942 25.187 -4.382
86 "MD" -35.472 23.198 -4.821
87 "MD" -37.237 19.408 -4.434
88 "MD" -39.341 16.573 -5.136
89 "MD" -40.674 13.321 -4.42
90 "MD" -41.653 10.182 -2.801
91 "MD" -41.967 6.98 -2.507
92 "MD" -42.709 3.531 -3.502
93 "MD" -43.412 -0.219 -3.117
94 "MD" -42.599 -2.557 -4.767
95 "MD" -41.489 -5.71 -5.489
96 "MD" -41.64 -8.138 -7.296
97 "MD" -40.146 -11.811 -8.335
98 "MD" -38.813 -14.794 -8.707
99 "MD" -37.62 -18.333 -9.258
100 "MD" -36.245 -21.111 -9.962
101 "MD" -34.745 -23.724 -11.196
102 "MD" -31.786 -26.408 -10.076
103 "MD" -29.19 -28.684 -12.198
104 "MD" -27.816 -31.576 -11.279
105 "MD" -25.025 -34.082 -12.126
106 "MD" -21.984 -34.966 -12.262
107 "MD" -18.968 -37.397 -12.772
108 "MD" -16.095 -38.591 -14.3
109 "MD" -12.324 -40.02 -14.081
110 "MD" -10.002 -42.231 -14.38
111 "MD" -6.485 -42.377 -14.715
112 "MD" -2.624 -42.138 -13.897
113 "MD" 0.288 -43.04 -14.289
114 "MD" 3.453 -43.691 -15.075
115 "MD" 6.93 -45.383 -15.021
116 "MD" 9.908 -44.442 -15.985
117 "MD" 12.646 -41.85 -14.373
118 "MD" 15.602 -40.115 -14.958
119 "MD" 19.013 -39.811 -14.057
120 "MD" 21.721 -37.458 -15.474
121 "MD" 23.905 -35.417 -14.342
122 "MD" 26.737 -32.771 -14.941
123 "MD" 29.016 -30.941 -15.398
124 "MD" 31.522 -28.851 -14.077
125 "MD" 32.907 -25.989 -14.713
126 "MD" 35.562 -23.632 -15.681
127 "MD" 36.256 -20.503 -16.887
128 "MD" 36.725 -17.042 -17.457
129 "MD" 38.095 -13.853 -17.002
130 "MD" 38.797 -11.248 -18.19
131 "MD" 39.298 -7.894 -18.906
132 "MD" 40.669 -4.532 -18.528
133 "MD" 40.536 -1.722 -19.764
134 "MD" 40.821 1.756 -17.997
135 "MD" 41.015 5.009 -19.03
136 "MD" 39 8.315 -19.802
137 "MD" 39.49 11.271 -21.389
138 "MD" 37.945 13.779 -20.839
139 "MD" 36.117 16.683 -21.926
140 "MD" 34.244 20.086 -21.442
141 "MD" 34.198 23.609 -21.215
142 "MD" 32.461 26.153 -21.064
143 "MD" 31.822 29.399 -20.286
144 "MD" 30.629 32.572 -19.994
145 "MD" 29.335 36.154 -20.997
146 "MD" 28.43 39.958 -21.516
147 "MD" 25.566 41.674 -21.721
148 "MD" 24.46 44.606 -21.669
149 "MD" 21.3 46.459 -21.893
150 "MD" 19.183 49.021 -22.366
151 "MD" 17.161 51.641 -22.176
152 "MD" 14.487 54.124 -22.595
153 "MD" 12.994 57.315 -23.489
154 "MD" 11.806 60.251 -22.045
155 "MD" 9.833 62.927 -22.424
156 "MD" 7.87 65.945 -24.178
157 "MD" 6.012 68.064 -25.339
158 "MD" 2.613 69.069 -26.774
159 "MD" -0.597 70.037 -26.909
160 "MD" -3.389 71.388 -26.423
161 "MD" -6.446 71.927 -27.192
162 "MD" -9.828 72.721 -28.014
163 "MD" -12.718 73.6 -28.318
164 "MD" -15.207 75.657 -28.126
165 "MD" -18.711 77.569 -29.451
166 "MD" -21.828 78.152 -30.272
167 "MD" -27.296 80.042 -31.158
-19 "MD" -8.269 106.094 33.963
-18 "MD" -8.855 103.352 32.031
-17 "MD" -9.028 99.763 31.347
-16 "MD" -9.708 96.443 30.425
-15 "MD" -10.397 93.2 29.83
-14 "MD" -11.956 90.269 29.294
-13 "MD" -12.655 86.402 29.418
-12 "MD" -14.016 83.66 28.334
-11 "MD" -13.843 79.965 28.605
-10 "MD" -15.074 76.859 27.92
-9 "MD" -17.165 73.434 26.843
-8 "MD" -17.286 70.484 26.247
-7 "MD" -18.404 67.344 26.295
-6 "MD" -20.678 64.372 25.685
-5 "MD" -21.037 60.536 25.307
-4 "MD" -22.063 57.792 23.659
-3 "MD" -22.217 54.624 23.857
-2 "MD" -23.292 51.471 24.205
-1 "MD" -24.608 49.094 21.882
0 "MD" -25.264 45.703 22.259
1 "MD" -24.681 42 21.041
2 "MD" -26.785 39.456 20.743
3 "MD" -27.043 36.31 21.571
4 "MD" -28.961 32.952 20.914
5 "MD" -29.379 29.655 21.509
6 "MD" -30.162 26.457 21.826
7 "MD" -30.876 23.615 22.622
8 "MD" -33.631 21.322 23.051
9 "MD" -34.277 18.203 24.557
10 "MD" -35.34 15.121 24.685
11 "MD" -38.116 11.672 26.531
12 "MD" -37.925 9.22 24.999
13 "MD" -39.627 6.043 24.073
14 "MD" -39.758 2.582 22.683
15 "MD" -39.971 -0.677 22.778
16 "MD" -40.209 -3.586 22.624
17 "MD" -40.614 -6.969 22.196
18 "MD" -39.028 -10.78 22.818
19 "MD" -38.661 -13.907 21.476
20 "MD" -36.606 -16.123 21.24
21 "MD" -36.407 -20.092 21.146
22 "MD" -35.44 -23.034 19.55
23 "MD" -33.434 -25.904 18.744
24 "MD" -31.842 -28.568 18.491
25 "MD" -29.73 -30.861 16.623
26 "MD" -27.037 -33.103 15.892
27 "MD" -24.119 -35.2 16.438
28 "MD" -21.788 -38.457 16.861
29 "MD" -19.315 -40.396 17.486
30 "MD" -15.594 -43.404 18.651
31 "MD" -12.796 -43.69 18.983
32 "MD" -9.661 -45.249 18.621
33 "MD" -6.607 -44.466 16.93
34 "MD" -3.197 -43.363 16.675
35 "MD" 0.544 -43.415 14.351
36 "MD" 2.992 -41.565 13.508
37 "MD" 6.425 -41.681 14.075
38 "MD" 9.232 -39.52 12.6
39 "MD" 11.934 -37.958 12.425
40 "MD" 15.079 -37.012 12.322
41 "MD" 18.61 -35.963 11.468
42 "MD" 21.98 -35.275 12.104
43 "MD" 24.061 -32.808 11.441
44 "MD" 27.067 -30.847 11.331
45 "MD" 29.893 -29.221 10.813
46 "MD" 31.713 -26.496 10.742
47 "MD" 34.53 -24.644 11.615
48 "MD" 35.598 -20.571 10.102
49 "MD" 38.264 -18.671 10.743
50 "MD" 38.99 -15.206 10.244
51 "MD" 40.897 -12.435 9.128
52 "MD" 42.838 -9.308 8.821
53 "MD" 44.649 -6.432 8.057
54 "MD" 43.766 -3.053 7.088
55 "MD" 44.092 0.107 6.822
56 "MD" 43.024 3.315 6.848
57 "MD" 42.743 7.027 6.175
58 "MD" 43.508 10.044 6.834
59 "MD" 42.701 13.127 6.273
60 "MD" 40.532 16.418 4.042
61 "MD" 37.299 18.966 3.748
62 "MD" 36.612 21.96 4.103
63 "MD" 34.743 25.08 3.372
64 "MD" 31.326 26.935 3.415
65 "MD" 28.552 28.694 2.487
66 "MD" 25.961 30.815 3.07
67 "MD" 23.031 32.99 2.657
68 "MD" 20.234 36.034 3.066
69 "MD" 16.891 35.548 2.039
70 "MD" 13.94 38.154 1.741
71 "MD" 10.605 37.853 2.857
72 "MD" 7.353 38.76 2.54
73 "MD" 3.521 39.798 2.462
74 "MD" 0.037 40.615 1.385
75 "MD" -2.715 38.643 1.555
76 "MD" -5.816 38.448 0.542
77 "MD" -9.11 37.646 0.625
78 "MD" -12.71 38.449 -0.111
79 "MD" -15.963 37.001 -0.181
80 "MD" -19.928 35.741 -2.269
81 "MD" -22.146 33.411 -1.712
82 "MD" -25.505 32.178 -2.055
83 "MD" -28.394 29.756 -2.764
84 "MD" -30.658 27.287 -3.464
85 "MD" -33.193 25.646 -4.283
86 "MD" -35.435 23.571 -4.374
87 "MD" -37.293 20.126 -3.905
88 "MD" -39.159 17.005 -3.96
89 "MD" -40.563 13.344 -3.881
90 "MD" -41.623 10.253 -3.323
91 "MD" -42.167 6.456 -3.172
92 "MD" -42.579 3.563 -3.621
93 "MD" -42.127 0.659 -4.908
94 "MD" -43.217 -2.597 -5.758
95 "MD" -42.883 -5.769 -5.899
96 "MD" -41.278 -9.435 -7.664
97 "MD" -39.063 -12.529 -8.596
98 "MD" -38.099 -15.521 -7.558
99 "MD" -36.901 -18.779 -9.505
100 "MD" -35.896 -21.897 -10.445
101 "MD" -33.707 -24.593 -11.7
102 "MD" -30.992 -26.211 -10.921
103 "MD" -29.287 -29.164 -11.478
104 "MD" -26.807 -31.493 -12.004
105 "MD" -23.233 -33.032 -13.042
106 "MD" -20.771 -35.148 -11.58
107 "MD" -18.296 -37.71 -11.806
108 "MD" -15.249 -39.362 -12.076
109 "MD" -11.642 -40.165 -12.054
110 "MD" -8.198 -42.731 -12.089
111 "MD" -5.214 -42.349 -12.09
112 "MD" -2.02 -42.26 -12.385
113 "MD" 0.963 -43.693 -13.262
114 "MD" 4.486 -44.763 -13.835
115 "MD" 7.805 -45.339 -14.922
116 "MD" 11.15 -44.924 -15.203
117 "MD" 13.601 -42.399 -14.624
118 "MD" 16.497 -40.689 -14.937
119 "MD" 19.719 -40.271 -13.284
120 "MD" 22.419 -37.659 -14.087
121 "MD" 24.926 -34.862 -13.698
122 "MD" 27.198 -32.545 -14.524
123 "MD" 28.787 -30.176 -14.647
124 "MD" 32.576 -28.761 -15.118
125 "MD" 34.423 -26.281 -16.109
126 "MD" 36.777 -23.716 -16.871
127 "MD" 37.723 -20.813 -18.096
128 "MD" 37.858 -16.93 -19.469
129 "MD" 39.061 -14.121 -18.491
130 "MD" 39.398 -10.929 -19.701
131 "MD" 40.1 -7.876 -18.774
132 "MD" 41.476 -4.442 -19.465
133 "MD" 40.676 -1.184 -18.495
134 "MD" 41.115 2.13 -18.309
135 "MD" 41.087 5.138 -18.971
136 "MD" 38.84 8.502 -19.508
137 "MD" 40.035 11.47 -20.654
138 "MD" 38.387 14.215 -20.847
139 "MD" 35.906 16.993 -20.876
140 "MD" 34.598 20.672 -20.411
141 "MD" 33.107 23.803 -21.552
142 "MD" 31.744 26.353 -21.87
143 "MD" 31.278 29.547 -21.52
144 "MD" 29.734 32.616 -20.558
145 "MD" 28.662 36.158 -20.449
146 "MD" 26.861 39.189 -22.026
147 "MD" 24.344 41.602 -22.411
148 "MD" 21.977 43.347 -21.702
149 "MD" 19.831 46.581 -22.496
150 "MD" 17.824 49.402 -22.332
151 "MD" 15.057 51.842 -21.458
152 "MD" 14.399 55.068 -21.183
153 "MD" 12.072 58.031 -19.954
154 "MD" 11.868 61.791 -20.476
155 "MD" 10.575 64.3 -21.308
156 "MD" 9.32 67.429 -21.313
157 "MD" 7.734 70.234 -22.486
158 "MD" 3.623 71.44 -23.443
159 "MD" 0.74 73.108 -24.052
160 "MD" -2.141 74.792 -22.164
161 "MD" -4.029 77.495 -23.846
162 "MD" -6.802 79.131 -23.701
163 "MD" -9.842 80.776 -23.231
164 "MD" -12.115 83.216 -22.67
165 "MD" -15.846 84.485 -23.916
166 "MD" -18.232 85.805 -22.618
167 "MD" -23.857 89.596 -20.833
-19 "MD" -3.954 101.906 42.494
-18 "MD" -4.13 98.686 41.273
-17 "MD" -3.59 94.559 40.613
-16 "MD" -4.261 91.309 40.587
-15 "MD" -4.503 88.187 40.253
-14 "MD" -4.883 84.259 39.506
-13 "MD" -4.767 80.98 38.835
-12 "MD" -5.803 78.904 36.743
-11 "MD" -6.553 75.132 36.329
-10 "MD" -8.263 72.632 34.636
-9 "MD" -10.478 69.878 32.404
-8 "MD" -10.945 66.819 31.144
-7 "MD" -11.06 64.59 29.153
-6 "MD" -12.905 61.893 27.917
-5 "MD" -13.795 59.205 26.852
-4 "MD" -15.176 56.083 25.5
-3 "MD" -15.783 53.101 24.612
-2 "MD" -16.951 50.021 24.12
-1 "MD" -19.28 47.927 21.24
0 "MD" -21.636 44.902 21.719
1 "MD" -23.003 41.496 22.585
2 "MD" -24.758 38.582 21.711
3 "MD" -25.415 35.266 21.653
4 "MD" -27.423 32.513 21.955
5 "MD" -28.51 29.85 22.483
6 "MD" -30.206 26.447 21.932
7 "MD" -32.686 23.933 22.346
8 "MD" -34.98 21.229 21.511
9 "MD" -35.347 17.628 21.988
10 "MD" -37.088 15.386 22.272
11 "MD" -38.956 12.102 23.675
12 "MD" -40.479 8.86 23.197
13 "MD" -40.288 5.236 22.504
14 "MD" -40.236 1.87 21.828
15 "MD" -39.965 -1.821 22.323
16 "MD" -39.954 -5.214 22.257
17 "MD" -40.062 -8.654 22.5
18 "MD" -38.503 -11.516 23.002
19 "MD" -38.37 -14.601 21.31
20 "MD" -37.033 -17.394 21.511
21 "MD" -36.939 -20.939 21.865
22 "MD" -36.036 -24.428 20.73
23 "MD" -33.971 -27.044 20.135
24 "MD" -31.919 -29.546 19.432
25 "MD" -29.849 -32.704 17.476
26 "MD" -27.435 -34.504 16.97
27 "MD" -23.837 -36.696 17.571
28 "MD" -21.74 -39.077 18.087
29 "MD" -18.961 -40.5 17.876
30 "MD" -15.426 -42.832 18.015
31 "MD" -12.592 -42.937 18.032
32 "MD" -9.734 -45.395 17.306
33 "MD" -7.074 -45.914 15.356
34 "MD" -4.384 -45.305 13.947
35 "MD" -1.354 -43.947 13.376
36 "MD" 1.84 -42.181 13.013
37 "MD" 5.605 -42.286 13.606
38 "MD" 8.412 -40.026 12.522
39 "MD" 11.386 -38.395 12.808
40 "MD" 15.241 -36.83 13.278
41 "MD" 18.343 -35.581 12.791
42 "MD" 21.56 -34.606 12.361
43 "MD" 24.798 -32.509 12.496
44 "MD" 26.933 -30.467 12.31
45 "MD" 29.64 -28.785 11.568
46 "MD" 31.703 -25.581 11.176
47 "MD" 34.868 -24.049 12.124
48 "MD" 35.981 -21.237 10.913
49 "MD" 38.147 -18.324 11.731
50 "MD" 39.319 -14.571 10.033
51 "MD" 40.551 -12.276 9.826
52 "MD" 42.6 -8.88 9.732
53 "MD" 43.884 -5.6 8.971
54 "MD" 44.537 -2.147 7.453
55 "MD" 43.939 0.939 7.44
56 "MD" 43.123 3.852 6.281
57 "MD" 42.59 6.404 7.704
58 "MD" 42.848 10.943 6.637
59 "MD" 41.872 14.708 5.342
60 "MD" 40.071 17.806 3.461
61 "MD" 37.589 19.722 4.611
62 "MD" 36.032 22.848 4.249
63 "MD" 34.665 25.97 3.383
64 "MD" 31.786 27.34 3.368
65 "MD" 29.449 30.332 2.28
66 "MD" 26.304 31.306 3.081
67 "MD" 23.435 32.97 1.984
68 "MD" 20.894 36.003 3.025
69 "MD" 17.948 35.79 1.483
70 "MD" 14.501 37.705 1.26
71 "MD" 10.859 37.891 1.514
72 "MD" 7.378 39.3 1.327
73 "MD" 3.727 38.92 1.085
74 "MD" 0.757 39.68 0.804
75 "MD" -2.758 39.557 -0.435
76 "MD" -6.31 38.468 -1.122
77 "MD" -9.328 37.693 -0.465
78 "MD" -12.883 38.615 -0.265
79 "MD" -16.05 36.734 -0.51
80 "MD" -19.736 36.141 -2.033
81 "MD" -21.821 33.125 -1.59
82 "MD" -25.311 32.284 -1.098
83 "MD" -28.259 30.08 -1.422
84 "MD" -30.111 27.23 -1.671
85 "MD" -33.181 26.112 -2.134
86 "MD" -34.651 22.649 -2.156
87 "MD" -36.847 19.945 -3.121
88 "MD" -38.806 16.6 -3.177
89 "MD" -40.253 13.287 -2.88
90 "MD" -41.701 9.948 -1.994
91 "MD" -41.488 6.45 -1.922
92 "MD" -42.299 2.905 -2.805
93 "MD" -41.364 0.024 -4.19
94 "MD" -41.915 -2.823 -4.148
95 "MD" -43.026 -6.518 -5.086
96 "MD" -41.649 -9.428 -7.22
97 "MD" -39.485 -12.533 -8.051
98 "MD" -37.855 -14.881 -9.287
99 "MD" -37.253 -19.03 -9.357
100 "MD" -36.008 -21.62 -10.247
101 "MD" -34.208 -24.042 -11.456
102 "MD" -31.309 -26.048 -10.926
103 "MD" -29.207 -27.962 -11.89
104 "MD" -27.426 -31.002 -11.803
105 "MD" -24.578 -33.418 -11.958
106 "MD" -21.733 -35.045 -12.405
107 "MD" -19.2 -37.336 -12.372
108 "MD" -16.346 -38.275 -11.551
109 "MD" -13.078 -39.696 -12.798
110 "MD" -10.15 -42.079 -13.581
111 "MD" -6.743 -42.186 -13.668
112 "MD" -3.585 -41.815 -13.056
113 "MD" -0.565 -43.06 -13.725
114 "MD" 2.867 -44.27 -13.952
115 "MD" 6.475 -45.41 -14.564
116 "MD" 9.677 -45.312 -14.948
117 "MD" 12.215 -42.724 -14.076
118 "MD" 15.386 -40.734 -14.839
119 "MD" 19.028 -40.371 -13.939
120 "MD" 21.403 -37.75 -14.997
121 "MD" 24.154 -35.68 -14.572
122 "MD" 26.58 -33.108 -15.357
123 "MD" 28.869 -30.806 -15.989
124 "MD" 30.452 -28 -15.994
125 "MD" 33.038 -25.574 -15.724
126 "MD" 35.448 -23.496 -16.723
127 "MD" 36.187 -19.717 -18.045
128 "MD" 37.064 -16.194 -18.068
129 "MD" 38.394 -13.244 -18.076
130 "MD" 39.09 -10.562 -18.278
131 "MD" 38.903 -6.596 -18.367
132 "MD" 40.938 -3.786 -18.18
133 "MD" 41.714 -0.767 -19.392
134 "MD" 43.206 2.517 -17.257
135 "MD" 43.537 5.62 -18.469
136 "MD" 40.796 8.296 -19.77
137 "MD" 41.48 11.385 -21.574
138 "MD" 39.142 13.812 -21.417
139 "MD" 36.537 17.419 -21.116
140 "MD" 34.634 19.874 -21.517
141 "MD" 34.673 23.678 -21.373
142 "MD" 32.735 26.387 -21.691
143 "MD" 32.074 29.696 -21.123
144 "MD" 31.271 32.678 -21.003
145 "MD" 30.827 36.478 -21.651
146 "MD" 28.966 39.317 -23.07
147 "MD" 26.479 41.621 -22.787
148 "MD" 25.1 44.438 -23.066
149 "MD" 21.463 45.596 -22.905
150 "MD" 19.636 48.29 -23.51
151 "MD" 17.326 50.403 -23.69
152 "MD" 14.251 52.898 -24.151
153 "MD" 12.491 56.276 -23.756
154 "MD" 11.052 58.983 -23.446
155 "MD" 8.807 61.17 -24.462
156 "MD" 7.129 64.355 -23.349
157 "MD" 5.366 66.85 -24.013
158 "MD" 3.146 69.266 -23.189
159 "MD" 1.509 72.542 -23.425
160 "MD" -0.271 75.135 -22.452
161 "MD" -0.092 78.065 -20.699
162 "MD" -2.415 80.376 -19.616
163 "MD" -4.197 82.957 -17.718
164 "MD" -4.681 86.123 -16.618
165 "MD" -6.816 88.798 -16.104
166 "MD" -7.067 91.77 -15.944
167 "MD" -14.1 95.54 -6.992
-19 "MD" 6.808 95.945 43.907
-18 "MD" 6.437 93.601 40.622
-17 "MD" 5.64 91.463 38.223
-16 "MD" 3.967 88.764 36.652
-15 "MD" 2.444 86.367 35.34
-14 "MD" 1.358 82.877 34.668
-13 "MD" -0.295 80.371 33.328
-12 "MD" -1.919 78.806 31.174
-11 "MD" -2.972 75.727 29.481
-10 "MD" -5.026 72.785 28.626
-9 "MD" -7.272 70.408 27.091
-8 "MD" -8.831 67.234 25.876
-7 "MD" -9.827 64.696 24.698
-6 "MD" -11.246 61.523 23.535
-5 "MD" -12.851 58.782 23.151
-4 "MD" -14.058 55.89 21.889
-3 "MD" -15.259 53.089 22.078
-2 "MD" -17.064 50.343 22.54
-1 "MD" -18.992 47.11 20.703
0 "MD" -20.264 44.486 20.891
1 "MD" -22.034 41.234 20.594
2 "MD" -24.637 38.734 20.544
3 "MD" -24.646 34.647 21.819
4 "MD" -26.988 32.283 22.071
5 "MD" -28.485 29.29 22.646
6 "MD" -30.017 26.537 21.958
7 "MD" -32.114 23.473 22.036
8 "MD" -33.873 20.703 21.471
9 "MD" -35.817 18.617 21.724
10 "MD" -37.483 15.043 22.866
11 "MD" -39.179 12.21 22.382
12 "MD" -40.352 8.84 22.476
13 "MD" -41.874 5.748 21.758
14 "MD" -41.872 2.735 21.183
15 "MD" -40.557 -0.563 19.744
16 "MD" -40.96 -4.034 21.047
17 "MD" -40.163 -7.438 20.283
18 "MD" -39.3 -10.828 21.372
19 "MD" -39.119 -13.948 20.118
20 "MD" -36.911 -16.781 20.592
21 "MD" -36.09 -19.94 20.353
22 "MD" -36.85 -23.514 18.826
23 "MD" -35.284 -26.572 18.671
24 "MD" -34.155 -30.11 18.329
25 "MD" -30.959 -32.015 17.403
26 "MD" -28.452 -34.554 16.813
27 "MD" -25.757 -36.712 17.115
28 "MD" -22.703 -38.735 16.565
29 "MD" -20.138 -40.801 16.255
30 "MD" -16.195 -43.517 16.388
31 "MD" -13.456 -43.617 15.541
32 "MD" -10.686 -44.752 15.052
33 "MD" -7.215 -44.986 13.453
34 "MD" -3.477 -44.702 13.074
35 "MD" -0.943 -42.904 13.581
36 "MD" 2.109 -41.476 12.51
37 "MD" 5.788 -41.726 12.598
38 "MD" 8.607 -39.716 10.927
39 "MD" 11.566 -38.75 11.41
40 "MD" 15.643 -37.889 11.24
41 "MD" 18.498 -36.533 12.214
42 "MD" 21.47 -34.955 11.98
43 "MD" 23.486 -32.237 12.138
44 "MD" 26.506 -30.504 11.852
45 "MD" 29.375 -28.709 11.959
46 "MD" 31.269 -25.828 11.373
47 "MD" 34.725 -23.906 12.086
48 "MD" 36.18 -20.615 10.257
49 "MD" 38.199 -18.392 10.394
50 "MD" 38.989 -15.232 9.748
51 "MD" 40.98 -12.355 9.387
52 "MD" 42.99 -9.098 9.665
53 "MD" 44.227 -5.421 7.952
54 "MD" 44.086 -1.886 6.829
55 "MD" 44.134 1.199 6.447
56 "MD" 43.389 4.35 6.078
57 "MD" 43.061 7.702 6.255
58 "MD" 43.622 10.8 6.333
59 "MD" 41.836 13.439 4.638
60 "MD" 40.192 17.454 2.713
61 "MD" 38.022 19.564 3.555
62 "MD" 36.777 22.931 3.172
63 "MD" 35.221 26.413 3.342
64 "MD" 32.057 28.837 2.454
65 "MD" 29.584 29.698 2.233
66 "MD" 26.64 31.83 2.186
67 "MD" 23.463 33.394 1.992
68 "MD" 20.33 36.098 3.538
69 "MD" 16.991 36.321 1.673
70 "MD" 13.714 37.476 2.3
71 "MD" 10.228 38.679 1.825
72 "MD" 6.922 38.732 1.037
73 "MD" 3.537 39.709 0.617
74 "MD" 0.703 40.494 0.02
75 "MD" -3.072 40.159 -0.399
76 "MD" -5.863 39.042 -0.088
77 "MD" -9.007 38.229 -1.015
78 "MD" -12.308 37.897 -1.218
79 "MD" -15.813 36.827 -0.8
80 "MD" -19.101 36.014 -2.408
81 "MD" -21.468 33.288 -2.071
82 "MD" -24.837 32.037 -1.707
83 "MD" -27.325 29.61 -2.543
84 "MD" -30.544 27.745 -1.449
85 "MD" -32.143 24.806 -2.167
86 "MD" -34.27 23.274 -3.197
87 "MD" -36.82 19.833 -4.057
88 "MD" -38.608 17.225 -4.126
89 "MD" -40.381 13.376 -3.021
90 "MD" -41.864 10.514 -2.831
91 "MD" -41.245 7.071 -1.863
92 "MD" -41.694 3.663 -2.145
93 "MD" -41.295 0.88 -3.532
94 "MD" -42.425 -2.812 -4.319
95 "MD" -42.416 -5.988 -5.461
96 "MD" -41.382 -9.288 -6.2
97 "MD" -39.672 -11.787 -6.757
98 "MD" -38.089 -14.513 -7.918
99 "MD" -37.329 -18.385 -8.44
100 "MD" -36.562 -21.134 -9.58
101 "MD" -33.926 -24.608 -11.659
102 "MD" -31.177 -26.563 -10.506
103 "MD" -29.178 -29.362 -10.613
104 "MD" -27.022 -32.167 -10.92
105 "MD" -24.169 -34.14 -12.723
106 "MD" -20.568 -34.913 -12.257
107 "MD" -17.657 -37.31 -12.082
108 "MD" -15.171 -39.15 -13.613
109 "MD" -12.298 -40.043 -13.622
110 "MD" -8.85 -42.479 -13.593
111 "MD" -5.878 -42.848 -14.249
112 "MD" -2.693 -43.08 -12.45
113 "MD" 0.31 -42.879 -13.095
114 "MD" 3.731 -43.659 -12.771
115 "MD" 8.272 -44.919 -14.068
116 "MD" 11.225 -44.281 -15.21
117 "MD" 13.799 -42.353 -14.483
118 "MD" 16.36 -40.45 -15.198
119 "MD" 19.437 -39.287 -13.996
120 "MD" 22.092 -37.655 -14.505
121 "MD" 24.892 -34.812 -14.575
122 "MD" 27.022 -32.3 -15.294
123 "MD" 28.752 -29.601 -16.098
124 "MD" 30.795 -27.196 -15.044
125 "MD" 32.776 -24.845 -15.444
126 "MD" 34.543 -21.941 -16.612
127 "MD" 35.834 -18.686 -16.946
128 "MD" 36.794 -14.776 -17.419
129 "MD" 38.941 -12.446 -17.106
130 "MD" 39.253 -8.751 -18.987
131 "MD" 40.465 -5.787 -19.805
132 "MD" 41.983 -2.382 -19.722
133 "MD" 42.406 0.495 -20.939
134 "MD" 43.328 4.064 -19.906
135 "MD" 43.694 7.096 -20.76
136 "MD" 40.343 9.819 -21.305
137 "MD" 41.034 12.95 -23.089
138 "MD" 38.812 15.59 -22.912
139 "MD" 36.002 17.756 -22.123
140 "MD" 34.534 20.667 -22.141
141 "MD" 33.669 24.041 -22.187
142 "MD" 31.634 26.523 -21.459
143 "MD" 31.4 29.903 -21.049
144 "MD" 29.868 33.325 -20.511
145 "MD" 28.746 36.752 -21.331
146 "MD" 26.863 39.743 -22.893
147 "MD" 23.781 41.25 -22.679
148 "MD" 22.477 44.663 -23.246
149 "MD" 20.792 47.756 -24.584
150 "MD" 18.592 50.196 -25.309
151 "MD" 16.599 52.449 -26.384
152 "MD" 14.505 54.005 -27.688
153 "MD" 12.38 57.274 -28.384
154 "MD" 10.435 60.075 -28.957
155 "MD" 8.357 61.483 -31.02
156 "MD" 5.962 64.092 -31.156
157 "MD" 3.698 65.569 -33.139
158 "MD" 0.484 66.404 -35.207
159 "MD" -2.303 68.503 -36.186
160 "MD" -5.083 70.476 -36.362
161 "MD" -7.691 70.987 -38.17
162 "MD" -11.256 72.384 -38.622
163 "MD" -14.033 74.423 -39.054
164 "MD" -16.655 76.932 -39.567
165 "MD" -19.052 78.211 -41.571
166 "MD" -21.826 79.207 -41.617
167 "MD" -27.598 82.648 -42.167
-19 "MD" 24.927 83.427 43.45
-18 "MD" 21.399 81.104 41.863
-17 "MD" 18.698 79.427 40.741
-16 "MD" 16.167 76.797 39.804
-15 "MD" 13.868 75.031 38.609
-14 "MD" 10.335 73.478 37.541
-13 "MD" 7.911 72.014 35.951
-12 "MD" 6.426 69.399 34.97
-11 "MD" 3.044 68.53 33.831
-10 "MD" 0.104 66.827 33.175
-9 "MD" -3.021 65.09 31.635
-8 "MD" -4.874 62.462 30.711
-7 "MD" -8.027 61.343 29.448
-6 "MD" -9.613 58.258 29.122
-5 "MD" -11.046 55.126 28.718
-4 "MD" -12.403 52.041 27.384
-3 "MD" -14.1 49.597 26.229
-2 "MD" -16.394 46.878 25.721
-1 "MD" -18.309 45.548 23.122
0 "MD" -20.7 42.94 23.47
1 "MD" -22.371 39.773 22.505
2 "MD" -24.945 37.668 22.001
3 "MD" -25.219 33.881 22.269
4 "MD" -27.928 32.116 21.459
5 "MD" -29.66 29.397 22.394
6 "MD" -31.527 26.131 21.422
7 "MD" -33.085 23.301 22.699
8 "MD" -35.405 20.025 22.976
9 "MD" -37.018 17.938 23.368
10 "MD" -38.308 14.87 24.395
11 "MD" -40.131 11.992 23.917
12 "MD" -41.913 8.8 25.093
13 "MD" -42.395 5.498 24.554
14 "MD" -42.37 2.297 23.938
15 "MD" -41.306 -0.658 23.294
16 "MD" -39.817 -4.468 23.432
17 "MD" -40.051 -7.675 22.86
18 "MD" -39.617 -11.133 22.776
19 "MD" -39.149 -14.547 21.802
20 "MD" -37.076 -16.913 23.133
21 "MD" -36.321 -20.11 22.192
22 "MD" -34.217 -22.502 20.085
23 "MD" -33.54 -25.657 18.67
24 "MD" -32.283 -28.436 18.702
25 "MD" -30.475 -30.818 17.58
26 "MD" -27.675 -33.64 16.808
27 "MD" -24.517 -36.094 17.007
28 "MD" -22.106 -38.684 16.761
29 "MD" -19.449 -40.143 16.407
30 "MD" -16.335 -42.663 17.46
31 "MD" -12.89 -44.07 17.896
32 "MD" -9.747 -45.299 16.004
33 "MD" -6.372 -44.296 14.916
34 "MD" -2.928 -44.402 14.249
35 "MD" 0.201 -42.959 14.32
36 "MD" 2.815 -41.19 13.503
37 "MD" 6.251 -41.39 14.359
38 "MD" 9.359 -39.34 13.366
39 "MD" 12.2 -37.712 14.057
40 "MD" 16.025 -36.648 14.006
41 "MD" 19.224 -35.378 14.103
42 "MD" 22.167 -34.868 13.932
43 "MD" 24.425 -32.389 13.399
44 "MD" 27.026 -30.597 13.597
45 "MD" 29.166 -28.152 12.477
46 "MD" 31.095 -25.923 10.896
47 "MD" 33.893 -23.92 11.082
48 "MD" 35.32 -21.273 10.013
49 "MD" 37.839 -18.381 10.232
50 "MD" 38.675 -15.252 9.39
51 "MD" 40.569 -12.61 8
52 "MD" 42.884 -9.321 8.922
53 "MD" 44.095 -6.239 7.518
54 "MD" 42.254 -2.749 6.997
55 "MD" 42.808 0.35 5.866
56 "MD" 43.219 3.74 6.338
57 "MD" 42.69 6.497 6.472
58 "MD" 42.822 10.29 5.677
59 "MD" 40.887 13.312 5.242
60 "MD" 39.616 16.758 3.644
61 "MD" 37.283 18.804 4.353
62 "MD" 36.45 22.638 4.621
63 "MD" 34.187 25.517 4.734
64 "MD" 31.28 27.31 4.859
65 "MD" 28.986 29.61 3.563
66 "MD" 26.188 31.608 3.645
67 "MD" 22.749 33.484 3.512
68 "MD" 20.367 35.933 5.577
69 "MD" 17.017 35.902 3.665
70 "MD" 14.129 37.146 3.713
71 "MD" 9.846 37.401 3.936
72 "MD" 7.095 37.856 2.346
73 "MD" 3.844 38.304 3.053
74 "MD" 0.73 38.72 1.742
75 "MD" -3.015 37.219 1.727
76 "MD" -5.733 37.723 -0.564
77 "MD" -8.762 37.804 -0.915
78 "MD" -12.23 38.396 -0.833
79 "MD" -15.754 36.522 -1.301
80 "MD" -18.924 36.069 -2.381
81 "MD" -21.748 33.594 -1.593
82 "MD" -24.543 32.154 -2.135
83 "MD" -27.879 30.538 -2.554
84 "MD" -29.641 27.385 -3.043
85 "MD" -32.267 26.156 -3.624
86 "MD" -35.267 24.668 -3.979
87 "MD" -37.309 20.807 -3.917
88 "MD" -38.853 17.377 -3.904
89 "MD" -40.271 13.622 -3.628
90 "MD" -41.487 10.876 -2.873
91 "MD" -41.891 6.858 -3.235
92 "MD" -42.445 3.164 -3.718
93 "MD" -41.125 0.162 -4.915
94 "MD" -41.343 -2.745 -5.669
95 "MD" -42.357 -6.244 -6.36
96 "MD" -40.73 -9.152 -7.948
97 "MD" -39.659 -11.845 -8.881
98 "MD" -37.584 -14.981 -9.4
99 "MD" -36.817 -18.771 -9.972
100 "MD" -35.943 -21.471 -10.885
101 "MD" -34.069 -23.896 -12.061
102 "MD" -30.901 -26.409 -11.114
103 "MD" -28.503 -28.249 -11.471
104 "MD" -26.914 -30.944 -11.131
105 "MD" -23.394 -33.108 -12.666
106 "MD" -20.62 -34.716 -11.3
107 "MD" -18.331 -37.535 -12.186
108 "MD" -15.179 -38.66 -11.344
109 "MD" -11.418 -39.953 -11.627
110 "MD" -8.423 -41.708 -12.982
111 "MD" -5.808 -42.721 -13.404
112 "MD" -2.334 -41.955 -12.63
113 "MD" 0.964 -43.267 -13.295
114 "MD" 4.67 -44.111 -13.939
115 "MD" 7.768 -45.09 -15.332
116 "MD" 10.641 -45.121 -15.618
117 "MD" 14.117 -41.784 -14.155
118 "MD" 17.005 -40.242 -14.803
119 "MD" 20.183 -39.592 -13.615
120 "MD" 22.251 -37.018 -14.509
121 "MD" 25.3 -34.422 -14.195
122 "MD" 27.563 -32.137 -14.924
123 "MD" 29.413 -29.584 -15.699
124 "MD" 31.371 -26.93 -15.385
125 "MD" 34.434 -25.124 -15.074
126 "MD" 36.065 -21.933 -17.11
127 "MD" 37.013 -18.861 -17.283
128 "MD" 37.55 -15.258 -18.776
129 "MD" 39.19 -12.285 -17.797
130 "MD" 40.205 -9.287 -18.381
131 "MD" 40.299 -5.908 -18.779
132 "MD" 42.132 -2.527 -18.2
133 "MD" 42.806 0.418 -19.255
134 "MD" 43.979 3.431 -17.263
135 "MD" 44.14 6.328 -17.728
136 "MD" 42.082 9.991 -19.193
137 "MD" 42.532 13.135 -20.967
138 "MD" 41.134 15.678 -20.111
139 "MD" 38.062 18.476 -20.225
140 "MD" 35.533 21.762 -20.091
141 "MD" 35.434 24.868 -19.939
142 "MD" 32.985 27.746 -19.693
143 "MD" 32.626 30.744 -18.45
144 "MD" 31.672 33.713 -18.317
145 "MD" 30.786 37.977 -18.747
146 "MD" 29.537 41.568 -18.944
147 "MD" 26.042 42.793 -18.938
148 "MD" 24.538 45.35 -20.072
149 "MD" 21.649 46.758 -18.967
150 "MD" 19.047 48.61 -20.146
151 "MD" 16.678 50.909 -19.447
152 "MD" 14.789 53.825 -19.433
153 "MD" 12.072 56.393 -19.805
154 "MD" 10.217 58.384 -18.672
155 "MD" 7.943 60.227 -20.386
156 "MD" 6.114 63.6 -19.888
157 "MD" 4.194 66.39 -21.328
158 "MD" 2.327 68.936 -22.055
159 "MD" 0.191 71.685 -20.873
160 "MD" -1.579 74.062 -21.08
161 "MD" -3.975 75.648 -23.14
162 "MD" -5.495 78.756 -24.05
163 "MD" -7.357 81.556 -24.395
164 "MD" -8.481 84.577 -25.023
165 "MD" -9.969 87.322 -26.941
166 "MD" -11.672 89.19 -27.802
167 "MD" -18.966 92.462 -27.237
-19 "MD" 4.176 100.335 16.162
-18 "MD" 3.233 96.644 17.205
-17 "MD" 2.449 93.96 17.69
-16 "MD" 1.691 90.619 18.366
-15 "MD" 0.239 88.301 19.536
-14 "MD" -0.739 84.738 21.14
-13 "MD" -1.955 81.828 21.783
-12 "MD" -3.397 79.183 22.365
-11 "MD" -3.547 75.159 22.196
-10 "MD" -6.323 73.403 22.353
-9 "MD" -9.73 70.818 21.717
-8 "MD" -11.62 68.082 21.396
-7 "MD" -12.924 65.464 22.1
-6 "MD" -14.639 62.466 22.11
-5 "MD" -15.665 58.771 22.313
-4 "MD" -15.645 55.447 22.449
-3 "MD" -17.3 52.693 22.512
-2 "MD" -18.441 49.846 22.616
-1 "MD" -20.196 47.019 21.475
0 "MD" -22.031 43.481 22.251
1 "MD" -23.017 40.512 21.457
2 "MD" -25.045 37.734 21.559
3 "MD" -24.37 34.616 22.89
4 "MD" -26.551 31.797 23.036
5 "MD" -28.152 28.756 23.065
6 "MD" -28.738 25.646 23.193
7 "MD" -29.707 22.207 24.356
8 "MD" -30.873 18.889 26.025
9 "MD" -33.145 16.707 25.29
10 "MD" -34.006 14.119 26.619
11 "MD" -35.66 11.439 26.393
12 "MD" -37.657 8.433 26.01
13 "MD" -39.69 5.19 24.27
14 "MD" -40.71 1.763 22.671
15 "MD" -40.342 -1.369 23.234
16 "MD" -39.748 -4.842 24.159
17 "MD" -39.452 -8.205 23.149
18 "MD" -38.445 -12.071 23.014
19 "MD" -39.118 -15.736 20.166
20 "MD" -36.552 -17.911 20.916
21 "MD" -36.656 -20.838 20.028
22 "MD" -35.86 -24.461 18.042
23 "MD" -34.878 -27.617 17.086
24 "MD" -32.906 -30.382 16.648
25 "MD" -30.094 -31.719 16.195
26 "MD" -28.274 -34.236 15.131
27 "MD" -24.535 -36.454 15.75
28 "MD" -21.873 -38.785 15.349
29 "MD" -19.405 -41.316 16.253
30 "MD" -15.555 -44.294 17.626
31 "MD" -12.123 -45.587 17.231
32 "MD" -9.456 -47.625 16.288
33 "MD" -5.812 -46.95 15.154
34 "MD" -2.934 -46.578 14.869
35 "MD" 0.311 -44.494 15.202
36 "MD" 2.623 -42.18 14.931
37 "MD" 5.629 -40.425 14.186
38 "MD" 8.787 -39.158 14.18
39 "MD" 12.056 -37.673 14.474
40 "MD" 15.323 -36.311 14.6
41 "MD" 18.445 -35.523 15.158
42 "MD" 22.266 -34.638 15.022
43 "MD" 24.144 -31.711 14.801
44 "MD" 26.602 -29.311 13.777
45 "MD" 29.455 -28.22 13.208
46 "MD" 31.783 -25.142 11.797
47 "MD" 34.978 -23.009 12.631
48 "MD" 36.057 -20.023 11.45
49 "MD" 38.069 -17.6 12.282
50 "MD" 38.889 -14.288 10.436
51 "MD" 39.957 -11.43 10.51
52 "MD" 42.073 -8.345 10.301
53 "MD" 42.807 -5.28 9.782
54 "MD" 43.772 -1.957 7.95
55 "MD" 44.05 0.915 7.307
56 "MD" 42.867 4.318 8.018
57 "MD" 42.302 7.167 8.195
58 "MD" 42.923 11.007 7.148
59 "MD" 41.868 14.58 6.851
60 "MD" 39.731 17.182 5.377
61 "MD" 37.569 20.05 5.354
62 "MD" 35.936 22.954 4.391
63 "MD" 34.353 25.954 4.071
64 "MD" 31.406 27.479 3.394
65 "MD" 29.71 30.607 1.766
66 "MD" 26.213 31.483 2.262
67 "MD" 23.687 33.859 1.4
68 "MD" 20.459 36.343 2.437
69 "MD" 17.477 36.891 1.667
70 "MD" 13.796 38.506 1.633
71 "MD" 10.283 38.471 1.788
72 "MD" 7.192 38.566 0.426
73 "MD" 3.585 39.404 0.822
74 "MD" 0.627 40.469 -0.369
75 "MD" -2.903 39.542 -0.628
76 "MD" -6.134 38.11 -0.939
77 "MD" -9.447 38.158 -1.458
78 "MD" -12.807 38.888 0.206
79 "MD" -15.671 36.727 -0.707
80 "MD" -19.564 36.475 -2.008
81 "MD" -22.156 34.256 -1.187
82 "MD" -25.664 32.478 -0.682
83 "MD" -27.866 30.382 -1.337
84 "MD" -29.794 28.316 -1.917
85 "MD" -32.276 26.272 -2.401
86 "MD" -35.426 24.519 -2.054
87 "MD" -37.199 20.594 -2.718
88 "MD" -39.072 17.423 -2.511
89 "MD" -40.212 14.543 -2.675
90 "MD" -41.118 11.302 -2.629
91 "MD" -41.741 7.854 -2.651
92 "MD" -42.414 4.632 -3.569
93 "MD" -42.675 1.295 -3.909
94 "MD" -42.951 -1.757 -4.732
95 "MD" -43.227 -5.088 -5.521
96 "MD" -41.558 -7.904 -7.294
97 "MD" -40.251 -11.013 -8.248
98 "MD" -38.666 -13.978 -9.607
99 "MD" -38.103 -17.462 -10.063
100 "MD" -36.61 -19.811 -9.943
101 "MD" -34.63 -23.099 -11.165
102 "MD" -32.536 -25.703 -10.627
103 "MD" -30.198 -27.834 -11.767
104 "MD" -27.55 -30.493 -12.19
105 "MD" -24.75 -32.308 -13.012
106 "MD" -21.657 -33.353 -12.307
107 "MD" -19.787 -35.907 -14.075
108 "MD" -16.904 -36.833 -13.485
109 "MD" -13.51 -38.636 -13.362
110 "MD" -10.507 -41.353 -13.701
111 "MD" -7.346 -42.445 -14.275
112 "MD" -4.342 -41.945 -11.794
113 "MD" -0.859 -43.336 -11.859
114 "MD" 2.629 -43.39 -12.286
115 "MD" 6.133 -44.545 -13.356
116 "MD" 9.129 -43.734 -14.595
117 "MD" 12.634 -42.662 -14.479
118 "MD" 15.385 -41.072 -15.035
119 "MD" 19.12 -41.109 -14.39
120 "MD" 22.067 -38.164 -15.547
121 "MD" 24.646 -35.982 -15.375
122 "MD" 27.399 -34.105 -16.287
123 "MD" 29.489 -31.986 -16.326
124 "MD" 32.288 -29.469 -16.092
125 "MD" 33.325 -27.223 -16.038
126 "MD" 35.361 -24.313 -16.332
127 "MD" 36.346 -21.328 -16.665
128 "MD" 36.366 -16.928 -17.435
129 "MD" 37.526 -13.613 -16.286
130 "MD" 38.132 -10.84 -17.651
131 "MD" 39.78 -7.664 -17.989
132 "MD" 39.888 -4.513 -18.309
133 "MD" 40.333 -0.902 -18.473
134 "MD" 42.031 2.466 -19.525
135 "MD" 42.631 5.288 -20.595
136 "MD" 40.848 8.304 -21.441
137 "MD" 41.714 11.415 -22.572
138 "MD" 40.059 13.932 -22.416
139 "MD" 36.664 17.641 -22.015
140 "MD" 34.562 20.52 -21.736
141 "MD" 34.113 24.09 -21.874
142 "MD" 32.232 26.867 -21.904
143 "MD" 31.742 29.944 -21.635
144 "MD" 30.605 33.032 -21.116
145 "MD" 29.289 36.529 -21.779
146 "MD" 27.41 39.406 -23.279
147 "MD" 25.137 41.389 -23.434
148 "MD" 23.538 43.776 -23.806
149 "MD" 19.883 45.644 -24.121
150 "MD" 17.693 47.472 -23.68
151 "MD" 14.246 49.249 -24.03
152 "MD" 11.647 50.913 -24.229
153 "MD" 9.709 53.356 -25.68
154 "MD" 8.136 55.184 -27.112
155 "MD" 5.977 57.741 -28.73
156 "MD" 4.956 59.289 -32.092
157 "MD" 3.452 60.702 -34.592
158 "MD" 1.117 61.391 -37.452
159 "MD" -2.102 63.372 -37.57
160 "MD" -4.862 63.978 -39.105
161 "MD" -7.497 65.222 -40.803
162 "MD" -10.036 66.602 -42.152
163 "MD" -13.416 67.917 -43.53
164 "MD" -15.16 70.141 -45.356
165 "MD" -16.744 71.338 -47.959
166 "MD" -18.425 73.275 -50.495
167 "MD" -25.388 74.656 -44.049
-19 "MD" 10.71 99.819 18.667
-18 "MD" 9.969 94.576 16.359
-17 "MD" 8.289 92.175 15.731
-16 "MD" 6.743 89.078 15.505
-15 "MD" 4.854 86.428 15.607
-14 "MD" 3.51 83.563 16.11
-13 "MD" 1.514 80.772 15.836
-12 "MD" -0.768 78.425 16.355
-11 "MD" -2.868 76.078 16.814
-10 "MD" -6.55 74.084 16.475
-9 "MD" -8.812 71.889 16.818
-8 "MD" -10.205 68.754 16.534
-7 "MD" -12.267 65.934 16.814
-6 "MD" -14.111 62.827 17.764
-5 "MD" -15.192 60.211 18.926
-4 "MD" -16.116 56.63 18.501
-3 "MD" -16.805 53.446 18.791
-2 "MD" -18.726 51.283 19.401
-1 "MD" -21.226 48.38 18.598
0 "MD" -22.322 45.626 19.556
1 "MD" -22.942 41.519 19.173
2 "MD" -24.483 38.454 19.562
3 "MD" -25.466 35.525 20.41
4 "MD" -27.168 32.734 20.58
5 "MD" -28.719 29.608 21.747
6 "MD" -29.452 26.283 21.402
7 "MD" -30.358 23.172 22.314
8 "MD" -32.64 20.558 22.146
9 "MD" -32.925 17.112 22.496
10 "MD" -35.277 14.471 23.216
11 "MD" -37.861 11.821 22.379
12 "MD" -39.009 9.004 22.435
13 "MD" -40.322 5.887 22.174
14 "MD" -40.703 2.379 22.021
15 "MD" -40.686 -0.999 22.677
16 "MD" -39.703 -4.555 22.29
17 "MD" -41.314 -7.82 20.666
18 "MD" -40.092 -11.061 21.461
19 "MD" -39.538 -14.767 20.305
20 "MD" -37.388 -17.557 21.976
21 "MD" -36.565 -20.733 21.191
22 "MD" -35.946 -24.664 19.517
23 "MD" -33.98 -26.975 19.352
24 "MD" -32.183 -29.334 18.967
25 "MD" -29.809 -31.751 18.176
26 "MD" -27.205 -34.102 17.903
27 "MD" -24.554 -36.94 18.139
28 "MD" -21.765 -39.293 18.154
29 "MD" -18.527 -41.733 19.148
30 "MD" -15.122 -44.759 20.204
31 "MD" -12.448 -45.387 21.416
32 "MD" -9.644 -46.838 21.07
33 "MD" -5.724 -45.792 19.536
34 "MD" -1.855 -45.623 18.304
35 "MD" 0.585 -43.7 18.494
36 "MD" 2.754 -41.364 17.32
37 "MD" 5.398 -40.291 16.769
38 "MD" 8.395 -38.458 16.006
39 "MD" 11.821 -37.216 15.556
40 "MD" 14.673 -36.113 15.845
41 "MD" 17.932 -34.95 15.941
42 "MD" 20.791 -34.258 15.653
43 "MD" 23.68 -32.46 14.827
44 "MD" 26.434 -30.17 14.562
45 "MD" 28.791 -28.328 13.568
46 "MD" 30.744 -25.489 11.818
47 "MD" 33.618 -23.693 12.309
48 "MD" 35.01 -21.145 11.416
49 "MD" 37.427 -18.655 11.962
50 "MD" 38.054 -15.363 11.936
51 "MD" 39.822 -12.558 11.225
52 "MD" 41.624 -9.279 10.608
53 "MD" 43.356 -6.115 9.028
54 "MD" 43.002 -2.635 8.153
55 "MD" 42.501 0.703 8.798
56 "MD" 43.098 3.92 7.346
57 "MD" 42.799 7.098 6.81
58 "MD" 43.681 11.195 7.462
59 "MD" 42.061 13.562 5.821
60 "MD" 40.268 16.465 3.462
61 "MD" 37.827 19.459 4.22
62 "MD" 36.239 23.068 3.853
63 "MD" 34.134 26.298 2.546
64 "MD" 31.004 27.564 2.37
65 "MD" 29.088 30.417 1.557
66 "MD" 26.155 31.66 2.318
67 "MD" 23.649 33.492 1.866
68 "MD" 21.163 35.718 2.931
69 "MD" 18.072 35.526 1.835
70 "MD" 14.66 37.22 1.819
71 "MD" 11.006 37.816 2.203
72 "MD" 7.796 37.749 1.065
73 "MD" 4.047 39.076 0.685
74 "MD" 0.875 39.061 -0.076
75 "MD" -2.709 38.567 -0.98
76 "MD" -5.885 38.514 -2.357
77 "MD" -9.003 38.07 -2.383
78 "MD" -12.965 38.18 -1.486
79 "MD" -15.688 36.39 -2.672
80 "MD" -19.424 35.977 -4.164
81 "MD" -22.391 33.569 -3.812
82 "MD" -24.997 32.544 -3.116
83 "MD" -27.801 30.191 -3.305
84 "MD" -30.13 27.213 -3.572
85 "MD" -32.212 25.383 -4.635
86 "MD" -34.978 23.574 -5.196
87 "MD" -37.084 20.214 -5.388
88 "MD" -39.129 16.98 -5.002
89 "MD" -39.771 13.341 -4.318
90 "MD" -41.665 11.177 -4.012
91 "MD" -41.743 6.648 -4.144
92 "MD" -41.537 3.319 -5.399
93 "MD" -42.049 -0.216 -5.119
94 "MD" -41.584 -3.363 -6.969
95 "MD" -42.498 -6.623 -7.982
96 "MD" -41.452 -10.059 -9.28
97 "MD" -40.391 -12.827 -9.55
98 "MD" -38.435 -15.17 -9.438
99 "MD" -36.817 -19.215 -9.797
100 "MD" -34.764 -21.457 -10.486
101 "MD" -33.351 -24.112 -12.497
102 "MD" -30.785 -26.1 -11.191
103 "MD" -29.065 -29.458 -11.467
104 "MD" -26.707 -31.971 -11.484
105 "MD" -24.041 -34.634 -12.701
106 "MD" -21.643 -36.106 -12.689
107 "MD" -18.299 -36.505 -12.652
108 "MD" -15.177 -38.077 -13.476
109 "MD" -12.218 -39.711 -14.004
110 "MD" -9.889 -42.535 -15.16
111 "MD" -6.365 -43.298 -15.56
112 "MD" -4.085 -44.378 -14.622
113 "MD" -0.486 -45.265 -14.354
114 "MD" 2.438 -46.116 -15.068
115 "MD" 6.701 -46.717 -15.869
116 "MD" 9.729 -45.885 -17.107
117 "MD" 12.296 -43.239 -16.055
118 "MD" 14.452 -41.397 -17.377
119 "MD" 18.058 -40.098 -16.18
120 "MD" 20.269 -38.023 -16.17
121 "MD" 23.285 -35.86 -15.058
122 "MD" 25.814 -33.8 -15.138
123 "MD" 27.932 -31.204 -14.475
124 "MD" 30.105 -28.955 -14.579
125 "MD" 31.13 -25.202 -15.433
126 "MD" 34.57 -22.859 -16.915
127 "MD" 36.032 -20.281 -18.199
128 "MD" 36.109 -16.833 -18.467
129 "MD" 37.729 -13.708 -18.444
130 "MD" 38.019 -9.955 -19.858
131 "MD" 38.946 -7.089 -19.79
132 "MD" 39.806 -3.707 -20.922
133 "MD" 39.94 -0.721 -19.436
134 "MD" 41.26 2.733 -19.42
135 "MD" 41.951 6.118 -19.686
136 "MD" 39.214 8.859 -20.357
137 "MD" 39.712 12.719 -21.871
138 "MD" 38.271 15.253 -22.004
139 "MD" 35.539 18.659 -22.022
140 "MD" 33.786 21.302 -21.666
141 "MD" 32.764 23.999 -22.329
142 "MD" 32.269 27.677 -21.657
143 "MD" 30.907 30.423 -21.367
144 "MD" 29.627 33.782 -21.181
145 "MD" 28.723 36.948 -22.568
146 "MD" 25.962 39.425 -23.145
147 "MD" 24.168 42.25 -23.476
148 "MD" 22.895 45.539 -24.669
149 "MD" 21.338 48.379 -24.229
150 "MD" 19.282 50.353 -25.606
151 "MD" 17.759 53.386 -25.795
152 "MD" 15.637 56.475 -27.475
153 "MD" 13.082 58.475 -27.181
154 "MD" 10.931 60.907 -28.568
155 "MD" 8.16 62.332 -30.718
156 "MD" 6.699 65.844 -31.607
157 "MD" 4.293 68.57 -32.885
158 "MD" 2.415 70.933 -34.468
159 "MD" 1.024 74.238 -35.525
160 "MD" -0.443 77.041 -36.634
161 "MD" -2.702 78.745 -38.623
162 "MD" -2.603 82.392 -38.74
163 "MD" -4.505 85.189 -39.241
164 "MD" -5.1 88.448 -40.14
165 "MD" -6.641 91.546 -41.852
166 "MD" -9.227 93.815 -42.831
167 "MD" -12.083 99.301 -42.544
-19 "MD" 4.817 101.071 24.734
-18 "MD" 3.972 97.592 22.149
-17 "MD" 3.128 94.816 20.996
-16 "MD" 2.436 91.682 19.522
-15 "MD" 1.262 88.972 18.75
-14 "MD" -0.791 86.287 18.803
-13 "MD" -2.216 83.443 18.293
-12 "MD" -4.673 80.893 18.018
-11 "MD" -5.047 77.314 18.648
-10 "MD" -7.322 74.586 17.967
-9 "MD" -10.23 72.354 17.207
-8 "MD" -11.092 69.553 17.395
-7 "MD" -13.186 67.04 16.951
-6 "MD" -15.491 64.16 17.689
-5 "MD" -15.68 60.797 18.301
-4 "MD" -16.299 57.206 19.573
-3 "MD" -17.092 53.89 19.167
-2 "MD" -18.604 50.731 19.933
-1 "MD" -20.773 47.349 19.964
0 "MD" -22.993 44.843 20.226
1 "MD" -23.841 41.296 19.831
2 "MD" -25.001 38.718 19.311
3 "MD" -26.354 36.148 20.642
4 "MD" -27.804 32.811 20.485
5 "MD" -29.118 29.576 21.541
6 "MD" -29.985 26.235 20.96
7 "MD" -32.534 23.451 22.246
8 "MD" -33.17 20.221 23.053
9 "MD" -35.728 17.764 22.352
10 "MD" -36.818 14.956 23.52
11 "MD" -39.261 12.774 22.98
12 "MD" -40.778 9.704 24.039
13 "MD" -42.784 7.034 23.546
14 "MD" -42.353 3.115 23.006
15 "MD" -41.382 -0.8 22.802
16 "MD" -41.049 -4.102 23.465
17 "MD" -40.169 -8.31 22.387
18 "MD" -38.52 -12.37 22.496
19 "MD" -38.874 -15.554 20.673
20 "MD" -36.803 -18.165 21.54
21 "MD" -36.3 -21.62 20.898
22 "MD" -34.737 -24.424 18.845
23 "MD" -33.842 -27.464 17.783
24 "MD" -31.541 -29.227 17.538
25 "MD" -30.061 -32.137 15.637
26 "MD" -27.052 -33.808 15.205
27 "MD" -24.097 -36.057 16.627
28 "MD" -21.388 -37.885 16.756
29 "MD" -18.405 -40.537 17.557
30 "MD" -15.599 -43.46 17.549
31 "MD" -12.885 -44.477 18.013
32 "MD" -10.328 -46.34 17.841
33 "MD" -6.319 -46.409 17.395
34 "MD" -3.344 -45.754 16.698
35 "MD" -0.304 -43.988 15.859
36 "MD" 2.483 -41.693 15.917
37 "MD" 5.347 -40.824 14.63
38 "MD" 7.926 -39.105 14.08
39 "MD" 11.137 -38.367 13.108
40 "MD" 14.655 -37.002 13.009
41 "MD" 18.025 -36.029 12.887
42 "MD" 20.621 -34.365 12.155
43 "MD" 23.36 -32.538 12.224
44 "MD" 26.173 -30.676 11.978
45 "MD" 29.104 -29 11.323
46 "MD" 30.609 -26.377 10.811
47 "MD" 33.668 -24.606 10.941
48 "MD" 35.188 -21.447 10.77
49 "MD" 37.771 -18.26 11.142
50 "MD" 38.408 -15.04 9.993
51 "MD" 40.098 -12.471 9.239
52 "MD" 41.582 -9.495 8.936
53 "MD" 43.191 -6.601 7.844
54 "MD" 43.548 -2.984 7.019
55 "MD" 43.802 -0.135 6.623
56 "MD" 43.226 3.392 6.844
57 "MD" 42.832 6.605 6.44
58 "MD" 43.332 9.831 6.797
59 "MD" 41.233 13.445 4.624
60 "MD" 40.398 17.013 2.435
61 "MD" 37.37 19.101 3.577
62 "MD" 35.943 22.128 2.892
63 "MD" 34.755 25.397 1.521
64 "MD" 31.51 27.418 1.361
65 "MD" 29.09 29.581 0.795
66 "MD" 26.337 30.998 1.922
67 "MD" 23.732 33.021 1.394
68 "MD" 21.137 35.687 2.764
69 "MD" 17.466 35.966 0.945
70 "MD" 14.416 37.981 0.59
71 "MD" 10.9 38.47 0.636
72 "MD" 7.807 39.5 0.343
73 "MD" 4.111 39.772 0.26
74 "MD" 1.293 39.062 -0.663
75 "MD" -1.788 39.228 -0.895
76 "MD" -5.498 37.599 -2.117
77 "MD" -8.595 37.638 -1.676
78 "MD" -12.512 37.614 -2.792
79 "MD" -16.165 36.546 -2.342
80 "MD" -19.49 35.696 -3.48
81 "MD" -22.579 33.108 -3.228
82 "MD" -25.699 32.112 -2.678
83 "MD" -27.672 29.72 -3.508
84 "MD" -30.744 27.827 -2.701
85 "MD" -33.215 25.161 -3.698
86 "MD" -35.838 23.452 -3.809
87 "MD" -37.058 19.897 -3.204
88 "MD" -38.62 17.579 -4.623
89 "MD" -39.629 14.04 -4.105
90 "MD" -40.699 10.756 -3.421
91 "MD" -40.863 6.469 -4.315
92 "MD" -41.653 2.879 -4.946
93 "MD" -41.488 0.096 -5.411
94 "MD" -42.023 -2.895 -6.726
95 "MD" -41.563 -5.898 -7.788
96 "MD" -40.16 -8.997 -8.333
97 "MD" -39.57 -11.982 -9.192
98 "MD" -38.292 -15.094 -9.782
99 "MD" -37.023 -17.917 -10.5
100 "MD" -34.948 -20.602 -10.632
101 "MD" -33.403 -23.027 -11.243
102 "MD" -30.763 -25.347 -11.226
103 "MD" -28.742 -27.674 -11.379
104 "MD" -26.574 -29.887 -12.415
105 "MD" -24.386 -32.455 -14.286
106 "MD" -21.729 -34.12 -14.406
107 "MD" -19.122 -36.139 -13.868
108 "MD" -15.771 -37.812 -14.745
109 "MD" -12.479 -38.862 -14.607
110 "MD" -9.937 -40.9 -14.809
111 "MD" -7.118 -42.44 -15.197
112 "MD" -4 -43.385 -14.301
113 "MD" -0.636 -44.501 -15.022
114 "MD" 2.501 -45.367 -14.597
115 "MD" 6.398 -46.232 -14.786
116 "MD" 9.684 -45.575 -15.092
117 "MD" 12.122 -43.25 -15.135
118 "MD" 15.087 -41.329 -14.691
119 "MD" 18.205 -40.178 -14.56
120 "MD" 20.41 -38.328 -15.407
121 "MD" 23.672 -35.809 -14.838
122 "MD" 26.272 -33.365 -15.631
123 "MD" 28.531 -31.301 -15.237
124 "MD" 30.323 -28.363 -15.297
125 "MD" 32.406 -26.193 -15.523
126 "MD" 34.857 -23.472 -16.76
127 "MD" 36.015 -20.359 -18.102
128 "MD" 36.323 -16.324 -19.066
129 "MD" 37.962 -13.657 -18.643
130 "MD" 38.187 -10.488 -20.044
131 "MD" 39.513 -7.706 -20.476
132 "MD" 39.962 -4.321 -20.447
133 "MD" 40.243 -1.099 -21.909
134 "MD" 41.375 2.61 -21.342
135 "MD" 41.779 5.305 -21.69
136 "MD" 39.307 8.012 -22.259
137 "MD" 39.867 11.686 -24.24
138 "MD" 37.826 14.451 -24.1
139 "MD" 36.105 17.223 -23.337
140 "MD" 33.578 20.484 -23.005
141 "MD" 32.534 22.908 -23.64
142 "MD" 31.402 26.253 -23.107
143 "MD" 30.425 29.437 -22.302
144 "MD" 29.094 32.848 -22.415
145 "MD" 27.511 35.675 -23.386
146 "MD" 25.095 37.974 -24.482
147 "MD" 23.62 40.73 -25.618
148 "MD" 21.386 43.117 -26.082
149 "MD" 19.46 45.806 -26.376
150 "MD" 17.127 48.228 -27.782
151 "MD" 15.056 51.104 -27.113
152 "MD" 14.875 54.037 -28.197
153 "MD" 12.509 57.133 -28.353
154 "MD" 12.029 61.277 -28.678
155 "MD" 10.011 63.584 -30.716
156 "MD" 9.181 67.138 -30.253
157 "MD" 8.436 70.118 -31.643
158 "MD" 6.81 72.599 -32.825
159 "MD" 5.552 75.617 -33.276
160 "MD" 3.827 78.143 -33.966
161 "MD" 4.738 81.758 -35.473
162 "MD" 3.372 84.573 -36.131
163 "MD" 2.169 87.744 -37.062
164 "MD" 1.746 91.018 -38.103
165 "MD" 1.076 94.593 -39.787
166 "MD" -0.827 97.024 -41.197
167 "MD" -2.318 103.962 -33.67
-19 "MD" 7.475 100.088 22.137
-18 "MD" 5.923 97.144 21.574
-17 "MD" 5.107 93.921 21.269
-16 "MD" 4 90.846 21.046
-15 "MD" 2.797 87.97 20.492
-14 "MD" 1.691 84.453 21.049
-13 "MD" -0.576 82.021 21.726
-12 "MD" -2.628 79.76 20.747
-11 "MD" -4.048 76.486 21.383
-10 "MD" -6.017 73.985 20.217
-9 "MD" -8.07 71.114 19.802
-8 "MD" -9.075 67.759 19.227
-7 "MD" -11.013 65.598 18.488
-6 "MD" -12.724 62.482 17.894
-5 "MD" -14.26 59.467 17.724
-4 "MD" -15.349 55.924 18.03
-3 "MD" -16.79 52.887 18.878
-2 "MD" -18.008 50.241 20.365
-1 "MD" -20.253 47.824 19.878
0 "MD" -21.769 44.898 20.808
1 "MD" -22.901 41.714 21.118
2 "MD" -25.071 38.988 20.872
3 "MD" -26.073 36.194 21.574
4 "MD" -28.111 33.314 21.716
5 "MD" -29.322 29.921 22.609
6 "MD" -30.073 26.368 23.224
7 "MD" -30.837 23.283 24.384
8 "MD" -32.897 20.499 24.043
9 "MD" -35.338 18.292 23.644
10 "MD" -36.242 15.604 25.426
11 "MD" -39.07 12.384 26.147
12 "MD" -40.197 9.079 26.519
13 "MD" -40.138 5.825 25.09
14 "MD" -40.851 2.937 23.536
15 "MD" -40.588 -0.102 23.159
16 "MD" -40.478 -3.973 24.261
17 "MD" -40.02 -7.176 23.437
18 "MD" -39.23 -10.591 23.501
19 "MD" -39.304 -14.432 22.591
20 "MD" -37.403 -17.249 23.632
21 "MD" -36.329 -20.324 23.514
22 "MD" -34.25 -23.272 21.452
23 "MD" -33.229 -26.03 22.662
24 "MD" -31.24 -28.741 21.538
25 "MD" -29.515 -31.66 20.253
26 "MD" -27.192 -34.057 19.527
27 "MD" -25.034 -36.772 19.569
28 "MD" -22.589 -38.063 20.242
29 "MD" -19.625 -40.06 19.654
30 "MD" -15.843 -43.214 19.186
31 "MD" -12.64 -44.003 19.825
32 "MD" -10.073 -45.845 18.471
33 "MD" -7.046 -46.888 17.148
34 "MD" -3.304 -45.55 16.198
35 "MD" 0.097 -44.147 16
36 "MD" 2.934 -42.126 15.877
37 "MD" 5.552 -40.807 15.266
38 "MD" 8.217 -39.784 14.539
39 "MD" 10.863 -37.633 13.43
40 "MD" 13.986 -37.092 13.353
41 "MD" 16.89 -36.142 12.812
42 "MD" 20.065 -35.184 12.727
43 "MD" 23.038 -33.234 11.647
44 "MD" 25.961 -30.885 12.44
45 "MD" 27.802 -28.43 12.632
46 "MD" 29.824 -26.243 12.057
47 "MD" 33.273 -24.584 11.835
48 "MD" 36.824 -22.366 11.263
49 "MD" 37.763 -19.48 10.256
50 "MD" 38.036 -15.608 9.351
51 "MD" 39.755 -13.056 8.651
52 "MD" 41.787 -9.815 8.821
53 "MD" 43.366 -6.507 7.308
54 "MD" 43.236 -3.114 6.85
55 "MD" 43.725 -0.19 5.226
56 "MD" 42.753 3.292 6.017
57 "MD" 42.604 6.464 5.941
58 "MD" 43.222 10.808 5.431
59 "MD" 42.024 13.126 3.87
60 "MD" 40.251 16.647 1.241
61 "MD" 37.673 19.107 3.545
62 "MD" 36.111 21.802 2.535
63 "MD" 34.11 24.706 2.193
64 "MD" 31.346 26.581 1.627
65 "MD" 28.778 28.681 1.102
66 "MD" 26.158 31.061 1.44
67 "MD" 23.241 33.041 0.627
68 "MD" 20.18 36.11 1.872
69 "MD" 17.449 37.138 1.471
70 "MD" 13.957 37.056 1.44
71 "MD" 10.139 38.065 1.98
72 "MD" 7.293 38.197 0.659
73 "MD" 3.315 39.575 1.474
74 "MD" -0.183 39.123 -0.039
75 "MD" -3.237 39.942 -1.11
76 "MD" -6.576 39.096 -0.774
77 "MD" -9.849 37.83 -1.092
78 "MD" -13.08 38.319 -1.19
79 "MD" -16.471 36.156 -1.179
80 "MD" -20.161 35.456 -2.393
81 "MD" -22.651 33.721 -2.287
82 "MD" -25.533 32.4 -1.644
83 "MD" -27.279 29.596 -2.657
84 "MD" -30.754 28.536 -2.591
85 "MD" -33.588 26.507 -3.682
86 "MD" -35.863 23.788 -3.961
87 "MD" -37.143 20.384 -4.152
88 "MD" -38.306 16.671 -4.506
89 "MD" -39.837 13.778 -4.064
90 "MD" -41.244 10.585 -3.212
91 "MD" -41.452 6.199 -3.487
92 "MD" -42.045 2.725 -4.095
93 "MD" -42.027 0.022 -4.732
94 "MD" -42.063 -3.16 -5.796
95 "MD" -41.528 -6.5 -6.488
96 "MD" -40.474 -9.069 -8.097
97 "MD" -39.887 -12.042 -9.685
98 "MD" -38.3 -14.643 -10.368
99 "MD" -37.301 -18.141 -10.736
100 "MD" -35.742 -20.548 -11.119
101 "MD" -34.205 -23.645 -13.401
102 "MD" -30.94 -25.623 -12.897
103 "MD" -29.138 -28.393 -13.372
104 "MD" -26.892 -30.559 -13.83
105 "MD" -24.166 -33.152 -13.467
106 "MD" -22.361 -36.032 -13.286
107 "MD" -18.806 -37.038 -12.033
108 "MD" -15.913 -37.722 -12.527
109 "MD" -12.837 -38.967 -12.556
110 "MD" -9.798 -40.683 -13.471
111 "MD" -6.656 -42.182 -14.21
112 "MD" -3.944 -43.136 -14.359
113 "MD" -0.637 -44.586 -13.572
114 "MD" 2.317 -44.981 -14.099
115 "MD" 6.243 -46.307 -14.99
116 "MD" 9.089 -45.587 -16.589
117 "MD" 12.351 -43.211 -15.617
118 "MD" 14.709 -41.46 -16.723
119 "MD" 17.978 -40.664 -15.635
120 "MD" 20.142 -37.799 -16.065
121 "MD" 23.188 -36.37 -14.994
122 "MD" 25.674 -33.709 -15.027
123 "MD" 28.07 -31.492 -14.76
124 "MD" 29.916 -29.069 -14.794
125 "MD" 32.333 -26.264 -16.297
126 "MD" 35.049 -23.989 -16.905
127 "MD" 35.793 -21.077 -17.686
128 "MD" 35.83 -16.831 -18.533
129 "MD" 37.069 -13.412 -18.78
130 "MD" 38.139 -10.664 -20.056
131 "MD" 39.006 -7.918 -20.319
132 "MD" 39.648 -4.46 -20.624
133 "MD" 40.41 -1.01 -19.709
134 "MD" 40.892 2.203 -19.797
135 "MD" 41.234 5.321 -20.753
136 "MD" 38.674 8.143 -21.917
137 "MD" 39.396 11.478 -23.287
138 "MD" 37.343 14.043 -22.704
139 "MD" 36.407 17.178 -22.337
140 "MD" 34.809 20.109 -21.699
141 "MD" 33.451 23.28 -22.612
142 "MD" 32.057 26.668 -21.381
143 "MD" 31.945 30.256 -22.395
144 "MD" 30.505 33.359 -22.031
145 "MD" 28.432 36.013 -22.766
146 "MD" 29.05 39.259 -23.601
147 "MD" 26.593 42.186 -24.418
148 "MD" 25.078 45.211 -25.334
149 "MD" 23.835 48.371 -26.445
150 "MD" 22.787 51.359 -27.746
151 "MD" 21.896 54.713 -28.037
152 "MD" 20.85 57.411 -29.6
153 "MD" 19.949 60.619 -30.391
154 "MD" 19.051 63.664 -29.743
155 "MD" 17.157 65.77 -30.996
156 "MD" 16.739 69.526 -30.932
157 "MD" 14.985 72.02 -32.733
158 "MD" 13.102 74.855 -33.614
159 "MD" 10.529 76.997 -34.41
160 "MD" 8.982 79.246 -34.783
161 "MD" 7.136 82.11 -35.021
162 "MD" 4.574 84.684 -35.66
163 "MD" 4.184 87.837 -35.737
164 "MD" 3.372 91.613 -35.572
165 "MD" 3.32 95.002 -36.58
166 "MD" 2.276 97.95 -37.664
167 "MD" 1.512 103.122 -37.16
-19 "MD" 11.598 97.413 18.773
-18 "MD" 9.16 95.713 17.647
-17 "MD" 7.743 92.307 17.814
-16 "MD" 6.045 89.87 17.346
-15 "MD" 3.433 87.501 19.612
-14 "MD" 2.85 83.911 19.635
-13 "MD" 0.225 81.565 20.275
-12 "MD" -1.202 79.001 20.707
-11 "MD" -2.146 76.047 20.921
-10 "MD" -4.787 73.473 22.011
-9 "MD" -6.663 70.432 21.36
-8 "MD" -8.847 67.645 21.45
-7 "MD" -9.149 64.069 22.893
-6 "MD" -10.313 61.158 21.492
-5 "MD" -11.778 58.066 20.681
-4 "MD" -13.314 55.029 20.713
-3 "MD" -14.591 51.724 21.622
-2 "MD" -16.411 48.931 22.821
-1 "MD" -18.678 47.16 21.371
0 "MD" -20.907 44.298 21.892
1 "MD" -22.398 40.668 21.816
2 "MD" -23.958 38.38 22.046
3 "MD" -25.64 36.325 22.895
4 "MD" -26.298 32.558 21.372
5 "MD" -28.233 29.535 21.312
6 "MD" -29.12 26.482 22.647
7 "MD" -30.378 23.379 23.816
8 "MD" -31.299 20.056 24.068
9 "MD" -32.987 16.931 23.449
10 "MD" -34.502 13.973 23.036
11 "MD" -36.082 11.255 23.731
12 "MD" -38.459 8.54 22.29
13 "MD" -38.92 5.237 21.761
14 "MD" -38.796 2.012 21.746
15 "MD" -38.548 -1.573 21.616
16 "MD" -38.835 -4.958 22.446
17 "MD" -38.697 -8.488 22.041
18 "MD" -37.924 -11.837 23.321
19 "MD" -37.215 -15.167 22.559
20 "MD" -35.494 -17.794 23.255
21 "MD" -35.751 -21.368 22.224
22 "MD" -34.439 -24.179 20.563
23 "MD" -33.596 -27.833 20.662
24 "MD" -31.596 -29.949 19.632
25 "MD" -30.347 -32.933 17.979
26 "MD" -27.625 -35.34 17.639
27 "MD" -24.906 -37.796 17.481
28 "MD" -22.109 -40.025 17.36
29 "MD" -19.457 -42.359 17.144
30 "MD" -16.108 -43.689 17.151
31 "MD" -13.486 -45.007 16.935
32 "MD" -10.396 -46.796 16.199
33 "MD" -7.132 -45.705 14.401
34 "MD" -3.733 -44.733 13.818
35 "MD" 0.139 -44.132 12.692
36 "MD" 2.884 -42.271 12.08
37 "MD" 5.811 -41.838 12.498
38 "MD" 8.547 -40.044 12.48
39 "MD" 11.812 -37.556 12.881
40 "MD" 15.286 -37.137 13.566
41 "MD" 18.797 -36.026 14.121
42 "MD" 21.47 -34.907 13.406
43 "MD" 23.73 -32.962 13.347
44 "MD" 26.052 -29.752 13.328
45 "MD" 28.932 -28.538 12.524
46 "MD" 30.992 -26.419 12.148
47 "MD" 34.469 -23.99 13.462
48 "MD" 35.266 -20.711 11.475
49 "MD" 37.771 -18.643 11.616
50 "MD" 39.095 -15.292 10.189
51 "MD" 40.88 -13.221 9.462
52 "MD" 42.514 -9.722 9.219
53 "MD" 43.007 -6.836 8.2
54 "MD" 43.299 -3.064 7.599
55 "MD" 43.199 0.185 6.702
56 "MD" 42.684 3.226 7.081
57 "MD" 42.675 6.515 6.871
58 "MD" 42.992 10.691 5.848
59 "MD" 42.329 14.211 4.625
60 "MD" 40.023 16.83 3.081
61 "MD" 37.361 19.238 3.835
62 "MD" 36.311 23.186 4.177
63 "MD" 33.381 24.839 3.347
64 "MD" 30.827 27.086 2.91
65 "MD" 28.611 29.004 2.18
66 "MD" 25.914 30.948 2.332
67 "MD" 23.029 33.121 0.568
68 "MD" 20.037 35.78 1.306
69 "MD" 17.441 36.641 0.534
70 "MD" 13.969 36.932 0.169
71 "MD" 10.032 37.761 -0.162
72 "MD" 7.037 38.025 -1.255
73 "MD" 3.648 39.64 -0.321
74 "MD" 0.559 39.093 -1.727
75 "MD" -3.337 38.191 -2.076
76 "MD" -6.26 37.897 -1.611
77 "MD" -10.18 37.252 -0.209
78 "MD" -13.462 38.085 -0.875
79 "MD" -17.259 36.624 -1.066
80 "MD" -21.039 35.63 -2.159
81 "MD" -23.466 33.312 -1.992
82 "MD" -26.446 31.699 -1.485
83 "MD" -30.009 29.687 -1.187
84 "MD" -31.61 27.346 -1.694
85 "MD" -32.913 24.49 -3.299
86 "MD" -35.752 22.206 -4.008
87 "MD" -37.638 19.489 -4.011
88 "MD" -39.025 16.881 -5.25
89 "MD" -40.406 13.757 -4.753
90 "MD" -41.508 10.514 -4.946
91 "MD" -42.486 7.072 -5.144
92 "MD" -42.454 3.619 -6.549
93 "MD" -43.682 0.826 -4.958
94 "MD" -43.013 -2.361 -6.527
95 "MD" -43.288 -5.58 -7.598
96 "MD" -41.222 -9.11 -9.383
97 "MD" -40.029 -11.526 -10.319
98 "MD" -38.546 -14.591 -11.326
99 "MD" -37.925 -17.535 -12.098
100 "MD" -36.066 -19.991 -12.287
101 "MD" -34.313 -22.541 -14.103
102 "MD" -31.746 -25.218 -13.88
103 "MD" -30.176 -28.147 -14.337
104 "MD" -27.804 -30.297 -14.809
105 "MD" -25.071 -31.938 -14.703
106 "MD" -22.178 -33.124 -14.972
107 "MD" -19.364 -35.601 -15.021
108 "MD" -15.948 -36.642 -15.156
109 "MD" -13.294 -38.013 -14.623
110 "MD" -9.96 -40.607 -14.921
111 "MD" -7.06 -42.226 -15.35
112 "MD" -3.694 -42.646 -14.044
113 "MD" -0.551 -43.554 -14.824
114 "MD" 3.053 -44.578 -14.018
115 "MD" 6.565 -45.851 -15.432
116 "MD" 9.701 -45.268 -15.919
117 "MD" 12.116 -43.17 -14.773
118 "MD" 15.579 -41.465 -15.275
119 "MD" 18.505 -40.984 -13.775
120 "MD" 21.143 -39.059 -14.329
121 "MD" 23.952 -36.402 -13.66
122 "MD" 26.621 -34.57 -14.831
123 "MD" 28.588 -32.268 -15.164
124 "MD" 30.961 -29.994 -14.502
125 "MD" 32.934 -27.274 -14.483
126 "MD" 35.746 -24.664 -15.569
127 "MD" 36.292 -21.057 -16.41
128 "MD" 35.583 -17.625 -17.832
129 "MD" 37.13 -14.436 -16.914
130 "MD" 38.438 -11.502 -18.602
131 "MD" 38.44 -8.662 -18.899
132 "MD" 39.373 -5.431 -18.632
133 "MD" 40.165 -2.063 -19.886
134 "MD" 41.164 1.915 -18.592
135 "MD" 41.457 5.115 -19.779
136 "MD" 38.802 7.569 -20.543
137 "MD" 39.786 11.024 -22.17
138 "MD" 38.029 13.628 -22.587
139 "MD" 35.355 16.54 -22.467
140 "MD" 34.435 19.82 -21.98
141 "MD" 32.313 21.724 -23.534
142 "MD" 31.426 25.503 -21.897
143 "MD" 31.351 28.453 -21.456
144 "MD" 30.643 31.596 -21.321
145 "MD" 30.595 35.897 -22.578
146 "MD" 28.656 38.689 -22.64
147 "MD" 26.673 41.304 -22.919
148 "MD" 26.004 44.491 -22.945
149 "MD" 23.391 47.004 -23.261
150 "MD" 21.102 49.704 -23.918
151 "MD" 19.663 52.421 -23.374
152 "MD" 18.077 55.209 -23.945
153 "MD" 16.444 58.406 -24.061
154 "MD" 15.718 61.757 -23.959
155 "MD" 14.812 65.526 -25.076
156 "MD" 13.478 67.494 -26.517
157 "MD" 14.374 70.861 -27.53
158 "MD" 12.316 73.501 -29.218
159 "MD" 10.957 75.95 -30.514
160 "MD" 10.464 79.352 -30.766
161 "MD" 9.015 82.673 -31.91
162 "MD" 7.442 85.21 -33.233
163 "MD" 7.437 88.916 -33.092
164 "MD" 7.639 92.53 -33.231
165 "MD" 7.567 95.313 -33.91
166 "MD" 7.697 98.734 -34.323
167 "MD" 7.76 103.461 -35.89
-19 "MD" 9.981 94.628 27.327
-18 "MD" 7.329 93.267 25.178
-17 "MD" 5.275 90.961 23.801
-16 "MD" 3.655 88.211 22.109
-15 "MD" 1.839 85.162 21.474
-14 "MD" -0.709 83.439 22.338
-13 "MD" -2.453 80.149 20.626
-12 "MD" -5.453 78.572 19.417
-11 "MD" -6.052 75.325 19.499
-10 "MD" -7.977 72.871 19.521
-9 "MD" -10.362 69.968 19.519
-8 "MD" -11.373 66.695 19.714
-7 "MD" -13.977 64.68 20.773
-6 "MD" -15.246 61.678 21.815
-5 "MD" -15.646 58.751 22.179
-4 "MD" -16.592 55.534 22.731
-3 "MD" -17.691 52.275 22.696
-2 "MD" -18.418 49.057 23.748
-1 "MD" -19.431 46.4 22.549
0 "MD" -21.523 43.397 22.21
1 "MD" -23.573 40.333 21.43
2 "MD" -25.508 37.575 20.791
3 "MD" -26.057 34.299 21.606
4 "MD" -28.248 31.629 21.105
5 "MD" -29.868 29.145 21.264
6 "MD" -30.099 25.265 21.508
7 "MD" -31.354 21.98 22.191
8 "MD" -33.061 19.056 23.243
9 "MD" -35.666 16.585 22.163
10 "MD" -37.083 13.919 22.283
11 "MD" -39.472 11.492 23.55
12 "MD" -41.061 8.209 23.896
13 "MD" -41.057 5.181 23.103
14 "MD" -39.897 1.311 23.112
15 "MD" -39.514 -1.706 22.616
16 "MD" -39.929 -4.948 23.521
17 "MD" -38.717 -8.157 22.524
18 "MD" -37.513 -11.49 23.089
19 "MD" -38.025 -14.814 21.492
20 "MD" -36.129 -18.037 22.261
21 "MD" -35.768 -21.285 21.831
22 "MD" -33.993 -24.21 20.067
23 "MD" -32.907 -28.076 18.748
24 "MD" -30.319 -30.26 19.319
25 "MD" -29.093 -32.926 18.622
26 "MD" -26.813 -35.304 17.595
27 "MD" -22.881 -37.516 18.093
28 "MD" -20.384 -39.557 18.408
29 "MD" -17.857 -41.927 19.023
30 "MD" -14.482 -44.442 19.523
31 "MD" -11.501 -45.397 19.281
32 "MD" -9.159 -47.167 18.439
33 "MD" -5.835 -47.424 17.232
34 "MD" -2.099 -46.7 16.501
35 "MD" 0.966 -44.405 16.09
36 "MD" 3.109 -42.565 14.694
37 "MD" 6.898 -41.603 14.59
38 "MD" 9.594 -40.42 13.955
39 "MD" 12.215 -38.766 13.311
40 "MD" 15.68 -37.67 13.164
41 "MD" 18.34 -36.224 13.615
42 "MD" 21.391 -34.714 12.319
43 "MD" 24.725 -32.979 12.24
44 "MD" 26.247 -29.876 12.575
45 "MD" 29.282 -28.588 11.696
46 "MD" 30.936 -25.793 11.352
47 "MD" 34.16 -23.897 12.273
48 "MD" 36.244 -21.088 11.271
49 "MD" 37.907 -17.938 11.772
50 "MD" 38.367 -14.336 10.708
51 "MD" 40.296 -12.343 10.252
52 "MD" 42.414 -9.031 10.452
53 "MD" 44.073 -5.649 8.692
54 "MD" 43.162 -2.094 7.972
55 "MD" 42.89 0.972 7.656
56 "MD" 42.876 3.768 6.642
57 "MD" 42.376 7.218 7.52
58 "MD" 42.905 10.62 6.511
59 "MD" 41.333 14.199 5.845
60 "MD" 39.353 17.382 4.077
61 "MD" 37.025 19.457 5.339
62 "MD" 35.659 22.725 4.712
63 "MD" 33.504 24.637 3.981
64 "MD" 31.17 27.709 2.608
65 "MD" 28.513 29.329 2.381
66 "MD" 26.073 31.703 2.135
67 "MD" 23.075 33.262 2.864
68 "MD" 20.757 35.627 1.66
69 "MD" 17.575 37.256 1.959
70 "MD" 14.127 37.047 1.597
71 "MD" 10.497 38.113 1.123
72 "MD" 7.205 38.761 1.115
73 "MD" 3.421 38.708 0.729
74 "MD" 0.65 39.919 0.596
75 "MD" -2.787 39.107 -0.163
76 "MD" -5.911 38.265 -0.904
77 "MD" -8.606 37.864 0.025
78 "MD" -12.763 38.45 -0.706
79 "MD" -15.597 37.526 -0.367
80 "MD" -19.694 35.275 -2.464
81 "MD" -22.742 33.646 -3.038
82 "MD" -25.77 31.916 -1.985
83 "MD" -28.485 30.606 -1.97
84 "MD" -30.464 27.872 -2.777
85 "MD" -32.362 25.84 -3.541
86 "MD" -35.249 22.757 -3.903
87 "MD" -36.733 20.03 -3.583
88 "MD" -38.571 17.35 -4.658
89 "MD" -40.56 14.575 -5.828
90 "MD" -40.951 11.501 -5.723
91 "MD" -40.97 7.692 -6.035
92 "MD" -42.295 4.277 -6.786
93 "MD" -43.321 1.238 -7.944
94 "MD" -43.962 -2.576 -8.579
95 "MD" -42.102 -5.418 -9.23
96 "MD" -41.771 -8.565 -10.701
97 "MD" -40.236 -11.743 -11.887
98 "MD" -39.368 -15.007 -11.143
99 "MD" -38.099 -18.047 -12.189
100 "MD" -36.283 -20.768 -13.088
101 "MD" -34.268 -23.489 -14.886
102 "MD" -32.156 -26.054 -14.158
103 "MD" -29.798 -28.462 -14.765
104 "MD" -28.146 -31.497 -14.699
105 "MD" -25.311 -33.472 -14.862
106 "MD" -22.771 -35.085 -14.84
107 "MD" -20.219 -37.177 -13.856
108 "MD" -16.98 -38.431 -14.635
109 "MD" -13.74 -40.508 -13.446
110 "MD" -9.658 -41.706 -13.575
111 "MD" -6.727 -41.905 -13.474
112 "MD" -3.368 -41.52 -12.815
113 "MD" -0.192 -43.199 -13.758
114 "MD" 2.829 -44.968 -14.119
115 "MD" 6.308 -45.447 -14.217
116 "MD" 9.203 -44.094 -14.788
117 "MD" 12.555 -42.965 -14.694
118 "MD" 14.928 -40.826 -15.53
119 "MD" 18.495 -40.179 -14.324
120 "MD" 20.794 -37.665 -16.03
121 "MD" 23.725 -35.154 -16.251
122 "MD" 26.107 -32.749 -17.304
123 "MD" 28.548 -30.94 -17.582
124 "MD" 31.049 -28.785 -16.957
125 "MD" 31.961 -26.243 -18.871
126 "MD" 34.676 -23.967 -20.39
127 "MD" 35.696 -20.704 -21.533
128 "MD" 36.163 -17.303 -21.398
129 "MD" 38.033 -14.527 -21.409
130 "MD" 37.565 -11.413 -22.717
131 "MD" 38.769 -8.012 -22.207
132 "MD" 39.741 -4.86 -21.476
133 "MD" 40.726 -0.991 -21.419
134 "MD" 41.565 2.186 -21.311
135 "MD" 42.232 5.311 -22.285
136 "MD" 39.601 7.943 -22.489
137 "MD" 39.712 11.231 -23.448
138 "MD" 37.777 13.788 -23.137
139 "MD" 34.824 16.988 -23.033
140 "MD" 33.772 19.879 -23.343
141 "MD" 33.035 22.935 -22.913
142 "MD" 31.941 26.629 -22.094
143 "MD" 30.505 29.346 -21.237
144 "MD" 29.316 32.171 -22.252
145 "MD" 28.169 35.251 -22.48
146 "MD" 25.983 37.866 -22.536
147 "MD" 24.075 40.622 -23.397
148 "MD" 22.911 43.644 -22.866
149 "MD" 22.021 46.195 -24.874
150 "MD" 20.265 49.174 -25.347
151 "MD" 18.762 52.701 -24.732
152 "MD" 16.087 54.858 -25.233
153 "MD" 14.483 57.335 -26.61
154 "MD" 12.913 60.078 -26.745
155 "MD" 10.013 62.009 -29.422
156 "MD" 9.492 64.652 -31.206
157 "MD" 7.905 66.925 -34.022
158 "MD" 5.39 69.27 -35.334
159 "MD" 2.85 70.941 -36.996
160 "MD" 1.944 72.873 -38.737
161 "MD" 0.629 75.495 -40.561
162 "MD" -1.017 78.383 -40.78
163 "MD" -3.825 81.117 -41.95
164 "MD" -5.795 84.753 -42.611
165 "MD" -8.323 86.129 -44.012
166 "MD" -10.989 87.534 -44.591
167 "MD" -13.064 92.192 -46.975
-19 "MD" 9.087 101.567 17.754
-18 "MD" 3.618 97.723 17.247
-17 "MD" 2.933 95.083 19.084
-16 "MD" 2.23 92.248 18.954
-15 "MD" 2.624 87.954 20.74
-14 "MD" 2.938 85.231 21.353
-13 "MD" 2.403 81.702 21.81
-12 "MD" 1.362 78.81 21.985
-11 "MD" -0.442 75.98 22.935
-10 "MD" -2.793 74.095 22.931
-9 "MD" -5.202 71.664 22.682
-8 "MD" -6.824 68.552 22.567
-7 "MD" -7.612 65.327 22.784
-6 "MD" -10.121 62.483 22.423
-5 "MD" -12.093 59.75 22.122
-4 "MD" -13.438 56.865 22.588
-3 "MD" -15.23 53.773 23.486
-2 "MD" -16.429 51.069 24.852
-1 "MD" -17.883 47.96 23.828
0 "MD" -19.465 45.069 22.671
1 "MD" -21.818 42.786 23
2 "MD" -23.462 39.936 22.519
3 "MD" -25.787 37.279 22.124
4 "MD" -27.573 34.31 21.703
5 "MD" -28.544 30.526 22.439
6 "MD" -29.41 27.456 22.472
7 "MD" -30.878 24.842 23.042
8 "MD" -32.515 21.71 22.369
9 "MD" -34.412 18.975 23.363
10 "MD" -35.492 15.688 23.97
11 "MD" -37.087 12.947 23.174
12 "MD" -39.349 10.006 23.016
13 "MD" -40.142 6.495 22.23
14 "MD" -40.139 3.353 21.177
15 "MD" -40.146 -0.292 20.839
16 "MD" -39.109 -3.688 21.049
17 "MD" -39.626 -6.726 20.943
18 "MD" -38.77 -10.862 21.691
19 "MD" -38.448 -14.04 21.124
20 "MD" -36.701 -16.989 21.393
21 "MD" -35.838 -20.482 21.742
22 "MD" -35.522 -23.372 20.234
23 "MD" -33.402 -26.364 20.04
24 "MD" -31.172 -28.361 20.434
25 "MD" -29.174 -31.303 19.132
26 "MD" -27.687 -34.049 17.26
27 "MD" -25.447 -36.479 17.487
28 "MD" -23.027 -39.387 17.005
29 "MD" -20.545 -42.178 16.627
30 "MD" -16.676 -43.183 17.43
31 "MD" -13.519 -43.956 17.932
32 "MD" -10.456 -45.387 17.001
33 "MD" -6.454 -44.986 15.493
34 "MD" -3.378 -45.181 13.956
35 "MD" -0.56 -43.445 15.82
36 "MD" 2.501 -41.933 14.161
37 "MD" 6.27 -42.648 13.955
38 "MD" 9.121 -40.214 12.134
39 "MD" 12.336 -39.565 12.408
40 "MD" 15.316 -38.931 12.498
41 "MD" 18.367 -36.986 13.722
42 "MD" 21.269 -34.862 12.546
43 "MD" 24.18 -34.03 12.707
44 "MD" 26.944 -31.581 13.663
45 "MD" 28.495 -28.487 12.72
46 "MD" 30.614 -25.798 12.145
47 "MD" 33.511 -24.112 12.592
48 "MD" 35.501 -21.921 10.888
49 "MD" 37.281 -18.967 10.556
50 "MD" 37.992 -15.259 9.991
51 "MD" 40.035 -12.432 9.243
52 "MD" 41.791 -9.494 9.486
53 "MD" 43.547 -6.375 8.479
54 "MD" 43.3 -2.552 8.159
55 "MD" 42.21 -0.294 6.534
56 "MD" 42.241 2.868 5.81
57 "MD" 42.399 6.343 5.798
58 "MD" 43.26 10.538 4.993
59 "MD" 41.829 13.609 2.997
60 "MD" 39.865 17.277 1.274
61 "MD" 37.395 19.291 3.815
62 "MD" 35.876 22.701 2.428
63 "MD" 33.899 25.641 2.3
64 "MD" 30.524 26.889 1.791
65 "MD" 28.34 29.602 1.783
66 "MD" 24.909 31.074 2.305
67 "MD" 22.472 33.269 1.365
68 "MD" 19.589 35.783 1.698
69 "MD" 16.563 36.752 1.049
70 "MD" 12.543 37.279 0.83
71 "MD" 9.291 38.433 1.378
72 "MD" 6.33 38.807 0.241
73 "MD" 2.884 39.001 1.317
74 "MD" -0.145 39.938 0.49
75 "MD" -3.492 39.38 -0.6
76 "MD" -6.839 38.907 -1.709
77 "MD" -10.306 38.13 -0.239
78 "MD" -13.909 38.379 -1.282
79 "MD" -16.987 37.449 -0.327
80 "MD" -20.276 35.488 -1.695
81 "MD" -23.283 33.844 -2.878
82 "MD" -25.988 32.665 -1.589
83 "MD" -28.604 29.783 -1.864
84 "MD" -31.282 27.314 -2.796
85 "MD" -33.23 25.14 -3.312
86 "MD" -36.033 23.33 -3.653
87 "MD" -37.925 19.516 -3.704
88 "MD" -39.526 16.876 -4.148
89 "MD" -40.366 13.584 -3.848
90 "MD" -41.28 10.665 -3.755
91 "MD" -41.792 6.741 -4.697
92 "MD" -41.732 3.338 -5.743
93 "MD" -42.817 0.255 -6.473
94 "MD" -42.876 -3.026 -8.185
95 "MD" -43.898 -5.994 -8.966
96 "MD" -41.682 -8.457 -10.531
97 "MD" -39.811 -11.547 -11.868
98 "MD" -38.506 -14.458 -11.944
99 "MD" -37.694 -17.798 -12.041
100 "MD" -36.131 -20.466 -12.476
101 "MD" -34.048 -23.517 -13.639
102 "MD" -31.598 -25.77 -12.108
103 "MD" -30.11 -28.747 -12.545
104 "MD" -27.54 -30.307 -13.134
105 "MD" -24.91 -32.379 -12.86
106 "MD" -22.215 -34.288 -13.145
107 "MD" -19.792 -36.788 -13.483
108 "MD" -16.982 -38.204 -13.185
109 "MD" -13.298 -39.593 -13.158
110 "MD" -9.78 -41.037 -13.576
111 "MD" -7.363 -42.11 -13.944
112 "MD" -3.895 -42.519 -12.753
113 "MD" -0.713 -43.583 -13.392
114 "MD" 2.568 -44.626 -13.532
115 "MD" 5.569 -46.266 -14.198
116 "MD" 8.685 -45.957 -15.225
117 "MD" 11.729 -43.452 -14.536
118 "MD" 14.027 -41.499 -14.594
119 "MD" 17.551 -41.344 -14.269
120 "MD" 20.196 -38.742 -14.859
121 "MD" 23.423 -36.519 -14.214
122 "MD" 25.904 -34.394 -14.814
123 "MD" 27.827 -32.562 -15.659
124 "MD" 30.724 -29.705 -14.734
125 "MD" 32.066 -26.837 -16.409
126 "MD" 34.751 -24.537 -18.059
127 "MD" 35.63 -21.22 -19.43
128 "MD" 36.032 -18.507 -20.227
129 "MD" 37.414 -15.436 -19.947
130 "MD" 37.696 -12.657 -21.378
131 "MD" 38.991 -8.748 -20.181
132 "MD" 39.685 -4.836 -19.992
133 "MD" 40.104 -2.203 -20.911
134 "MD" 40.715 1.381 -21.15
135 "MD" 41.699 4.692 -21.263
136 "MD" 39.574 7.699 -21.805
137 "MD" 41.204 10.911 -23.085
138 "MD" 39.449 13.646 -22.698
139 "MD" 37.081 16.904 -22.466
140 "MD" 34.832 19.58 -22.433
141 "MD" 34.189 22.16 -22.442
142 "MD" 32.673 25.745 -21.56
143 "MD" 32.202 29.17 -21.667
144 "MD" 30.548 31.4 -21.723
145 "MD" 29.783 35.282 -21.755
146 "MD" 27.063 37.304 -23.152
147 "MD" 25.962 40.449 -23.647
148 "MD" 24.479 43.97 -23.864
149 "MD" 22.88 46.311 -24.965
150 "MD" 21.32 48.526 -26.533
151 "MD" 19.835 51.737 -26.972
152 "MD" 19.181 55.437 -28.668
153 "MD" 17.203 58.18 -29.35
154 "MD" 17.047 61.063 -30.977
155 "MD" 16.514 63.966 -32.362
156 "MD" 15.669 67.057 -33.696
157 "MD" 14.936 69.98 -36.319
158 "MD" 14.023 71.817 -38.641
159 "MD" 13.357 74.871 -39.675
160 "MD" 11.977 77.646 -40.829
161 "MD" 13.169 81.004 -42.307
162 "MD" 10.748 82.978 -44.659
163 "MD" 9.452 85.393 -46.481
164 "MD" 8.343 88.22 -48.066
165 "MD" 7.788 90.015 -51.468
166 "MD" 6.362 92.496 -53.204
167 "MD" 6.374 96.69 -57.16
-19 "MD" 0.888 103.45 13.875
-18 "MD" 0.242 99.559 14.476
-17 "MD" -0.906 96.009 14.582
-16 "MD" -2.275 93.338 14.658
-15 "MD" -4.139 90.407 15.872
-14 "MD" -4.919 87.3 14.496
-13 "MD" -7.394 84.379 15.288
-12 "MD" -8.839 81.255 15.363
-11 "MD" -9.803 78.155 15.457
-10 "MD" -11.14 75.284 16.351
-9 "MD" -13.225 72.245 16.199
-8 "MD" -14.015 69.085 15.921
-7 "MD" -15.197 66.558 16.199
-6 "MD" -16.993 63.833 15.898
-5 "MD" -18.27 60.365 16.258
-4 "MD" -18.56 57.3 16.392
-3 "MD" -19.484 54.098 17.433
-2 "MD" -20.657 51.45 18.962
-1 "MD" -22.417 48.639 19.599
0 "MD" -23.503 45.424 20.493
1 "MD" -23.741 41.826 20.913
2 "MD" -25.309 38.867 21.25
3 "MD" -25.388 35.529 22.263
4 "MD" -27.421 33.298 22.415
5 "MD" -28.439 29.951 24.115
6 "MD" -29.257 26.694 23.885
7 "MD" -30.687 23.347 24.981
8 "MD" -32.946 20.084 25.467
9 "MD" -32.842 16.659 25.987
10 "MD" -34.524 13.339 25.861
11 "MD" -35.92 10.577 24.217
12 "MD" -37.387 7.236 25.481
13 "MD" -39.322 4.642 25.35
14 "MD" -39.946 1.614 24.65
15 "MD" -39.65 -2.186 24.939
16 "MD" -39.94 -5.557 25.252
17 "MD" -39.87 -8.488 25.707
18 "MD" -39.233 -12.254 25.703
19 "MD" -39.574 -15.673 24.099
20 "MD" -37.543 -18.283 25.49
21 "MD" -37.307 -21.95 25.275
22 "MD" -35.023 -24.852 23.914
23 "MD" -32.466 -26.477 23.798
24 "MD" -31.717 -30.557 22.719
25 "MD" -29.771 -32.946 22.293
26 "MD" -27.64 -36.342 21.597
27 "MD" -24.983 -38.675 21.707
28 "MD" -22.325 -39.832 19.258
29 "MD" -20.168 -42.191 18.298
30 "MD" -16.594 -43.418 17.254
31 "MD" -13.091 -44.147 17.474
32 "MD" -10.363 -45.315 16.484
33 "MD" -6.941 -44.833 15.131
34 "MD" -3.87 -45.425 13.208
35 "MD" -0.583 -43.718 13.894
36 "MD" 2.079 -42.343 12.961
37 "MD" 5.446 -42.539 13.13
38 "MD" 8.977 -40.768 12.285
39 "MD" 11.93 -39.872 12.494
40 "MD" 15.224 -39.205 13.25
41 "MD" 18.685 -37.781 13.894
42 "MD" 20.451 -34.907 12.747
43 "MD" 23.428 -33.782 12.756
44 "MD" 26.014 -31.496 13.359
45 "MD" 28.718 -29.039 12.172
46 "MD" 30.691 -26.269 11.491
47 "MD" 34.001 -24.958 12.413
48 "MD" 36.15 -22.674 10.769
49 "MD" 37.312 -19.307 10.237
50 "MD" 37.907 -15.629 9.07
51 "MD" 38.606 -12.225 8.642
52 "MD" 40.15 -9.456 7.672
53 "MD" 41.101 -6.013 6.049
54 "MD" 40.736 -2.923 4.653
55 "MD" 40.506 0.63 4.699
56 "MD" 42.343 3.696 4.586
57 "MD" 41.906 6.863 5.284
58 "MD" 42.922 11.453 4.485
59 "MD" 40.322 13.608 3.506
60 "MD" 39.235 16.713 1.766
61 "MD" 37.341 18.946 2.688
62 "MD" 36.124 22.437 2.159
63 "MD" 34.417 25.446 1.71
64 "MD" 31.405 27.302 1.61
65 "MD" 29.194 29.562 1.175
66 "MD" 26.138 31.361 0.879
67 "MD" 22.835 33.277 0.111
68 "MD" 20.303 35.824 1.373
69 "MD" 17.002 36.496 1.62
70 "MD" 13.704 37.12 1.075
71 "MD" 10.559 38.367 1.369
72 "MD" 7.479 38.954 -0.074
73 "MD" 4.097 39.115 1.056
74 "MD" 0.421 39.277 0.486
75 "MD" -2.493 39.478 0.747
76 "MD" -6.009 38.754 -0.637
77 "MD" -9.094 38.805 -0.966
78 "MD" -13.553 38.299 -0.76
79 "MD" -17.318 37.043 -0.271
80 "MD" -21.344 35.867 -1.89
81 "MD" -23.366 33.4 -1.522
82 "MD" -26.96 32.134 -1.164
83 "MD" -28.825 29.224 -1.627
84 "MD" -32.066 27.896 -2.308
85 "MD" -33.939 25.076 -3.659
86 "MD" -36.597 22.783 -3.746
87 "MD" -38.639 19.801 -2.995
88 "MD" -39.842 16.804 -4.096
89 "MD" -41.087 13.585 -3.996
90 "MD" -41.841 10.726 -3.849
91 "MD" -41.787 7.362 -4.561
92 "MD" -43.005 3.705 -5.406
93 "MD" -43.266 1.078 -7.397
94 "MD" -44.401 -2.402 -9.2
95 "MD" -44.256 -5.751 -9.427
96 "MD" -43.112 -8.609 -10.275
97 "MD" -41.14 -11.154 -11.363
98 "MD" -38.866 -13.803 -11.757
99 "MD" -38.064 -18.069 -11.735
100 "MD" -35.959 -20.014 -11.684
101 "MD" -33.89 -23.101 -12.934
102 "MD" -31.154 -25.472 -12.539
103 "MD" -29.696 -28.699 -11.716
104 "MD" -27.756 -31.822 -11.923
105 "MD" -24.01 -31.987 -11.65
106 "MD" -22.013 -33.647 -12.16
107 "MD" -18.893 -35.837 -12.48
108 "MD" -16.262 -37.456 -11.534
109 "MD" -12.932 -39.033 -12.41
110 "MD" -9.785 -39.911 -12.977
111 "MD" -7.105 -41.477 -14.362
112 "MD" -3.667 -41.811 -13.899
113 "MD" -0.186 -42.706 -14.36
114 "MD" 2.699 -43.857 -15.408
115 "MD" 6.348 -45.291 -14.614
116 "MD" 9.454 -44.392 -15.316
117 "MD" 12.454 -42.941 -14.417
118 "MD" 15.674 -40.669 -14.577
119 "MD" 18.729 -40.442 -13.889
120 "MD" 21.258 -37.908 -14.572
121 "MD" 23.914 -35.643 -13.555
122 "MD" 26.261 -33.337 -14.191
123 "MD" 28.548 -31.116 -14.715
124 "MD" 30.637 -29.065 -14.333
125 "MD" 31.485 -25.838 -16.504
126 "MD" 34.533 -24.349 -18.304
127 "MD" 35.831 -21.83 -19.262
128 "MD" 36.602 -17.704 -19.25
129 "MD" 38.948 -15.196 -18.739
130 "MD" 38.541 -11.602 -20.669
131 "MD" 40.231 -8.934 -20.799
132 "MD" 40.226 -4.917 -21.79
133 "MD" 41.718 -1.664 -20.565
134 "MD" 41.789 1.383 -20.13
135 "MD" 41.757 4.409 -20.752
136 "MD" 38.875 7.464 -21.421
137 "MD" 39.441 10.759 -22.705
138 "MD" 37.647 13.56 -22.704
139 "MD" 35.247 16.785 -22.457
140 "MD" 33.584 19.303 -22.909
141 "MD" 32.614 22.355 -22.89
142 "MD" 30.9 25.221 -22.765
143 "MD" 30.313 29.248 -22.757
144 "MD" 28.692 32.246 -22.272
145 "MD" 26.724 34.403 -23.899
146 "MD" 24.829 37.193 -24.34
147 "MD" 22.989 39.574 -25.959
148 "MD" 20.603 42.377 -26.14
149 "MD" 19.283 45.174 -27.975
150 "MD" 16.97 47.346 -28.997
151 "MD" 16.145 50.25 -28.702
152 "MD" 16.021 53.695 -29.675
153 "MD" 14.719 57.218 -29.014
154 "MD" 15.073 60.298 -30.405
155 "MD" 14.776 62.738 -32.631
156 "MD" 15.261 65.909 -34.204
157 "MD" 14.131 68.217 -36.205
158 "MD" 12.003 70.272 -39.213
159 "MD" 11.047 72.366 -41.583
160 "MD" 8.816 74.403 -44.128
161 "MD" 9.194 77.13 -45.668
162 "MD" 7.998 79.229 -47.785
163 "MD" 6.125 81.663 -49.322
164 "MD" 5.575 85.147 -50.874
165 "MD" 3.691 87.532 -54.315
166 "MD" 2.661 90.011 -55.579
167 "MD" 4.408 96.69 -57.068
-19 "MD" -0.285 94.764 -8.569
-18 "MD" -1.528 92.741 -6.307
-17 "MD" -2.502 89.568 -4.585
-16 "MD" -2.947 86.532 -2.623
-15 "MD" -4.419 85.529 0.181
-14 "MD" -4.383 83.103 2.442
-13 "MD" -5.662 80.737 4.031
-12 "MD" -6.127 78.404 6.766
-11 "MD" -7.219 75.465 8.764
-10 "MD" -9.362 73.126 9.987
-9 "MD" -10.913 70.857 10.488
-8 "MD" -12.158 67.674 10.81
-7 "MD" -14.289 65.337 11.836
-6 "MD" -14.56 61.798 13.423
-5 "MD" -14.896 59.113 15.426
-4 "MD" -15.275 55.397 16.118
-3 "MD" -15.972 52.955 17.469
-2 "MD" -17.675 50.63 19.18
-1 "MD" -18.328 47.482 20.826
0 "MD" -20.116 45.012 20.397
1 "MD" -22.104 42.367 20.635
2 "MD" -24.288 39.726 20.634
3 "MD" -24.635 36.037 22.056
4 "MD" -26.957 33.616 21.816
5 "MD" -27.77 30.511 22.284
6 "MD" -28.896 27.01 22.022
7 "MD" -30.308 23.842 22.747
8 "MD" -32.61 21.887 22.451
9 "MD" -34.662 19.334 22.571
10 "MD" -36.544 16.391 23.918
11 "MD" -38.347 13.685 24.438
12 "MD" -40.031 10.958 26.025
13 "MD" -40.598 7.63 25.538
14 "MD" -40.277 4.402 25.382
15 "MD" -39.7 1.115 26.571
16 "MD" -40.005 -2.147 26.793
17 "MD" -39.515 -6.043 26.196
18 "MD" -38.801 -8.944 26.782
19 "MD" -38.79 -12.322 25.565
20 "MD" -36.424 -15.473 26.451
21 "MD" -36.08 -18.953 26.083
22 "MD" -34.303 -21.659 24.87
23 "MD" -32.303 -24.4 24.338
24 "MD" -32.72 -27.959 22.588
25 "MD" -30.877 -30.455 22.891
26 "MD" -29.701 -33.305 21.729
27 "MD" -25.46 -39.937 22.431
28 "MD" -22.307 -40.079 20.24
29 "MD" -19.709 -42.814 18.975
30 "MD" -16.288 -43.337 18.313
31 "MD" -13.02 -43.748 17.883
32 "MD" -10.523 -44.474 16.667
33 "MD" -7.105 -43.334 14.748
34 "MD" -4.136 -43.519 13.553
35 "MD" -0.496 -43.266 12.84
36 "MD" 2.243 -41.968 12.171
37 "MD" 5.421 -42.343 11.69
38 "MD" 8.824 -39.642 10.717
39 "MD" 12.147 -38.701 10.921
40 "MD" 15.052 -38.249 10.789
41 "MD" 18.138 -37.364 11.385
42 "MD" 21.707 -36.497 11.528
43 "MD" 24.448 -34.59 11.951
44 "MD" 26.261 -31.62 13.061
45 "MD" 28.291 -28.921 12.656
46 "MD" 30.221 -25.859 12.333
47 "MD" 33.431 -24.423 12.153
48 "MD" 36.925 -22.452 11.504
49 "MD" 37.451 -19.069 10.666
50 "MD" 38.053 -15.802 9.713
51 "MD" 39.249 -12.701 9.319
52 "MD" 40.047 -10.242 8.358
53 "MD" 41.123 -6.933 6.505
54 "MD" 40.831 -3.638 5.75
55 "MD" 40.749 -0.777 6.242
56 "MD" 42.294 2.478 6.466
57 "MD" 41.78 6.313 5.814
58 "MD" 42.555 10.562 5.693
59 "MD" 40.784 13.74 4.791
60 "MD" 39.969 16.826 2.913
61 "MD" 37.222 19.498 4.769
62 "MD" 35.756 21.977 3.908
63 "MD" 34.4 25.496 3.463
64 "MD" 30.873 27.244 2.761
65 "MD" 28.743 29.42 1.872
66 "MD" 26.292 31.393 1.661
67 "MD" 23.38 32.884 2.094
68 "MD" 20.875 35.494 1.711
69 "MD" 17.523 37.763 1.369
70 "MD" 14.01 37.435 0.924
71 "MD" 10.694 38.165 0.224
72 "MD" 7.585 38.622 0.423
73 "MD" 3.986 38.963 1.019
74 "MD" 0.362 40.146 -0.48
75 "MD" -2.75 38.789 -0.047
76 "MD" -5.93 39.341 -1.367
77 "MD" -9.202 38.185 -0.213
78 "MD" -12.769 38.38 -0.901
79 "MD" -16.162 36.695 -0.739
80 "MD" -19.363 36.38 -2.305
81 "MD" -22.258 34.007 -2.327
82 "MD" -25.488 32.87 -1.858
83 "MD" -28.5 30.918 -2.01
84 "MD" -30.041 28.044 -2.647
85 "MD" -32.278 26.115 -3.944
86 "MD" -35.135 24.015 -4.202
87 "MD" -36.715 20.326 -3.957
88 "MD" -38.41 17.956 -4.793
89 "MD" -39.829 13.931 -4.373
90 "MD" -40.931 11.373 -4.309
91 "MD" -41.277 7.363 -4.468
92 "MD" -41.682 4.091 -5.257
93 "MD" -42.03 1.313 -5.483
94 "MD" -42.569 -2.349 -6.672
95 "MD" -41.957 -4.43 -8.053
96 "MD" -41.627 -7.958 -9.697
97 "MD" -40.438 -10.778 -10.444
98 "MD" -38.651 -13.684 -10.72
99 "MD" -37.314 -17.07 -10.91
100 "MD" -35.481 -19.817 -10.673
101 "MD" -34.102 -22.485 -12.309
102 "MD" -31.415 -25.009 -11.866
103 "MD" -30.146 -27.907 -12.248
104 "MD" -27.099 -30.165 -13.215
105 "MD" -25.484 -33.646 -13.378
106 "MD" -22.124 -34.336 -12.699
107 "MD" -19.672 -36.349 -13.828
108 "MD" -17.092 -37.739 -13.888
109 "MD" -14.194 -39.282 -13.791
110 "MD" -10.648 -41.229 -13.38
111 "MD" -7.655 -42.507 -14.365
112 "MD" -3.901 -42.644 -13.811
113 "MD" -1.087 -44.106 -14.207
114 "MD" 2.124 -45.212 -14.951
115 "MD" 4.772 -44.568 -14.979
116 "MD" 8.698 -43.5 -15.27
117 "MD" 11.739 -42.958 -14.757
118 "MD" 14.528 -41.437 -15.698
119 "MD" 17.772 -41.233 -14.733
120 "MD" 19.917 -38.348 -15.304
121 "MD" 23.68 -35.73 -14.682
122 "MD" 26.351 -33.903 -15.507
123 "MD" 28.07 -31.673 -16.116
124 "MD" 30.645 -28.048 -14.802
125 "MD" 33.404 -26.166 -14.835
126 "MD" 34.851 -23.462 -16.537
127 "MD" 35.584 -20.682 -18.178
128 "MD" 36.56 -16.217 -18.176
129 "MD" 37.769 -13.593 -18.034
130 "MD" 37.453 -10.582 -19.288
131 "MD" 38.14 -7.709 -19.764
132 "MD" 39.322 -4.164 -20.208
133 "MD" 39.584 -1.474 -22.204
134 "MD" 40.449 2.026 -21.374
135 "MD" 40.819 4.754 -21.657
136 "MD" 39.057 7.87 -22.756
137 "MD" 39.584 11.297 -24.435
138 "MD" 37.799 13.879 -23.981
139 "MD" 35.664 16.935 -23.429
140 "MD" 34.366 20.143 -23.282
141 "MD" 33.606 23.25 -23.107
142 "MD" 31.946 25.885 -22.662
143 "MD" 31.37 28.991 -22.899
144 "MD" 30.49 32.221 -21.677
145 "MD" 27.943 35.021 -22.553
146 "MD" 27.721 38.377 -21.404
147 "MD" 26.336 41.546 -21.465
148 "MD" 25.805 44.406 -21.252
149 "MD" 23.362 47.241 -20.892
150 "MD" 22.034 50.135 -20.526
151 "MD" 20.761 53.453 -19.641
152 "MD" 19.818 56.709 -20.649
153 "MD" 17.185 59.616 -20.356
154 "MD" 16.501 62.8 -21.003
155 "MD" 16.048 65.281 -23.192
156 "MD" 15.318 68.297 -24.123
157 "MD" 14.259 70.735 -27.22
158 "MD" 12.361 73.035 -29.275
159 "MD" 10.804 75.958 -30.319
160 "MD" 8.956 77.952 -32.607
161 "MD" 9.354 81.038 -33.969
162 "MD" 7.546 83.066 -34.822
163 "MD" 5.229 85.392 -36.003
164 "MD" 3.759 88.484 -37.299
165 "MD" 1.499 90.019 -39.203
166 "MD" -1.203 91.877 -39.819
167 "MD" -2.956 96.056 -43.218
-19 "MD" -11.503 101.586 -8.909
-18 "MD" -11.286 98.345 -9.407
-17 "MD" -10.607 95.046 -9.555
-16 "MD" -10.394 91.704 -9.942
-15 "MD" -9.721 88.606 -8.621
-14 "MD" -9.299 85.519 -6.718
-13 "MD" -10.602 82.731 -5.345
-12 "MD" -9.679 79.571 -4.535
-11 "MD" -10.649 76.651 -3.201
-10 "MD" -11.078 73.97 -1.628
-9 "MD" -11.875 70.205 0.259
-8 "MD" -11.995 67.017 2.55
-7 "MD" -13.493 65.174 4.041
-6 "MD" -14.481 62.277 5.435
-5 "MD" -14.872 59.123 6.92
-4 "MD" -15.137 56.58 8.624
-3 "MD" -16.363 53.99 11.147
-2 "MD" -18.636 52.245 13.013
-1 "MD" -18.668 49.944 16.206
0 "MD" -20.822 47.58 16.509
1 "MD" -22.227 45.118 18.608
2 "MD" -23.786 41.643 18.682
3 "MD" -24.412 38.547 20.069
4 "MD" -26.587 35.771 19.912
5 "MD" -27.334 33.085 21.911
6 "MD" -28.879 30.312 22.751
7 "MD" -29.374 26.912 23.983
8 "MD" -30.828 23.353 24.465
9 "MD" -31.918 21.174 25.194
10 "MD" -32.915 17.953 25.306
11 "MD" -35.061 15.688 26.498
12 "MD" -37.267 13.057 25.812
13 "MD" -39.415 9.715 25.262
14 "MD" -40.066 6.861 24.89
15 "MD" -40.482 2.905 25.677
16 "MD" -39.888 -0.171 25.827
17 "MD" -40.875 -4.034 25.096
18 "MD" -39.757 -7.099 25.14
19 "MD" -38.702 -10.133 23.314
20 "MD" -36.989 -13.223 24.015
21 "MD" -37.034 -16.445 22.854
22 "MD" -34.898 -19.558 20.857
23 "MD" -34.242 -22.538 20.097
24 "MD" -33.894 -25.255 18.294
25 "MD" -33.548 -28.138 17.009
26 "MD" -31.691 -30.427 17.342
27 "MD" -27.46 -38.267 19.008
28 "MD" -24.974 -39.604 17.725
29 "MD" -22.267 -42.363 17.866
30 "MD" -18.72 -43.633 16.642
31 "MD" -15.368 -43.974 17.717
32 "MD" -12.813 -44.874 16.356
33 "MD" -9.53 -44.338 14.216
34 "MD" -6.403 -44.17 12.526
35 "MD" -3.089 -43.831 11.818
36 "MD" 0.097 -42.645 12.459
37 "MD" 3.543 -42.565 12.578
38 "MD" 6.958 -40.078 11.404
39 "MD" 10.3 -39.702 11.489
40 "MD" 13.616 -38.676 11.487
41 "MD" 17.512 -37.544 12.367
42 "MD" 20.126 -35.208 11.622
43 "MD" 22.708 -33.665 13.143
44 "MD" 24.773 -30.774 13.684
45 "MD" 28.243 -29.029 13.45
46 "MD" 30.09 -26.555 13.846
47 "MD" 33.471 -25.14 13.23
48 "MD" 36.778 -23.031 12.294
49 "MD" 37.386 -19.578 11.548
50 "MD" 37.629 -16.144 10.486
51 "MD" 39.475 -13.055 10.123
52 "MD" 41.039 -10.055 8.661
53 "MD" 42.462 -7.413 8.061
54 "MD" 43.324 -3.798 6.879
55 "MD" 41.983 -0.289 7.342
56 "MD" 42.563 2.299 5.491
57 "MD" 42.49 6.319 6.076
58 "MD" 43.233 10.341 5.729
59 "MD" 42.509 13.42 3.744
60 "MD" 40.196 16.336 2.107
61 "MD" 37.826 18.775 3.77
62 "MD" 36.268 22.239 2.403
63 "MD" 34.839 25.423 2.39
64 "MD" 31.888 26.964 2.863
65 "MD" 29.018 28.362 2.205
66 "MD" 26.483 30.983 1.654
67 "MD" 23.277 32.578 1.846
68 "MD" 20.806 34.79 1.702
69 "MD" 18.028 35.727 2.613
70 "MD" 14.421 36.768 2.311
71 "MD" 10.706 37.335 2.549
72 "MD" 7.069 38.333 1.464
73 "MD" 3.753 38.578 0.898
74 "MD" 1.136 38.184 -0.747
75 "MD" -2.063 38.523 -1.3
76 "MD" -5.078 38.157 -2.376
77 "MD" -8.691 37.916 -2.07
78 "MD" -12.626 37.832 -2.923
79 "MD" -16.126 36.323 -2.93
80 "MD" -19.896 35.902 -4.295
81 "MD" -22.467 33.129 -3.347
82 "MD" -26.222 32.186 -2.851
83 "MD" -28.258 29.885 -2.594
84 "MD" -31.116 28.104 -2.674
85 "MD" -33.79 26.049 -3.561
86 "MD" -35.624 23.091 -3.717
87 "MD" -36.876 19.848 -2.448
88 "MD" -38.78 16.858 -3.493
89 "MD" -40.533 13.785 -3.211
90 "MD" -41.36 10.508 -2.774
91 "MD" -41.549 6.668 -3.177
92 "MD" -42.557 3.222 -3.531
93 "MD" -43.417 0.099 -3.963
94 "MD" -43.267 -2.802 -5.154
95 "MD" -41.787 -5.957 -6.119
96 "MD" -42.681 -8.754 -8.116
97 "MD" -41.441 -11.567 -8.894
98 "MD" -39.05 -15.012 -9.495
99 "MD" -37.766 -18.323 -9.644
100 "MD" -35.95 -21.112 -9.846
101 "MD" -33.778 -23.835 -11.054
102 "MD" -31.477 -26.083 -10.735
103 "MD" -29.081 -28.833 -11.339
104 "MD" -26.749 -31.388 -11.865
105 "MD" -23.449 -33.113 -12.12
106 "MD" -20.969 -34.467 -12.989
107 "MD" -18.772 -36.79 -12.894
108 "MD" -15.89 -38.037 -12.112
109 "MD" -12.209 -39.214 -12.136
110 "MD" -8.627 -39.808 -13.217
111 "MD" -5.92 -41.506 -14.458
112 "MD" -1.848 -41.309 -13.886
113 "MD" 1.128 -42.529 -14.049
114 "MD" 4.911 -43.603 -14.373
115 "MD" 7.767 -43.593 -15.433
116 "MD" 11.171 -42.721 -15.667
117 "MD" 13.303 -41.559 -16.306
118 "MD" 16.018 -39.694 -16.014
119 "MD" 18.808 -38.964 -15.077
120 "MD" 21.556 -36.142 -15.218
121 "MD" 24.433 -34.246 -14.232
122 "MD" 27.362 -32.009 -14.35
123 "MD" 29.96 -30.408 -13.836
124 "MD" 32.031 -28.026 -12.519
125 "MD" 33.054 -25.137 -13.825
126 "MD" 35.563 -22.588 -14.809
127 "MD" 36.237 -20.093 -16.644
128 "MD" 36.343 -16.557 -18.05
129 "MD" 39.102 -13.452 -18.108
130 "MD" 39.316 -10.337 -19.905
131 "MD" 41.063 -7.024 -20.372
132 "MD" 41.19 -3.521 -20.45
133 "MD" 41.518 -0.175 -19.821
134 "MD" 41.232 3.072 -20.336
135 "MD" 41.631 6.675 -22.143
136 "MD" 40.947 9.652 -23.38
137 "MD" 41.558 13.163 -24.715
138 "MD" 39.803 15.41 -24.286
139 "MD" 36.651 18.045 -23.679
140 "MD" 35.147 21.055 -23.341
141 "MD" 34.226 24.051 -22.492
142 "MD" 32.74 26.713 -21.629
143 "MD" 31.888 29.87 -21.014
144 "MD" 30.009 32.752 -21.105
145 "MD" 28.876 35.493 -21.274
146 "MD" 28.423 39.157 -22.617
147 "MD" 26.577 41.811 -22.83
148 "MD" 25.976 45.212 -22.668
149 "MD" 22.691 47.504 -22.54
150 "MD" 20.593 49.615 -23.502
151 "MD" 18.287 52.291 -23.502
152 "MD" 16.843 54.982 -24.183
153 "MD" 13.788 57.897 -24.428
154 "MD" 12.692 60.281 -25.61
155 "MD" 10.724 61.693 -27.705
156 "MD" 9.161 64.824 -28.06
157 "MD" 7.623 66.948 -29.818
158 "MD" 5.94 69.502 -31.628
159 "MD" 4.889 71.962 -33.391
160 "MD" 2.271 74.522 -35.393
161 "MD" 1.484 76.507 -37.283
162 "MD" 0.356 79.503 -38.99
163 "MD" -1.631 81.37 -41.086
164 "MD" -1.852 83.902 -43.273
165 "MD" -2.659 85.223 -46.473
166 "MD" -4.675 87.922 -48.258
167 "MD" -3.858 91.439 -51.863
-19 "MD" 0.755 99.288 5.893
-18 "MD" -0.164 96.132 6.953
-17 "MD" -0.934 93.483 8.155
-16 "MD" -1.87 90.469 9.247
-15 "MD" -2.656 87.894 11.321
-14 "MD" -2.896 84.755 13.661
-13 "MD" -4.001 82.292 14.48
-12 "MD" -4.223 79.64 17.156
-11 "MD" -4.989 75.891 17.961
-10 "MD" -7.107 73.248 18.992
-9 "MD" -8.49 69.975 18.787
-8 "MD" -10.203 66.96 18.837
-7 "MD" -11.906 64.382 19.182
-6 "MD" -13.009 61.198 19.783
-5 "MD" -14.099 57.74 19.811
-4 "MD" -15.052 55.149 21.226
-3 "MD" -17.038 51.313 22.252
-2 "MD" -19.701 49.253 22.642
-1 "MD" -20.434 45.958 24.16
0 "MD" -23.354 43.711 23.572
1 "MD" -24.678 41.05 23.771
2 "MD" -26.889 38.329 22.847
3 "MD" -26.773 34.362 23.245
4 "MD" -29.196 32.023 21.943
5 "MD" -30.047 28.476 22.079
6 "MD" -32.132 25.908 21.764
7 "MD" -33.158 22.683 21.776
8 "MD" -35.194 20.315 20.879
9 "MD" -36.873 17.742 19.386
10 "MD" -38.303 15.171 20.786
11 "MD" -40.86 12.568 22.311
12 "MD" -42.37 9.281 22.49
13 "MD" -42.618 5.885 21.873
14 "MD" -41.513 2.856 22.321
15 "MD" -41.233 -0.572 21.632
16 "MD" -40.71 -3.39 22.461
17 "MD" -40.457 -7.455 23.1
18 "MD" -38.592 -10.204 25.127
19 "MD" -38.847 -13.91 24.319
20 "MD" -38.172 -16.847 25.64
21 "MD" -38.188 -19.831 25.162
22 "MD" -36.797 -23.038 24.239
23 "MD" -35.939 -26.249 25.4
24 "MD" -34.986 -29.909 26.862
25 "MD" -32.628 -31.503 27.895
26 "MD" -30.706 -33.983 28.27
27 "MD" -22.678 -39.283 27.707
28 "MD" -20.229 -39.306 24.825
29 "MD" -17.828 -40.275 23.4
30 "MD" -15.796 -42.807 20.759
31 "MD" -12.937 -43.463 20.23
32 "MD" -10.213 -45.773 19.229
33 "MD" -7.823 -46.71 16.843
34 "MD" -3.979 -45.723 16.176
35 "MD" -1.547 -44.446 14.658
36 "MD" 1.196 -42.612 13.791
37 "MD" 4.619 -42.11 14.035
38 "MD" 7.112 -39.834 13.087
39 "MD" 10.5 -38.557 13.816
40 "MD" 13.66 -37.786 14.036
41 "MD" 17.439 -36.701 14.098
42 "MD" 20.421 -35.564 13.516
43 "MD" 23.328 -34.013 12.993
44 "MD" 25.171 -31.905 12.996
45 "MD" 28.024 -29.537 12.924
46 "MD" 30.09 -27.264 12.972
47 "MD" 32.467 -25.251 12.735
48 "MD" 35.756 -22.334 11.685
49 "MD" 36.926 -19.908 10.95
50 "MD" 38.116 -16.815 9.322
51 "MD" 40.172 -13.717 8.902
52 "MD" 41.984 -10.493 7.677
53 "MD" 43.357 -7.376 6.676
54 "MD" 43.34 -3.285 5.273
55 "MD" 43.693 -0.323 5.396
56 "MD" 42.612 2.677 5.466
57 "MD" 42.554 5.817 4.822
58 "MD" 42.67 9.765 5.107
59 "MD" 40.712 12.802 4.018
60 "MD" 39.322 16.414 2.84
61 "MD" 36.985 18.842 4.057
62 "MD" 35.469 22.244 3.973
63 "MD" 33.523 25.123 3.573
64 "MD" 30.347 26.762 3.445
65 "MD" 28.232 28.289 2.974
66 "MD" 25.655 31.301 1.891
67 "MD" 22.683 32.831 2.392
68 "MD" 20.132 35.11 2.312
69 "MD" 17.837 36.691 2.592
70 "MD" 13.927 37.014 2.14
71 "MD" 10.713 37.689 2.323
72 "MD" 7.152 39.038 1.912
73 "MD" 3.723 38.909 1.567
74 "MD" 0.709 39.596 1.131
75 "MD" -2.485 38.332 -0.071
76 "MD" -5.782 38.172 -1.509
77 "MD" -8.907 38.203 -1.166
78 "MD" -12.746 38.478 -0.969
79 "MD" -15.787 36.743 -1.787
80 "MD" -19.55 36.384 -3.252
81 "MD" -22.58 33.799 -1.98
82 "MD" -25.908 32.565 -1.648
83 "MD" -27.741 29.686 -2.267
84 "MD" -30.446 27.836 -2.882
85 "MD" -32.25 25.444 -3.699
86 "MD" -35.825 22.94 -4.482
87 "MD" -37.597 19.534 -3.969
88 "MD" -39.314 17.131 -5.009
89 "MD" -40.772 13.575 -4.835
90 "MD" -41.891 10.838 -5.064
91 "MD" -41.98 7.038 -5.485
92 "MD" -41.955 3.87 -6.441
93 "MD" -42.725 0.732 -6.687
94 "MD" -42.655 -2.294 -7.33
95 "MD" -43.364 -5.15 -8.306
96 "MD" -41.936 -8.495 -9.465
97 "MD" -40.224 -11.583 -10.563
98 "MD" -38.29 -14.591 -11.113
99 "MD" -36.979 -18.155 -11.421
100 "MD" -35.33 -20.992 -11.474
101 "MD" -33.568 -22.972 -12.252
102 "MD" -31.323 -25.537 -12.223
103 "MD" -29.01 -28.287 -12.705
104 "MD" -25.829 -30.095 -13.423
105 "MD" -24.256 -33.228 -13.267
106 "MD" -22.292 -35.743 -13.053
107 "MD" -18.588 -36.361 -12.316
108 "MD" -15.438 -37.55 -12.379
109 "MD" -12.342 -38.972 -12.232
110 "MD" -9.301 -40.491 -13.038
111 "MD" -6.567 -42.178 -14.404
112 "MD" -3.304 -41.769 -12.898
113 "MD" -0.24 -43.306 -13.426
114 "MD" 2.975 -43.449 -14.719
115 "MD" 6.504 -44.938 -15.252
116 "MD" 9.24 -44.822 -16.447
117 "MD" 12.046 -42.813 -15.694
118 "MD" 15 -41.092 -16.131
119 "MD" 18.491 -41.119 -15.323
120 "MD" 20.984 -38.062 -16.079
121 "MD" 23.992 -36.283 -15.263
122 "MD" 26.871 -33.387 -15.891
123 "MD" 28.661 -30.777 -15.479
124 "MD" 31.006 -28.776 -14.995
125 "MD" 32.259 -26.603 -17.12
126 "MD" 34.817 -24.498 -18.998
127 "MD" 35.766 -21.722 -20.105
128 "MD" 35.671 -18.198 -19.793
129 "MD" 36.902 -14.948 -19.799
130 "MD" 37.665 -11.715 -19.904
131 "MD" 38.562 -8.579 -20.454
132 "MD" 39.76 -5.318 -19.712
133 "MD" 40.337 -1.857 -20.423
134 "MD" 40.345 1.607 -19.435
135 "MD" 40.396 4.694 -20.583
136 "MD" 38.031 7.874 -21.851
137 "MD" 39.314 11.047 -23.996
138 "MD" 37.741 13.589 -23.374
139 "MD" 36.026 17.043 -24.085
140 "MD" 35.548 20.625 -23.283
141 "MD" 33.723 22.556 -22.247
142 "MD" 32.721 25.97 -20.988
143 "MD" 32.268 28.969 -20.203
144 "MD" 30.524 31.863 -20.875
145 "MD" 29.911 35.074 -20.244
146 "MD" 27.319 37.675 -22.349
147 "MD" 27.494 40.519 -24.063
148 "MD" 24.401 42.006 -24.253
149 "MD" 22.369 44.854 -24.97
150 "MD" 20.629 47.299 -26.452
151 "MD" 19.038 50.432 -25.845
152 "MD" 16.815 53.423 -25.916
153 "MD" 17.001 56.858 -25.075
154 "MD" 16.64 60.218 -23.887
155 "MD" 15.3 63.069 -25.185
156 "MD" 15.05 66.635 -24.297
157 "MD" 14.127 70.225 -25.189
158 "MD" 12.928 73.354 -25.907
159 "MD" 11.083 76.17 -25.797
160 "MD" 8.976 78.773 -26.221
161 "MD" 8.662 81.77 -26.433
162 "MD" 7.292 84.637 -25.295
163 "MD" 5.816 88.188 -24.393
164 "MD" 5.36 92.072 -23.178
165 "MD" 4.114 94.839 -24.581
166 "MD" 1.819 97.213 -24.789
167 "MD" 2.228 103.33 -24.661
-19 "MD" 2.291 96.773 -3.235
-18 "MD" 2.329 93.319 -2.172
-17 "MD" 1.897 91.013 -0.405
-16 "MD" 0.978 88.242 1.421
-15 "MD" 1.056 85.567 2.985
-14 "MD" 0.991 82.141 4.853
-13 "MD" -0.319 79.832 6.782
-12 "MD" -1.539 76.261 7.16
-11 "MD" -3.622 74.546 8.863
-10 "MD" -4.88 71.959 10.574
-9 "MD" -7.351 69.289 11.856
-8 "MD" -7.576 65.869 13.135
-7 "MD" -9.781 63.861 14.767
-6 "MD" -11.459 61.418 16.089
-5 "MD" -13.15 58.206 16.202
-4 "MD" -13.743 55.461 17.747
-3 "MD" -15.627 52.939 19.652
-2 "MD" -17.519 50.496 21.914
-1 "MD" -18.929 47.326 21.98
0 "MD" -20.773 44.592 22.144
1 "MD" -23.082 41.79 23.517
2 "MD" -24.642 39.13 22.765
3 "MD" -24.82 35.522 23.612
4 "MD" -27.166 33.137 22.596
5 "MD" -28.778 30.42 23.605
6 "MD" -29.73 27.192 23.638
7 "MD" -30.527 23.729 24.191
8 "MD" -31.791 20.996 24.607
9 "MD" -34.953 18.274 24.442
10 "MD" -35.863 15.828 26.81
11 "MD" -37.525 13.049 26.964
12 "MD" -39.141 10.064 25.992
13 "MD" -40.961 6.957 25.953
14 "MD" -40.576 3.524 25.92
15 "MD" -41.306 0.094 25.606
16 "MD" -40.396 -3.836 25.995
17 "MD" -40.941 -7.393 26.495
18 "MD" -38.873 -10.082 26.506
19 "MD" -38.735 -13.555 24.958
20 "MD" -36.705 -16.466 25.624
21 "MD" -36.488 -19.508 24.201
22 "MD" -34.494 -22.495 23.115
23 "MD" -33.788 -25.84 23.177
24 "MD" -32.625 -28.814 22.929
25 "MD" -30.046 -31.175 22.102
26 "MD" -27.476 -34.855 21.268
27 "MD" -22.651 -38.858 22.604
28 "MD" -20.039 -39.217 20.085
29 "MD" -18.053 -41.419 19.181
30 "MD" -15.01 -43.305 16.932
31 "MD" -11.653 -44.861 17.244
32 "MD" -9.212 -47.026 17.062
33 "MD" -6.159 -47.017 16.608
34 "MD" -2.186 -44.475 17.516
35 "MD" 0.388 -44.361 14.458
36 "MD" 2.873 -42.812 13.318
37 "MD" 6.064 -42.159 14.908
38 "MD" 8.378 -39.423 13.432
39 "MD" 11.433 -38.451 13.91
40 "MD" 14.22 -35.86 14.755
41 "MD" 17.617 -34.965 14.869
42 "MD" 20.304 -33.848 13.69
43 "MD" 23.166 -32.355 13.662
44 "MD" 25.646 -29.808 13.626
45 "MD" 28.705 -28.576 12.765
46 "MD" 30.888 -26.369 12.09
47 "MD" 33.149 -23.927 12.205
48 "MD" 36.51 -21.971 12.101
49 "MD" 36.691 -18.783 11.337
50 "MD" 38.048 -15.367 10.577
51 "MD" 38.988 -12.413 10.991
52 "MD" 40.459 -9.532 10.082
53 "MD" 42.035 -6.673 8.985
54 "MD" 42.311 -2.749 7.462
55 "MD" 42.079 0.648 6.551
56 "MD" 42.687 3.412 5.116
57 "MD" 41.846 7.228 6.178
58 "MD" 42.638 10.799 6.014
59 "MD" 40.523 14.147 4.983
60 "MD" 39.976 16.824 3.155
61 "MD" 37.506 18.848 4.868
62 "MD" 35.919 22.17 3.445
63 "MD" 34.471 25.668 3.189
64 "MD" 31.003 27.497 3.077
65 "MD" 29.515 30.523 2.302
66 "MD" 26.431 31.949 1.862
67 "MD" 22.833 33.269 2.173
68 "MD" 20.196 35.363 1.713
69 "MD" 17.19 36.423 1.608
70 "MD" 13.477 37.041 1.451
71 "MD" 10.049 38.523 1.294
72 "MD" 6.965 39.446 0.003
73 "MD" 3.993 40.189 0.937
74 "MD" 0.734 39.532 -0.091
75 "MD" -2.953 38.958 -0.655
76 "MD" -6.13 38.001 -1.776
77 "MD" -9.259 37.785 -1.446
78 "MD" -12.934 38.303 -1.54
79 "MD" -16.287 36.93 -1.632
80 "MD" -20.083 36.333 -2.359
81 "MD" -22.326 34.151 -2.264
82 "MD" -25.405 33.016 -1.23
83 "MD" -28.079 30.022 -1.748
84 "MD" -30.529 27.536 -2.037
85 "MD" -32.795 25.375 -3.296
86 "MD" -35.579 22.99 -3.658
87 "MD" -37.033 20.059 -3.593
88 "MD" -39.037 17.603 -3.801
89 "MD" -40.385 14.138 -4.319
90 "MD" -42.012 11.291 -4.204
91 "MD" -41.461 7.774 -5.785
92 "MD" -42.099 3.747 -5.153
93 "MD" -42.546 0.84 -6.312
94 "MD" -43.659 -2.68 -6.183
95 "MD" -43.146 -5.922 -7.989
96 "MD" -41.754 -8.969 -8.802
97 "MD" -39.455 -11.842 -9.838
98 "MD" -38.165 -14.586 -10.642
99 "MD" -37.161 -17.728 -10.639
100 "MD" -35.418 -19.997 -10.83
101 "MD" -33.499 -23.288 -12.776
102 "MD" -31.263 -25.574 -12.116
103 "MD" -29.553 -28.66 -11.978
104 "MD" -26.61 -30.885 -12.479
105 "MD" -23.712 -32.249 -11.998
106 "MD" -21.846 -34.927 -12.002
107 "MD" -18.889 -36.17 -10.86
108 "MD" -16.197 -37.633 -11.523
109 "MD" -12.766 -38.805 -10.881
110 "MD" -9.744 -39.605 -11.94
111 "MD" -6.766 -41.463 -13.364
112 "MD" -2.91 -41.205 -12.225
113 "MD" -0.401 -42.35 -12.717
114 "MD" 2.701 -43.187 -13.802
115 "MD" 5.843 -44.349 -14.86
116 "MD" 8.649 -44.944 -15.455
117 "MD" 12.319 -42.843 -15.324
118 "MD" 15.095 -41.06 -15.337
119 "MD" 18.735 -40.263 -14.932
120 "MD" 21.312 -38.022 -15.938
121 "MD" 24.114 -36.273 -15.447
122 "MD" 26.699 -34.626 -16.242
123 "MD" 28.678 -32.301 -15.618
124 "MD" 32.178 -30.304 -14.891
125 "MD" 33.304 -27.824 -16.347
126 "MD" 36.075 -25.672 -17.353
127 "MD" 35.633 -22.116 -17.74
128 "MD" 35.997 -18.451 -18.316
129 "MD" 37.448 -15.2 -18.119
130 "MD" 38.165 -12.271 -18.552
131 "MD" 38.904 -9.484 -19.148
132 "MD" 40.187 -5.692 -19.479
133 "MD" 40.88 -2.378 -18.745
134 "MD" 41.693 0.863 -18.889
135 "MD" 42.081 4.005 -19.504
136 "MD" 39.562 7.357 -20.779
137 "MD" 40.063 10.602 -22.329
138 "MD" 37.959 13.109 -22.031
139 "MD" 36.818 15.839 -22.12
140 "MD" 35.541 19.34 -21.818
141 "MD" 32.974 22.121 -22.708
142 "MD" 32.17 26.074 -21.354
143 "MD" 31.987 29.396 -21.005
144 "MD" 30.695 32.29 -20.92
145 "MD" 29.599 35.422 -21.288
146 "MD" 27.33 38.166 -22.748
147 "MD" 25.631 41.022 -23.575
148 "MD" 25.73 44.171 -24.842
149 "MD" 23.299 46.926 -25.039
150 "MD" 22.382 49.949 -26.75
151 "MD" 20.636 52.973 -27.693
152 "MD" 19.791 55.773 -29.305
153 "MD" 16.961 58.278 -29.768
154 "MD" 16.058 60.801 -31.388
155 "MD" 14.537 62.137 -34.12
156 "MD" 13.743 65.393 -35.332
157 "MD" 12.261 67.398 -37.826
158 "MD" 9.087 69.156 -38.585
159 "MD" 6.997 71.385 -40.251
160 "MD" 5.101 73.605 -40.545
161 "MD" 1.907 74.538 -42.093
162 "MD" 0.319 77.154 -42.937
163 "MD" -3.002 77.716 -43.44
164 "MD" -6.12 80.419 -44.448
165 "MD" -8.959 82.325 -44.494
166 "MD" -12.621 82.546 -43.793
167 "MD" -14.396 88.605 -44.794
-19 "MD" 14.845 90.541 14.458
-18 "MD" 12.495 88.173 14.217
-17 "MD" 10.497 84.753 14.286
-16 "MD" 8.843 81.783 14.353
-15 "MD" 6.9 79.283 14.67
-14 "MD" 3.884 77.938 15.802
-13 "MD" 2.864 73.874 16.233
-12 "MD" 0.416 72.117 15.233
-11 "MD" -1.256 69.689 16.547
-10 "MD" -4.364 67.927 17.09
-9 "MD" -7.066 65.216 17.186
-8 "MD" -7.901 62.144 18.06
-7 "MD" -10.871 60.535 19.051
-6 "MD" -13.057 58.259 18.74
-5 "MD" -14.774 55.552 18.819
-4 "MD" -16.929 52.862 20.193
-3 "MD" -19.088 50.061 21.68
-2 "MD" -21.406 48.055 22.655
-1 "MD" -23.539 46.036 22.565
0 "MD" -25.968 44.003 23.039
1 "MD" -27.866 41.014 23.328
2 "MD" -29.469 37.957 21.478
3 "MD" -29.499 34.294 21.4
4 "MD" -31.607 32.329 19.78
5 "MD" -33.073 29.246 20.548
6 "MD" -33.876 25.654 20.251
7 "MD" -34.829 22.475 21.13
8 "MD" -36.801 19.006 20.345
9 "MD" -36.922 15.952 22.16
10 "MD" -39.506 13.31 22.49
11 "MD" -40.281 10.199 23.596
12 "MD" -40.896 7.073 23.479
13 "MD" -41.642 3.25 22.4
14 "MD" -42.284 0.13 22.518
15 "MD" -41.828 -2.608 24.633
16 "MD" -41.286 -5.96 25.184
17 "MD" -40.29 -9.486 25.012
18 "MD" -38.192 -12.265 26.122
19 "MD" -38.038 -15.905 25.042
20 "MD" -36.501 -18.465 26.5
21 "MD" -36.071 -22.203 25.982
22 "MD" -33.652 -24.912 24.223
23 "MD" -33.482 -28.136 24.728
24 "MD" -31.483 -30.526 25.397
25 "MD" -30.395 -33.364 25.189
26 "MD" -27.627 -37.66 25.087
27 "MD" -22.685 -40.435 24.136
28 "MD" -20.183 -41.788 22.118
29 "MD" -17.513 -43.266 21.032
30 "MD" -14.764 -44.701 18.674
31 "MD" -11.631 -45.768 18.72
32 "MD" -8.91 -46.948 17.549
33 "MD" -5.5 -47.668 16.546
34 "MD" -1.777 -47.067 15.767
35 "MD" 0.771 -45.039 16.938
36 "MD" 2.922 -42.503 16.386
37 "MD" 5.657 -41.417 16.574
38 "MD" 9.175 -41.007 15.234
39 "MD" 11.515 -38.663 15.12
40 "MD" 14.967 -36.501 15.167
41 "MD" 18.026 -35.128 14.965
42 "MD" 21.363 -34.593 14.109
43 "MD" 24.316 -32.849 13.031
44 "MD" 26.028 -30.724 12.505
45 "MD" 29.45 -29.172 11.645
46 "MD" 31.049 -26.48 11.306
47 "MD" 33.786 -24.44 11.684
48 "MD" 36.927 -22.507 11.692
49 "MD" 37.998 -19.123 11.458
50 "MD" 38.71 -15.678 10.819
51 "MD" 40.19 -12.397 10.484
52 "MD" 41.147 -9.619 9.338
53 "MD" 42.665 -6.926 8.87
54 "MD" 40.991 -3.386 8.095
55 "MD" 40.768 -0.099 6.809
56 "MD" 43.328 4.124 7.246
57 "MD" 42.243 7.02 8.051
58 "MD" 42.594 10.889 7.343
59 "MD" 41.37 14.368 5.956
60 "MD" 39.999 17.774 3.959
61 "MD" 37.12 19.518 5.505
62 "MD" 35.429 22.273 4.088
63 "MD" 32.272 24.609 3.353
64 "MD" 31.15 27.651 2.356
65 "MD" 29.179 30.106 1.41
66 "MD" 26.068 32.127 1.405
67 "MD" 23.124 32.975 2.023
68 "MD" 20.092 35.407 0.784
69 "MD" 17.031 37.096 0.658
70 "MD" 13.7 37.215 0.749
71 "MD" 10.217 38.543 0.347
72 "MD" 6.678 39.248 -0.592
73 "MD" 3.745 40 0.588
74 "MD" 0.812 39.807 -0.515
75 "MD" -2.482 39.918 -0.427
76 "MD" -6.254 38.594 -1.642
77 "MD" -9.49 37.589 -2.042
78 "MD" -12.536 38.676 -1.728
79 "MD" -15.923 36.865 -2.875
80 "MD" -19.766 36.467 -4.081
81 "MD" -22.399 33.861 -3.162
82 "MD" -25.341 33.036 -1.859
83 "MD" -28.156 29.798 -2.426
84 "MD" -31.391 27.179 -2.163
85 "MD" -34.47 25.588 -3.11
86 "MD" -36.569 23.669 -2.975
87 "MD" -37.857 19.786 -2.281
88 "MD" -40.197 17.066 -3.142
89 "MD" -41.274 13.577 -4.186
90 "MD" -41.597 10.536 -4.786
91 "MD" -42.099 7.648 -6.416
92 "MD" -42.704 4.149 -6.966
93 "MD" -43.262 0.904 -6.116
94 "MD" -43.226 -2.427 -7.151
95 "MD" -43.455 -5.512 -7.712
96 "MD" -42.88 -8.371 -8.409
97 "MD" -40.517 -11.226 -8.839
98 "MD" -38.897 -14.121 -9.534
99 "MD" -38.851 -17.843 -8.684
100 "MD" -36.429 -20.369 -9.542
101 "MD" -34.839 -23.527 -10.853
102 "MD" -31.536 -25.204 -9.46
103 "MD" -29.538 -28.092 -9.792
104 "MD" -27.856 -30.972 -10.405
105 "MD" -24.997 -32.373 -10.587
106 "MD" -21.831 -33.859 -10.796
107 "MD" -19.2 -35.214 -10.65
108 "MD" -16.288 -37.502 -10.593
109 "MD" -12.948 -38.762 -11.755
110 "MD" -9.624 -40.233 -12.324
111 "MD" -6.56 -41.672 -13.414
112 "MD" -3.285 -41.29 -12.545
113 "MD" 0.17 -42.507 -13.398
114 "MD" 3.19 -43.142 -13.596
115 "MD" 6.475 -44.248 -15.023
116 "MD" 9.359 -44.404 -15.981
117 "MD" 12.651 -42.004 -14.779
118 "MD" 15.533 -40.779 -15.867
119 "MD" 18.691 -40.509 -14.542
120 "MD" 21.011 -38.512 -15.665
121 "MD" 23.917 -36.077 -15.343
122 "MD" 26.839 -33.447 -16.072
123 "MD" 29.218 -32.102 -16.068
124 "MD" 31.979 -29.543 -14.758
125 "MD" 33.677 -26.888 -15.277
126 "MD" 34.437 -23.853 -16.651
127 "MD" 35.341 -20.932 -17.759
128 "MD" 35.66 -16.926 -18.375
129 "MD" 37.029 -14.086 -18.315
130 "MD" 38.396 -11.508 -19.076
131 "MD" 38.013 -8.178 -20.023
132 "MD" 39.587 -5.178 -20.424
133 "MD" 39.87 -2.146 -21.697
134 "MD" 41.254 1.472 -20.646
135 "MD" 41.408 4.355 -21.899
136 "MD" 38.464 7.024 -22.844
137 "MD" 38.053 10.481 -24.687
138 "MD" 36.389 12.792 -25.11
139 "MD" 34.887 16.283 -23.91
140 "MD" 34.004 19.084 -23.465
141 "MD" 32.079 21.715 -23.952
142 "MD" 30.919 24.911 -23.043
143 "MD" 30.26 28.213 -22.718
144 "MD" 28.598 31.222 -23.253
145 "MD" 27.042 34.983 -22.526
146 "MD" 24.588 37.271 -22.413
147 "MD" 22.858 38.987 -23.414
148 "MD" 20.528 42.09 -23.563
149 "MD" 18.054 44.71 -24.783
150 "MD" 15.256 46.735 -25.611
151 "MD" 13.151 48.852 -26.172
152 "MD" 9.96 50.968 -25.948
153 "MD" 8.37 53.167 -27.506
154 "MD" 6.604 55.751 -28.567
155 "MD" 5.28 58.012 -30.472
156 "MD" 3.099 60.298 -31.565
157 "MD" 1.051 61.609 -33.994
158 "MD" -1.522 63.645 -36.206
159 "MD" -3.469 65.672 -37.898
160 "MD" -5.564 68.588 -38.191
161 "MD" -8.245 69.776 -39.112
162 "MD" -10.272 71.982 -40.524
163 "MD" -12.106 75.047 -41.837
164 "MD" -12.922 78.275 -43.666
165 "MD" -14.456 80.299 -45.958
166 "MD" -16.463 81.915 -47.245
167 "MD" -16.64 87.149 -49.833
-19 "MD" 11.75 95.443 23.957
-18 "MD" 10.625 92.704 22.225
-17 "MD" 9.789 89.614 21.006
-16 "MD" 7.65 86.844 21.545
-15 "MD" 5.665 84.121 20.627
-14 "MD" 4.282 80.652 22.324
-13 "MD" 2.504 77.964 23.431
-12 "MD" 0.83 74.896 22.815
-11 "MD" -1.725 72.878 22.568
-10 "MD" -4.092 70.413 23.564
-9 "MD" -6.732 67.84 22.599
-8 "MD" -8.121 64.944 22.451
-7 "MD" -8.837 62.084 22.488
-6 "MD" -10.392 59.41 22.328
-5 "MD" -11.975 56.163 21.018
-4 "MD" -13.673 52.872 21.626
-3 "MD" -15.763 50.607 22.177
-2 "MD" -18.129 48.509 22.983
-1 "MD" -19.86 45.46 24.677
0 "MD" -21.465 43.613 23.342
1 "MD" -24.493 41.357 22.427
2 "MD" -26.9 38.8 21.331
3 "MD" -27.653 35.129 21.942
4 "MD" -30.324 32.791 20.388
5 "MD" -31.353 30.126 21.055
6 "MD" -31.808 26.478 20.883
7 "MD" -33.095 23.392 22.419
8 "MD" -35.524 20.98 22.537
9 "MD" -36.293 18.215 23.602
10 "MD" -37.986 15.06 22.648
11 "MD" -40.282 12.655 22.874
12 "MD" -42.717 9.624 21.748
13 "MD" -43.79 6.596 21.401
14 "MD" -42.492 3.516 22.307
15 "MD" -42.028 -0.19 21.771
16 "MD" -40.495 -3.769 22.933
17 "MD" -40.917 -6.541 23.806
18 "MD" -39.139 -9.384 24.496
19 "MD" -38.936 -12.617 24.276
20 "MD" -37.575 -15.465 26.405
21 "MD" -37.499 -19.006 26.019
22 "MD" -36.052 -22.216 25.409
23 "MD" -34.477 -25.612 24.876
24 "MD" -33.526 -27.91 24.155
25 "MD" -32.264 -30.697 23.715
26 "MD" -29.387 -35.259 22.512
27 "MD" -24.923 -39.776 24.841
28 "MD" -22.228 -41.07 22.839
29 "MD" -18.916 -42.87 22.189
30 "MD" -16.344 -43.356 20.024
31 "MD" -13.364 -44.258 18.993
32 "MD" -10.882 -46.792 18.915
33 "MD" -7.07 -46.855 17.411
34 "MD" -4.133 -46.857 16.108
35 "MD" -1.064 -45.197 15.918
36 "MD" 2.401 -42.576 15.205
37 "MD" 5.621 -41.915 15.267
38 "MD" 8.461 -40.619 14.454
39 "MD" 11.249 -38.345 14.575
40 "MD" 14.213 -37.024 14.553
41 "MD" 18.247 -35.582 15.276
42 "MD" 20.418 -33.375 14.132
43 "MD" 22.821 -31.019 13.333
44 "MD" 26.251 -30.167 13.186
45 "MD" 29.671 -28.621 12.721
46 "MD" 31.485 -26.148 12.49
47 "MD" 34.036 -24.048 13.253
48 "MD" 36.431 -21.634 11.936
49 "MD" 37.408 -18.615 11.118
50 "MD" 38.138 -15.15 9.726
51 "MD" 39.407 -12.478 9.044
52 "MD" 41.305 -9.643 8.262
53 "MD" 43.067 -6.627 7.66
54 "MD" 43.326 -2.827 5.774
55 "MD" 42.699 0.311 5.692
56 "MD" 42.516 3.283 5.407
57 "MD" 42.386 6.859 5.777
58 "MD" 42.771 10.431 5.099
59 "MD" 42.38 14.157 2.706
60 "MD" 39.868 17.145 1.271
61 "MD" 37.792 18.996 2.861
62 "MD" 36.12 22.692 2.519
63 "MD" 34.486 25.859 2.019
64 "MD" 30.908 27.186 1.839
65 "MD" 28.62 29.054 1.193
66 "MD" 26.374 31.476 1.048
67 "MD" 23.49 32.954 2.147
68 "MD" 20.377 35.678 2.106
69 "MD" 17.361 35.543 1.573
70 "MD" 14.162 36.785 1.509
71 "MD" 10.493 37.435 1.246
72 "MD" 6.975 38.397 1.018
73 "MD" 3.695 38.968 1.46
74 "MD" 0.847 39.87 1.685
75 "MD" -2.628 38.885 0.979
76 "MD" -6.212 38.73 0.101
77 "MD" -9.303 38.807 0.576
78 "MD" -12.814 38.663 0.728
79 "MD" -15.931 36.636 -0.208
80 "MD" -19.626 36.311 -1.334
81 "MD" -22.275 34.804 -2.856
82 "MD" -25.406 33.529 -1.311
83 "MD" -28.19 31.171 -2.173
84 "MD" -30.338 28.922 -2.096
85 "MD" -32.681 26.403 -3.139
86 "MD" -35.409 25.031 -3.744
87 "MD" -37.638 20.552 -4.193
88 "MD" -39.378 17.735 -4.341
89 "MD" -40.702 14.068 -4.057
90 "MD" -41.812 11.025 -4.437
91 "MD" -42.443 7.401 -4.774
92 "MD" -42.469 4.172 -5.242
93 "MD" -43.478 1.134 -5.284
94 "MD" -43.33 -1.909 -7.262
95 "MD" -44.563 -6.142 -8.097
96 "MD" -42.367 -8.851 -8.188
97 "MD" -40.26 -11.668 -8.209
98 "MD" -38.747 -14.512 -7.699
99 "MD" -37.918 -18.35 -8.032
100 "MD" -35.081 -20.255 -9.081
101 "MD" -33.793 -23.836 -11.078
102 "MD" -31.488 -26.362 -10.847
103 "MD" -29.566 -29.55 -10.758
104 "MD" -26.671 -30.987 -11.151
105 "MD" -24.162 -33.498 -11.138
106 "MD" -20.943 -33.84 -10.027
107 "MD" -18.235 -36.986 -9.935
108 "MD" -15.641 -38.299 -10.389
109 "MD" -12.141 -39.507 -10.719
110 "MD" -9.228 -41.483 -11.084
111 "MD" -5.759 -41.445 -11.721
112 "MD" -2.247 -40.962 -12.145
113 "MD" 0.845 -41.773 -13.304
114 "MD" 3.93 -42.978 -15.332
115 "MD" 6.989 -44.301 -16.037
116 "MD" 9.963 -44.266 -16.849
117 "MD" 13.204 -42.293 -16.127
118 "MD" 15.535 -40.551 -16.553
119 "MD" 19.012 -40.143 -15.134
120 "MD" 21.182 -38.217 -16.174
121 "MD" 24.579 -35.797 -15.264
122 "MD" 27.648 -34.474 -15.935
123 "MD" 29.937 -32.269 -15.54
124 "MD" 32.211 -30.234 -14.774
125 "MD" 34.126 -27.821 -16.068
126 "MD" 36.196 -25.485 -16.954
127 "MD" 36.266 -21.984 -17.776
128 "MD" 36.418 -18.107 -19.662
129 "MD" 37.573 -15.03 -19.003
130 "MD" 37.123 -12.086 -20.358
131 "MD" 38.535 -8.668 -19.618
132 "MD" 40.033 -5.66 -19.598
133 "MD" 40.406 -2.371 -20.304
134 "MD" 41.197 0.773 -19.294
135 "MD" 41.401 3.79 -20.392
136 "MD" 38.635 6.842 -21.102
137 "MD" 39.221 10.001 -22.507
138 "MD" 37.548 13.155 -23.148
139 "MD" 36.054 16.291 -23.003
140 "MD" 34.715 18.799 -22.393
141 "MD" 32.844 21.677 -23.174
142 "MD" 31.003 24.423 -23.081
143 "MD" 30.297 28.047 -22.548
144 "MD" 28.018 30.726 -23.108
145 "MD" 26.996 33.851 -22.759
146 "MD" 24.643 36.483 -22.845
147 "MD" 24.212 39.416 -23.525
148 "MD" 21.584 42.188 -23.674
149 "MD" 20.043 45.415 -24.477
150 "MD" 17.841 48.142 -24.06
151 "MD" 17.531 50.933 -23.721
152 "MD" 15.794 54.262 -23.499
153 "MD" 15.236 57.658 -22.731
154 "MD" 14.369 60.661 -23.002
155 "MD" 12.834 63.335 -23.276
156 "MD" 12.656 66.735 -22.506
157 "MD" 11.278 70.324 -23.37
158 "MD" 9.621 73.345 -23.949
159 "MD" 8.422 76.112 -22.935
160 "MD" 7.653 79.481 -21.601
161 "MD" 5.583 81.563 -22.386
162 "MD" 4.478 84.858 -21.766
163 "MD" 3.35 88.586 -21.961
164 "MD" 3.824 92.824 -21.785
165 "MD" 2.574 96.082 -21.081
166 "MD" 1.729 98.907 -19.79
167 "MD" 0.49 103.636 -18.81
-19 "MD" 27.207 79.247 17.319
-18 "MD" 24.324 78.023 16.657
-17 "MD" 21.077 76.644 16.474
-16 "MD" 18.229 75.237 17.362
-15 "MD" 15.874 73.115 17.526
-14 "MD" 12.523 72.891 17.531
-13 "MD" 9.464 69.863 17.994
-12 "MD" 6.107 68.95 17.024
-11 "MD" 3.129 66.588 18.266
-10 "MD" 0.232 64.969 18.046
-9 "MD" -3.156 63.97 18.015
-8 "MD" -5.077 62.228 18.842
-7 "MD" -6.756 59.297 19.956
-6 "MD" -9.6 57.544 20.487
-5 "MD" -11.529 54.763 20.89
-4 "MD" -13.108 52.399 21.549
-3 "MD" -15.442 49.618 22.64
-2 "MD" -17.045 47.558 23.715
-1 "MD" -19.564 44.938 23.402
0 "MD" -21.77 42.611 23.338
1 "MD" -24.214 40.083 22.297
2 "MD" -26.531 37.976 21.48
3 "MD" -28.064 35.218 20.83
4 "MD" -28.998 32.095 20.334
5 "MD" -30.102 28.935 20.285
6 "MD" -31.058 25.586 21.154
7 "MD" -32.737 22.507 22.065
8 "MD" -34.85 19.9 21.981
9 "MD" -36.325 17.708 21.782
10 "MD" -38.271 14.65 22.796
11 "MD" -40.43 12.194 22.492
12 "MD" -42.232 8.854 22.843
13 "MD" -43.161 5.654 22.717
14 "MD" -42.735 2.167 22.856
15 "MD" -41.07 -1.222 23.399
16 "MD" -41.199 -5.052 24.012
17 "MD" -40.489 -8.531 24.546
18 "MD" -38.797 -10.586 25.549
19 "MD" -38.928 -14.101 25.055
20 "MD" -37.516 -17.377 26.329
21 "MD" -36.545 -20.866 25.603
22 "MD" -35.13 -23.932 24.13
23 "MD" -34.618 -26.758 24.303
24 "MD" -33.181 -29.641 23.412
25 "MD" -31.984 -32.465 22.774
26 "MD" -29.325 -36.425 22.453
27 "MD" -24.754 -39.23 23.156
28 "MD" -22.609 -41.054 21.191
29 "MD" -19.779 -41.727 20.699
30 "MD" -16.499 -44.614 19.981
31 "MD" -12.707 -44.428 19.891
32 "MD" -9.739 -46.626 19.783
33 "MD" -6.773 -47.211 18.926
34 "MD" -3.428 -45.233 18.877
35 "MD" -0.918 -45.097 17.437
36 "MD" 2.103 -42.598 16.831
37 "MD" 5.265 -41.723 17.333
38 "MD" 7.788 -39.015 15.052
39 "MD" 10.976 -37.796 15.096
40 "MD" 13.812 -36.898 14.336
41 "MD" 17.304 -35.498 14.638
42 "MD" 20.032 -34.143 14.096
43 "MD" 23.167 -32.654 13.029
44 "MD" 25.339 -29.759 14.079
45 "MD" 28.687 -28.554 13.36
46 "MD" 30.768 -26.462 12.931
47 "MD" 33.331 -23.704 13.076
48 "MD" 36.248 -21.551 11.756
49 "MD" 37.867 -18.481 12.364
50 "MD" 38.438 -14.929 11.582
51 "MD" 40.085 -12.465 11.003
52 "MD" 42.611 -9.919 11.138
53 "MD" 43.774 -6.645 9.346
54 "MD" 43.868 -3.221 7.981
55 "MD" 44.005 0.115 7.905
56 "MD" 42.96 3.294 7.248
57 "MD" 42.639 6.446 6.888
58 "MD" 42.807 9.656 6.732
59 "MD" 41.132 13.096 5.79
60 "MD" 40.159 16.864 3.646
61 "MD" 37.219 19.126 4.68
62 "MD" 36.071 22.281 4.204
63 "MD" 34.508 25.305 3.23
64 "MD" 31.361 27.067 2.882
65 "MD" 29.48 28.852 1.895
66 "MD" 26.93 31.214 0.977
67 "MD" 23.272 32.833 0.777
68 "MD" 20.591 35.094 0.359
69 "MD" 17.602 36.435 0.719
70 "MD" 14.214 36.674 0.792
71 "MD" 10.903 37.981 1.054
72 "MD" 7.772 38.089 -0.027
73 "MD" 4.011 38.493 0.73
74 "MD" 0.52 38.189 0.028
75 "MD" -2.57 37.364 -1.694
76 "MD" -5.218 37.144 -2.854
77 "MD" -8.708 36.687 -2.55
78 "MD" -12.543 36.948 -3.716
79 "MD" -15.533 36.793 -3.454
80 "MD" -18.858 35.868 -2.85
81 "MD" -22.013 34.075 -3.51
82 "MD" -25.125 33.074 -1.377
83 "MD" -27.485 30.691 -1.714
84 "MD" -30.581 28.35 -2.223
85 "MD" -32.586 25.577 -3.758
86 "MD" -35.183 23.183 -3.775
87 "MD" -36.69 20.038 -3.876
88 "MD" -38.6 16.651 -4.317
89 "MD" -39.792 13.11 -3.791
90 "MD" -41.204 9.875 -3.905
91 "MD" -41.989 6.507 -3.722
92 "MD" -41.421 3.235 -4.419
93 "MD" -41.908 -0.087 -4.912
94 "MD" -42.402 -3.424 -6.33
95 "MD" -41.796 -6.605 -7.063
96 "MD" -41.468 -9.826 -8.57
97 "MD" -39.893 -12.739 -8.626
98 "MD" -38.933 -15.226 -8.588
99 "MD" -37.567 -18.408 -8.684
100 "MD" -35.728 -20.474 -9.753
101 "MD" -33.866 -23.627 -11.612
102 "MD" -31.394 -25.511 -10.65
103 "MD" -29.464 -28.44 -10.89
104 "MD" -26.924 -31.037 -11.839
105 "MD" -24.579 -33.468 -12.909
106 "MD" -21.277 -34.098 -12.423
107 "MD" -18.956 -36.612 -12.777
108 "MD" -16.083 -37.702 -11.713
109 "MD" -12.567 -38.904 -12.17
110 "MD" -8.795 -39.443 -13.863
111 "MD" -6.001 -41.503 -15.481
112 "MD" -2.617 -41.431 -13.857
113 "MD" 0.52 -42.981 -14.213
114 "MD" 3.265 -43.126 -15.848
115 "MD" 7.259 -44.708 -16.254
116 "MD" 9.898 -44.262 -16.745
117 "MD" 12.811 -41.662 -17.009
118 "MD" 15.275 -40.443 -17.181
119 "MD" 18.325 -39.962 -16.178
120 "MD" 21.013 -37.798 -16.259
121 "MD" 24.298 -36.289 -15.473
122 "MD" 27.074 -34.108 -15.562
123 "MD" 29.299 -32.005 -15.437
124 "MD" 31.911 -30.012 -14.486
125 "MD" 33.202 -27.44 -15.263
126 "MD" 35.822 -25.336 -16.08
127 "MD" 36.348 -22.459 -17.508
128 "MD" 36.423 -18.511 -18.707
129 "MD" 37.579 -15.186 -18.006
130 "MD" 36.864 -12.135 -18.298
131 "MD" 37.963 -8.799 -18.419
132 "MD" 39.495 -5.378 -18.431
133 "MD" 40.555 -2.485 -19.783
134 "MD" 41.517 0.782 -18.252
135 "MD" 41.798 3.653 -19.24
136 "MD" 39.069 6.887 -20.483
137 "MD" 39.368 10.068 -21.703
138 "MD" 37.473 12.684 -21
139 "MD" 36.176 15.283 -22.844
140 "MD" 35.005 18.18 -22.3
141 "MD" 34.384 21.813 -22.803
142 "MD" 33.106 24.885 -22.122
143 "MD" 32.192 28.177 -22.724
144 "MD" 30.804 31.033 -22.323
145 "MD" 29.777 34.058 -23.055
146 "MD" 29.063 38.085 -25.478
147 "MD" 27.734 41.196 -27.216
148 "MD" 26.06 43.91 -26.325
149 "MD" 24.146 47.103 -26.656
150 "MD" 23.006 50.012 -27.102
151 "MD" 20.688 53.275 -26.62
152 "MD" 19.744 56.662 -27.489
153 "MD" 16.86 59.075 -27.116
154 "MD" 15.371 62.12 -27.689
155 "MD" 13.102 64.306 -28.549
156 "MD" 11.882 67.687 -28.179
157 "MD" 9.486 70.598 -28.957
158 "MD" 7.318 73.417 -29.365
159 "MD" 6.478 76.171 -30.017
160 "MD" 5.168 79.368 -29.41
161 "MD" 4.508 82.294 -30.312
162 "MD" 1.539 84.602 -30.483
163 "MD" -0.355 87.365 -30.464
164 "MD" -0.865 90.971 -31.25
165 "MD" -1.567 94.172 -30.987
166 "MD" -2.262 97.887 -31.468
167 "MD" -5.099 102.214 -31.321
-19 "MD" 14.745 93.44 16.262
-18 "MD" 12.285 91.316 16.245
-17 "MD" 11.332 87.94 16.822
-16 "MD" 9.494 85.526 17.118
-15 "MD" 8.399 82.149 16.56
-14 "MD" 6.934 78.927 16.419
-13 "MD" 3.909 77.548 16.761
-12 "MD" 1.905 75.527 16.562
-11 "MD" 0.092 72.31 18.313
-10 "MD" -2.719 70.392 18.386
-9 "MD" -5.289 68.037 18.017
-8 "MD" -7.194 65.768 19.101
-7 "MD" -9.639 63.491 18.72
-6 "MD" -11.812 60.907 19.094
-5 "MD" -13.325 57.691 19.453
-4 "MD" -14.932 54.728 20.602
-3 "MD" -16.643 52.19 21.278
-2 "MD" -19.191 50.098 21.617
-1 "MD" -20.817 47.502 23.095
0 "MD" -22.67 45.19 22.354
1 "MD" -24.267 41.675 21.792
2 "MD" -26.725 39.282 21.614
3 "MD" -27.263 35.745 22.336
4 "MD" -29.653 32.757 21.092
5 "MD" -31.054 29.989 21.919
6 "MD" -31.969 26.456 22.412
7 "MD" -33.124 23.775 21.929
8 "MD" -35.607 21.277 20.491
9 "MD" -35.994 17.968 21.473
10 "MD" -37.219 14.847 22.094
11 "MD" -40.025 11.721 21.362
12 "MD" -40.791 8.86 21.591
13 "MD" -41.528 5.501 20.98
14 "MD" -41.438 2.593 21.609
15 "MD" -42.102 -0.697 21.345
16 "MD" -41.286 -4.745 22.367
17 "MD" -41.096 -8.659 23.62
18 "MD" -38.993 -10.816 24.269
19 "MD" -39.039 -14.66 23.577
20 "MD" -37.712 -17.548 24.781
21 "MD" -37.18 -21.122 24.576
22 "MD" -35.874 -23.508 22.726
23 "MD" -33.997 -25.898 22.321
24 "MD" -33.949 -29.741 20.939
25 "MD" -31.984 -32.335 20.578
26 "MD" -29.347 -37.19 20
27 "MD" -25.682 -39.964 21.271
28 "MD" -22.241 -40.888 19.878
29 "MD" -19.882 -43.189 20.368
30 "MD" -15.814 -44.174 19.936
31 "MD" -12.799 -44.876 20.518
32 "MD" -9.854 -46.589 20.047
33 "MD" -6.276 -47.528 18.567
34 "MD" -2.624 -46.496 18.3
35 "MD" 0.302 -45.09 17.284
36 "MD" 2.749 -42.78 16.952
37 "MD" 5.487 -41.601 16.89
38 "MD" 8.115 -39.579 14.68
39 "MD" 11.602 -38.389 14.64
40 "MD" 14.127 -36.512 14.009
41 "MD" 17.318 -35.216 14.441
42 "MD" 19.789 -33.44 13.667
43 "MD" 23.004 -31.915 13.617
44 "MD" 25.094 -29.279 13.258
45 "MD" 28.163 -27.698 12.703
46 "MD" 31.255 -26.695 12.317
47 "MD" 34.56 -23.961 13.741
48 "MD" 37.252 -21.538 12.208
49 "MD" 38.775 -18.169 11.639
50 "MD" 38.885 -15.015 10.311
51 "MD" 40.058 -12.222 10.008
52 "MD" 41.584 -9.264 9.553
53 "MD" 43.057 -6.169 7.631
54 "MD" 42.635 -3.019 6.617
55 "MD" 42.984 -0.219 5.489
56 "MD" 42.55 3.425 4.679
57 "MD" 42.37 6.321 5.406
58 "MD" 43.365 10.102 4.661
59 "MD" 42.212 13.471 3.642
60 "MD" 39.961 16.884 1.292
61 "MD" 37.572 19.141 2.47
62 "MD" 35.784 22.148 1.488
63 "MD" 34.912 25.638 1.54
64 "MD" 31.313 27.667 0.855
65 "MD" 29.824 30.065 0.377
66 "MD" 26.593 30.898 1.124
67 "MD" 23.56 32.825 0.211
68 "MD" 20.921 35.234 0.578
69 "MD" 18.186 36.565 1.498
70 "MD" 14.787 36.945 1.422
71 "MD" 10.817 37.613 1.586
72 "MD" 7.725 38.006 0.525
73 "MD" 4.488 38.812 0.947
74 "MD" 1.146 39.895 -0.06
75 "MD" -1.921 38.845 -0.542
76 "MD" -5.349 37.615 -1.455
77 "MD" -9.061 37.664 -0.514
78 "MD" -12.277 37.682 -1.933
79 "MD" -15.903 36.851 -1.402
80 "MD" -19.359 36.312 -2.477
81 "MD" -22.085 34.098 -1.881
82 "MD" -25.922 32.727 -1.38
83 "MD" -28.522 29.763 -1.405
84 "MD" -31.149 27.513 -2.198
85 "MD" -33.064 24.45 -2.725
86 "MD" -35.291 21.825 -3.634
87 "MD" -37.061 19.133 -3.655
88 "MD" -39.443 16.205 -5.083
89 "MD" -40.448 12.891 -5.282
90 "MD" -41.775 10.087 -5.037
91 "MD" -41.65 6.374 -4.869
92 "MD" -41.598 3.221 -5.463
93 "MD" -42.368 -0.143 -6.27
94 "MD" -43.245 -4.027 -6.354
95 "MD" -42.746 -6.82 -7.789
96 "MD" -40.989 -9.237 -8.654
97 "MD" -39.667 -12.131 -9.242
98 "MD" -38.385 -15.063 -10.593
99 "MD" -36.956 -19.079 -10.938
100 "MD" -36.077 -21.51 -11.792
101 "MD" -34.11 -23.592 -13.199
102 "MD" -31.339 -25.557 -12.592
103 "MD" -29.507 -28.321 -13.374
104 "MD" -27.464 -32.125 -14.87
105 "MD" -24.614 -34.168 -14.504
106 "MD" -22.203 -36.196 -13.201
107 "MD" -18.431 -36.47 -12.524
108 "MD" -15.778 -37.729 -13.359
109 "MD" -12.602 -39.104 -13.135
110 "MD" -9.949 -41.613 -13.81
111 "MD" -6.49 -42.035 -14.625
112 "MD" -2.875 -41.91 -13.943
113 "MD" -0.052 -43.542 -14.526
114 "MD" 2.8 -44.563 -14.479
115 "MD" 6.12 -44.845 -15.06
116 "MD" 9.338 -43.456 -16.172
117 "MD" 12.344 -41.777 -15.189
118 "MD" 15.622 -40.133 -16.613
119 "MD" 18.939 -39.801 -16.122
120 "MD" 21.602 -37.382 -16.715
121 "MD" 25 -35.599 -15.562
122 "MD" 27.567 -34.005 -16.101
123 "MD" 30.037 -32.872 -15.54
124 "MD" 32.643 -30.395 -15.081
125 "MD" 34.565 -27.231 -16.535
126 "MD" 36.362 -25.063 -17.358
127 "MD" 36.703 -22.308 -18.47
128 "MD" 35.669 -17.568 -19.38
129 "MD" 36.603 -14.493 -18.862
130 "MD" 37.876 -11.599 -19.33
131 "MD" 37.554 -8.47 -19.688
132 "MD" 39.055 -5.173 -19.869
133 "MD" 39.365 -1.749 -20.645
134 "MD" 40.779 1.261 -20.234
135 "MD" 40.59 4.382 -20.746
136 "MD" 37.536 7.524 -21.326
137 "MD" 37.709 10.627 -22.889
138 "MD" 35.661 13.165 -22.422
139 "MD" 34.317 16.123 -23.915
140 "MD" 33.505 19.463 -23.004
141 "MD" 32.024 22.562 -23.47
142 "MD" 31.442 25.713 -22.808
143 "MD" 30.491 28.754 -23.153
144 "MD" 29.12 31.984 -23.095
145 "MD" 27.65 34.73 -24.261
146 "MD" 27.497 37.829 -24.472
147 "MD" 25.662 40.906 -23.796
148 "MD" 23.662 43.569 -23.465
149 "MD" 20.626 46.161 -23.718
150 "MD" 18.994 49.095 -24.188
151 "MD" 18.219 51.982 -23.861
152 "MD" 16.073 54.668 -23.57
153 "MD" 16.821 58.591 -23.196
154 "MD" 16.239 61.644 -23.13
155 "MD" 15.554 64.811 -23.944
156 "MD" 15.831 67.696 -23.248
157 "MD" 15.3 71.775 -24.122
158 "MD" 14.609 74.941 -23.342
159 "MD" 14.358 78.544 -23.782
160 "MD" 14.635 81.849 -21.502
161 "MD" 13.658 84.926 -21.416
162 "MD" 12.652 87.854 -20.871
163 "MD" 12.813 91.454 -19.454
164 "MD" 13.551 94.772 -18.799
165 "MD" 13.37 97.825 -19.126
166 "MD" 12.794 101.102 -18.163
167 "MD" 13.945 106.162 -16.983
-19 "MD" 8.641 99.774 17.636
-18 "MD" 6.515 96.785 18.455
-17 "MD" 5.298 93.765 19.208
-16 "MD" 4.427 90.957 19.099
-15 "MD" 2.353 88.449 20.016
-14 "MD" 1.976 85.117 19.748
-13 "MD" 0.074 81.67 20.503
-12 "MD" -1.703 79.129 19.291
-11 "MD" -3.045 75.933 19.49
-10 "MD" -5.505 73.478 19.187
-9 "MD" -7.989 70.96 18.039
-8 "MD" -9.407 67.86 18.143
-7 "MD" -11.545 65.901 19.014
-6 "MD" -13.659 63.114 18.952
-5 "MD" -15.14 59.679 18.265
-4 "MD" -16.557 56.825 19.352
-3 "MD" -18.274 54.352 20.641
-2 "MD" -19.632 51.988 21.9
-1 "MD" -21.099 48.455 20.938
0 "MD" -22.508 45.536 20.27
1 "MD" -24.809 42.614 21.21
2 "MD" -25.664 39.765 20.971
3 "MD" -27.792 37.409 21.479
4 "MD" -29.01 33.845 21.063
5 "MD" -29.768 31.195 21.926
6 "MD" -30.593 27.501 22.253
7 "MD" -32.089 24.403 23.943
8 "MD" -33.961 21.431 23.762
9 "MD" -34.89 18.198 25.41
10 "MD" -37.142 15.638 24.817
11 "MD" -39.304 13.074 25.189
12 "MD" -40.129 9.826 24.54
13 "MD" -41.575 6.987 24.039
14 "MD" -41.244 3.345 23.114
15 "MD" -41.122 -0.004 24.107
16 "MD" -40.684 -3.01 24.289
17 "MD" -40.995 -6.131 24.404
18 "MD" -39.121 -9.582 24.947
19 "MD" -39.786 -12.951 23.731
20 "MD" -38.15 -16.061 25.348
21 "MD" -37.625 -19.751 24.74
22 "MD" -36.6 -23.002 22.943
23 "MD" -34.795 -25.363 22.642
24 "MD" -34.431 -29.343 21.571
25 "MD" -32.748 -31.631 21.436
26 "MD" -29.581 -35.98 22.413
27 "MD" -25.763 -39.2 22.587
28 "MD" -23.346 -41.103 22.177
29 "MD" -20.22 -41.712 21.752
30 "MD" -17.186 -43.758 19.879
31 "MD" -14.031 -44.59 20.35
32 "MD" -11.136 -45.968 18.985
33 "MD" -7.594 -47.865 17.629
34 "MD" -3.749 -46.292 17.676
35 "MD" -0.733 -44.853 16.852
36 "MD" 1.891 -42.57 17.264
37 "MD" 5.134 -41.722 17.56
38 "MD" 7.753 -40.256 16.033
39 "MD" 10.83 -38.155 15.193
40 "MD" 14.69 -36.921 16.084
41 "MD" 17.642 -35.239 15.999
42 "MD" 20.001 -33.611 14.616
43 "MD" 22.496 -31.395 13.619
44 "MD" 25.081 -29.483 14.329
45 "MD" 28.637 -29.092 13.203
46 "MD" 30.623 -25.916 13.538
47 "MD" 33.359 -23.559 12.767
48 "MD" 36.152 -22.074 11.951
49 "MD" 37.614 -19.323 10.589
50 "MD" 38.164 -15.719 10.723
51 "MD" 39.062 -12.718 9.578
52 "MD" 40.936 -9.378 8.672
53 "MD" 42.234 -6.171 6.733
54 "MD" 42.593 -3.67 5.056
55 "MD" 42.435 0.112 5.385
56 "MD" 42.497 3.64 4.21
57 "MD" 41.963 6.745 4.822
58 "MD" 42.747 10.479 3.664
59 "MD" 41.229 13.812 2.25
60 "MD" 39.411 17.032 0.411
61 "MD" 37.248 19.197 1.68
62 "MD" 35.58 22.21 0.992
63 "MD" 34.543 25.747 0.115
64 "MD" 32.002 28.047 0.551
65 "MD" 29.314 29.738 0.281
66 "MD" 26.102 31.722 0.347
67 "MD" 22.932 33.206 0.095
68 "MD" 20.219 35.225 1.592
69 "MD" 17.381 35.996 2.107
70 "MD" 14.101 37.054 1.909
71 "MD" 10.724 38.132 2.446
72 "MD" 7.185 38.397 1.477
73 "MD" 3.536 38.681 1.233
74 "MD" 0.873 39.676 0.343
75 "MD" -2.856 39.414 0.318
76 "MD" -5.472 39.526 -0.575
77 "MD" -9.008 38.471 -0.227
78 "MD" -12.337 38.312 -1.017
79 "MD" -15.723 36.939 -0.711
80 "MD" -19.335 36.83 -1.999
81 "MD" -22.311 33.761 -2.097
82 "MD" -25.773 32.968 -1.003
83 "MD" -28.305 30.713 -1.074
84 "MD" -30.871 28.345 -1.201
85 "MD" -33.57 27.203 -2.137
86 "MD" -35.314 23.898 -2.991
87 "MD" -37.423 20.93 -3.864
88 "MD" -39.029 16.51 -4.006
89 "MD" -40.643 14.053 -3.817
90 "MD" -41.883 10.71 -3.774
91 "MD" -42.079 7.186 -3.463
92 "MD" -41.771 4.004 -4.696
93 "MD" -43.008 0.311 -4.285
94 "MD" -42.784 -2.412 -6.502
95 "MD" -42.974 -5.808 -7.034
96 "MD" -41.232 -8.848 -8.187
97 "MD" -39.627 -11.461 -9.569
98 "MD" -38.404 -14.416 -10.13
99 "MD" -37.144 -17.706 -10.441
100 "MD" -35.389 -20.375 -10.593
101 "MD" -33.726 -23.03 -12.224
102 "MD" -31.357 -25.386 -12.144
103 "MD" -29.484 -28.226 -12.455
104 "MD" -26.926 -30.932 -13.135
105 "MD" -23.33 -32.106 -13.063
106 "MD" -21.257 -34.634 -12.924
107 "MD" -18.197 -36.113 -13.725
108 "MD" -15.518 -37.495 -13.584
109 "MD" -12.2 -38.723 -14.108
110 "MD" -9.137 -40.486 -15.086
111 "MD" -6.135 -41.726 -15.682
112 "MD" -2.807 -41.847 -14.746
113 "MD" -0.303 -44.412 -15.227
114 "MD" 3.121 -44.808 -15.062
115 "MD" 6.561 -45.55 -16.181
116 "MD" 9.272 -45.437 -17.292
117 "MD" 12.235 -43.439 -16.855
118 "MD" 15.195 -41.549 -17.021
119 "MD" 18.274 -40.79 -16.088
120 "MD" 20.811 -38.127 -16.824
121 "MD" 24.368 -35.965 -16.15
122 "MD" 27.457 -33.992 -16.29
123 "MD" 29.144 -31.819 -17.045
124 "MD" 32.186 -30.388 -15.597
125 "MD" 34.67 -28.146 -15.694
126 "MD" 36.291 -25.587 -16.945
127 "MD" 36.541 -22.1 -17.977
128 "MD" 36.304 -17.689 -19.014
129 "MD" 37.165 -14.478 -19.279
130 "MD" 36.741 -11.084 -20.809
131 "MD" 38.183 -8.579 -21.237
132 "MD" 39.613 -4.931 -21.116
133 "MD" 40.729 -1.853 -21.485
134 "MD" 41.621 1.554 -20.16
135 "MD" 41.184 4.709 -20.888
136 "MD" 38.575 7.779 -21.362
137 "MD" 38.914 11.583 -23.235
138 "MD" 36.908 13.947 -22.093
139 "MD" 35.237 17.372 -22.89
140 "MD" 33.605 20.18 -22.668
141 "MD" 32.67 23.075 -24.017
142 "MD" 31.043 26.252 -23.249
143 "MD" 29.661 29.632 -23.444
144 "MD" 27.949 32.208 -23.201
145 "MD" 25.385 34.624 -24.943
146 "MD" 23.029 36.959 -26.241
147 "MD" 22.418 39.701 -27.432
148 "MD" 20.618 42.969 -27.416
149 "MD" 18.42 45.7 -27.381
150 "MD" 16.779 47.96 -29.043
151 "MD" 14.971 50.651 -29.57
152 "MD" 13.326 54.165 -30.917
153 "MD" 12.869 57.877 -30.98
154 "MD" 12.203 60.915 -31.783
155 "MD" 10.976 63.424 -33.592
156 "MD" 9.711 66.482 -34.222
157 "MD" 8.566 68.721 -36.441
158 "MD" 5.986 70.379 -38.227
159 "MD" 3.807 72.573 -39.508
160 "MD" 2.548 76.229 -39.164
161 "MD" 0.335 77.094 -41.545
162 "MD" -2.419 79.046 -42.779
163 "MD" -4.218 82.056 -43.977
164 "MD" -5.886 85.691 -45.294
165 "MD" -8.274 87.558 -46.681
166 "MD" -10.031 89.562 -47.592
167 "MD" -12.599 93.971 -50.096
-19 "MD" -4.432 99.255 -1.331
-18 "MD" -4.925 96.363 -0.308
-17 "MD" -5.047 93.496 1.839
-16 "MD" -4.932 90.831 4.089
-15 "MD" -5.592 87.938 5.122
-14 "MD" -5.6 84.984 6.537
-13 "MD" -5.992 82.489 9.665
-12 "MD" -7.523 79.894 10.205
-11 "MD" -8.405 76.861 12.326
-10 "MD" -11.381 74.461 12.528
-9 "MD" -13.816 72.072 13.129
-8 "MD" -16.242 69.498 13.393
-7 "MD" -16.391 66.103 14.781
-6 "MD" -18.7 63.631 15.79
-5 "MD" -19.651 60.705 16.581
-4 "MD" -20.526 57.221 17.44
-3 "MD" -21.155 53.987 18.076
-2 "MD" -22.854 51.147 19.302
-1 "MD" -24.448 48.74 19.213
0 "MD" -25.395 45.186 19.474
1 "MD" -27.331 42.227 20.939
2 "MD" -28.545 39.243 20.24
3 "MD" -28.559 35.615 21.246
4 "MD" -30.805 32.994 21.069
5 "MD" -31.261 29.787 21.824
6 "MD" -31.812 26.522 22.037
7 "MD" -32.402 23.199 22.992
8 "MD" -34.723 20.647 21.595
9 "MD" -35.384 17.551 20.895
10 "MD" -36.287 14.384 21.635
11 "MD" -39.067 11.233 21.8
12 "MD" -41.677 7.803 21.221
13 "MD" -41.391 4.688 20.64
14 "MD" -40.694 1.707 20.925
15 "MD" -41.28 -1.601 21.521
16 "MD" -40.62 -4.596 22.799
17 "MD" -40.244 -8.06 22.87
18 "MD" -38.307 -10.499 23.533
19 "MD" -38.295 -13.809 23.724
20 "MD" -37.549 -16.857 25.146
21 "MD" -37.27 -19.965 25.194
22 "MD" -35.409 -22.606 23.404
23 "MD" -34.35 -25.972 23.928
24 "MD" -32.919 -28.965 22.361
25 "MD" -31.588 -31.574 21.833
26 "MD" -28.306 -35.521 22.242
27 "MD" -24.646 -39.418 22.441
28 "MD" -22.303 -42.011 22.775
29 "MD" -18.619 -42.321 22.374
30 "MD" -16.059 -44.675 20.602
31 "MD" -12.469 -45.295 21.105
32 "MD" -9.259 -46.849 20.812
33 "MD" -6.061 -46.414 19.811
34 "MD" -2.845 -46.864 19.214
35 "MD" -0.188 -45.191 19.159
36 "MD" 2.526 -42.188 18.121
37 "MD" 6.003 -41.609 18.641
38 "MD" 8.393 -39.212 16.552
39 "MD" 11.55 -38.444 15.913
40 "MD" 14.338 -36.184 15.535
41 "MD" 17.862 -35.305 15.185
42 "MD" 20.439 -34.323 14.153
43 "MD" 22.875 -32.393 13.518
44 "MD" 25.362 -30.315 12.611
45 "MD" 28.586 -28.834 11.061
46 "MD" 30.574 -26.445 10.597
47 "MD" 33.218 -24.564 11.503
48 "MD" 35.685 -21.875 10.449
49 "MD" 38.032 -19.24 10.423
50 "MD" 38.542 -15.729 10.703
51 "MD" 40.418 -12.686 10.521
52 "MD" 41.928 -9.6 10.279
53 "MD" 43.433 -6.518 8.233
54 "MD" 44.182 -3.698 7.322
55 "MD" 43.74 -0.117 7.567
56 "MD" 43.011 2.92 5.739
57 "MD" 42.254 6.177 5.193
58 "MD" 42.919 10.186 5.833
59 "MD" 40.742 13.508 4.289
60 "MD" 39.769 16.889 3.302
61 "MD" 37.398 19.448 3.22
62 "MD" 35.662 21.989 2.61
63 "MD" 34.412 25.084 1.743
64 "MD" 31.399 26.79 1.464
65 "MD" 30.091 29.65 1.087
66 "MD" 26.607 31.607 0.277
67 "MD" 23.239 32.814 0.477
68 "MD" 20.257 35.304 1.474
69 "MD" 17.034 36.125 0.883
70 "MD" 14.038 36.945 0.93
71 "MD" 10.446 37.869 1.194
72 "MD" 7.144 38.039 0.745
73 "MD" 3.583 38.221 -0.049
74 "MD" 0.878 38.616 -0.729
75 "MD" -2.604 39.467 -0.905
76 "MD" -6.156 37.981 -1.866
77 "MD" -9.773 37.626 -1.22
78 "MD" -12.929 37.665 -1.932
79 "MD" -16.228 36.683 -1.211
80 "MD" -20.028 36.226 -2.285
81 "MD" -22.714 33.228 -1.648
82 "MD" -25.949 32.56 -1.635
83 "MD" -27.944 30.024 -2.427
84 "MD" -31.031 28.466 -2.113
85 "MD" -32.643 25.83 -2.902
86 "MD" -34.745 23.401 -3.633
87 "MD" -36.66 20.205 -4.764
88 "MD" -38.798 16.957 -5.381
89 "MD" -40.165 13.662 -5.075
90 "MD" -41.203 10.368 -5.247
91 "MD" -41.784 7.337 -5.46
92 "MD" -42.085 3.617 -6.228
93 "MD" -42.554 0.61 -7.165
94 "MD" -43.08 -2.453 -7.601
95 "MD" -42.691 -5.587 -8.766
96 "MD" -40.974 -8.379 -9.69
97 "MD" -39.899 -11.339 -11.081
98 "MD" -39.101 -14.5 -10.731
99 "MD" -37.794 -17.839 -10.756
100 "MD" -36.231 -20.545 -10.891
101 "MD" -34.423 -23.538 -12.672
102 "MD" -32.323 -25.599 -11.648
103 "MD" -30.728 -28.879 -11.395
104 "MD" -27.708 -30.384 -11.587
105 "MD" -24.72 -32.501 -11.696
106 "MD" -22.188 -33.923 -12.348
107 "MD" -18.882 -36.059 -12.71
108 "MD" -15.475 -36.784 -12.458
109 "MD" -12.672 -38.325 -11.729
110 "MD" -9.485 -38.991 -13.307
111 "MD" -6.931 -41.022 -14.684
112 "MD" -2.924 -41.512 -14.042
113 "MD" 0.052 -42.269 -15.063
114 "MD" 3.619 -43.249 -15.145
115 "MD" 6.653 -44.711 -16.229
116 "MD" 9.634 -44.3 -16.862
117 "MD" 12.425 -42.296 -15.673
118 "MD" 15.438 -40.327 -15.807
119 "MD" 18.848 -39.918 -14.724
120 "MD" 21.343 -37.635 -15.32
121 "MD" 24.284 -35.194 -14.755
122 "MD" 27.136 -33.68 -15.686
123 "MD" 29.551 -31.827 -15.651
124 "MD" 31.925 -29.259 -15.834
125 "MD" 33.878 -27.096 -17.338
126 "MD" 35.851 -24.335 -19.445
127 "MD" 36.749 -21.249 -20.536
128 "MD" 36.988 -18.013 -20.928
129 "MD" 37.938 -14.973 -20.31
130 "MD" 37.97 -11.881 -19.913
131 "MD" 38.391 -8.697 -19.793
132 "MD" 39.534 -5.547 -19.419
133 "MD" 40.051 -2.112 -19.975
134 "MD" 41.216 0.587 -17.938
135 "MD" 41.824 3.528 -18.822
136 "MD" 39.366 6.846 -20.339
137 "MD" 40.424 10.228 -21.619
138 "MD" 38.673 12.957 -21.403
139 "MD" 37.16 15.546 -22.459
140 "MD" 35.721 18.425 -21.538
141 "MD" 34.764 21.945 -22.702
142 "MD" 32.883 24.892 -21.914
143 "MD" 32.083 28.066 -22.556
144 "MD" 30.594 31.065 -21.821
145 "MD" 28.717 33.922 -23.032
146 "MD" 25.978 35.135 -24.403
147 "MD" 24.436 37.361 -25.939
148 "MD" 21.527 39.358 -26.871
149 "MD" 19.599 41.379 -28.895
150 "MD" 17.663 43.96 -29.282
151 "MD" 15.503 46.422 -29.687
152 "MD" 13.743 48.987 -30.623
153 "MD" 13.041 52.065 -30.778
154 "MD" 11.823 55.357 -31.374
155 "MD" 10.777 57.825 -33.144
156 "MD" 9.601 60.947 -33.681
157 "MD" 7.664 63.313 -35.686
158 "MD" 4.98 65.368 -36.433
159 "MD" 3.755 67.607 -38.03
160 "MD" 1.763 70.425 -38.732
161 "MD" 0.12 72.561 -39.41
162 "MD" -3.213 74.65 -40.398
163 "MD" -4.807 77.635 -40.731
164 "MD" -4.944 81.669 -41.427
165 "MD" -6.772 84.314 -44.154
166 "MD" -9.104 86.534 -44.638
167 "MD" -9.385 92.466 -45.456
-19 "MD" 10.948 91.907 34.301
-18 "MD" 8.498 89.782 33.059
-17 "MD" 5.992 86.92 31.703
-16 "MD" 3.979 84.387 31.604
-15 "MD" 1.814 81.996 31.497
-14 "MD" -0.145 79.907 31.017
-13 "MD" -1.894 76.707 31.414
-12 "MD" -4.356 75.226 29.465
-11 "MD" -7.248 73.628 29.067
-10 "MD" -10.89 71.951 29.057
-9 "MD" -13.53 70.457 27.785
-8 "MD" -15.639 68.617 26.824
-7 "MD" -17.568 65.957 26.22
-6 "MD" -18.433 62.372 25.23
-5 "MD" -19.399 59.383 24.788
-4 "MD" -20.486 56.65 24.867
-3 "MD" -22.007 53.214 25.275
-2 "MD" -23.217 50.12 25.725
-1 "MD" -23.513 47.094 23.247
0 "MD" -24.511 44.788 22.833
1 "MD" -26.717 42.116 22.924
2 "MD" -28.307 38.46 21.137
3 "MD" -28.759 35.262 21.585
4 "MD" -30.973 32.285 20.671
5 "MD" -32.348 29.449 21.122
6 "MD" -32.588 26.259 20.249
7 "MD" -33.514 23.428 20.447
8 "MD" -36.112 20.751 19.468
9 "MD" -37.285 17.67 19.176
10 "MD" -38.07 14.152 20.83
11 "MD" -38.984 11.446 21.734
12 "MD" -39.217 7.736 21.05
13 "MD" -42.362 4.084 20.796
14 "MD" -42.219 0.896 21.092
15 "MD" -42.015 -2.24 22.89
16 "MD" -41.309 -5.343 23.165
17 "MD" -40.79 -9.399 24.53
18 "MD" -38.562 -11.91 25.219
19 "MD" -38.607 -15.486 25.095
20 "MD" -36.848 -18.009 26.148
21 "MD" -36.349 -21.252 25.36
22 "MD" -34.907 -24.411 23.419
23 "MD" -33.413 -26.895 23.644
24 "MD" -33.104 -30.667 22.896
25 "MD" -31.207 -32.94 21.269
26 "MD" -28.771 -36.105 22.069
27 "MD" -24.626 -39.338 21.922
28 "MD" -21.5 -41.596 22.143
29 "MD" -18.403 -41.648 21.255
30 "MD" -16.108 -43.396 20.091
31 "MD" -12.863 -44.552 19.4
32 "MD" -9.946 -47.069 19.205
33 "MD" -7.073 -47.125 17.876
34 "MD" -3.89 -47.502 17.869
35 "MD" -0.479 -45.335 17.921
36 "MD" 1.889 -42.475 16.538
37 "MD" 4.863 -41.222 14.993
38 "MD" 7.443 -39.582 14.651
39 "MD" 10.312 -37.997 14.263
40 "MD" 13.88 -37.196 13.731
41 "MD" 17.123 -35.993 13.527
42 "MD" 19.786 -34.354 13.078
43 "MD" 22.868 -32.45 13.23
44 "MD" 25.358 -30.731 12.24
45 "MD" 28.147 -28.787 11.865
46 "MD" 30.581 -26.24 11.712
47 "MD" 33.482 -24.428 13.219
48 "MD" 35.99 -21.804 11.724
49 "MD" 37.375 -19.34 11.199
50 "MD" 38.402 -15.984 9.552
51 "MD" 39.815 -12.734 9.335
52 "MD" 41.225 -9.779 9.087
53 "MD" 43.059 -6.588 7.45
54 "MD" 42.302 -3.415 6.442
55 "MD" 42.213 0.072 6.519
56 "MD" 42.83 3.127 5.177
57 "MD" 42.65 6.2 5.738
58 "MD" 42.923 9.752 4.599
59 "MD" 41.726 12.994 3.6
60 "MD" 40.084 16.229 2.244
61 "MD" 37.63 19.06 3.122
62 "MD" 36.204 22.558 3.355
63 "MD" 34.069 24.737 1.979
64 "MD" 31.541 27.425 2.327
65 "MD" 29.098 28.952 1.582
66 "MD" 26.462 31.125 0.867
67 "MD" 23.186 32.672 0.27
68 "MD" 20.371 35.625 1.741
69 "MD" 16.585 35.501 0.267
70 "MD" 14.035 36.511 0.462
71 "MD" 10.757 37.959 -0.118
72 "MD" 7.098 39.274 0.01
73 "MD" 3.644 39.154 -1.104
74 "MD" 0.23 39.944 -2.045
75 "MD" -3.132 39.804 -1.388
76 "MD" -5.816 39.501 -1.961
77 "MD" -9.304 37.893 -2.488
78 "MD" -12.57 38.058 -2.616
79 "MD" -15.88 37.176 -2.241
80 "MD" -19.285 36.534 -3.505
81 "MD" -22.343 33.939 -2.541
82 "MD" -25.686 32.764 -1.794
83 "MD" -27.794 29.618 -2.505
84 "MD" -30.57 28.201 -2.106
85 "MD" -33.085 26.541 -2.711
86 "MD" -36.135 24.68 -3.24
87 "MD" -37.877 20.259 -3.485
88 "MD" -39.269 17.617 -3.638
89 "MD" -39.888 12.455 -3.276
90 "MD" -41.399 10.028 -3.157
91 "MD" -42.321 6.607 -3.663
92 "MD" -42.612 2.942 -3.801
93 "MD" -41.765 0.099 -5.173
94 "MD" -42.421 -2.787 -6.103
95 "MD" -41.849 -5.882 -7.663
96 "MD" -41.015 -8.658 -8.9
97 "MD" -40.24 -12.066 -10.232
98 "MD" -39.124 -14.743 -11.024
99 "MD" -37.393 -18.999 -10.94
100 "MD" -35.596 -21.162 -10.68
101 "MD" -33.966 -23.58 -11.863
102 "MD" -30.8 -26.268 -11.442
103 "MD" -28.797 -28.599 -11.627
104 "MD" -26.013 -30.996 -12.808
105 "MD" -23.084 -31.788 -12.333
106 "MD" -20.961 -34.571 -13.072
107 "MD" -17.367 -35.727 -12.619
108 "MD" -14.576 -36.797 -14.335
109 "MD" -11.731 -38.201 -13.651
110 "MD" -8.352 -39.322 -13.792
111 "MD" -5.764 -41.497 -15.201
112 "MD" -2.648 -41.874 -14.402
113 "MD" 0.721 -42.533 -15.661
114 "MD" 3.352 -43.644 -16.51
115 "MD" 7.58 -46.165 -16.511
116 "MD" 10.918 -45.409 -16.779
117 "MD" 13.582 -42.695 -15.404
118 "MD" 15.817 -40.5 -16.971
119 "MD" 19.445 -40.261 -15.524
120 "MD" 21.503 -38.007 -15.742
121 "MD" 24.057 -34.685 -14.569
122 "MD" 27.067 -32.825 -15.782
123 "MD" 29.082 -31.091 -15.288
124 "MD" 31.683 -28.717 -14.972
125 "MD" 33.803 -26.245 -15.902
126 "MD" 34.507 -23.315 -16.662
127 "MD" 36.011 -20.424 -17.614
128 "MD" 36.046 -16.92 -19.399
129 "MD" 37.257 -14.027 -19.34
130 "MD" 37.982 -11.042 -20.212
131 "MD" 38.717 -8.275 -21.07
132 "MD" 40.156 -4.425 -21.644
133 "MD" 40.336 -1.633 -22.374
134 "MD" 41.006 1.724 -21.52
135 "MD" 41.737 4.674 -22.175
136 "MD" 38.839 7.615 -22.913
137 "MD" 39.492 11.181 -24.606
138 "MD" 37.501 13.675 -23.921
139 "MD" 35.449 16.245 -25.173
140 "MD" 34.751 19.701 -24.296
141 "MD" 32.744 22.2 -24.498
142 "MD" 32.018 25.683 -24.06
143 "MD" 30.862 29.338 -24.182
144 "MD" 29.837 32.452 -23.029
145 "MD" 27.706 34.238 -23.611
146 "MD" 26.138 37.458 -25.522
147 "MD" 23.928 40.112 -26.396
148 "MD" 22.813 42.871 -27.177
149 "MD" 20.548 45.481 -26.119
150 "MD" 18.222 47.938 -26.859
151 "MD" 16.781 51.209 -26.207
152 "MD" 14.815 53.525 -26.047
153 "MD" 15.279 57.217 -26.195
154 "MD" 15.35 61.151 -25.397
155 "MD" 14.487 63.961 -25.871
156 "MD" 13.565 67.23 -26.243
157 "MD" 12.278 70.234 -27.779
158 "MD" 9.925 72.844 -29.018
159 "MD" 8.064 76.616 -29.79
160 "MD" 6.345 79.032 -30.238
161 "MD" 5.702 81.784 -29.609
162 "MD" 4.504 84.85 -29.385
163 "MD" 3.137 88.766 -28.025
164 "MD" 2.77 92.376 -27.902
165 "MD" 2.083 96.129 -28.429
166 "MD" 0.577 97.774 -27.936
167 "MD" 2.14 104.535 -29.11
-19 "MD" 23.479 80.422 25.441
-18 "MD" 20.743 79.13 24.38
-17 "MD" 17.714 77.562 24.105
-16 "MD" 15.257 75.518 23.102
-15 "MD" 11.688 74.553 22.773
-14 "MD" 8.422 75.112 23.524
-13 "MD" 5.165 74.564 23.269
-12 "MD" 2.48 72.204 24.267
-11 "MD" -0.433 71.629 24.267
-10 "MD" -4.121 71.133 24.582
-9 "MD" -7.391 70.251 23.723
-8 "MD" -9.433 67.871 22.983
-7 "MD" -10.837 64.973 22.499
-6 "MD" -13.041 62.583 22.976
-5 "MD" -14.374 59.924 22.492
-4 "MD" -16.043 56.582 22.49
-3 "MD" -17.627 53.695 22.754
-2 "MD" -20.137 50.675 23.138
-1 "MD" -21.801 47.465 22.773
0 "MD" -23.805 44.827 21.364
1 "MD" -24.973 41.012 21.102
2 "MD" -27.323 38.906 20.715
3 "MD" -28.877 35.664 20.57
4 "MD" -30.192 32.897 20.324
5 "MD" -30.476 29.686 20.602
6 "MD" -31.734 26.447 20.529
7 "MD" -33.119 23.31 20.774
8 "MD" -34.531 20.631 20.135
9 "MD" -36.092 17.854 18.798
10 "MD" -36.568 14.945 20.79
11 "MD" -39.045 11.696 19.873
12 "MD" -39.599 8.533 19.546
13 "MD" -40.741 5.049 19.328
14 "MD" -40.886 1.527 19.304
15 "MD" -40.367 -1.414 19.718
16 "MD" -39.702 -4.609 21.747
17 "MD" -39.905 -7.766 23.375
18 "MD" -38.455 -10.513 24.696
19 "MD" -37.799 -13.812 23.488
20 "MD" -36.564 -16.566 25.792
21 "MD" -36.469 -20.178 25.384
22 "MD" -34.433 -23.396 24.146
23 "MD" -33.216 -27.009 24.77
24 "MD" -30.97 -28.343 24.83
25 "MD" -29.046 -31.928 23.551
26 "MD" -26.224 -34.588 23.172
27 "MD" -24.862 -37.819 23.615
28 "MD" -22.367 -39.864 22.755
29 "MD" -18.513 -41.111 22.512
30 "MD" -16.091 -43.051 20.668
31 "MD" -12.854 -44.021 20.085
32 "MD" -9.395 -46.131 19.065
33 "MD" -6.618 -47.296 18.27
34 "MD" -2.707 -46.243 17.617
35 "MD" 0.712 -43.942 18.549
36 "MD" 3.001 -42.539 16.894
37 "MD" 5.618 -40.614 15.963
38 "MD" 9.028 -40.77 15.142
39 "MD" 11.538 -39.08 14.376
40 "MD" 14.608 -36.955 14.408
41 "MD" 17.455 -36.197 13.574
42 "MD" 21.096 -35.256 12.884
43 "MD" 23.72 -32.461 11.97
44 "MD" 26.616 -30.868 11.495
45 "MD" 29.236 -29.301 10.495
46 "MD" 30.637 -26.934 10.031
47 "MD" 33.835 -24.914 10.638
48 "MD" 36.448 -22.223 10.151
[truncated: 5,491,745 more chars]
