# Supplementary material for: Histone variant H2A.Z modulates nucleosome dynamics to promote DNA accessibility
Source: Nat Commun. 2023 Feb 11;14:769. doi: 10.1038/s41467-023-36465-5 (PMC9918499; doi:10.1038/s41467-023-36465-5)
Supplement: Supplementary file 4 — Source Data [file 41467_2023_36465_MOESM4_ESM.zip › data/H2AZ_nucleosome_ensemble_2.txt]

-19 "Initial" 12.1604 98.6399 27.9671
-18 "Initial" 10.4039 95.743 27.951
-17 "Initial" 8.3342 93.0588 27.8822
-16 "Initial" 6.2226 90.3892 27.7896
-15 "Initial" 4.1676 87.7214 27.2948
-14 "Initial" 2.121 85.059 26.8321
-13 "Initial" 0.3702 82.2295 26.1908
-12 "Initial" -1.3503 79.3618 25.5417
-11 "Initial" -2.9229 76.3553 25.2446
-10 "Initial" -4.5034 73.3759 24.9266
-9 "Initial" -6.2388 70.4647 24.9491
-8 "Initial" -8.013 67.5575 25.0053
-7 "Initial" -10.0891 64.8634 24.8933
-6 "Initial" -12.1344 62.1622 24.789
-5 "Initial" -14.2142 59.5295 24.3076
-4 "Initial" -16.2917 56.8824 23.7788
-3 "Initial" -18.0342 54.0235 23.1702
-2 "Initial" -19.7944 51.1885 22.575
-1 "Initial" -21.334 48.1868 22.2456
0 "Initial" -22.8656 45.1592 21.9578
1 "Initial" -24.4921 42.1566 21.8145
2 "Initial" -26.8551 40.0663 21.0452
3 "Initial" -27.9306 36.6809 21.1177
4 "Initial" -29.4768 33.7078 20.96
5 "Initial" -31.0356 30.8092 20.5283
6 "Initial" -32.401 27.9168 21.5056
7 "Initial" -33.6394 24.8317 21.7897
8 "Initial" -35.1741 21.8168 22.4736
9 "Initial" -36.469 18.8242 22.619
10 "Initial" -37.5327 15.7686 22.8295
11 "Initial" -38.3975 12.5991 23.1529
12 "Initial" -38.67 9.3363 21.8943
13 "Initial" -38.3022 6.0289 21.0204
14 "Initial" -38.5709 2.5285 20.576
15 "Initial" -39.4131 -0.8717 20.8093
16 "Initial" -39.0853 -3.8293 20.3523
17 "Initial" -39.3254 -7.0579 17.9343
18 "Initial" -38.8305 -10.5931 17.4686
19 "Initial" -38.1719 -14.1029 16.9582
20 "Initial" -37.5101 -17.216 16.7348
21 "Initial" -37.0119 -20.6716 16.3205
22 "Initial" -36.4053 -23.8404 16.0091
23 "Initial" -34.1121 -26.4668 15.0784
24 "Initial" -31.5097 -28.2595 14.0975
25 "Initial" -28.8726 -29.8862 14.0271
26 "Initial" -26.1901 -31.9539 14.5283
27 "Initial" -24.4275 -35.2523 13.4618
28 "Initial" -21.2174 -36.7777 13.3257
29 "Initial" -18.1102 -38.5505 13.7808
30 "Initial" -15.2617 -40.1517 13.9633
31 "Initial" -11.8527 -41.8085 14.4078
32 "Initial" -9.4239 -43.1558 14.0494
33 "Initial" -6.1996 -43.5992 13.6124
34 "Initial" -2.7825 -44.1375 12.8851
35 "Initial" 0.789 -43.3116 13.1556
36 "Initial" 3.6547 -42.5374 13.2729
37 "Initial" 7.2487 -41.9656 13.7571
38 "Initial" 10.2086 -41.3652 14.0553
39 "Initial" 13.2189 -39.4278 11.9108
40 "Initial" 16.4522 -37.9753 10.8511
41 "Initial" 18.9953 -35.8303 12.0809
42 "Initial" 22.1413 -34.4941 11.9926
43 "Initial" 24.5084 -32.6009 11.8011
44 "Initial" 26.743 -30.3373 10.8476
45 "Initial" 28.1345 -27.013 11.3392
46 "Initial" 30.9501 -24.9347 10.0038
47 "Initial" 33.8084 -22.826 10.2754
48 "Initial" 34.8963 -19.6169 9.2655
49 "Initial" 37.4658 -17.5476 7.9756
50 "Initial" 38.1518 -14.0376 8.697
51 "Initial" 39.5898 -10.7729 8.7991
52 "Initial" 40.8358 -8.3236 7.6098
53 "Initial" 42.3877 -5.5138 6.9518
54 "Initial" 42.8803 -1.7055 6.1847
55 "Initial" 42.4319 1.8206 6.736
56 "Initial" 42.6333 4.7088 5.8025
57 "Initial" 41.9286 8.0394 5.4993
58 "Initial" 42.539 11.2837 6.3214
59 "Initial" 40.0967 14.4951 4.6628
60 "Initial" 39.2216 18.3024 3.3357
61 "Initial" 36.419 20.487 4.2379
62 "Initial" 35.0747 23.3733 4.32
63 "Initial" 32.3948 25.8255 4.0779
64 "Initial" 30.5602 28.0469 3.2362
65 "Initial" 27.9831 30.3568 2.8314
66 "Initial" 25.2406 31.8093 3.218
67 "Initial" 22.6331 33.9734 4.1486
68 "Initial" 19.661 35.9879 2.744
69 "Initial" 16.8626 38.3835 1.8428
70 "Initial" 13.4129 38.3488 1.8162
71 "Initial" 9.7335 38.1377 0.4645
72 "Initial" 6.5657 38.584 0.4162
73 "Initial" 3.2662 39.4914 0.7252
74 "Initial" -2e-04 39.8854 0.3265
75 "Initial" -3.1094 39.4675 -0.8118
76 "Initial" -6.4147 38.9322 -1.1426
77 "Initial" -9.5904 38.2352 -0.6375
78 "Initial" -13.3717 38.4047 -1.8239
79 "Initial" -16.7754 38.7095 -1.6116
80 "Initial" -19.4875 36.0109 -2.3923
81 "Initial" -22.5152 34.0495 -3.9325
82 "Initial" -24.9194 31.9336 -2.9013
83 "Initial" -27.9298 30.2433 -2.4762
84 "Initial" -30.2102 27.8963 -2.8435
85 "Initial" -32.5314 25.4879 -3.6279
86 "Initial" -35.219 23.2456 -3.6045
87 "Initial" -36.6654 20.3593 -3.4183
88 "Initial" -39.2315 17.9199 -2.3124
89 "Initial" -40.3898 14.6221 -3.1485
90 "Initial" -42.2393 11.3386 -4.924
91 "Initial" -41.9255 7.5031 -5.2571
92 "Initial" -42.4557 4.3983 -4.9
93 "Initial" -42.8632 1.0817 -5.3311
94 "Initial" -42.8863 -2.2274 -5.3566
95 "Initial" -42.1463 -5.7532 -6.7073
96 "Initial" -40.6601 -8.28 -7.6903
97 "Initial" -39.1186 -10.79 -8.6245
98 "Initial" -38.1339 -13.9678 -9.0543
99 "Initial" -37.4264 -17.5709 -8.1356
100 "Initial" -34.853 -19.7771 -9.6808
101 "Initial" -33.6492 -22.9308 -10.5765
102 "Initial" -31.0485 -24.9925 -10.2063
103 "Initial" -28.2952 -27.3211 -11.6723
104 "Initial" -26.751 -30.667 -10.9953
105 "Initial" -24.9832 -33.1977 -11.5234
106 "Initial" -22.0888 -34.8519 -11.8142
107 "Initial" -19.071 -36.2684 -12.0981
108 "Initial" -16.2799 -38.0464 -10.9353
109 "Initial" -13.2849 -39.2086 -12.1982
110 "Initial" -10.2783 -41.3696 -13.9965
111 "Initial" -7.3746 -41.7847 -13.8616
112 "Initial" -3.5169 -42.4925 -13.4534
113 "Initial" -0.6476 -43.3434 -13.498
114 "Initial" 2.9944 -43.7673 -13.3636
115 "Initial" 6.1336 -43.5593 -14.1429
116 "Initial" 9.2537 -42.9375 -14.0655
117 "Initial" 12.234 -41.5691 -13.8562
118 "Initial" 15.2092 -40.2024 -14.0487
119 "Initial" 18.3855 -38.4884 -13.7413
120 "Initial" 21.4394 -37.1492 -13.5378
121 "Initial" 24.0807 -35.3848 -13.5002
122 "Initial" 26.0554 -32.116 -14.6227
123 "Initial" 28.7464 -30.1257 -14.3272
124 "Initial" 31.5672 -28.464 -14.3715
125 "Initial" 33.8187 -26.5489 -15.5175
126 "Initial" 36.2079 -23.7818 -16.7347
127 "Initial" 36.3721 -20.6574 -16.9659
128 "Initial" 37.4595 -17.3557 -16.9934
129 "Initial" 37.8755 -14.1589 -17.9919
130 "Initial" 38.9472 -10.4581 -17.9203
131 "Initial" 39.5105 -7.2152 -18.2497
132 "Initial" 39.1471 -4.0541 -20.8
133 "Initial" 39.398 -1.3122 -21.2628
134 "Initial" 38.4901 2.7637 -21.4369
135 "Initial" 38.4095 5.7688 -21.7324
136 "Initial" 38.7051 9.1258 -22.5471
137 "Initial" 38.3781 12.2746 -23.6691
138 "Initial" 37.4648 15.4664 -23.9832
139 "Initial" 36.4864 18.5391 -22.8642
140 "Initial" 35.211 21.626 -22.4769
141 "Initial" 33.9786 24.488 -21.6379
142 "Initial" 32.5032 27.7054 -21.4256
143 "Initial" 31.417 30.693 -20.4697
144 "Initial" 30.2395 33.6142 -20.4094
145 "Initial" 28.1582 36.5547 -20.9506
146 "Initial" 27.6606 39.7617 -20.563
147 "Initial" 25.289 42.2267 -21.3665
148 "Initial" 23.8141 45.4045 -21.1333
149 "Initial" 22.1975 48.3636 -20.8103
150 "Initial" 20.6115 51.3579 -20.8668
151 "Initial" 19.0089 54.3612 -20.9682
152 "Initial" 17.063 57.1528 -21.129
153 "Initial" 15.1521 59.9456 -21.2808
154 "Initial" 13.0293 62.5844 -21.1495
155 "Initial" 10.8836 65.2239 -20.9757
156 "Initial" 8.988 68.0132 -20.5174
157 "Initial" 7.083 70.7842 -20.0861
158 "Initial" 5.4946 73.7577 -19.729
159 "Initial" 3.9337 76.7663 -19.395
160 "Initial" 2.3042 79.7541 -19.4622
161 "Initial" 0.6808 82.7293 -19.4974
162 "Initial" -1.2344 85.5176 -19.6947
163 "Initial" -3.1986 88.2919 -19.8961
164 "Initial" -5.3082 90.9599 -19.7322
165 "Initial" -7.3939 93.6271 -19.5937
166 "Initial" -9.3144 96.3792 -19.1217
167 "Initial" -11.2104 99.1628 -18.6155
-19 "MD" 8.674 97.55 32.384
-18 "MD" 5.177 96.273 29.309
-17 "MD" 4.227 93.12 28.523
-16 "MD" 3.396 90.029 28.113
-15 "MD" 2.525 86.335 27.654
-14 "MD" 0.5 83.689 27.487
-13 "MD" -1.334 80.523 26.12
-12 "MD" -1.207 77.032 25.14
-11 "MD" -3.546 75.228 24.356
-10 "MD" -6.334 72.325 23.113
-9 "MD" -7.95 69.59 21.302
-8 "MD" -9.079 66.778 19.991
-7 "MD" -10.54 63.794 21.122
-6 "MD" -12.546 61.186 20.483
-5 "MD" -13.477 58.38 19.407
-4 "MD" -14.713 55.185 19.325
-3 "MD" -16.112 52.052 20.199
-2 "MD" -18.687 50.019 20.519
-1 "MD" -22.115 47.744 20.079
0 "MD" -24.295 45.33 20.565
1 "MD" -25.489 41.98 20.491
2 "MD" -26.548 39.099 20.154
3 "MD" -28.698 36.802 19.395
4 "MD" -29.407 32.872 20.688
5 "MD" -30.923 30.192 19.648
6 "MD" -31.308 26.619 21.028
7 "MD" -32.384 23.353 22.469
8 "MD" -33.753 20.383 22.466
9 "MD" -35.314 17.787 22.334
10 "MD" -35.993 14.498 23.237
11 "MD" -37.049 11.155 22.441
12 "MD" -37.105 8.315 21.918
13 "MD" -38.92 5.305 20.956
14 "MD" -38.858 1.813 19.914
15 "MD" -39.378 -1.642 20.775
16 "MD" -39.625 -5.052 19.636
17 "MD" -39.861 -8.794 19.106
18 "MD" -39.038 -11.613 18.145
19 "MD" -36.855 -14.403 17.674
20 "MD" -36.438 -17.251 17.338
21 "MD" -36.166 -21.027 16.817
22 "MD" -35.258 -24.641 15.441
23 "MD" -32.898 -27.01 15.101
24 "MD" -29.991 -28.22 15.216
25 "MD" -28.257 -30.786 14.182
26 "MD" -26.059 -33.344 15.111
27 "MD" -22.086 -35.085 14.244
28 "MD" -19.948 -37.09 14.489
29 "MD" -16.939 -39.792 15.802
30 "MD" -15.299 -42.879 15.748
31 "MD" -12.241 -44.358 15.187
32 "MD" -10.076 -47.234 15.432
33 "MD" -6.275 -47.751 14.303
34 "MD" -2.962 -47.408 12.987
35 "MD" -0.099 -45.475 12.735
36 "MD" 2.836 -43.766 13.792
37 "MD" 5.979 -42.729 14.434
38 "MD" 8.505 -40.425 14.196
39 "MD" 11.37 -39.206 15.175
40 "MD" 14.667 -37.955 15.847
41 "MD" 18.173 -36.583 15.101
42 "MD" 21.533 -36.045 15.155
43 "MD" 23.85 -33.479 14.923
44 "MD" 26.082 -30.877 14.702
45 "MD" 29.29 -29.916 13.613
46 "MD" 30.693 -27.033 13.27
47 "MD" 32.416 -24.365 12.743
48 "MD" 35.917 -22.443 12.222
49 "MD" 37.146 -20.086 11.262
50 "MD" 37.655 -16.129 11.255
51 "MD" 39.089 -13.107 10.305
52 "MD" 41.179 -10.792 9.142
53 "MD" 43.172 -8.035 7.069
54 "MD" 43.443 -5.157 5.579
55 "MD" 43.437 -1.629 5.671
56 "MD" 42.914 2.159 5.772
57 "MD" 42.285 5.23 6.051
58 "MD" 43.259 8.033 5.555
59 "MD" 44.14 13.953 6.531
60 "MD" 39.098 18.633 6.557
61 "MD" 36.945 21.57 6.593
62 "MD" 35.7 24.43 6.063
63 "MD" 33.572 26.616 5.153
64 "MD" 30.047 27.294 4.614
65 "MD" 28.072 30.47 3.421
66 "MD" 25.522 32.208 2.559
67 "MD" 22.302 33.558 2.929
68 "MD" 20.085 36.349 2.765
69 "MD" 17.036 36.968 2.82
70 "MD" 13.875 37.304 2.625
71 "MD" 10.394 38.347 3.066
72 "MD" 7.615 38.351 2.158
73 "MD" 3.617 38.59 2.138
74 "MD" 0.922 38.706 0.822
75 "MD" -2.532 39.258 -0.353
76 "MD" -5.291 38.579 -1.566
77 "MD" -8.429 38.528 -1.195
78 "MD" -12.234 38.155 -2.381
79 "MD" -15.712 37.081 -2.338
80 "MD" -19.341 36.807 -3.931
81 "MD" -21.619 33.83 -3.484
82 "MD" -24.709 32.766 -3.075
83 "MD" -27.4 31.171 -3.663
84 "MD" -30.607 29.664 -3.99
85 "MD" -32.658 27.225 -5.164
86 "MD" -35.122 24.53 -4.298
87 "MD" -37.636 21.588 -5.812
88 "MD" -39.134 18.108 -5.82
89 "MD" -40.634 14.888 -5.361
90 "MD" -41.508 11.86 -5.254
91 "MD" -41.577 8.294 -5.099
92 "MD" -42.644 4.275 -5.637
93 "MD" -42.317 1.523 -7.187
94 "MD" -42.253 -1.427 -8.51
95 "MD" -42.056 -4.601 -9.3
96 "MD" -41.094 -7.292 -11.443
97 "MD" -39.799 -10.597 -10.568
98 "MD" -38.593 -13.574 -12.116
99 "MD" -38.459 -17.833 -11.749
100 "MD" -35.557 -20.276 -12.59
101 "MD" -33.543 -23.505 -14.549
102 "MD" -31.026 -25.605 -13.595
103 "MD" -29.507 -29.182 -13.194
104 "MD" -26.08 -30.229 -13.952
105 "MD" -24.261 -33.296 -13.107
106 "MD" -21.982 -36.029 -14.308
107 "MD" -18.058 -36.44 -14.058
108 "MD" -14.749 -36.965 -14.278
109 "MD" -12.424 -39.573 -12.919
110 "MD" -8.897 -39.75 -13.802
111 "MD" -5.973 -41.43 -14.792
112 "MD" -2.819 -41.006 -13.555
113 "MD" 0.469 -42.239 -14.556
114 "MD" 3.116 -43.209 -14.178
115 "MD" 6.633 -44.569 -13.834
116 "MD" 9.418 -44.262 -14.426
117 "MD" 13.332 -43.317 -14.786
118 "MD" 16.305 -41.494 -15.473
119 "MD" 19.514 -41.258 -14.512
120 "MD" 22.031 -38.586 -16.195
121 "MD" 25.092 -36.626 -17.392
122 "MD" 27.854 -34.849 -18.653
123 "MD" 28.959 -32.207 -17.074
124 "MD" 31.605 -29.902 -17.392
125 "MD" 33.999 -26.99 -17.249
126 "MD" 35.764 -24.011 -19
127 "MD" 36.159 -20.795 -18.911
128 "MD" 36.325 -17.378 -20.668
129 "MD" 37.254 -14.326 -20.414
130 "MD" 38 -11.121 -21.645
131 "MD" 39.342 -7.873 -21.975
132 "MD" 39.218 -4.104 -22.242
133 "MD" 38.373 -0.878 -23.145
134 "MD" 39.101 2.649 -23.495
135 "MD" 38.667 6.946 -24.084
136 "MD" 37.926 9.96 -25.985
137 "MD" 38.666 13.452 -26.552
138 "MD" 37.074 16.368 -26.332
139 "MD" 34.435 19.479 -25.323
140 "MD" 33.528 22.537 -24.676
141 "MD" 32.906 25.7 -23.899
142 "MD" 32.254 28.95 -23.048
143 "MD" 31.042 32.052 -21.036
144 "MD" 29.78 35.378 -20.837
145 "MD" 29.909 38.206 -20.774
146 "MD" 28.82 41.75 -21.343
147 "MD" 28.014 45.171 -22.571
148 "MD" 27.287 48.555 -22.207
149 "MD" 25.799 51.653 -20.642
150 "MD" 24.446 54.426 -22.237
151 "MD" 22.8 57.008 -22.911
152 "MD" 21.172 60.107 -23.777
153 "MD" 20.286 63.717 -24.706
154 "MD" 19.585 66.801 -25.025
155 "MD" 19.446 70.062 -25.936
156 "MD" 19.502 73.748 -26.306
157 "MD" 18.914 76.695 -27.969
158 "MD" 17.581 79.565 -29.288
159 "MD" 15.373 82.778 -28.464
160 "MD" 14.334 85.609 -29.587
161 "MD" 14.831 88.391 -30.814
162 "MD" 12.363 90.976 -32.305
163 "MD" 10.612 93.804 -32.771
164 "MD" 11.08 97.356 -34.003
165 "MD" 10.537 100.694 -34.776
166 "MD" 10.675 103.92 -35.626
167 "MD" 8.992 109.743 -39.482
-19 "MD" 7.172 101.399 9.771
-18 "MD" 3.547 98.791 8.861
-17 "MD" 2.657 95.54 9.659
-16 "MD" 1.402 92.532 10.305
-15 "MD" -0.822 89.969 11.299
-14 "MD" -1.561 86.779 11.188
-13 "MD" -3.598 83.633 11.518
-12 "MD" -5.447 81.266 12.751
-11 "MD" -6.607 78.565 13.923
-10 "MD" -9.281 76.182 14.777
-9 "MD" -11.117 72.341 15.504
-8 "MD" -13.024 69.886 15.645
-7 "MD" -13.942 66.934 17.512
-6 "MD" -15.236 63.62 18.293
-5 "MD" -16.447 60.284 17.926
-4 "MD" -17.79 56.801 18.559
-3 "MD" -19.662 54.17 19.522
-2 "MD" -21.416 51.585 20.554
-1 "MD" -23.216 48.964 21.338
0 "MD" -25.552 46.455 20.846
1 "MD" -25.678 42.727 20.162
2 "MD" -27.862 40.085 19.302
3 "MD" -29.046 36.992 19.408
4 "MD" -30.075 33.64 19.807
5 "MD" -31.311 30.61 19.282
6 "MD" -32.712 27.216 20.38
7 "MD" -33.054 24.186 21.456
8 "MD" -34.444 21.181 23.686
9 "MD" -35.573 17.854 23.415
10 "MD" -36.855 14.571 24.138
11 "MD" -38.201 11.605 22.805
12 "MD" -40.44 8.61 22.331
13 "MD" -40.323 5.677 21.826
14 "MD" -39.484 2.139 20.867
15 "MD" -39.707 -0.885 21.208
16 "MD" -39.185 -4.189 20.011
17 "MD" -39.578 -7.806 20.237
18 "MD" -39.054 -11.05 19.649
19 "MD" -37.852 -13.946 19.331
20 "MD" -36.784 -16.379 18.16
21 "MD" -36.11 -19.99 17.834
22 "MD" -34.626 -23.124 16.26
23 "MD" -32.326 -25.683 15.589
24 "MD" -29.776 -27.506 14.166
25 "MD" -28.142 -29.79 13.453
26 "MD" -26.481 -32.041 14.188
27 "MD" -22.726 -33.864 13.777
28 "MD" -20.081 -36.413 14.487
29 "MD" -18.346 -39.82 15.26
30 "MD" -16.461 -42.908 15.898
31 "MD" -14.017 -44.579 15.404
32 "MD" -12.059 -47.167 15.537
33 "MD" -6.771 -46.786 14.993
34 "MD" -3.826 -46.25 13.999
35 "MD" 0.053 -46.188 13.791
36 "MD" 2.939 -44.822 14.448
37 "MD" 6.113 -43.417 14.509
38 "MD" 8.874 -41.236 14.281
39 "MD" 11.901 -40.199 14.33
40 "MD" 16.025 -38.56 14.931
41 "MD" 19.39 -37.131 15.424
42 "MD" 22.113 -35.697 14.781
43 "MD" 24.156 -33.046 14.647
44 "MD" 26.199 -30.59 13.746
45 "MD" 28.991 -29.056 12.549
46 "MD" 30.51 -26.335 13.105
47 "MD" 33.205 -23.662 12.434
48 "MD" 35.801 -21.603 12.028
49 "MD" 37.301 -18.664 10.469
50 "MD" 37.927 -14.752 10.777
51 "MD" 39.979 -12.177 10.093
52 "MD" 41.435 -9.663 9.036
53 "MD" 43.282 -7.146 7.149
54 "MD" 42.912 -3.869 5.841
55 "MD" 43.237 -0.253 6.014
56 "MD" 42.313 2.792 6.066
57 "MD" 41.728 6.076 6.105
58 "MD" 42.227 9.519 5.799
59 "MD" 41.005 12.322 5.206
60 "MD" 39.014 18.026 5.53
61 "MD" 37.095 20.177 6.071
62 "MD" 35.61 23.573 6.126
63 "MD" 33.742 26.624 5.417
64 "MD" 31.223 29.02 4.267
65 "MD" 28.11 30.569 3.624
66 "MD" 25.726 32.387 3.003
67 "MD" 22.434 33.842 3.588
68 "MD" 20.06 36.092 3.111
69 "MD" 17.047 37.307 2.199
70 "MD" 13.984 38.152 1.235
71 "MD" 9.896 38.657 1.662
72 "MD" 6.931 39.302 -0.114
73 "MD" 3.618 39.703 -0.283
74 "MD" 0.619 40.173 -1.479
75 "MD" -2.872 40.447 -1.466
76 "MD" -5.935 39.924 -1.566
77 "MD" -10.213 38.559 -1.516
78 "MD" -12.792 38.397 -2.606
79 "MD" -16.174 37.724 -2.792
80 "MD" -19.702 36.586 -3.989
81 "MD" -21.676 33.749 -3.168
82 "MD" -25.268 32.493 -3.065
83 "MD" -28.14 30.889 -3.66
84 "MD" -31.546 28.623 -3.808
85 "MD" -33.611 26.7 -4.893
86 "MD" -36.12 24.279 -4.633
87 "MD" -37.379 20.857 -4.898
88 "MD" -39.246 17.919 -5.016
89 "MD" -39.904 14.528 -5.176
90 "MD" -41.258 11.737 -5.498
91 "MD" -41.389 8.137 -5.14
92 "MD" -42.225 5.17 -5.259
93 "MD" -42.945 2.12 -6.169
94 "MD" -42.742 -0.916 -7.559
95 "MD" -41.675 -4.113 -7.823
96 "MD" -41.095 -6.939 -10.592
97 "MD" -39.444 -10.59 -10.522
98 "MD" -38.782 -13.702 -11.618
99 "MD" -38.094 -17.389 -12.337
100 "MD" -36.201 -21.225 -12.095
101 "MD" -33.787 -23.327 -13.614
102 "MD" -31.175 -25.54 -13.28
103 "MD" -28.917 -28.71 -13.347
104 "MD" -26.065 -30.65 -13.265
105 "MD" -22.808 -32.175 -13.313
106 "MD" -20.208 -34.167 -14.096
107 "MD" -17.631 -37.075 -13.431
108 "MD" -14.424 -37.894 -13.981
109 "MD" -12.226 -40.074 -12.865
110 "MD" -7.711 -39.771 -14.033
111 "MD" -4.677 -41.515 -15.029
112 "MD" -1.973 -41.856 -14.569
113 "MD" 1.024 -43.041 -14.993
114 "MD" 4.18 -43.289 -15.153
115 "MD" 7.862 -44.741 -15.043
116 "MD" 10.805 -45.095 -15.88
117 "MD" 14.824 -43.428 -16.497
118 "MD" 17.254 -41.548 -16.496
119 "MD" 20.302 -40.854 -14.688
120 "MD" 23.553 -38.858 -16.048
121 "MD" 26.115 -36.795 -16.061
122 "MD" 28.744 -34.58 -17.044
123 "MD" 30.515 -31.615 -15.592
124 "MD" 32.828 -29.341 -15.503
125 "MD" 35.288 -26.875 -15.625
126 "MD" 35.952 -23.614 -16.377
127 "MD" 36.207 -20.4 -17.646
128 "MD" 36.198 -16.864 -18.907
129 "MD" 37.023 -14.046 -19.064
130 "MD" 38.862 -11.251 -19.543
131 "MD" 38.473 -7.789 -20.685
132 "MD" 39.801 -3.812 -21.501
133 "MD" 39.802 -0.218 -20.821
134 "MD" 38.984 2.892 -20.499
135 "MD" 38.482 6.146 -21.821
136 "MD" 36.976 9.265 -22.881
137 "MD" 37.941 12.54 -23.687
138 "MD" 36.281 14.989 -24.118
139 "MD" 33.867 17.488 -24.506
140 "MD" 32.87 20.883 -23.86
141 "MD" 32.85 23.745 -22.433
142 "MD" 32.307 27.141 -21.812
143 "MD" 31.742 30.097 -20.775
144 "MD" 31.542 33.14 -21.161
145 "MD" 30.699 36.474 -21.778
146 "MD" 30.242 39.709 -21.822
147 "MD" 28.359 42.989 -22.453
148 "MD" 28.509 46.53 -23.153
149 "MD" 28.239 49.736 -21.53
150 "MD" 26.613 52.22 -23.63
151 "MD" 25.339 55.665 -23.708
152 "MD" 25.411 58.756 -24.102
153 "MD" 27.28 62.488 -24.456
154 "MD" 28.126 65.733 -23.734
155 "MD" 27.859 68.3 -26.52
156 "MD" 29.417 71.539 -28.017
157 "MD" 30.608 74.347 -29.569
158 "MD" 31.113 77.26 -30.795
159 "MD" 31.234 80.915 -30.618
160 "MD" 31.93 83.97 -31.002
161 "MD" 33.193 87.224 -32.197
162 "MD" 33.123 90.122 -32.659
163 "MD" 32.903 93.751 -33.206
164 "MD" 34.299 97.205 -33.678
165 "MD" 35.59 100.819 -34.983
166 "MD" 35.007 103.902 -36.288
167 "MD" 32.641 105.652 -38.511
-19 "MD" 25.683 82.11 20.037
-18 "MD" 21.345 82.084 18.476
-17 "MD" 17.762 80.676 17.767
-16 "MD" 14.436 79.609 18.682
-15 "MD" 11.662 77.975 19.116
-14 "MD" 9.167 75.554 18.885
-13 "MD" 7.441 73.03 19.786
-12 "MD" 4.158 71.16 18.404
-11 "MD" 1.789 69.044 19.244
-10 "MD" -1.51 67.273 19.356
-9 "MD" -3.6 64.799 18.069
-8 "MD" -6.255 62.268 17.796
-7 "MD" -7.582 59.884 17.469
-6 "MD" -10.733 58.146 16.957
-5 "MD" -13.233 55.769 15.981
-4 "MD" -15.152 53.075 16.683
-3 "MD" -17.112 50.747 18.307
-2 "MD" -19.239 48.707 19.239
-1 "MD" -21.673 46.249 20.651
0 "MD" -24.062 44.286 20.138
1 "MD" -26.152 41.599 20.203
2 "MD" -27.541 38.751 19.616
3 "MD" -28.747 35.373 19.639
4 "MD" -30.128 32.688 20.898
5 "MD" -31.848 29.846 19.984
6 "MD" -32.726 26.32 20.878
7 "MD" -33.591 22.606 22.189
8 "MD" -34.924 19.815 23.392
9 "MD" -37.18 17.633 22.269
10 "MD" -37.609 14.038 23.387
11 "MD" -38.915 10.814 23.04
12 "MD" -39.217 7.04 22.262
13 "MD" -39.99 4.343 22.276
14 "MD" -39.864 1.039 21.376
15 "MD" -39.516 -2.565 22.502
16 "MD" -39.491 -5.952 21.585
17 "MD" -39.204 -9.497 19.905
18 "MD" -39.04 -12.75 18.713
19 "MD" -37.318 -15.288 18.292
20 "MD" -36.161 -18.713 18.022
21 "MD" -34.954 -20.981 15.848
22 "MD" -34.342 -24.067 14.798
23 "MD" -31.826 -26.744 13.661
24 "MD" -30.032 -28.553 12.74
25 "MD" -27.825 -30.436 11.886
26 "MD" -25.425 -33.248 12.961
27 "MD" -22.513 -34.73 12.924
28 "MD" -19.767 -37.359 14.188
29 "MD" -18.265 -40.245 14.939
30 "MD" -15.721 -44.114 15.289
31 "MD" -13.73 -47.138 15.793
32 "MD" -10.657 -48.27 14.66
33 "MD" -6.018 -48.414 14.719
34 "MD" -2.893 -47.555 14.664
35 "MD" -0.024 -47.548 13.439
36 "MD" 2.749 -45.837 13.023
37 "MD" 5.96 -44.037 12.81
38 "MD" 9.856 -42.004 13.758
39 "MD" 12.397 -40.174 14.436
40 "MD" 15.826 -38.534 14.557
41 "MD" 19.213 -36.795 14.556
42 "MD" 22.285 -35.128 14.031
43 "MD" 24.437 -32.69 13.584
44 "MD" 26.08 -30.053 13.684
45 "MD" 29.282 -29.15 12.693
46 "MD" 30.978 -26.785 12.347
47 "MD" 33.599 -23.649 12.496
48 "MD" 36.553 -21.411 12.053
49 "MD" 38.041 -19.191 10.528
50 "MD" 38.227 -14.964 10.842
51 "MD" 39.13 -11.67 10.591
52 "MD" 39.981 -8.899 9.227
53 "MD" 41.275 -5.975 7.42
54 "MD" 41.139 -3.187 5.513
55 "MD" 41.971 -0.019 4.827
56 "MD" 41.916 3.436 3.595
57 "MD" 41.634 6.266 3.832
58 "MD" 42.084 9.747 3.916
59 "MD" 41.179 13.331 3.055
60 "MD" 39.356 19.25 4.05
61 "MD" 36.765 21.408 4.45
62 "MD" 35.37 24.373 4.063
63 "MD" 33.569 26.887 4.017
64 "MD" 30.53 28.6 3.462
65 "MD" 28.523 30.752 2.19
66 "MD" 25.854 32.483 2.034
67 "MD" 22.835 33.913 2.764
68 "MD" 19.753 36.178 2.024
69 "MD" 16.955 36.989 2.719
70 "MD" 13.655 37.254 2.608
71 "MD" 9.836 38.268 2.471
72 "MD" 6.686 39.391 1.266
73 "MD" 3.429 41.181 1.34
74 "MD" 0.125 40.883 0.943
75 "MD" -2.831 40.375 0.5
76 "MD" -6.164 39.13 0.273
77 "MD" -9.025 38.729 0.078
78 "MD" -12.416 38.799 -1.428
79 "MD" -16.011 37.212 -1.34
80 "MD" -19.664 36.804 -3.122
81 "MD" -21.647 34.275 -2.489
82 "MD" -24.967 33.15 -2.481
83 "MD" -27.91 31.129 -2.866
84 "MD" -31.019 29.572 -3.63
85 "MD" -33.202 27.94 -5.017
86 "MD" -35.236 25.329 -4.551
87 "MD" -37.107 22.02 -6.1
88 "MD" -38.852 18.813 -6.025
89 "MD" -40.104 14.868 -5.869
90 "MD" -41.114 12.095 -5.935
91 "MD" -41.506 8.559 -5.943
92 "MD" -42.398 4.924 -6.749
93 "MD" -43.328 1.671 -6.964
94 "MD" -41.876 -1.004 -8.843
95 "MD" -42.258 -4.297 -10.102
96 "MD" -40.622 -7.079 -12.4
97 "MD" -39.299 -10.055 -12.285
98 "MD" -38.2 -13.327 -13.787
99 "MD" -38.418 -17.354 -13.585
100 "MD" -37.339 -19.818 -14.911
101 "MD" -33.586 -23.074 -14.263
102 "MD" -31.666 -26.371 -14.079
103 "MD" -29.707 -28.891 -14.021
104 "MD" -27.469 -31.884 -14.475
105 "MD" -24.814 -33.567 -13.855
106 "MD" -22.07 -35.058 -13.77
107 "MD" -19.225 -36.875 -14.514
108 "MD" -15.659 -37.344 -13.441
109 "MD" -13.515 -39.344 -12.705
110 "MD" -9.38 -39.703 -13.19
111 "MD" -6.652 -41.439 -14.484
112 "MD" -3.252 -41.214 -12.982
113 "MD" -0.48 -42.447 -13.438
114 "MD" 3.436 -44.104 -13.974
115 "MD" 6.631 -44.484 -15.567
116 "MD" 9.855 -45.314 -16.496
117 "MD" 12.948 -44.285 -15.078
118 "MD" 15.92 -42.97 -14.441
119 "MD" 18.827 -41.517 -14.814
120 "MD" 22.507 -40.931 -14.751
121 "MD" 25.36 -37.741 -14.814
122 "MD" 27.828 -36.164 -16.139
123 "MD" 29.169 -32.635 -15.243
124 "MD" 32.173 -30.105 -14.957
125 "MD" 33.725 -27.584 -15.553
126 "MD" 34.861 -24.683 -16.567
127 "MD" 35.995 -21.471 -17.254
128 "MD" 35.835 -16.881 -19.089
129 "MD" 36.685 -13.516 -18.876
130 "MD" 38.225 -11.24 -18.387
131 "MD" 37.882 -7.93 -19.665
132 "MD" 39.164 -4.139 -21.094
133 "MD" 38.65 -1.204 -20.514
134 "MD" 39.589 2.284 -21.173
135 "MD" 39.848 5.354 -22.735
136 "MD" 39.168 8.587 -23.22
137 "MD" 38.387 11.614 -23.649
138 "MD" 37.709 14.704 -24.685
139 "MD" 35.284 17.625 -23.741
140 "MD" 33.793 20.742 -23.716
141 "MD" 32.697 23.715 -22.746
142 "MD" 31.256 26.991 -22.342
143 "MD" 31.021 30.032 -21.403
144 "MD" 29.864 33.106 -21.733
145 "MD" 28.318 36.275 -22.483
146 "MD" 28.193 39.644 -22.62
147 "MD" 26.927 42.582 -23.006
148 "MD" 26.711 46.521 -23.842
149 "MD" 25.644 50.051 -23.282
150 "MD" 24.679 52.477 -25.159
151 "MD" 23.287 55.296 -25.537
152 "MD" 22.818 58.152 -25.779
153 "MD" 22.824 62.455 -24.74
154 "MD" 23.344 65.319 -26.039
155 "MD" 23.555 68.076 -27.35
156 "MD" 24.34 71.962 -27.703
157 "MD" 23.514 73.884 -29.545
158 "MD" 21.947 76.565 -31.667
159 "MD" 21.302 79.726 -32.835
160 "MD" 21.057 82.825 -32.779
161 "MD" 19.656 84.819 -35.564
162 "MD" 19.787 88.51 -35.728
163 "MD" 17.898 91.643 -36.333
164 "MD" 17.263 95.003 -37.487
165 "MD" 16.178 97.962 -39.382
166 "MD" 15.066 100.317 -40.959
167 "MD" 12.778 100.888 -43.634
-19 "MD" 12.236 88.666 17.83
-18 "MD" 12.906 90.682 18.446
-17 "MD" 10.247 88.922 18.144
-16 "MD" 8.059 86.023 19.279
-15 "MD" 5.872 83.992 20.288
-14 "MD" 2.556 82.037 20.931
-13 "MD" -0.185 80.193 20.555
-12 "MD" -2.498 77.391 21.333
-11 "MD" -4.91 75.466 22.117
-10 "MD" -7.629 73.391 21.729
-9 "MD" -9.688 70.413 20.402
-8 "MD" -10.826 67.497 18.19
-7 "MD" -13.135 64.991 18.31
-6 "MD" -15.198 62.301 17.884
-5 "MD" -16.823 59.291 17.87
-4 "MD" -18.163 56.539 19.377
-3 "MD" -20.185 53.856 20.556
-2 "MD" -22.743 51.479 20.935
-1 "MD" -23.478 48.566 21.517
0 "MD" -25.682 45.689 20.682
1 "MD" -28.415 42.914 19.677
2 "MD" -30.068 39.805 19.111
3 "MD" -31.769 37.031 18.462
4 "MD" -31.927 33.518 19.65
5 "MD" -33.29 30.519 18.632
6 "MD" -33.832 27.279 19.952
7 "MD" -34.734 24.179 21.178
8 "MD" -35.83 21.21 23.137
9 "MD" -36.101 18.078 23.003
10 "MD" -37.418 14.974 23.052
11 "MD" -38.233 11.662 22.908
12 "MD" -39.17 8.73 21.747
13 "MD" -39.47 5.271 20.566
14 "MD" -38.926 2.08 21.036
15 "MD" -39.362 -1.345 19.849
16 "MD" -39.515 -4.945 19.201
17 "MD" -39.113 -8.59 17.8
18 "MD" -39.809 -11.711 15.87
19 "MD" -37.868 -14.75 16.513
20 "MD" -36.695 -18.102 17.213
21 "MD" -35.917 -20.818 16.49
22 "MD" -34.02 -23.973 13.606
23 "MD" -31.472 -26.371 13.067
24 "MD" -29.792 -28.596 12.202
25 "MD" -27.784 -31.35 12.24
26 "MD" -25.565 -34.774 13.473
27 "MD" -22.055 -35.646 11.983
28 "MD" -19.513 -38.05 12.594
29 "MD" -17.204 -40.716 13.817
30 "MD" -15.583 -44.48 13.956
31 "MD" -13.262 -47.126 14.04
32 "MD" -10.725 -48.867 13.164
33 "MD" -6.474 -48.227 12.665
34 "MD" -2.412 -47.244 13.049
35 "MD" 1.137 -46.875 13.376
36 "MD" 3.163 -44.828 12.302
37 "MD" 6.897 -43.892 13.273
38 "MD" 9.747 -42.75 13.425
39 "MD" 12.251 -40.836 13.244
40 "MD" 15.556 -39.623 13.565
41 "MD" 19.231 -38.578 13.535
42 "MD" 21.28 -36.007 13.713
43 "MD" 23.238 -33.257 13.75
44 "MD" 25.787 -31.259 13.448
45 "MD" 28.509 -28.81 12.426
46 "MD" 30.383 -26.049 12.107
47 "MD" 33.053 -23.924 11.679
48 "MD" 35.672 -22.136 10.947
49 "MD" 37.151 -19.58 9.966
50 "MD" 37.874 -15.902 9.603
51 "MD" 39.741 -12.536 8.89
52 "MD" 40.794 -9.797 7.962
53 "MD" 41.706 -6.67 6.421
54 "MD" 42.902 -3.678 5.647
55 "MD" 42.826 -0.447 5.077
56 "MD" 42.558 2.669 4.504
57 "MD" 42.314 6.132 4.013
58 "MD" 42.696 9.347 4.111
59 "MD" 41.326 12.617 3.748
60 "MD" 39.944 18.625 4.171
61 "MD" 37.292 20.961 5.035
62 "MD" 35.578 23.271 4.313
63 "MD" 33.658 26.359 4.099
64 "MD" 30.417 27.3 3.755
65 "MD" 28.015 29.786 2.885
66 "MD" 25.513 32.126 1.911
67 "MD" 21.926 33.559 2.373
68 "MD" 19.552 35.945 1.821
69 "MD" 16.969 37.122 2.131
70 "MD" 13.621 37.447 1.891
71 "MD" 9.865 37.881 1.883
72 "MD" 7.061 38.466 1.413
73 "MD" 3.278 38.909 0.665
74 "MD" 0.586 39.424 0.064
75 "MD" -2.522 39.607 -0.526
76 "MD" -5.683 38.205 -2.213
77 "MD" -8.989 38.052 -1.604
78 "MD" -13.014 37.952 -2.492
79 "MD" -15.82 36.967 -2.089
80 "MD" -19.341 37.181 -3.041
81 "MD" -21.642 33.874 -3.161
82 "MD" -24.697 32.378 -3.325
83 "MD" -27.344 30.537 -4.193
84 "MD" -30.123 28.181 -5.031
85 "MD" -32.933 26.939 -6.157
86 "MD" -35.413 25.283 -6.894
87 "MD" -37.266 21.289 -6.505
88 "MD" -38.806 17.689 -6.284
89 "MD" -39.574 14.565 -6.466
90 "MD" -40.875 11.752 -6.485
91 "MD" -41.411 7.65 -7.103
92 "MD" -42.711 4.408 -7.584
93 "MD" -42.112 1.062 -9.07
94 "MD" -42.547 -2.121 -10.21
95 "MD" -43.48 -5.18 -10.799
96 "MD" -41.442 -7.964 -12.652
97 "MD" -39.482 -11.579 -12.934
98 "MD" -37.934 -14.657 -13.622
99 "MD" -38.258 -18.179 -13.527
100 "MD" -36.509 -21.28 -15.303
101 "MD" -33.733 -22.908 -14.895
102 "MD" -31.135 -25.84 -14.668
103 "MD" -28.137 -28.58 -15.616
104 "MD" -26.152 -31.733 -15.259
105 "MD" -22.554 -32.595 -14.266
106 "MD" -20.661 -35.242 -13.484
107 "MD" -17.118 -35.915 -12.946
108 "MD" -14.103 -37.368 -14.109
109 "MD" -11.765 -39.825 -12.345
110 "MD" -7.88 -40.091 -13.376
111 "MD" -4.915 -41.999 -14.174
112 "MD" -1.444 -41.691 -13.26
113 "MD" 1.294 -42.939 -13.741
114 "MD" 4.941 -44.657 -13.975
115 "MD" 8.439 -46.239 -15.674
116 "MD" 11.803 -45.522 -15.791
117 "MD" 14.502 -43.52 -14.411
118 "MD" 17.7 -42.358 -14.675
119 "MD" 20.051 -40.644 -14.266
120 "MD" 22.836 -38.257 -15.698
121 "MD" 25.968 -36.676 -17.078
122 "MD" 29.109 -35.317 -17.993
123 "MD" 30.913 -32.143 -16.646
124 "MD" 33.005 -29.413 -15.721
125 "MD" 33.975 -25.893 -16.311
126 "MD" 36.619 -23.136 -15.71
127 "MD" 37.088 -19.688 -17.237
128 "MD" 37.687 -16.28 -17.354
129 "MD" 37.766 -12.639 -17.511
130 "MD" 39.526 -10.195 -18.001
131 "MD" 38.646 -6.396 -18.988
132 "MD" 39.504 -2.781 -19.736
133 "MD" 39.381 -0.03 -21.584
134 "MD" 39.426 3.16 -20.959
135 "MD" 40.175 6.847 -22.233
136 "MD" 39.306 10.519 -23.334
137 "MD" 39.254 13.49 -24.446
138 "MD" 37.845 16.608 -25.162
139 "MD" 36.839 19.669 -25.443
140 "MD" 36.792 22.774 -23.894
141 "MD" 35.03 25.4 -23.11
142 "MD" 33.471 28.592 -22.239
143 "MD" 33.475 31.875 -21.089
144 "MD" 32.181 35.151 -21.017
145 "MD" 30.53 38.253 -21.416
146 "MD" 30.427 42.15 -21.384
147 "MD" 29.22 45.173 -21.519
148 "MD" 28.249 48.706 -21.322
149 "MD" 25.8 51.322 -19.764
150 "MD" 24.722 53.835 -21.248
151 "MD" 22.705 56.417 -21.151
152 "MD" 19.838 58.265 -21.76
153 "MD" 18.282 62.147 -22.262
154 "MD" 17.028 65.23 -23.275
155 "MD" 15.263 67.362 -25.594
156 "MD" 13.446 70.05 -25.945
157 "MD" 12.458 73.584 -26.163
158 "MD" 10.56 76.581 -27.057
159 "MD" 9.068 79.474 -27.789
160 "MD" 7.506 83.146 -26.691
161 "MD" 5.804 85.462 -27.315
162 "MD" 3.849 88.341 -27.536
163 "MD" 3.201 91.999 -26.997
164 "MD" 3.959 95.35 -27.121
165 "MD" 4.229 99.374 -28.677
166 "MD" 4.026 102.052 -29.608
167 "MD" 3.367 104.926 -31.855
-19 "MD" 16.482 86.356 5.442
-18 "MD" 15.013 88.07 6.498
-17 "MD" 13.64 85.438 8.439
-16 "MD" 11.986 82.959 8.6
-15 "MD" 8.947 80.793 9.574
-14 "MD" 6.251 77.95 9.639
-13 "MD" 4.198 74.815 10.094
-12 "MD" 1.865 73.053 11.212
-11 "MD" -0.021 70.979 13.051
-10 "MD" -3.341 69.273 13.021
-9 "MD" -5.641 67.12 13.754
-8 "MD" -7.063 63.662 15.203
-7 "MD" -8.826 61.842 16.399
-6 "MD" -11.082 59.47 16.591
-5 "MD" -13.777 56.799 17.33
-4 "MD" -16.157 54.158 17.812
-3 "MD" -18.147 51.926 19.452
-2 "MD" -20.345 49.859 20.738
-1 "MD" -22.077 47.13 19.816
0 "MD" -24.302 44.818 19.072
1 "MD" -26.873 43.059 19.565
2 "MD" -28.86 40.327 19.16
3 "MD" -30.662 36.706 19.195
4 "MD" -31.034 33.252 20.174
5 "MD" -32.462 30.358 19.808
6 "MD" -32.96 26.458 20.722
7 "MD" -34.146 22.832 22.478
8 "MD" -35.209 19.866 22.873
9 "MD" -35.158 16.932 24.643
10 "MD" -36.863 14.122 23.64
11 "MD" -39.275 11.736 23.083
12 "MD" -39.989 8.33 22.734
13 "MD" -40.809 4.967 22.567
14 "MD" -40.628 1.446 22.423
15 "MD" -40.285 -2.564 23.473
16 "MD" -40.32 -5.555 22.151
17 "MD" -38.845 -8.339 19.642
18 "MD" -38.445 -12.453 18.597
19 "MD" -36.591 -15.042 17.692
20 "MD" -35.048 -17.712 16.897
21 "MD" -34.096 -22.267 17.182
22 "MD" -33.185 -25.013 15.334
23 "MD" -30.5 -27.175 14.64
24 "MD" -29.272 -30.423 12.818
25 "MD" -26.901 -32.462 13.51
26 "MD" -24.401 -34.776 14.272
27 "MD" -21.148 -35.81 13.86
28 "MD" -18.997 -38.15 14.107
29 "MD" -16.78 -41.202 15.04
30 "MD" -14.841 -44.669 15.058
31 "MD" -12.863 -47.254 15.494
32 "MD" -10.394 -48.794 14.285
33 "MD" -6.099 -48.665 13.42
34 "MD" -2.486 -48.295 13.575
35 "MD" 1.386 -48.308 13.926
36 "MD" 4.043 -44.995 14.024
37 "MD" 6.37 -43.154 13.591
38 "MD" 9.645 -41.719 13.931
39 "MD" 12.278 -39.753 13.802
40 "MD" 16.003 -38.416 14.795
41 "MD" 19.085 -36.775 14.196
42 "MD" 22.203 -35.397 14.662
43 "MD" 24.182 -32.754 14.079
44 "MD" 25.778 -30.484 14
45 "MD" 29.21 -29.203 13.052
46 "MD" 31.035 -26.683 12.373
47 "MD" 33.24 -23.822 12.203
48 "MD" 35.768 -21.782 10.66
49 "MD" 37.914 -19.078 10.587
50 "MD" 38.688 -15.717 11.231
51 "MD" 40.115 -12.845 10.253
52 "MD" 42.291 -9.789 9.331
53 "MD" 43.232 -6.998 7.731
54 "MD" 43.146 -4.23 6.211
55 "MD" 42.814 0.124 6.263
56 "MD" 42.703 2.672 4.728
57 "MD" 41.474 5.991 4.595
58 "MD" 41.962 9.411 4.547
59 "MD" 39.999 12.122 3.829
60 "MD" 40.49 17.881 1.29
61 "MD" 36.843 21.391 4.249
62 "MD" 35.638 23.817 4.14
63 "MD" 34.103 27.542 4.123
64 "MD" 30.836 28.871 3.263
65 "MD" 28.113 30.571 2.339
66 "MD" 25.733 31.961 2.259
67 "MD" 22.865 33.469 2.672
68 "MD" 19.816 35.443 2.254
69 "MD" 16.803 36.349 1.572
70 "MD" 13.516 37.314 1.494
71 "MD" 9.998 37.878 1.527
72 "MD" 7.071 39.052 1.407
73 "MD" 3.469 38.911 0.517
74 "MD" 0.729 40.203 0.24
75 "MD" -3.011 39.427 0.042
76 "MD" -5.69 38.431 -0.333
77 "MD" -9.302 37.713 0.136
78 "MD" -13.054 37.722 -0.511
79 "MD" -16.57 36.535 -2.131
80 "MD" -20.494 36.21 -3.089
81 "MD" -22.091 33.504 -2.711
82 "MD" -25.089 32.279 -2.718
83 "MD" -28.407 30.452 -3.479
84 "MD" -31.606 28.284 -3.563
85 "MD" -32.728 25.338 -4.943
86 "MD" -36.252 23.333 -5.913
87 "MD" -37.806 19.957 -4.971
88 "MD" -39.875 17.255 -6.059
89 "MD" -40.116 14.402 -5.794
90 "MD" -41.343 10.891 -5.725
91 "MD" -41.338 7.568 -6.009
92 "MD" -42.094 4.043 -6.694
93 "MD" -41.979 1.753 -8.402
94 "MD" -42.932 -1.456 -9.903
95 "MD" -43.432 -4.719 -10.543
96 "MD" -42.09 -7.07 -12.156
97 "MD" -39.953 -10.167 -12.452
98 "MD" -38.785 -13.647 -12.773
99 "MD" -37.904 -17.491 -12.3
100 "MD" -37.105 -20.765 -13.209
101 "MD" -33.192 -22.586 -13.439
102 "MD" -31.305 -25.63 -13.671
103 "MD" -29.397 -28.896 -13.787
104 "MD" -26.365 -30.623 -13.264
105 "MD" -23.621 -32.22 -12.522
106 "MD" -21.274 -34.574 -12.972
107 "MD" -18.405 -35.978 -13.314
108 "MD" -14.956 -37.071 -14.129
109 "MD" -12.647 -39.073 -12.805
110 "MD" -8.977 -39.644 -13.915
111 "MD" -6.259 -41.815 -14.774
112 "MD" -2.899 -41.526 -13.868
113 "MD" -0.359 -43.626 -13.336
114 "MD" 2.915 -44.654 -14.471
115 "MD" 6.752 -46.379 -15.104
116 "MD" 9.88 -46.197 -15.915
117 "MD" 12.714 -44.401 -16.331
118 "MD" 15.554 -41.954 -17.161
119 "MD" 18.749 -41.785 -16.105
120 "MD" 21.779 -40.141 -16.966
121 "MD" 25.008 -37.791 -16.165
122 "MD" 28.02 -36.716 -17.26
123 "MD" 29.37 -33.266 -16.219
124 "MD" 30.324 -29.383 -16.058
125 "MD" 32.423 -26.455 -16.819
126 "MD" 35.084 -24.184 -17.373
127 "MD" 35.385 -21.132 -18.842
128 "MD" 35.489 -17.13 -20.057
129 "MD" 36.277 -13.397 -20.846
130 "MD" 37.793 -10.823 -22.2
131 "MD" 39.097 -7.965 -21.753
132 "MD" 38.952 -4.34 -22.184
133 "MD" 39.77 -1.308 -22.819
134 "MD" 39.606 2.112 -21.636
135 "MD" 40.377 5.53 -22.345
136 "MD" 39.714 8.5 -22.198
137 "MD" 38.005 11.933 -22.089
138 "MD" 36.875 14.65 -22.759
139 "MD" 34.696 17.354 -23.651
140 "MD" 32.832 20.329 -23.99
141 "MD" 33.098 23.675 -22.776
142 "MD" 32.01 27.328 -22.339
143 "MD" 32.713 30.474 -20.898
144 "MD" 32.851 33.623 -20.164
145 "MD" 32.236 37.062 -20.288
146 "MD" 32.644 40.098 -20.542
147 "MD" 30.382 43.208 -20.406
148 "MD" 31.515 46.868 -20.322
149 "MD" 30.727 50.446 -18.838
150 "MD" 29.857 53.339 -20.975
151 "MD" 29.493 56.759 -20.735
152 "MD" 29.554 59.817 -21.546
153 "MD" 31.35 63.694 -19.882
154 "MD" 32.412 67.149 -19.287
155 "MD" 32.831 69.597 -21.692
156 "MD" 34.144 72.97 -21.581
157 "MD" 33.696 75.706 -23.489
158 "MD" 33.22 78.081 -26.336
159 "MD" 33.355 81.36 -28.066
160 "MD" 33.332 83.611 -31.024
161 "MD" 34.721 85.809 -32.709
162 "MD" 34.973 88.258 -35.086
163 "MD" 34.863 90.639 -37.212
164 "MD" 36.182 93.767 -38.551
165 "MD" 37.622 96.191 -41.089
166 "MD" 38.605 98.815 -42.732
167 "MD" 35.323 107.964 -41.127
-19 "MD" 19.967 77.685 30.26
-18 "MD" 18.071 79.285 30.948
-17 "MD" 16.265 76.738 28.633
-16 "MD" 13.963 75.125 27.068
-15 "MD" 11.719 73.778 25.447
-14 "MD" 9.116 71.911 23.902
-13 "MD" 5.42 70.765 23.534
-12 "MD" 2.839 69.47 22.579
-11 "MD" 0.315 67.938 21.323
-10 "MD" -2.797 67.418 21.457
-9 "MD" -5.758 66.206 19.346
-8 "MD" -7.768 63.545 18.568
-7 "MD" -9.896 62.278 17.438
-6 "MD" -12.67 60.789 16.263
-5 "MD" -14.814 57.292 16.066
-4 "MD" -16.799 54.822 17.236
-3 "MD" -19.094 52.18 18.313
-2 "MD" -21.556 50.114 19.331
-1 "MD" -23.444 47.67 18.237
0 "MD" -25.74 45.017 19.362
1 "MD" -27.616 42.181 19.795
2 "MD" -29.143 39.417 18.831
3 "MD" -30.673 36.882 18.745
4 "MD" -31.031 33.02 19.39
5 "MD" -32.262 29.834 19.159
6 "MD" -33.23 26.774 20.165
7 "MD" -34.191 23.603 20.827
8 "MD" -36.297 20.825 20.115
9 "MD" -36.521 17.606 20.625
10 "MD" -38.114 14.434 21.642
11 "MD" -39.001 11.747 20.767
12 "MD" -40.008 8.349 21.169
13 "MD" -40.337 4.726 19.737
14 "MD" -39.913 1.67 19.224
15 "MD" -40.403 -1.343 20.186
16 "MD" -39.865 -5.038 17.778
17 "MD" -40.337 -8.55 17.745
18 "MD" -39.32 -11.974 18.439
19 "MD" -37.734 -15.422 17.595
20 "MD" -36.115 -18.19 18.124
21 "MD" -35.35 -20.943 17.037
22 "MD" -34.286 -24.049 16.397
23 "MD" -32.904 -26.833 14.502
24 "MD" -31.046 -29.354 13.164
25 "MD" -28.103 -30.994 14.276
26 "MD" -26.552 -33.635 14.033
27 "MD" -22.815 -36.114 14.581
28 "MD" -20.356 -38.186 15.028
29 "MD" -18.184 -40.85 16.05
30 "MD" -15.536 -44.742 16.314
31 "MD" -13.177 -46.911 16.37
32 "MD" -10.483 -48.612 15.41
33 "MD" -6.042 -51.064 16.221
34 "MD" -2.437 -47.187 16.844
35 "MD" 0.595 -46.586 16.217
36 "MD" 2.631 -44.481 15.736
37 "MD" 5.87 -43.016 15.646
38 "MD" 9.011 -41.924 14.861
39 "MD" 11.669 -40.498 14.678
40 "MD" 15.633 -39.011 14.936
41 "MD" 18.953 -37.555 15.349
42 "MD" 21.156 -34.575 13.265
43 "MD" 23.895 -32.039 13.381
44 "MD" 26.506 -30.559 13.533
45 "MD" 29.062 -28.578 12.441
46 "MD" 30.855 -25.897 12.458
47 "MD" 33.523 -23.678 12.183
48 "MD" 36.081 -21.786 12.048
49 "MD" 37.288 -19.066 10.51
50 "MD" 37.827 -15.468 10.6
51 "MD" 39.598 -12.502 9.753
52 "MD" 41.597 -9.612 8.699
53 "MD" 42.686 -6.738 7.456
54 "MD" 43.179 -3.107 6.376
55 "MD" 42.493 0.145 6.177
56 "MD" 42.243 3.182 5.713
57 "MD" 41.95 7.017 5.518
58 "MD" 42.048 10.444 4.663
59 "MD" 41.024 13.376 4.187
60 "MD" 39.763 18.443 4.8
61 "MD" 37.58 21.021 4.641
62 "MD" 36.097 24.388 5.204
63 "MD" 33.716 27.115 4.845
64 "MD" 30.632 28.044 4.507
65 "MD" 28.266 30.336 3.565
66 "MD" 25.775 32.495 3.015
67 "MD" 22.419 33.412 3.409
68 "MD" 19.822 35.511 2.716
69 "MD" 16.954 36.874 2.555
70 "MD" 13.342 37.298 1.884
71 "MD" 9.535 38.481 1.59
72 "MD" 6.552 38.8 -0.089
73 "MD" 3.23 39.399 0.884
74 "MD" 0.174 39.487 -0.108
75 "MD" -3.318 39.561 -0.156
76 "MD" -6.17 39.476 -1.234
77 "MD" -9.342 38.829 -1.21
78 "MD" -12.642 37.962 -1.259
79 "MD" -16.15 36.282 -1.256
80 "MD" -19.552 36.594 -3.052
81 "MD" -21.457 33.936 -2.972
82 "MD" -24.383 32.314 -3.345
83 "MD" -28.956 30.948 -3.743
84 "MD" -31.692 28.623 -4.233
85 "MD" -34.048 26.933 -5.426
86 "MD" -35.889 23.414 -4.758
87 "MD" -38.299 21.056 -6.233
88 "MD" -38.922 17.477 -6.315
89 "MD" -39.425 13.745 -6.524
90 "MD" -41.099 11.167 -6.906
91 "MD" -41.431 7.3 -6.955
92 "MD" -42.786 3.965 -7.382
93 "MD" -43.092 1.095 -8.268
94 "MD" -42.978 -1.776 -10.051
95 "MD" -44.266 -5.057 -10.563
96 "MD" -42.154 -7.882 -12.243
97 "MD" -40.243 -11.746 -12.482
98 "MD" -38.793 -14.151 -13.584
99 "MD" -38.402 -17.735 -13.113
100 "MD" -36.447 -21.143 -13.294
101 "MD" -33.043 -23.47 -12.55
102 "MD" -30.942 -26.601 -12.901
103 "MD" -28.95 -29.452 -13.136
104 "MD" -25.989 -31.929 -13.219
105 "MD" -23.662 -33.397 -12.594
106 "MD" -21.162 -34.914 -12.648
107 "MD" -18.238 -36.972 -12.708
108 "MD" -15.431 -38.34 -12.246
109 "MD" -12.235 -39.754 -11.554
110 "MD" -8.472 -39.828 -13.201
111 "MD" -6.084 -41.917 -14.821
112 "MD" -2.471 -41.55 -13.779
113 "MD" 0.549 -42.774 -14.068
114 "MD" 4.373 -43.646 -14.954
115 "MD" 7.534 -45.31 -16.428
116 "MD" 10.655 -45.77 -16.976
117 "MD" 13.457 -43.593 -16.784
118 "MD" 16.304 -42.029 -16.587
119 "MD" 19.361 -39.975 -15.968
120 "MD" 22.179 -38.474 -15.795
121 "MD" 24.181 -35.42 -16.173
122 "MD" 27.56 -33.81 -17.043
123 "MD" 29.475 -31.16 -15.126
124 "MD" 31.344 -27.931 -15.896
125 "MD" 34.493 -26.446 -16.698
126 "MD" 36.213 -23.148 -17.123
127 "MD" 36.706 -19.936 -18.405
128 "MD" 36.747 -16.786 -18.525
129 "MD" 37.928 -13.391 -19.202
130 "MD" 39.507 -10.222 -19.076
131 "MD" 38.953 -6.942 -20.452
132 "MD" 39.075 -3.622 -20.415
133 "MD" 38.973 -0.396 -21.613
134 "MD" 39.469 3.045 -21.773
135 "MD" 40.141 6.764 -22.813
136 "MD" 38.235 10.381 -23.394
137 "MD" 39.804 13.841 -23.534
138 "MD" 38.633 17.035 -24.104
139 "MD" 37.467 20.259 -23.533
140 "MD" 35.728 23.128 -22.667
141 "MD" 34.874 25.825 -20.681
142 "MD" 34.836 29.149 -19.104
143 "MD" 34.503 31.987 -18.762
144 "MD" 34.4 35.646 -18.273
145 "MD" 34.283 39.179 -18.908
146 "MD" 36.03 42.205 -18.339
147 "MD" 36.47 46.083 -19.089
148 "MD" 37.881 48.87 -18.312
149 "MD" 37.673 52.111 -16.342
150 "MD" 38.529 55.323 -17.794
151 "MD" 38.884 58.486 -17.236
152 "MD" 39.199 62.403 -17.65
153 "MD" 39.796 65.618 -17.25
154 "MD" 39.965 68.378 -17.228
155 "MD" 40.392 71.608 -17.526
156 "MD" 41.028 75.138 -16.597
157 "MD" 41.141 79.106 -17.744
158 "MD" 40.484 82.462 -17.892
159 "MD" 40.364 85.909 -17.33
160 "MD" 39.145 88.941 -18.021
161 "MD" 39.779 92.139 -17.972
162 "MD" 40.652 95.419 -17.031
163 "MD" 39.762 99.113 -16.958
164 "MD" 40.709 102.395 -16.406
165 "MD" 40.663 105.647 -16.869
166 "MD" 41.416 108.603 -17.618
167 "MD" 39.77 110.973 -19.247
-19 "MD" 13.948 89.657 21.512
-18 "MD" 14.202 90.617 22.481
-17 "MD" 12.583 87.068 23.386
-16 "MD" 11.803 84.054 22.891
-15 "MD" 9.198 81.803 22.687
-14 "MD" 7.509 79.1 23.564
-13 "MD" 5.309 76.074 24.655
-12 "MD" 2.94 73.4 24.366
-11 "MD" 0.58 72.365 24.426
-10 "MD" -2.092 69.864 24.814
-9 "MD" -4.728 67.063 23.511
-8 "MD" -6.573 64.259 23.2
-7 "MD" -8.317 62.344 21.723
-6 "MD" -10.432 59.465 20.941
-5 "MD" -12.137 56.8 20.882
-4 "MD" -14.053 54.178 20.846
-3 "MD" -16.059 50.83 21.298
-2 "MD" -18.882 49.736 21.308
-1 "MD" -20.854 46.597 21.077
0 "MD" -23.197 44.64 21.003
1 "MD" -25.306 42.016 20.754
2 "MD" -27.858 39.465 20.539
3 "MD" -29.778 36.991 20.326
4 "MD" -30.144 33.546 21.346
5 "MD" -31.634 30.807 20.366
6 "MD" -32.374 27.853 21.724
7 "MD" -33.237 24.163 22.937
8 "MD" -35.221 20.968 23.98
9 "MD" -36.812 18.473 23.442
10 "MD" -37.756 14.713 25.005
11 "MD" -39.992 12.179 24.857
12 "MD" -40.696 8.478 25.139
13 "MD" -40.927 5.159 24.041
14 "MD" -40.156 1.821 23.073
15 "MD" -40.116 -2.082 22.615
16 "MD" -39.339 -4.985 22.355
17 "MD" -39.729 -8.373 21.456
18 "MD" -38.016 -10.836 21.008
19 "MD" -36.884 -14.077 19.066
20 "MD" -35.428 -17.012 19.772
21 "MD" -34.48 -20.289 18.117
22 "MD" -32.168 -22.55 16.383
23 "MD" -31.539 -26.168 14.523
24 "MD" -29.047 -28.577 13.395
25 "MD" -27.03 -30.86 13.548
26 "MD" -25.22 -33.831 13.279
27 "MD" -22.667 -35.974 14.771
28 "MD" -19.869 -38.034 15.844
29 "MD" -17.699 -40.398 17.189
30 "MD" -15.104 -43.986 17.48
31 "MD" -12.245 -45.652 18.088
32 "MD" -9.788 -47.234 17.779
33 "MD" -5.456 -47.283 16.968
34 "MD" -2.415 -47.203 16.517
35 "MD" 0.912 -45.274 17.577
36 "MD" 3.318 -43.639 15.793
37 "MD" 6.229 -41.718 15.923
38 "MD" 9.226 -41.305 15.032
39 "MD" 12.661 -39.817 14.977
40 "MD" 15.779 -38.273 14.936
41 "MD" 18.718 -37.007 15.043
42 "MD" 21.304 -34.344 14.331
43 "MD" 24.142 -32.677 14.23
44 "MD" 25.995 -30.709 13.394
45 "MD" 29.018 -29.099 12.285
46 "MD" 30.817 -26.235 12.011
47 "MD" 33.699 -23.403 11.65
48 "MD" 36.554 -21.037 11.35
49 "MD" 37.534 -17.961 10.258
50 "MD" 37.976 -15.098 10.24
51 "MD" 38.938 -11.89 10.064
52 "MD" 40.418 -8.933 9.039
53 "MD" 41.3 -5.436 6.666
54 "MD" 41.246 -2.382 6.02
55 "MD" 41.474 1.304 6.589
56 "MD" 42.228 4.735 7.048
57 "MD" 41.541 8.522 5.453
58 "MD" 42.381 12.509 6.069
59 "MD" 41.319 15.312 5.461
60 "MD" 39.907 17.922 3.597
61 "MD" 37.171 20.569 5.051
62 "MD" 35.742 23.65 4.024
63 "MD" 33.59 26.184 4.189
64 "MD" 30.198 28.315 3.553
65 "MD" 28.452 30.436 2.518
66 "MD" 25.616 32.452 2.263
67 "MD" 22.783 33.663 2.847
68 "MD" 19.018 35.817 1.743
69 "MD" 16.127 37.172 1.959
70 "MD" 12.357 37.928 1.585
71 "MD" 9.259 38.515 1.435
72 "MD" 5.746 39.145 1.159
73 "MD" 2.657 38.069 0.486
74 "MD" -0.178 38.372 -0.701
75 "MD" -3.162 40.07 -1.44
76 "MD" -6.352 39.849 -2.23
77 "MD" -10.039 38.78 -2.309
78 "MD" -13.14 38.577 -2.369
79 "MD" -16.295 38.287 -1.574
80 "MD" -20 36.749 -2.615
81 "MD" -22.11 34.232 -2.32
82 "MD" -25.561 33.126 -2.499
83 "MD" -28.295 30.308 -3.034
84 "MD" -32.522 28.565 -2.643
85 "MD" -34.48 26.341 -4.501
86 "MD" -36.08 23.209 -3.843
87 "MD" -38.368 20.623 -5.016
88 "MD" -40.039 17.516 -4.329
89 "MD" -39.942 14.031 -4.714
90 "MD" -41.094 11.154 -4.87
91 "MD" -41.201 7.202 -5.133
92 "MD" -42.099 3.551 -5.598
93 "MD" -41.703 0.504 -7.194
94 "MD" -41.245 -2.406 -8.549
95 "MD" -41.869 -5.475 -9.345
96 "MD" -41.944 -8.539 -10.894
97 "MD" -39.773 -12.028 -11.894
98 "MD" -37.915 -15.212 -11.844
99 "MD" -37.164 -18.52 -11.835
100 "MD" -34.813 -21.183 -11.764
101 "MD" -32.697 -23.823 -13.344
102 "MD" -30.866 -26.788 -12.862
103 "MD" -28.963 -29.555 -12.581
104 "MD" -26.715 -33.374 -12.981
105 "MD" -24.015 -34.331 -12.652
106 "MD" -20.769 -36.382 -12.548
107 "MD" -17.99 -38.147 -12.883
108 "MD" -14.692 -38.927 -13.307
109 "MD" -11.623 -40.845 -11.567
110 "MD" -8.392 -40.665 -13.049
111 "MD" -5.187 -42.346 -14.481
112 "MD" -1.674 -42.047 -13.017
113 "MD" 1.556 -43.144 -13.674
114 "MD" 5.026 -43.9 -14.311
115 "MD" 8.487 -45.018 -15.011
116 "MD" 11.581 -44.197 -16.831
117 "MD" 14.977 -43.103 -17.33
118 "MD" 17.511 -42.157 -18.201
119 "MD" 20.319 -40.592 -17.674
120 "MD" 23.603 -39.43 -17.536
121 "MD" 25.626 -36.38 -17.984
122 "MD" 28.413 -34.38 -18.746
123 "MD" 29.934 -31.519 -18.295
124 "MD" 32.163 -28.89 -16.758
125 "MD" 34.148 -26.046 -17.508
126 "MD" 36.336 -23.647 -17.709
127 "MD" 36.549 -20.407 -18.189
128 "MD" 37.444 -16.274 -19.655
129 "MD" 38.918 -13.705 -19.492
130 "MD" 39.927 -10.742 -19.343
131 "MD" 39.712 -7.018 -20.31
132 "MD" 39.607 -3.534 -19.942
133 "MD" 39.471 -0.176 -19.867
134 "MD" 39.304 3.094 -20.659
135 "MD" 39.571 6.344 -21.916
136 "MD" 38.239 9.814 -22.908
137 "MD" 38.471 13 -23.633
138 "MD" 37.033 15.601 -23.356
139 "MD" 34.717 18.26 -24.247
140 "MD" 33.012 21.22 -23.645
141 "MD" 32.916 24.47 -22.687
142 "MD" 32.769 28.153 -21.185
143 "MD" 32.86 31.297 -20.356
144 "MD" 32.438 33.816 -19.969
145 "MD" 31.701 37.483 -20.593
146 "MD" 33.273 41.307 -20.608
147 "MD" 33.882 44.472 -21.692
148 "MD" 33.582 48.17 -21.557
149 "MD" 32.894 51.621 -19.009
150 "MD" 32.9 54.996 -20.298
151 "MD" 32.573 57.974 -19.402
152 "MD" 32.595 61.247 -19.074
153 "MD" 32.829 64.661 -16.82
154 "MD" 33.863 68.882 -16.889
155 "MD" 33.358 71.21 -15.755
156 "MD" 33.499 74.152 -15.985
157 "MD" 34.436 78.067 -15.87
158 "MD" 34.474 81.898 -16.228
159 "MD" 34.416 84.992 -14.978
160 "MD" 34.402 88.032 -13.709
161 "MD" 34.372 91.369 -14.899
162 "MD" 35.268 94.655 -14.052
163 "MD" 34.779 97.982 -13.145
164 "MD" 35.487 101.348 -12.69
165 "MD" 36.298 104.855 -11.519
166 "MD" 36.031 108.127 -10.254
167 "MD" 35.227 111.879 -10.213
-19 "MD" 14.729 88.257 22.703
-18 "MD" 14.856 88.763 23.077
-17 "MD" 12.144 86.496 23.371
-16 "MD" 9.611 84.79 23.899
-15 "MD" 7.017 83.004 25.075
-14 "MD" 5.339 79.94 25.544
-13 "MD" 2.963 76.887 27.334
-12 "MD" 0.622 75.287 26.212
-11 "MD" -0.622 71.815 26.86
-10 "MD" -3.19 69.9 25.645
-9 "MD" -5.895 67.718 24.316
-8 "MD" -7.514 65.185 23.529
-7 "MD" -8.686 62.622 23.055
-6 "MD" -11.714 60.651 21.348
-5 "MD" -13.399 57.689 21.584
-4 "MD" -14.83 54.311 22.634
-3 "MD" -16.131 51.207 22.545
-2 "MD" -18.633 48.952 22.936
-1 "MD" -20.702 46.446 21.458
0 "MD" -23.296 44.089 21.179
1 "MD" -25.916 41.897 21.877
2 "MD" -26.907 38.832 21.13
3 "MD" -29.385 36.487 20.778
4 "MD" -29.481 32.816 21.147
5 "MD" -31.096 29.737 20.171
6 "MD" -31.937 26.983 21.115
7 "MD" -32.925 23.591 22.121
8 "MD" -34.021 20.514 21.856
9 "MD" -35.515 17.436 22.463
10 "MD" -36.823 14.403 23.046
11 "MD" -37.974 11.336 23.006
12 "MD" -38.866 8.029 21.349
13 "MD" -40.022 4.951 20.672
14 "MD" -40.814 1.741 20.547
15 "MD" -40.837 -1.809 21.745
16 "MD" -40.922 -5.176 20.851
17 "MD" -41.266 -8.706 20.263
18 "MD" -39.23 -11.294 19.931
19 "MD" -38.422 -14.462 17.2
20 "MD" -35.264 -18.203 17.548
21 "MD" -34.803 -21.324 15.754
22 "MD" -33.292 -24.494 14.505
23 "MD" -31.98 -27.678 13.967
24 "MD" -29.99 -30.056 13.642
25 "MD" -27.254 -32.413 14.137
26 "MD" -25.777 -34.961 13.109
27 "MD" -22.502 -36.953 13.915
28 "MD" -19.8 -39.653 15.133
29 "MD" -17.791 -41.819 16.226
30 "MD" -15.178 -44.82 16.887
31 "MD" -12.362 -46.857 17.196
32 "MD" -9.489 -48.056 16.029
33 "MD" -6.087 -47.962 15.961
34 "MD" -2.645 -48.25 15.554
35 "MD" 1.055 -46.15 14.68
36 "MD" 3.528 -44.029 14.895
37 "MD" 6.668 -42.641 16.018
38 "MD" 9.597 -40.585 15.413
39 "MD" 11.971 -39.139 15.784
40 "MD" 15.595 -36.883 16.2
41 "MD" 18.792 -36.012 15.309
42 "MD" 21.176 -34.558 15.324
43 "MD" 23.719 -32.282 14.102
44 "MD" 25.336 -30.245 13.533
45 "MD" 28.882 -28.807 12.04
46 "MD" 30.62 -25.989 11.75
47 "MD" 33.266 -23.664 11.568
48 "MD" 36.351 -21.621 11.132
49 "MD" 37.713 -18.173 9.326
50 "MD" 38.259 -14.452 10.145
51 "MD" 39.839 -11.803 9.392
52 "MD" 42.327 -8.836 8.384
53 "MD" 43.765 -5.882 6.583
54 "MD" 43.975 -2.496 5.176
55 "MD" 43.479 0.533 4.781
56 "MD" 44.231 3.662 4.377
57 "MD" 42.375 7.268 4.372
58 "MD" 43.078 10.262 4.634
59 "MD" 41.142 13.103 3.588
60 "MD" 40.85 17.338 2.648
61 "MD" 38.298 19.827 3.33
62 "MD" 37.258 22.53 3.309
63 "MD" 34.762 25.086 3.734
64 "MD" 29.645 25.731 4.246
65 "MD" 28.346 29.124 2.765
66 "MD" 26.132 31.401 2.716
67 "MD" 23.231 33.473 2.101
68 "MD" 20.506 35.762 2.097
69 "MD" 17.485 36.267 1.555
70 "MD" 14.201 36.923 1.44
71 "MD" 10.299 38.716 1.264
72 "MD" 7.357 39.59 1.724
73 "MD" 4.137 39.405 0.654
74 "MD" 1.096 40.492 0.489
75 "MD" -2.096 39.567 -0.251
76 "MD" -5.162 38.925 -1.222
77 "MD" -8.148 38.614 -0.866
78 "MD" -12.178 38.013 -1.758
79 "MD" -15.411 37.05 -1.469
80 "MD" -19.053 36.942 -2.874
81 "MD" -20.832 34.009 -2.81
82 "MD" -23.763 32.758 -2.828
83 "MD" -27.686 31.187 -3.008
84 "MD" -30.522 28.644 -3.399
85 "MD" -32.696 27.102 -5.129
86 "MD" -34.176 23.669 -4.411
87 "MD" -36.565 21.306 -6.067
88 "MD" -38.387 18.295 -6.142
89 "MD" -39.569 14.557 -5.77
90 "MD" -40.48 11.633 -5.84
91 "MD" -41.162 8.133 -6.329
92 "MD" -42.063 4.869 -6.596
93 "MD" -42.313 1.966 -7.701
94 "MD" -42.951 -1.033 -9.064
95 "MD" -43.133 -4.032 -9.693
96 "MD" -41.713 -6.834 -11.01
97 "MD" -40.374 -10.197 -11.812
98 "MD" -39.126 -13.588 -12.356
99 "MD" -38.664 -17.519 -12.818
100 "MD" -37.918 -20.451 -13.694
101 "MD" -34.523 -22.13 -13.336
102 "MD" -32.088 -24.334 -13.696
103 "MD" -29.959 -27.069 -13.969
104 "MD" -26.334 -29.312 -14.075
105 "MD" -23.849 -30.882 -13.323
106 "MD" -21.736 -34.171 -11.906
107 "MD" -19.11 -36.593 -12.178
108 "MD" -15.577 -37.3 -12.575
109 "MD" -12.874 -39.425 -12.001
110 "MD" -9.265 -39.553 -13.495
111 "MD" -6.778 -41.58 -14.245
112 "MD" -2.861 -42.004 -13.073
113 "MD" 0.231 -43.65 -13.251
114 "MD" 3.395 -44.389 -13.508
115 "MD" 6.85 -45.199 -15.238
116 "MD" 9.969 -45.154 -15.721
117 "MD" 13.681 -43.973 -16.593
118 "MD" 17.126 -42.719 -16.52
119 "MD" 20.543 -42.078 -15.195
120 "MD" 23.09 -39.243 -15.652
121 "MD" 25.307 -37.472 -15.753
122 "MD" 28.312 -35.823 -17.377
123 "MD" 29.192 -32.348 -16.883
124 "MD" 31.873 -30.351 -16.736
125 "MD" 33.92 -27.883 -16.768
126 "MD" 35.296 -25.157 -17.565
127 "MD" 35.759 -21.777 -18.687
128 "MD" 35.989 -17.901 -19.91
129 "MD" 37.493 -14.994 -19.452
130 "MD" 37.823 -11.853 -20.701
131 "MD" 39.098 -8.316 -20.1
132 "MD" 39.134 -4.43 -20.805
133 "MD" 38.735 -1.767 -19.789
134 "MD" 38.974 1.476 -20.935
135 "MD" 39.06 5.256 -22.038
136 "MD" 37.382 8.049 -21.947
137 "MD" 37.914 11.28 -22.808
138 "MD" 37.187 14.692 -23.678
139 "MD" 35.976 17.874 -22.473
140 "MD" 35.951 21.217 -21.72
141 "MD" 35.344 24.096 -21.254
142 "MD" 34.786 27.475 -19.337
143 "MD" 34.295 30.525 -18.789
144 "MD" 34.254 33.887 -18.741
145 "MD" 33.157 36.91 -19.091
146 "MD" 32.125 40.207 -19.129
147 "MD" 31.942 43.7 -20.124
148 "MD" 32.2 47.292 -20.255
149 "MD" 31.395 50.414 -18.612
150 "MD" 31.197 53.827 -19.628
151 "MD" 30.816 57.039 -18.916
152 "MD" 30.923 60.547 -18.978
153 "MD" 31.023 63.964 -17.051
154 "MD" 31.033 66.985 -16.423
155 "MD" 30.998 70.291 -17.459
156 "MD" 31.396 73.371 -16.168
157 "MD" 31.424 76.768 -17.115
158 "MD" 30.693 79.902 -18.588
159 "MD" 30.208 83.065 -18.85
160 "MD" 29.154 86.818 -17.929
161 "MD" 28.174 89.549 -20.303
162 "MD" 28.443 92.609 -19.854
163 "MD" 28.023 95.485 -20.758
164 "MD" 28.193 98.872 -20.358
165 "MD" 28.794 102.724 -21.325
166 "MD" 29.16 105.512 -22.254
167 "MD" 29.318 107.377 -26.427
-19 "MD" 15.044 87.43 21.144
-18 "MD" 14.852 88.754 24.264
-17 "MD" 13.022 85.919 23.66
-16 "MD" 11.27 83.501 22.391
-15 "MD" 8.923 81.019 21.809
-14 "MD" 6.577 78.544 21.477
-13 "MD" 4.861 76.154 22.071
-12 "MD" 2.821 73.418 21.499
-11 "MD" 0.155 71.446 19.972
-10 "MD" -2.974 69.302 20.673
-9 "MD" -5.193 67.05 20.06
-8 "MD" -6.625 64.075 20.463
-7 "MD" -8.737 61.923 20.162
-6 "MD" -11.241 59.569 20.73
-5 "MD" -12.607 56.717 20.592
-4 "MD" -14.749 53.101 21.212
-3 "MD" -16.396 49.905 22.075
-2 "MD" -18.648 48 22.242
-1 "MD" -21.239 45.938 22.239
0 "MD" -24.243 44.015 21.466
1 "MD" -25.817 41.68 20.891
2 "MD" -27.895 39.21 20.419
3 "MD" -29.37 36.568 19.411
4 "MD" -29.842 32.829 20.069
5 "MD" -31.609 30.058 19.051
6 "MD" -32.241 26.769 20.13
7 "MD" -34.134 23.21 21.46
8 "MD" -36.096 20.477 21.312
9 "MD" -37.659 18.012 21.977
10 "MD" -38.915 15.024 23.198
11 "MD" -39.921 11.646 23.279
12 "MD" -39.721 8.228 23.241
13 "MD" -41.146 4.966 22.089
14 "MD" -40.3 0.825 20.94
15 "MD" -40.08 -2.028 20.696
16 "MD" -40.452 -4.903 21.076
17 "MD" -40.499 -8.664 19.573
18 "MD" -38.99 -11.8 19.444
19 "MD" -37.897 -14.526 18.1
20 "MD" -37.101 -17.835 18.753
21 "MD" -36.901 -21.353 18.143
22 "MD" -34.84 -24.495 16.371
23 "MD" -33.545 -27.189 15.555
24 "MD" -31.354 -29.477 14.494
25 "MD" -28.176 -31.76 14.428
26 "MD" -26.262 -34.074 16.36
27 "MD" -22.768 -35.399 14.796
28 "MD" -20.369 -37.69 14.641
29 "MD" -18.224 -40.176 14.983
30 "MD" -15.822 -43.43 14.704
31 "MD" -13.455 -45.433 14.644
32 "MD" -10.413 -46.88 13.929
33 "MD" -5.583 -47.909 13.927
34 "MD" -1.944 -47.316 14.656
35 "MD" 0.775 -46.589 13.935
36 "MD" 3.828 -44.522 13.543
37 "MD" 6.295 -43.168 12.761
38 "MD" 10.397 -43.024 12.232
39 "MD" 12.873 -41.263 12.97
40 "MD" 16.004 -39.805 12.897
41 "MD" 19.511 -38.682 13.05
42 "MD" 21.823 -36.401 12.268
43 "MD" 24.187 -33.659 12.498
44 "MD" 26.761 -31.396 13.88
45 "MD" 29.958 -29.791 12.302
46 "MD" 31.335 -26.682 11.612
47 "MD" 33.414 -24.032 11.32
48 "MD" 36.575 -21.802 10.62
49 "MD" 37.783 -18.755 10.721
50 "MD" 38.425 -15.124 10.331
51 "MD" 40.323 -11.715 10.261
52 "MD" 41.832 -8.575 8.737
53 "MD" 42.917 -5.889 6.499
54 "MD" 43.259 -3.331 4.761
55 "MD" 42.244 0.487 5.734
56 "MD" 42.483 3.735 4.913
57 "MD" 42.187 6.607 5.461
58 "MD" 42.691 10.24 5.279
59 "MD" 41.86 13.579 4.793
60 "MD" 40.489 16.974 4.015
61 "MD" 37.448 19.914 3.906
62 "MD" 36.194 22.691 4.036
63 "MD" 32.706 23.795 3.275
64 "MD" 31.265 27.787 3.85
65 "MD" 28.479 29.214 2.812
66 "MD" 25.761 31.761 2.199
67 "MD" 22.789 33.569 2.566
68 "MD" 19.815 36.015 1.935
69 "MD" 17.174 37.305 1.656
70 "MD" 13.257 37.504 0.745
71 "MD" 10.231 38.35 0.893
72 "MD" 6.848 38.742 -0.277
73 "MD" 4.173 39.932 0.44
74 "MD" 0.777 40.192 -0.701
75 "MD" -2.723 39.957 -0.401
76 "MD" -6.167 39.511 -1.53
77 "MD" -9.403 38.512 -1.746
78 "MD" -12.559 38.058 -1.872
79 "MD" -15.954 37.123 -1.268
80 "MD" -19.028 36.859 -3.19
81 "MD" -21.59 33.716 -2.807
82 "MD" -25.012 32.622 -2.262
83 "MD" -27.542 30.013 -3.221
84 "MD" -30.657 28.538 -3.278
85 "MD" -33.393 26.774 -4.559
86 "MD" -36.256 24.872 -4.826
87 "MD" -37.709 21.484 -5.264
88 "MD" -38.726 17.704 -5.071
89 "MD" -40.439 14.757 -4.564
90 "MD" -41.196 11.904 -5.079
91 "MD" -41.309 7.684 -5.224
92 "MD" -41.475 4.213 -6.344
93 "MD" -41.779 1.45 -7.331
94 "MD" -40.869 -1.525 -9.628
95 "MD" -42.83 -4.715 -10.437
96 "MD" -41.241 -7.911 -11.651
97 "MD" -40.25 -10.692 -12.32
98 "MD" -38.581 -13.971 -12.737
99 "MD" -38.244 -17.446 -12.82
100 "MD" -36.26 -20.344 -12.348
101 "MD" -33.821 -22.716 -14.404
102 "MD" -31.107 -25.206 -12.965
103 "MD" -29.383 -27.815 -12.391
104 "MD" -26.627 -29.87 -12.492
105 "MD" -22.641 -31.313 -12.202
106 "MD" -21.289 -33.295 -12.8
107 "MD" -18.971 -36.044 -13.434
108 "MD" -16.09 -37.527 -12.505
109 "MD" -12.238 -38.823 -12.201
110 "MD" -8.207 -39.241 -13.889
111 "MD" -5.723 -41.653 -15.425
112 "MD" -2.706 -42.013 -14.896
113 "MD" 0.09 -44.251 -14.991
114 "MD" 2.958 -45.399 -14.935
115 "MD" 6.483 -45.867 -15.933
116 "MD" 9.884 -44.039 -15.907
117 "MD" 13.043 -42.767 -16.732
118 "MD" 15.849 -41.66 -17.28
119 "MD" 19.046 -41.324 -15.343
120 "MD" 22.648 -38.37 -16.345
121 "MD" 25.806 -37.048 -17.132
122 "MD" 28.702 -35.136 -17.676
123 "MD" 29.504 -31.808 -16.255
124 "MD" 31.257 -28.914 -16.258
125 "MD" 34.732 -27.145 -17.186
126 "MD" 36.937 -24.2 -17.783
127 "MD" 37.068 -20.93 -18.675
128 "MD" 36.889 -17.317 -18.679
129 "MD" 37.081 -13.834 -19.533
130 "MD" 38.689 -11.262 -19.169
131 "MD" 37.865 -7.586 -20.145
132 "MD" 38.554 -4.081 -20.558
133 "MD" 39.059 -0.942 -21.264
134 "MD" 40.352 2.31 -22.563
135 "MD" 40.701 5.596 -22.171
136 "MD" 38.925 9.051 -23.191
137 "MD" 40.761 11.707 -23.702
138 "MD" 39.217 15.143 -23.352
139 "MD" 37.813 18.807 -21.771
140 "MD" 36.887 21.856 -21.369
141 "MD" 36.317 24.707 -20.452
142 "MD" 34.948 27.37 -19.039
143 "MD" 34.121 30.559 -18.853
144 "MD" 33.141 33.922 -19.131
145 "MD" 32.133 37.2 -19.352
146 "MD" 30.843 40.217 -20.167
147 "MD" 30.403 43.127 -21.244
148 "MD" 29.483 46.844 -21.293
149 "MD" 27.431 49.94 -19.952
150 "MD" 26.525 52.766 -22.185
151 "MD" 25.278 56.14 -21.351
152 "MD" 23.828 59.342 -21.414
153 "MD" 23.259 63.298 -20.502
154 "MD" 22.131 65.918 -20.494
155 "MD" 20.639 69.022 -20.323
156 "MD" 20.876 72.411 -22.196
157 "MD" 19.994 75.782 -23.496
158 "MD" 18.257 78.911 -24.591
159 "MD" 17.208 81.973 -23.734
160 "MD" 14.552 84.652 -24.013
161 "MD" 13.466 87.967 -23.292
162 "MD" 10.929 90.001 -23.97
163 "MD" 9.157 93.017 -23.004
164 "MD" 8.648 96.489 -22.36
165 "MD" 7.588 99.652 -22.534
166 "MD" 5.931 102.461 -23.049
167 "MD" 4.765 104.965 -24.9
-19 "MD" 16.834 81.375 28.372
-18 "MD" 16.006 83.173 30.34
-17 "MD" 13.589 80.707 30.223
-16 "MD" 11.694 78.419 29.687
-15 "MD" 8.431 77.102 29.683
-14 "MD" 6.806 73.964 28.993
-13 "MD" 3.881 72.591 27.812
-12 "MD" 2.095 69.671 27.859
-11 "MD" -0.178 67.592 27.248
-10 "MD" -3.488 66.241 26.05
-9 "MD" -5.788 63.733 24.757
-8 "MD" -7.996 62.575 22.437
-7 "MD" -9.762 60.03 22.146
-6 "MD" -12.661 58.085 21.762
-5 "MD" -14.205 55.161 22.282
-4 "MD" -16.347 52.82 22.978
-3 "MD" -18.866 50.396 23.535
-2 "MD" -21.557 48.707 23.815
-1 "MD" -24.45 46.666 23.189
0 "MD" -26.943 44.767 23.327
1 "MD" -28.878 42.095 22.162
2 "MD" -29.18 39.226 21.107
3 "MD" -31.314 36.267 19.548
4 "MD" -31.743 33.105 20.036
5 "MD" -32.53 29.695 18.733
6 "MD" -33.441 25.866 20.845
7 "MD" -34.335 22.394 21.659
8 "MD" -35.676 19.234 22.944
9 "MD" -37.313 16.812 22.324
10 "MD" -38 13.412 22.899
11 "MD" -39.567 9.987 22.473
12 "MD" -40.784 6.948 22.337
13 "MD" -41.366 3.712 22.12
14 "MD" -40.9 0.324 21.054
15 "MD" -40.444 -2.775 22.104
16 "MD" -40.515 -6.376 20.622
17 "MD" -40.789 -9.974 20.225
18 "MD" -39.239 -13.083 19.673
19 "MD" -37.993 -15.475 20.089
20 "MD" -35.898 -18.46 19.54
21 "MD" -35.226 -21.543 18.172
22 "MD" -33.683 -24.369 15.742
23 "MD" -32.745 -27.579 14.162
24 "MD" -30.538 -29.862 14.212
25 "MD" -28.001 -32.128 12.663
26 "MD" -25.846 -34.519 14.448
27 "MD" -23.544 -36.286 14.134
28 "MD" -20.48 -37.827 13.408
29 "MD" -18.094 -40.608 13.869
30 "MD" -15.654 -45.063 14.079
31 "MD" -13.267 -46.899 14.531
32 "MD" -10.216 -48.711 13.741
33 "MD" -5.88 -48.559 14.18
34 "MD" -2.612 -47.91 14.821
35 "MD" 0.864 -46.602 13.973
36 "MD" 3.792 -44.392 12.728
37 "MD" 7.038 -44.105 13.907
38 "MD" 10.187 -42.131 12.998
39 "MD" 13.098 -40.761 13.044
40 "MD" 15.994 -38.458 14.202
41 "MD" 18.937 -37.206 13.477
42 "MD" 21.921 -35.786 13.21
43 "MD" 23.525 -32.842 13.211
44 "MD" 26.363 -31.209 12.86
45 "MD" 29.391 -29.854 11.706
46 "MD" 31.377 -27.283 11.636
47 "MD" 33.664 -24.283 11.021
48 "MD" 36.57 -22.281 10.404
49 "MD" 37.366 -19.53 9.319
50 "MD" 38.324 -16.225 9.515
51 "MD" 39.246 -13.542 9.155
52 "MD" 41.391 -10.352 7.417
53 "MD" 42.362 -7.195 5.788
54 "MD" 42.849 -3.91 5.382
55 "MD" 43.09 -0.872 5.275
56 "MD" 42.747 3.088 4.964
57 "MD" 42.201 6.675 5.266
58 "MD" 42.889 9.758 5.273
59 "MD" 41.503 13.997 4.02
60 "MD" 40.04 18.843 3.617
61 "MD" 37.196 20.936 5.021
62 "MD" 35.513 23.824 5.484
63 "MD" 31.321 24.678 4.464
64 "MD" 30.687 28.211 3.209
65 "MD" 28.095 30.023 2.87
66 "MD" 25.442 32.191 2.125
67 "MD" 22.305 33.954 2.097
68 "MD" 19.627 36.396 2.391
69 "MD" 16.52 37.759 2.111
70 "MD" 13.198 37.411 1.987
71 "MD" 10.237 38.173 1.48
72 "MD" 6.461 38.502 0.421
73 "MD" 3.298 39.802 1.288
74 "MD" 0.531 40.137 0.747
75 "MD" -2.988 39.168 -0.085
76 "MD" -6.097 38.651 -0.947
77 "MD" -9.508 38.024 -0.561
78 "MD" -13.302 38.38 -1.048
79 "MD" -16.328 36.848 -1.392
80 "MD" -19.732 36.788 -3.347
81 "MD" -21.679 33.816 -3.045
82 "MD" -24.902 32.747 -2.675
83 "MD" -28.193 30.158 -3.663
84 "MD" -30.714 28.332 -4.581
85 "MD" -33.153 26.922 -5.508
86 "MD" -34.987 23.262 -5.033
87 "MD" -37.323 21.03 -6.72
88 "MD" -38.83 18.091 -6.36
89 "MD" -40.102 14.497 -5.845
90 "MD" -40.992 11.79 -6.209
91 "MD" -41.159 7.895 -6.442
92 "MD" -42.126 4.574 -7.071
93 "MD" -41.751 1.278 -7.434
94 "MD" -40.963 -2.044 -8.298
95 "MD" -41.447 -5.042 -9.431
96 "MD" -40.876 -8.035 -11.261
97 "MD" -39.396 -11.064 -12.526
98 "MD" -38.171 -13.998 -12.617
99 "MD" -37.46 -17.444 -12.849
100 "MD" -36.646 -20.97 -12.999
101 "MD" -33.532 -23.107 -13.408
102 "MD" -31.494 -26.069 -13.805
103 "MD" -29.51 -29.073 -13.507
104 "MD" -26.638 -31.292 -12.942
105 "MD" -23.707 -32.003 -12.561
106 "MD" -21.712 -34.782 -11.566
107 "MD" -18.582 -37.077 -11.39
108 "MD" -15.765 -38.648 -10.745
109 "MD" -12.147 -39.288 -9.528
110 "MD" -8.375 -39.679 -10.222
111 "MD" -5.416 -41.88 -11.462
112 "MD" -2.156 -41.364 -11.352
113 "MD" 0.845 -42.14 -11.091
114 "MD" 3.664 -43.894 -12.167
115 "MD" 7.522 -45.038 -12.714
116 "MD" 10.624 -44.643 -13.581
117 "MD" 13.314 -43.001 -13.633
118 "MD" 16.393 -41.808 -14.036
119 "MD" 19.531 -40.205 -13.867
120 "MD" 22.374 -38.188 -14.595
121 "MD" 25.661 -38.161 -16.32
122 "MD" 28.232 -35.775 -16.964
123 "MD" 29.555 -32.235 -15.999
124 "MD" 31.887 -29.625 -16.492
125 "MD" 33.527 -26.386 -16.872
126 "MD" 34.654 -23.632 -17.484
127 "MD" 36.265 -20.961 -18.764
128 "MD" 35.853 -17.286 -19.513
129 "MD" 36.971 -13.714 -20.199
130 "MD" 37.392 -10.744 -21.215
131 "MD" 38.645 -8.231 -20.82
132 "MD" 39.211 -4.696 -21.145
133 "MD" 39.436 -0.769 -22.635
134 "MD" 40.008 2.427 -22.115
135 "MD" 39.872 5.744 -22.594
136 "MD" 39.328 8.752 -23.116
137 "MD" 38.511 12.073 -24.09
138 "MD" 37.521 15.332 -24.247
139 "MD" 34.69 18.514 -23.126
140 "MD" 34.296 21.172 -22.479
141 "MD" 32.767 24.585 -22.332
142 "MD" 32.55 27.672 -20.399
143 "MD" 32.367 31.57 -20.164
144 "MD" 31.239 34.456 -19.539
145 "MD" 30.981 38.341 -19.999
146 "MD" 29.62 41.544 -20.249
147 "MD" 27.864 44.099 -20.863
148 "MD" 28.396 47.361 -22.392
149 "MD" 26.531 50.388 -21.639
150 "MD" 25.662 53.332 -23.277
151 "MD" 25.144 56.33 -22.981
152 "MD" 23.37 59.57 -22.936
153 "MD" 24.314 62.929 -22.964
154 "MD" 24.447 66.347 -21.814
155 "MD" 24.367 68.652 -24.322
156 "MD" 24.629 72 -24.813
157 "MD" 25.324 75.155 -26.518
158 "MD" 24.708 77.726 -29.074
159 "MD" 25.038 81.098 -30.145
160 "MD" 25.068 84.487 -30.771
161 "MD" 24.344 87.451 -31.119
162 "MD" 23.673 90.518 -32.633
163 "MD" 23.859 93.437 -32.515
164 "MD" 24.08 97.426 -32.354
165 "MD" 24.402 100.419 -33.464
166 "MD" 23.992 103.384 -34.46
167 "MD" 23.515 105.131 -38.099
-19 "MD" 13.936 86.006 23.799
-18 "MD" 13.226 88.673 25.504
-17 "MD" 10.929 86.864 25.567
-16 "MD" 8.799 84.186 26.473
-15 "MD" 6.859 81.552 25.959
-14 "MD" 3.83 80.05 26.858
-13 "MD" 2.253 76.822 27.446
-12 "MD" -0.516 74.679 27.106
-11 "MD" -2.523 71.899 28.179
-10 "MD" -5.262 70.449 27.819
-9 "MD" -9.012 68.985 27.32
-8 "MD" -10.124 66.523 26.982
-7 "MD" -12.309 63.971 26.385
-6 "MD" -14.782 61.739 26.106
-5 "MD" -16.928 59.161 25.345
-4 "MD" -18.698 56.676 25.052
-3 "MD" -21.034 53.582 25.221
-2 "MD" -22.881 51.109 25.161
-1 "MD" -24.555 47.704 24.687
0 "MD" -26.709 45.002 24.493
1 "MD" -26.99 41.366 23.813
2 "MD" -27.827 38.699 22.748
3 "MD" -29.902 36.306 22.161
4 "MD" -30.275 32.403 21.612
5 "MD" -31.584 29.527 20.91
6 "MD" -32.062 25.944 21.734
7 "MD" -33.354 23.069 22.375
8 "MD" -34.497 20.108 23.838
9 "MD" -35.558 17.048 22.574
10 "MD" -36.551 13.72 23.75
11 "MD" -38.27 10.709 22.354
12 "MD" -39.983 7.981 21.315
13 "MD" -41.097 5.19 20.416
14 "MD" -40.556 1.688 19.669
15 "MD" -40.823 -1.161 19.499
16 "MD" -40.554 -5.354 19.849
17 "MD" -40.628 -8.54 19.163
18 "MD" -38.953 -11.043 19.562
19 "MD" -37.587 -14.546 17.808
20 "MD" -35.749 -17.316 18.361
21 "MD" -35.588 -20.272 17.32
22 "MD" -34.291 -23.32 15.122
23 "MD" -33.044 -26.228 13.396
24 "MD" -30.884 -29.047 14.072
25 "MD" -28.935 -31.171 13.403
26 "MD" -26.962 -34.198 14.947
27 "MD" -23.799 -36.035 15.226
28 "MD" -20.679 -37.69 14.68
29 "MD" -18.432 -40.623 15.614
30 "MD" -16.063 -44.028 15.727
31 "MD" -13.422 -45.997 15.437
32 "MD" -10.746 -47.903 15.046
33 "MD" -6.597 -47.164 13.972
34 "MD" -3.371 -46.84 13.257
35 "MD" -0.183 -46.324 13.386
36 "MD" 2.366 -44.608 13.739
37 "MD" 5.804 -44.767 14.64
38 "MD" 9.177 -42.235 14.673
39 "MD" 11.918 -40.254 14.896
40 "MD" 15.372 -39.27 15.182
41 "MD" 18.823 -37.576 15.439
42 "MD" 20.916 -34.997 13.943
43 "MD" 23.736 -33.091 13.897
44 "MD" 25.715 -31.186 13.166
45 "MD" 28.677 -29.662 12.279
46 "MD" 30.754 -27.083 11.343
47 "MD" 33.408 -24.682 11.423
48 "MD" 36.252 -22.937 11.377
49 "MD" 36.905 -19.742 10.712
50 "MD" 37.788 -17.207 10.602
51 "MD" 39.215 -13.55 9.456
52 "MD" 40.351 -10.74 9.336
53 "MD" 41.642 -7.524 8.388
54 "MD" 42.801 -4.581 6.699
55 "MD" 43.917 -1.728 5.701
56 "MD" 43.7 2.186 5.822
57 "MD" 43.257 6.164 6.244
58 "MD" 43.556 9.399 6.785
59 "MD" 41.851 12.68 5.936
60 "MD" 40.437 18.992 5.727
61 "MD" 36.905 21.738 6.727
62 "MD" 35.366 24.491 6.505
63 "MD" 33.024 26.902 6.065
64 "MD" 29.977 28.558 5.297
65 "MD" 27.637 30.021 3.946
66 "MD" 24.606 31.655 3.546
67 "MD" 22.076 33.527 3.871
68 "MD" 19.707 36.055 2.672
69 "MD" 16.667 37.556 2.32
70 "MD" 13.262 37.421 1.629
71 "MD" 10.152 38.484 1.301
72 "MD" 7.012 38.782 0.294
73 "MD" 3.353 39.977 1.652
74 "MD" 0.043 39.417 0.51
75 "MD" -3.568 38.423 -0.676
76 "MD" -6.245 38.342 -1.768
77 "MD" -9.558 37.783 -0.803
78 "MD" -12.698 37.682 -1.77
79 "MD" -16.062 36.554 -1.58
80 "MD" -19.832 36.318 -2.7
81 "MD" -22 33.992 -3.282
82 "MD" -25.108 32.418 -2.624
83 "MD" -28.778 30.57 -2.715
84 "MD" -30.744 27.651 -3.04
85 "MD" -33.411 26.623 -4.809
86 "MD" -35.105 23.377 -5.359
87 "MD" -37.221 21.315 -6.089
88 "MD" -38.818 17.568 -5.836
89 "MD" -39.836 13.622 -5.187
90 "MD" -41.342 10.623 -5.129
91 "MD" -41.472 7.193 -5.048
92 "MD" -42.141 3.682 -6.064
93 "MD" -41.559 1.123 -7.984
94 "MD" -42.193 -1.566 -9.183
95 "MD" -43.624 -4.509 -10.251
96 "MD" -42.255 -7.784 -11.762
97 "MD" -40.458 -11.238 -11.421
98 "MD" -38.976 -14.469 -12.211
99 "MD" -38.633 -17.865 -12.242
100 "MD" -35.603 -20.421 -12.285
101 "MD" -33.984 -23.499 -14.178
102 "MD" -31.07 -25.424 -13.628
103 "MD" -29.535 -28.416 -13.704
104 "MD" -26.971 -30.598 -14.132
105 "MD" -23.474 -32.334 -13.358
106 "MD" -21.98 -35.618 -13.092
107 "MD" -18.727 -37.097 -12.354
108 "MD" -14.897 -38.149 -11
109 "MD" -11.4 -38.961 -11.189
110 "MD" -7.219 -39.567 -10.983
111 "MD" -4.635 -41.527 -12.214
112 "MD" -1.164 -41.555 -11.945
113 "MD" 1.552 -42.504 -13.448
114 "MD" 4.61 -44.009 -13.556
115 "MD" 8.363 -45.177 -14.637
116 "MD" 11.745 -44.937 -15.375
117 "MD" 14.927 -43.542 -15.527
118 "MD" 18.054 -41.733 -15.227
119 "MD" 20.979 -41.645 -13.64
120 "MD" 24.121 -39.783 -14.32
121 "MD" 25.984 -36.475 -15.087
122 "MD" 28.647 -34.281 -16.489
123 "MD" 29.541 -31.258 -15.653
124 "MD" 31.357 -28.853 -16.6
125 "MD" 34.084 -26.704 -17.057
126 "MD" 35.871 -23.645 -18.177
127 "MD" 36.62 -20.899 -18.969
128 "MD" 37.145 -17.309 -18.215
129 "MD" 38.298 -13.93 -18.66
130 "MD" 38.082 -10.786 -20.408
131 "MD" 39.565 -7.877 -20.966
132 "MD" 39.729 -4.297 -21.27
133 "MD" 39.519 -0.909 -22.691
134 "MD" 39.723 2.073 -22.203
135 "MD" 40.289 5.532 -22.388
136 "MD" 38.123 8.903 -22.138
137 "MD" 37.536 12 -23.158
138 "MD" 36.155 15.107 -23.688
139 "MD" 34.117 18.35 -23.275
140 "MD" 34.065 21.574 -22.423
141 "MD" 32.48 24.674 -23.043
142 "MD" 32.037 28.015 -21.974
143 "MD" 32.249 31.577 -21.351
144 "MD" 31.156 34.112 -20.763
145 "MD" 30.271 37.273 -21.85
146 "MD" 31.014 41.349 -22.712
147 "MD" 29.425 43.957 -23.143
148 "MD" 29.337 47.676 -23.265
149 "MD" 28.021 50.409 -22.249
150 "MD" 26.098 52.954 -23.815
151 "MD" 25.807 55.99 -23.103
152 "MD" 23.388 59.369 -23.431
153 "MD" 22.144 62.969 -23.645
154 "MD" 20.934 65.95 -24.164
155 "MD" 19.2 68.521 -25.35
156 "MD" 18.577 72.41 -24.881
157 "MD" 16.796 75.467 -25.403
158 "MD" 14.644 78.28 -25.058
159 "MD" 13.135 80.374 -24.112
160 "MD" 11.14 83.087 -22.991
161 "MD" 8.625 85.238 -22.801
162 "MD" 6.795 87.628 -21.845
163 "MD" 3.238 88.899 -20.454
164 "MD" 2.675 92.156 -20.549
165 "MD" 1.303 95.464 -21.34
166 "MD" -0.497 99.027 -21.917
167 "MD" -4.171 101.135 -23.222
-19 "MD" 12.581 89.024 18.419
-18 "MD" 11.212 89.63 23.883
-17 "MD" 9.631 87.058 23.467
-16 "MD" 8.887 84.287 22.535
-15 "MD" 6.964 82.066 22.315
-14 "MD" 4.746 79.662 22.035
-13 "MD" 2.53 76.824 21.31
-12 "MD" 0.437 74.599 21.486
-11 "MD" -2.661 73.561 18.958
-10 "MD" -6.329 71.387 19.315
-9 "MD" -9.32 69.854 18.169
-8 "MD" -11.213 67.718 17.673
-7 "MD" -13.146 65.308 16.384
-6 "MD" -16.297 63.446 16.579
-5 "MD" -17.66 60.485 16.039
-4 "MD" -19.271 57.137 16.322
-3 "MD" -21.444 54.864 17.648
-2 "MD" -23.306 51.794 19.119
-1 "MD" -24.576 48.663 19.185
0 "MD" -25.972 45.856 19.67
1 "MD" -26.573 42.494 19.507
2 "MD" -29.022 39.91 20.016
3 "MD" -29.849 36.594 21.079
4 "MD" -29.878 31.869 21.878
5 "MD" -31.025 28.875 21.182
6 "MD" -31 25.757 22.482
7 "MD" -31.615 22.141 23.511
8 "MD" -33.059 18.785 23.614
9 "MD" -34.996 16.343 22.719
10 "MD" -35.987 13.227 23.463
11 "MD" -37.505 10.521 24.084
12 "MD" -38.989 7.061 23.008
13 "MD" -40.925 3.517 21.973
14 "MD" -41.131 -0.155 20.973
15 "MD" -40.627 -3.559 22.963
16 "MD" -40.316 -7.004 21.279
17 "MD" -40.666 -10.697 20.568
18 "MD" -38.258 -13.289 20.86
19 "MD" -36.978 -16.104 18.999
20 "MD" -34.946 -18.896 19.61
21 "MD" -34.305 -22.309 17.689
22 "MD" -34.454 -25.185 16.256
23 "MD" -32.628 -27.666 14.783
24 "MD" -30.702 -31.39 14.065
25 "MD" -27.555 -32.419 14.143
26 "MD" -25.973 -35.278 14.266
27 "MD" -22.336 -36.659 14.659
28 "MD" -19.909 -38.706 14.832
29 "MD" -17.186 -41.934 15.867
30 "MD" -14.866 -45.042 16.305
31 "MD" -12.253 -47.312 17.005
32 "MD" -9.492 -48.377 15.735
33 "MD" -5.627 -47.439 14.691
34 "MD" -1.923 -48.126 14.273
35 "MD" 1.904 -47.67 13.857
36 "MD" 4.532 -45.708 13.696
37 "MD" 8.038 -44.7 14.46
38 "MD" 10.441 -43.147 12.852
39 "MD" 12.846 -41.144 12.665
40 "MD" 15.88 -39.148 13.082
41 "MD" 19.238 -37.75 12.49
42 "MD" 21.55 -35.533 11.643
43 "MD" 23.409 -33.09 13.048
44 "MD" 25.959 -30.372 14.223
45 "MD" 28.588 -28.853 12.897
46 "MD" 30.608 -26.571 12.636
47 "MD" 33.266 -23.966 12.58
48 "MD" 36.553 -22.446 11.947
49 "MD" 37.42 -18.777 11.105
50 "MD" 38.017 -15.09 10.66
51 "MD" 39.311 -12.118 9.938
52 "MD" 41.57 -9.265 8.421
53 "MD" 42.373 -6.381 6.591
54 "MD" 41.558 -2.856 5.634
55 "MD" 42.128 -0.031 5.831
56 "MD" 41.85 3.467 4.769
57 "MD" 41.771 6.564 4.575
58 "MD" 42.984 11.047 4.108
59 "MD" 40.843 14.38 3.62
60 "MD" 39.333 17.831 4.542
61 "MD" 37.669 21.009 4.185
62 "MD" 36.319 24.076 3.54
63 "MD" 34.446 26.505 2.998
64 "MD" 31.43 28.56 2.593
65 "MD" 28.795 30.32 1.932
66 "MD" 25.642 32.448 1.877
67 "MD" 22.94 34.017 2.272
68 "MD" 19.925 36.544 1.528
69 "MD" 16.865 37.453 1.981
70 "MD" 13.821 37.71 1.611
71 "MD" 10.505 38.517 1.346
72 "MD" 7.123 39.025 0.791
73 "MD" 3.682 39.245 1.555
74 "MD" 0.253 39.012 0.86
75 "MD" -2.523 39.205 -0.13
76 "MD" -5.793 39.304 -1.359
77 "MD" -9.334 38.095 -0.543
78 "MD" -13.104 38.408 -0.776
79 "MD" -16.42 37.556 -0.862
80 "MD" -19.457 36.781 -2.105
81 "MD" -21.742 34.04 -1.446
82 "MD" -25.113 32.158 -1.831
83 "MD" -28.059 29.923 -2.365
84 "MD" -30.092 28.001 -3.613
85 "MD" -32.678 26.14 -4.977
86 "MD" -34.799 23.476 -4.082
87 "MD" -37.102 21.465 -5.773
88 "MD" -38.664 17.752 -6.159
89 "MD" -39.345 14.682 -6.042
90 "MD" -40.705 11.196 -5.993
91 "MD" -41.362 7.55 -6.226
92 "MD" -42.35 4.148 -6.862
93 "MD" -41.824 1.805 -8.937
94 "MD" -42.674 -1.234 -9.826
95 "MD" -43.38 -4.372 -10.431
96 "MD" -42.007 -7.576 -11.777
97 "MD" -39.919 -11.109 -11.99
98 "MD" -37.741 -14.389 -11.08
99 "MD" -37.47 -17.63 -10.997
100 "MD" -34.802 -19.945 -12.239
101 "MD" -33.328 -22.495 -14.102
102 "MD" -30.597 -24.832 -13.244
103 "MD" -28.455 -27.962 -13.137
104 "MD" -25.481 -30.057 -12.802
105 "MD" -23.238 -31.912 -12.857
106 "MD" -21.681 -34.862 -12.923
107 "MD" -18.462 -36.886 -12.928
108 "MD" -15.159 -37.758 -12.239
109 "MD" -11.369 -38.429 -10.397
110 "MD" -7.746 -39.199 -12.095
111 "MD" -5.05 -41.581 -13.204
112 "MD" -1.619 -41.218 -12.287
113 "MD" 1.147 -42.738 -12.425
114 "MD" 4.864 -44.263 -12.926
115 "MD" 8.569 -45.125 -14.276
116 "MD" 12.437 -46.136 -15.58
117 "MD" 14.968 -43.992 -13.676
118 "MD" 18.374 -43.768 -13.866
119 "MD" 21.312 -42.866 -12.172
120 "MD" 24.74 -40.497 -12.51
121 "MD" 26.435 -37.225 -13.171
122 "MD" 29.158 -35.416 -14.588
123 "MD" 29.766 -31.358 -14.002
124 "MD" 32.073 -29.452 -14.435
125 "MD" 33.893 -26.967 -15.095
126 "MD" 34.567 -24.165 -16.793
127 "MD" 35.815 -21.42 -18.446
128 "MD" 35.846 -18.209 -19.966
129 "MD" 37.055 -14.776 -19.21
130 "MD" 38.922 -11.837 -20.148
131 "MD" 38.288 -8.643 -20.938
132 "MD" 39.349 -4.882 -20.937
133 "MD" 39.086 -1.455 -22.259
134 "MD" 39.539 2.076 -20.837
135 "MD" 39.428 5.235 -22.232
136 "MD" 40.052 8.482 -24.072
137 "MD" 38.195 11.78 -24.094
138 "MD" 37.334 14.755 -24.571
139 "MD" 35.548 17.942 -24.517
140 "MD" 35.658 21.449 -24.03
141 "MD" 34.417 24.047 -24.372
142 "MD" 33.694 27.269 -24.533
143 "MD" 32.659 30.634 -24.294
144 "MD" 31.402 33.866 -25.299
145 "MD" 30.253 37.254 -25.085
146 "MD" 29.475 40.28 -25.711
147 "MD" 27.937 43.523 -27.428
148 "MD" 28.471 47.017 -27.934
149 "MD" 28.017 50.359 -26.513
150 "MD" 27.02 52.819 -28.947
151 "MD" 26.47 56.647 -29.018
152 "MD" 24.803 59.292 -30.045
153 "MD" 24.696 62.426 -31.428
154 "MD" 24.848 65.933 -31.754
155 "MD" 22.989 68.576 -33.437
156 "MD" 23.331 72.059 -33.782
157 "MD" 21.986 74.912 -34.775
158 "MD" 20.923 78.072 -35.556
159 "MD" 19.271 81.419 -34.756
160 "MD" 18.981 84.161 -35.263
161 "MD" 18.837 87.746 -34.59
162 "MD" 15.367 90.26 -35.251
163 "MD" 15.555 93.48 -35.241
164 "MD" 15.911 96.833 -34.877
165 "MD" 16.803 100.871 -36.114
166 "MD" 16.44 104.161 -36.534
167 "MD" 13.879 106.992 -39.437
-19 "MD" 13.848 87.068 4.629
-18 "MD" 14.925 88.216 8.802
-17 "MD" 12.302 86.499 10.289
-16 "MD" 10.714 84.235 10.755
-15 "MD" 7.6 81.915 10.706
-14 "MD" 5.624 79.402 11.103
-13 "MD" 1.8 78.6 10.872
-12 "MD" 0.118 75.381 11.073
-11 "MD" -1.653 73.047 12.521
-10 "MD" -4.693 71.269 13.119
-9 "MD" -6.573 68.429 13.238
-8 "MD" -9.342 66.755 13.635
-7 "MD" -10.522 63.714 15.488
-6 "MD" -12.967 61.809 15.599
-5 "MD" -14.808 59.057 15.692
-4 "MD" -17.138 56.91 17.869
-3 "MD" -18.198 53.357 18.843
-2 "MD" -20.783 51.015 20.91
-1 "MD" -22.011 47.974 20.17
0 "MD" -23.541 45.881 20.577
1 "MD" -26.18 43.204 18.885
2 "MD" -28.458 40.278 18.281
3 "MD" -30.025 37.326 18.893
4 "MD" -30.608 34.305 19.863
5 "MD" -31.708 31.239 19.196
6 "MD" -31.613 27.866 19.947
7 "MD" -32.965 24.463 21.722
8 "MD" -34.873 22.185 22.184
9 "MD" -34.937 18.44 23.655
10 "MD" -35.859 15.427 23.162
11 "MD" -37.826 12.515 23.035
12 "MD" -39.418 9.655 22.924
13 "MD" -39.606 6.567 21.969
14 "MD" -39.575 2.975 21.358
15 "MD" -39.542 -0.454 22.328
16 "MD" -39.579 -3.886 20.794
17 "MD" -40.037 -7.601 21.095
18 "MD" -38.557 -10.486 21.199
19 "MD" -38.18 -13.369 19.185
20 "MD" -36.559 -16.723 20.009
21 "MD" -36.351 -19.893 18.656
22 "MD" -34.979 -22.969 17.724
23 "MD" -33.483 -26.158 16.089
24 "MD" -31.527 -28.858 16.115
25 "MD" -28.976 -31.27 15.7
26 "MD" -27.317 -33.45 15.115
27 "MD" -23.695 -36.16 15.889
28 "MD" -21.01 -38.613 17.033
29 "MD" -18.584 -40.69 17.532
30 "MD" -16.166 -43.635 18.123
31 "MD" -13.388 -46.518 18.041
32 "MD" -10.568 -48.336 16.305
33 "MD" -6.684 -48.495 15.549
34 "MD" -3.505 -48.627 15.292
35 "MD" 0.117 -47.777 14.607
36 "MD" 2.612 -45.731 14.342
37 "MD" 5.174 -43.87 14.452
38 "MD" 8.581 -42.745 14.198
39 "MD" 11.021 -40.399 14.145
40 "MD" 14.179 -38.562 14.923
41 "MD" 17.29 -37.099 14.855
42 "MD" 19.887 -34.954 14.455
43 "MD" 22.228 -32.667 14.338
44 "MD" 24.381 -30.222 14.526
45 "MD" 27.434 -28.83 13.582
46 "MD" 29.698 -26.268 13.303
47 "MD" 31.964 -24.194 12.843
48 "MD" 35.069 -22.168 12.739
49 "MD" 37.109 -19.569 11.849
50 "MD" 37.274 -15.947 12.249
51 "MD" 38.289 -12.885 11.63
52 "MD" 40.224 -10.038 10.181
53 "MD" 41.982 -7.135 8.367
54 "MD" 41.715 -3.461 7.716
55 "MD" 42.419 -1.071 6.236
56 "MD" 42.002 1.99 5.491
57 "MD" 41.21 5.055 4.977
58 "MD" 42.641 8.223 4.39
59 "MD" 41.877 11.302 3.551
60 "MD" 40.754 18.658 2.352
61 "MD" 37.784 21.103 3.667
62 "MD" 36.347 23.905 3.9
63 "MD" 34.33 26.804 3.655
64 "MD" 31.247 28.437 3.255
65 "MD" 28.624 29.978 2.417
66 "MD" 25.939 32.338 1.895
67 "MD" 23.123 34.182 2.542
68 "MD" 20.02 36.471 2.008
69 "MD" 16.68 37.363 1.043
70 "MD" 13.453 37.969 1.166
71 "MD" 10.158 38.234 1.735
72 "MD" 7.515 38.996 0.48
73 "MD" 4.545 39.642 -0.395
74 "MD" 1.003 39.497 -1.732
75 "MD" -1.998 39.904 -1.646
76 "MD" -5.212 39.652 -3.438
77 "MD" -9.1 38.607 -2.805
78 "MD" -12.624 37.954 -3.551
79 "MD" -16.446 36.892 -3.274
80 "MD" -19.991 36.484 -4.628
81 "MD" -22.094 33.668 -3.772
82 "MD" -25.031 32.164 -3.866
83 "MD" -28.263 29.804 -4.18
84 "MD" -30.019 27.58 -4.963
85 "MD" -33.077 25.983 -6.127
86 "MD" -35.21 22.894 -5.571
87 "MD" -37.344 20.405 -6.255
88 "MD" -38.318 16.724 -6.452
89 "MD" -39.823 13.864 -5.616
90 "MD" -40.791 10.806 -5.229
91 "MD" -40.873 7.046 -5.123
92 "MD" -41.89 4.006 -5.881
93 "MD" -43.08 0.939 -6.149
94 "MD" -43.709 -2.025 -6.561
95 "MD" -42.962 -5.621 -7.614
96 "MD" -42.099 -8.807 -8.445
97 "MD" -40.324 -11.447 -9.689
98 "MD" -38.36 -14.528 -8.978
99 "MD" -37.379 -17.923 -9.716
100 "MD" -35.078 -20.63 -10.278
101 "MD" -33.831 -23.686 -12.414
102 "MD" -31.362 -25.468 -12.031
103 "MD" -29.513 -28.326 -12.771
104 "MD" -26.861 -31.342 -13.533
105 "MD" -23.895 -32.836 -12.83
106 "MD" -21.127 -33.473 -12.743
107 "MD" -17.924 -35.605 -12.943
108 "MD" -14.585 -36.671 -13.379
109 "MD" -11.658 -38.152 -12.657
110 "MD" -8.446 -39.098 -13.198
111 "MD" -5.292 -40.945 -14.337
112 "MD" -1.847 -41.379 -13.667
113 "MD" 1.31 -42.611 -14.036
114 "MD" 4.216 -43.593 -13.676
115 "MD" 7.632 -44.677 -14.369
116 "MD" 10.258 -44.827 -14.472
117 "MD" 14.03 -44.799 -14.42
118 "MD" 17.201 -44.119 -14.147
119 "MD" 20.701 -44.03 -11.88
120 "MD" 24.748 -41.703 -11.941
121 "MD" 26.35 -37.373 -12.731
122 "MD" 28.766 -35.689 -14.677
123 "MD" 29.618 -32.533 -14.019
124 "MD" 31.643 -29.416 -15.235
125 "MD" 33.255 -26.423 -15.828
126 "MD" 34.011 -23.729 -17.001
127 "MD" 35.767 -20.851 -18.57
128 "MD" 35.736 -16.735 -19.327
129 "MD" 37.146 -13.531 -19.198
130 "MD" 38.016 -10.774 -21.135
131 "MD" 39.433 -7.979 -21.228
132 "MD" 39.728 -4.567 -20.831
133 "MD" 39.616 -1.682 -22.127
134 "MD" 40.477 2.079 -21.418
135 "MD" 40.573 5.507 -22.563
136 "MD" 40.166 8.608 -22.903
137 "MD" 39.455 11.779 -23.794
138 "MD" 38.009 14.802 -23.734
139 "MD" 35.735 17.652 -24.118
140 "MD" 35.279 20.775 -23.431
141 "MD" 33.573 24.003 -22.883
142 "MD" 32.895 27.08 -22.358
143 "MD" 33.691 30.868 -22.044
144 "MD" 33.415 34.127 -22.739
145 "MD" 31.939 37.185 -23.053
146 "MD" 32.554 40.674 -23.508
147 "MD" 31.406 43.766 -24.25
148 "MD" 31.763 46.96 -24.952
149 "MD" 30.683 50.079 -24.373
150 "MD" 29.828 53.29 -26.847
151 "MD" 29.441 56.167 -26.653
152 "MD" 29.639 59.502 -27.747
153 "MD" 28.69 63.602 -28.325
154 "MD" 29.18 66.957 -28.158
155 "MD" 29.883 69.83 -30.921
156 "MD" 29.871 72.883 -32.077
157 "MD" 30.769 75.915 -33.965
158 "MD" 30.916 79.042 -35.425
159 "MD" 30.628 82.68 -36.501
160 "MD" 31.255 85.478 -36.711
161 "MD" 33.075 88.509 -35.963
162 "MD" 32.092 91.782 -37.543
163 "MD" 32.406 95.037 -38.316
164 "MD" 33.694 98.641 -38.625
165 "MD" 35.389 101.521 -39.205
166 "MD" 36.699 105.002 -39.803
167 "MD" 34.609 109.532 -42.15
-19 "MD" 9.456 88.927 9.63
-18 "MD" 11.209 90.79 13.544
-17 "MD" 9.774 88.509 14.02
-16 "MD" 7.868 86.027 15.065
-15 "MD" 5.493 83.135 14.891
-14 "MD" 3.854 79.753 16.088
-13 "MD" 1.544 77.272 16.798
-12 "MD" -0.296 75.097 17.772
-11 "MD" -3.882 73.571 17.786
-10 "MD" -6.999 71.664 17.233
-9 "MD" -10.17 69.786 17.609
-8 "MD" -10.889 66.735 17.812
-7 "MD" -13.102 64.416 18.446
-6 "MD" -14.209 61.544 17.919
-5 "MD" -16.152 58.582 16.858
-4 "MD" -17.937 56.131 17.515
-3 "MD" -19.473 53.299 18.508
-2 "MD" -21.385 50.537 19.464
-1 "MD" -23.79 48.087 19.532
0 "MD" -25.585 44.751 20.257
1 "MD" -26.553 41.605 20.223
2 "MD" -28.202 38.402 20.075
3 "MD" -29.07 35.536 20.847
4 "MD" -29.459 32.402 21.391
5 "MD" -30.992 29.606 20.957
6 "MD" -31.689 25.981 21.468
7 "MD" -33.162 22.736 22.139
8 "MD" -33.911 19.829 23.896
9 "MD" -35.815 17.287 22.738
10 "MD" -36.647 14.377 23.894
11 "MD" -38.777 11.094 24.703
12 "MD" -38.964 8.123 23.769
13 "MD" -40.852 4.918 22.791
14 "MD" -40.679 1.303 21.684
15 "MD" -40.216 -2.076 22.005
16 "MD" -39.667 -5.409 21.728
17 "MD" -39.166 -8.872 20.105
18 "MD" -38.154 -12.47 19.286
19 "MD" -37.055 -14.882 18.78
20 "MD" -35.057 -17.957 18.739
21 "MD" -34.547 -20.734 17.338
22 "MD" -33.281 -23.892 15.131
23 "MD" -31.591 -26.963 13.742
24 "MD" -29.591 -29.569 14.27
25 "MD" -27.362 -31.654 14.906
26 "MD" -25.277 -34.191 13.783
27 "MD" -21.907 -36.697 14.517
28 "MD" -19.687 -38.822 14.485
29 "MD" -17.19 -41.465 15.325
30 "MD" -14.772 -44.97 15.485
31 "MD" -12.261 -47.193 15.934
32 "MD" -9.426 -48.37 14.644
33 "MD" -6.098 -48.85 14.536
34 "MD" -3.053 -48.693 14.924
35 "MD" 0.478 -46.254 13.909
36 "MD" 3.028 -43.401 13.238
37 "MD" 6.027 -42.624 13.732
38 "MD" 8.832 -41.196 12.369
39 "MD" 11.794 -39.54 13.511
40 "MD" 15.066 -37.729 14.427
41 "MD" 18.24 -36.789 14.079
42 "MD" 21.34 -34.781 13.964
43 "MD" 23.059 -32.291 14.248
44 "MD" 25.275 -29.505 15.066
45 "MD" 28.85 -28.166 13.363
46 "MD" 30.81 -25.445 12.419
47 "MD" 33.657 -23.309 12.402
48 "MD" 36.614 -21.75 12.059
49 "MD" 37.521 -18.702 11.144
50 "MD" 38.142 -14.728 11.27
51 "MD" 39.62 -12.262 10.913
52 "MD" 41.748 -9.305 9.616
53 "MD" 43.194 -6.463 8.214
54 "MD" 43.298 -3.078 6.739
55 "MD" 43.462 0.16 6.468
56 "MD" 42.407 3.005 7.298
57 "MD" 41.794 6.782 6.664
58 "MD" 42.254 10.02 6.994
59 "MD" 40.938 13.19 5.97
60 "MD" 40.039 17.858 4.823
61 "MD" 37.54 20.579 4.762
62 "MD" 36.093 23.517 3.795
63 "MD" 34.206 26.31 3.069
64 "MD" 31.024 28.668 2.639
65 "MD" 28.745 30.651 1.775
66 "MD" 26.381 32.722 1.292
67 "MD" 23.607 34.124 1.722
68 "MD" 20.69 36.333 1.46
69 "MD" 17.152 36.675 0.318
70 "MD" 13.896 38.221 0.487
71 "MD" 10.927 39.115 0.682
72 "MD" 7.695 40.255 0.636
73 "MD" 4.053 40.679 1.106
74 "MD" 0.789 40.744 -0.824
75 "MD" -2.268 41.331 -1.46
76 "MD" -5.436 40.217 -1.159
77 "MD" -8.704 38.432 -1.006
78 "MD" -12.469 38.69 -2.274
79 "MD" -16.127 37.347 -1.949
80 "MD" -19.744 36.581 -3.099
81 "MD" -21.416 34.46 -2.675
82 "MD" -25.605 32.782 -2.119
83 "MD" -27.91 30.616 -2.69
84 "MD" -31.645 29.206 -3.197
85 "MD" -34 27.123 -4.654
86 "MD" -35.068 23.515 -3.629
87 "MD" -37.129 20.728 -4.352
88 "MD" -38.625 17.706 -5.258
89 "MD" -39.944 13.994 -4.432
90 "MD" -40.786 11.008 -4.079
91 "MD" -41.372 8.056 -4.914
92 "MD" -42.832 4.661 -5.824
93 "MD" -43.285 1.441 -6.761
94 "MD" -42.983 -2.041 -7.622
95 "MD" -44.121 -5.042 -7.869
96 "MD" -43.132 -8.049 -9.411
97 "MD" -40.968 -11.508 -9.723
98 "MD" -38.345 -15.292 -9.314
99 "MD" -38.52 -18.917 -8.745
100 "MD" -35.925 -21.78 -10.736
101 "MD" -33.731 -24.203 -11.919
102 "MD" -30.816 -25.523 -11.194
103 "MD" -28.873 -28.408 -10.49
104 "MD" -26.618 -30.545 -9.674
105 "MD" -23.775 -32.754 -10.832
106 "MD" -20.287 -33.286 -10.63
107 "MD" -17.811 -35.775 -11.384
108 "MD" -14.705 -37.442 -12.128
109 "MD" -12.278 -39.446 -10.96
110 "MD" -8.543 -39.934 -12.564
111 "MD" -5.488 -41.809 -13.984
112 "MD" -2.227 -41.554 -13.509
113 "MD" 0.636 -42.815 -13.755
114 "MD" 3.828 -44.334 -13.528
115 "MD" 7.575 -45.444 -14.667
116 "MD" 11.039 -45.621 -14.802
117 "MD" 13.825 -45.25 -13.573
118 "MD" 17.351 -43.391 -13.925
119 "MD" 20.354 -43.116 -11.449
120 "MD" 23.899 -41.1 -11.609
121 "MD" 26.008 -37.446 -12.714
122 "MD" 28.55 -35.851 -14.53
123 "MD" 29.858 -32.415 -14.219
124 "MD" 31.714 -29.964 -14.761
125 "MD" 33.884 -27.361 -15.505
126 "MD" 34.569 -24.395 -16.62
127 "MD" 35.892 -21.633 -18.404
128 "MD" 36.198 -18.012 -19.54
129 "MD" 37.809 -14.635 -19.691
130 "MD" 39.044 -12.203 -20.208
131 "MD" 39.345 -8.897 -21.487
132 "MD" 39.549 -5.662 -22.003
133 "MD" 39.791 -2.567 -22.013
134 "MD" 40.059 0.424 -23.502
135 "MD" 40.272 3.835 -24.208
136 "MD" 40.605 6.736 -25.208
137 "MD" 40.25 9.905 -26.079
138 "MD" 38.158 12.938 -25.721
139 "MD" 35.53 16.46 -25.227
140 "MD" 35.089 19.211 -24.329
141 "MD" 34.127 22.177 -24.531
142 "MD" 34.027 25.439 -23.429
143 "MD" 34.323 29.077 -23.059
144 "MD" 34.083 31.94 -21.863
145 "MD" 32.691 35.433 -23.32
146 "MD" 32.59 39.093 -23.216
147 "MD" 33.502 42.397 -24.141
148 "MD" 31.795 46.021 -23.145
149 "MD" 31.299 49.027 -24.76
150 "MD" 30.857 52.705 -25.535
151 "MD" 31.725 55.709 -25.047
152 "MD" 30.868 58.992 -24.917
153 "MD" 31.479 62.696 -24.195
154 "MD" 31.863 66.164 -23.284
155 "MD" 30.838 69.053 -23.99
156 "MD" 31.398 72.565 -23.245
157 "MD" 30.865 75.935 -23.943
158 "MD" 29.955 79.007 -23.96
159 "MD" 29.579 82.912 -23.315
160 "MD" 28.745 85.285 -24.668
161 "MD" 30.365 87.958 -23.962
162 "MD" 28.758 91.49 -23.975
163 "MD" 28.838 95.285 -23.985
164 "MD" 29.423 98.903 -24.407
165 "MD" 29.598 102.389 -25.583
166 "MD" 30.485 105.496 -26.223
167 "MD" 28.246 107.663 -28.002
-19 "MD" 15.962 81.966 12.107
-18 "MD" 16.684 84.929 14.999
-17 "MD" 14.362 83.107 15.537
-16 "MD" 11.974 81.237 17.339
-15 "MD" 10.368 78.047 17.875
-14 "MD" 7.653 76.005 20.098
-13 "MD" 5.134 73.633 21.696
-12 "MD" 2.122 72.28 20.661
-11 "MD" -0.278 70.783 20.238
-10 "MD" -3.556 69.225 21.058
-9 "MD" -6.67 67.08 20.709
-8 "MD" -8.741 64.994 21.517
-7 "MD" -10.376 62.485 22.013
-6 "MD" -12.263 60.193 22.128
-5 "MD" -14.606 56.994 22.056
-4 "MD" -16.453 54.245 22.593
-3 "MD" -19.037 51.889 22.956
-2 "MD" -21.352 49.62 23.369
-1 "MD" -23.463 47.088 21.636
0 "MD" -25.573 45.131 21.801
1 "MD" -27.857 42.844 21.424
2 "MD" -29.326 39.999 20.625
3 "MD" -30.771 36.703 19.287
4 "MD" -30.527 33.173 19.657
5 "MD" -32.192 30.067 19.734
6 "MD" -32.914 26.982 20.111
7 "MD" -34.865 23.679 21.167
8 "MD" -35.51 20.461 21.587
9 "MD" -35.908 18.066 22.448
10 "MD" -36.997 14.54 23.657
11 "MD" -38.686 11.176 23.173
12 "MD" -40.061 8.081 21.901
13 "MD" -40.695 4.923 20.919
14 "MD" -40.61 1.322 20.302
15 "MD" -40.572 -2.474 21.041
16 "MD" -39.951 -4.989 19.393
17 "MD" -40.687 -8.932 18.597
18 "MD" -39.546 -11.597 18.204
19 "MD" -37.693 -14.704 18.208
20 "MD" -36.884 -18.32 17.618
21 "MD" -35.815 -21.003 15.897
22 "MD" -34.895 -23.868 14.351
23 "MD" -33.142 -26.159 13.48
24 "MD" -31.258 -29.228 12.289
25 "MD" -28.178 -30.981 12.135
26 "MD" -26.562 -33.442 11.866
27 "MD" -22.916 -36.321 13.419
28 "MD" -19.89 -38.761 14.091
29 "MD" -17.449 -40.938 15.266
30 "MD" -15.071 -44.216 15.335
31 "MD" -12.477 -46.407 15.359
32 "MD" -9.92 -47.408 14.09
33 "MD" -6.585 -48.387 14.369
34 "MD" -2.36 -48.359 14
35 "MD" 0.32 -46.553 13.696
36 "MD" 3.18 -44.878 13.539
37 "MD" 5.816 -42.832 13.194
38 "MD" 8.739 -41.155 13.63
39 "MD" 11.507 -39.245 14.423
40 "MD" 14.99 -37.715 15.595
41 "MD" 18.251 -36.295 15.724
42 "MD" 20.694 -34.717 15.284
43 "MD" 23.032 -32.146 14.359
44 "MD" 25.51 -29.834 14.104
45 "MD" 28.134 -28.526 13.393
46 "MD" 30.237 -25.848 12.474
47 "MD" 33.383 -23.504 12.566
48 "MD" 35.927 -21.492 11.814
49 "MD" 36.783 -18.335 10.541
50 "MD" 37.863 -14.695 9.834
51 "MD" 39.294 -11.878 9.349
52 "MD" 41.323 -9.3 8.91
53 "MD" 42.763 -6.153 8.059
54 "MD" 42.983 -3.117 7.931
55 "MD" 42.318 -0.033 6.463
56 "MD" 42.206 4.005 5.354
57 "MD" 41.709 6.647 6.117
58 "MD" 43.164 10.024 6.325
59 "MD" 42.194 13.683 4.404
60 "MD" 40.305 19.645 4.642
61 "MD" 37.62 22.025 5.835
62 "MD" 35.935 25.336 6.155
63 "MD" 33.469 27.066 5.814
64 "MD" 30.397 28.901 4.821
65 "MD" 28.321 31.284 3.537
66 "MD" 25.566 32.872 3.047
67 "MD" 22.345 33.913 3.395
68 "MD" 19.294 36.347 2.629
69 "MD" 16.257 37.606 2.357
70 "MD" 13.127 37.727 1.852
71 "MD" 9.845 38.233 1.388
72 "MD" 7.186 38.67 0.055
73 "MD" 3.591 39.511 0.321
74 "MD" 0.421 40.58 -0.727
75 "MD" -3.24 39.083 -0.638
76 "MD" -6.208 38.92 -1.487
77 "MD" -9.31 38.442 -1.348
78 "MD" -13.104 38.379 -1.962
79 "MD" -16.035 36.896 -2.109
80 "MD" -19.81 36.434 -3.456
81 "MD" -21.852 33.654 -3.586
82 "MD" -24.909 32.498 -2.668
83 "MD" -27.878 30.98 -3.255
84 "MD" -30.907 28.248 -3.325
85 "MD" -33.475 26.706 -4.069
86 "MD" -34.721 23.323 -3.717
87 "MD" -36.961 20.843 -5.426
88 "MD" -38.582 17.536 -6.081
89 "MD" -39.78 14.163 -5.98
90 "MD" -40.789 11.172 -6.155
91 "MD" -40.945 7.498 -6.436
92 "MD" -42.129 4.481 -6.995
93 "MD" -42.07 1.054 -7.651
94 "MD" -41.839 -1.776 -8.54
95 "MD" -43.299 -4.499 -9.585
96 "MD" -42.197 -8.23 -10.945
97 "MD" -40.173 -11.013 -11.243
98 "MD" -38.316 -14.058 -11.693
99 "MD" -38.704 -17.512 -11.348
100 "MD" -37.378 -20.952 -12.115
101 "MD" -33.544 -23.557 -12.832
102 "MD" -31.109 -25.567 -11.714
103 "MD" -28.492 -27.432 -12.205
104 "MD" -26.189 -29.733 -11.185
105 "MD" -23.066 -32.066 -13.041
106 "MD" -19.449 -32.334 -12.32
107 "MD" -17.148 -35.34 -12.205
108 "MD" -14.677 -37.636 -13.424
109 "MD" -11.017 -39.074 -12.984
110 "MD" -7.953 -39.993 -13.506
111 "MD" -5.119 -42.177 -14.709
112 "MD" -1.162 -41.995 -13.366
113 "MD" 1.602 -43.588 -14.24
114 "MD" 4.908 -45.492 -13.978
115 "MD" 8.391 -46.224 -14.364
116 "MD" 11.598 -45.82 -14.037
117 "MD" 14.645 -44.399 -14.032
118 "MD" 18.239 -43.408 -14.045
119 "MD" 21.265 -43.033 -12.139
120 "MD" 24.407 -41.224 -12.734
121 "MD" 26.219 -37.483 -13.45
122 "MD" 28.324 -36.054 -15.247
123 "MD" 29.699 -32.431 -15.05
124 "MD" 31.132 -29.622 -15.459
125 "MD" 33.018 -27.217 -16.269
126 "MD" 35.11 -24.748 -17.197
127 "MD" 35.731 -21.509 -18.026
128 "MD" 35.76 -17.863 -19.512
129 "MD" 37.17 -14.36 -20.414
130 "MD" 38.527 -11.752 -20.691
131 "MD" 38.669 -9.093 -21.724
132 "MD" 39.48 -5.691 -21.977
133 "MD" 39.298 -2.358 -22.557
134 "MD" 41.051 1.962 -23.133
135 "MD" 40.68 5.479 -24.065
136 "MD" 39.308 8.271 -24.134
137 "MD" 40.646 11.641 -25.195
138 "MD" 38.989 14.256 -24.477
139 "MD" 36.795 17.268 -24.017
140 "MD" 35.624 20.86 -22.842
141 "MD" 35.009 23.603 -21.884
142 "MD" 34.074 26.693 -20.95
143 "MD" 34.431 30.179 -20.858
144 "MD" 35.116 33.843 -20.281
145 "MD" 34.309 37.135 -22.049
146 "MD" 35.019 39.924 -22.033
147 "MD" 33.369 43.291 -22.738
148 "MD" 33.519 46.344 -23.753
149 "MD" 32.936 49.146 -22.429
150 "MD" 31.731 52.292 -24.948
151 "MD" 31.361 55.256 -24.683
152 "MD" 30.403 58.149 -25.422
153 "MD" 31.229 61.82 -25.34
154 "MD" 32.326 65.356 -26.339
155 "MD" 32.385 68.83 -27.655
156 "MD" 33.586 71.544 -27.42
157 "MD" 34.399 74.53 -28.844
158 "MD" 33.823 78.076 -28.832
159 "MD" 34.025 81.213 -30.314
160 "MD" 34.441 85.088 -29.672
161 "MD" 34.115 87.606 -31.397
162 "MD" 33.725 90.778 -31.939
163 "MD" 32.815 93.847 -32.714
164 "MD" 33.4 97.341 -32.855
165 "MD" 33.448 100.856 -34.181
166 "MD" 32.935 103.973 -35.017
167 "MD" 32.396 109.465 -34.677
-19 "MD" 10.956 87.662 19.782
-18 "MD" 10.475 90.688 22.348
-17 "MD" 8.468 87.751 23.077
-16 "MD" 7.094 84.786 23.422
-15 "MD" 5.419 81.973 22.982
-14 "MD" 3.041 79.06 23.449
-13 "MD" 0.573 76.687 23.683
-12 "MD" -1.429 74.583 23.437
-11 "MD" -2.53 71.451 23.901
-10 "MD" -4.822 69.299 23.406
-9 "MD" -7.573 66.699 22.288
-8 "MD" -9.126 63.862 21.768
-7 "MD" -11.146 60.642 21.992
-6 "MD" -13.027 59.026 20.643
-5 "MD" -14.533 56.104 21.592
-4 "MD" -16.424 53.243 20.589
-3 "MD" -18.554 50.732 20.858
-2 "MD" -21.467 48.599 21.229
-1 "MD" -23.505 45.596 21.809
0 "MD" -25.237 43.247 20.925
1 "MD" -28.176 41.284 20.727
2 "MD" -29.418 38.936 19.974
3 "MD" -31.509 35.966 20.006
4 "MD" -32.433 32.765 20.109
5 "MD" -34.064 29.927 19.4
6 "MD" -34.853 26.988 20.562
7 "MD" -36.119 22.884 21.088
8 "MD" -37.567 20.219 20.846
9 "MD" -38.818 17.691 20.595
10 "MD" -39.327 14.431 20.967
11 "MD" -40.218 11.36 21.079
12 "MD" -42.115 7.917 21.671
13 "MD" -42.131 4.224 21.358
14 "MD" -40.781 0.675 21.433
15 "MD" -40.729 -2.686 21.838
16 "MD" -40.491 -5.884 20.918
17 "MD" -40.602 -8.863 19.405
18 "MD" -39.327 -11.983 19.357
19 "MD" -37.229 -15.199 18.433
20 "MD" -36.275 -18.045 17.74
21 "MD" -36.215 -21.629 16.956
22 "MD" -34.273 -23.974 16.208
23 "MD" -31.922 -26.227 13.45
24 "MD" -29.98 -28.901 12.626
25 "MD" -28.167 -31.724 13.282
26 "MD" -25.831 -34.208 12.915
27 "MD" -22.392 -36.15 13.539
28 "MD" -20.262 -38.307 15.134
29 "MD" -18.075 -40.61 15.502
30 "MD" -15.745 -43.984 16.437
31 "MD" -13.226 -46.86 16.551
32 "MD" -10.565 -47.723 15.127
33 "MD" -6.693 -47.54 14.153
34 "MD" -2.604 -47.03 14.081
35 "MD" 0.819 -45.833 13.352
36 "MD" 2.787 -44.001 12.484
37 "MD" 6.07 -42.822 12.455
38 "MD" 9.155 -40.574 12.65
39 "MD" 12.096 -39.388 12.625
40 "MD" 15.722 -38.172 13.378
41 "MD" 18.812 -36.703 13.789
42 "MD" 21.608 -35.131 13.77
43 "MD" 23.968 -32.338 13.202
44 "MD" 26.267 -29.858 12.45
45 "MD" 29.114 -28.554 11.891
46 "MD" 30.983 -25.719 11.066
47 "MD" 34.016 -23.769 12.024
48 "MD" 36.603 -21.102 12.089
49 "MD" 37.413 -18.099 11.508
50 "MD" 38.594 -14.372 11.235
51 "MD" 39.399 -11.732 10.579
52 "MD" 40.999 -8.896 9.505
53 "MD" 42.056 -5.873 7.733
54 "MD" 41.969 -2.18 6.184
55 "MD" 41.967 1.393 5.687
56 "MD" 43.124 4.973 5.122
57 "MD" 41.995 7.687 5.637
58 "MD" 42.51 11.345 4.907
59 "MD" 40.538 14.381 4.047
60 "MD" 40.05 18.585 3.731
61 "MD" 37.586 20.282 3.794
62 "MD" 35.887 23.26 3.692
63 "MD" 33.346 26.011 3.546
64 "MD" 30.626 27.831 3.252
65 "MD" 28.272 30.559 1.849
66 "MD" 25.657 32.069 1.86
67 "MD" 22.46 33.168 2.687
68 "MD" 20.292 35.984 1.602
69 "MD" 17.062 37.533 1.501
70 "MD" 13.516 37.453 1.307
71 "MD" 10.899 38.437 0.952
72 "MD" 7.423 39.814 1.042
73 "MD" 3.825 39.62 0.35
74 "MD" 0.668 40.24 -0.801
75 "MD" -2.915 40.496 -0.977
76 "MD" -6.001 39.757 -1.167
77 "MD" -8.928 39.162 -0.141
78 "MD" -12.428 38.505 -0.469
79 "MD" -15.843 37.425 -0.403
80 "MD" -19.373 36.974 -1.899
81 "MD" -21.702 33.909 -2.521
82 "MD" -25.213 32.586 -2.378
83 "MD" -27.305 30.24 -3.199
84 "MD" -31.023 28.587 -2.934
85 "MD" -33.213 26.747 -4.458
86 "MD" -35.03 24.313 -4.649
87 "MD" -37.25 21.513 -5.918
88 "MD" -38.865 18.368 -5.847
89 "MD" -40.098 15.147 -5.162
90 "MD" -40.654 11.964 -4.862
91 "MD" -41.045 8.537 -5.766
92 "MD" -42.301 5.322 -6.088
93 "MD" -41.848 1.612 -7.236
94 "MD" -42.211 -1.116 -7.442
95 "MD" -43.398 -4.168 -7.673
96 "MD" -42.101 -7.599 -9.292
97 "MD" -39.792 -11.392 -9.674
98 "MD" -38.262 -14.395 -9.795
99 "MD" -37.771 -17.794 -9.792
100 "MD" -36.661 -20.769 -10.796
101 "MD" -33.494 -24.105 -12.33
102 "MD" -30.78 -26.091 -11.191
103 "MD" -29.017 -28.563 -11.365
104 "MD" -26.953 -30.77 -11.542
105 "MD" -24.319 -33.582 -12.822
106 "MD" -20.722 -33.822 -11.446
107 "MD" -17.853 -36.793 -10.667
108 "MD" -15.085 -38.659 -11.12
109 "MD" -11.808 -39.239 -11.322
110 "MD" -7.702 -40.197 -11.983
111 "MD" -5.097 -41.292 -12.119
112 "MD" -1.842 -40.731 -12.666
113 "MD" 1.756 -41.409 -13.304
114 "MD" 5.247 -42.285 -13.305
115 "MD" 8.641 -43.291 -14.418
116 "MD" 12.103 -43.943 -15.44
117 "MD" 15.067 -43.576 -14.445
118 "MD" 18.113 -42.659 -14.691
119 "MD" 21.509 -42.479 -12.524
120 "MD" 25.073 -40.238 -13.468
121 "MD" 26.442 -37.388 -13.831
122 "MD" 29.036 -35.315 -16.047
123 "MD" 29.993 -31.903 -14.965
124 "MD" 32.553 -29.749 -14.873
125 "MD" 34.167 -26.95 -16.12
126 "MD" 35.29 -24.306 -17.113
127 "MD" 35.839 -21.619 -18.625
128 "MD" 36.347 -18.247 -20.369
129 "MD" 37.795 -14.621 -19.634
130 "MD" 38.888 -12.411 -20.013
131 "MD" 39.871 -9.412 -20.393
132 "MD" 40.126 -5.841 -20.507
133 "MD" 40.233 -2.195 -20.697
134 "MD" 41.607 1.548 -20.964
135 "MD" 41.867 4.738 -21.869
136 "MD" 40.459 7.684 -22.656
137 "MD" 39.553 10.323 -23.464
138 "MD" 39.231 13.299 -25.01
139 "MD" 37.248 16.291 -24.269
140 "MD" 35.588 19.347 -23.968
141 "MD" 34.159 22.879 -23.007
142 "MD" 33.59 26.242 -21.889
143 "MD" 33.944 29.738 -22.601
144 "MD" 32.951 33.015 -21.549
145 "MD" 31.589 36.283 -23.363
146 "MD" 32.158 39.585 -23.14
147 "MD" 30.126 42.462 -23.559
148 "MD" 29.936 45.417 -23.945
149 "MD" 27.491 48.252 -24.921
150 "MD" 26.723 50.816 -26.82
151 "MD" 25.619 54.166 -26.945
152 "MD" 25.491 57.668 -27.947
153 "MD" 23.644 60.582 -27.842
154 "MD" 22.761 63.496 -28.471
155 "MD" 22.175 66.163 -29.86
156 "MD" 21.847 69.644 -29.81
157 "MD" 20.221 72.776 -30.75
158 "MD" 19.074 76.305 -32.043
159 "MD" 17.942 79.152 -32.881
160 "MD" 15.761 82.218 -34.104
161 "MD" 16.199 85.321 -34.425
162 "MD" 14.617 88.025 -35.283
163 "MD" 12.637 91.283 -35.286
164 "MD" 13.034 94.217 -36.654
165 "MD" 12.868 97.873 -37.694
166 "MD" 12.286 100.876 -38.754
167 "MD" 10.074 103.744 -41.396
-19 "MD" 13.654 86.562 23.93
-18 "MD" 14.995 89.17 25.512
-17 "MD" 11.601 85.463 27.562
-16 "MD" 10.092 83.482 26.567
-15 "MD" 7.992 79.907 25.832
-14 "MD" 5.778 77.135 26.505
-13 "MD" 3.205 75.149 25.993
-12 "MD" 1.022 73.785 25.375
-11 "MD" -1.473 71.195 25.353
-10 "MD" -4.382 69.5 25.169
-9 "MD" -6.867 67.51 24.226
-8 "MD" -8.403 64.707 24.322
-7 "MD" -10.578 62.782 24.021
-6 "MD" -13.055 60.683 23.897
-5 "MD" -15.439 57.115 23.719
-4 "MD" -17.616 55.112 23.737
-3 "MD" -19.841 53.02 23.38
-2 "MD" -22.252 50.915 23.707
-1 "MD" -24.869 48.134 23.733
0 "MD" -25.926 45.268 22.483
1 "MD" -27.434 42.578 22.334
2 "MD" -28.704 39.6 20.893
3 "MD" -30.881 37.046 19.638
4 "MD" -31.656 34.463 19.5
5 "MD" -32.926 31.095 19.12
6 "MD" -34.252 27.653 20.086
7 "MD" -36.398 24.002 21.32
8 "MD" -37.775 20.564 21.268
9 "MD" -38.193 17.556 22.867
10 "MD" -37.968 13.361 22.048
11 "MD" -40.486 10.693 23.886
12 "MD" -40.966 7.597 22.289
13 "MD" -40.858 4.583 21.386
14 "MD" -40.595 1.149 20.234
15 "MD" -40.216 -2.316 18.985
16 "MD" -40.266 -5.905 19.607
17 "MD" -40.518 -9.339 18.848
18 "MD" -39.741 -12.784 19.606
19 "MD" -38.024 -15.483 17.818
20 "MD" -36.797 -19.244 18.109
21 "MD" -36.245 -22.19 16.581
22 "MD" -34.507 -24.929 15.369
23 "MD" -32.967 -27.144 14.426
24 "MD" -30.908 -30.234 13.369
25 "MD" -27.403 -31.855 13.001
26 "MD" -25.205 -33.88 14.954
27 "MD" -21.861 -35.762 13.772
28 "MD" -19.576 -38.266 14.478
29 "MD" -17.369 -41.104 15.121
30 "MD" -15.466 -44.783 15.591
31 "MD" -12.857 -46.466 15.851
32 "MD" -10.54 -47.934 14.743
33 "MD" -6.36 -47.798 13.803
34 "MD" -2.637 -48.901 13.228
35 "MD" 0.346 -47.381 12.47
36 "MD" 2.989 -45.27 12.758
37 "MD" 5.631 -43.639 13.315
38 "MD" 8.836 -41.106 13.234
39 "MD" 12.242 -39.962 13.443
40 "MD" 15.157 -38.291 13.327
41 "MD" 18.58 -37.593 12.931
42 "MD" 21.404 -35.793 12.81
43 "MD" 23.558 -32.353 13.149
44 "MD" 26.102 -30.116 13.953
45 "MD" 28.974 -29.036 12.257
46 "MD" 30.72 -25.789 11.706
47 "MD" 33.485 -23.806 11.742
48 "MD" 35.998 -21.234 11.34
49 "MD" 37.363 -18.889 10.383
50 "MD" 37.849 -15.058 10.731
51 "MD" 39.451 -12.06 9.527
52 "MD" 41.48 -9.33 8.196
53 "MD" 43.223 -5.986 6.861
54 "MD" 42.618 -2.493 6.54
55 "MD" 42.989 0.5 5.904
56 "MD" 42.147 3.279 5.747
57 "MD" 41.731 6.652 5.374
58 "MD" 42.576 10.392 4.358
59 "MD" 41.486 13.067 3.175
60 "MD" 40.736 18.705 3.007
61 "MD" 36.975 22.235 4.045
62 "MD" 35.174 23.988 3.403
63 "MD" 33.701 27.822 4.111
64 "MD" 30.079 28.763 3.565
65 "MD" 27.563 30.894 2.195
66 "MD" 25.093 32.922 2.063
67 "MD" 22.355 34.071 2.471
68 "MD" 19.142 36.15 1.263
69 "MD" 16.543 37.265 0.885
70 "MD" 12.941 37.511 0.387
71 "MD" 9.75 38.549 0.085
72 "MD" 6.432 39.79 -0.284
73 "MD" 3.135 39.511 0.103
74 "MD" -0.139 40.789 -0.268
75 "MD" -3.426 41.04 -1.331
76 "MD" -6.748 40.314 -1.75
77 "MD" -10.078 39.16 -1.114
78 "MD" -13.195 38.284 -1.933
79 "MD" -16.47 37.393 -1.901
80 "MD" -20.301 36.331 -2.987
81 "MD" -22.126 33.614 -2.434
82 "MD" -25.291 32.633 -2.245
83 "MD" -28.346 30.86 -3.087
84 "MD" -31.356 29.136 -3.423
85 "MD" -33.441 26.729 -4.926
86 "MD" -35.213 24.335 -4.496
87 "MD" -37.167 22.044 -5.789
88 "MD" -38.548 18.723 -5.613
89 "MD" -39.938 14.863 -5.325
90 "MD" -41.067 11.616 -5.037
91 "MD" -41.416 8.338 -4.679
92 "MD" -42.369 5.154 -5.225
93 "MD" -42.13 1.808 -7.014
94 "MD" -42.78 -0.823 -8.179
95 "MD" -44.273 -3.789 -8.722
96 "MD" -42.422 -7.327 -10.556
97 "MD" -40.849 -10.489 -11.123
98 "MD" -39.305 -13.863 -10.268
99 "MD" -38.745 -17.44 -10.511
100 "MD" -35.927 -20.143 -11.445
101 "MD" -34.36 -23.282 -13.08
102 "MD" -31.427 -25.829 -12.949
103 "MD" -30.124 -29.697 -12.62
104 "MD" -26.715 -30.89 -13.582
105 "MD" -24.008 -33.218 -13.345
106 "MD" -21.158 -34.331 -12.079
107 "MD" -18.31 -37.561 -11.954
108 "MD" -15.146 -38.156 -11.071
109 "MD" -11.75 -38.642 -11.159
110 "MD" -8.322 -39.527 -11.906
111 "MD" -5.264 -40.803 -12.204
112 "MD" -1.885 -40.893 -12.393
113 "MD" 0.961 -41.859 -13.024
114 "MD" 3.953 -43.188 -13.793
115 "MD" 7.618 -44.806 -15.164
116 "MD" 10.437 -44.822 -15.481
117 "MD" 13.765 -44.166 -15.667
118 "MD" 17.222 -43.14 -15.619
119 "MD" 20.161 -43 -13.696
120 "MD" 23.265 -41.431 -14.193
121 "MD" 25.529 -38.039 -14.332
122 "MD" 27.928 -35.846 -16.007
123 "MD" 28.851 -32.446 -15.001
124 "MD" 31.075 -30.336 -15.608
125 "MD" 32.909 -27.653 -16.187
126 "MD" 33.988 -24.83 -18.049
127 "MD" 34.78 -21.971 -19.62
128 "MD" 35.137 -18.594 -20.215
129 "MD" 36.498 -15.824 -19.896
130 "MD" 37.293 -12.928 -22.169
131 "MD" 39.318 -9.968 -22.735
132 "MD" 40.182 -6.456 -22.474
133 "MD" 40.224 -2.773 -23.06
134 "MD" 40.893 0.12 -22.048
135 "MD" 40.476 3.695 -22.182
136 "MD" 40.045 6.924 -22.955
137 "MD" 38.503 9.627 -22.187
138 "MD" 37.873 12.591 -23.054
139 "MD" 36.198 16.288 -22.86
140 "MD" 36.328 19.409 -22.219
141 "MD" 34.949 22.167 -22.318
142 "MD" 33.563 25.525 -22.307
143 "MD" 33.896 29.125 -21.81
144 "MD" 32.93 32.473 -23.045
145 "MD" 32.119 35.158 -23.215
146 "MD" 30.993 38.522 -23.866
147 "MD" 29.065 41.442 -25.079
148 "MD" 29.887 44.827 -27.407
149 "MD" 29.784 48.179 -26.608
150 "MD" 28.791 50.975 -28.23
151 "MD" 28.754 54.214 -28.142
152 "MD" 28.323 57.666 -28.791
153 "MD" 28.906 61.425 -28.624
154 "MD" 28.691 64.732 -29.831
155 "MD" 28.667 67.336 -30.047
156 "MD" 28.893 70.498 -30.006
157 "MD" 28.443 74.109 -32.507
158 "MD" 26.649 77.398 -33.899
159 "MD" 24.575 80.332 -34.471
160 "MD" 22.385 83.568 -33.892
161 "MD" 21.852 86.516 -32.882
162 "MD" 21.327 89.838 -32.159
163 "MD" 22.047 92.456 -30.351
164 "MD" 23.627 95.655 -28.802
165 "MD" 25.64 98.56 -27.849
166 "MD" 26.719 101.508 -26.719
167 "MD" 26.425 104.387 -28.364
-19 "MD" 5.489 92.988 13.066
-18 "MD" 4.897 94.38 16.154
-17 "MD" 4.595 91.497 16.702
-16 "MD" 4.349 88.317 18.1
-15 "MD" 3.494 84.509 17.378
-14 "MD" 1.876 81.434 18.061
-13 "MD" 0.506 78.866 19.657
-12 "MD" -2.563 76.713 19.133
-11 "MD" -4.434 74.039 19.448
-10 "MD" -7.107 72.019 20.638
-9 "MD" -9.758 69.437 20.089
-8 "MD" -11.431 66.899 20.452
-7 "MD" -14.48 65.179 20.777
-6 "MD" -16.98 62.75 20.464
-5 "MD" -18.238 59.964 21.494
-4 "MD" -19.835 56.845 22.202
-3 "MD" -21.107 53.484 21.536
-2 "MD" -22.868 50.68 22.043
-1 "MD" -23.765 47.615 20.95
0 "MD" -25.243 44.995 20.475
1 "MD" -26.17 41.916 20.599
2 "MD" -28.294 39.191 19.811
3 "MD" -30.413 36.268 19.767
4 "MD" -31.177 32.965 20.142
5 "MD" -32.898 30.172 19.322
6 "MD" -33.751 26.45 20.592
7 "MD" -34.699 23.257 22.258
8 "MD" -36.077 20.594 22.657
9 "MD" -36.786 17.463 23.464
10 "MD" -38.077 14.879 22.16
11 "MD" -39.973 11.77 23.327
12 "MD" -41.508 8.619 23.08
13 "MD" -41.515 5.463 22.446
14 "MD" -40.683 2.259 21.067
15 "MD" -40.454 -1.269 21.414
16 "MD" -40.539 -4.391 20.697
17 "MD" -39.447 -8.205 18.291
18 "MD" -39.809 -11.502 17.918
19 "MD" -37.396 -13.887 17.955
20 "MD" -35.655 -17.05 18.339
21 "MD" -35.149 -20.027 16.817
22 "MD" -33.421 -22.946 14.804
23 "MD" -33.175 -25.842 14.188
24 "MD" -31.323 -28.813 14.282
25 "MD" -27.949 -31.234 13.626
26 "MD" -25.786 -34.785 15.752
27 "MD" -22.656 -35.628 14.096
28 "MD" -20.559 -38.934 14.282
29 "MD" -18.625 -41.954 15.357
30 "MD" -16.996 -45.278 15.717
31 "MD" -14.928 -48.015 16.917
32 "MD" -12.23 -49.935 15.82
33 "MD" -6.488 -50.231 14.768
34 "MD" -3.733 -48.268 14.804
35 "MD" -0.848 -47.067 14.252
36 "MD" 1.476 -45.17 13.502
37 "MD" 4.758 -43.923 14.808
38 "MD" 7.07 -41.854 13.633
39 "MD" 9.938 -40.004 13.601
40 "MD" 12.998 -38.277 13.954
41 "MD" 16.533 -37.286 14.411
42 "MD" 19.139 -35.062 13.72
43 "MD" 21.461 -33.002 13.178
44 "MD" 24.033 -30.889 12.878
45 "MD" 27.218 -29.464 12.896
46 "MD" 29.278 -26.519 11.78
47 "MD" 32.14 -24.232 11.605
48 "MD" 35.616 -22.125 11.274
49 "MD" 36.518 -19.404 11.199
50 "MD" 38.187 -15.191 10.643
51 "MD" 39.976 -12.294 10.145
52 "MD" 41.327 -9.746 9.12
53 "MD" 43.391 -6.715 7.75
54 "MD" 42.532 -3.012 7.125
55 "MD" 42.851 0.601 7.402
56 "MD" 43.222 3.467 6.779
57 "MD" 42.618 6.765 6.206
58 "MD" 43.609 10.453 6.932
59 "MD" 42.411 13.241 6.326
60 "MD" 39.021 19.061 6.285
61 "MD" 37.377 21.51 5.622
62 "MD" 35.327 24.626 5.671
63 "MD" 33.435 26.924 4.814
64 "MD" 30.025 28.52 4.812
65 "MD" 27.495 30.115 3.553
66 "MD" 25.047 32.043 3.506
67 "MD" 22.255 34.112 2.519
68 "MD" 19.17 36.363 2.985
69 "MD" 16.08 37.211 2.497
70 "MD" 12.457 37.702 1.745
71 "MD" 9.291 38.475 1.79
72 "MD" 6.243 39.366 1.554
73 "MD" 2.59 39.677 0.536
74 "MD" -0.525 40.034 0.075
75 "MD" -3.796 40.289 -0.093
76 "MD" -6.997 38.797 -0.012
77 "MD" -10.03 38.449 -1.114
78 "MD" -13.631 37.946 -2.327
79 "MD" -16.917 36.214 -1.708
80 "MD" -20.584 36.321 -3.218
81 "MD" -22.651 33.344 -3.703
82 "MD" -26.024 32.199 -3.224
83 "MD" -28.587 29.865 -3.735
84 "MD" -31.904 28.191 -3.489
85 "MD" -34.057 26.193 -5.443
86 "MD" -35.311 23.193 -5.255
87 "MD" -37.623 20.481 -6.437
88 "MD" -38.789 17.568 -6.61
89 "MD" -40.321 14.58 -6.145
90 "MD" -41.24 11.162 -5.867
91 "MD" -41.473 7.929 -5.855
92 "MD" -42.714 4.653 -6.036
93 "MD" -42.323 1.626 -7.388
94 "MD" -43.509 -1.523 -7.852
95 "MD" -43.102 -4.444 -9.249
96 "MD" -42.796 -7.739 -10.12
97 "MD" -40.405 -11.214 -10.081
98 "MD" -38.618 -13.91 -9.162
99 "MD" -37.862 -17.811 -9.078
100 "MD" -35.897 -20.611 -9.707
101 "MD" -33.725 -23.664 -11.739
102 "MD" -31.292 -25.991 -10.994
103 "MD" -29.786 -29.163 -11.145
104 "MD" -27.177 -31.891 -12.015
105 "MD" -23.616 -33.161 -12.14
106 "MD" -20.712 -33.916 -10.083
107 "MD" -17.839 -35.806 -10.849
108 "MD" -14.777 -37.483 -11.648
109 "MD" -11.114 -39.05 -11.051
110 "MD" -7.501 -39.857 -12.294
111 "MD" -4.597 -40.858 -12.424
112 "MD" -1.527 -41.08 -12.939
113 "MD" 2.162 -42.65 -13.611
114 "MD" 5.42 -43.809 -14.347
115 "MD" 8.629 -44.904 -15.054
116 "MD" 11.569 -45.358 -15.48
117 "MD" 14.634 -43.498 -13.909
118 "MD" 17.639 -42.515 -14.194
119 "MD" 20.818 -41.959 -12.349
120 "MD" 23.969 -39.895 -13.185
121 "MD" 25.773 -36.239 -14.026
122 "MD" 28.005 -34.799 -15.449
123 "MD" 29.953 -31.389 -14.947
124 "MD" 32.224 -29.285 -15.951
125 "MD" 34.024 -27.099 -16.368
126 "MD" 35.772 -25.125 -17.506
127 "MD" 36.424 -21.263 -18.824
128 "MD" 36.428 -17.132 -19.848
129 "MD" 37.432 -14.32 -19.668
130 "MD" 39.746 -11.697 -20.229
131 "MD" 39.452 -8.266 -21.194
132 "MD" 40.084 -4.731 -21.129
133 "MD" 39.838 -1.481 -20.269
134 "MD" 40.701 2.101 -21.027
135 "MD" 40.569 5.168 -21.829
136 "MD" 38.472 8.001 -22.003
137 "MD" 37.452 10.608 -23.063
138 "MD" 36.463 13.59 -23.88
139 "MD" 34.59 17.086 -23.831
140 "MD" 33.606 20.211 -22.999
141 "MD" 32.234 23.051 -22.258
142 "MD" 31.24 25.843 -22.484
143 "MD" 32.81 30.019 -23.41
144 "MD" 31.55 33.41 -23.672
145 "MD" 31.491 36.561 -22.274
146 "MD" 31.252 39.653 -23.323
147 "MD" 31.004 43.466 -24.021
148 "MD" 31.794 47.07 -24.018
149 "MD" 31.622 50.326 -23.298
150 "MD" 30.513 52.978 -25.23
151 "MD" 31.665 56.5 -24.619
152 "MD" 30.458 59.833 -24.465
153 "MD" 31.228 63.624 -24.696
154 "MD" 31.147 66.647 -23.693
155 "MD" 29.775 69.59 -25.361
156 "MD" 30.796 73.133 -24.574
157 "MD" 29.268 76.042 -25.308
158 "MD" 27.571 78.828 -26.274
159 "MD" 26.092 82.32 -26.148
160 "MD" 25.779 85.202 -26.606
161 "MD" 25.219 87.883 -27.781
162 "MD" 22.998 90.902 -27.933
163 "MD" 21.668 94.202 -28.903
164 "MD" 21.237 97.525 -28.897
165 "MD" 20.246 100.862 -30.838
166 "MD" 19.689 103.784 -32.45
167 "MD" 16.543 105.969 -35.092
-19 "MD" 14.089 84.036 37.563
-18 "MD" 14.497 83.943 41.306
-17 "MD" 11.984 81.918 41.079
-16 "MD" 9.402 80.41 41.348
-15 "MD" 5.693 78.889 40.173
-14 "MD" 4.515 76.672 38.32
-13 "MD" 2.662 74.134 36.345
-12 "MD" 0.678 71.9 35.085
-11 "MD" -1.048 69.084 34.469
-10 "MD" -3.628 66.777 32.462
-9 "MD" -6.333 65.152 30.538
-8 "MD" -7.795 61.858 30.618
-7 "MD" -9.432 59.681 29.835
-6 "MD" -11.754 57.356 29.021
-5 "MD" -13.394 54.628 27.742
-4 "MD" -14.989 52.242 26.747
-3 "MD" -16.986 49.815 26.317
-2 "MD" -19.754 47.962 25.951
-1 "MD" -22.668 46.081 25.294
0 "MD" -25.149 44.066 23.969
1 "MD" -27.502 41.524 22.726
2 "MD" -28.558 38.835 22.427
3 "MD" -29.481 36.032 21.249
4 "MD" -30.404 32.683 20.934
5 "MD" -31.825 29.702 20.062
6 "MD" -32.921 26.195 20.747
7 "MD" -34.428 23.457 21.127
8 "MD" -35.203 20.588 22.544
9 "MD" -35.767 17.345 22.836
10 "MD" -37.102 14.165 21.996
11 "MD" -39.092 10.783 22.815
12 "MD" -40.401 7.593 22.069
13 "MD" -40.62 4.614 21.614
14 "MD" -41.107 1.514 20.905
15 "MD" -40.57 -1.794 20.624
16 "MD" -39.952 -5.122 19.583
17 "MD" -40.582 -8.865 18.789
18 "MD" -38.848 -11.444 18.503
19 "MD" -37.539 -14.3 17.925
20 "MD" -36.954 -18.273 17.197
21 "MD" -36.478 -21.177 16.119
22 "MD" -34.015 -23.072 14.653
23 "MD" -32.817 -26.227 14.052
24 "MD" -30.106 -28.18 13.705
25 "MD" -28.223 -30.715 12.722
26 "MD" -26.639 -33.258 12.152
27 "MD" -23.005 -35.755 13.317
28 "MD" -20.126 -38.362 13.586
29 "MD" -18.071 -41.513 13.861
30 "MD" -15.43 -45.108 14.432
31 "MD" -13.095 -48.119 14.523
32 "MD" -10.628 -49.38 13.849
33 "MD" -5.722 -48.74 13.004
34 "MD" -2.771 -48.224 12.945
35 "MD" 0.575 -47.021 13.021
36 "MD" 3.353 -44.649 13.207
37 "MD" 5.737 -42.494 12.467
38 "MD" 9.087 -41.549 11.911
39 "MD" 11.525 -40.314 12.554
40 "MD" 15.439 -38.463 13.507
41 "MD" 18.342 -37.003 13.847
42 "MD" 20.405 -34.681 12.854
43 "MD" 23.103 -32.378 12.654
44 "MD" 24.986 -29.846 12.321
45 "MD" 28.352 -28.596 11.513
46 "MD" 30.647 -25.837 11.321
47 "MD" 32.764 -23.319 11.433
48 "MD" 35.742 -21.233 11.364
49 "MD" 36.96 -18.061 10.717
50 "MD" 37.928 -14.688 10.647
51 "MD" 39.207 -12.265 9.659
52 "MD" 42.387 -8.882 8.989
53 "MD" 43.719 -5.934 8.236
54 "MD" 43.279 -2.732 7.335
55 "MD" 42.933 0.699 6.569
56 "MD" 42.41 3.599 5.584
57 "MD" 41.704 7.3 4.771
58 "MD" 42.305 11.382 4.839
59 "MD" 40.499 13.701 3.864
60 "MD" 39.747 17.502 3.715
61 "MD" 37.245 20.325 3.665
62 "MD" 35.422 23.136 2.81
63 "MD" 33.79 26.775 2.74
64 "MD" 30.499 27.968 2.643
65 "MD" 28.005 29.582 1.794
66 "MD" 25.322 31.937 1.229
67 "MD" 22.162 33.614 1.716
68 "MD" 19.534 35.634 0.961
69 "MD" 16.911 37.039 0.749
70 "MD" 13.004 37.367 0.702
71 "MD" 9.959 38.231 0.595
72 "MD" 6.561 39.3 -0.697
73 "MD" 2.738 40.295 0.01
74 "MD" -0.065 41.188 -0.827
75 "MD" -3.501 39.386 -1.116
76 "MD" -6.21 38.847 -1.337
77 "MD" -9.684 38.473 -1.101
78 "MD" -12.634 38.002 -1.955
79 "MD" -15.906 36.858 -1.073
80 "MD" -19.633 36.27 -2.248
81 "MD" -22.58 33.624 -1.803
82 "MD" -25.444 32.315 -2.559
83 "MD" -28.713 30.48 -3.113
84 "MD" -30.388 27.844 -3.997
85 "MD" -33.225 26.663 -5.466
86 "MD" -36.037 23.795 -4.66
87 "MD" -37.651 20.713 -5.382
88 "MD" -38.78 17.67 -5.364
89 "MD" -40.228 13.883 -4.696
90 "MD" -40.985 11.172 -5.598
91 "MD" -41.506 7.736 -5.764
92 "MD" -41.817 4.255 -6.352
93 "MD" -43.081 1.403 -7.443
94 "MD" -42.762 -1.502 -8.387
95 "MD" -43.827 -4.933 -9.241
96 "MD" -42.31 -7.283 -10.73
97 "MD" -40.553 -10.56 -10.831
98 "MD" -38.248 -13.879 -9.746
99 "MD" -37.781 -17.493 -9.498
100 "MD" -34.602 -19.799 -10.082
101 "MD" -33.215 -23.222 -12.124
102 "MD" -30.841 -24.759 -11.178
103 "MD" -29.019 -27.489 -11.299
104 "MD" -26.774 -30.225 -12.494
105 "MD" -24.518 -33.453 -13.075
106 "MD" -20.604 -33.772 -11.642
107 "MD" -18.29 -37.304 -11.174
108 "MD" -15.214 -38.107 -10.893
109 "MD" -11.367 -38.873 -11.336
110 "MD" -7.736 -39.658 -11.838
111 "MD" -4.734 -41.255 -12.283
112 "MD" -1.771 -41.873 -13.104
113 "MD" 1.455 -42.973 -13.686
114 "MD" 4.434 -44.171 -14.35
115 "MD" 7.302 -45.451 -15.573
116 "MD" 11.001 -44.897 -16.401
117 "MD" 13.884 -44.424 -16.632
118 "MD" 17.508 -43.315 -17.24
119 "MD" 21.218 -43.391 -15.201
120 "MD" 24.518 -42.091 -15.455
121 "MD" 26.45 -39.027 -15.967
122 "MD" 28.508 -36.473 -17.511
123 "MD" 29.867 -32.848 -16.254
124 "MD" 31.434 -30.285 -16.391
125 "MD" 33.292 -27.748 -17.827
126 "MD" 35.383 -25.286 -18.28
127 "MD" 36.179 -21.908 -19.495
128 "MD" 36.276 -17.985 -20.433
129 "MD" 37.643 -14.495 -19.977
130 "MD" 38.681 -12.409 -21.916
131 "MD" 39.813 -8.93 -21.827
132 "MD" 39.996 -5.476 -21.819
133 "MD" 39.971 -2.662 -23.357
134 "MD" 40.775 0.641 -23.361
135 "MD" 40.811 3.833 -24.592
136 "MD" 38.546 6.551 -25.046
137 "MD" 38.656 9.688 -26.598
138 "MD" 36.581 12.563 -27.212
139 "MD" 33.966 15.415 -27.339
140 "MD" 31.569 17.821 -27.27
141 "MD" 31.141 21.18 -26.571
142 "MD" 30.605 24.272 -26.651
143 "MD" 31.353 27.633 -26.303
144 "MD" 30.547 31.012 -26.758
145 "MD" 30.285 34.273 -27.344
146 "MD" 30.093 37.491 -27.99
147 "MD" 29.821 41.001 -29.39
148 "MD" 29.541 44.522 -30.408
149 "MD" 30.078 47.886 -30.17
150 "MD" 30.039 51.085 -30.554
151 "MD" 30.062 54.155 -30.385
152 "MD" 30.188 57.525 -30.333
153 "MD" 31.186 61.428 -29.341
154 "MD" 31.988 64.789 -28.997
155 "MD" 32.981 67.843 -28.633
156 "MD" 33.897 70.978 -27.249
157 "MD" 33.747 74.668 -27.097
158 "MD" 33.033 78.101 -26.412
159 "MD" 32.981 81.043 -25.709
160 "MD" 32.11 84.408 -23.905
161 "MD" 31.743 87.049 -23.152
162 "MD" 31.218 90.038 -22.449
163 "MD" 29.256 93.057 -21.846
164 "MD" 29.58 96.47 -20.88
165 "MD" 30.385 99.88 -19.668
166 "MD" 29.762 103.651 -19.404
167 "MD" 28.247 107.993 -18.879
-19 "MD" 1.638 95.75 26.476
-18 "MD" 1.069 96.78 30.333
-17 "MD" -0.848 94.134 29.561
-16 "MD" -1.898 90.819 30.294
-15 "MD" -2.59 87.973 29.692
-14 "MD" -3.438 84.133 30.441
-13 "MD" -4.709 80.412 29.954
-12 "MD" -6.046 77.614 29.219
-11 "MD" -7.162 74.339 28.678
-10 "MD" -8.395 72.346 25.636
-9 "MD" -10.928 69.907 23.776
-8 "MD" -12.419 67.646 22.15
-7 "MD" -13.344 64.871 22.854
-6 "MD" -15.686 62.478 21.142
-5 "MD" -17.332 59.104 20.767
-4 "MD" -19.239 56.14 21.114
-3 "MD" -20.852 53.306 21.232
-2 "MD" -22.672 50.703 21.375
-1 "MD" -25.535 48.159 21.625
0 "MD" -27.066 45.896 20.547
1 "MD" -29.494 43.269 20.348
2 "MD" -30.323 40.068 18.444
3 "MD" -31.869 36.954 18.2
4 "MD" -31.33 34.022 18.963
5 "MD" -32.396 31.185 18.3
6 "MD" -33.289 27.252 19.989
7 "MD" -34.17 24.066 21.21
8 "MD" -35.45 20.944 21.196
9 "MD" -36.962 18.468 21.673
10 "MD" -37.716 14.948 22.271
11 "MD" -38.861 12.329 21.369
12 "MD" -40.264 9.5 21.478
13 "MD" -39.653 5.577 20.639
14 "MD" -40.396 2.629 19.451
15 "MD" -40.557 -1.258 20.212
16 "MD" -40.09 -4.762 18.789
17 "MD" -40.713 -7.844 17.914
18 "MD" -39.152 -11.049 18.23
19 "MD" -37.403 -14.401 17.804
20 "MD" -36.564 -17.374 17.96
21 "MD" -36.307 -20.882 16.933
22 "MD" -35.225 -23.412 14.818
23 "MD" -34.299 -27.123 13.329
24 "MD" -32.543 -29.725 12.507
25 "MD" -29.572 -31.608 12.583
26 "MD" -26.731 -33.608 13.551
27 "MD" -23.46 -36.007 14.6
28 "MD" -21.147 -37.972 14.87
29 "MD" -18.913 -40.889 15.388
30 "MD" -17.033 -43.88 15.126
31 "MD" -14.684 -46.293 15.328
32 "MD" -12.389 -48.477 14.846
33 "MD" -7.55 -48.431 13.542
34 "MD" -4.138 -47.605 13.192
35 "MD" -0.231 -48.363 14.464
36 "MD" 2.56 -45.73 13.517
37 "MD" 5.605 -43.865 13.707
38 "MD" 9.184 -42.916 13.012
39 "MD" 11.818 -40.53 13.073
40 "MD" 15.185 -39.355 13.836
41 "MD" 18.471 -37.55 14.841
42 "MD" 21.147 -35.706 13.568
43 "MD" 22.872 -33.04 12.729
44 "MD" 25.759 -31.891 13.142
45 "MD" 28.306 -29.857 12.154
46 "MD" 30.258 -26.772 12.109
47 "MD" 32.626 -24.665 11.821
48 "MD" 36.308 -22.585 11.669
49 "MD" 37.815 -19.504 10.579
50 "MD" 37.894 -15.673 10.171
51 "MD" 38.387 -12.654 10.134
52 "MD" 39.434 -9.507 8.457
53 "MD" 41.215 -6.666 6.548
54 "MD" 41.555 -3.526 5.634
55 "MD" 41.536 -0.081 5.931
56 "MD" 42.547 3.253 3.886
57 "MD" 41.993 6.669 4.347
58 "MD" 43.125 11.472 5.231
59 "MD" 41.419 14.29 3.886
60 "MD" 39.458 18.387 2.562
61 "MD" 36.924 20.408 4.341
62 "MD" 35.399 23.495 3.604
63 "MD" 33.097 25.977 2.774
64 "MD" 30.621 29.137 1.619
65 "MD" 27.368 29.455 1.863
66 "MD" 25.093 32.472 1.633
67 "MD" 21.961 33.828 2.741
68 "MD" 19.218 36.864 2.41
69 "MD" 16.715 37.82 1.909
70 "MD" 12.888 38.024 2.119
71 "MD" 9.681 38.871 2.75
72 "MD" 6.445 39.742 1.574
73 "MD" 3.028 39.632 2.084
74 "MD" 0.156 39.954 1.019
75 "MD" -3.622 39.023 0.363
76 "MD" -6.741 38.491 -0.711
77 "MD" -9.883 37.908 -0.495
78 "MD" -13.59 38.167 -1.273
79 "MD" -16.532 36.69 -2.157
80 "MD" -19.618 36.402 -3.444
81 "MD" -21.931 33.892 -2.916
82 "MD" -25.306 32.815 -3.089
83 "MD" -28.679 31.156 -3.403
84 "MD" -30.755 27.865 -4.822
85 "MD" -32.716 25.943 -6.528
86 "MD" -35.038 23.288 -5.292
87 "MD" -37.426 20.418 -6.355
88 "MD" -39.067 17.349 -5.813
89 "MD" -40.09 14.641 -5.631
90 "MD" -41.002 11.242 -5.318
91 "MD" -41.211 7.995 -5.766
92 "MD" -41.901 4.53 -6.216
93 "MD" -42.021 1.303 -6.949
94 "MD" -43.516 -1.971 -7.216
95 "MD" -43.349 -5.374 -7.765
96 "MD" -42.441 -8.621 -8.926
97 "MD" -39.876 -11.675 -9.859
98 "MD" -38.386 -15.369 -9.678
99 "MD" -37.729 -18.779 -9.609
100 "MD" -35.188 -21.044 -11.18
101 "MD" -33.681 -23.966 -12.932
102 "MD" -30.585 -25.811 -12.414
103 "MD" -29.171 -28.997 -12.102
104 "MD" -26.228 -30.831 -12.375
105 "MD" -24.06 -32.718 -13.861
106 "MD" -20.205 -33.159 -12.498
107 "MD" -18.128 -37.318 -12.226
108 "MD" -14.803 -38.094 -11.69
109 "MD" -10.733 -39.117 -11.45
110 "MD" -7.619 -40.291 -12.277
111 "MD" -4.952 -40.953 -12.572
112 "MD" -1.355 -40.9 -13.333
113 "MD" 1.679 -42.114 -12.932
114 "MD" 4.69 -43.684 -13.601
115 "MD" 7.931 -44.293 -15.089
116 "MD" 11.645 -43.35 -15.531
117 "MD" 14.773 -44.276 -15.592
118 "MD" 18.353 -42.363 -15.232
119 "MD" 21.808 -42.066 -13.654
120 "MD" 25.168 -40.85 -13.66
121 "MD" 26.679 -37.289 -14.58
122 "MD" 28.743 -34.963 -16.619
123 "MD" 29.245 -31.4 -15.916
124 "MD" 32.416 -28.542 -16.855
125 "MD" 34.066 -26.499 -17.729
126 "MD" 35.704 -23.709 -19.327
127 "MD" 35.846 -20.436 -20.758
128 "MD" 36.528 -17.029 -21.76
129 "MD" 38.059 -14.102 -20.741
130 "MD" 38.375 -11.376 -20.933
131 "MD" 38.203 -7.602 -21.709
132 "MD" 39.67 -4.122 -21.267
133 "MD" 40.006 -1.249 -21.748
134 "MD" 40.977 2.195 -20.994
135 "MD" 40.949 4.965 -21.816
136 "MD" 37.71 8.118 -23.157
137 "MD" 37.927 11.216 -24.58
138 "MD" 36.226 13.772 -24.769
139 "MD" 33.891 16.295 -26.029
140 "MD" 32.315 19.157 -25.202
141 "MD" 31.775 22.864 -24.997
142 "MD" 30.702 26.668 -24.713
143 "MD" 30.769 29.848 -24.852
144 "MD" 30.097 33.294 -26.309
145 "MD" 30.465 36.979 -24.646
146 "MD" 29.64 40.024 -24.9
147 "MD" 29.284 42.958 -26.29
148 "MD" 29.726 46.211 -26.997
149 "MD" 29.973 49.76 -26.537
150 "MD" 29.799 53.135 -28.657
151 "MD" 30.517 56.276 -28.279
152 "MD" 29.39 60.13 -28.41
153 "MD" 30.076 64.501 -28.256
154 "MD" 29.417 67.236 -28.816
155 "MD" 28.298 69.858 -31.646
156 "MD" 29.285 73.42 -31.75
157 "MD" 29.498 76.256 -33.635
158 "MD" 29.446 79.667 -34.808
159 "MD" 28.812 82.456 -35.854
160 "MD" 28.337 85.705 -36.723
161 "MD" 30.003 89.102 -37.364
162 "MD" 30.51 91.89 -38.163
163 "MD" 29.911 95.255 -38.401
164 "MD" 31.72 98.243 -39.011
165 "MD" 33.899 100.964 -40.092
166 "MD" 35.164 103.669 -41.256
167 "MD" 35.753 105.775 -45.373
-19 "MD" -5.403 111.45 9.989
-18 "MD" -9.4 102.26 13.806
-17 "MD" -9.559 98.575 14.702
-16 "MD" -9.251 94.837 15.525
-15 "MD" -10.303 92.125 16.783
-14 "MD" -10.189 89.417 16.975
-13 "MD" -9.084 85.667 17.201
-12 "MD" -10.248 82.157 16.263
-11 "MD" -9.736 78.772 18.632
-10 "MD" -10.199 75.836 18.351
-9 "MD" -11.278 71.778 18.275
-8 "MD" -12.345 68.307 18.4
-7 "MD" -14.183 65.138 19.27
-6 "MD" -16.192 62.704 19.993
-5 "MD" -17.547 59.699 20.109
-4 "MD" -18.417 56.172 20.82
-3 "MD" -20.19 53.061 21.516
-2 "MD" -22.459 50.801 22.53
-1 "MD" -24.084 47.941 20.754
0 "MD" -26.042 45.479 21.249
1 "MD" -26.377 42.446 20.268
2 "MD" -28.032 39.961 19.809
3 "MD" -30.094 36.751 18.743
4 "MD" -30.618 34.045 18.87
5 "MD" -32.395 31.04 18.791
6 "MD" -33.026 27.428 19.427
7 "MD" -34.915 24.523 20.671
8 "MD" -35.942 21.368 21.775
9 "MD" -36.443 18.106 22.253
10 "MD" -37.323 15.264 21.838
11 "MD" -39.284 11.767 22.944
12 "MD" -39.483 8.804 21.945
13 "MD" -40.219 5.798 21.116
14 "MD" -40.034 2.149 19.799
15 "MD" -40.493 -1.527 20.225
16 "MD" -40.744 -4.661 20.139
17 "MD" -40.669 -8.293 18.309
18 "MD" -39.838 -11.163 18.106
19 "MD" -39.48 -14.411 16.411
20 "MD" -38.082 -17.727 16.204
21 "MD" -38.014 -21.046 15.956
22 "MD" -35.946 -23.341 14.255
23 "MD" -35.541 -26.55 12.275
24 "MD" -32.924 -29.472 12.31
25 "MD" -30.269 -30.894 12.89
26 "MD" -28.082 -33.925 11.82
27 "MD" -24.712 -36.332 13.129
28 "MD" -22.261 -38.412 14.01
29 "MD" -20.417 -41.354 15.03
30 "MD" -17.785 -44.492 15.733
31 "MD" -14.992 -45.95 16.39
32 "MD" -12.057 -47.412 15.507
33 "MD" -7.664 -46.746 14.679
34 "MD" -4.787 -45.337 14.309
35 "MD" -1.865 -44.819 13.522
36 "MD" 0.493 -41.948 13.166
37 "MD" 4.097 -41.599 13.569
38 "MD" 7.388 -40.171 11.667
39 "MD" 11.088 -39.707 11.381
40 "MD" 14.2 -37.735 12.028
41 "MD" 17.298 -36.815 12.212
42 "MD" 20.085 -34.984 12.028
43 "MD" 22.27 -32.493 12.024
44 "MD" 24.606 -30.566 12.174
45 "MD" 28.049 -29.683 10.89
46 "MD" 30.296 -26.801 11.343
47 "MD" 32.859 -24.33 11.637
48 "MD" 35.813 -22.776 11.727
49 "MD" 36.907 -19.475 11.388
50 "MD" 38.003 -15.735 11.755
51 "MD" 39.278 -12.287 11.774
52 "MD" 41.434 -9.364 11.033
53 "MD" 42.298 -6.267 9.279
54 "MD" 41.886 -3.237 8.728
55 "MD" 41.99 0.173 8.291
56 "MD" 43.218 4.346 8.557
57 "MD" 41.405 7.963 9.174
58 "MD" 42.042 12.12 7.933
59 "MD" 41.825 15.679 7.034
60 "MD" 40.416 18.489 4.951
61 "MD" 37.392 20.727 5.95
62 "MD" 35.682 23.459 4.876
63 "MD" 33.701 25.754 4.392
64 "MD" 31.564 29.38 3.393
65 "MD" 28.688 30.554 2.259
66 "MD" 26.198 32.512 1.728
67 "MD" 22.782 33.858 2.331
68 "MD" 20.455 36.121 1.724
69 "MD" 17.657 36.876 1.188
70 "MD" 14.319 37.357 1.205
71 "MD" 10.343 37.801 1.169
72 "MD" 7.028 38.021 -0.691
73 "MD" 4.282 38.996 0.107
74 "MD" 0.951 39.987 -0.595
75 "MD" -2.296 39.109 -1.218
76 "MD" -5.594 38.301 -2.232
77 "MD" -9.036 38.044 -2.318
78 "MD" -12.572 37.9 -3.21
79 "MD" -16.1 37.852 -3.395
80 "MD" -18.866 36.512 -3.307
81 "MD" -21.694 34.052 -3.078
82 "MD" -25.196 32.589 -3.363
83 "MD" -28.395 30.819 -4.228
84 "MD" -30.918 28.64 -4.677
85 "MD" -32.925 25.755 -5.958
86 "MD" -35.86 23.717 -6.362
87 "MD" -37.378 20.832 -5.726
88 "MD" -39.093 17.887 -6.379
89 "MD" -40.332 14.55 -5.657
90 "MD" -40.97 11.64 -5.506
91 "MD" -41.493 8.189 -5.844
92 "MD" -42.671 4.577 -6.489
93 "MD" -42.23 1.938 -7.781
94 "MD" -43.348 -1.582 -8.188
95 "MD" -43.774 -4.62 -9.019
96 "MD" -42.824 -7.697 -10.235
97 "MD" -40.477 -11.094 -10.218
98 "MD" -38.613 -14.408 -10.21
99 "MD" -38.311 -17.59 -9.902
100 "MD" -35.745 -20.564 -10.416
101 "MD" -33.502 -23.903 -12.743
102 "MD" -30.65 -25.741 -11.793
103 "MD" -28.972 -29.136 -11.906
104 "MD" -26.065 -31.723 -12.454
105 "MD" -23.284 -33.49 -13.262
106 "MD" -19.931 -34.292 -11.541
107 "MD" -17.583 -38.153 -10.948
108 "MD" -14.547 -38.897 -11.08
109 "MD" -10.573 -39.68 -11.376
110 "MD" -7.196 -40.214 -11.943
111 "MD" -4.577 -42.12 -13.463
112 "MD" -1.04 -42.494 -13.465
113 "MD" 1.355 -43.923 -14.367
114 "MD" 4.732 -45.816 -15.514
115 "MD" 8.367 -47.383 -15.654
116 "MD" 11.328 -47.755 -16.019
117 "MD" 14.607 -45.715 -15.672
118 "MD" 17.587 -44.209 -14.817
119 "MD" 20.579 -43.297 -14.422
120 "MD" 23.366 -39.459 -14.415
121 "MD" 26.134 -36.427 -15.771
122 "MD" 29.056 -34.359 -16.574
123 "MD" 29.781 -31.227 -15.833
124 "MD" 32.253 -29.152 -16.159
125 "MD" 33.134 -26.148 -18.437
126 "MD" 35.58 -24.15 -19.752
127 "MD" 36.115 -21.139 -20.391
128 "MD" 37.762 -17.748 -20.679
129 "MD" 37.746 -14.013 -20.34
130 "MD" 39.067 -10.8 -21.625
131 "MD" 39.614 -7.431 -21.107
132 "MD" 39.821 -4.106 -21.246
133 "MD" 39.788 -1.041 -23.026
134 "MD" 39.71 2.236 -22.364
135 "MD" 40.526 5.627 -23.065
136 "MD" 38.753 9.182 -23.735
137 "MD" 39.095 11.774 -24.524
138 "MD" 37.554 14.723 -24.559
139 "MD" 36.205 17.759 -25.554
140 "MD" 34.491 21.494 -24.764
141 "MD" 33.891 24.091 -24.338
142 "MD" 33.695 27.433 -23.339
143 "MD" 34.446 30.506 -23.189
144 "MD" 34.449 33.742 -23.429
145 "MD" 34.042 37.319 -23.287
146 "MD" 33.958 40.344 -22.966
147 "MD" 32.852 43.327 -23.975
148 "MD" 31.665 46.393 -25.198
149 "MD" 30.707 49.75 -24.921
150 "MD" 30.461 52.506 -25.799
151 "MD" 30.336 56.011 -25.12
152 "MD" 29.663 59.17 -25.344
153 "MD" 30.487 62.988 -23.848
154 "MD" 30.916 66.222 -22.868
155 "MD" 30.823 69.637 -24.254
156 "MD" 30.456 72.978 -24.264
157 "MD" 30.316 75.841 -26.11
158 "MD" 29.776 78.896 -27.422
159 "MD" 29.191 82.065 -27.343
160 "MD" 28.022 84.639 -28.683
161 "MD" 27.649 87.609 -30.158
162 "MD" 27.302 91.863 -30.25
163 "MD" 25.729 94.382 -31.245
164 "MD" 25.01 97.85 -31.445
165 "MD" 25.136 100.979 -32.677
166 "MD" 24.822 104.02 -34.351
167 "MD" 23.778 105.076 -37.43
-19 "MD" 11.01 92.12 35.489
-18 "MD" 12.673 89.063 39.746
-17 "MD" 10.735 86.912 38.029
-16 "MD" 8.362 84.149 37.721
-15 "MD" 6.114 81.945 36.837
-14 "MD" 4.706 79.828 35.016
-13 "MD" 2.179 77.048 34.284
-12 "MD" -0.091 75.012 33.691
-11 "MD" -2.544 72.632 33.965
-10 "MD" -4.724 70.869 32.419
-9 "MD" -7.255 69.283 30.3
-8 "MD" -9.235 66.54 28.061
-7 "MD" -11.139 64.572 26.581
-6 "MD" -13.294 62.356 26.409
-5 "MD" -15.281 60.297 24.164
-4 "MD" -18.039 57.412 24.075
-3 "MD" -20.065 55.21 23.404
-2 "MD" -21.919 52.123 23.444
-1 "MD" -22.671 48.656 22.059
0 "MD" -23.953 45.705 21.087
1 "MD" -25.219 42.567 21.171
2 "MD" -27.286 39.733 19.305
3 "MD" -28.457 36.129 19.754
4 "MD" -30.2 33.55 19.79
5 "MD" -31.678 31.013 20.243
6 "MD" -32.127 27.348 20.43
7 "MD" -34.029 24.903 20.857
8 "MD" -36.199 22.268 20.254
9 "MD" -36.444 18.789 22.355
10 "MD" -37.257 15.937 21.821
11 "MD" -38.861 12.695 23.069
12 "MD" -38.692 9.375 21.252
13 "MD" -39.748 6.593 20.205
14 "MD" -39.484 3.559 18.775
15 "MD" -40.768 0.217 18.728
16 "MD" -40.613 -3.499 18.528
17 "MD" -40.041 -6.945 17.308
18 "MD" -40.142 -10.474 17.15
19 "MD" -40.03 -13.687 15.397
20 "MD" -39.212 -17.42 16.587
21 "MD" -38.861 -20.459 15.971
22 "MD" -35.391 -23.113 14.444
23 "MD" -35.269 -27.015 13.184
24 "MD" -32.965 -29.423 13.349
25 "MD" -29.597 -30.948 14.26
26 "MD" -27.129 -33.354 13.105
27 "MD" -23.567 -36.014 14.539
28 "MD" -21.328 -38.067 14.568
29 "MD" -18.754 -40.743 14.892
30 "MD" -16.087 -43.924 15.824
31 "MD" -13.414 -45.149 16.21
32 "MD" -9.807 -46.396 15.128
33 "MD" -6.173 -44.856 14.397
34 "MD" -3.95 -45.042 11.61
35 "MD" -0.45 -45.681 10.935
36 "MD" 2.636 -43.96 11.33
37 "MD" 6.409 -43.954 12.75
38 "MD" 9.746 -41.91 12.104
39 "MD" 12.585 -40.132 11.974
40 "MD" 15.62 -38.935 12.236
41 "MD" 19.19 -37.981 13.048
42 "MD" 21.614 -35.461 12.275
43 "MD" 24.212 -33.338 12.906
44 "MD" 26.765 -31.409 13.326
45 "MD" 28.886 -28.836 12.344
46 "MD" 30.851 -25.951 12.149
47 "MD" 33.604 -23.967 11.596
48 "MD" 36.312 -21.822 11.764
49 "MD" 37.65 -18.111 10.565
50 "MD" 37.985 -15.041 10.64
51 "MD" 38.869 -11.874 10.023
52 "MD" 40.61 -9.164 8.417
53 "MD" 41.572 -6.657 7.061
54 "MD" 41.842 -3.102 5.563
55 "MD" 41.703 0.346 6.063
56 "MD" 43.183 3.847 6.791
57 "MD" 41.683 7.119 7.214
58 "MD" 41.893 10.563 6.396
59 "MD" 41.796 14.413 5.534
60 "MD" 40.36 17.169 3.955
61 "MD" 36.73 19.793 5.231
62 "MD" 35.498 22.536 5.195
63 "MD" 33.439 26.077 4.24
64 "MD" 30.633 27.234 3.896
65 "MD" 28.258 29.63 2.966
66 "MD" 25.884 32.16 2.567
67 "MD" 22.837 33.651 3.257
68 "MD" 19.984 35.578 2.329
69 "MD" 17.188 36.901 1.971
70 "MD" 13.879 37.567 1.553
71 "MD" 10.397 38.181 1.957
72 "MD" 7.417 38.24 1.007
73 "MD" 3.5 39.252 1.977
74 "MD" -0.101 39.661 1.09
75 "MD" -2.964 39.022 0.475
76 "MD" -6.395 37.933 0.17
77 "MD" -9.15 38.098 0.57
78 "MD" -13.203 37.89 -1.088
79 "MD" -16.342 36.67 -1.271
80 "MD" -20.037 36.07 -2.785
81 "MD" -22.146 33.43 -3.025
82 "MD" -25.437 32.619 -2.607
83 "MD" -27.46 30.196 -3.738
84 "MD" -31.25 28.529 -3.247
85 "MD" -33.268 26.514 -4.6
86 "MD" -35.817 23.507 -4.059
87 "MD" -37.412 20.487 -4.436
88 "MD" -38.471 17.183 -4.873
89 "MD" -39.963 13.882 -4.732
90 "MD" -40.3 10.455 -3.891
91 "MD" -40.785 6.525 -3.961
92 "MD" -42.094 3.25 -4.258
93 "MD" -42.238 0.051 -5.147
94 "MD" -42.478 -2.77 -6.568
95 "MD" -43.085 -6.142 -7.761
96 "MD" -41.821 -9.263 -9.313
97 "MD" -40.076 -11.739 -9.891
98 "MD" -38.041 -15.088 -9.616
99 "MD" -37.611 -18.781 -9.443
100 "MD" -36.256 -22.646 -10.691
101 "MD" -33.89 -24.907 -12.357
102 "MD" -30.652 -26.649 -11.362
103 "MD" -28.26 -29.225 -11.588
104 "MD" -25.462 -32.328 -12.628
105 "MD" -23.064 -34.755 -13.108
106 "MD" -20.088 -35.189 -11.789
107 "MD" -18.133 -38.112 -10.349
108 "MD" -13.766 -38.891 -11.062
109 "MD" -9.943 -39.106 -11.637
110 "MD" -6.963 -41.161 -12.346
111 "MD" -3.772 -41.532 -12.719
112 "MD" -0.883 -41.582 -13.857
113 "MD" 2.056 -43.075 -14.133
114 "MD" 4.949 -44.257 -14.776
115 "MD" 8.589 -45.134 -15.431
116 "MD" 11.267 -45.856 -16.604
117 "MD" 15.029 -44.418 -16.883
118 "MD" 17.902 -42.247 -16.952
119 "MD" 20.566 -41.459 -16.52
120 "MD" 23.983 -38.608 -14.977
121 "MD" 26.715 -36.002 -15.957
122 "MD" 29.248 -33.8 -16.575
123 "MD" 30.509 -31.069 -16.286
124 "MD" 33.238 -28.478 -16.205
125 "MD" 34.944 -25.722 -17.096
126 "MD" 37.632 -23.377 -17.6
127 "MD" 38.003 -19.962 -18.32
128 "MD" 37.885 -16.355 -20.001
129 "MD" 38.082 -12.946 -20.039
130 "MD" 39.903 -10.417 -20.305
131 "MD" 39.296 -7.011 -21.204
132 "MD" 39.966 -3.111 -20.944
133 "MD" 39.648 -0.41 -22.063
134 "MD" 40.058 3.372 -22.219
135 "MD" 39.925 6.78 -22.89
136 "MD" 38.664 9.29 -23.671
137 "MD" 38.123 11.857 -25.275
138 "MD" 36.908 14.525 -26.546
139 "MD" 34.167 17.855 -26.024
140 "MD" 32.719 20.837 -25.951
141 "MD" 32.44 24.055 -25.515
142 "MD" 31.216 26.916 -24.543
143 "MD" 31.922 30.392 -24.024
144 "MD" 31.485 33.737 -25.101
145 "MD" 31.882 36.854 -23.288
146 "MD" 32.167 40.284 -23.794
147 "MD" 31.499 43.647 -24.497
148 "MD" 30.968 46.87 -23.18
149 "MD" 31.559 50.116 -24.106
150 "MD" 31.767 52.896 -22.313
151 "MD" 30.661 56.001 -21.162
152 "MD" 30.29 59.328 -19.782
153 "MD" 31.326 62.902 -19.122
154 "MD" 32.189 65.834 -18.507
155 "MD" 31.846 69.047 -18.223
156 "MD" 33.661 72.088 -16.174
157 "MD" 33.644 75.447 -15.322
158 "MD" 33.531 79.028 -15.278
159 "MD" 34.291 82.508 -14.061
160 "MD" 33.599 85.088 -11.894
161 "MD" 34.385 88.455 -10.464
162 "MD" 35.696 90.506 -8.137
163 "MD" 35.663 93.326 -6.514
164 "MD" 36.743 95.649 -3.925
165 "MD" 37.097 98.874 -3.243
166 "MD" 37.49 101.918 -2.795
167 "MD" 36.476 106.086 -4.449
-19 "MD" 8.435 90.893 34.117
-18 "MD" 7.384 88.52 40.267
-17 "MD" 7.047 85.469 38.068
-16 "MD" 6.759 82.734 36.643
-15 "MD" 4.903 80.45 35.27
-14 "MD" 3.546 77.133 34.225
-13 "MD" 1.389 74.915 32.842
-12 "MD" -1.056 72.949 30.582
-11 "MD" -3.691 72.26 29.335
-10 "MD" -6.302 70.684 28.273
-9 "MD" -8.876 68.979 26.401
-8 "MD" -10.908 66.199 25.705
-7 "MD" -12.032 63.671 24.808
-6 "MD" -14.545 61.505 23.326
-5 "MD" -15.708 58.297 23.233
-4 "MD" -17.433 55.084 22.334
-3 "MD" -19.608 52.82 22.179
-2 "MD" -21.428 49.963 22.723
-1 "MD" -22.855 47.081 21.748
0 "MD" -24.936 44.609 21.003
1 "MD" -27.977 42.426 21.561
2 "MD" -28.422 39.102 20.72
3 "MD" -30.455 36.158 19.571
4 "MD" -30.772 33.019 19.556
5 "MD" -32.756 30.407 19.182
6 "MD" -33.792 27.234 19.569
7 "MD" -35.276 24.342 20.587
8 "MD" -37.318 21.099 20.369
9 "MD" -38.724 18.563 20.502
10 "MD" -39.653 15.197 21.564
11 "MD" -40.281 12.391 21.299
12 "MD" -40.983 8.489 21.393
13 "MD" -40.419 5.099 20.469
14 "MD" -41.377 1.879 19.423
15 "MD" -41.128 -2.04 20.52
16 "MD" -40.206 -5.555 19.07
17 "MD" -40.456 -8.813 18.994
18 "MD" -39.946 -12.066 18.241
19 "MD" -38.29 -14.977 18.311
20 "MD" -37.804 -17.86 17.778
21 "MD" -37.52 -21.713 17.452
22 "MD" -35.715 -24.02 15.531
23 "MD" -33.734 -26.003 13.792
24 "MD" -31.748 -29.004 12.741
25 "MD" -28.851 -31.291 13.33
26 "MD" -26.336 -33.634 13.215
27 "MD" -23.1 -35.241 13.172
28 "MD" -21.441 -38.289 13.454
29 "MD" -19.757 -40.657 13.744
30 "MD" -17.133 -43.81 13.313
31 "MD" -14.304 -44.866 14.221
32 "MD" -11.741 -46.82 13.645
33 "MD" -6.849 -46.621 13.279
34 "MD" -3.569 -45.648 11.863
35 "MD" -0.157 -45.385 11.319
36 "MD" 2.622 -43.887 11.046
37 "MD" 6.835 -43.845 12.001
38 "MD" 9.423 -41.764 12.146
39 "MD" 12.647 -40.077 12.623
40 "MD" 15.553 -38.389 13.494
41 "MD" 18.743 -37.138 12.772
42 "MD" 21.388 -35.614 12.158
43 "MD" 23.605 -33.024 12.545
44 "MD" 26.411 -31.598 12.098
45 "MD" 29.126 -29.923 12.051
46 "MD" 31.414 -26.628 12.114
47 "MD" 33.278 -24.14 12.737
48 "MD" 35.968 -22.071 11.95
49 "MD" 37.232 -19.478 11.092
50 "MD" 37.831 -15.308 10.952
51 "MD" 39.059 -12.163 10.776
52 "MD" 40.07 -9.909 9.142
53 "MD" 41.468 -6.922 7.804
54 "MD" 42.662 -4.378 6.434
55 "MD" 42.729 1.21 7.037
56 "MD" 42.41 4.229 7.106
57 "MD" 41.915 7.299 7.607
58 "MD" 42.443 11.098 6.032
59 "MD" 42.422 15.31 4.145
60 "MD" 40.382 18.331 2.96
61 "MD" 38.092 20.266 3.512
62 "MD" 36.349 22.866 3.01
63 "MD" 33.775 25.68 2.525
64 "MD" 31.151 27.621 2.363
65 "MD" 28.544 29.379 1.807
66 "MD" 25.853 32.249 1.034
67 "MD" 22.892 33.531 1.744
68 "MD" 20.289 36.241 1.462
69 "MD" 17.249 37.101 1.722
70 "MD" 13.808 37.517 1.55
71 "MD" 10.585 38.882 1.652
72 "MD" 7.11 38.99 1.081
73 "MD" 3.82 39.641 1.748
74 "MD" 0.548 39.722 1.043
75 "MD" -2.961 39.172 0.117
76 "MD" -6.867 38.233 -0.455
77 "MD" -9.819 38.092 0.204
78 "MD" -13.526 38.301 -0.492
79 "MD" -16.532 36.624 -1.051
80 "MD" -20.082 35.698 -2.615
81 "MD" -22.205 33.03 -2.911
82 "MD" -24.908 31.56 -3.375
83 "MD" -28.001 29.844 -3.706
84 "MD" -30.363 27.131 -4.259
85 "MD" -33.047 25.765 -5.61
86 "MD" -36.103 23.899 -5.205
87 "MD" -37.657 20.611 -4.385
88 "MD" -39.078 17.214 -5.045
89 "MD" -39.848 13.995 -4.475
90 "MD" -41.121 11.269 -4.293
91 "MD" -41.315 7.623 -4.352
92 "MD" -42.002 4.4 -5.4
93 "MD" -43.248 1.07 -6.317
94 "MD" -43.493 -1.907 -6.832
95 "MD" -43.494 -5.023 -7.226
96 "MD" -42.371 -8.243 -8.967
97 "MD" -40.673 -11.335 -9.686
98 "MD" -38.626 -14.597 -9.067
99 "MD" -38.507 -18.205 -8.707
100 "MD" -36.437 -21.878 -10.783
101 "MD" -34.507 -24.324 -11.992
102 "MD" -31.909 -26.231 -11.383
103 "MD" -29.723 -29.571 -10.819
104 "MD" -26.703 -31.558 -12.057
105 "MD" -23.741 -33.584 -12.335
106 "MD" -20.293 -33.877 -10.513
107 "MD" -18.22 -37.549 -10.419
108 "MD" -14.791 -38.373 -10.339
109 "MD" -11.292 -39.127 -11.205
110 "MD" -8.054 -40.295 -12.411
111 "MD" -5.19 -41.204 -12.728
112 "MD" -2.218 -41.791 -14.459
113 "MD" 1.62 -43.049 -13.907
114 "MD" 4.688 -44.388 -15.208
115 "MD" 7.697 -44.922 -16.389
116 "MD" 10.884 -46.491 -17.716
117 "MD" 13.659 -44.476 -16.928
118 "MD" 17.022 -42.822 -17.176
119 "MD" 19.881 -41.508 -16.298
120 "MD" 22.728 -39.708 -15.579
121 "MD" 25.707 -37.89 -15.861
122 "MD" 28.153 -35.29 -16.446
123 "MD" 29.219 -31.846 -15.495
124 "MD" 32.075 -30.011 -16.198
125 "MD" 33.561 -27.222 -17.844
126 "MD" 35.735 -24.322 -19.166
127 "MD" 36.297 -21.513 -20.241
128 "MD" 37.41 -18.398 -19.982
129 "MD" 37.738 -14.589 -20.661
130 "MD" 39.181 -11.76 -21.541
131 "MD" 39.91 -8.297 -21.322
132 "MD" 39.514 -4.927 -21.097
133 "MD" 39.785 -1.256 -22.438
134 "MD" 40.142 1.621 -22.622
135 "MD" 40.143 5.052 -23.665
136 "MD" 39.187 8.41 -24.198
137 "MD" 38.782 11.205 -25.316
138 "MD" 37.219 14.512 -25.3
139 "MD" 34.631 16.88 -25.544
140 "MD" 32.594 20.3 -24.857
141 "MD" 32.149 23.447 -24.181
142 "MD" 31.387 26.889 -23.416
143 "MD" 31.197 29.971 -23.843
144 "MD" 30.22 33.242 -25.38
145 "MD" 30.005 36.295 -24.614
146 "MD" 30.225 39.766 -24.539
147 "MD" 29.211 43.023 -24.193
148 "MD" 29.221 46.284 -23.914
149 "MD" 29.842 50.04 -22.749
150 "MD" 29.242 53.646 -23.576
151 "MD" 29.027 56.711 -22.52
152 "MD" 28.803 59.802 -21.983
153 "MD" 28.727 63.449 -20.973
154 "MD" 28.712 66.767 -20.835
155 "MD" 28.946 69.248 -19.385
156 "MD" 28.243 72.796 -19.905
157 "MD" 26.869 75.581 -19.38
158 "MD" 24.884 78.753 -19.744
159 "MD" 22.795 81.434 -18.768
160 "MD" 19.726 83.645 -17.317
161 "MD" 18.095 85.489 -15.466
162 "MD" 18.219 88 -12.39
163 "MD" 16.808 90.686 -10.371
164 "MD" 16.492 93.161 -8.392
165 "MD" 16.684 96.689 -7.598
166 "MD" 16.191 99.85 -6.473
167 "MD" 14.489 103.03 -8.154
-19 "MD" 14.684 90.966 18.104
-18 "MD" 11.151 89.337 19.267
-17 "MD" 8.498 87.339 19.059
-16 "MD" 6.315 85.04 18.791
-15 "MD" 3.219 82.953 20.507
-14 "MD" 1.594 80.589 20.506
-13 "MD" -0.604 78.247 22.057
-12 "MD" -3.231 76.507 22.046
-11 "MD" -5.854 74.693 23.791
-10 "MD" -8.419 72.225 24.368
-9 "MD" -11.264 69.805 23.589
-8 "MD" -12.521 66.5 23.502
-7 "MD" -15.202 64.867 23.727
-6 "MD" -18.053 62.808 22.68
-5 "MD" -20.418 60.529 23.179
-4 "MD" -21.978 57.653 22.57
-3 "MD" -24.47 54.993 22.428
-2 "MD" -26.608 52.642 22.384
-1 "MD" -28.006 49.234 22.459
0 "MD" -30.507 46.195 21.822
1 "MD" -31.025 43.041 22.019
2 "MD" -31.227 39.772 21.193
3 "MD" -32.595 36.469 19.599
4 "MD" -32.702 32.924 19.311
5 "MD" -33.92 30.043 19.197
6 "MD" -34.677 26.909 19.428
7 "MD" -36.289 23.662 20.246
8 "MD" -38.468 20.957 20.583
9 "MD" -39.021 18.203 22.756
10 "MD" -39.439 15.098 22.895
11 "MD" -40.339 11.857 22.967
12 "MD" -41.061 8.86 22.596
13 "MD" -41.485 5.018 21.404
14 "MD" -40.796 1.338 20.556
15 "MD" -40.789 -1.806 20.316
16 "MD" -40.055 -4.878 19.599
17 "MD" -40.421 -8.002 18.983
18 "MD" -39.284 -11.386 19.264
19 "MD" -38.012 -14.21 17.756
20 "MD" -37.066 -17.463 18.92
21 "MD" -36.166 -20.832 17.146
22 "MD" -34.622 -23.18 15.812
23 "MD" -33.638 -25.627 13.646
24 "MD" -31.695 -28.485 12.125
25 "MD" -29.295 -30.456 12.739
26 "MD" -27.27 -33.07 12.807
27 "MD" -23.477 -35.257 13.32
28 "MD" -21.447 -37.516 13.533
29 "MD" -19.883 -40.651 14.634
30 "MD" -17.685 -44.548 15.086
31 "MD" -15.154 -46.047 15.855
32 "MD" -12.826 -47.597 14.95
33 "MD" -7.844 -46.583 13.585
34 "MD" -4.733 -45.988 12.71
35 "MD" -1.367 -46.134 11.984
36 "MD" 1.431 -43.867 12.425
37 "MD" 4.486 -42.985 11.976
38 "MD" 7.624 -41.497 12.485
39 "MD" 10.251 -39.892 11.32
40 "MD" 14.828 -38.35 11.829
41 "MD" 18.236 -37.46 11.965
42 "MD" 21.275 -37.085 11.718
43 "MD" 23.212 -34.032 12.256
44 "MD" 25.962 -31.89 11.946
45 "MD" 28.74 -29.536 12.434
46 "MD" 30.533 -26.589 12.214
47 "MD" 33.86 -24.545 12.78
48 "MD" 36.06 -21.713 11.149
49 "MD" 37.735 -18.751 11.184
50 "MD" 38.333 -15.241 11.14
51 "MD" 39.419 -12.112 10.479
52 "MD" 40.828 -9.19 9.701
53 "MD" 40.788 -5.66 8.4
54 "MD" 41.691 -1.678 8.336
55 "MD" 41.54 1.964 8.813
56 "MD" 42.498 5.284 7.18
57 "MD" 41.612 8.12 7.855
58 "MD" 41.975 12.109 7.08
59 "MD" 41.274 15.306 5.035
60 "MD" 39.572 19.155 3.716
61 "MD" 36.921 21.966 3.727
62 "MD" 35.595 24.988 3.731
63 "MD" 33.818 27.984 4.381
64 "MD" 30.096 28.628 3.841
65 "MD" 27.708 30.728 2.414
66 "MD" 24.897 32.8 1.847
67 "MD" 21.932 33.765 1.999
68 "MD" 19.187 36.138 1.248
69 "MD" 16.3 36.526 0.836
70 "MD" 13.233 37.898 0.321
71 "MD" 9.589 38.972 1.094
72 "MD" 6.301 39.909 1.802
73 "MD" 2.854 39.179 0.984
74 "MD" -0.561 39.975 0.751
75 "MD" -3.921 38.059 0.262
76 "MD" -6.762 38.078 -1.115
77 "MD" -9.96 38.163 -0.803
78 "MD" -13.5 38.4 -1.487
79 "MD" -16.182 36.763 -1.681
80 "MD" -20.288 36.337 -2.585
81 "MD" -23.139 33.562 -2.241
82 "MD" -25.808 32.348 -2.958
83 "MD" -29.772 31.074 -3.585
84 "MD" -32.088 28.456 -4.019
85 "MD" -34.035 26.375 -5.114
86 "MD" -35.322 23.318 -4.306
87 "MD" -37.481 20.764 -5.705
88 "MD" -38.587 16.852 -5.781
89 "MD" -39.464 13.618 -5.567
90 "MD" -40.83 11.015 -4.965
91 "MD" -41.37 7.46 -5.04
92 "MD" -42.312 4.057 -5.314
93 "MD" -41.673 1.226 -6.503
94 "MD" -42.255 -2.025 -7.673
95 "MD" -42.998 -4.777 -8.471
96 "MD" -41.965 -8.043 -9.75
97 "MD" -40.312 -10.976 -9.998
98 "MD" -38.073 -14.687 -9.429
99 "MD" -37.025 -18.163 -9.601
100 "MD" -34.744 -20.726 -10.621
101 "MD" -33.064 -23.665 -12.536
102 "MD" -30.458 -25.631 -11.757
103 "MD" -28.867 -29.336 -11.653
104 "MD" -26.461 -32.379 -11.407
105 "MD" -23.851 -34.374 -12.507
106 "MD" -20.44 -34.963 -11.043
107 "MD" -18.2 -38.415 -10.062
108 "MD" -15.303 -39.125 -9.611
109 "MD" -11.439 -39.067 -9.656
110 "MD" -7.937 -39.979 -10.46
111 "MD" -4.765 -40.811 -10.599
112 "MD" -1.8 -41.349 -12.119
113 "MD" 0.814 -42.917 -12.882
114 "MD" 4.226 -44.679 -13.329
115 "MD" 7.569 -45.942 -14.507
116 "MD" 10.598 -46.908 -15.624
117 "MD" 13.976 -45.228 -14.157
118 "MD" 17.058 -42.981 -13.263
119 "MD" 19.433 -41.645 -14.085
120 "MD" 23.055 -41.074 -14.632
121 "MD" 25.595 -38.098 -16.665
122 "MD" 28.017 -35.524 -17.186
123 "MD" 30.03 -33.662 -17.842
124 "MD" 32.104 -31.543 -17.071
125 "MD" 33.322 -28.048 -16.962
126 "MD" 36.219 -25.19 -18.148
127 "MD" 36.413 -21.85 -19.454
128 "MD" 36.134 -17.886 -20.967
129 "MD" 37.402 -14.976 -20.36
130 "MD" 38.407 -12.392 -22.527
131 "MD" 39.737 -9.318 -22.326
132 "MD" 40.207 -5.616 -22.108
133 "MD" 40.421 -2.27 -22.055
134 "MD" 40.502 0.887 -23.549
135 "MD" 40.745 4.256 -23.867
136 "MD" 40.269 7.255 -24.401
137 "MD" 38.501 10.713 -23.646
138 "MD" 38.621 13.359 -24.771
139 "MD" 36.116 17.089 -25.026
140 "MD" 34.401 20.565 -23.995
141 "MD" 33.357 24.334 -22.733
142 "MD" 32.356 27.498 -22.01
143 "MD" 32.391 30.336 -22.99
144 "MD" 31.831 33.463 -24.073
145 "MD" 32.212 36.892 -22.792
146 "MD" 32.358 40.655 -23.144
147 "MD" 31.843 43.449 -22.662
148 "MD" 31.058 46.725 -22.207
149 "MD" 31.843 50.126 -22.481
150 "MD" 31.889 53.77 -23.252
151 "MD" 31.691 56.789 -22.114
152 "MD" 32.59 60.568 -22.136
153 "MD" 32.211 63.644 -20.676
154 "MD" 32.715 66.953 -20.791
155 "MD" 32.52 70.504 -20.941
156 "MD" 33.429 73.388 -19.77
157 "MD" 32.403 76.634 -21.084
158 "MD" 31.26 79.665 -22.162
159 "MD" 30.694 83.659 -23.165
160 "MD" 30.233 86.868 -22.024
161 "MD" 29.301 89.436 -22.305
162 "MD" 28.326 93.143 -23.121
163 "MD" 27.552 96.377 -23.174
164 "MD" 28.257 99.896 -22.357
165 "MD" 29.132 103.188 -22.236
166 "MD" 28.92 106.417 -22.958
167 "MD" 28.175 110.293 -24.885
-19 "MD" 24.887 85.946 20.672
-18 "MD" 20.463 85.034 20.69
-17 "MD" 17.644 82.982 20.42
-16 "MD" 15.216 81.763 19.713
-15 "MD" 12.316 80.003 19.29
-14 "MD" 9.834 77.615 20.925
-13 "MD" 6.528 75.935 20.479
-12 "MD" 4.046 74.374 19.994
-11 "MD" 1.481 72.205 20.076
-10 "MD" -1.854 70.515 19.535
-9 "MD" -4.938 69.09 18.558
-8 "MD" -7.056 66.819 18.78
-7 "MD" -8.817 64.206 18.125
-6 "MD" -10.767 61.742 16.84
-5 "MD" -12.886 59.341 17.493
-4 "MD" -15.142 56.601 17.462
-3 "MD" -17.546 54.049 18.148
-2 "MD" -20.568 51.559 18.797
-1 "MD" -21.48 47.835 18.608
0 "MD" -23.473 45.819 18.584
1 "MD" -24.882 42.205 18.93
2 "MD" -27.571 40.076 19.172
3 "MD" -28.62 37.207 19.87
4 "MD" -29.657 33.887 20.246
5 "MD" -31.775 31.036 20.133
6 "MD" -32.485 27.635 20.982
7 "MD" -33.734 24.957 21.822
8 "MD" -35.805 22.546 21.408
9 "MD" -37.205 18.976 23.12
10 "MD" -37.684 16.089 22.607
11 "MD" -39.137 12.886 22.675
12 "MD" -39.227 9.242 22.11
13 "MD" -40.419 5.993 20.629
14 "MD" -40.212 2.376 19.765
15 "MD" -41.035 -1.122 19.857
16 "MD" -40.582 -4.312 20.376
17 "MD" -40.169 -7.703 19.096
18 "MD" -39.174 -10.542 18.994
19 "MD" -38.101 -13.545 17.563
20 "MD" -36.971 -17.055 17.75
21 "MD" -36.582 -20.368 16.317
22 "MD" -33.472 -22.721 14.562
23 "MD" -32.468 -25.544 12.934
24 "MD" -30.578 -28.573 13.458
25 "MD" -29.077 -31.137 11.73
26 "MD" -27.135 -33.653 11.985
27 "MD" -23.41 -35.372 13.321
28 "MD" -21.343 -37.807 13.486
29 "MD" -18.708 -40.814 14.245
30 "MD" -16.466 -44.021 14.807
31 "MD" -13.562 -44.93 15.127
32 "MD" -10.77 -46.456 14.287
33 "MD" -6.128 -46.551 13.611
34 "MD" -3.097 -46.404 12.914
35 "MD" 0.263 -46.109 13.265
36 "MD" 2.597 -44.356 12.556
37 "MD" 6.738 -44.033 13.161
38 "MD" 9.135 -40.81 11.436
39 "MD" 12.137 -39.232 11.256
40 "MD" 15.767 -38.275 11.387
41 "MD" 19.082 -37.459 12.534
42 "MD" 21.378 -35.121 11.273
43 "MD" 23.808 -32.656 11.505
44 "MD" 26.09 -30.526 11.858
45 "MD" 29.046 -28.44 11.16
46 "MD" 30.89 -25.912 10.057
47 "MD" 33.72 -24.192 11.422
48 "MD" 36.376 -21.579 10.161
49 "MD" 37.878 -18.786 10.128
50 "MD" 38.602 -14.559 10.116
51 "MD" 39.475 -11.468 9.999
52 "MD" 41.751 -8.688 9.174
53 "MD" 42.209 -5.624 8.487
54 "MD" 43.461 -2.674 7.479
55 "MD" 42.938 1.233 6.575
56 "MD" 42.916 5.133 6.293
57 "MD" 41.905 8.071 7.235
58 "MD" 42.343 12.795 5.951
59 "MD" 42.36 16.188 4.709
60 "MD" 39.844 18.259 4.074
61 "MD" 36.987 21.164 4.724
62 "MD" 35.676 23.97 4.083
63 "MD" 33.305 26.017 4.131
64 "MD" 31.112 28.834 2.972
65 "MD" 28.352 30.685 2.283
66 "MD" 25.699 32.436 2.066
67 "MD" 22.353 33.857 2.778
68 "MD" 19.714 35.961 1.924
69 "MD" 16.864 37.196 2.038
70 "MD" 13.659 37.59 2.132
71 "MD" 10.469 38.886 2.064
72 "MD" 7.398 39.464 1.025
73 "MD" 3.92 39.81 1.52
74 "MD" 0.529 39.213 1.579
75 "MD" -2.668 39.678 1.991
76 "MD" -6.402 38.331 0.027
77 "MD" -9.675 37.853 -0.299
78 "MD" -13.208 38.214 -1.727
79 "MD" -16.302 36.705 -2.201
80 "MD" -19.902 36.325 -3.484
81 "MD" -22.128 33.614 -3.413
82 "MD" -24.99 32.34 -2.96
83 "MD" -28.236 30.564 -3.667
84 "MD" -31.385 28.901 -3.435
85 "MD" -33.355 26.901 -4.836
86 "MD" -35.239 24.192 -4.283
87 "MD" -36.791 21.253 -4.337
88 "MD" -38.767 18.292 -4.699
89 "MD" -39.814 15.992 -3.907
90 "MD" -40.691 12.268 -3.713
91 "MD" -41.142 8.842 -3.97
92 "MD" -42.419 4.958 -4.156
93 "MD" -41.795 1.667 -5.075
94 "MD" -42.284 -1.803 -5.995
95 "MD" -41.963 -4.825 -6.316
96 "MD" -41.66 -8.711 -8.017
97 "MD" -40.202 -11.287 -9.011
98 "MD" -38.644 -15.174 -8.799
99 "MD" -37.807 -18.346 -9.422
100 "MD" -35.168 -21.13 -10.425
101 "MD" -33.585 -24.045 -12.057
102 "MD" -30.954 -25.832 -11.445
103 "MD" -29.579 -28.78 -11.976
104 "MD" -27.344 -31.748 -12.87
105 "MD" -24.31 -34.18 -12.41
106 "MD" -20.604 -34.113 -10.615
107 "MD" -18.606 -36.805 -10.547
108 "MD" -15.303 -38.355 -10.86
109 "MD" -11.501 -38.854 -10.285
110 "MD" -7.101 -39.812 -11.13
111 "MD" -4.499 -41.13 -10.928
112 "MD" -1.234 -41.559 -11.903
113 "MD" 1.236 -42.163 -13.101
114 "MD" 4.683 -43.43 -13.095
115 "MD" 8.316 -45.628 -14.166
116 "MD" 10.689 -46.672 -15.377
117 "MD" 14.375 -45.35 -15.12
118 "MD" 17.107 -43.686 -14.804
119 "MD" 20.183 -42.378 -14.757
120 "MD" 24.112 -40.57 -15.842
121 "MD" 25.911 -37.07 -16.206
122 "MD" 27.619 -35.06 -17.319
123 "MD" 29.155 -31.498 -16.349
124 "MD" 31.552 -28.914 -16.869
125 "MD" 32.793 -25.824 -17.984
126 "MD" 35.683 -23.627 -18.766
127 "MD" 35.707 -19.85 -18.897
128 "MD" 36.436 -17.14 -19.552
129 "MD" 37.664 -13.689 -19.478
130 "MD" 38.093 -10.942 -21.827
131 "MD" 39.094 -7.763 -22.263
132 "MD" 39.511 -4.234 -22.573
133 "MD" 39.249 -0.855 -22.812
134 "MD" 38.702 2.223 -24.079
135 "MD" 39.36 5.754 -23.896
136 "MD" 37.162 8.718 -24.659
137 "MD" 36.263 11.489 -25.602
138 "MD" 35.044 15.296 -26.326
139 "MD" 33.965 18.437 -25.301
140 "MD" 31.687 20.968 -25.767
141 "MD" 31.318 24.312 -24.435
142 "MD" 30.335 27.563 -23.622
143 "MD" 30.789 30.647 -23.808
144 "MD" 29.976 33.905 -24.807
145 "MD" 30.298 37.331 -23.795
146 "MD" 30.851 40.717 -24.361
147 "MD" 30.045 43.985 -24.353
148 "MD" 29.231 47.017 -24.797
149 "MD" 29.483 50.477 -25.437
150 "MD" 29.862 53.735 -25.26
151 "MD" 30.137 56.832 -24.632
152 "MD" 29.505 60.346 -24.274
153 "MD" 31.207 63.967 -23.827
154 "MD" 32.219 66.738 -23.082
155 "MD" 31.182 70.186 -24.676
156 "MD" 32.26 73.365 -24.486
157 "MD" 31.904 76.554 -25.969
158 "MD" 31.917 79.655 -26.193
159 "MD" 33.174 83.374 -26.442
160 "MD" 35.053 86.836 -25.152
161 "MD" 37.414 90.193 -25.654
162 "MD" 37.96 92.696 -22.529
163 "MD" 37.66 95.186 -20.887
164 "MD" 38.745 97.299 -18.138
165 "MD" 39.401 99.811 -16.163
166 "MD" 39.466 102.866 -14.171
167 "MD" 37.92 106.879 -12.985
-19 "MD" 24.919 81.164 25.56
-18 "MD" 21.26 80.613 26.958
-17 "MD" 18.168 78.873 26.952
-16 "MD" 15.795 76.266 26.694
-15 "MD" 12.324 75.033 27.331
-14 "MD" 10.095 72.483 25.827
-13 "MD" 6.409 71.728 24.93
-12 "MD" 4.512 69.588 25.092
-11 "MD" 0.511 68.336 24.904
-10 "MD" -2.2 66.867 24.219
-9 "MD" -5.669 65.897 23.789
-8 "MD" -6.882 62.181 23.799
-7 "MD" -10.283 61.325 23.321
-6 "MD" -12.573 58.927 22.969
-5 "MD" -14.694 56.724 21.683
-4 "MD" -16.819 53.647 21.451
-3 "MD" -19.027 51.818 21.438
-2 "MD" -21.894 49.99 21.463
-1 "MD" -24.316 47.504 21.525
0 "MD" -26.386 45.49 20.63
1 "MD" -27.564 41.972 20.553
2 "MD" -29.599 39.604 19.352
3 "MD" -31.648 36.596 18.586
4 "MD" -31.758 33.386 18.686
5 "MD" -33.382 30.018 18.405
6 "MD" -34.377 26.823 19.387
7 "MD" -35.548 23.902 20.016
8 "MD" -38.174 21.232 20.017
9 "MD" -39.652 17.786 20.567
10 "MD" -39.414 14.301 20.451
11 "MD" -41.047 11.259 20.858
12 "MD" -42.263 7.641 20.76
13 "MD" -42.803 4.595 20.569
14 "MD" -41.944 1.526 19.812
15 "MD" -41.423 -1.778 21.418
16 "MD" -40.295 -5.274 20.076
17 "MD" -40.284 -8.786 19.876
18 "MD" -39.056 -11.357 19.853
19 "MD" -37.236 -14.1 17.76
20 "MD" -35.616 -17.462 18.155
21 "MD" -35.757 -20.647 16.48
22 "MD" -33.844 -23.286 14.969
23 "MD" -33.271 -26.402 13.814
24 "MD" -30.518 -28.508 13.224
25 "MD" -28.925 -31.192 11.624
26 "MD" -26.657 -33.744 12.897
27 "MD" -23.553 -35.955 13.02
28 "MD" -21.252 -38.767 13.419
29 "MD" -18.958 -41.494 14.661
30 "MD" -16.307 -44.98 15.916
31 "MD" -12.934 -46.521 16.742
32 "MD" -9.895 -47.484 16.037
33 "MD" -4.755 -46.598 15.59
34 "MD" -2.007 -47.421 15.083
35 "MD" 0.906 -46.129 15.18
36 "MD" 3.722 -43.945 14.719
37 "MD" 6.909 -41.871 14.552
38 "MD" 10.095 -41.267 14.398
39 "MD" 12.439 -39.147 13.466
40 "MD" 15.522 -37.12 13.632
41 "MD" 18.833 -35.502 13.845
42 "MD" 21.341 -33.874 13.605
43 "MD" 23.941 -30.892 13.648
44 "MD" 27.183 -29.66 13.547
45 "MD" 29.566 -27.619 13.88
46 "MD" 31.539 -24.745 13.363
47 "MD" 34.766 -23.067 14.331
48 "MD" 37.038 -20.946 12.606
49 "MD" 38.283 -17.626 12.171
50 "MD" 38.558 -14.198 11.205
51 "MD" 39.584 -11.303 10.055
52 "MD" 41.427 -9.002 8.818
53 "MD" 43.384 -6.09 7.351
54 "MD" 43.288 -2.714 6.035
55 "MD" 43.49 0.619 5.207
56 "MD" 42.763 4.158 5.374
57 "MD" 42.467 6.766 6.054
58 "MD" 43.432 10.133 6.864
59 "MD" 42.529 14.23 4.884
60 "MD" 39.484 19.337 4.673
61 "MD" 36.668 21.953 5.734
62 "MD" 35.15 24.48 5.807
63 "MD" 33.219 27.469 5.582
64 "MD" 29.895 28.721 5.812
65 "MD" 27.574 30.152 4.868
66 "MD" 24.719 33.03 4.63
67 "MD" 21.555 34.058 5.444
68 "MD" 19.1 36.343 4.612
69 "MD" 16.516 37.179 4.396
70 "MD" 13.014 38.152 3.778
71 "MD" 9.032 38.583 4.027
72 "MD" 6.157 38.978 2.376
73 "MD" 2.663 39.228 2.453
74 "MD" -0.449 40.504 1.367
75 "MD" -3.821 39.316 0.836
76 "MD" -6.928 38.257 -0.109
77 "MD" -10.038 37.803 -0.514
78 "MD" -13.312 38.211 -0.378
79 "MD" -16.014 36.333 -1.436
80 "MD" -19.731 35.819 -2.836
81 "MD" -22.146 33.551 -3.174
82 "MD" -25.769 32.38 -2.846
83 "MD" -28.089 30.406 -4.327
84 "MD" -31.266 28.897 -4.678
85 "MD" -34.016 27.395 -6.357
86 "MD" -34.897 23.365 -5.064
87 "MD" -37.154 21.079 -6.533
88 "MD" -38.51 18.046 -6.504
89 "MD" -39.827 15.024 -5.654
90 "MD" -40.93 11.626 -5.527
91 "MD" -41.55 7.763 -5.335
92 "MD" -42.298 4.603 -5.712
93 "MD" -41.729 1.21 -6.71
94 "MD" -41.628 -1.762 -7.582
95 "MD" -42.995 -4.898 -7.451
96 "MD" -41.878 -7.976 -8.961
97 "MD" -40.212 -11.477 -9.334
98 "MD" -38.296 -15.403 -8.75
99 "MD" -37.804 -18.18 -8.947
100 "MD" -35.028 -21.103 -9.683
101 "MD" -33.693 -23.681 -11.847
102 "MD" -30.726 -25.989 -10.827
103 "MD" -29.155 -29.555 -11.105
104 "MD" -26.274 -31.669 -11.969
105 "MD" -24.116 -33.963 -12.058
106 "MD" -20.282 -34.816 -10.455
107 "MD" -18.606 -38.065 -9.803
108 "MD" -14.78 -39.279 -9.628
109 "MD" -10.999 -39.886 -9.514
110 "MD" -6.95 -40.79 -11.192
111 "MD" -4.718 -41.431 -12.171
112 "MD" -1.256 -42.727 -13.366
113 "MD" 1.794 -43.446 -13.246
114 "MD" 4.725 -43.716 -14.717
115 "MD" 8.195 -45.848 -15.617
116 "MD" 11.778 -46.39 -16.725
117 "MD" 14.366 -44.16 -15.668
118 "MD" 17.398 -42.767 -17.195
119 "MD" 20.266 -42.147 -15.668
120 "MD" 23.613 -39.331 -15.728
121 "MD" 25.572 -36.926 -14.953
122 "MD" 28.314 -35.191 -16.271
123 "MD" 30.008 -31.961 -15.286
124 "MD" 31.929 -29.223 -15.967
125 "MD" 33.469 -26.724 -17.504
126 "MD" 35.539 -24.857 -18.713
127 "MD" 35.712 -21.414 -19.275
128 "MD" 35.531 -17.646 -20.588
129 "MD" 36.98 -14.805 -20.352
130 "MD" 37.585 -11.189 -22.538
131 "MD" 39.035 -8.386 -22.929
132 "MD" 39.438 -4.731 -23.024
133 "MD" 38.316 -1.04 -23.472
134 "MD" 37.947 1.951 -23.73
135 "MD" 38.185 5.774 -23.988
136 "MD" 36.794 8.697 -23.825
137 "MD" 37.853 11.941 -23.905
138 "MD" 36.828 15.266 -24.708
139 "MD" 34.564 19.08 -23.488
140 "MD" 32.487 22.898 -22.992
141 "MD" 32.063 25.816 -22.452
142 "MD" 32.001 29.033 -21.174
143 "MD" 32.176 32.416 -20.174
144 "MD" 31.239 35.375 -21.978
145 "MD" 30.948 38.69 -21.481
146 "MD" 31.559 41.959 -21.632
147 "MD" 31.025 45.055 -22.444
148 "MD" 30.454 48.662 -21.389
149 "MD" 30.765 52.056 -20.847
150 "MD" 30.677 55.505 -22.414
151 "MD" 30.728 58.846 -21.645
152 "MD" 31.374 62.328 -22.54
153 "MD" 29.865 65.501 -21.157
154 "MD" 29.549 68.942 -20.676
155 "MD" 29.39 72.011 -20.148
156 "MD" 29.042 75.218 -19.736
157 "MD" 27.353 79.021 -19.815
158 "MD" 26.253 81.673 -19.106
159 "MD" 25.379 85.057 -18.641
160 "MD" 25.079 87.632 -17.011
161 "MD" 22.267 90.087 -17.642
162 "MD" 21.753 92.926 -16.314
163 "MD" 21.379 96.526 -16.349
164 "MD" 22.199 100.734 -15.192
165 "MD" 22.797 103.564 -14.008
166 "MD" 22.117 106.733 -13.364
167 "MD" 20.24 110.317 -13.961
-19 "MD" 12.799 95.159 28.921
-18 "MD" 11.041 92.053 30.484
-17 "MD" 8.272 90.575 28.995
-16 "MD" 5.888 88.043 28.945
-15 "MD" 2.747 85.935 29.303
-14 "MD" 1.402 82.947 28.419
-13 "MD" -1.366 81.526 27.632
-12 "MD" -2.861 78.805 26.557
-11 "MD" -4.255 76.263 25.785
-10 "MD" -7.027 73.362 25.868
-9 "MD" -9.585 70.652 24.148
-8 "MD" -10.662 67.031 23.635
-7 "MD" -12.313 64.911 22.301
-6 "MD" -14.923 62.931 21.44
-5 "MD" -16.577 59.452 21.558
-4 "MD" -17.896 56.206 20.737
-3 "MD" -19.611 53.13 20.364
-2 "MD" -21.32 50.663 20.327
-1 "MD" -23.441 48.187 19.824
0 "MD" -26.203 45.621 19.54
1 "MD" -27.17 42.329 19.088
2 "MD" -29.557 39.928 19.229
3 "MD" -30.631 36.871 18.854
4 "MD" -31.122 33.709 19.583
5 "MD" -33.233 30.722 19.147
6 "MD" -34.828 27.821 19.722
7 "MD" -35.828 24.351 20.592
8 "MD" -37.417 21.654 20.625
9 "MD" -38.211 18.666 21.359
10 "MD" -38.648 15.486 21.111
11 "MD" -39.959 12.753 21.327
12 "MD" -41.377 9.323 21.276
13 "MD" -40.461 5.856 19.822
14 "MD" -40.227 2.727 19.78
15 "MD" -39.974 -0.37 18.011
16 "MD" -41.152 -3.337 18.49
17 "MD" -40.641 -7.113 17.783
18 "MD" -39.573 -10.113 17.84
19 "MD" -37.951 -13.152 15.966
20 "MD" -37.23 -16.79 16.604
21 "MD" -37.822 -20.953 16.216
22 "MD" -36.477 -24.341 14.491
23 "MD" -34.652 -27.316 13.685
24 "MD" -31.91 -29.064 13.749
25 "MD" -29.212 -30.888 13.365
26 "MD" -27.195 -33.48 12.885
27 "MD" -23.883 -36.349 14.033
28 "MD" -21.75 -38.071 14.223
29 "MD" -18.47 -41.495 15.43
30 "MD" -15.383 -44.523 16.622
31 "MD" -12.705 -46.276 16.237
32 "MD" -9.904 -47.608 15.67
33 "MD" -6.07 -46.89 15.062
34 "MD" -2.471 -46.692 14.335
35 "MD" 0.424 -45.805 14.134
36 "MD" 3.405 -44.432 13.806
37 "MD" 6.983 -42.783 14.102
38 "MD" 10.73 -42.297 13.654
39 "MD" 12.609 -39.816 13.275
40 "MD" 15.706 -37.852 13.476
41 "MD" 19.478 -37.045 14.065
42 "MD" 22.852 -35.415 13.681
43 "MD" 24.327 -32.498 13.358
44 "MD" 26.72 -30.59 11.952
45 "MD" 29.123 -28.554 11.746
46 "MD" 30.871 -25.257 11.384
47 "MD" 33.518 -23.442 12.54
48 "MD" 36.12 -21.175 11.158
49 "MD" 37.476 -18.03 10.395
50 "MD" 38.561 -14.622 10.112
51 "MD" 39.694 -11.747 9.551
52 "MD" 41.425 -9.067 9.116
53 "MD" 43.216 -6.028 8.353
54 "MD" 42.978 -2.501 7.771
55 "MD" 42.725 0.151 6.003
56 "MD" 42.1 3.851 6.296
57 "MD" 41.482 7.24 6.228
58 "MD" 42.305 10.583 6.64
59 "MD" 41.843 14.691 4.467
60 "MD" 39.862 18.738 3.521
61 "MD" 36.884 21.591 4.71
62 "MD" 35.225 24.406 4.18
63 "MD" 33.37 27.029 3.073
64 "MD" 31.268 29.246 3.003
65 "MD" 28.179 30.793 2.078
66 "MD" 25.125 33.137 1.204
67 "MD" 22.249 34.447 1.817
68 "MD" 19.603 36.732 1.017
69 "MD" 16.375 37.494 1.579
70 "MD" 13.124 37.596 1.446
71 "MD" 9.526 38.466 1.486
72 "MD" 6.032 38.532 0.609
73 "MD" 2.627 39.416 1.532
74 "MD" -0.434 39.517 0.276
75 "MD" -3.641 38.679 -0.824
76 "MD" -6.923 38.244 -2.099
77 "MD" -9.913 38.034 -0.252
78 "MD" -14.06 38.031 -1.621
79 "MD" -18.026 38.293 -2
80 "MD" -20.015 36.132 -3.301
81 "MD" -22.631 33.032 -3.035
82 "MD" -25.174 31.902 -3.881
83 "MD" -28.471 30.783 -3.966
84 "MD" -31.417 28.893 -4.5
85 "MD" -33.371 26.642 -5.633
86 "MD" -35.325 23.937 -4.675
87 "MD" -37.197 21.271 -5.622
88 "MD" -38.418 17.697 -5.341
89 "MD" -39.72 14.116 -4.902
90 "MD" -40.679 11.249 -4.685
91 "MD" -41.02 7.326 -5.007
92 "MD" -41.63 4.328 -6.101
93 "MD" -42.709 0.725 -5.566
94 "MD" -42.382 -2.2 -6.882
95 "MD" -42.883 -5.131 -6.978
96 "MD" -41.635 -8.381 -8.871
97 "MD" -39.441 -11.479 -8.551
98 "MD" -37.571 -14.503 -8.345
99 "MD" -36.775 -18.597 -8.421
100 "MD" -35.718 -22.074 -10.73
101 "MD" -32.945 -24.353 -11.819
102 "MD" -30.242 -26.318 -10.831
103 "MD" -27.901 -28.651 -10.729
104 "MD" -25.637 -32.064 -11.522
105 "MD" -22.697 -34.715 -12.398
106 "MD" -18.99 -33.951 -11.454
107 "MD" -16.434 -37.6 -10.729
108 "MD" -13.698 -38.027 -10.49
109 "MD" -10.006 -39.17 -10.706
110 "MD" -6.683 -40.143 -11.588
111 "MD" -3.72 -40.897 -11.708
112 "MD" -0.378 -41.606 -11.749
113 "MD" 2.813 -43.268 -12.378
114 "MD" 5.469 -44.393 -13.514
115 "MD" 8.572 -46.033 -14.352
116 "MD" 11.342 -46.797 -15.604
117 "MD" 14.682 -44.497 -15.195
118 "MD" 17.893 -42.843 -15.196
119 "MD" 20.805 -41.211 -14.952
120 "MD" 24.003 -40.282 -14.889
121 "MD" 25.606 -36.841 -15.671
122 "MD" 28.22 -35.299 -17.452
123 "MD" 30.134 -32.257 -17.463
124 "MD" 32.672 -29.952 -17.158
125 "MD" 34.683 -27.194 -17.265
126 "MD" 36.334 -24.86 -18.235
127 "MD" 36.765 -21.135 -18.514
128 "MD" 36.801 -17.448 -20.536
129 "MD" 38.309 -14.283 -20.736
130 "MD" 38.819 -11.381 -22.197
131 "MD" 40.078 -8.714 -22.263
132 "MD" 40.082 -5.287 -22.641
133 "MD" 39.585 -1.267 -22.772
134 "MD" 39.816 2.13 -24.023
135 "MD" 40.755 5.535 -23.837
136 "MD" 39.305 8.393 -24.276
137 "MD" 38.914 11.352 -26.048
138 "MD" 37.927 14.032 -25.443
139 "MD" 35.466 17.494 -25.447
140 "MD" 33.309 20.371 -25.005
141 "MD" 32.309 23.358 -24.489
142 "MD" 31.676 26.533 -24.254
143 "MD" 31.849 29.854 -24.432
144 "MD" 30.518 33.019 -25.335
145 "MD" 30.51 36.086 -24.632
146 "MD" 29.314 39.34 -24.868
147 "MD" 26.996 42.492 -25.287
148 "MD" 26.603 45.211 -26.239
149 "MD" 26.335 48.934 -26.217
150 "MD" 24.925 51.429 -28.996
151 "MD" 23.993 54.958 -28.75
152 "MD" 22.341 58.045 -29.673
153 "MD" 21.704 61.831 -29.767
154 "MD" 19.894 65.204 -30.963
155 "MD" 19.609 68.056 -31.031
156 "MD" 18.325 71.147 -31.036
157 "MD" 16.656 73.566 -32.054
158 "MD" 14.241 75.954 -32.948
159 "MD" 12.615 78.862 -33.471
160 "MD" 11.407 81.569 -33.563
161 "MD" 10.836 84.964 -33.829
162 "MD" 8.016 87.124 -33.097
163 "MD" 6.33 89.947 -32.858
164 "MD" 4.802 93.069 -32.795
165 "MD" 2.608 96.078 -33.596
166 "MD" 0.824 98.721 -33.435
167 "MD" -5.585 102.71 -35.575
-19 "MD" 15.037 93.534 27.678
-18 "MD" 11.448 91.999 26.758
-17 "MD" 9.885 88.761 26.175
-16 "MD" 8.218 85.603 25.423
-15 "MD" 5.816 83.057 25.721
-14 "MD" 4.108 80.288 26.213
-13 "MD" 0.8 78.787 26.472
-12 "MD" -1.311 75.182 26.964
-11 "MD" -3.842 73.88 25.815
-10 "MD" -7.109 71.677 25.822
-9 "MD" -9.753 69.517 24.484
-8 "MD" -11.653 66.812 23.988
-7 "MD" -12.967 64.503 23.439
-6 "MD" -15.131 62.526 23.747
-5 "MD" -17.366 59.562 21.871
-4 "MD" -19.703 56.887 22.186
-3 "MD" -20.912 53.704 21.396
-2 "MD" -22.824 51.165 22.336
-1 "MD" -24.545 48.623 20.459
0 "MD" -26.317 45.853 21.329
1 "MD" -28.03 43.211 21.205
2 "MD" -29.259 40.229 20.204
3 "MD" -30.487 36.183 19.122
4 "MD" -31.6 33.167 18.742
5 "MD" -33.061 30.63 18.688
6 "MD" -34.637 27.484 19.425
7 "MD" -35.986 24.099 20.359
8 "MD" -37.891 21.46 20.092
9 "MD" -38.472 18.594 20.603
10 "MD" -40.08 15.832 21.036
11 "MD" -41.486 12.086 21.062
12 "MD" -42.118 8.391 20.963
13 "MD" -42.668 5.259 20.136
14 "MD" -41.706 1.662 19.398
15 "MD" -40.795 -1.328 20.242
16 "MD" -40.872 -4.529 19.677
17 "MD" -39.41 -8.241 18.092
18 "MD" -39.614 -11.309 17.258
19 "MD" -38.29 -14.01 17.009
20 "MD" -37.196 -17.092 18.327
21 "MD" -36.477 -20.545 17.702
22 "MD" -34.428 -23.186 16.335
23 "MD" -33.88 -26.308 14.303
24 "MD" -31.006 -28.468 14.005
25 "MD" -29.066 -31.089 12.642
26 "MD" -26.75 -33.485 12.814
27 "MD" -24.165 -35.958 13.966
28 "MD" -21.471 -38.098 14.363
29 "MD" -18.716 -40.628 15.005
30 "MD" -15.518 -44.002 15.626
31 "MD" -12.867 -46.539 15.927
32 "MD" -10.232 -48.121 15.305
33 "MD" -6.527 -47.511 14.678
34 "MD" -3.162 -46.428 14.743
35 "MD" -0.054 -45.859 14.209
36 "MD" 2.573 -43.406 13.214
37 "MD" 5.569 -41.896 14.07
38 "MD" 8.893 -41.8 14.126
39 "MD" 11.568 -39.262 13.713
40 "MD" 14.133 -36.724 14.155
41 "MD" 17.206 -36.075 14.879
42 "MD" 20.898 -34.609 14.578
43 "MD" 23.317 -31.997 14.519
44 "MD" 25.217 -29.603 14.41
45 "MD" 28.186 -27.519 14.161
46 "MD" 30.668 -25.402 13.02
47 "MD" 33.077 -23.286 13.295
48 "MD" 36.296 -21.389 12.981
49 "MD" 37.84 -18.707 11.875
50 "MD" 37.659 -15.027 12.143
51 "MD" 38.806 -11.54 11.637
52 "MD" 40.523 -8.76 10.649
53 "MD" 42.036 -5.844 9.153
54 "MD" 41.539 -2.326 7.886
55 "MD" 42.179 0.659 6.267
56 "MD" 42.482 4.011 4.934
57 "MD" 41.881 6.787 5.944
58 "MD" 42.957 10.193 6.468
59 "MD" 42.358 14.622 5.201
60 "MD" 40.276 19.074 4.259
61 "MD" 37.563 20.701 4.925
62 "MD" 35.99 23.628 4.442
63 "MD" 33.893 26.485 4.136
64 "MD" 30.932 28.307 2.783
65 "MD" 29.007 30.808 1.809
66 "MD" 25.769 32.646 1.718
67 "MD" 22.384 33.744 2.254
68 "MD" 19.707 35.878 1.728
69 "MD" 16.855 37.115 1.83
70 "MD" 13.334 37.392 1.723
71 "MD" 10.111 38.244 1.419
72 "MD" 6.596 38.489 -0.114
73 "MD" 3.091 39.19 0.866
74 "MD" 0.255 39.321 0.06
75 "MD" -3.072 38.783 -0.961
76 "MD" -6.287 38.246 -2.129
77 "MD" -9.957 37.466 -0.993
78 "MD" -13.348 37.867 -2.307
79 "MD" -16.615 36.018 -2.856
80 "MD" -19.742 36.017 -4.078
81 "MD" -22.445 33.33 -2.848
82 "MD" -25.131 31.907 -3.149
83 "MD" -28 30.269 -3.963
84 "MD" -31.42 28.045 -3.99
85 "MD" -33.287 25.74 -4.66
86 "MD" -34.751 22.848 -4.558
87 "MD" -37.154 20.468 -5.024
88 "MD" -38.544 17.288 -5.136
89 "MD" -39.702 14.266 -4.731
90 "MD" -41.383 11.396 -5.076
91 "MD" -41.657 7.42 -5.215
92 "MD" -42.262 4.128 -6.077
93 "MD" -42.983 0.67 -5.193
94 "MD" -43.988 -2.663 -6.263
95 "MD" -43.435 -5.722 -7.026
96 "MD" -41.93 -8.48 -8.468
97 "MD" -39.855 -11.271 -9.531
98 "MD" -38.544 -14.416 -10.053
99 "MD" -38.218 -18.322 -9.018
100 "MD" -35.248 -21.141 -10.199
101 "MD" -33.06 -24.104 -12.265
102 "MD" -30.51 -25.771 -11.277
103 "MD" -28.624 -29.002 -11.555
104 "MD" -25.851 -31.397 -12.297
105 "MD" -23.172 -33.615 -13.144
106 "MD" -19.973 -34.512 -11.564
107 "MD" -18.051 -37.847 -10.793
108 "MD" -14.417 -38.671 -10.775
109 "MD" -9.962 -39.346 -10.926
110 "MD" -6.835 -40.122 -11.838
111 "MD" -3.951 -41.401 -12.436
112 "MD" -0.529 -41.689 -12.537
113 "MD" 2.457 -42.855 -12.885
114 "MD" 5.504 -44.646 -13.733
115 "MD" 8.115 -46.093 -16.048
116 "MD" 11.195 -46.752 -16.377
117 "MD" 14.15 -45.416 -15.341
118 "MD" 17.063 -43.557 -15.166
119 "MD" 19.746 -42.197 -14.703
120 "MD" 23.213 -41.5 -15.135
121 "MD" 25.74 -38.178 -15.985
122 "MD" 28.737 -36.001 -17.629
123 "MD" 30.268 -32.435 -16.369
124 "MD" 32.037 -29.718 -17.173
125 "MD" 33.653 -27.129 -17.84
126 "MD" 36.449 -24.697 -18.264
127 "MD" 36.669 -21.002 -19.014
128 "MD" 37.306 -17.289 -20.418
129 "MD" 38.097 -13.759 -20.444
130 "MD" 38.557 -11.017 -20.269
131 "MD" 38.767 -8.003 -21.157
132 "MD" 39.617 -3.945 -21.136
133 "MD" 39.416 -0.278 -21.814
134 "MD" 39.328 2.589 -21.88
135 "MD" 39.352 5.982 -23.23
136 "MD" 37.894 9.678 -24.548
137 "MD" 37.684 12.502 -25.602
138 "MD" 36.808 15.46 -25.962
139 "MD" 34.521 17.879 -26.138
140 "MD" 33.825 21.018 -26.197
141 "MD" 32.247 24.06 -27.394
142 "MD" 32.04 27.647 -25.954
143 "MD" 31.333 30.735 -24.732
144 "MD" 29.484 33.724 -25.751
145 "MD" 28.098 36.646 -24.621
146 "MD" 26.75 40.447 -23.514
147 "MD" 24.665 43.037 -23.285
148 "MD" 23.876 46.324 -24.085
149 "MD" 22.504 49.849 -22.915
150 "MD" 20.591 51.687 -24.617
151 "MD" 19.944 55.156 -23.828
152 "MD" 17.284 57.794 -23.777
153 "MD" 16.196 60.886 -23.977
154 "MD" 15.042 63.819 -24.998
155 "MD" 14.434 67.867 -25.25
156 "MD" 13.451 71.102 -26.336
157 "MD" 11.113 73.404 -27.165
158 "MD" 9.925 76.405 -28.837
159 "MD" 8.724 79.051 -28.803
160 "MD" 5.761 81.724 -28.584
161 "MD" 5.636 85.436 -28.999
162 "MD" 4.53 88.486 -28.653
163 "MD" 2.317 91.037 -27.88
164 "MD" 2.226 94.344 -28.732
165 "MD" 2.006 97.933 -29.765
166 "MD" -0.054 100.359 -30.634
167 "MD" -1.818 104.53 -32.157
-19 "MD" 16.748 91.942 29.205
-18 "MD" 12.39 90.62 28.725
-17 "MD" 10.257 89.19 27.614
-16 "MD" 7.805 86.581 27.641
-15 "MD" 5.82 84.087 26.127
-14 "MD" 2.688 82.279 26.116
-13 "MD" 0.327 81.581 25.27
-12 "MD" -2.278 78.417 25.549
-11 "MD" -4.278 75.675 23.996
-10 "MD" -6.723 73.238 23.977
-9 "MD" -9.202 71.299 21.783
-8 "MD" -10.947 68.601 20.732
-7 "MD" -13.256 66.946 20.252
-6 "MD" -13.852 63.439 19.867
-5 "MD" -15.544 60.759 19.148
-4 "MD" -17.556 58.176 18.623
-3 "MD" -20.21 55.193 18.616
-2 "MD" -22.227 52.902 19.145
-1 "MD" -22.59 49.58 18.666
0 "MD" -25.274 47.194 18.475
1 "MD" -26.33 43.75 18.967
2 "MD" -27.687 40.844 18.78
3 "MD" -29.612 38.182 18.877
4 "MD" -30.034 34.497 19.71
5 "MD" -31.821 31.867 19.085
6 "MD" -32.878 28.386 19.938
7 "MD" -34.555 25.501 21.404
8 "MD" -36.104 23.006 21.296
9 "MD" -36.425 19.51 23.181
10 "MD" -36.836 16.212 23.999
11 "MD" -36.65 13.144 22.807
12 "MD" -36.905 10.058 22.588
13 "MD" -38.024 6.921 20.685
14 "MD" -37.297 3.813 21.456
15 "MD" -38.422 0.651 19.788
16 "MD" -39.729 -3.467 19.603
17 "MD" -39.314 -6.543 18.639
18 "MD" -39.905 -9.692 18.306
19 "MD" -38.383 -13.213 17.974
20 "MD" -37.052 -16.161 18.929
21 "MD" -36.333 -18.987 17.551
22 "MD" -34.51 -22.425 15.857
23 "MD" -34.058 -25.889 13.92
24 "MD" -31.783 -28.12 13.937
25 "MD" -30.368 -30.576 13.204
26 "MD" -28.534 -33.18 13.795
27 "MD" -24.832 -35.772 14.267
28 "MD" -23.127 -38.324 14.921
29 "MD" -20.081 -41.075 15.439
30 "MD" -17.223 -43.857 16.169
31 "MD" -14.855 -45.855 16.052
32 "MD" -11.775 -46.923 15.15
33 "MD" -7.985 -45.457 14.673
34 "MD" -4.544 -45.632 14.747
35 "MD" -1.36 -45.211 14.46
36 "MD" 1.684 -43.563 14.747
37 "MD" 4.954 -42.399 14.155
38 "MD" 8.341 -42.467 13.046
39 "MD" 11.262 -40.3 12.398
40 "MD" 14.245 -37.678 12.853
41 "MD" 17.631 -36.751 12.714
42 "MD" 20.968 -35.559 12.344
43 "MD" 22.823 -33.037 12.721
44 "MD" 25.656 -30.973 12.69
45 "MD" 28.818 -29.051 12.371
46 "MD" 30.922 -26.117 12.21
47 "MD" 33.865 -24.015 13.199
48 "MD" 36.082 -21.57 11.72
49 "MD" 37.41 -18.698 11.548
50 "MD" 37.967 -15.235 11.775
51 "MD" 39.021 -12.37 11.215
52 "MD" 41.261 -9.185 10.363
53 "MD" 41.252 -6.239 8.761
54 "MD" 42.766 -3.194 7.518
55 "MD" 42.506 0.167 7.134
56 "MD" 42.899 3.403 6.158
57 "MD" 42.212 7.073 6.035
58 "MD" 42.624 10.031 6.638
59 "MD" 42.046 14.493 4.057
60 "MD" 40.405 18.701 3.841
61 "MD" 37.6 21.018 4.123
62 "MD" 35.805 23.737 3.866
63 "MD" 33.043 25.474 3.019
64 "MD" 30.727 27.694 2.641
65 "MD" 28.456 29.971 1.603
66 "MD" 25.533 32.368 1.627
67 "MD" 22.377 34.003 1.71
68 "MD" 19.573 36.456 1.464
69 "MD" 16.624 37.48 1.6
70 "MD" 13.354 37.489 1.319
71 "MD" 10.066 38.899 0.849
72 "MD" 6.665 39.807 1.258
73 "MD" 3.348 39.255 0.712
74 "MD" 0.268 40.878 0.83
75 "MD" -3.387 39.218 -0.159
76 "MD" -6.333 38.136 -1.571
77 "MD" -9.411 37.686 -0.97
78 "MD" -12.966 38.257 -2.536
79 "MD" -16.535 36.687 -2.364
80 "MD" -20.077 36.046 -3.431
81 "MD" -22.041 33.63 -3.038
82 "MD" -25.915 32.394 -2.967
83 "MD" -28.681 29.472 -4.101
84 "MD" -31.851 28.129 -4.089
85 "MD" -34.002 26.637 -4.898
86 "MD" -35.174 22.974 -4.099
87 "MD" -37.213 20.833 -5.68
88 "MD" -38.762 17.037 -5.001
89 "MD" -40.149 13.689 -4.502
90 "MD" -40.978 10.732 -3.943
91 "MD" -41.278 7.489 -4.406
92 "MD" -42.091 3.909 -4.591
93 "MD" -42.07 0.503 -4.931
94 "MD" -41.295 -2.706 -6.331
95 "MD" -41.281 -5.392 -7.357
96 "MD" -41.196 -8.923 -8.93
97 "MD" -39.664 -12.119 -9.834
98 "MD" -38.314 -15.307 -9.942
99 "MD" -37.928 -18.701 -9.282
100 "MD" -35.543 -20.863 -10.533
101 "MD" -33.566 -23.97 -12.026
102 "MD" -30.688 -25.501 -11.738
103 "MD" -29.275 -28.773 -11.012
104 "MD" -27.15 -31.541 -10.49
105 "MD" -24.194 -33.398 -11.242
106 "MD" -20.569 -34.793 -9.536
107 "MD" -18.571 -37.397 -9.76
108 "MD" -15.564 -38.67 -9.564
109 "MD" -11.468 -39.438 -10.442
110 "MD" -8.094 -40.931 -11.794
111 "MD" -6.061 -43.012 -13.08
112 "MD" -2.586 -43.651 -13.446
113 "MD" 0.685 -44.414 -12.473
114 "MD" 3.531 -45.06 -14.549
115 "MD" 6.971 -46.224 -15.681
116 "MD" 10.004 -46.614 -17.581
117 "MD" 13.094 -44.363 -16.87
118 "MD" 15.946 -42.19 -15.703
119 "MD" 18.785 -40.01 -16.643
120 "MD" 21.499 -37.723 -15.528
121 "MD" 24.281 -35.068 -14.871
122 "MD" 27.276 -34.031 -16.627
123 "MD" 29.672 -32.117 -16.559
124 "MD" 32.407 -30.054 -15.737
125 "MD" 34.474 -27.545 -16.799
126 "MD" 37.775 -24.844 -18.067
127 "MD" 38.84 -21.253 -19.021
128 "MD" 38.609 -17.788 -19.38
129 "MD" 37.935 -13.559 -20.014
130 "MD" 39.282 -10.547 -19.742
131 "MD" 39.883 -7.278 -19.684
132 "MD" 39.654 -3.729 -20.307
133 "MD" 40.062 -0.806 -19.828
134 "MD" 40.027 2.574 -19.686
135 "MD" 41.464 6.05 -20.508
136 "MD" 40.792 9.542 -21.78
137 "MD" 41.54 12.594 -22.511
138 "MD" 39.637 15.231 -22.312
139 "MD" 37.302 18.448 -22.965
140 "MD" 36.244 21.703 -23.431
141 "MD" 35.315 24.576 -24.662
142 "MD" 35.552 27.848 -23.973
143 "MD" 36.685 31.439 -24.33
144 "MD" 37.004 34.374 -22.985
145 "MD" 36.023 37.661 -22.216
146 "MD" 36.296 41.002 -21.243
147 "MD" 35.552 44.176 -21.162
148 "MD" 34.299 47.297 -21.516
149 "MD" 32.272 50.049 -20.288
150 "MD" 31.577 53.033 -21.846
151 "MD" 30.47 56.149 -21.16
152 "MD" 29.144 59.103 -21.517
153 "MD" 28.269 62.565 -21.051
154 "MD" 28.504 66.369 -21.398
155 "MD" 27.574 69.31 -22.336
156 "MD" 27.328 72.625 -21.683
157 "MD" 26.971 76.207 -21.853
158 "MD" 25.485 79.565 -22.024
159 "MD" 25.612 82.504 -22.871
160 "MD" 24.96 85.367 -22.814
161 "MD" 26.479 89.093 -23.231
162 "MD" 24.874 92.563 -23.555
163 "MD" 23.277 95.571 -24.017
164 "MD" 22.772 99.351 -23.743
165 "MD" 21.731 102.279 -25.138
166 "MD" 20.713 105.478 -26.223
167 "MD" 17.432 109.185 -29.826
-19 "MD" 26.585 81.195 22.969
-18 "MD" 23.059 80.439 24.968
-17 "MD" 19.808 78.505 24.686
-16 "MD" 17.519 76.911 25.432
-15 "MD" 14.571 75.416 26.632
-14 "MD" 11.378 74.641 27.213
-13 "MD" 9.724 71.29 28.271
-12 "MD" 6.435 69.869 27.05
-11 "MD" 4.531 67.655 27.407
-10 "MD" 1.543 65.956 28.359
-9 "MD" -1.436 63.934 27.404
-8 "MD" -3.677 60.878 27.137
-7 "MD" -5.924 59.545 25.828
-6 "MD" -8.757 57.892 24.685
-5 "MD" -10.959 55.169 24.594
-4 "MD" -12.916 53.132 23.928
-3 "MD" -15.709 50.549 23.612
-2 "MD" -17.988 48.301 23.962
-1 "MD" -20.8 46.366 23.329
0 "MD" -23.405 44.312 21.912
1 "MD" -25.606 41.544 22.355
2 "MD" -27.15 39.199 21.459
3 "MD" -29.134 36.065 21.439
4 "MD" -29.858 33.412 21.516
5 "MD" -31.639 30.291 21.088
6 "MD" -32.659 26.755 22.273
7 "MD" -33.946 23.484 23.257
8 "MD" -35.733 20.926 23.665
9 "MD" -36.57 18.014 24.742
10 "MD" -37.738 14.825 24.429
11 "MD" -38.871 11.563 25.302
12 "MD" -39.781 8.339 23.198
13 "MD" -40.854 5.21 22.622
14 "MD" -39.663 1.797 24.032
15 "MD" -39.642 -1.141 22.336
16 "MD" -40.561 -4.808 22.16
17 "MD" -39.24 -8.084 20.078
18 "MD" -39.715 -11.527 18.558
19 "MD" -37.606 -14.249 18.633
20 "MD" -36.553 -17.437 18.41
21 "MD" -36.098 -20.311 16.504
22 "MD" -35.548 -23.13 14.737
23 "MD" -34.192 -25.773 13.245
24 "MD" -32.606 -28.929 12.963
25 "MD" -29.581 -30.848 13.729
26 "MD" -27.285 -33.636 13.16
27 "MD" -24.847 -35.929 13.222
28 "MD" -21.715 -37.503 14.054
29 "MD" -19.826 -41.281 14.675
30 "MD" -16.923 -45.027 15.546
31 "MD" -14.146 -46.141 16.127
32 "MD" -11.596 -47.745 15.922
33 "MD" -6.897 -46.381 14.942
34 "MD" -3.558 -45.814 15.491
35 "MD" -0.725 -44.525 15.286
36 "MD" 1.7 -42.37 13.916
37 "MD" 4.952 -41.614 14.396
38 "MD" 7.6 -40.098 13.054
39 "MD" 10.62 -39.31 13.471
40 "MD" 13.404 -37.354 13.607
41 "MD" 16.843 -36.571 13.556
42 "MD" 20.047 -34.737 13.243
43 "MD" 23.026 -32.574 13.861
44 "MD" 25.558 -30.815 12.942
45 "MD" 28.211 -29.209 13.184
46 "MD" 30.332 -26.526 12.807
47 "MD" 33.311 -24.325 14.082
48 "MD" 35.831 -22.042 13.385
49 "MD" 37.035 -19.09 12.453
50 "MD" 37.815 -15.634 12.203
51 "MD" 38.996 -12.237 11.532
52 "MD" 41.09 -9.675 10.114
53 "MD" 42.271 -6.459 8.788
54 "MD" 42.164 -3.207 7.964
55 "MD" 41.771 -0.804 5.891
56 "MD" 42.559 2.383 5.255
57 "MD" 41.959 5.839 5.416
58 "MD" 43.378 9.165 6.409
59 "MD" 42.11 13.314 4.914
60 "MD" 40.247 17.427 4.193
61 "MD" 37.474 19.776 4.834
62 "MD" 36.364 22.908 5.028
63 "MD" 34.276 25.731 4.09
64 "MD" 30.898 26.938 4.133
65 "MD" 28.946 29.903 2.917
66 "MD" 26.187 32.156 1.817
67 "MD" 23.095 33.577 2.612
68 "MD" 20.366 35.721 2.074
69 "MD" 17.893 37.127 1.754
70 "MD" 14.364 37.17 1.65
71 "MD" 10.231 37.925 1.247
72 "MD" 7.13 39.115 0.935
73 "MD" 4.122 39.454 0.526
74 "MD" -0.027 39.268 -0.254
75 "MD" -3.302 39.064 0.038
76 "MD" -6.352 38.895 0.21
77 "MD" -9.44 38.399 0.547
78 "MD" -13.123 38.575 1.07
79 "MD" -16.278 36.85 -0.059
80 "MD" -20.165 36.734 -1.794
81 "MD" -22.479 33.742 -1.276
82 "MD" -25.645 32.615 -1.19
83 "MD" -28.529 30.749 -1.982
84 "MD" -30.66 28.29 -2.577
85 "MD" -33.379 26.167 -4.626
86 "MD" -35.188 24.013 -5.292
87 "MD" -37.402 20.829 -4.378
88 "MD" -38.941 17.945 -5.196
89 "MD" -39.921 14.807 -5.182
90 "MD" -41.497 11.688 -5.337
91 "MD" -41.889 8.25 -5.089
92 "MD" -42.633 4.452 -5.608
93 "MD" -44.293 1.513 -5.569
94 "MD" -42.979 -1.976 -6.361
95 "MD" -43.263 -4.441 -7.602
96 "MD" -41.136 -7.837 -9.563
97 "MD" -39.658 -10.483 -9.362
98 "MD" -38.664 -13.804 -9.803
99 "MD" -38.078 -17.965 -9.584
100 "MD" -35.968 -20.226 -10.542
101 "MD" -34.547 -22.611 -12.265
102 "MD" -31.295 -25.199 -11.793
103 "MD" -29.533 -27.978 -12.49
104 "MD" -26.564 -29.563 -13.53
105 "MD" -24.442 -32.243 -13.971
106 "MD" -20.794 -33.505 -12.247
107 "MD" -19.344 -37.209 -11.081
108 "MD" -15.809 -37.682 -11.355
109 "MD" -12.11 -39.134 -11.571
110 "MD" -8.352 -39.821 -11.993
111 "MD" -6.066 -42.21 -13.289
112 "MD" -2.64 -42.224 -14.374
113 "MD" 0.626 -43.688 -13.937
114 "MD" 3.396 -45.126 -13.994
115 "MD" 6.607 -47.237 -14.175
116 "MD" 9.883 -46.417 -15.254
117 "MD" 12.555 -44.902 -15.304
118 "MD" 15.016 -42.464 -14.793
119 "MD" 17.957 -40.382 -14.611
120 "MD" 20.771 -38.022 -15.258
121 "MD" 24.03 -35.992 -14.669
122 "MD" 26.909 -34.353 -15.751
123 "MD" 28.743 -31.751 -15.842
124 "MD" 32.227 -29.792 -15.636
125 "MD" 34.814 -27.431 -16.015
126 "MD" 36.08 -24.473 -17.741
127 "MD" 36.815 -21.315 -18.893
128 "MD" 37.751 -17.991 -19.39
129 "MD" 37.729 -14.411 -19.773
130 "MD" 39.468 -11.624 -19.84
131 "MD" 39.96 -8.452 -20.57
132 "MD" 40.135 -4.355 -20.999
133 "MD" 40.729 -1.198 -21.814
134 "MD" 41.106 2.262 -21.151
135 "MD" 41.866 5.555 -21.12
136 "MD" 41.263 9.067 -21.689
137 "MD" 41.676 12.013 -22.384
138 "MD" 40.761 15.251 -22.724
139 "MD" 38.466 18.453 -22.969
140 "MD" 37.611 21.769 -22.885
141 "MD" 37.208 24.709 -22.216
142 "MD" 36.589 27.813 -20.5
143 "MD" 36.664 30.856 -19.804
144 "MD" 36.648 34.176 -20.227
145 "MD" 36.931 37.772 -19.143
146 "MD" 35.694 40.867 -19.524
147 "MD" 34.718 44.063 -20.247
148 "MD" 35.693 47.109 -20.361
149 "MD" 34.207 50.979 -18.932
150 "MD" 33.978 53.541 -20.69
151 "MD" 33.299 57.347 -20.131
152 "MD" 33.747 60.499 -20.115
153 "MD" 33.97 64.2 -18.997
154 "MD" 34.872 67.104 -18.843
155 "MD" 35.777 69.521 -20.436
156 "MD" 36.471 73.194 -20.487
157 "MD" 37.316 76.097 -22.783
158 "MD" 37.935 79.119 -24.675
159 "MD" 37.474 82.565 -24.958
160 "MD" 37.449 85.609 -25.719
161 "MD" 38.018 88.492 -26.988
162 "MD" 37.13 91.956 -26.631
163 "MD" 36.408 95.021 -27.766
164 "MD" 37.066 98.046 -27.918
165 "MD" 38.039 101.53 -28.68
166 "MD" 38.33 104.474 -29.911
167 "MD" 37.561 110.523 -33.096
-19 "MD" 11.156 89.777 46.609
-18 "MD" 7.326 87.941 44.848
-17 "MD" 5.186 85.398 43.791
-16 "MD" 3.689 83.399 41.941
-15 "MD" 0.609 81.513 40.739
-14 "MD" -0.869 78.196 40.432
-13 "MD" -3.308 76.689 38.642
-12 "MD" -5.33 74.627 37.322
-11 "MD" -7.134 71.501 36.54
-10 "MD" -9.92 69.938 34.608
-9 "MD" -12.043 68.701 32.278
-8 "MD" -12.594 65.415 31.245
-7 "MD" -14.701 63.385 30.694
-6 "MD" -17.065 61.711 28.592
-5 "MD" -18.163 58.161 26.822
-4 "MD" -20.073 55.471 26.638
-3 "MD" -21.919 52.686 26.29
-2 "MD" -24.098 50.151 25.773
-1 "MD" -25.423 48.005 23.08
0 "MD" -27.719 45.745 23.338
1 "MD" -30.079 43.445 22.493
2 "MD" -30.929 40.418 20.755
3 "MD" -31.303 37.016 18.692
4 "MD" -31.77 33.822 18.957
5 "MD" -33.583 30.916 18.241
6 "MD" -34.614 27.641 18.681
7 "MD" -35.883 24.952 19.942
8 "MD" -37.832 21.908 20.711
9 "MD" -38.674 18.64 22.213
10 "MD" -39.218 15.202 22.333
11 "MD" -40.138 12.367 21.748
12 "MD" -41.612 8.919 22.099
13 "MD" -41.221 5.488 20.48
14 "MD" -39.926 2.447 20.807
15 "MD" -39.67 -1.097 18.753
16 "MD" -40.74 -4.264 19.932
17 "MD" -39.88 -7.452 18.49
18 "MD" -39.332 -10.62 18.38
19 "MD" -38.008 -13.871 18.567
20 "MD" -37.22 -16.646 17.649
21 "MD" -36.797 -19.954 16.456
22 "MD" -35.38 -22.598 15.342
23 "MD" -33.967 -25.367 13.201
24 "MD" -31.446 -27.976 12.85
25 "MD" -28.626 -29.709 13
26 "MD" -26.874 -32.589 12.444
27 "MD" -23.484 -34.86 13.444
28 "MD" -21.428 -37.24 13.682
29 "MD" -19.39 -40.663 14.277
30 "MD" -17.392 -43.636 15.417
31 "MD" -14.159 -45.425 16.545
32 "MD" -11.16 -46.528 15.173
33 "MD" -7.023 -46.541 14.27
34 "MD" -3.321 -45.853 14.276
35 "MD" -0.54 -46.361 13.488
36 "MD" 2.363 -44.699 13.615
37 "MD" 5.557 -43.189 12.923
38 "MD" 9.315 -43.214 12.605
39 "MD" 11.354 -39.973 12.123
40 "MD" 14.558 -39.289 12.107
41 "MD" 18.422 -38.576 12.149
42 "MD" 22.232 -37.786 12.649
43 "MD" 24.599 -35.019 13.238
44 "MD" 27.456 -33.64 13.325
45 "MD" 28.968 -31.058 13.121
46 "MD" 30.789 -27.69 12.495
47 "MD" 32.952 -24.608 12.614
48 "MD" 36.146 -22.011 12.058
49 "MD" 37.61 -19.576 10.721
50 "MD" 38.479 -15.905 10.796
51 "MD" 39.544 -12.805 9.437
52 "MD" 40.926 -9.595 8.756
53 "MD" 41.622 -6.646 7.333
54 "MD" 40.383 -2.822 7.16
55 "MD" 41.342 0.417 6.924
56 "MD" 42.218 3.552 5.236
57 "MD" 41.69 6.583 5.603
58 "MD" 43.121 9.765 6.156
59 "MD" 40.937 14.119 5.695
60 "MD" 39.561 18.749 4.549
61 "MD" 36.943 21.291 5.019
62 "MD" 35.585 24.246 5.042
63 "MD" 33.538 27.253 4.548
64 "MD" 28.986 27.734 4.202
65 "MD" 28.206 31.129 2.095
66 "MD" 25.748 32.72 1.743
67 "MD" 22.65 33.593 2.555
68 "MD" 19.184 36.017 1.839
69 "MD" 16.556 36.94 1.805
70 "MD" 12.81 37.678 1.57
71 "MD" 9.515 38.088 1.739
72 "MD" 6.305 39.379 1.207
73 "MD" 2.931 39.056 0.409
74 "MD" 0.531 39.062 -0.38
75 "MD" -3.323 39.374 -0.185
76 "MD" -6.022 38.661 -1.47
77 "MD" -9.501 38.179 -1.532
78 "MD" -12.926 37.393 -3.229
79 "MD" -17.002 36.918 -3.341
80 "MD" -20.283 35.778 -3.483
81 "MD" -22.053 33.275 -3.217
82 "MD" -25.439 32.113 -3.461
83 "MD" -27.802 29.882 -3.825
84 "MD" -30.606 28.583 -5.175
85 "MD" -32.86 26.776 -6.374
86 "MD" -34.611 23.151 -6.189
87 "MD" -36.775 21.093 -6.697
88 "MD" -38.384 17.941 -5.619
89 "MD" -39.915 15.226 -6.041
90 "MD" -40.907 11.967 -5.579
91 "MD" -41.334 8.509 -5.087
92 "MD" -41.992 5.587 -6.138
93 "MD" -44.123 1.718 -5.814
94 "MD" -42.94 -1.64 -6.578
95 "MD" -43.072 -5.016 -7.272
96 "MD" -41.791 -7.81 -9.083
97 "MD" -39.297 -11.042 -9.805
98 "MD" -38.821 -14.429 -8.884
99 "MD" -38.01 -17.968 -9.307
100 "MD" -35.59 -20.416 -10.383
101 "MD" -34.168 -23.151 -12.512
102 "MD" -31.243 -25.505 -11.592
103 "MD" -29.025 -28.646 -12.444
104 "MD" -26.649 -31.407 -12.394
105 "MD" -24.392 -33.614 -12.367
106 "MD" -20.515 -33.876 -11.218
107 "MD" -18.394 -37.811 -10.421
108 "MD" -15.195 -39.096 -10.713
109 "MD" -11.613 -39.816 -11.033
110 "MD" -8.438 -40.892 -11.818
111 "MD" -5.509 -41.737 -11.821
112 "MD" -2.781 -41.514 -13.717
113 "MD" 0.54 -43.021 -13.867
114 "MD" 3.684 -44.132 -14.779
115 "MD" 7.234 -45.83 -15.917
116 "MD" 10.578 -46.056 -17.253
117 "MD" 13.779 -44.033 -15.753
118 "MD" 16.65 -41.706 -14.672
119 "MD" 20.013 -40.778 -13.7
120 "MD" 21.902 -37.039 -14.592
121 "MD" 24.658 -35.382 -15.23
122 "MD" 27.861 -33.932 -16.435
123 "MD" 29.826 -30.728 -15.055
124 "MD" 32.734 -28.75 -15.392
125 "MD" 33.887 -26.476 -16.887
126 "MD" 36.611 -24.427 -17.206
127 "MD" 37.099 -21.404 -18.809
128 "MD" 37.524 -17.489 -19.843
129 "MD" 37.327 -14.018 -20.23
130 "MD" 38.772 -11.223 -20.297
131 "MD" 38.824 -8.236 -20.888
132 "MD" 39.191 -4.598 -20.639
133 "MD" 39.193 -1.557 -21.115
134 "MD" 39.809 2.108 -20.977
135 "MD" 40.236 6.059 -21.387
136 "MD" 39.437 9.048 -21.531
137 "MD" 38.662 12.141 -22.123
138 "MD" 36.244 14.81 -22.722
139 "MD" 35.003 18.323 -23.34
140 "MD" 35.174 21.241 -22.532
141 "MD" 34.585 24.345 -22.694
142 "MD" 34.007 27.977 -21.462
143 "MD" 34.096 31.276 -21.267
144 "MD" 33.639 34.457 -19.645
145 "MD" 32.753 37.495 -21.45
146 "MD" 33.589 41.036 -20.422
147 "MD" 32.102 44.122 -21.384
148 "MD" 32.265 46.823 -21.617
149 "MD" 30.815 50.193 -23.11
150 "MD" 30.549 53.4 -23.05
151 "MD" 29.636 56.409 -22.272
152 "MD" 29.683 59.997 -21.555
153 "MD" 31.693 62.764 -20.008
154 "MD" 33.568 65.723 -19.579
155 "MD" 34.627 68.387 -19.007
156 "MD" 35.325 71.746 -17.117
157 "MD" 36.157 75.464 -17.583
158 "MD" 36.836 79.125 -17.276
159 "MD" 36.725 82.039 -17.086
160 "MD" 36.8 85.178 -16.426
161 "MD" 37.889 88.459 -16.52
162 "MD" 38.109 91.306 -15.561
163 "MD" 38.493 95.058 -15.8
164 "MD" 39.269 98.24 -14.732
165 "MD" 40.884 101.962 -14.588
166 "MD" 42.257 104.876 -14.536
167 "MD" 42.602 109.54 -13.515
-19 "MD" -2.063 98.841 42.132
-18 "MD" -5.472 97.474 40.333
-17 "MD" -6.686 95.716 37.966
-16 "MD" -6.23 92.137 36.155
-15 "MD" -7.217 89.016 34.303
-14 "MD" -9.25 85.946 34.112
-13 "MD" -10.486 83.448 33.267
-12 "MD" -11.95 80.581 33.254
-11 "MD" -12.841 77.441 32.587
-10 "MD" -15.219 74.647 32.099
-9 "MD" -15.397 71.559 30.197
-8 "MD" -17.852 69.445 29.155
-7 "MD" -19.04 65.846 29.026
-6 "MD" -20.268 62.758 28.198
-5 "MD" -20.657 59.704 26.849
-4 "MD" -21.566 56.296 26.791
-3 "MD" -21.757 52.691 25.787
-2 "MD" -23.578 49.932 25.451
-1 "MD" -25.006 48.117 23.003
0 "MD" -27.288 44.902 22.686
1 "MD" -28.724 42.138 22.804
2 "MD" -29.983 39.061 21.352
3 "MD" -31.679 35.612 20.439
4 "MD" -31.992 32.594 20.631
5 "MD" -33.077 29.474 19.948
6 "MD" -33.463 26.496 21.335
7 "MD" -34.205 22.983 22.863
8 "MD" -35.623 20.047 22.792
9 "MD" -36.904 17.648 23.756
10 "MD" -38.121 14.537 24.414
11 "MD" -40.364 12.108 22.778
12 "MD" -41.741 8.474 22.936
13 "MD" -42.344 5.268 22.604
14 "MD" -42.012 1.883 21.833
15 "MD" -41.196 -1.946 21.408
16 "MD" -41.663 -5.648 21.458
17 "MD" -40.115 -8.26 19.033
18 "MD" -39.563 -11.928 18.185
19 "MD" -38.836 -14.722 17.798
20 "MD" -37.016 -17.694 16.872
21 "MD" -37.146 -21.246 17.067
22 "MD" -35.253 -24.123 15.371
23 "MD" -33.578 -26.649 13.598
24 "MD" -31.793 -29.177 13.179
25 "MD" -29.291 -31.612 12.933
26 "MD" -27.097 -34.072 12.163
27 "MD" -24.334 -36.216 12.86
28 "MD" -21.285 -38.939 13.132
29 "MD" -19.473 -41.544 13.63
30 "MD" -16.521 -45.108 15.452
31 "MD" -13.547 -47.277 16.214
32 "MD" -10.128 -48.992 16.385
33 "MD" -6.497 -48.024 16.06
34 "MD" -3.468 -47.347 16.829
35 "MD" 0.187 -47.395 17.61
36 "MD" 3.468 -45.925 16.871
37 "MD" 6.611 -43.155 17.229
38 "MD" 9.771 -42.57 16.088
39 "MD" 12.126 -39.912 15.083
40 "MD" 15.434 -38.672 14.247
41 "MD" 19.474 -37.688 14.521
42 "MD" 22.004 -36.027 13.266
43 "MD" 24.373 -33.688 13.171
44 "MD" 25.743 -30.721 12.961
45 "MD" 28.233 -28.54 12.386
46 "MD" 30.372 -25.831 12.353
47 "MD" 33.313 -23.662 11.467
48 "MD" 36.531 -21.473 10.757
49 "MD" 37.236 -18.553 10.087
50 "MD" 37.829 -14.878 9.649
51 "MD" 39.301 -12.27 9.115
52 "MD" 41.104 -9.478 8.03
53 "MD" 42.501 -6.376 6.536
54 "MD" 42.594 -3.231 5.201
55 "MD" 43.236 -0.26 4.712
56 "MD" 42.526 3.051 5.757
57 "MD" 41.645 6.703 5.779
58 "MD" 41.832 9.894 5.786
59 "MD" 41.496 14.93 3.956
60 "MD" 40.316 19.111 3.644
61 "MD" 37.24 21.414 4.527
62 "MD" 35.828 24.223 3.978
63 "MD" 33.858 27.258 3.544
64 "MD" 30.576 28.587 3.548
65 "MD" 28.554 31.174 2.367
66 "MD" 25.59 32.521 1.478
67 "MD" 22.05 33.745 2.139
68 "MD" 19.452 36.131 1.853
69 "MD" 16.51 37.157 2.027
70 "MD" 12.828 37.412 1.79
71 "MD" 9.369 38.596 2.017
72 "MD" 5.635 38.954 1.637
73 "MD" 2.526 39.01 2.587
74 "MD" -0.649 38.954 1.491
75 "MD" -3.837 39.489 0.467
76 "MD" -7.024 38.811 0.334
77 "MD" -9.958 38.121 1.412
78 "MD" -13.71 37.935 0.59
79 "MD" -16.483 36.426 0.517
80 "MD" -19.988 36.558 -1.177
81 "MD" -22.132 33.951 -0.998
82 "MD" -25.644 32.445 -1.501
83 "MD" -28.058 30.097 -2.204
84 "MD" -31.538 28.023 -2.01
85 "MD" -33.741 25.789 -2.775
86 "MD" -36.923 23.531 -3.098
87 "MD" -38.324 20.15 -2.725
88 "MD" -39.425 16.848 -3.844
89 "MD" -40.235 13.305 -3.185
90 "MD" -41.509 9.859 -3.649
91 "MD" -41.737 6.501 -3.965
92 "MD" -42.545 2.981 -4.346
93 "MD" -43.365 -0.712 -5.156
94 "MD" -42.426 -3.145 -6.012
95 "MD" -42.991 -6.48 -7.458
96 "MD" -40.631 -9 -10.328
97 "MD" -39.216 -11.837 -10.837
98 "MD" -38.859 -14.879 -9.91
99 "MD" -38.486 -18.994 -10.266
100 "MD" -35.379 -20.677 -10.816
101 "MD" -33.515 -23.514 -12.003
102 "MD" -30.965 -25.177 -12.108
103 "MD" -29.472 -28.3 -12.212
104 "MD" -27.081 -31.301 -12.384
105 "MD" -24.22 -33.4 -13.428
106 "MD" -20.874 -33.812 -11.482
107 "MD" -19.214 -37.294 -10.262
108 "MD" -15.51 -38.019 -11.026
109 "MD" -12.34 -39.197 -10.842
110 "MD" -8.04 -39.523 -10.893
111 "MD" -5.421 -41.835 -12.182
112 "MD" -1.946 -41.038 -13.036
113 "MD" 1.265 -42.69 -12.532
114 "MD" 3.942 -43.485 -13.018
115 "MD" 7.17 -45.108 -12.657
116 "MD" 10.646 -44.974 -13.131
117 "MD" 13.637 -42.716 -11.782
118 "MD" 16.839 -41.088 -12.161
119 "MD" 20.415 -40.327 -11.095
120 "MD" 22.665 -37.332 -12.707
121 "MD" 25.68 -35.249 -13.899
122 "MD" 28.959 -34.519 -15.309
123 "MD" 31.088 -32.047 -14.642
124 "MD" 33.081 -29.656 -14.638
125 "MD" 35.409 -27.793 -16.249
126 "MD" 37.453 -24.908 -17.009
127 "MD" 38.512 -22.297 -18.534
128 "MD" 38.664 -18.761 -19.788
129 "MD" 38.092 -14.918 -20.616
130 "MD" 38.972 -12.112 -21.044
131 "MD" 40.47 -8.966 -21.035
132 "MD" 39.981 -5.689 -21.509
133 "MD" 40.016 -2.375 -22.301
134 "MD" 40.284 0.997 -22.508
135 "MD" 40.929 4.583 -23.316
136 "MD" 39.228 7.994 -24.033
137 "MD" 40.066 11.585 -24.18
138 "MD" 38.605 14.332 -24.914
139 "MD" 36.062 18.261 -25.335
140 "MD" 35.121 21.199 -25.081
141 "MD" 34.989 24.195 -24.333
142 "MD" 33.608 27.338 -23.925
143 "MD" 33.47 30.758 -24.559
144 "MD" 33.659 33.735 -23.953
145 "MD" 32.796 36.532 -22.987
146 "MD" 31.815 40.314 -23.294
147 "MD" 30.648 43.459 -23.807
148 "MD" 29.704 46.486 -24.478
149 "MD" 27.715 48.816 -22.938
150 "MD" 25.995 52.299 -23.682
151 "MD" 23.492 54.878 -23.894
152 "MD" 22.612 58.189 -24.762
153 "MD" 20.293 60.691 -25.653
154 "MD" 19.746 63.386 -27.816
155 "MD" 19.411 66.693 -28.963
156 "MD" 18.864 68.658 -31.616
157 "MD" 17.386 70.073 -34.932
158 "MD" 16.393 70.696 -37.993
159 "MD" 14.763 72.503 -40.275
160 "MD" 11.933 73.129 -41.85
161 "MD" 10.069 76.302 -42.668
162 "MD" 7.394 77.962 -43.694
163 "MD" 4.147 80.893 -43.939
164 "MD" 2.852 83.867 -45.085
165 "MD" 0.244 86.957 -45.959
166 "MD" -0.679 89.424 -47.84
167 "MD" -3.97 92.706 -48.687
-19 "MD" -7.029 105.786 27.445
-18 "MD" -8.712 102.771 28.739
-17 "MD" -8.762 99.203 28.151
-16 "MD" -8.653 96.246 28.186
-15 "MD" -8.52 92.666 28.562
-14 "MD" -8.461 88.976 28.701
-13 "MD" -9.649 85.892 28.731
-12 "MD" -11.254 83.861 26.268
-11 "MD" -11.623 80.063 27.547
-10 "MD" -13.341 77.576 26.207
-9 "MD" -14.453 74.848 24.799
-8 "MD" -16.138 71.666 23.237
-7 "MD" -17.573 68.768 23.83
-6 "MD" -19.281 66.181 22.775
-5 "MD" -19.839 62.196 22.79
-4 "MD" -20.935 59.081 23.026
-3 "MD" -21.849 55.46 22.854
-2 "MD" -22.851 52.498 23.352
-1 "MD" -23.79 49.448 20.605
0 "MD" -25.373 46.248 20.307
1 "MD" -26.388 42.671 20.499
2 "MD" -27.825 39.803 20.043
3 "MD" -28.746 37.055 19.496
4 "MD" -29.765 34.208 20.052
5 "MD" -31.133 31.317 20.006
6 "MD" -31.599 27.463 21.098
7 "MD" -33.497 23.989 22.101
8 "MD" -34.515 20.61 23.773
9 "MD" -36.558 17.701 23.703
10 "MD" -37.388 15.039 23.471
11 "MD" -39.377 12.146 23.091
12 "MD" -40.496 9.091 23.398
13 "MD" -41.601 5.536 22.586
14 "MD" -42.135 2.472 22.097
15 "MD" -40.15 -1.307 22.978
16 "MD" -40.854 -4.595 22.651
17 "MD" -39.708 -8.713 20.288
18 "MD" -39.256 -11.895 18.856
19 "MD" -38.414 -13.957 18.918
20 "MD" -36.754 -17.042 18.968
21 "MD" -36.122 -20.703 17.115
22 "MD" -33.973 -23.416 15.568
23 "MD" -32.272 -26.03 13.718
24 "MD" -30.894 -29.185 13.203
25 "MD" -28.066 -31.339 13.132
26 "MD" -26.007 -34.019 12.497
27 "MD" -23.653 -36.453 13.226
28 "MD" -22.028 -38.138 13.95
29 "MD" -19.987 -41.361 14.655
30 "MD" -16.71 -43.951 16.052
31 "MD" -13.887 -45.773 16.228
32 "MD" -10.902 -47.71 15.043
33 "MD" -6.91 -47.266 14.132
34 "MD" -3.539 -46.997 14.098
35 "MD" -0.215 -46.811 13.022
36 "MD" 2.966 -44.97 12.54
37 "MD" 5.997 -43.326 12.33
38 "MD" 8.543 -42.857 12.507
39 "MD" 11.337 -40.796 12.432
40 "MD" 15.5 -39.1 13.063
41 "MD" 18.19 -37.324 13.631
42 "MD" 20.627 -35.09 12.318
43 "MD" 23.103 -32.918 12.713
44 "MD" 27.01 -32.333 13.207
45 "MD" 28.985 -29.105 12.402
46 "MD" 30.945 -25.982 12.191
47 "MD" 33.656 -24.179 12.384
48 "MD" 34.566 -20.804 10.79
49 "MD" 37.371 -18.759 10.771
50 "MD" 38.428 -14.712 10.412
51 "MD" 39.451 -11.741 8.861
52 "MD" 41.801 -9.104 8.059
53 "MD" 42.296 -5.907 7.032
54 "MD" 42.232 -3.486 5.027
55 "MD" 42.161 0.561 5.114
56 "MD" 42.919 3.337 3.445
57 "MD" 41.882 6.625 4.237
58 "MD" 43.45 10.081 5.832
59 "MD" 41.794 15.016 5.105
60 "MD" 39.959 18.853 4.527
61 "MD" 37.171 20.659 5.47
62 "MD" 35.848 23.934 5.374
63 "MD" 32.697 25.863 4.648
64 "MD" 30.05 27.446 4.224
65 "MD" 28.07 29.835 2.912
66 "MD" 25.685 32.321 2.081
67 "MD" 22.739 33.861 1.799
68 "MD" 19.841 36.311 1.76
69 "MD" 16.924 37.545 1.631
70 "MD" 13.594 37.703 1.274
71 "MD" 10.218 38.572 1.037
72 "MD" 7.039 38.998 -0.701
73 "MD" 3.636 40.584 -0.004
74 "MD" 0.536 40.945 -0.984
75 "MD" -3.032 39.76 -0.972
76 "MD" -5.844 38.626 -1.21
77 "MD" -8.828 38.465 -1.398
78 "MD" -12.515 38.383 -1.145
79 "MD" -15.324 36.385 -1.503
80 "MD" -18.804 36.184 -2.879
81 "MD" -21.701 33.721 -2.286
82 "MD" -24.883 32.68 -2.4
83 "MD" -27.706 30.531 -3.202
84 "MD" -31.358 28.751 -4.072
85 "MD" -33.731 26.321 -5.128
86 "MD" -34.95 23.413 -4.974
87 "MD" -37.126 20.674 -4.931
88 "MD" -38.532 17.84 -5.546
89 "MD" -39.903 14.347 -5.244
90 "MD" -40.798 11.053 -5.139
91 "MD" -41.655 7.398 -5.143
92 "MD" -42.509 3.832 -5.204
93 "MD" -43.285 0.275 -5.587
94 "MD" -42.638 -2.335 -7.128
95 "MD" -42.988 -5.417 -7.646
96 "MD" -41.433 -8.357 -10.028
97 "MD" -39.234 -11.314 -9.977
98 "MD" -38.526 -14.664 -9.695
99 "MD" -38.246 -18.419 -9.019
100 "MD" -36.317 -21.029 -9.715
101 "MD" -34.029 -23.784 -11.811
102 "MD" -30.798 -25.693 -10.5
103 "MD" -28.291 -28.195 -11.43
104 "MD" -26.462 -30.863 -11.338
105 "MD" -23.724 -33.492 -12.223
106 "MD" -20.4 -34.47 -11.077
107 "MD" -18.373 -37.926 -10.117
108 "MD" -15.246 -39.04 -10.551
109 "MD" -11.515 -40.348 -10.893
110 "MD" -7.684 -40.082 -12.258
111 "MD" -5.053 -42.188 -13.639
112 "MD" -1.682 -41.956 -12.7
113 "MD" 1.596 -43.257 -12.819
114 "MD" 4.987 -43.822 -13.091
115 "MD" 8.47 -45.359 -13.069
116 "MD" 11.65 -44.85 -13.839
117 "MD" 14.706 -42.707 -13.52
118 "MD" 17.701 -41.265 -14.169
119 "MD" 20.929 -40.452 -12.342
120 "MD" 23.034 -38.031 -13.833
121 "MD" 26.424 -36.097 -14.654
122 "MD" 28.974 -34.643 -15.721
123 "MD" 30.037 -31.744 -14.277
124 "MD" 32.585 -29.008 -15.007
125 "MD" 34.659 -26.071 -16.344
126 "MD" 37.823 -24.028 -16.808
127 "MD" 38.443 -20.799 -18.143
128 "MD" 38.62 -17.071 -18.405
129 "MD" 37.595 -13.165 -18.396
130 "MD" 39.493 -10.255 -18.268
131 "MD" 38.787 -6.736 -19.482
132 "MD" 39.145 -3.534 -19.523
133 "MD" 40.079 -0.421 -20.55
134 "MD" 40.061 2.649 -20.196
135 "MD" 40.412 6.248 -20.478
136 "MD" 39.178 9.381 -20.981
137 "MD" 37.968 12.955 -22.224
138 "MD" 37.999 16.273 -23.187
139 "MD" 36.073 19.637 -23.892
140 "MD" 34.45 22.66 -23.52
141 "MD" 34.138 25.458 -22.907
142 "MD" 33.552 28.94 -21.361
143 "MD" 33.658 32.439 -21.701
144 "MD" 32.663 35.558 -21.075
145 "MD" 31.238 38.746 -20.838
146 "MD" 31.802 42.359 -20.477
147 "MD" 30.098 45.34 -20.527
148 "MD" 29.352 48.461 -20.827
149 "MD" 27.242 51.496 -19.797
150 "MD" 26.555 55.203 -21.297
151 "MD" 25.967 59.177 -20.852
152 "MD" 24.988 62.285 -21.948
153 "MD" 25.551 66.31 -22.584
154 "MD" 25.226 69.246 -23.253
155 "MD" 25.315 72.61 -22.772
156 "MD" 25.748 75.977 -24.5
157 "MD" 25.114 78.895 -25.396
158 "MD" 24.856 81.782 -27.191
159 "MD" 23.642 85.326 -27.142
160 "MD" 22.386 88.54 -27.271
161 "MD" 22.252 92.025 -27.509
162 "MD" 20.372 94.367 -28.685
163 "MD" 20.195 97.665 -28.151
164 "MD" 20.475 101.45 -27.76
165 "MD" 21.654 105.884 -27.33
166 "MD" 22.309 108.784 -27.64
167 "MD" 21.399 113.155 -27.326
-19 "MD" 11.747 97.735 5.177
-18 "MD" 7.095 92.649 8.033
-17 "MD" 5.024 90.752 7.417
-16 "MD" 3.615 88.059 8.535
-15 "MD" 1.579 86.067 9.956
-14 "MD" 0.601 82.655 10.586
-13 "MD" -1.962 80.29 11.408
-12 "MD" -3.928 78.39 12.248
-11 "MD" -5.557 75.352 13.797
-10 "MD" -7.581 72.891 14.282
-9 "MD" -9.343 69.884 14.069
-8 "MD" -11.122 67.563 13.91
-7 "MD" -13.52 65.029 14.049
-6 "MD" -15.05 62.067 14.249
-5 "MD" -16.675 59.35 14.791
-4 "MD" -17.547 56.523 16.32
-3 "MD" -19.398 53.983 17.694
-2 "MD" -20.596 51.141 19.842
-1 "MD" -22.661 48.594 19.168
0 "MD" -24.688 45.785 20.055
1 "MD" -25.252 42.789 20.008
2 "MD" -27.22 40.094 19.319
3 "MD" -27.983 36.878 19.442
4 "MD" -29.224 33.814 19.354
5 "MD" -30.56 31.348 18.728
6 "MD" -31.104 28.144 20.123
7 "MD" -33.371 25.567 21.144
8 "MD" -34.317 22.08 22.419
9 "MD" -35.233 19.018 22.732
10 "MD" -37.655 16.139 22.749
11 "MD" -39.116 13.236 22.942
12 "MD" -38.945 10.186 23.245
13 "MD" -40.056 7.071 23.167
14 "MD" -40.583 3.5 23.441
15 "MD" -40.05 -0.577 22.268
16 "MD" -40.481 -4.047 22.394
17 "MD" -39.62 -7.063 20.608
18 "MD" -39.47 -10.24 19.206
19 "MD" -38.124 -13.079 18.086
20 "MD" -37.358 -16.042 16.652
21 "MD" -36.936 -19.908 16.527
22 "MD" -34.648 -22.702 15.432
23 "MD" -33.938 -25.817 13.757
24 "MD" -31.618 -28.088 13.142
25 "MD" -29.295 -30.403 13.546
26 "MD" -27.773 -33.302 13.192
27 "MD" -23.604 -35.761 14.229
28 "MD" -21.381 -37.881 14.442
29 "MD" -19.318 -39.912 14.445
30 "MD" -16.818 -43.457 15.145
31 "MD" -14.298 -45.461 15.247
32 "MD" -11.637 -46.403 13.966
33 "MD" -6.839 -45.879 12.722
34 "MD" -3.754 -45.731 11.832
35 "MD" -0.163 -45.838 11.436
36 "MD" 2.56 -44.435 11.9
37 "MD" 6.025 -44.51 12.165
38 "MD" 9.702 -42.617 11.593
39 "MD" 12.322 -40.613 11.381
40 "MD" 15.498 -39.729 11.762
41 "MD" 18.505 -38.146 11.333
42 "MD" 21.559 -36.485 11.926
43 "MD" 23.823 -34.107 12.188
44 "MD" 26.146 -32.015 12.523
45 "MD" 28.109 -29.495 11.775
46 "MD" 30.239 -26.764 11.598
47 "MD" 32.198 -24.219 12.156
48 "MD" 34.575 -21.479 11.541
49 "MD" 36.655 -18.968 11.346
50 "MD" 38.056 -15.843 11.01
51 "MD" 39.171 -12.789 10.953
52 "MD" 40.848 -10.211 11.092
53 "MD" 42.336 -7.241 9.79
54 "MD" 41.965 -3.752 8.172
55 "MD" 40.963 -0.423 7.779
56 "MD" 42.121 2.279 4.952
57 "MD" 41.721 5.431 5.963
58 "MD" 42.982 8.452 6.499
59 "MD" 41.215 13.525 5.484
60 "MD" 39.752 17.793 4.036
61 "MD" 37.188 20.32 4.512
62 "MD" 36.041 23.604 4.578
63 "MD" 33.244 25.816 3.539
64 "MD" 30.752 27.361 3.217
65 "MD" 28.872 30.676 2.132
66 "MD" 25.823 32.777 1.87
67 "MD" 22.315 33.756 2.937
68 "MD" 20.019 36.423 2.021
69 "MD" 17.595 37.779 1.962
70 "MD" 13.543 37.818 1.975
71 "MD" 9.837 38.221 1.998
72 "MD" 6.768 39.037 1.567
73 "MD" 3.699 38.47 0.806
74 "MD" 0.717 38.81 -0.804
75 "MD" -2.843 39.241 -1.262
76 "MD" -5.755 38.329 -2.498
77 "MD" -9.053 38.414 -2.397
78 "MD" -12.66 38.499 -1.986
79 "MD" -15.979 36.793 -2.133
80 "MD" -19.16 36.088 -3.476
81 "MD" -21.373 34.137 -3.101
82 "MD" -24.384 32.384 -3.856
83 "MD" -28.094 30.969 -4.154
84 "MD" -31.392 28.999 -4.546
85 "MD" -33.293 26.604 -5.145
86 "MD" -35.862 24.163 -4.967
87 "MD" -37.555 21.188 -4.341
88 "MD" -39.53 18.453 -4.877
89 "MD" -40.22 14.961 -4.194
90 "MD" -40.958 11.844 -4.634
91 "MD" -40.976 8.262 -5.138
92 "MD" -41.584 4.649 -5.43
93 "MD" -41.428 1.106 -6.033
94 "MD" -40.998 -1.933 -7.081
95 "MD" -41.425 -4.432 -7.806
96 "MD" -41.706 -7.608 -8.508
97 "MD" -39.374 -11.58 -8.452
98 "MD" -37.673 -14.703 -8.623
99 "MD" -38.228 -17.794 -8.983
100 "MD" -35.995 -20.686 -10.274
101 "MD" -33.983 -23.412 -12.445
102 "MD" -31.123 -25.81 -11.255
103 "MD" -29.32 -28.297 -11.892
104 "MD" -26.907 -31.672 -12.929
105 "MD" -24.05 -34.337 -13.414
106 "MD" -21.065 -34.716 -11.532
107 "MD" -19.178 -37.745 -11.617
108 "MD" -15.885 -38.546 -11.173
109 "MD" -12.968 -39.224 -11.368
110 "MD" -8.751 -39.883 -11.42
111 "MD" -5.798 -41.716 -13.121
112 "MD" -2.802 -41.104 -12.072
113 "MD" 0.426 -41.783 -12.527
114 "MD" 3.89 -43.78 -13.316
115 "MD" 7.708 -44.721 -14.205
116 "MD" 10.564 -44.039 -14.349
117 "MD" 13.634 -42.321 -13.473
118 "MD" 16.671 -40.221 -13.861
119 "MD" 20.053 -39.279 -12.608
120 "MD" 22.286 -36.581 -13.841
121 "MD" 25.552 -35.083 -14.334
122 "MD" 28.543 -32.92 -15.715
123 "MD" 30.158 -30.245 -14.997
124 "MD" 32.56 -27.695 -15.013
125 "MD" 33.718 -24.889 -16.362
126 "MD" 35.236 -22.357 -17.944
127 "MD" 35.896 -19.296 -19.22
128 "MD" 36.28 -16.027 -20.367
129 "MD" 38.003 -12.789 -20.412
130 "MD" 38.075 -9.845 -22.312
131 "MD" 38.504 -6.192 -22.735
132 "MD" 39.068 -2.996 -22.793
133 "MD" 38.327 -0.2 -24.413
134 "MD" 38.377 3.499 -24.67
135 "MD" 38.621 6.942 -25.656
136 "MD" 36.668 10.135 -26.463
137 "MD" 37.2 13.624 -27.255
138 "MD" 35.742 16.232 -26.635
139 "MD" 34.414 19.5 -25.251
140 "MD" 33.625 22.633 -24.396
141 "MD" 31.54 25.426 -23.993
142 "MD" 31.085 28.648 -22.526
143 "MD" 31.248 32.004 -22.749
144 "MD" 29.76 35.068 -22.448
145 "MD" 28.964 38.146 -23.129
146 "MD" 29.398 41.667 -22.535
147 "MD" 27.728 45.324 -21.619
148 "MD" 27.222 47.846 -22.332
149 "MD" 25.927 51.069 -21.175
150 "MD" 25.596 54.133 -20.946
151 "MD" 24.937 57.397 -19.966
152 "MD" 23.327 61.081 -19.296
153 "MD" 23.509 64.91 -19.463
154 "MD" 23.293 67.805 -19.688
155 "MD" 23.597 70.597 -21.928
156 "MD" 23.452 73.881 -23.238
157 "MD" 23.368 76.653 -25.809
158 "MD" 23.776 79.433 -28.032
159 "MD" 24.491 82.685 -28.474
160 "MD" 24.262 84.941 -31.508
161 "MD" 26.052 87.965 -32.067
162 "MD" 25.954 90.301 -33.784
163 "MD" 26.161 93.534 -35.518
164 "MD" 27.144 97.15 -36.373
165 "MD" 27.613 99.504 -38.689
166 "MD" 29.212 101.654 -40.374
167 "MD" 29.399 105.401 -43.013
-19 "MD" 24.787 73.135 4.239
-18 "MD" 21.35 74.034 5.358
-17 "MD" 18.38 73.273 6.31
-16 "MD" 15.344 73.068 7.595
-15 "MD" 12.394 74.073 9.37
-14 "MD" 9.175 72.901 10.822
-13 "MD" 6.705 71.63 13.276
-12 "MD" 4.174 69.605 13.836
-11 "MD" 0.716 68.942 14.286
-10 "MD" -2.606 69.089 16.13
-9 "MD" -6.295 66.954 15.739
-8 "MD" -8.352 64.068 15.761
-7 "MD" -10.572 62.338 15.702
-6 "MD" -12.794 59.534 16.276
-5 "MD" -14.383 56.905 16.622
-4 "MD" -16.379 53.812 17.595
-3 "MD" -17.641 50.905 18.893
-2 "MD" -19.745 48.852 19.875
-1 "MD" -21.671 46.143 19.706
0 "MD" -23.937 44.032 21.242
1 "MD" -26.377 41.429 20.607
2 "MD" -27.346 38.161 19.377
3 "MD" -28.792 35.256 19.884
4 "MD" -30.449 32.325 20.159
5 "MD" -31.693 29.212 20.184
6 "MD" -32.191 25.995 20.178
7 "MD" -33.779 23.234 21.201
8 "MD" -36.063 20.544 21.354
9 "MD" -37.671 17.768 21.007
10 "MD" -39.354 15.139 22.078
11 "MD" -41.095 12.725 23.757
12 "MD" -41.73 8.55 23.378
13 "MD" -40.541 5.724 22.436
14 "MD" -40.766 2.968 21.118
15 "MD" -41.041 -0.633 21.267
16 "MD" -40.896 -4.049 20.043
17 "MD" -40.409 -7.708 19.029
18 "MD" -39.333 -10.642 18.855
19 "MD" -38.048 -13.83 17.534
20 "MD" -36.435 -16.571 18.557
21 "MD" -35.804 -19.897 17.37
22 "MD" -34.747 -23.023 14.974
23 "MD" -33.846 -25.871 14.071
24 "MD" -32.232 -28.557 14.44
25 "MD" -28.793 -30.788 14.148
26 "MD" -26.311 -33.135 13.754
27 "MD" -23.453 -34.798 14.253
28 "MD" -21.226 -37.267 15.357
29 "MD" -19.347 -40.423 15.938
30 "MD" -16.539 -43.864 16.969
31 "MD" -14.106 -45.87 16.685
32 "MD" -11.731 -47.177 15.493
33 "MD" -7.296 -46.494 15.159
34 "MD" -4.145 -45.865 14.535
35 "MD" -1.416 -45.681 12.864
36 "MD" 1.611 -44.343 13.4
37 "MD" 4.575 -42.897 13.132
38 "MD" 8.284 -41.339 14.396
39 "MD" 11.603 -39.802 14.292
40 "MD" 14.542 -38.267 14.611
41 "MD" 18.071 -37.171 14.68
42 "MD" 20.637 -35.13 14.476
43 "MD" 22.839 -31.945 15.016
44 "MD" 25.827 -31.073 13.244
45 "MD" 28.82 -29.219 12.094
46 "MD" 31.073 -26.796 11.21
47 "MD" 33.191 -24.368 11.566
48 "MD" 36.114 -22.594 11.385
49 "MD" 37.655 -19.187 10.426
50 "MD" 37.979 -15.297 10.308
51 "MD" 39.323 -12.651 9.304
52 "MD" 41.419 -9.625 7.51
53 "MD" 43.024 -6.887 7.056
54 "MD" 42.186 -3.246 6.487
55 "MD" 42.478 0.326 6.068
56 "MD" 42.231 3.819 5.174
57 "MD" 41.693 6.546 5.712
58 "MD" 42.942 9.827 6.635
59 "MD" 41.206 14.021 6.275
60 "MD" 40.059 18.686 5.14
61 "MD" 37.37 21.334 5.409
62 "MD" 35.682 24.151 5.388
63 "MD" 33.507 26.282 4.686
64 "MD" 30.903 28.417 4.204
65 "MD" 28.628 30.808 2.575
66 "MD" 25.962 32.229 2.599
67 "MD" 22.553 33.96 2.329
68 "MD" 19.493 36.611 3.335
69 "MD" 16.748 37.789 2.687
70 "MD" 13.064 37.841 2.149
71 "MD" 9.673 39.147 2.044
72 "MD" 5.997 39.74 2.068
73 "MD" 2.582 39.437 1.2
74 "MD" -0.911 40.624 0.305
75 "MD" -4.286 40.178 0.712
76 "MD" -7.297 40.329 -0.551
77 "MD" -10.343 38.256 -0.714
78 "MD" -13.649 38.259 -1.207
79 "MD" -16.345 36.482 -1.282
80 "MD" -19.641 36.553 -3.355
81 "MD" -21.849 33.568 -3.031
82 "MD" -25.132 32.092 -3.206
83 "MD" -27.771 30.284 -3.878
84 "MD" -31.18 28.636 -4
85 "MD" -33.36 26.071 -5.39
86 "MD" -34.843 22.627 -5.124
87 "MD" -36.442 19.878 -5.12
88 "MD" -38.086 16.956 -6.414
89 "MD" -38.932 13.885 -6.49
90 "MD" -40.516 11.029 -6.788
91 "MD" -40.907 7.116 -6.149
92 "MD" -41.835 4.126 -7.183
93 "MD" -42.897 0.494 -6.816
94 "MD" -41.97 -2.387 -7.418
95 "MD" -41.387 -5.087 -8.374
96 "MD" -41.199 -8.127 -9.743
97 "MD" -39.241 -11.667 -10.491
98 "MD" -38.227 -14.69 -11.161
99 "MD" -37.727 -18.506 -10.606
100 "MD" -36.427 -21.343 -10.396
101 "MD" -33.235 -23.869 -12.216
102 "MD" -30.795 -26.057 -11.937
103 "MD" -28.915 -28.829 -11.09
104 "MD" -26.733 -31.842 -11.801
105 "MD" -22.704 -32.803 -12.18
106 "MD" -20.245 -34.679 -12.04
107 "MD" -18.014 -37.543 -11.724
108 "MD" -14.946 -38.826 -11.301
109 "MD" -11.946 -40.75 -11.085
110 "MD" -8.138 -40.681 -11.506
111 "MD" -4.807 -42.798 -12.156
112 "MD" -1.924 -42.087 -11.309
113 "MD" 1.11 -42.625 -12.181
114 "MD" 4.829 -42.85 -13.448
115 "MD" 8.827 -43.932 -13.632
116 "MD" 12.318 -43.736 -14.038
117 "MD" 14.921 -42.118 -13.05
118 "MD" 17.685 -39.757 -13.781
119 "MD" 21.076 -38.791 -12.786
120 "MD" 23.036 -36.31 -14.122
121 "MD" 25.988 -34.517 -15.476
122 "MD" 28.61 -32.618 -16.73
123 "MD" 30.35 -29.872 -15.447
124 "MD" 32.215 -27.265 -16.03
125 "MD" 34.898 -24.928 -16.715
126 "MD" 36.654 -22.616 -17.491
127 "MD" 36.582 -19.33 -17.943
128 "MD" 36.264 -15.914 -18.769
129 "MD" 37.4 -12.862 -18.45
130 "MD" 37.757 -9.762 -20.886
131 "MD" 38.658 -5.667 -21.479
132 "MD" 37.987 -2.364 -22.552
133 "MD" 36.83 0.468 -22.146
134 "MD" 36.597 3.997 -22.091
135 "MD" 36.404 7.424 -23.345
136 "MD" 35.067 10.271 -24.329
137 "MD" 34.46 13.728 -25.457
138 "MD" 34.68 16.871 -26.76
139 "MD" 34.031 20.381 -26.51
140 "MD" 33.769 23.487 -25.409
141 "MD" 32.757 26.447 -24.377
142 "MD" 32.835 29.597 -22.912
143 "MD" 33.069 32.15 -21.028
144 "MD" 32.977 35.644 -21.8
145 "MD" 33.37 38.782 -20.78
146 "MD" 33.483 42.609 -20.956
147 "MD" 32.56 45.911 -21.032
148 "MD" 33.117 48.619 -22.019
149 "MD" 30.831 51.331 -21.21
150 "MD" 30.487 55.161 -21.569
151 "MD" 29.643 58.526 -21.038
152 "MD" 30.163 62.432 -21.916
153 "MD" 28.518 64.855 -21.796
154 "MD" 28.033 68.147 -21.673
155 "MD" 27.809 71.199 -22.022
156 "MD" 27.25 74.368 -21.852
157 "MD" 26.581 77.481 -23.555
158 "MD" 24.52 80.394 -24.674
159 "MD" 23.308 83.56 -24.448
160 "MD" 21.317 86.106 -25.445
161 "MD" 21.526 89.556 -24.443
162 "MD" 19.132 92.065 -24.729
163 "MD" 18.572 95.038 -24.869
164 "MD" 18.33 99.368 -24.562
165 "MD" 17.655 102.747 -24.866
166 "MD" 16.297 105.943 -25.582
167 "MD" 15.718 110.719 -24.272
-19 "MD" 10.163 97.653 21.93
-18 "MD" 6.295 95.719 22.449
-17 "MD" 5.246 92.659 21.81
-16 "MD" 3.976 89.937 22.243
-15 "MD" 2.29 87.003 22.122
-14 "MD" 2.142 83.247 21.943
-13 "MD" -0.605 80.75 22.019
-12 "MD" -2.136 77.827 21.439
-11 "MD" -4.698 75.528 20.973
-10 "MD" -6.444 73.036 21.462
-9 "MD" -8.881 70.235 20.625
-8 "MD" -9.162 66.562 20.349
-7 "MD" -11.407 64.783 19.845
-6 "MD" -12.791 61.219 18.774
-5 "MD" -14.355 58.386 19.607
-4 "MD" -15.745 55.209 20.074
-3 "MD" -17.755 52.64 20.332
-2 "MD" -20.046 50.301 20.975
-1 "MD" -21.773 47.137 21.341
0 "MD" -23.204 44.655 21.103
1 "MD" -24.83 41.529 20.542
2 "MD" -27.241 39.326 19.798
3 "MD" -27.943 36.275 19.621
4 "MD" -29.599 33.246 19.283
5 "MD" -31.351 30.243 18.969
6 "MD" -32.422 27.129 19.754
7 "MD" -33.701 24.015 20.626
8 "MD" -35.779 21.186 21.746
9 "MD" -36.938 18.087 21.787
10 "MD" -37.961 14.258 22.528
11 "MD" -39.694 11.398 23.777
12 "MD" -41.147 8.313 24.445
13 "MD" -40.35 4.153 22.909
14 "MD" -39.667 1.049 23.686
15 "MD" -40.283 -2.238 22.176
16 "MD" -39.983 -6.127 22.92
17 "MD" -40.109 -9.386 21.452
18 "MD" -37.877 -11.638 20.482
19 "MD" -37.508 -14.344 19.047
20 "MD" -35.935 -16.983 18.575
21 "MD" -35.48 -20.138 16.577
22 "MD" -34.897 -22.952 14.883
23 "MD" -33.748 -25.779 13.243
24 "MD" -31.265 -28.258 12.375
25 "MD" -28.737 -30.314 12.152
26 "MD" -27.124 -33.454 12.649
27 "MD" -24.175 -35.7 13.173
28 "MD" -21.344 -38.182 14.261
29 "MD" -19.527 -41.199 14.412
30 "MD" -16.766 -45.348 15.611
31 "MD" -14.038 -47.475 15.736
32 "MD" -11.051 -49.099 14.951
33 "MD" -6.837 -48.35 13.206
34 "MD" -3.586 -48.393 13.803
35 "MD" -1.205 -47.012 13.569
36 "MD" 2.033 -44.663 12.902
37 "MD" 5.226 -44.376 13.415
38 "MD" 8.528 -41.57 12.87
39 "MD" 11.206 -40.391 13.615
40 "MD" 14.696 -38.904 13.58
41 "MD" 18.012 -37.349 12.953
42 "MD" 20.816 -37.072 12.864
43 "MD" 23.135 -34.688 12.892
44 "MD" 25.437 -32.214 12.489
45 "MD" 27.428 -29.923 12.283
46 "MD" 29.837 -27.33 11.352
47 "MD" 32.056 -25.225 11.467
48 "MD" 35.251 -23.509 11.323
49 "MD" 36.113 -20.132 10.943
50 "MD" 37.015 -16.689 10.678
51 "MD" 38.566 -13.619 10.109
52 "MD" 40.221 -11.062 8.819
53 "MD" 42.134 -8.003 7.066
54 "MD" 42.334 -4.33 6.43
55 "MD" 42.398 -1.425 5.691
56 "MD" 42.264 1.692 4.783
57 "MD" 41.732 5.557 4.306
58 "MD" 42.701 9.057 4.298
59 "MD" 41.685 12.044 3.717
60 "MD" 39.598 18.191 5.002
61 "MD" 37.914 20.918 5.053
62 "MD" 35.849 23.412 4.332
63 "MD" 33.411 26.519 4.465
64 "MD" 30.636 27.718 4.146
65 "MD" 28.458 31.19 3.654
66 "MD" 25.156 32.554 2.892
67 "MD" 22.109 33.561 3.82
68 "MD" 19.447 35.526 3.131
69 "MD" 16.519 37.431 3.289
70 "MD" 13.269 37.61 2.209
71 "MD" 9.957 37.946 2.376
72 "MD" 6.801 38.184 1.157
73 "MD" 3.379 39.343 2.131
74 "MD" -0.049 39.987 0.653
75 "MD" -3.531 37.748 0.023
76 "MD" -6.076 37.937 -1.64
77 "MD" -9.329 37.816 -2.308
78 "MD" -12.346 38.253 -0.939
79 "MD" -15.408 36.157 -2.033
80 "MD" -18.664 36.258 -3.762
81 "MD" -21.201 33.567 -3.401
82 "MD" -24.364 32.417 -2.591
83 "MD" -26.944 29.39 -4.062
84 "MD" -31.007 28.31 -3.883
85 "MD" -33.001 26.069 -5.308
86 "MD" -35.315 23.336 -4.599
87 "MD" -36.735 20.057 -5.016
88 "MD" -38.631 17.443 -5.563
89 "MD" -39.149 13.709 -6.247
90 "MD" -40.903 10.887 -6.427
91 "MD" -41.194 7.051 -6.309
92 "MD" -42.623 3.796 -6.613
93 "MD" -42.784 0.783 -6.857
94 "MD" -41.765 -2.478 -8.244
95 "MD" -43.219 -5.266 -8.59
96 "MD" -42.421 -8.657 -9.692
97 "MD" -40.444 -11.706 -10.081
98 "MD" -37.724 -15.321 -10.04
99 "MD" -37.313 -18.743 -9.541
100 "MD" -36.206 -21.714 -11.037
101 "MD" -33.817 -24.243 -12.641
102 "MD" -31.373 -25.925 -11.604
103 "MD" -28.686 -28.174 -12.088
104 "MD" -26.165 -31.251 -12.482
105 "MD" -23.116 -33.722 -13.514
106 "MD" -20.012 -34.437 -12.375
107 "MD" -17.95 -37.767 -10.531
108 "MD" -14.305 -39.111 -10.732
109 "MD" -10.625 -39.736 -11.358
110 "MD" -6.845 -40.326 -11.472
111 "MD" -4.06 -42.401 -12.226
112 "MD" -1.196 -42.778 -11.276
113 "MD" 2.166 -43.528 -9.764
114 "MD" 4.915 -43.328 -10.591
115 "MD" 8.86 -44.666 -10.426
116 "MD" 12.128 -44.183 -11.564
117 "MD" 14.919 -42.01 -12.345
118 "MD" 17.33 -39.179 -13.13
119 "MD" 20.32 -37.953 -13.445
120 "MD" 22.571 -35.704 -13.695
121 "MD" 25.76 -34.675 -14.965
122 "MD" 28.498 -32.838 -16.377
123 "MD" 30.526 -29.18 -14.945
124 "MD" 32.58 -27.133 -15.12
125 "MD" 33.653 -23.556 -16.133
126 "MD" 36.052 -21.537 -17.709
127 "MD" 36.629 -18.792 -19.07
128 "MD" 36.754 -15.194 -20.226
129 "MD" 37.361 -11.454 -19.888
130 "MD" 38.021 -8.878 -21.794
131 "MD" 39.052 -5.423 -21.364
132 "MD" 39.09 -1.693 -21.818
133 "MD" 38.099 0.725 -23.601
134 "MD" 38.341 4.505 -23.158
135 "MD" 38.872 7.997 -24.404
136 "MD" 38.646 11.064 -25.373
137 "MD" 39.053 14.455 -24.488
138 "MD" 37.625 17.847 -24.41
139 "MD" 35.504 21.398 -24.827
140 "MD" 33.694 24.54 -23.573
141 "MD" 34.165 27.472 -22.196
142 "MD" 33.552 30.674 -21.387
143 "MD" 33.572 34.07 -20.227
144 "MD" 33.043 37.379 -20.582
145 "MD" 31.43 39.812 -19.545
146 "MD" 32.011 43.511 -20.183
147 "MD" 31.174 47.171 -19.826
148 "MD" 31.091 49.992 -19.642
149 "MD" 28.628 53.525 -18.087
150 "MD" 27.781 56.482 -17.879
151 "MD" 27.215 58.996 -16.971
152 "MD" 26.683 62.11 -16.7
153 "MD" 26.366 65.142 -14.111
154 "MD" 26.958 68.229 -12.802
155 "MD" 25.686 71.187 -12.484
156 "MD" 25.085 74.396 -11.36
157 "MD" 24.934 77.707 -10.248
158 "MD" 22.851 80.954 -9.426
159 "MD" 22.571 83.467 -8.262
160 "MD" 20.435 86.909 -8.078
161 "MD" 20.491 89.481 -6.874
162 "MD" 18.553 92.835 -6.218
163 "MD" 18.239 96.395 -5.816
164 "MD" 18.659 99.885 -4.806
165 "MD" 18.406 103.149 -5.039
166 "MD" 18.121 106.627 -5.932
167 "MD" 17.354 113.162 -7.99
-19 "MD" 13.453 94.377 21.062
-18 "MD" 9.088 92.982 21.767
-17 "MD" 7.395 90.28 22.08
-16 "MD" 5.768 87.62 22.583
-15 "MD" 3.934 84.817 22.533
-14 "MD" 0.926 82.671 22.932
-13 "MD" -1.107 80.755 24.816
-12 "MD" -2.9 77.825 25.144
-11 "MD" -4.615 75.466 25.343
-10 "MD" -7.244 73.245 24.853
-9 "MD" -9.818 70.856 23.279
-8 "MD" -10.784 67.642 22.359
-7 "MD" -12.471 65.552 20.833
-6 "MD" -14.228 62.879 20.224
-5 "MD" -15.911 59.882 20.102
-4 "MD" -17.595 56.903 19.917
-3 "MD" -19.514 53.988 20.738
-2 "MD" -21.353 51.427 21.841
-1 "MD" -23.304 48.69 20.754
0 "MD" -25.096 46.111 21.509
1 "MD" -25.345 42.305 20.937
2 "MD" -27.111 39.836 20.032
3 "MD" -29.049 37.216 19.16
4 "MD" -30.278 33.859 19.62
5 "MD" -31.954 31.108 19.366
6 "MD" -32.527 27.77 20.456
7 "MD" -33.344 24.393 21.067
8 "MD" -35.724 22.129 20.006
9 "MD" -36.477 18.329 21.416
10 "MD" -38.575 15.47 20.576
11 "MD" -40.244 12.872 21.314
12 "MD" -40.091 9.751 21.053
13 "MD" -41.37 6.575 20.89
14 "MD" -41.211 2.762 20.004
15 "MD" -40.976 -0.643 20.873
16 "MD" -40.172 -3.785 20.036
17 "MD" -40.54 -7.154 19.191
18 "MD" -39.366 -10.362 19.013
19 "MD" -37.903 -13.449 16.924
20 "MD" -36.703 -16.268 17.084
21 "MD" -36.634 -19.028 15.349
22 "MD" -35.925 -21.734 14.241
23 "MD" -34.446 -24.852 12.566
24 "MD" -32.384 -27.877 11.415
25 "MD" -29.641 -29.882 12.094
26 "MD" -27.494 -33.032 11.914
27 "MD" -25.019 -35.734 12.334
28 "MD" -21.786 -38.582 12.385
29 "MD" -19.29 -41.039 13.003
30 "MD" -16.002 -43.624 13.446
31 "MD" -13.529 -46.018 13.477
32 "MD" -10.476 -47.283 12.558
33 "MD" -6.896 -45.886 11.982
34 "MD" -3.833 -47.171 13.354
35 "MD" -0.45 -45.697 12.501
36 "MD" 2.398 -44.077 11.885
37 "MD" 5.736 -44.122 12.458
38 "MD" 8.823 -41.826 11.391
39 "MD" 11.865 -40.745 11.803
40 "MD" 14.988 -39.729 12.483
41 "MD" 18.544 -38.659 13.47
42 "MD" 20.834 -36.494 13.18
43 "MD" 24.112 -34.28 13.064
44 "MD" 26.157 -32.441 12.637
45 "MD" 27.193 -29.106 12.877
46 "MD" 29.336 -26.827 12.27
47 "MD" 32.11 -24.191 12.445
48 "MD" 35.342 -21.973 11.761
49 "MD" 36.221 -18.933 11.24
50 "MD" 37.188 -15.5 11.276
51 "MD" 39.186 -12.519 10.607
52 "MD" 40.976 -9.727 9.485
53 "MD" 42.492 -7.221 7.901
54 "MD" 42 -3.424 7.173
55 "MD" 42.27 -0.438 6.659
56 "MD" 41.743 2.677 5.255
57 "MD" 41.371 5.328 4.765
58 "MD" 42.964 8.733 4.808
59 "MD" 41.34 12.061 4.01
60 "MD" 39.673 19.37 4.008
61 "MD" 36.793 21.409 4.746
62 "MD" 35.061 24.303 4.615
63 "MD" 33.286 27.12 4.818
64 "MD" 30.339 28.862 4.16
65 "MD" 27.865 30.553 3.114
66 "MD" 25.17 33.005 2.18
67 "MD" 22.057 34.023 3.15
68 "MD" 19.149 36.356 2.097
69 "MD" 16.511 37.673 1.954
70 "MD" 13.03 37.627 1.752
71 "MD" 9.116 38.903 1.073
72 "MD" 6.181 39.595 1.358
73 "MD" 3.039 39.418 1.226
74 "MD" -0.58 39.991 0.56
75 "MD" -3.923 38.833 -0.145
76 "MD" -6.832 39.498 -1.924
77 "MD" -10.325 39.147 -0.299
78 "MD" -13.467 38.312 -1.168
79 "MD" -16.391 36.606 -1.421
80 "MD" -19.639 36.249 -3.14
81 "MD" -22.154 33.593 -2.756
82 "MD" -25.536 31.971 -2.504
83 "MD" -28.105 29.636 -3.498
84 "MD" -30.86 27.773 -3.821
85 "MD" -33.578 26.581 -5.245
86 "MD" -34.918 23.522 -5.569
87 "MD" -37.233 20.642 -6.301
88 "MD" -38.594 17.71 -6.554
89 "MD" -39.638 14.411 -6.252
90 "MD" -41.293 11.539 -6.352
91 "MD" -41.377 7.613 -5.889
92 "MD" -42.841 3.723 -6.376
93 "MD" -42.94 0.574 -6.768
94 "MD" -43.12 -2.804 -7.28
95 "MD" -42.759 -5.864 -8.078
96 "MD" -42.292 -9.085 -9.13
97 "MD" -39.469 -12.216 -8.916
98 "MD" -38.221 -14.864 -8.126
99 "MD" -37.301 -18.069 -9.781
100 "MD" -36.284 -21.053 -10.678
101 "MD" -33.4 -22.968 -13.134
102 "MD" -31.162 -25.089 -12.436
103 "MD" -29.372 -28.384 -12.403
104 "MD" -26.443 -30.469 -13.213
105 "MD" -23.757 -32.594 -13.508
106 "MD" -20.554 -33.524 -11.486
107 "MD" -18.301 -37.281 -10.626
108 "MD" -14.989 -38.333 -10.892
109 "MD" -11.185 -38.917 -11.229
110 "MD" -7.828 -40.111 -12.108
111 "MD" -5.323 -40.858 -12.482
112 "MD" -2.259 -41.56 -12.42
113 "MD" 0.705 -43.725 -13.59
114 "MD" 3.82 -44.66 -14.389
115 "MD" 7.386 -46.57 -14.092
116 "MD" 10.317 -45.481 -14.436
117 "MD" 13.599 -43.315 -14.301
118 "MD" 16.536 -41.893 -15.703
119 "MD" 19.404 -38.975 -15.593
120 "MD" 22.534 -37.837 -15.759
121 "MD" 25.417 -36.509 -16.254
122 "MD" 27.622 -34.014 -16.933
123 "MD" 29.636 -31.626 -15.503
124 "MD" 32.726 -29.22 -15.393
125 "MD" 34.379 -26.197 -16.036
126 "MD" 35.188 -23.152 -17.545
127 "MD" 34.981 -19.699 -19.75
128 "MD" 35.51 -16.648 -21.017
129 "MD" 37.468 -13.814 -20.301
130 "MD" 38.139 -10.899 -22.015
131 "MD" 39.869 -7.934 -22.497
132 "MD" 39.651 -4.327 -22.998
133 "MD" 39.72 -1.6 -24.199
134 "MD" 40.259 1.95 -23.034
135 "MD" 41.047 5.831 -23.189
136 "MD" 39.303 9.376 -23.497
137 "MD" 39.555 12.565 -24.277
138 "MD" 37.707 15.824 -23.464
139 "MD" 36.273 18.767 -24.564
140 "MD" 36.582 22.042 -23.639
141 "MD" 35.406 25.012 -22.168
142 "MD" 34.376 28.729 -20.744
143 "MD" 34.17 31.95 -21.092
144 "MD" 32.127 34.701 -20.538
145 "MD" 31.314 37.46 -19.844
146 "MD" 30.619 40.792 -20.407
147 "MD" 29.407 43.998 -20.696
148 "MD" 29.095 47.446 -20.976
149 "MD" 27.138 49.892 -19.225
150 "MD" 25.038 53.1 -20.563
151 "MD" 23.9 55.782 -19.32
152 "MD" 22.541 58.614 -18.472
153 "MD" 22.766 62.378 -17.04
154 "MD" 22.315 65.646 -16.581
155 "MD" 21.296 68.786 -17.215
156 "MD" 20.841 71.978 -15.981
157 "MD" 20.364 75.361 -16.581
158 "MD" 19.513 78.8 -17.326
159 "MD" 19.574 82.077 -17.016
160 "MD" 19.711 85.264 -16.501
161 "MD" 18.116 87.899 -18.051
162 "MD" 17.58 91.426 -18.201
163 "MD" 18.506 94.178 -19.774
164 "MD" 19.598 97.402 -20.029
165 "MD" 21.276 101.163 -21.531
166 "MD" 22.679 104.033 -21.872
167 "MD" 20.586 107.683 -23.515
-19 "MD" 15.409 90.073 28.24
-18 "MD" 11.182 89.758 29.533
-17 "MD" 9.474 87.053 28.512
-16 "MD" 7.202 84.891 28.86
-15 "MD" 4.39 82.409 28.513
-14 "MD" 1.919 80.366 28.363
-13 "MD" 0.001 77.4 28.113
-12 "MD" -2.723 75.749 26.496
-11 "MD" -4.491 72.234 26.786
-10 "MD" -6.962 70.329 26.131
-9 "MD" -9.665 68.369 24.756
-8 "MD" -10.947 65.564 23.775
-7 "MD" -13.641 63.873 23.223
-6 "MD" -16.029 61.554 23.368
-5 "MD" -18.387 59.274 23.584
-4 "MD" -19.982 56.463 22.933
-3 "MD" -21.292 53.233 22.534
-2 "MD" -22.948 50.722 22.829
-1 "MD" -24.146 47.327 22.634
0 "MD" -25.455 45.243 20.444
1 "MD" -27.681 42.364 19.186
2 "MD" -29.52 40.269 18.23
3 "MD" -31.17 37.494 17.709
4 "MD" -31.405 34.16 17.921
5 "MD" -32.686 31.239 18.063
6 "MD" -33.797 28.189 18.984
7 "MD" -34.724 24.925 20.751
8 "MD" -36.422 22.533 21.403
9 "MD" -36.486 19.302 21.791
10 "MD" -38.186 16.445 20.659
11 "MD" -40.614 13.298 21.15
12 "MD" -40.783 10.437 21.217
13 "MD" -41.302 7.37 20.853
14 "MD" -40.521 3.384 19.768
15 "MD" -40.514 -0.383 19.398
16 "MD" -41.052 -3.474 19.416
17 "MD" -40.029 -6.497 18.559
18 "MD" -39.45 -9.424 18.479
19 "MD" -37.964 -12.997 17.985
20 "MD" -37.759 -16.321 17.422
21 "MD" -37.158 -18.86 16.702
22 "MD" -36.605 -22.091 14.325
23 "MD" -35.337 -25.218 14.064
24 "MD" -33.018 -27.901 13.584
25 "MD" -30.827 -29.828 13.658
26 "MD" -28.688 -32.792 13.645
27 "MD" -24.58 -35.437 14.079
28 "MD" -22.393 -37.511 14.057
29 "MD" -19.621 -40.643 15.02
30 "MD" -17.65 -43.658 15.541
31 "MD" -14.982 -45.559 15.927
32 "MD" -11.986 -47.307 14.832
33 "MD" -8.224 -45.209 13.302
34 "MD" -4.983 -45.7 14.008
35 "MD" -1.803 -44.859 12.755
36 "MD" 1.518 -43.947 11.674
37 "MD" 5.003 -44.318 12.615
38 "MD" 8.225 -42.014 12.198
39 "MD" 11.5 -40.601 13.034
40 "MD" 14.514 -38.956 13.309
41 "MD" 17.666 -37.943 13.088
42 "MD" 20.605 -35.623 12.826
43 "MD" 23.175 -33.722 12.839
44 "MD" 25.858 -32.016 13.22
45 "MD" 28.798 -30.536 11.784
46 "MD" 30.984 -27.177 11.165
47 "MD" 33.328 -24.455 10.827
48 "MD" 36.118 -22.447 10.633
49 "MD" 36.779 -19.191 9.559
50 "MD" 37.964 -16.236 8.978
51 "MD" 39.583 -13.348 8.468
52 "MD" 41.817 -10.736 7.815
53 "MD" 43.249 -7.741 6.492
54 "MD" 43.358 -4.179 5.537
55 "MD" 43.168 -0.599 6.164
56 "MD" 42.277 2.381 5.816
57 "MD" 41.774 5.675 5.57
58 "MD" 42.837 8.345 6.013
59 "MD" 41.261 12.601 5.074
60 "MD" 39.799 18.961 3.942
61 "MD" 37.222 20.683 4.955
62 "MD" 35.658 23.621 4.808
63 "MD" 34.015 26.593 4.605
64 "MD" 30.876 28.358 3.453
65 "MD" 28.517 30.104 2.761
66 "MD" 25.511 32.052 2.435
67 "MD" 22.286 33.6 3.106
68 "MD" 19.632 35.717 2.815
69 "MD" 16.514 36.82 2.879
70 "MD" 13.651 37.105 2.353
71 "MD" 9.456 37.799 2.075
72 "MD" 6.597 37.929 1.489
73 "MD" 3.13 38.18 1.058
74 "MD" 0.107 38.959 0.097
75 "MD" -2.863 37.49 -1.164
76 "MD" -6.305 37.659 -3.299
77 "MD" -9.351 37.893 -2.102
78 "MD" -12.994 37.366 -3.514
79 "MD" -16.48 36.547 -3.121
80 "MD" -19.593 35.862 -4.293
81 "MD" -22 32.976 -3.935
82 "MD" -25.204 31.791 -4.171
83 "MD" -27.33 29.423 -4.757
84 "MD" -30.633 28.108 -6.076
85 "MD" -32.566 25.775 -6.472
86 "MD" -35.014 23.426 -6.674
87 "MD" -37.566 20.5 -7.062
88 "MD" -38.671 17.414 -7.039
89 "MD" -39.572 14.047 -6.765
90 "MD" -41.708 10.841 -7.466
91 "MD" -42.316 7.696 -7.224
92 "MD" -43.095 4.369 -8.055
93 "MD" -44.11 1.471 -7.276
94 "MD" -43.944 -1.422 -8.137
95 "MD" -45.278 -4.92 -8.534
96 "MD" -43.268 -8.469 -9.315
97 "MD" -40.745 -11.905 -8.656
98 "MD" -38.489 -14.857 -8.385
99 "MD" -37.692 -18.797 -8.746
100 "MD" -35.504 -20.928 -10.106
101 "MD" -34.491 -23.765 -11.891
102 "MD" -31.386 -25.714 -10.798
103 "MD" -29.447 -28.723 -10.94
104 "MD" -26.444 -31.039 -12.106
105 "MD" -24.506 -33.248 -12.401
106 "MD" -20.309 -33.643 -11.073
107 "MD" -18.715 -36.697 -10.355
108 "MD" -15.06 -37.321 -10.333
109 "MD" -11.111 -38.458 -10.603
110 "MD" -7.923 -39.873 -11.63
111 "MD" -5.013 -40.746 -12.116
112 "MD" -1.596 -40.952 -13.717
113 "MD" 1.348 -42.209 -13.415
114 "MD" 4.236 -42.799 -13.945
115 "MD" 8.021 -44.192 -14.06
116 "MD" 11.47 -42.808 -15.152
117 "MD" 14.009 -41.563 -15.579
118 "MD" 16.817 -40.32 -15.98
119 "MD" 19.701 -38.224 -15.834
120 "MD" 23.049 -37.427 -15.776
121 "MD" 25.12 -34.302 -16.1
122 "MD" 28.054 -32.766 -17.535
123 "MD" 30.294 -30.066 -16.206
124 "MD" 33.336 -27.895 -16.698
125 "MD" 34.351 -25.285 -16.629
126 "MD" 36.447 -22.811 -17.27
127 "MD" 36.733 -19.512 -18.642
128 "MD" 36.898 -15.964 -19.796
129 "MD" 38.661 -12.83 -19.51
130 "MD" 38.648 -10.243 -21.529
131 "MD" 40.194 -7.073 -21.76
132 "MD" 39.785 -3.547 -22.499
133 "MD" 38.729 -0.429 -24.034
134 "MD" 39.363 2.367 -24.162
135 "MD" 39.687 6.181 -25.376
136 "MD" 38.428 9.56 -25.425
137 "MD" 37.658 12.566 -25.881
138 "MD" 36.568 15.401 -26.104
139 "MD" 33.994 18.88 -25.468
140 "MD" 33.808 21.984 -24.705
141 "MD" 32.625 25.356 -23.497
142 "MD" 32.011 28.24 -21.492
143 "MD" 31.796 31.508 -21.591
144 "MD" 30.588 34.355 -21.183
145 "MD" 29.35 37.38 -20.833
146 "MD" 29.167 41.262 -21.393
147 "MD" 27.757 44.282 -21.573
148 "MD" 27.551 47.613 -22.553
149 "MD" 25.946 50.952 -20.887
150 "MD" 23.749 53.586 -23.084
151 "MD" 23.67 56.992 -22.119
152 "MD" 22.684 60.227 -21.725
153 "MD" 21.709 63.765 -21.055
154 "MD" 20.908 66.566 -22.108
155 "MD" 19.931 69.157 -23.109
156 "MD" 19.962 72.424 -22.578
157 "MD" 18.237 75.796 -24.087
158 "MD" 16.662 78.553 -26.094
159 "MD" 14.323 81.435 -27.433
160 "MD" 13.014 84.326 -26.686
161 "MD" 11.584 86.672 -26.33
162 "MD" 10.729 89.305 -26.73
163 "MD" 8.814 92.615 -25.858
164 "MD" 8.466 96.262 -25.1
165 "MD" 7.96 99.657 -25.61
166 "MD" 8.175 102.517 -25.008
167 "MD" 7.396 106.975 -23.01
-19 "MD" -11.949 104.207 5.737
-18 "MD" -14.181 101.621 8.548
-17 "MD" -15.282 98.904 10.214
-16 "MD" -15.444 95.877 11.028
-15 "MD" -17.515 93.621 13.055
-14 "MD" -18.204 89.911 12.888
-13 "MD" -20.448 86.857 12.598
-12 "MD" -20.73 83.751 12.838
-11 "MD" -20.532 80.744 15.388
-10 "MD" -21.555 77.595 15.713
-9 "MD" -22.505 74.235 16.136
-8 "MD" -22.159 71.16 17.401
-7 "MD" -24.287 68.872 18.543
-6 "MD" -24.031 65.378 19.758
-5 "MD" -24.023 62.542 21.182
-4 "MD" -23.731 59.158 21.731
-3 "MD" -24.473 55.554 22.354
-2 "MD" -25.002 52.745 23.483
-1 "MD" -25.855 49.31 21.724
0 "MD" -26.753 46.523 20.688
1 "MD" -27.957 43.241 21.205
2 "MD" -29.363 40.207 20.343
3 "MD" -29.156 36.194 20.152
4 "MD" -30.291 33.17 19.664
5 "MD" -31.598 30.287 19.661
6 "MD" -31.956 26.943 20.517
7 "MD" -33.195 23.932 21.933
8 "MD" -35.235 21.017 23.652
9 "MD" -36.344 17.831 23.12
10 "MD" -37.519 15.042 23.08
11 "MD" -40.13 12.359 24.196
12 "MD" -42.004 9.309 24.507
13 "MD" -41.809 6.244 24.023
14 "MD" -41.791 2.702 22.713
15 "MD" -40.824 -1.045 22.099
16 "MD" -40.566 -4.33 22.775
17 "MD" -40.185 -7.292 20.077
18 "MD" -39.234 -10.123 18.172
19 "MD" -37.779 -13.412 15.941
20 "MD" -37.626 -17.097 16.633
21 "MD" -37.429 -20.836 15.925
22 "MD" -34.332 -22.952 14.317
23 "MD" -33.58 -26.329 12.677
24 "MD" -31.573 -29.255 12.166
25 "MD" -28.886 -30.512 11.97
26 "MD" -26.707 -32.936 11.35
27 "MD" -23.176 -35.498 11.769
28 "MD" -21.485 -38.05 11.992
29 "MD" -19.051 -40.489 13.232
30 "MD" -16.675 -44.044 14.341
31 "MD" -14.126 -45.815 14.502
32 "MD" -11.519 -47.433 13.515
33 "MD" -7.83 -47.758 12.495
34 "MD" -4.443 -48.166 12.395
35 "MD" -0.907 -47.688 11.882
36 "MD" 1.8 -46.04 11.147
37 "MD" 4.925 -44.283 11.341
38 "MD" 8.503 -42.168 11.884
39 "MD" 11.24 -40.656 11.928
40 "MD" 15.561 -39.039 11.801
41 "MD" 19.113 -37.529 11.835
42 "MD" 22.325 -36.676 11.718
43 "MD" 24.018 -33.46 11.863
44 "MD" 26.336 -31.798 11.638
45 "MD" 29.226 -29.548 11.512
46 "MD" 31.158 -26.025 11.638
47 "MD" 33.207 -23.929 11.166
48 "MD" 36.094 -22.159 11.129
49 "MD" 36.882 -19.059 10.355
50 "MD" 37.399 -15.157 10.756
51 "MD" 38.897 -12.508 10.401
52 "MD" 40.707 -9.603 9.439
53 "MD" 42.41 -6.745 8.749
54 "MD" 42.25 -3.403 7.957
55 "MD" 43.129 -0.245 7.17
56 "MD" 42.336 3.328 7.009
57 "MD" 41.78 6.564 7.481
58 "MD" 42.788 9.41 7.807
59 "MD" 41.438 13.485 6.359
60 "MD" 39.788 18.647 5.478
61 "MD" 37.265 20.395 5.841
62 "MD" 35.657 23.471 4.915
63 "MD" 34.028 26.351 4.15
64 "MD" 30.555 28.478 3.302
65 "MD" 28.813 30.664 2.611
66 "MD" 26.025 32.665 2.224
67 "MD" 23.189 33.736 2.026
68 "MD" 20.112 36.278 1.939
69 "MD" 17.422 37.594 1.851
70 "MD" 14.293 37.866 1.061
71 "MD" 11.094 38.396 0.982
72 "MD" 7.385 39.006 0.146
73 "MD" 4.491 39.772 0.811
74 "MD" 0.935 40.025 -0.239
75 "MD" -2.553 39.626 -1.081
76 "MD" -5.766 38.453 -1.92
77 "MD" -9.071 38.51 -0.617
78 "MD" -12.395 37.718 -1.815
79 "MD" -15.774 36.06 -1.782
80 "MD" -19.19 35.884 -3.154
81 "MD" -21.688 33.363 -3.174
82 "MD" -24.699 32.172 -3.133
83 "MD" -28.316 30.913 -4.302
84 "MD" -30.252 28.308 -4.741
85 "MD" -31.836 25.795 -5.752
86 "MD" -34.584 23.326 -5.242
87 "MD" -36.713 21.203 -6.63
88 "MD" -38.19 17.723 -6.86
89 "MD" -40.269 14.691 -6.928
90 "MD" -40.765 11.369 -6.877
91 "MD" -41.178 7.626 -6.236
92 "MD" -42.077 4.586 -7.413
93 "MD" -44.006 1.372 -7.475
94 "MD" -43.344 -1.499 -8.198
95 "MD" -44.234 -4.597 -8.799
96 "MD" -42.672 -7.835 -9.704
97 "MD" -40.56 -11.286 -9.472
98 "MD" -38.064 -14.315 -9.776
99 "MD" -37.613 -18.507 -10.503
100 "MD" -36.026 -20.273 -11.131
101 "MD" -33.3 -23.368 -12.623
102 "MD" -30.94 -25.652 -12.041
103 "MD" -29.283 -28.08 -12.226
104 "MD" -26.855 -30.699 -13.254
105 "MD" -24.801 -33.498 -13.781
106 "MD" -21.353 -34.233 -12.18
107 "MD" -19.17 -38.242 -11.307
108 "MD" -16.129 -39.5 -10.486
109 "MD" -12.25 -40.049 -11.151
110 "MD" -8.333 -40.051 -11.072
111 "MD" -5.808 -40.946 -11.972
112 "MD" -2.782 -40.904 -12.434
113 "MD" -0.012 -41.532 -14.294
114 "MD" 4.012 -43.266 -13.783
115 "MD" 7.465 -43.144 -14.901
116 "MD" 10.397 -42.224 -16.545
117 "MD" 14.075 -42.362 -16.97
118 "MD" 17.037 -40.865 -17.183
119 "MD" 20.287 -39.649 -16.186
120 "MD" 23.681 -38.298 -16.35
121 "MD" 25.675 -35.374 -16.166
122 "MD" 28.579 -33.799 -17.855
123 "MD" 29.846 -30.486 -15.851
124 "MD" 32.064 -27.943 -15.833
125 "MD" 33.242 -24.672 -16.584
126 "MD" 35.746 -22.612 -18.123
127 "MD" 37.039 -19.978 -19.459
128 "MD" 36.433 -16.173 -20.172
129 "MD" 37.593 -12.952 -19.615
130 "MD" 37.883 -9.789 -21.439
131 "MD" 39.326 -6.975 -21.73
132 "MD" 39.384 -3.609 -21.448
133 "MD" 38.746 -0.606 -21.39
134 "MD" 38.806 2.763 -21.57
135 "MD" 38.591 6.171 -22.556
136 "MD" 36.591 9.207 -23.547
137 "MD" 36.044 12.024 -24.62
138 "MD" 35.628 15.334 -25.536
139 "MD" 33.165 18.522 -25.913
140 "MD" 32.246 21.823 -25.41
141 "MD" 33.004 25.179 -23.751
142 "MD" 32.444 28.562 -21.99
143 "MD" 32.454 31.174 -22.496
144 "MD" 31.787 34.405 -22.507
145 "MD" 31.134 37.722 -21.132
146 "MD" 31.017 41.433 -21.039
147 "MD" 29.819 45.06 -20.463
148 "MD" 30.336 48.13 -20.783
149 "MD" 29.117 51.484 -18.791
150 "MD" 27.409 54.776 -17.343
151 "MD" 25.922 57.658 -16.626
152 "MD" 25.713 60.33 -15.579
153 "MD" 27.047 64.074 -15.131
154 "MD" 27.41 66.854 -13.365
155 "MD" 26.817 69.65 -12.049
156 "MD" 26.772 73.253 -11.86
157 "MD" 26.183 77.051 -12.371
158 "MD" 25.077 80.585 -12.706
159 "MD" 24.819 83.606 -11.814
160 "MD" 24.887 86.751 -12.176
161 "MD" 23.704 89.739 -13.556
162 "MD" 23.795 92.848 -13.173
163 "MD" 23.622 96.487 -13.483
164 "MD" 23.991 99.916 -13.8
165 "MD" 23.025 103.681 -14.33
166 "MD" 23.706 106.382 -14.137
167 "MD" 21.627 112.316 -13.833
-19 "MD" -4.45 101.025 1.706
-18 "MD" -6.018 97.524 4.755
-17 "MD" -6.859 94.467 4.931
-16 "MD" -7.112 91.618 5.883
-15 "MD" -8.176 88.909 7.675
-14 "MD" -7.559 85.186 8.055
-13 "MD" -9.06 82.614 8.091
-12 "MD" -9.938 78.925 9.666
-11 "MD" -11.524 76.101 10.625
-10 "MD" -12.861 73.462 11.529
-9 "MD" -13.989 70.283 12.072
-8 "MD" -13.888 67.066 12.723
-7 "MD" -16.194 64.506 12.431
-6 "MD" -16.932 61.897 14.319
-5 "MD" -17.611 58.531 14.993
-4 "MD" -18.262 55.461 16.429
-3 "MD" -20.1 53.335 18.031
-2 "MD" -21.429 51.231 21.062
-1 "MD" -22.891 48.753 23.07
0 "MD" -24.973 45.759 22.71
1 "MD" -25.867 42.743 22.763
2 "MD" -27.281 39.911 21.451
3 "MD" -27.741 36.687 21.311
4 "MD" -29.707 33.735 20.437
5 "MD" -31.337 30.884 20.229
6 "MD" -32.118 28.091 20.821
7 "MD" -33.538 24.209 21.613
8 "MD" -35.872 21.75 21.17
9 "MD" -36.005 18.532 21.728
10 "MD" -37.306 15.581 20.145
11 "MD" -38.643 12.412 21.036
12 "MD" -40.715 9.301 22.045
13 "MD" -40.578 5.995 22.024
14 "MD" -40.004 2.154 21.451
15 "MD" -40.737 -1.35 20.939
16 "MD" -40.727 -5.166 19.98
17 "MD" -41.012 -8.449 18.786
18 "MD" -40.038 -11.524 17.793
19 "MD" -38.227 -14.239 17.75
20 "MD" -38.02 -17.189 17.055
21 "MD" -37.369 -20.461 15.932
22 "MD" -34.925 -23.135 14.269
23 "MD" -33.734 -25.819 12.575
24 "MD" -32.446 -28.534 12.158
25 "MD" -29.765 -30.6 11.48
26 "MD" -28.108 -33.356 11.459
27 "MD" -24.377 -35.635 11.874
28 "MD" -22.518 -38.441 12.83
29 "MD" -20.286 -41.264 13.773
30 "MD" -17.566 -45.013 14.373
31 "MD" -14.957 -46.831 14.549
32 "MD" -12.25 -48.024 13.834
33 "MD" -8.18 -46.783 13.628
34 "MD" -4.838 -47.18 13.585
35 "MD" -2.1 -46.472 12.975
36 "MD" 0.533 -44.193 12.437
37 "MD" 3.576 -43.386 13.488
38 "MD" 6.497 -40.666 12.536
39 "MD" 10.084 -40.4 13.033
40 "MD" 13.262 -38.671 14.062
41 "MD" 16.486 -37.344 14.598
42 "MD" 19.179 -36.005 14.616
43 "MD" 20.273 -31.155 15.41
44 "MD" 23.457 -30.848 13.688
45 "MD" 26.776 -28.349 12.68
46 "MD" 28.82 -26.242 12.417
47 "MD" 31.926 -24.01 12.407
48 "MD" 35.09 -22.531 11.994
49 "MD" 36.082 -19.955 11.172
50 "MD" 36.927 -16.632 11.342
51 "MD" 38.147 -13.365 9.807
52 "MD" 40.102 -10.203 9.029
53 "MD" 41.793 -7.36 7.182
54 "MD" 41.933 -4.321 6.197
55 "MD" 42.909 -1.565 6.132
56 "MD" 42.728 1.754 5.759
57 "MD" 42.283 5.237 5.446
58 "MD" 43.401 8.337 6.185
59 "MD" 41.839 13.144 5.122
60 "MD" 40.636 18.2 4.034
61 "MD" 37.852 20.768 4.902
62 "MD" 36.406 24.056 4.939
63 "MD" 34.251 25.828 3.752
64 "MD" 31.28 28.068 2.707
65 "MD" 29.49 30.483 1.903
66 "MD" 26.266 32.287 1.344
67 "MD" 22.876 33.662 2.356
68 "MD" 20.024 36.184 1.442
69 "MD" 17.526 37.785 1.675
70 "MD" 14 37.702 1.084
71 "MD" 10.468 38.602 1.267
72 "MD" 7.425 38.673 0.506
73 "MD" 3.866 38.866 1.773
74 "MD" 0.136 38.61 1.32
75 "MD" -3.259 39.083 -0.058
76 "MD" -6.452 38.393 -1.587
77 "MD" -9.516 37.899 -0.657
78 "MD" -12.928 37.952 -1.36
79 "MD" -15.886 36.491 -1.111
80 "MD" -19.609 36.486 -2.257
81 "MD" -21.638 33.74 -1.933
82 "MD" -25.033 32.811 -2.434
83 "MD" -27.659 30.588 -2.819
84 "MD" -30.731 28.943 -3.388
85 "MD" -32.55 26.191 -4.812
86 "MD" -34.112 23.819 -5.251
87 "MD" -36.903 20.87 -5.288
88 "MD" -38.478 17.298 -5.606
89 "MD" -39.454 14.774 -5.787
90 "MD" -40.508 11.692 -5.767
91 "MD" -40.569 8.3 -5.314
92 "MD" -41.574 4.644 -6.653
93 "MD" -41.329 1.284 -7.324
94 "MD" -41.944 -1.092 -8.549
95 "MD" -42.319 -4.175 -9.477
96 "MD" -41.952 -7.051 -10.148
97 "MD" -39.915 -10.878 -9.683
98 "MD" -38.182 -14.367 -9.954
99 "MD" -37.929 -18.184 -10.288
100 "MD" -36.04 -20.932 -11.648
101 "MD" -33.232 -23.396 -13.285
102 "MD" -31.104 -25.551 -12.739
103 "MD" -28.934 -27.77 -13.416
104 "MD" -27.372 -31.023 -12.238
105 "MD" -24.001 -33.184 -13.199
106 "MD" -20.226 -33.875 -11.679
107 "MD" -17.934 -36.989 -10.767
108 "MD" -14.957 -38.56 -10.669
109 "MD" -11.5 -39.534 -11.346
110 "MD" -7.901 -40.892 -12.473
111 "MD" -5.603 -41.492 -13.258
112 "MD" -2.412 -41.7 -14.476
113 "MD" 0.609 -42.879 -15.832
114 "MD" 3.976 -44.083 -16.683
115 "MD" 7.459 -45.338 -17.608
116 "MD" 10.446 -44.387 -18.301
117 "MD" 13.615 -43.373 -18.236
118 "MD" 17.073 -41.673 -16.947
119 "MD" 19.675 -39.326 -15.447
120 "MD" 22.913 -37.853 -15.444
121 "MD" 25.131 -35.496 -15.472
122 "MD" 27.944 -33.828 -16.82
123 "MD" 29.795 -30.794 -15.363
124 "MD" 31.944 -27.932 -15.295
125 "MD" 33.473 -24.613 -15.578
126 "MD" 37.083 -22.251 -15.948
127 "MD" 37.51 -19.382 -17.946
128 "MD" 37.852 -16.24 -18.553
129 "MD" 37.604 -12.995 -18.989
130 "MD" 39.287 -9.712 -19.759
131 "MD" 39.476 -6.876 -20.021
132 "MD" 39.625 -3.409 -21.248
133 "MD" 38.957 -0.486 -20.676
134 "MD" 38.879 3.492 -22.001
135 "MD" 39.023 6.694 -23.261
136 "MD" 38.806 10.242 -24.114
137 "MD" 37.2 13.046 -25.309
138 "MD" 35.79 16.308 -26.119
139 "MD" 34.673 19.223 -25.591
140 "MD" 32.742 21.792 -24.946
141 "MD" 31.578 24.814 -24.694
142 "MD" 31.313 28.378 -23.779
143 "MD" 30.926 31.788 -24.474
144 "MD" 29.611 34.168 -24.425
145 "MD" 28.909 37.563 -23.076
146 "MD" 28.584 41.277 -23.736
147 "MD" 27.379 44.105 -23.463
148 "MD" 26.468 46.905 -23.194
149 "MD" 24.651 49.922 -23.055
150 "MD" 23.069 52.9 -24.201
151 "MD" 22.938 56.51 -22.834
152 "MD" 21.172 59.215 -22.493
153 "MD" 20.341 63.477 -22.532
154 "MD" 19.619 65.925 -21.195
155 "MD" 17.414 68.318 -20.929
156 "MD" 15.257 71.202 -21.069
157 "MD" 14.507 74.541 -21.558
158 "MD" 12.388 77.674 -21.939
159 "MD" 11.394 80.484 -20.052
160 "MD" 11.364 83.438 -18.271
161 "MD" 10.124 86.324 -18.071
162 "MD" 7.69 88.864 -17.204
163 "MD" 6.242 91.945 -16.289
164 "MD" 4.959 94.978 -15.392
165 "MD" 3.077 97.511 -15.123
166 "MD" 0.588 99.766 -14.883
167 "MD" -3.095 101.547 -16.056
-19 "MD" 14.775 91.611 12.235
-18 "MD" 11.787 89.13 14.267
-17 "MD" 11.456 84.844 14.223
-16 "MD" 10.646 82.324 15.922
-15 "MD" 10.029 79.14 16.734
-14 "MD" 8.081 77.12 18.484
-13 "MD" 8.048 74.299 20.849
-12 "MD" 7.15 70.984 23.389
-11 "MD" 5.27 68.46 23.485
-10 "MD" 2.49 66.116 24.266
-9 "MD" -0.214 64.419 24.447
-8 "MD" -2.602 61.095 23.883
-7 "MD" -4.594 59.043 23.784
-6 "MD" -7.749 57.229 23.648
-5 "MD" -9.831 54.376 23.981
-4 "MD" -12.092 51.855 23.681
-3 "MD" -14.116 49.188 23.15
-2 "MD" -17.026 47.392 23.09
-1 "MD" -17.56 44.092 22.862
0 "MD" -20.614 42.868 21.783
1 "MD" -24.002 40.31 21.583
2 "MD" -26.445 38.718 20.188
3 "MD" -27.701 35.673 20.161
4 "MD" -30.536 32.675 19.111
5 "MD" -31.549 30.251 19.583
6 "MD" -32.215 26.677 19.261
7 "MD" -33.58 23.289 20.472
8 "MD" -35.756 20.576 19.887
9 "MD" -36.804 17.582 19.74
10 "MD" -37.496 14.813 21.664
11 "MD" -39.311 11.482 22.186
12 "MD" -40.015 8.582 20.735
13 "MD" -40.37 5.148 19.269
14 "MD" -40.351 2.302 20.44
15 "MD" -40.416 -1.062 19.024
16 "MD" -40.055 -4.55 17.944
17 "MD" -40.558 -7.802 16.71
18 "MD" -40.03 -10.755 17.008
19 "MD" -38.614 -13.902 16.212
20 "MD" -38.813 -17.324 15.555
21 "MD" -38.655 -20.52 14.242
22 "MD" -36.322 -23.391 13.132
23 "MD" -34.663 -26.54 11.818
24 "MD" -32.711 -28.399 12.188
25 "MD" -30.209 -30.707 11.316
26 "MD" -27.923 -32.998 11.213
27 "MD" -24.399 -35.201 12.807
28 "MD" -22.502 -37.689 13.461
29 "MD" -20.135 -39.69 13.874
30 "MD" -18.282 -43.371 14.583
31 "MD" -16.402 -45.847 14.57
32 "MD" -13.819 -48.152 14.282
33 "MD" -9.758 -48.512 14.306
34 "MD" -6.781 -47.501 13.898
35 "MD" -3.102 -47.352 14.765
36 "MD" -0.39 -46.197 14.679
37 "MD" 3.97 -44.147 14.988
38 "MD" 6.682 -42.384 14.765
39 "MD" 9.147 -40.489 13.981
40 "MD" 13.367 -39.216 14.315
41 "MD" 16.157 -37.268 14.71
42 "MD" 19.096 -34.931 13.903
43 "MD" 21.133 -32.634 14.107
44 "MD" 24.72 -31.424 13.536
45 "MD" 27.077 -29.048 12.669
46 "MD" 28.896 -26.353 12.3
47 "MD" 31.458 -24.385 11.681
48 "MD" 34.662 -22.451 11.378
49 "MD" 36.824 -19.675 10.766
50 "MD" 37.292 -15.984 11.623
51 "MD" 39.504 -12.865 11.041
52 "MD" 42.065 -9.765 10.007
53 "MD" 42.744 -6.656 8.667
54 "MD" 43.482 -3.496 7.896
55 "MD" 43.082 -0.28 7.833
56 "MD" 43.07 2.86 6.479
57 "MD" 42.667 5.846 5.833
58 "MD" 44.169 9.058 6.686
59 "MD" 42.218 12.2 5.458
60 "MD" 39.893 18.955 4.383
61 "MD" 37.538 21.476 5.312
62 "MD" 35.854 24.113 4.607
63 "MD" 33.706 26.473 4.379
64 "MD" 30.331 27.858 3.41
65 "MD" 28.431 30.253 2.319
66 "MD" 26.585 32.798 1.764
67 "MD" 22.625 34.078 2.403
68 "MD" 19.999 36.244 1.955
69 "MD" 17.061 38.01 1.864
70 "MD" 13.548 38.563 1.358
71 "MD" 10.345 37.959 1.829
72 "MD" 6.951 38.835 0.809
73 "MD" 3.89 40.216 1.714
74 "MD" 0.913 40.91 0.838
75 "MD" -1.822 38.922 0.449
76 "MD" -5.095 38.277 -1.304
77 "MD" -7.788 37.541 -0.961
78 "MD" -12.087 37.772 -1.761
79 "MD" -15.187 37.194 -1.342
80 "MD" -18.342 35.982 -3.455
81 "MD" -21.259 33.423 -2.597
82 "MD" -24.194 31.959 -3.333
83 "MD" -27.208 30.409 -4.112
84 "MD" -29.815 27.615 -4.162
85 "MD" -32.24 25.542 -5.146
86 "MD" -34.836 23.375 -5.411
87 "MD" -36.631 19.849 -5.275
88 "MD" -38.02 16.807 -5.796
89 "MD" -39.271 13.925 -6.049
90 "MD" -40.344 11.046 -5.796
91 "MD" -40.823 7.495 -5.648
92 "MD" -42.016 4.188 -6.138
93 "MD" -42.583 1.139 -6.492
94 "MD" -42.414 -1.405 -7.781
95 "MD" -42.927 -4.796 -8.969
96 "MD" -41.952 -7.561 -10.375
97 "MD" -40.183 -11.505 -9.786
98 "MD" -38.479 -14.17 -9.963
99 "MD" -38.259 -18.019 -10.715
100 "MD" -37.008 -21.067 -12.093
101 "MD" -34.57 -23.402 -13.64
102 "MD" -31.317 -25.44 -12.459
103 "MD" -28.695 -27.478 -13.267
104 "MD" -27.072 -30.604 -12.495
105 "MD" -24.006 -32.831 -12.915
106 "MD" -21.048 -33.565 -11.079
107 "MD" -18.911 -38.014 -9.961
108 "MD" -15.461 -38.682 -10.224
109 "MD" -11.75 -39.755 -10.526
110 "MD" -8.193 -41.086 -11.691
111 "MD" -5.132 -42.01 -12.365
112 "MD" -2.634 -42.148 -13.631
113 "MD" 0.823 -43.248 -14.005
114 "MD" 3.808 -43.346 -15.395
115 "MD" 7.398 -43.791 -16.394
116 "MD" 10.23 -41.888 -17.471
117 "MD" 14.284 -42.299 -18.097
118 "MD" 16.665 -40.556 -17.879
119 "MD" 19.808 -38.217 -17.412
120 "MD" 22.996 -36.489 -17.454
121 "MD" 25.1 -33.962 -17.718
122 "MD" 28.713 -32.777 -17.802
123 "MD" 31.576 -30.174 -16.7
124 "MD" 33.531 -28.233 -15.729
125 "MD" 34.917 -24.883 -16.925
126 "MD" 37.356 -22.261 -18.203
127 "MD" 36.956 -19.177 -18.709
128 "MD" 38.077 -15.941 -20.524
129 "MD" 38.884 -12.464 -19.862
130 "MD" 38.827 -9.759 -21.047
131 "MD" 38.793 -5.964 -21.188
132 "MD" 39.297 -2.707 -22.229
133 "MD" 39.09 -0.141 -22.578
134 "MD" 38.917 3.421 -22.537
135 "MD" 39.569 6.734 -23.607
136 "MD" 38.149 9.693 -24.308
137 "MD" 37.784 13.112 -23.818
138 "MD" 36.927 15.608 -25.076
139 "MD" 34.776 19.324 -25.395
140 "MD" 33.894 22.659 -24.551
141 "MD" 32.642 25.488 -23.529
142 "MD" 33.311 28.648 -23.167
143 "MD" 31.946 31.445 -22.451
144 "MD" 30.736 35.367 -22.159
145 "MD" 30.397 38.837 -20.702
146 "MD" 29.881 41.828 -20.43
147 "MD" 28.422 45.192 -19.784
148 "MD" 28.616 48.455 -19.54
149 "MD" 26.659 52.16 -19.848
150 "MD" 26.318 55.401 -20.594
151 "MD" 26.673 58.394 -19.946
152 "MD" 25.337 61.17 -19.831
153 "MD" 25.005 65.075 -18.994
154 "MD" 23.541 67.992 -18.734
155 "MD" 22.66 71.103 -19.389
156 "MD" 22.528 74.822 -18.545
157 "MD" 21.444 78.429 -18.684
158 "MD" 20.158 81.224 -17.78
159 "MD" 18.824 84.293 -17.654
160 "MD" 17.55 86.798 -17.156
161 "MD" 18.747 90.805 -14.648
162 "MD" 17.645 92.739 -12.257
163 "MD" 16.574 95.433 -11.039
164 "MD" 17.006 98.479 -9.211
165 "MD" 17.218 102.552 -9.31
166 "MD" 16.664 105.466 -8.459
167 "MD" 14.305 108.513 -9.256
-19 "MD" 29.612 78.336 19.711
-18 "MD" 25.673 78.135 20.487
-17 "MD" 23.134 75.522 20.307
-16 "MD" 20.674 73.035 21.21
-15 "MD" 17.705 71.7 21.225
-14 "MD" 15.962 69.098 20.784
-13 "MD" 12.221 68.751 21.045
-12 "MD" 9.664 66.751 20.805
-11 "MD" 7.014 65.116 20.81
-10 "MD" 4.506 63.588 21.897
-9 "MD" 1.494 61.916 21.905
-8 "MD" -0.532 59.229 22.341
-7 "MD" -2.782 57.03 21.585
-6 "MD" -4.948 54.529 22.136
-5 "MD" -7.336 52.319 22.064
-4 "MD" -9.546 49.687 22.963
-3 "MD" -11.915 47.324 23.932
-2 "MD" -14.645 45.176 25.431
-1 "MD" -17.414 43.582 25.782
0 "MD" -19.647 41.877 25.099
1 "MD" -22.833 40.158 24.466
2 "MD" -25.674 38.481 23.1
3 "MD" -26.837 35.74 21.908
4 "MD" -28.885 33.229 21.162
5 "MD" -30.508 29.931 21.357
6 "MD" -31.38 26.65 21.739
7 "MD" -33.011 23.888 22.495
8 "MD" -35.32 21.809 22.411
9 "MD" -35.584 17.955 23.103
10 "MD" -37.027 14.812 22.434
11 "MD" -38.81 11.628 23.283
12 "MD" -39.586 9.025 23.376
13 "MD" -40.268 5.89 22.865
14 "MD" -39.565 2.349 21.944
15 "MD" -39.502 -1.458 22.587
16 "MD" -38.869 -4.701 20.616
17 "MD" -39.384 -8.451 19.769
18 "MD" -38.442 -11.21 19.588
19 "MD" -37.1 -14.544 17.95
20 "MD" -36.296 -17.651 19.006
21 "MD" -36.054 -20.482 17.245
22 "MD" -34.658 -23.516 15.641
23 "MD" -34.055 -26.24 13.942
24 "MD" -30.876 -28.458 13.637
25 "MD" -28.391 -30.836 14.388
26 "MD" -26.782 -33.266 12.706
27 "MD" -23.355 -35.811 13.992
28 "MD" -21.527 -38.406 13.991
29 "MD" -19.163 -41.603 15.381
30 "MD" -16.374 -44.426 16.08
31 "MD" -13.733 -46.096 16.34
32 "MD" -10.972 -48.51 15.961
33 "MD" -6.764 -47.813 14.92
34 "MD" -3.648 -47.247 14.553
35 "MD" -0.886 -45.918 14.971
36 "MD" 1.553 -44.161 13.608
37 "MD" 4.576 -43.277 13.861
38 "MD" 8.051 -42.41 13.252
39 "MD" 10.762 -39.922 12.888
40 "MD" 14.582 -38.784 13.072
41 "MD" 18.061 -37.834 13.596
42 "MD" 20.83 -35.952 13.737
43 "MD" 23.194 -33.439 13.483
44 "MD" 25.462 -31.199 14.202
45 "MD" 28.632 -29.469 13.906
46 "MD" 31.138 -26.155 12.719
47 "MD" 32.632 -24.227 11.966
48 "MD" 35.878 -21.788 11.329
49 "MD" 36.744 -19.128 10.507
50 "MD" 37.612 -15.378 10.298
51 "MD" 39.418 -12.511 9.656
52 "MD" 41.41 -9.882 8.177
53 "MD" 42.982 -6.72 7.493
54 "MD" 43.707 -4.446 6.275
55 "MD" 43.689 -0.937 6.345
56 "MD" 43.057 2.754 6.252
57 "MD" 41.97 6.175 5.748
58 "MD" 43.476 8.799 5.875
59 "MD" 42.209 12.148 5.212
60 "MD" 39.334 17.873 4.254
61 "MD" 37.363 20.456 3.793
62 "MD" 35.73 23.324 3.595
63 "MD" 33.915 26.059 3.361
64 "MD" 30.808 28.114 2.451
65 "MD" 29.329 30.844 1.165
66 "MD" 26.109 32.577 0.931
67 "MD" 23.009 33.917 1.429
68 "MD" 20.164 36.187 0.724
69 "MD" 16.379 37.407 0.246
70 "MD" 12.965 38.089 -0.217
71 "MD" 10.027 38.085 0.606
72 "MD" 6.375 39.542 0.097
73 "MD" 2.815 39.819 -0.747
74 "MD" -0.316 40.709 -1.229
75 "MD" -3.851 39.634 -0.605
76 "MD" -7.261 39.556 -1.588
77 "MD" -9.957 38.048 -1.572
78 "MD" -13.361 38.036 -0.668
79 "MD" -16.424 36.205 -1.323
80 "MD" -20.107 35.888 -2.73
81 "MD" -22.387 33.244 -1.829
82 "MD" -25.556 31.885 -2.246
83 "MD" -28.566 29.935 -2.331
84 "MD" -30.225 27.549 -3.511
85 "MD" -33.442 26.664 -5.022
86 "MD" -35.135 23.606 -4.672
87 "MD" -37.957 20.697 -4.566
88 "MD" -39.03 17.209 -4.805
89 "MD" -40.533 14.321 -4.789
90 "MD" -41.677 11.362 -4.858
91 "MD" -42.325 7.971 -4.533
92 "MD" -43.307 4.601 -5.098
93 "MD" -42.892 1.166 -5.575
94 "MD" -42.438 -2.264 -7.011
95 "MD" -42.457 -5.396 -7.524
96 "MD" -40.834 -9.629 -10.507
97 "MD" -39.692 -12.634 -10.432
98 "MD" -38.985 -15.648 -9.2
99 "MD" -38.353 -18.491 -9.143
100 "MD" -35.485 -20.784 -10.209
101 "MD" -33.838 -23.712 -11.848
102 "MD" -31.298 -25.897 -11.099
103 "MD" -29.306 -28.943 -11.499
104 "MD" -26.844 -30.816 -11.552
105 "MD" -24.356 -33.264 -12.039
106 "MD" -20.588 -33.293 -10.607
107 "MD" -17.836 -37.116 -9.745
108 "MD" -14.711 -38.279 -10.132
109 "MD" -11.437 -38.805 -10.154
110 "MD" -7.923 -40.157 -11.168
111 "MD" -5.024 -41.097 -11.611
112 "MD" -1.964 -41.736 -12.625
113 "MD" 1.487 -42.282 -12.665
114 "MD" 4.559 -43.652 -13.314
115 "MD" 7.354 -44.418 -14.028
116 "MD" 10.429 -44.094 -14.81
117 "MD" 13.943 -42.715 -15.06
118 "MD" 17.014 -40.751 -15.562
119 "MD" 20.117 -40.445 -15.197
120 "MD" 22.798 -38.043 -14.543
121 "MD" 25.701 -35.959 -15.343
122 "MD" 29.034 -34.172 -16.557
123 "MD" 30.281 -31.5 -15.401
124 "MD" 32.389 -28.42 -15.307
125 "MD" 33.807 -25.539 -16.25
126 "MD" 36.978 -23.211 -17.527
127 "MD" 37.798 -20.436 -17.965
128 "MD" 38.565 -17.335 -18.849
129 "MD" 38.118 -13.026 -18.991
130 "MD" 39.546 -10.466 -19.538
131 "MD" 39.74 -7.567 -20.543
132 "MD" 40.384 -3.882 -21.268
133 "MD" 40.078 -1.039 -21.516
134 "MD" 40.076 3.105 -20.943
135 "MD" 40.562 6.605 -21.551
136 "MD" 39.228 9.621 -21.877
137 "MD" 38.348 12.715 -22.75
138 "MD" 36.322 15.528 -23.374
139 "MD" 34.995 18.407 -24.768
140 "MD" 34.291 21.762 -23.8
141 "MD" 33.107 25.059 -24.063
142 "MD" 32.634 28.307 -23.415
143 "MD" 32.627 31.846 -23.02
144 "MD" 31.774 35.188 -23.695
145 "MD" 31.409 38.571 -23.972
146 "MD" 31.075 42.09 -23.891
147 "MD" 29.176 44.79 -23.258
148 "MD" 30.129 48.027 -23.846
149 "MD" 28.895 50.99 -22.724
150 "MD" 27.504 54.032 -23.269
151 "MD" 26.097 57.413 -22.601
152 "MD" 27.396 61.049 -22.954
153 "MD" 26.323 64.779 -22.596
154 "MD" 26.696 67.789 -21.907
155 "MD" 26.198 71.3 -21.605
156 "MD" 26.802 74.42 -19.919
157 "MD" 25.129 77.547 -20.209
158 "MD" 24.783 81.187 -20.937
159 "MD" 23.297 84.028 -20.953
160 "MD" 21.068 87.332 -20.831
161 "MD" 20.541 90.009 -19.333
162 "MD" 18.642 92.517 -19.008
163 "MD" 18.378 95.349 -18.335
164 "MD" 18.28 99.104 -17.13
165 "MD" 18.433 103.048 -17.945
166 "MD" 17.816 105.796 -18.767
167 "MD" 15.195 108.869 -20.257
-19 "MD" 30.652 75.603 25.079
-18 "MD" 26.463 74.728 25.667
-17 "MD" 24.529 71.86 24.694
-16 "MD" 22.192 69.592 24.911
-15 "MD" 19.784 67.534 25.235
-14 "MD" 17.297 65.331 27.092
-13 "MD" 14.55 63.863 27.587
-12 "MD" 11.73 62.075 27.293
-11 "MD" 9.168 59.994 29.15
-10 "MD" 6.636 58.089 28.421
-9 "MD" 3.821 56.423 27.616
-8 "MD" 1.561 54.019 26.491
-7 "MD" -1.063 51.818 27.311
-6 "MD" -3.228 50.188 25.934
-5 "MD" -5.228 48.042 26.13
-4 "MD" -8.094 45.693 26.652
-3 "MD" -10.387 43.594 26.651
-2 "MD" -14.61 42.864 27.219
-1 "MD" -16.931 41.584 27.26
0 "MD" -19.886 40.14 25.532
1 "MD" -23.371 39.224 24.311
2 "MD" -26.15 38.073 22.549
3 "MD" -27.528 35.16 21.779
4 "MD" -29.408 32.383 21.28
5 "MD" -31.021 29.444 21.54
6 "MD" -31.726 26.607 21.622
7 "MD" -33.452 23.638 22.073
8 "MD" -34.997 20.28 21.332
9 "MD" -36.555 17.785 21.555
10 "MD" -37.826 14.761 22.223
11 "MD" -39.014 11.807 22.19
12 "MD" -40.423 9.259 22.385
13 "MD" -41.09 5.534 21.93
14 "MD" -40.317 2.3 22.102
15 "MD" -40.579 -1.2 21.076
16 "MD" -40.235 -4.66 20.399
17 "MD" -41.432 -8.351 19.776
18 "MD" -38.721 -11.678 19.544
19 "MD" -38.363 -14.721 17.129
20 "MD" -36.552 -18.479 17.723
21 "MD" -35.666 -21.563 16.525
22 "MD" -33.067 -23.59 14.71
23 "MD" -32.123 -25.971 13.423
24 "MD" -30.178 -28.653 12.396
25 "MD" -28.228 -31.602 12.588
26 "MD" -26.281 -34.087 11.599
27 "MD" -22.857 -36.096 12.129
28 "MD" -21.258 -38.862 12.629
29 "MD" -18.984 -41.861 13.619
30 "MD" -15.867 -45.344 14.692
31 "MD" -13.519 -46.856 16.011
32 "MD" -10.415 -48.904 15.684
33 "MD" -6.567 -46.574 14.482
34 "MD" -3.013 -47.477 13.333
35 "MD" 0.211 -47.133 14.637
36 "MD" 2.622 -45.171 13.983
37 "MD" 5.35 -43.129 14.353
38 "MD" 8.203 -41.33 14.615
39 "MD" 11.38 -39.13 14.752
40 "MD" 14.737 -37.635 15.518
41 "MD" 17.584 -35.97 15.887
42 "MD" 20.939 -35.083 15.478
43 "MD" 24.73 -33.814 16.259
44 "MD" 26.092 -30.755 16.415
45 "MD" 28.451 -28.742 15.805
46 "MD" 30.222 -25.84 14.8
47 "MD" 32.715 -23.698 14.482
48 "MD" 36.079 -22.022 14.218
49 "MD" 36.894 -18.88 13.004
50 "MD" 37.446 -15.654 12.508
51 "MD" 38.402 -12.584 12.098
52 "MD" 39.968 -9.503 9.889
53 "MD" 41.668 -6.887 9.062
54 "MD" 42.061 -3.245 6.602
55 "MD" 42.416 0.155 6.312
56 "MD" 42.091 3.335 5.737
57 "MD" 41.771 6.25 6.246
58 "MD" 43.024 8.923 6.239
59 "MD" 41.688 13.391 5.057
60 "MD" 40.081 18.138 3.384
61 "MD" 37.444 20.729 3.14
62 "MD" 35.671 23.502 3.364
63 "MD" 33.587 26.315 2.56
64 "MD" 30.546 27.969 2.296
65 "MD" 28.944 30.487 1.304
66 "MD" 26.093 32.45 0.263
67 "MD" 23.002 33.983 1.503
68 "MD" 20.059 36.327 0.286
69 "MD" 17.13 37.262 0.204
70 "MD" 14.023 37.842 -0.006
71 "MD" 10.965 38.449 0.172
72 "MD" 7.966 38.946 -0.896
73 "MD" 4.509 40.265 -0.297
74 "MD" 1.139 39.808 -1.39
75 "MD" -2.422 39.497 -1.075
76 "MD" -5.882 39.035 -1.758
77 "MD" -8.989 38.564 -1.201
78 "MD" -12.343 38.288 -1.694
79 "MD" -15.549 36.903 -1.365
80 "MD" -19.655 36.215 -2.585
81 "MD" -21.683 33.678 -2.279
82 "MD" -24.85 32.705 -2.278
83 "MD" -27.632 30.586 -2.546
84 "MD" -30.181 27.66 -3.862
85 "MD" -32.629 26.315 -4.26
86 "MD" -34.759 23.602 -4.165
87 "MD" -37.393 20.858 -3.904
88 "MD" -38.794 17.578 -3.983
89 "MD" -40.429 14.695 -4.113
90 "MD" -41.861 11.677 -3.907
91 "MD" -42.263 7.944 -4.002
92 "MD" -42.609 4.717 -4.277
93 "MD" -42.731 1.286 -4.406
94 "MD" -41.673 -1.65 -5.957
95 "MD" -41.555 -4.665 -7.182
96 "MD" -41.199 -7.933 -8.381
97 "MD" -39.678 -11.195 -9.447
98 "MD" -38.42 -14.458 -8.946
99 "MD" -37.617 -17.674 -8.717
100 "MD" -35.47 -20.109 -10.111
101 "MD" -33.203 -23.323 -12.433
102 "MD" -30.285 -24.947 -11.999
103 "MD" -28.479 -28.124 -12.345
104 "MD" -26.571 -31.156 -11.663
105 "MD" -23.799 -33.237 -12.236
106 "MD" -20.088 -33.959 -10.646
107 "MD" -18.49 -37.327 -10.227
108 "MD" -15.415 -38.177 -10.056
109 "MD" -11.688 -38.928 -9.886
110 "MD" -7.922 -39.846 -11.194
111 "MD" -4.895 -41.92 -12.771
112 "MD" -1.704 -41.319 -11.871
113 "MD" 2.02 -43.126 -11.826
114 "MD" 4.915 -43.815 -13.118
115 "MD" 8.698 -45.303 -12.592
116 "MD" 11.635 -44.517 -12.822
117 "MD" 14.151 -42.19 -12.141
118 "MD" 16.912 -40.49 -12.635
119 "MD" 19.948 -39.62 -11.24
120 "MD" 22.022 -36.538 -12.431
121 "MD" 25.564 -35.4 -13.922
122 "MD" 29.049 -33.882 -14.754
123 "MD" 31.129 -31.322 -13.526
124 "MD" 33.621 -29.196 -13.173
125 "MD" 35.702 -26.623 -14.092
126 "MD" 38.063 -24.069 -15.565
127 "MD" 38.579 -21.124 -16.949
128 "MD" 38.683 -17.43 -18.291
129 "MD" 40.138 -14.797 -17.377
130 "MD" 39.696 -11.291 -19.068
131 "MD" 39.879 -7.989 -19.629
132 "MD" 40.429 -5.201 -21.694
133 "MD" 39.459 -1.82 -20.733
134 "MD" 39.81 1.489 -22.351
135 "MD" 40.533 4.972 -23.635
136 "MD" 39.272 7.819 -24.609
137 "MD" 40.262 11.359 -25.448
138 "MD" 39.312 14.141 -25.585
139 "MD" 37.099 17.158 -25.098
140 "MD" 34.207 20.36 -24.314
141 "MD" 33.647 23.159 -24.877
142 "MD" 33.056 26.881 -23.963
143 "MD" 33.47 30.039 -23.807
144 "MD" 31.504 33.103 -24.127
145 "MD" 30.827 36.333 -24.486
146 "MD" 30.766 40.45 -24.266
147 "MD" 30.371 43.801 -24.66
148 "MD" 30.404 46.95 -24.911
149 "MD" 27.612 50.252 -24.332
150 "MD" 26.852 52.95 -25.055
151 "MD" 25.425 56.522 -24.611
152 "MD" 25.106 59.464 -25.094
153 "MD" 24.991 62.868 -25.082
154 "MD" 25.108 65.999 -24.867
155 "MD" 23.105 69.705 -27.126
156 "MD" 23.825 72.813 -25.836
157 "MD" 23.831 76.529 -26.379
158 "MD" 24.085 79.996 -27.541
159 "MD" 24.654 82.836 -27.68
160 "MD" 26.471 85.931 -26.857
161 "MD" 26.541 88.941 -27.292
162 "MD" 26.789 92.425 -28.025
163 "MD" 28.268 95.641 -28.428
164 "MD" 30.019 98.749 -27.702
165 "MD" 32.199 101.206 -27.385
166 "MD" 33.731 104.053 -27.284
167 "MD" 33.077 108.101 -28.33
-19 "MD" 29.156 80.854 33.324
-18 "MD" 25.474 79.721 34.065
-17 "MD" 23.13 76.982 33.529
-16 "MD" 21.257 74.079 33.966
-15 "MD" 19.104 71.524 33.898
-14 "MD" 15.866 69.446 33.666
-13 "MD" 12.874 68.027 32.777
-12 "MD" 9.967 66.076 32.777
-11 "MD" 7.418 63.987 32.906
-10 "MD" 4.671 62.701 30.669
-9 "MD" 2.085 61.296 30.014
-8 "MD" -0.198 59.336 27.512
-7 "MD" -2.508 56.131 27.477
-6 "MD" -4.965 54.981 25.871
-5 "MD" -7.306 52.452 25.31
-4 "MD" -9.153 50.279 24.138
-3 "MD" -12.002 48.68 24.144
-2 "MD" -15.451 46.891 23.765
-1 "MD" -18.062 45.32 23.091
0 "MD" -21.963 43.604 22.71
1 "MD" -24.69 41.913 22.059
2 "MD" -25.745 39.196 21.559
3 "MD" -28.16 36.735 20.289
4 "MD" -29.21 33.508 19.77
5 "MD" -31 30.947 20.782
6 "MD" -32.128 27.68 20.942
7 "MD" -33.833 24.861 21.514
8 "MD" -35.413 22.024 22.073
9 "MD" -36.392 19.622 23.252
10 "MD" -39.268 16.89 23.976
11 "MD" -39.882 13.068 23.677
12 "MD" -40.669 10.086 24.1
13 "MD" -40.491 6.858 22.437
14 "MD" -40.948 3.783 21.31
15 "MD" -39.793 0.264 20.255
16 "MD" -40.691 -3.014 20.149
17 "MD" -39.527 -6.81 18.552
18 "MD" -40.052 -10.125 17.92
19 "MD" -38.524 -13.209 17.941
20 "MD" -38.234 -16.758 17.66
21 "MD" -37.944 -19.44 16.839
22 "MD" -36.233 -22.398 15.575
23 "MD" -34.279 -25.656 14.463
24 "MD" -33.042 -28.405 14.194
25 "MD" -30.169 -29.979 15.198
26 "MD" -27.766 -32.573 14.256
27 "MD" -25.262 -34.615 14.175
28 "MD" -22.641 -36.619 13.901
29 "MD" -20.168 -39.9 14.572
30 "MD" -18.212 -43.234 13.419
31 "MD" -15.924 -45.412 13.397
32 "MD" -13.794 -47.662 12.08
33 "MD" -9.632 -47.268 11.003
34 "MD" -6.696 -47.033 10.319
35 "MD" -2.874 -47.707 9.831
36 "MD" 0.417 -45.398 10.169
37 "MD" 3.085 -43.149 11.235
38 "MD" 6.82 -42.347 11.323
39 "MD" 9.453 -41.434 11.692
40 "MD" 13.291 -40.071 12.762
41 "MD" 16.864 -38.509 13.605
42 "MD" 19.772 -37.2 13.292
43 "MD" 22.305 -35.297 13.259
44 "MD" 23.365 -31.19 13.518
45 "MD" 27.066 -30.159 12.186
46 "MD" 28.996 -27.177 11.315
47 "MD" 32.545 -25.218 11.355
48 "MD" 35.018 -23.25 11.064
49 "MD" 35.93 -19.844 10.507
50 "MD" 37.375 -16.623 9.737
51 "MD" 39.153 -13.897 9.036
52 "MD" 40.557 -10.847 8.388
53 "MD" 41.909 -7.844 8.092
54 "MD" 42.216 -4.988 5.834
55 "MD" 42.701 -1.172 4.985
56 "MD" 41.779 2.238 4.896
57 "MD" 41.839 5.174 4.113
58 "MD" 43.406 8.337 5.221
59 "MD" 41.869 11.622 5.021
60 "MD" 40.288 17.362 4.986
61 "MD" 37.836 20.846 5.168
62 "MD" 35.883 23.642 5.137
63 "MD" 33.426 25.904 4.895
64 "MD" 30.346 27.313 4.133
65 "MD" 28.486 30.747 3.044
66 "MD" 26.025 32.548 2.474
67 "MD" 23 33.496 3.04
68 "MD" 20.288 36.09 2.849
69 "MD" 17.353 37.249 2.136
70 "MD" 13.969 37.286 1.528
71 "MD" 10.366 38.226 1.793
72 "MD" 7.402 38.482 0.064
73 "MD" 3.529 39.688 0.723
74 "MD" 0.28 39.2 -0.28
75 "MD" -3.154 39.943 -1.28
76 "MD" -6.064 39.322 -1.711
77 "MD" -9.042 38.806 -0.855
78 "MD" -12.631 38.149 -1.962
79 "MD" -15.826 37.995 -1.655
80 "MD" -19.035 36.825 -2.953
81 "MD" -21.807 33.794 -2.384
82 "MD" -25.15 32.506 -2.161
83 "MD" -27.411 30.232 -3.544
84 "MD" -30.683 29.335 -4.079
85 "MD" -32.651 27.138 -4.916
86 "MD" -34.331 24.443 -5.66
87 "MD" -36.786 22.389 -6.298
88 "MD" -38.289 19.462 -6.118
89 "MD" -39.501 16.448 -6.396
90 "MD" -41.219 13.115 -6.509
91 "MD" -41.626 8.94 -7.143
92 "MD" -42.905 5.453 -7.228
93 "MD" -42.439 2.026 -7.689
94 "MD" -42.205 -0.301 -8.193
95 "MD" -43.622 -3.519 -8.693
96 "MD" -41.909 -6.755 -10.069
97 "MD" -40.018 -9.818 -10.372
98 "MD" -38.848 -12.992 -9.695
99 "MD" -38.078 -16.828 -8.939
100 "MD" -35.828 -19.563 -9.857
101 "MD" -34.424 -22.839 -11.497
102 "MD" -31.702 -25.288 -11.017
103 "MD" -30.067 -28.613 -10.667
104 "MD" -27.477 -30.96 -10.607
105 "MD" -23.359 -32.281 -10.635
106 "MD" -20.769 -33.646 -9.852
107 "MD" -18.773 -36.923 -10.847
108 "MD" -15.808 -38.243 -10.651
109 "MD" -12.112 -39.242 -11.044
110 "MD" -8.269 -41.062 -12.182
111 "MD" -5.831 -42.424 -13.564
112 "MD" -2.131 -41.867 -12.534
113 "MD" 0.766 -43.037 -12.746
114 "MD" 3.969 -43.21 -14.47
115 "MD" 7.735 -45.276 -14.298
116 "MD" 10.777 -45.111 -14.315
117 "MD" 13.667 -42.358 -13.597
118 "MD" 16.401 -40.825 -14.174
119 "MD" 19.288 -38.611 -13.9
120 "MD" 22.507 -37.339 -13.615
121 "MD" 24.713 -33.9 -14.163
122 "MD" 27.158 -33.551 -17.29
123 "MD" 29.564 -30.791 -15.898
124 "MD" 31.935 -29.009 -15.966
125 "MD" 33.488 -25.861 -17.236
126 "MD" 35.001 -22.906 -18.383
127 "MD" 36.97 -20.358 -20.408
128 "MD" 37.155 -17.237 -20.599
129 "MD" 37.486 -12.684 -21.158
130 "MD" 38.308 -9.802 -21.932
131 "MD" 38.974 -7.25 -22.491
132 "MD" 39.233 -3.649 -22.826
133 "MD" 39.294 -0.217 -24.351
134 "MD" 39.922 3.385 -23.017
135 "MD" 39.697 6.564 -23.917
136 "MD" 38.428 9.424 -24.222
137 "MD" 38.935 12.587 -24.91
138 "MD" 37.936 15.511 -24.669
139 "MD" 35.507 18.863 -24.298
140 "MD" 35.026 21.986 -23.717
141 "MD" 34.616 24.707 -23.001
142 "MD" 33.776 28.21 -22.942
143 "MD" 33.04 31.265 -22.05
144 "MD" 31.847 34.89 -21.27
145 "MD" 31.262 37.965 -22.296
146 "MD" 31.432 41.324 -22.275
147 "MD" 29.931 44.474 -22.295
148 "MD" 31.258 48.354 -23.66
149 "MD" 31.016 51.64 -22.605
150 "MD" 30.609 54.686 -24.402
151 "MD" 29.804 58.318 -24.107
152 "MD" 30.593 61.765 -23.204
153 "MD" 31.2 65.539 -22.383
154 "MD" 31.503 68.266 -22.084
155 "MD" 31.7 71.239 -23.945
156 "MD" 33.029 74.582 -24.257
157 "MD" 32.879 77.476 -25.836
158 "MD" 31.656 80.635 -26.52
159 "MD" 30.493 83.504 -27.48
160 "MD" 28.822 86.219 -29.499
161 "MD" 28.559 90.059 -28.225
162 "MD" 26.549 92.466 -29.338
163 "MD" 25.56 95.695 -28.686
164 "MD" 24.794 99.273 -28.536
165 "MD" 25.03 103.124 -29.128
166 "MD" 24.803 106.363 -30.283
167 "MD" 23.405 108.073 -33.018
-19 "MD" 13.433 93.464 37.119
-18 "MD" 9.64 91.81 35.928
-17 "MD" 9.01 89.219 34.22
-16 "MD" 7.11 86.075 34.22
-15 "MD" 6.096 83.86 32.419
-14 "MD" 3.462 82.207 31.008
-13 "MD" 2.338 79.219 29.443
-12 "MD" -0.017 77.023 26.717
-11 "MD" -1.946 73.858 26.813
-10 "MD" -3.876 71.651 25.401
-9 "MD" -6.489 70.031 23.479
-8 "MD" -7.091 66.514 22.311
-7 "MD" -8.677 64.126 20.443
-6 "MD" -10.684 61.807 19.706
-5 "MD" -12.423 58.935 20.019
-4 "MD" -13.773 56.058 19.508
-3 "MD" -15.418 53.14 20.116
-2 "MD" -17.386 50.485 21.159
-1 "MD" -20.045 47.79 18.689
0 "MD" -22.579 45.039 19.937
1 "MD" -23.963 42.936 18.828
2 "MD" -26.833 40.588 18.33
3 "MD" -27.93 37.013 19.485
4 "MD" -30.112 34.028 18.98
5 "MD" -30.668 30.876 19.491
6 "MD" -31.42 27.859 19.246
7 "MD" -32.241 24.9 20.166
8 "MD" -35.13 22.295 19.714
9 "MD" -35.262 18.789 21.032
10 "MD" -36.715 16.151 22.073
11 "MD" -37.1 13.016 21.705
12 "MD" -38.157 10.026 21.651
13 "MD" -39.652 6.553 21.236
14 "MD" -39.443 2.874 20.725
15 "MD" -40.117 -0.953 21.192
16 "MD" -39.833 -3.897 21.119
17 "MD" -39.722 -7.099 20.32
18 "MD" -39.836 -10.392 18.871
19 "MD" -37.953 -13.208 18.591
20 "MD" -37.879 -16.383 17.992
21 "MD" -37.947 -19.887 17.074
22 "MD" -36.171 -22.517 16.566
23 "MD" -33.848 -24.59 13.916
24 "MD" -31.624 -27.222 13.384
25 "MD" -29.695 -29.714 14.293
26 "MD" -27.493 -32.224 12.97
27 "MD" -24.444 -33.877 12.656
28 "MD" -21.788 -36.143 12.06
29 "MD" -20.121 -39.012 12.304
30 "MD" -18.776 -42.748 13.068
31 "MD" -15.685 -44.591 13.251
32 "MD" -12.862 -46.545 12.582
33 "MD" -9.076 -45.994 11.745
34 "MD" -6.114 -45.711 12.178
35 "MD" -2.592 -46.004 12.516
36 "MD" 0.488 -44.153 12.175
37 "MD" 3.515 -42.428 12.188
38 "MD" 7.012 -41.317 12.092
39 "MD" 10.005 -39.843 12.165
40 "MD" 13.739 -38.95 12.08
41 "MD" 17.206 -37.461 12.219
42 "MD" 19.996 -35.539 11.988
43 "MD" 22.436 -34.001 13.389
44 "MD" 24.582 -32.049 13.449
45 "MD" 27.737 -30.421 12.941
46 "MD" 30.036 -27.239 13.52
47 "MD" 32.106 -25.063 13.775
48 "MD" 35.023 -21.732 12.241
49 "MD" 36.855 -19.684 10.45
50 "MD" 37.78 -15.828 10.046
51 "MD" 38.876 -13.088 10.377
52 "MD" 41.282 -10.529 9.498
53 "MD" 42.652 -7.336 8.481
54 "MD" 42.461 -4.374 6.155
55 "MD" 42.617 -1.214 5.894
56 "MD" 42.537 2.197 5.091
57 "MD" 42.239 5.587 5.171
58 "MD" 43.254 8.541 5.44
59 "MD" 42.443 11.784 5.622
60 "MD" 40.157 17.933 4.894
61 "MD" 38.073 20.067 5.593
62 "MD" 36.661 23.045 5.267
63 "MD" 34.072 25.377 4.425
64 "MD" 31.214 27.705 4.373
65 "MD" 29.381 30.231 3.072
66 "MD" 26.772 31.809 2.734
67 "MD" 24.053 32.881 3.255
68 "MD" 20.685 35.183 2.706
69 "MD" 17.317 36.593 2.513
70 "MD" 13.9 37.648 1.791
71 "MD" 10.499 38.021 1.887
72 "MD" 7.32 39.752 0.96
73 "MD" 3.939 39.757 0.541
74 "MD" 1.078 40.414 -0.068
75 "MD" -2.632 38.761 -0.257
76 "MD" -5.465 38.642 -2.248
77 "MD" -8.759 38.192 -2.253
78 "MD" -12.235 38.207 -3.016
79 "MD" -15.462 37.065 -2.939
80 "MD" -18.808 36.693 -3.92
81 "MD" -21.412 33.9 -3.567
82 "MD" -24.427 32.443 -3.9
83 "MD" -28.043 31.204 -4.414
84 "MD" -30.061 28.362 -5.827
85 "MD" -32.143 25.918 -6.209
86 "MD" -34.994 23.861 -6.315
87 "MD" -37.062 21.566 -6.513
88 "MD" -38.311 17.953 -6.017
89 "MD" -39.72 14.773 -6.219
90 "MD" -41.803 12.217 -6.846
91 "MD" -41.979 8.498 -6.144
92 "MD" -43.055 5.274 -6.128
93 "MD" -42.669 2.206 -7.347
94 "MD" -44.147 -0.563 -7.547
95 "MD" -43.735 -3.918 -8.722
96 "MD" -42.458 -7.369 -9.529
97 "MD" -41.002 -10.275 -9.48
98 "MD" -38.568 -13.888 -9.469
99 "MD" -38.044 -17.188 -9.036
100 "MD" -36.141 -19.618 -10.308
101 "MD" -34.505 -22.677 -11.777
102 "MD" -31.655 -24.838 -10.856
103 "MD" -30.489 -28.092 -10.843
104 "MD" -27.423 -29.851 -11.753
105 "MD" -24.648 -31.607 -12.631
106 "MD" -21.02 -33.056 -11.638
107 "MD" -18.962 -36.837 -11.514
108 "MD" -15.375 -37.596 -11.764
109 "MD" -12.19 -38.562 -12.395
110 "MD" -8.861 -39.595 -12.609
111 "MD" -6.38 -41.555 -14.255
112 "MD" -2.621 -41.788 -13.866
113 "MD" 0.288 -42.898 -14.846
114 "MD" 3.278 -44.501 -14.476
115 "MD" 6.603 -45.419 -14.481
116 "MD" 10.067 -45.252 -14.766
117 "MD" 12.83 -43.375 -14.075
118 "MD" 16.047 -41.363 -14.048
119 "MD" 19.163 -39.647 -14.208
120 "MD" 21.575 -37.613 -13.716
121 "MD" 24.855 -36.24 -14.38
122 "MD" 27.778 -34.511 -15.792
123 "MD" 28.842 -30.977 -14.936
124 "MD" 30.811 -28.019 -15.512
125 "MD" 33.033 -25.813 -16.244
126 "MD" 36.11 -23.403 -18.011
127 "MD" 36.687 -20.147 -18.782
128 "MD" 37.216 -16.369 -18.586
129 "MD" 37.493 -12.945 -20.36
130 "MD" 38.666 -10.304 -19.581
131 "MD" 39.276 -7.213 -20.152
132 "MD" 39.624 -3.383 -20.507
133 "MD" 39.487 -0.368 -21.77
134 "MD" 40.131 3.017 -21.511
135 "MD" 40.543 6.628 -22.261
136 "MD" 38.171 9.568 -22.548
137 "MD" 38.737 12.838 -23.39
138 "MD" 36.795 15.233 -23.17
139 "MD" 34.822 18.841 -24.117
140 "MD" 34.21 22.102 -23.222
141 "MD" 32.434 24.355 -23.82
142 "MD" 32.448 28.204 -23.136
143 "MD" 31.824 30.942 -21.299
144 "MD" 30.416 34.037 -21.735
145 "MD" 29.096 37.204 -22.545
146 "MD" 28.158 40.413 -21.917
147 "MD" 25.676 43.026 -21.312
148 "MD" 26.177 46.413 -22.752
149 "MD" 25.909 49.731 -22.566
150 "MD" 25.558 53.304 -24.38
151 "MD" 25.818 57 -24.358
152 "MD" 25.535 60.432 -25.584
153 "MD" 24.128 63.548 -25.2
154 "MD" 24.486 67.078 -24.901
155 "MD" 23.032 70.199 -25.616
156 "MD" 22.385 73.798 -25.367
157 "MD" 21.399 76.651 -26.511
158 "MD" 19.59 79.533 -28.113
159 "MD" 18.29 82.526 -28.459
160 "MD" 17.485 86.057 -28.145
161 "MD" 14.816 88.449 -29.722
162 "MD" 14.417 91.332 -30.301
163 "MD" 13.146 94.3 -30.616
164 "MD" 13.246 97.723 -31.894
165 "MD" 14.039 101.469 -33.012
166 "MD" 14.15 104.454 -34.311
167 "MD" 10.046 105.807 -36.624
-19 "MD" 19.078 92.687 29.595
-18 "MD" 16.02 90.253 29.563
-17 "MD" 14.729 86.948 29.011
-16 "MD" 13.315 84.356 28.403
-15 "MD" 12.117 81.291 28.084
-14 "MD" 9.62 78.946 28.263
-13 "MD" 8.062 76.073 27.67
-12 "MD" 6.279 73.394 27.014
-11 "MD" 4.546 70.527 27.398
-10 "MD" 2.098 68.567 25.511
-9 "MD" -0.207 66.275 23.555
-8 "MD" -1.927 64.027 22.504
-7 "MD" -3.51 61.323 21.821
-6 "MD" -5.652 58.998 21.182
-5 "MD" -7.102 56.202 20.423
-4 "MD" -8.879 53.667 20.725
-3 "MD" -10.791 50.786 21.144
-2 "MD" -13.822 49.22 21.916
-1 "MD" -16.655 47.058 22.6
0 "MD" -19.437 45.272 22.674
1 "MD" -21.629 41.974 21.275
2 "MD" -23.866 40.178 21.192
3 "MD" -25.976 37.934 21.472
4 "MD" -26.262 34.179 21.881
5 "MD" -27.981 31.866 22.134
6 "MD" -29.736 28.51 21.563
7 "MD" -31.291 25.612 21.754
8 "MD" -33.167 22.451 21.888
9 "MD" -34.562 19.126 23.142
10 "MD" -35.136 16.034 23.628
11 "MD" -36.183 12.941 23.434
12 "MD" -37.285 10.029 23.66
13 "MD" -37.814 6.604 22.775
14 "MD" -38.121 2.996 21.71
15 "MD" -38.235 -0.072 21.43
16 "MD" -39.853 -2.985 21.088
17 "MD" -39.427 -6.889 19.93
18 "MD" -39.357 -10.032 18.937
19 "MD" -37.824 -13.389 18.128
20 "MD" -36.899 -16.808 18.181
21 "MD" -36.689 -19.524 16.56
22 "MD" -35.655 -22.355 14.437
23 "MD" -35.171 -25.668 12.698
24 "MD" -33.56 -28.71 12.865
25 "MD" -31.168 -30.997 13.601
26 "MD" -28.716 -33.407 12.861
27 "MD" -26.199 -36.188 12.806
28 "MD" -24.257 -38.362 12.899
29 "MD" -21.918 -40.702 12.553
30 "MD" -19.249 -44.438 12.665
31 "MD" -16.415 -46.709 13.753
32 "MD" -13.032 -47.542 13.348
33 "MD" -7.109 -47.136 13.528
34 "MD" -3.757 -47.204 14.317
35 "MD" -0.6 -47.166 13.366
36 "MD" 2.011 -44.55 12.929
37 "MD" 5.419 -43.578 14.507
38 "MD" 8.454 -41.7 13.419
39 "MD" 10.743 -39.577 14.368
40 "MD" 13.725 -38.267 15.045
41 "MD" 16.563 -36.908 15.853
42 "MD" 19.682 -35.171 14.9
43 "MD" 21.997 -31.94 15.661
44 "MD" 24.287 -30.237 15.301
45 "MD" 27.444 -28.552 14.62
46 "MD" 29.352 -26.241 14.389
47 "MD" 32.458 -24.03 13.652
48 "MD" 35.429 -22.646 12.864
49 "MD" 36.974 -19.11 11.378
50 "MD" 37.303 -16.027 10.62
51 "MD" 38.602 -12.486 10.576
52 "MD" 40.844 -9.838 9.102
53 "MD" 41.998 -6.703 8.434
54 "MD" 42.355 -3.856 6.271
55 "MD" 42.44 -0.574 5.599
56 "MD" 42.354 2.642 5.062
57 "MD" 41.525 5.999 4.582
58 "MD" 43.239 10.031 5.327
59 "MD" 41.857 13.631 5.032
60 "MD" 40.366 18.89 2.735
61 "MD" 37.803 21.256 3.821
62 "MD" 36.071 24.087 3.99
63 "MD" 33.596 27.136 3.528
64 "MD" 30.762 28.502 2.753
65 "MD" 28.775 30.612 1.722
66 "MD" 25.62 32.409 1.409
67 "MD" 22.361 33.959 1.214
68 "MD" 20.188 36.655 2.388
69 "MD" 16.631 36.204 0.671
70 "MD" 13.346 38.147 0.044
71 "MD" 10.101 38.495 0.609
72 "MD" 6.947 40.229 0.74
73 "MD" 3.603 40.487 0.413
74 "MD" 0.766 41.314 0.511
75 "MD" -2.801 39.732 -0.583
76 "MD" -5.997 38.365 -0.781
77 "MD" -9.666 38.711 -0.513
78 "MD" -13.404 38.705 -0.895
79 "MD" -16.178 37.197 -0.73
80 "MD" -20.819 36.272 -1.703
81 "MD" -23.084 33.759 -1.415
82 "MD" -25.859 32.54 -1.683
83 "MD" -29.126 30.978 -2.086
84 "MD" -31.127 27.772 -2.19
85 "MD" -33.092 25.787 -3.303
86 "MD" -35.019 23.444 -2.816
87 "MD" -37.885 20.534 -3.855
88 "MD" -39.464 17.589 -3.367
89 "MD" -39.93 14.034 -4.024
90 "MD" -41.845 11.446 -4.634
91 "MD" -42.684 7.802 -4.607
92 "MD" -43.338 4.497 -6.231
93 "MD" -44.547 1.593 -4.957
94 "MD" -44.908 -1.474 -6.573
95 "MD" -43.932 -4.625 -8.201
96 "MD" -42.959 -7.506 -9.156
97 "MD" -40.576 -9.537 -8.886
98 "MD" -38.419 -12.744 -10.212
99 "MD" -38.156 -16.163 -10.662
100 "MD" -35.812 -19.255 -11.608
101 "MD" -34.22 -22.076 -12.698
102 "MD" -31.63 -23.937 -12.134
103 "MD" -30.36 -27.152 -11.312
104 "MD" -27.734 -29.779 -11.514
105 "MD" -24.596 -31.377 -12.285
106 "MD" -21.098 -32.161 -10.717
107 "MD" -19.203 -36.05 -10.028
108 "MD" -16.003 -36.757 -10.457
109 "MD" -12.935 -38.287 -10.941
110 "MD" -9.695 -38.793 -11.678
111 "MD" -7.054 -41.336 -12.774
112 "MD" -3.647 -41.593 -12.582
113 "MD" -0.384 -42.994 -12.645
114 "MD" 3.015 -44.17 -12.733
115 "MD" 6.774 -45.38 -13.777
116 "MD" 9.281 -43.771 -14.34
117 "MD" 12.869 -44.099 -15.344
118 "MD" 15.805 -43.013 -14.995
119 "MD" 18.338 -40.173 -14.509
120 "MD" 21.529 -37.923 -14.526
121 "MD" 24.553 -35.73 -14.616
122 "MD" 27.832 -34.855 -16.132
123 "MD" 30.071 -32.707 -14.909
124 "MD" 32.4 -30.629 -14.21
125 "MD" 34.896 -28.04 -14.45
126 "MD" 37.059 -24.918 -15.676
127 "MD" 37.633 -21.591 -17.197
128 "MD" 38.058 -17.604 -18.791
129 "MD" 38.213 -14.379 -18.411
130 "MD" 39.162 -11.535 -19.642
131 "MD" 41.183 -8.723 -19.546
132 "MD" 41.173 -5.235 -20.368
133 "MD" 40.989 -2.147 -21.32
134 "MD" 41.085 1.174 -20.884
135 "MD" 41.094 4.483 -21.321
136 "MD" 38.885 7.774 -22.253
137 "MD" 39.025 10.438 -23.266
138 "MD" 37.605 13.6 -23.718
139 "MD" 34.837 16.965 -24.558
140 "MD" 33.189 19.829 -24.873
141 "MD" 33.933 23.521 -24.723
142 "MD" 32.676 26.602 -24.615
143 "MD" 32.567 29.844 -25.11
144 "MD" 31.218 32.888 -24.676
145 "MD" 30.597 36.169 -25.381
146 "MD" 30.051 39.701 -25.06
147 "MD" 28.265 43.388 -24.378
148 "MD" 28.575 46.519 -25.202
149 "MD" 27.681 49.731 -24.382
150 "MD" 26.477 52.685 -25.803
151 "MD" 25.738 55.973 -25.758
152 "MD" 26.288 59.341 -26.161
153 "MD" 26.464 62.698 -26.165
154 "MD" 26.902 65.572 -27.425
155 "MD" 27.337 68.672 -27.498
156 "MD" 27.763 71.801 -27.853
157 "MD" 26.961 75.144 -28.999
158 "MD" 25.254 78.35 -30.213
159 "MD" 24.412 81.244 -30.267
160 "MD" 23.221 84.716 -30.399
161 "MD" 23.182 87.624 -31.911
162 "MD" 20.934 89.89 -32.213
163 "MD" 20.258 93.938 -33.128
164 "MD" 19.986 97.657 -33.85
165 "MD" 18.629 100.46 -35.454
166 "MD" 19.063 103.189 -36.378
167 "MD" 16.934 108.121 -36.878
-19 "MD" 9.266 98.041 25.793
-18 "MD" 4.855 95.33 24.971
-17 "MD" 3.27 92.855 24.504
-16 "MD" 1.6 90.092 24.331
-15 "MD" -0.165 87.114 24.626
-14 "MD" -1.842 84.026 25.398
-13 "MD" -3.203 81.432 24.66
-12 "MD" -5.099 78.867 24.845
-11 "MD" -6.671 75.814 24.951
-10 "MD" -9.661 73.539 23.151
-9 "MD" -11.47 71.152 21.388
-8 "MD" -12.793 69.047 19.453
-7 "MD" -15.784 67.361 18.488
-6 "MD" -17.249 64.103 17.864
-5 "MD" -18.738 61.239 18.279
-4 "MD" -20.34 58.247 19.26
-3 "MD" -21.938 55.74 18.821
-2 "MD" -23.666 53.047 20.082
-1 "MD" -24.423 49.597 18.39
0 "MD" -26.385 47.145 18.553
1 "MD" -27.575 43.241 19.17
2 "MD" -28.581 40.219 18.907
3 "MD" -30.454 37.029 18.064
4 "MD" -31.007 34.431 18.828
5 "MD" -31.937 31.026 18.339
6 "MD" -33.104 28.233 19.075
7 "MD" -33.864 25.214 20.374
8 "MD" -34.939 22.175 20.54
9 "MD" -36.066 19.299 20.852
10 "MD" -37.917 16.375 20.556
11 "MD" -39.809 13.403 21.628
12 "MD" -39.902 10.089 21.499
13 "MD" -40.789 6.519 21.253
14 "MD" -39.756 3.27 20.819
15 "MD" -40.021 -0.616 21.143
16 "MD" -39.559 -3.76 20.086
17 "MD" -40.382 -6.778 19.463
18 "MD" -39.593 -9.461 19.657
19 "MD" -37.829 -12.612 18.835
20 "MD" -37.59 -16.065 18.133
21 "MD" -36.942 -19.644 16.473
22 "MD" -34.97 -22.116 15.802
23 "MD" -33.904 -24.576 13.283
24 "MD" -31.586 -26.832 13
25 "MD" -29.421 -29.161 11.702
26 "MD" -27.397 -31.725 13.351
27 "MD" -25.652 -34.122 13.632
28 "MD" -22.609 -36.094 12.722
29 "MD" -20.469 -38.903 12.743
30 "MD" -19.068 -42.542 13.706
31 "MD" -16.282 -44.655 14.219
32 "MD" -13.961 -46.168 13.37
33 "MD" -8.976 -47.027 13.563
34 "MD" -5.344 -46.841 14.144
35 "MD" -1.696 -46.909 13.978
36 "MD" 0.892 -44.921 14.038
37 "MD" 3.928 -42.769 13.629
38 "MD" 7.749 -41.635 13.741
39 "MD" 10.573 -40.213 13.3
40 "MD" 13.619 -39.086 13.833
41 "MD" 17.267 -37.707 14.686
42 "MD" 19.676 -35.723 13.868
43 "MD" 22.338 -33.585 14.047
44 "MD" 24.68 -31.648 14.39
45 "MD" 27.197 -29.329 14.449
46 "MD" 29.645 -26.427 14.217
47 "MD" 31.953 -23.86 12.919
48 "MD" 34.967 -22.453 12.428
49 "MD" 36.682 -19.759 11.585
50 "MD" 37.485 -16.34 11.903
51 "MD" 38.168 -12.765 10.984
52 "MD" 39.386 -9.741 10.126
53 "MD" 40.694 -6.506 8.92
54 "MD" 41.856 -3.791 6.635
55 "MD" 42.163 -0.35 5.096
56 "MD" 43.161 2.502 4.558
57 "MD" 41.818 5.889 4.155
58 "MD" 43.27 9.487 4.638
59 "MD" 41.638 12.975 4.487
60 "MD" 39.39 18.498 4.023
61 "MD" 37.728 21.481 3.871
62 "MD" 36.26 24.493 4.522
63 "MD" 34.23 27.106 3.961
64 "MD" 30.932 27.902 3.705
65 "MD" 28.731 30.503 2.562
66 "MD" 25.92 31.78 2.004
67 "MD" 23.18 33.774 1.464
68 "MD" 19.924 36.038 1.497
69 "MD" 16.923 37.258 1.07
70 "MD" 13.75 38.774 0.601
71 "MD" 10.388 38.377 0.539
72 "MD" 7.117 39.231 0.286
73 "MD" 3.506 39.151 -1.093
74 "MD" 0.758 38.918 -1.687
75 "MD" -2.987 38.731 -1.21
76 "MD" -5.906 38.159 -2.509
77 "MD" -9.397 38.246 -2.039
78 "MD" -12.931 38.26 -2.348
79 "MD" -15.975 37.381 -1.742
80 "MD" -19.278 36.351 -3.326
81 "MD" -21.775 33.751 -3.04
82 "MD" -24.684 32.793 -3.266
83 "MD" -27.13 30.195 -4.437
84 "MD" -30.528 28.566 -4.431
85 "MD" -32.853 26.989 -5.561
86 "MD" -35.032 23.76 -4.95
87 "MD" -37.632 21.414 -6.089
88 "MD" -39.332 18.677 -5.361
89 "MD" -40.351 14.86 -6.161
90 "MD" -41.79 12.073 -6.593
91 "MD" -42.193 8.498 -5.711
92 "MD" -42.916 5.309 -6.485
93 "MD" -42.947 2.402 -8.041
94 "MD" -43.523 -0.415 -8.681
95 "MD" -44.027 -4.27 -8.842
96 "MD" -43.153 -7.367 -10.044
97 "MD" -39.95 -11.061 -10.748
98 "MD" -38.724 -14.445 -9.677
99 "MD" -37.942 -17.215 -9.315
100 "MD" -35.543 -19.791 -9.958
101 "MD" -34.252 -22.94 -11.885
102 "MD" -31.947 -25.041 -11.305
103 "MD" -30.193 -28.051 -11.366
104 "MD" -28.554 -31.501 -11.703
105 "MD" -24.808 -33.155 -12.227
106 "MD" -21.97 -34.199 -10.615
107 "MD" -20.324 -37.254 -10.039
108 "MD" -16.999 -37.69 -10.53
109 "MD" -13.1 -38.631 -10.265
110 "MD" -9.164 -38.946 -11.23
111 "MD" -6.967 -41.189 -12.781
112 "MD" -3.727 -41.197 -12.171
113 "MD" -1.105 -42.873 -12.492
114 "MD" 2.242 -44.383 -12.943
115 "MD" 5.951 -45.283 -13.944
116 "MD" 9.023 -44.395 -14.537
117 "MD" 12.134 -44.139 -15.038
118 "MD" 15.252 -42.336 -14.762
119 "MD" 17.997 -40.623 -14.781
120 "MD" 21.026 -38.328 -14.152
121 "MD" 24.209 -37.062 -14.532
122 "MD" 26.641 -35.324 -14.881
123 "MD" 28.94 -32.542 -15.447
124 "MD" 31.486 -30.64 -14.218
125 "MD" 33.87 -27.676 -15.159
126 "MD" 35.189 -25.545 -17.422
127 "MD" 36.654 -22.841 -19.416
128 "MD" 36.663 -19.366 -19.719
129 "MD" 38.427 -16.24 -18.855
130 "MD" 38.924 -13.489 -20.732
131 "MD" 40.533 -10.242 -20.347
132 "MD" 41.209 -6.977 -20.474
133 "MD" 41.868 -3.539 -22.337
134 "MD" 42.091 -0.409 -21.938
135 "MD" 42.169 2.562 -22.85
136 "MD" 42.61 5.91 -23.589
137 "MD" 41.063 8.453 -24.573
138 "MD" 39.177 11.283 -25.117
139 "MD" 37.085 14.477 -24.967
140 "MD" 37.167 17.917 -23.915
141 "MD" 36.102 20.686 -24.847
142 "MD" 34.852 23.7 -24.519
143 "MD" 34.993 28.133 -25.013
144 "MD" 33.838 31.319 -25.104
145 "MD" 33.429 34.582 -22.914
146 "MD" 32.757 37.456 -22.056
147 "MD" 30.804 40.261 -20.483
148 "MD" 30.916 43.429 -20.577
149 "MD" 29.334 47.286 -19.981
150 "MD" 28.234 50.41 -19.574
151 "MD" 26.77 53.785 -18.316
152 "MD" 25.707 56.629 -18.36
153 "MD" 24.311 59.707 -17.684
154 "MD" 23.436 62.83 -17.979
155 "MD" 22.242 65.33 -18.494
156 "MD" 21.19 68.488 -17.812
157 "MD" 19.713 71.636 -18.341
158 "MD" 17.214 74.439 -18.4
159 "MD" 15.565 77.44 -17.647
160 "MD" 13.664 79.759 -18.199
161 "MD" 14.103 83.481 -17.033
162 "MD" 12.777 86.026 -15.786
163 "MD" 10.81 88.849 -14.875
164 "MD" 10.866 92.202 -15.353
165 "MD" 11.834 96.854 -15.528
166 "MD" 11.525 100.412 -16.384
167 "MD" 8.962 104.553 -19.251
-19 "MD" 1.324 102.008 14.824
-18 "MD" -1.105 98.82 14.932
-17 "MD" -1.434 95.747 15.132
-16 "MD" -1.364 92.658 14.461
-15 "MD" -1.731 89.316 15.069
-14 "MD" -3.505 85.825 16.891
-13 "MD" -4.915 83.338 17.799
-12 "MD" -6.701 80.608 18.096
-11 "MD" -7.657 77.711 16.805
-10 "MD" -9.89 75.089 17
-9 "MD" -11.934 71.848 16.052
-8 "MD" -12.482 68.594 15.748
-7 "MD" -13.4 65.381 15.287
-6 "MD" -14.941 62.465 15.222
-5 "MD" -15.97 58.456 15.578
-4 "MD" -17.268 55.28 16.611
-3 "MD" -19.218 52.838 18.42
-2 "MD" -21.368 51.062 18.672
-1 "MD" -23.654 48.243 18.907
0 "MD" -26.342 46.051 19.177
1 "MD" -27.69 43.055 19.512
2 "MD" -29.551 40.408 19.524
3 "MD" -31.422 37.619 18.902
4 "MD" -32.345 34.386 19.716
5 "MD" -33.512 31.894 20.457
6 "MD" -33.935 28.687 20.396
7 "MD" -34.798 25.213 21.776
8 "MD" -36.735 22.059 23.472
9 "MD" -37.319 18.883 23.054
10 "MD" -37.843 15.568 22.351
11 "MD" -39.765 12.438 23.367
12 "MD" -40.528 9.192 22.186
13 "MD" -40.469 5.482 20.482
14 "MD" -39.349 2.409 19.832
15 "MD" -40.017 -0.934 20.629
16 "MD" -39.772 -4.039 19.339
17 "MD" -40.04 -7.418 19.123
18 "MD" -39.295 -10.948 19.573
19 "MD" -37.365 -14.147 18.757
20 "MD" -36.28 -17.126 18.573
21 "MD" -36.064 -20.079 17.467
22 "MD" -35.438 -23.092 15.336
23 "MD" -34.266 -26.154 13.571
24 "MD" -31.517 -28.729 12.961
25 "MD" -28.963 -30.487 12.795
26 "MD" -26.568 -33.31 12.932
27 "MD" -24.329 -35.991 13.264
28 "MD" -21.751 -38.409 12.958
29 "MD" -19.761 -40.894 13.246
30 "MD" -17.341 -44.547 13.964
31 "MD" -14.556 -46.146 15.361
32 "MD" -12.385 -47.906 14.974
33 "MD" -7.041 -48.762 14.474
34 "MD" -3.903 -47.248 14.264
35 "MD" -0.722 -47.033 13.172
36 "MD" 2.05 -44.844 13.52
37 "MD" 4.82 -43.454 13.494
38 "MD" 7.47 -41.805 12.927
39 "MD" 10.32 -40.289 12.894
40 "MD" 14.577 -38.345 12.711
41 "MD" 17.775 -37.23 12.142
42 "MD" 20.616 -35.981 11.648
43 "MD" 22.666 -33.384 12.185
44 "MD" 25.209 -31.242 11.619
45 "MD" 27.725 -29.08 10.895
46 "MD" 29.406 -26.137 10.916
47 "MD" 32.38 -24.636 10.146
48 "MD" 35.675 -22.696 9.47
49 "MD" 36.303 -19.541 8.579
50 "MD" 37.454 -16.186 8.445
51 "MD" 39.36 -13.665 7.518
52 "MD" 41.503 -11.555 6.674
53 "MD" 42.588 -8.39 4.469
54 "MD" 42.652 -5.454 2.84
55 "MD" 42.756 -1.511 2.93
56 "MD" 42.117 1.816 2.061
57 "MD" 42.007 4.687 2.079
58 "MD" 43.614 8.185 2.911
59 "MD" 42.191 11.692 3.195
60 "MD" 39.709 16.692 4.192
61 "MD" 37.763 19.256 4.456
62 "MD" 35.96 22.566 4.106
63 "MD" 33.825 25.005 3.609
64 "MD" 30.704 26.567 2.905
65 "MD" 29.165 29.909 1.706
66 "MD" 26.677 31.201 2.118
67 "MD" 23.621 33.45 1.57
68 "MD" 20.729 36.58 2.784
69 "MD" 16.996 36.516 1.365
70 "MD" 13.683 38.268 1.319
71 "MD" 10.449 39.137 1.298
72 "MD" 7.454 39.687 2.002
73 "MD" 4.05 39.336 1.249
74 "MD" 1.409 39.638 0.648
75 "MD" -1.966 40.039 0.971
76 "MD" -5.597 39.45 0.11
77 "MD" -8.891 38.478 0.243
78 "MD" -13.019 38.122 0.181
79 "MD" -15.831 36.363 -0.75
80 "MD" -18.659 36.405 -2.386
81 "MD" -21.685 33.898 -1.864
82 "MD" -25.137 32.379 -2.257
83 "MD" -27.633 29.847 -3.338
84 "MD" -30.203 27.812 -3.904
85 "MD" -32.842 26.692 -5.776
86 "MD" -35.829 24.686 -5.965
87 "MD" -37.984 21.117 -5.608
88 "MD" -39.095 18.007 -6.01
89 "MD" -40.066 14.727 -5.507
90 "MD" -41.459 12.019 -5.166
91 "MD" -41.617 7.876 -5.658
92 "MD" -42.415 4.606 -6.591
93 "MD" -42.114 1.566 -8.159
94 "MD" -42.312 -0.994 -8.856
95 "MD" -42.975 -4.147 -9.124
96 "MD" -41.226 -6.987 -10.609
97 "MD" -38.907 -10.754 -11.417
98 "MD" -37.93 -13.4 -11.852
99 "MD" -37.862 -16.951 -10.838
100 "MD" -35.019 -19.504 -11.46
101 "MD" -34.193 -22.552 -12.969
102 "MD" -31.162 -25.103 -12.2
103 "MD" -29.585 -28.182 -11.425
104 "MD" -27.513 -30.405 -12.161
105 "MD" -24.724 -32.665 -12.033
106 "MD" -20.712 -33.916 -11.289
107 "MD" -19.146 -37.179 -10.329
108 "MD" -15.837 -38.18 -9.878
109 "MD" -11.902 -39.293 -10.212
110 "MD" -8.31 -39.868 -10.541
111 "MD" -5.707 -41.695 -11.642
112 "MD" -2.232 -41.571 -11.349
113 "MD" 0.758 -42.726 -11.851
114 "MD" 3.414 -43.944 -12.602
115 "MD" 6.803 -45.38 -13.472
116 "MD" 10.311 -44.952 -14.131
117 "MD" 12.834 -42.366 -13.484
118 "MD" 15.3 -40.074 -15.062
119 "MD" 18.712 -39.342 -14.875
120 "MD" 21.648 -37.505 -15.37
121 "MD" 25.318 -36.269 -16.034
122 "MD" 28.513 -34.763 -16.849
123 "MD" 29.787 -31.804 -14.755
124 "MD" 32.29 -29.641 -14.276
125 "MD" 33.929 -26.592 -15.302
126 "MD" 36.291 -24.548 -16.747
127 "MD" 36.406 -21.477 -17.332
128 "MD" 35.834 -17.452 -18.711
129 "MD" 37.385 -14.696 -19.176
130 "MD" 39.188 -11.648 -19.527
131 "MD" 39.215 -8.456 -21.235
132 "MD" 40.022 -4.733 -21.496
133 "MD" 39.845 -1.802 -22.103
134 "MD" 40.11 1.835 -21.751
135 "MD" 39.491 5.471 -22.249
136 "MD" 38.864 8.869 -23.027
137 "MD" 36.89 11.115 -21.908
138 "MD" 36.068 14.461 -23.416
139 "MD" 34.076 17.732 -24.05
140 "MD" 33.084 21.105 -24.906
141 "MD" 33.411 24.091 -24.625
142 "MD" 32.32 27.809 -24.787
143 "MD" 32.455 31.039 -25.545
144 "MD" 31.404 34.011 -26.616
145 "MD" 31.5 37.153 -25.451
146 "MD" 30.653 40.58 -25.386
147 "MD" 28.793 43.718 -24.041
148 "MD" 29.049 47.033 -24.966
149 "MD" 27.73 50.175 -25.194
150 "MD" 28.227 53.654 -25.399
151 "MD" 27.371 56.404 -25.823
152 "MD" 26.506 60.015 -26.203
153 "MD" 28.086 64.197 -25.623
154 "MD" 28.966 67.386 -26.641
155 "MD" 29.479 70.011 -25.5
156 "MD" 30.242 73.496 -24.826
157 "MD" 29.414 76.925 -25.464
158 "MD" 28.968 79.963 -25.456
159 "MD" 28.603 83.11 -25.247
160 "MD" 28.835 86.116 -23.388
161 "MD" 27.722 89.416 -23.715
162 "MD" 28.069 92.535 -23.304
163 "MD" 27.954 95.836 -22.573
164 "MD" 28.714 99.751 -21.646
165 "MD" 28.575 103.072 -21.972
166 "MD" 29.162 106.414 -21.501
167 "MD" 30.928 111.138 -20.599
-19 "MD" 10.972 94.032 30.617
-18 "MD" 8.168 92.047 31.848
-17 "MD" 6.403 89.791 31.478
-16 "MD" 4.911 87.057 30.491
-15 "MD" 3.334 84.083 30.967
-14 "MD" 1.569 81.383 31.558
-13 "MD" -0.426 78.314 32.268
-12 "MD" -3.445 76.946 31.518
-11 "MD" -5.508 74.454 31.331
-10 "MD" -8.091 72.327 31.439
-9 "MD" -11.153 70.433 30.846
-8 "MD" -13.384 68.01 30.046
-7 "MD" -15.957 66.053 30.148
-6 "MD" -17.293 62.754 28.609
-5 "MD" -18.71 59.375 27.747
-4 "MD" -20.707 56.708 26.895
-3 "MD" -22.355 53.988 26.394
-2 "MD" -24.295 51.717 26.109
-1 "MD" -24.2 48.335 23.869
0 "MD" -25.832 45.778 22.462
1 "MD" -27.5 42.618 23.185
2 "MD" -28.893 39.514 22.011
3 "MD" -28.934 36.444 21.897
4 "MD" -30.522 33.366 21.071
5 "MD" -31.19 30.233 21.576
6 "MD" -31.22 26.881 22.803
7 "MD" -32.11 23.166 24.266
8 "MD" -33.683 20.48 24.492
9 "MD" -34.997 18.119 23.863
10 "MD" -35.636 14.498 24.403
11 "MD" -37.549 11.785 25.287
12 "MD" -38.267 8.807 23.931
13 "MD" -39.63 5.5 23.312
14 "MD" -40.078 2.432 22.369
15 "MD" -39.79 -1.068 22.43
16 "MD" -40.006 -5.331 21.154
17 "MD" -40.488 -8.737 20.734
18 "MD" -38.656 -11.742 20.429
19 "MD" -38.364 -14.229 17.762
20 "MD" -36.64 -17.578 18.529
21 "MD" -36.048 -21.06 17.031
22 "MD" -33.833 -23.506 15.021
23 "MD" -32.529 -25.833 13.862
24 "MD" -30.8 -29.049 13.244
25 "MD" -27.925 -30.209 13.183
26 "MD" -26.235 -32.589 11.627
27 "MD" -23.611 -35.856 13.028
28 "MD" -21.48 -38.241 13.74
29 "MD" -19.577 -41.293 14.655
30 "MD" -17.226 -45.135 15.643
31 "MD" -14.413 -46.795 16.092
32 "MD" -11.644 -47.19 17.409
33 "MD" -5.155 -48.338 17.363
34 "MD" -2.648 -47.151 16.292
35 "MD" 0.468 -45.582 15.645
36 "MD" 2.463 -44.413 13.53
37 "MD" 5.789 -43.239 15.133
38 "MD" 8.322 -41.321 13.279
39 "MD" 11.085 -39.555 12.863
40 "MD" 14.309 -38.345 13.02
41 "MD" 17.699 -36.876 12.219
42 "MD" 20.645 -35.818 11.427
43 "MD" 23.569 -34.151 11.71
44 "MD" 25.507 -31.35 12.626
45 "MD" 27.518 -28.924 12.112
46 "MD" 30.252 -26.061 11.42
47 "MD" 33.026 -23.856 10.932
48 "MD" 35.513 -21.979 10.348
49 "MD" 36.851 -19.282 9.192
50 "MD" 37.689 -15.591 9.421
51 "MD" 39.586 -12.461 8.597
52 "MD" 41.363 -9.732 7.089
53 "MD" 42.686 -7.263 5.082
54 "MD" 42.346 -4.123 3.759
55 "MD" 42.477 -1.089 2.339
56 "MD" 42.86 2.597 2.986
57 "MD" 42.015 5.821 2.263
58 "MD" 43.151 9.234 2.743
59 "MD" 41.638 12.299 2.545
60 "MD" 39.664 17.624 3.503
61 "MD" 37.168 20.414 3.827
62 "MD" 35.722 23.297 3.358
63 "MD" 33.587 26.002 2.796
64 "MD" 30.156 27.228 2.378
65 "MD" 28.186 29.746 1.354
66 "MD" 25.607 32.035 0.162
67 "MD" 22.43 34.123 0.487
68 "MD" 19.989 36.229 1.357
69 "MD" 16.891 37.82 1.072
70 "MD" 13.729 38.045 1.072
71 "MD" 10.523 38.451 2.121
72 "MD" 7.034 39.288 1.676
73 "MD" 3.744 39.905 1.492
74 "MD" 0.866 41.155 1.039
75 "MD" -2.907 38.587 0.74
76 "MD" -6.271 38.461 -0.958
77 "MD" -9.413 38.399 0.869
78 "MD" -12.76 38.274 -1.484
79 "MD" -15.856 36.726 -0.666
80 "MD" -20.077 36.348 -1.408
81 "MD" -22.306 33.872 -1.155
82 "MD" -25.709 32.68 -0.473
83 "MD" -28.975 30.585 -1.581
84 "MD" -30.785 28.109 -2.661
85 "MD" -32.83 25.885 -4.357
86 "MD" -35.379 23.791 -4.294
87 "MD" -37.454 20.81 -4.672
88 "MD" -38.838 17.529 -5.163
89 "MD" -40.101 14.941 -5.482
90 "MD" -41.203 12.264 -5.421
91 "MD" -41.906 8.109 -5.365
92 "MD" -42.622 5.247 -5.85
93 "MD" -42.563 2.034 -6.35
94 "MD" -42.709 -0.992 -7.845
95 "MD" -42.848 -4.031 -8.113
96 "MD" -42.329 -7.402 -9.796
97 "MD" -40.946 -10.592 -10.03
98 "MD" -38.434 -14.031 -9.907
99 "MD" -37.731 -17.62 -9.563
100 "MD" -35.552 -20.159 -10.374
101 "MD" -34.014 -22.715 -12.189
102 "MD" -31.878 -24.974 -12.103
103 "MD" -30.288 -28.096 -11.912
104 "MD" -27.892 -30.68 -12.451
105 "MD" -25.011 -32.169 -12.756
106 "MD" -21.742 -33.426 -11.661
107 "MD" -19.566 -37.196 -10.82
108 "MD" -16.238 -38.543 -10.308
109 "MD" -11.937 -39.46 -10.713
110 "MD" -8.323 -40.04 -10.879
111 "MD" -5.814 -42.193 -12.602
112 "MD" -2.289 -42.024 -11.913
113 "MD" 0.288 -43.086 -12.27
114 "MD" 3.78 -44.345 -12.502
115 "MD" 7.362 -45.901 -14.004
116 "MD" 10.261 -45.27 -15.204
117 "MD" 12.842 -42.321 -15.231
118 "MD" 15.439 -40.153 -16.344
119 "MD" 18.962 -39.175 -15.413
120 "MD" 22.077 -37.914 -15.756
121 "MD" 24.811 -35.808 -14.868
122 "MD" 27.406 -34.439 -15.988
123 "MD" 29.625 -31.302 -15.157
124 "MD" 32.253 -29.211 -14.522
125 "MD" 33.99 -26.172 -15.562
126 "MD" 35.857 -23.72 -17.218
127 "MD" 36.864 -21.047 -18.084
128 "MD" 36.383 -17.243 -19.513
129 "MD" 37.764 -14.35 -19.07
130 "MD" 39.344 -11.716 -20.522
131 "MD" 39.458 -8.289 -21.118
132 "MD" 40.129 -5.046 -21.483
133 "MD" 39.624 -1.71 -22.843
134 "MD" 39.854 1.949 -21.888
135 "MD" 38.236 4.868 -23.033
136 "MD" 37.867 8.044 -24.087
137 "MD" 35.81 11.196 -23.433
138 "MD" 34.754 14.208 -24.324
139 "MD" 32.177 16.985 -25.272
140 "MD" 31.657 20.234 -25.585
141 "MD" 31.077 22.984 -25.916
142 "MD" 30.102 26.538 -25.65
143 "MD" 28.852 29.895 -25.713
144 "MD" 27.002 32.751 -26.867
145 "MD" 26.469 35.753 -25.934
146 "MD" 24.946 38.742 -26.109
147 "MD" 21.725 41.702 -26.259
148 "MD" 20.922 45.158 -27.842
149 "MD" 19.375 47.884 -27.159
150 "MD" 17.701 50.467 -27.294
151 "MD" 16.939 53.749 -26.711
152 "MD" 14.969 55.935 -26.298
153 "MD" 15.226 59.901 -25.422
154 "MD" 15.03 63.49 -25.412
155 "MD" 14.677 66.173 -25.047
156 "MD" 14.327 69.531 -23.808
157 "MD" 13.333 73.05 -23.945
158 "MD" 11.587 76.324 -22.966
159 "MD" 9.738 79.016 -22.903
160 "MD" 9.069 81.71 -21.131
161 "MD" 7.862 84.338 -19.434
162 "MD" 6.771 86.977 -18.398
163 "MD" 5.845 89.962 -17.114
164 "MD" 6.1 92.863 -15.198
165 "MD" 5.303 96.859 -14.148
166 "MD" 4.602 99.634 -12.987
167 "MD" 2.368 104.379 -10.547
-19 "MD" 8.548 97.209 34.297
-18 "MD" 6.043 93.281 33.487
-17 "MD" 5.408 90.476 32.1
-16 "MD" 3.986 87.633 31.149
-15 "MD" 2.829 84.76 29.848
-14 "MD" 0.757 81.943 29.833
-13 "MD" -1.415 79.504 29.045
-12 "MD" -3.906 77.876 29.009
-11 "MD" -5.877 75.259 28.361
-10 "MD" -8.187 73.09 27.399
-9 "MD" -9.876 70.656 25.14
-8 "MD" -12.535 69.695 23.708
-7 "MD" -13.553 66.339 21.8
-6 "MD" -16.238 63.822 21.309
-5 "MD" -18.57 61.321 21.736
-4 "MD" -19.872 57.988 20.518
-3 "MD" -21.489 55.193 20.501
-2 "MD" -23.263 52.697 20.975
-1 "MD" -24.586 49.232 19.524
0 "MD" -26.169 46.195 20.357
1 "MD" -26.499 43.254 20.309
2 "MD" -28.599 40.357 20.477
3 "MD" -29.079 37.007 21.115
4 "MD" -31.108 34.127 20.419
5 "MD" -32.367 31.189 21.43
6 "MD" -32.963 27.648 22.693
7 "MD" -33.329 24.045 24.28
8 "MD" -34.956 21.116 24.531
9 "MD" -35.887 17.852 24.872
10 "MD" -36.076 14.645 25.346
11 "MD" -38.044 12.31 23.686
12 "MD" -38.688 8.547 23.137
13 "MD" -40.118 5.773 22.451
14 "MD" -39.872 2.691 22.237
15 "MD" -39.774 -0.911 23.162
16 "MD" -40.279 -5.123 22.259
17 "MD" -40.798 -8.36 21.619
18 "MD" -38.576 -11.353 21.389
19 "MD" -37.935 -14.567 19.47
20 "MD" -36.426 -17.648 20.155
21 "MD" -35.655 -20.569 18.367
22 "MD" -35.241 -24.084 16.159
23 "MD" -32.921 -25.907 15.01
24 "MD" -31.782 -29.189 14.015
25 "MD" -28.603 -31.45 15.113
26 "MD" -26.307 -33.451 13.634
27 "MD" -22.987 -35.072 13.871
28 "MD" -22.078 -38.186 12.025
29 "MD" -19.404 -40.526 11.846
30 "MD" -17.014 -43.87 12.31
31 "MD" -14.77 -46.528 12.658
32 "MD" -12.324 -47.266 11.457
33 "MD" -6.535 -48.066 11.481
34 "MD" -4.061 -47.111 11.078
35 "MD" 0.13 -47.145 10.704
36 "MD" 2.012 -45.311 11.086
37 "MD" 4.736 -43.322 11.21
38 "MD" 8.853 -42.696 10.047
39 "MD" 11.559 -40.408 10.927
40 "MD" 14.721 -38.633 12.022
41 "MD" 17.905 -37.311 12.43
42 "MD" 21.107 -35.942 12.016
43 "MD" 23.863 -33.459 12.497
44 "MD" 26.825 -31.702 12.362
45 "MD" 28.631 -29.127 12.915
46 "MD" 30.728 -26.153 12.098
47 "MD" 33.541 -24.267 13.008
48 "MD" 36.723 -22.386 11.908
49 "MD" 37.261 -19.056 11.253
50 "MD" 38.009 -16.042 10.979
51 "MD" 39.343 -12.751 10.64
52 "MD" 41.777 -10.411 8.927
53 "MD" 43.134 -7.617 7.666
54 "MD" 43.481 -4.349 5.533
55 "MD" 42.971 -1.22 5
56 "MD" 42.202 2.162 4.177
57 "MD" 41.977 5.135 3.215
58 "MD" 43.249 8.274 3.265
59 "MD" 42.104 11.915 3.399
60 "MD" 39.3 18.126 3.446
61 "MD" 36.938 20.444 3.696
62 "MD" 35.538 23.057 3.285
63 "MD" 33.613 26.048 2.943
64 "MD" 30.663 27.242 2.429
65 "MD" 27.907 29.494 1.375
66 "MD" 25.304 31.943 0.958
67 "MD" 22.276 33.521 1.978
68 "MD" 18.705 35.756 0.95
69 "MD" 16.203 37.178 -0.64
70 "MD" 12.965 38.438 0.27
71 "MD" 9.645 39.241 1.211
72 "MD" 6.161 40.155 1.199
73 "MD" 2.2 39.677 -0.072
74 "MD" -0.847 39.657 -0.826
75 "MD" -4.085 39.969 -0.326
76 "MD" -6.958 39.546 -1.576
77 "MD" -10.432 38.709 -0.811
78 "MD" -14.065 38.973 -1.513
79 "MD" -17.432 37.275 -1.328
80 "MD" -20.831 36.451 -2.627
81 "MD" -22.918 33.551 -2.205
82 "MD" -26.182 32.213 -2.317
83 "MD" -28.772 29.566 -3.285
84 "MD" -31.871 28.672 -2.904
85 "MD" -33.86 26.256 -3.982
86 "MD" -35.912 22.968 -3.427
87 "MD" -37.798 20.458 -3.896
88 "MD" -39.171 17.664 -4.914
89 "MD" -40.604 14.693 -5.137
90 "MD" -42.057 11.714 -6.104
91 "MD" -42.084 8.231 -7.093
92 "MD" -43.191 5.166 -7.188
93 "MD" -43.578 2.153 -7.987
94 "MD" -43.781 -1.397 -9.764
95 "MD" -43.562 -4.427 -10.337
96 "MD" -42.939 -7.335 -11.228
97 "MD" -41.729 -10.366 -10.509
98 "MD" -39.115 -13.739 -9.931
99 "MD" -38.421 -17.405 -9.779
100 "MD" -35.306 -20.104 -10.017
101 "MD" -33.927 -22.891 -11.756
102 "MD" -31.018 -25.059 -10.956
103 "MD" -29.775 -28.026 -10.446
104 "MD" -26.684 -30.009 -11.353
105 "MD" -24.783 -33.098 -11.75
106 "MD" -20.887 -33.334 -10.912
107 "MD" -18.793 -36.616 -9.81
108 "MD" -15.717 -37.479 -9.951
109 "MD" -12.24 -38.561 -10.215
110 "MD" -8.597 -39.047 -9.747
111 "MD" -5.613 -41.143 -10.638
112 "MD" -2.272 -41.259 -10.796
113 "MD" 0.203 -42.973 -11.068
114 "MD" 3.626 -43.618 -12.039
115 "MD" 6.68 -45.116 -13.234
116 "MD" 9.71 -45.202 -14.34
117 "MD" 12.58 -42.509 -13.984
118 "MD" 15.216 -40.587 -15.47
119 "MD" 18.035 -38.969 -14.788
120 "MD" 21.4 -38.65 -13.976
121 "MD" 24.379 -36.899 -14.506
122 "MD" 27.2 -35.611 -15.183
123 "MD" 29.426 -33.144 -14.625
124 "MD" 32.402 -31.875 -13.286
125 "MD" 34.575 -29.695 -12.954
126 "MD" 35.003 -25.916 -14.698
127 "MD" 36.396 -22.588 -15.371
128 "MD" 36.324 -18.538 -17.207
129 "MD" 37.813 -15.314 -16.731
130 "MD" 39.601 -12.47 -18.495
131 "MD" 40.234 -9.564 -19.624
132 "MD" 40.649 -6.067 -19.914
133 "MD" 40.528 -3.267 -21.832
134 "MD" 40.951 0.441 -21.146
135 "MD" 40.526 3.428 -22.051
136 "MD" 40.668 6.596 -23.43
137 "MD" 39.314 9.963 -23.224
138 "MD" 38.903 12.144 -25.312
139 "MD" 35.947 15.314 -25.96
140 "MD" 34.795 18.026 -26.504
141 "MD" 33.974 21.062 -26.681
142 "MD" 33.156 23.975 -27.463
143 "MD" 31.81 27.468 -27.352
144 "MD" 29.162 29.7 -28.502
145 "MD" 27.495 32.488 -27.955
146 "MD" 26.115 35.577 -29.027
147 "MD" 24.268 38.197 -29.328
148 "MD" 24.91 42.009 -30.334
149 "MD" 23.891 45.204 -29.407
150 "MD" 22.641 47.753 -31.678
151 "MD" 20.874 50.448 -32.175
152 "MD" 20.311 54.202 -34.172
153 "MD" 17.012 56.546 -34.571
154 "MD" 15.693 58.936 -35.249
155 "MD" 14.261 61.778 -34.934
156 "MD" 11.965 64.466 -36.958
157 "MD" 9.653 66.992 -38.351
158 "MD" 7.08 68.901 -37.921
159 "MD" 4.718 70.952 -38.729
160 "MD" 2.854 73.373 -37.979
161 "MD" 1.689 76.425 -37.312
162 "MD" -1.681 78.379 -36.586
163 "MD" -4.298 80.332 -35.748
164 "MD" -6.457 83.509 -34.677
165 "MD" -8.685 85.69 -34.072
166 "MD" -10.08 89.15 -33.441
167 "MD" -13.055 91.448 -30.399
-19 "MD" 3.557 98.196 14.401
-18 "MD" 0.081 97.861 16.637
-17 "MD" -2.657 95.19 16.93
-16 "MD" -4.723 92.683 17.242
-15 "MD" -6.564 89.658 18.294
-14 "MD" -9.362 87.706 19.223
-13 "MD" -10.083 84.186 19.367
-12 "MD" -12.242 82.057 18.172
-11 "MD" -13.195 78.522 19.067
-10 "MD" -14.795 75.825 18.656
-9 "MD" -16.845 73.478 17.843
-8 "MD" -16.943 69.968 17.22
-7 "MD" -18.232 67.1 16.333
-6 "MD" -19.65 64.549 16.101
-5 "MD" -19.64 61.424 17.289
-4 "MD" -20.265 57.576 17.266
-3 "MD" -21.05 54.448 18.182
-2 "MD" -22.757 51.646 19
-1 "MD" -24.942 48.793 19.074
0 "MD" -27.331 46.11 19.21
1 "MD" -27.806 43.117 19.371
2 "MD" -29.109 40.044 19.188
3 "MD" -30.609 37.256 19.69
4 "MD" -31.318 33.627 19.914
5 "MD" -32.464 30.707 19.338
6 "MD" -32.512 27.645 20.242
7 "MD" -33.528 24.371 21.836
8 "MD" -35.052 21.405 21.824
9 "MD" -35.22 17.695 22.964
10 "MD" -36.506 14.652 22.464
11 "MD" -38.182 11.456 22.78
12 "MD" -38.909 8.25 22.442
13 "MD" -39.014 5.077 22.459
14 "MD" -38.944 1.779 21.67
15 "MD" -39.057 -1.325 21.678
16 "MD" -39.423 -4.918 20.26
17 "MD" -40.339 -8.148 19.353
18 "MD" -39.017 -10.91 19.663
19 "MD" -37.405 -13.893 17.791
20 "MD" -36.38 -17.093 17.846
21 "MD" -36.193 -20.467 16.37
22 "MD" -36.996 -24.2 14.785
23 "MD" -34.438 -26.293 13.646
24 "MD" -31.821 -28.376 12.626
25 "MD" -28.947 -30.192 13.967
26 "MD" -26.462 -32.607 12.601
27 "MD" -24.043 -34.231 11.927
28 "MD" -21.3 -36.587 10.805
29 "MD" -19.673 -39.415 10.366
30 "MD" -18.558 -42.619 10.456
31 "MD" -15.079 -45.307 11.364
32 "MD" -12.521 -46.274 10.908
33 "MD" -6.347 -47.91 10.707
34 "MD" -3.529 -46.683 10.735
35 "MD" -0.119 -45.923 10.627
36 "MD" 2.238 -44.622 10.164
37 "MD" 5.202 -42.58 9.105
38 "MD" 8.443 -42.684 9.731
39 "MD" 11.047 -39.957 10.201
40 "MD" 13.985 -38.03 11.11
41 "MD" 16.967 -36.551 10.76
42 "MD" 19.873 -35.227 10.795
43 "MD" 22.068 -32.916 11.546
44 "MD" 25.359 -31.234 12.23
45 "MD" 28.364 -29.244 11.786
46 "MD" 30.204 -26.817 11.982
47 "MD" 32.381 -23.886 12.147
48 "MD" 35.12 -22.092 10.802
49 "MD" 36.938 -19.585 10.054
50 "MD" 37.576 -15.718 9.992
51 "MD" 38.665 -12.568 9.969
52 "MD" 40.883 -9.786 8.639
53 "MD" 42.397 -6.887 7.577
54 "MD" 43.226 -3.789 5.644
55 "MD" 43.119 -0.518 4.929
56 "MD" 43.556 3.107 6.07
57 "MD" 41.991 6.869 4.58
58 "MD" 42.615 9.682 4.776
59 "MD" 41.266 13.531 4.524
60 "MD" 39.967 19.09 3.031
61 "MD" 37.106 21.511 4.443
62 "MD" 35.485 24.526 4.266
63 "MD" 33.198 26.419 4.329
64 "MD" 30.392 28.857 3.057
65 "MD" 28.474 30.909 1.875
66 "MD" 24.967 32.579 1.771
67 "MD" 22.116 34.177 0.576
68 "MD" 19.539 36.636 1.532
69 "MD" 16.374 36.533 1.153
70 "MD" 13.373 37.702 0.522
71 "MD" 9.477 38.402 0.619
72 "MD" 6.148 39.242 0.165
73 "MD" 2.398 39.321 -0.834
74 "MD" -0.668 39.715 -1.308
75 "MD" -3.399 40.718 -1.2
76 "MD" -6.908 39.803 -1.372
77 "MD" -9.978 38.9 -1.768
78 "MD" -13.41 37.533 -2.433
79 "MD" -16.276 38.149 -2.195
80 "MD" -19.209 36.439 -2.423
81 "MD" -22.524 33.648 -2.791
82 "MD" -24.804 32.087 -3.198
83 "MD" -28.634 30.984 -3.375
84 "MD" -30.817 28.379 -3.82
85 "MD" -33.117 26.35 -5.077
86 "MD" -35.913 24.33 -5.669
87 "MD" -37.609 20.93 -5.075
88 "MD" -38.636 17.761 -6.2
89 "MD" -40.032 14.366 -6.093
90 "MD" -41.293 11.408 -6.004
91 "MD" -41.783 7.73 -5.513
92 "MD" -41.977 4.151 -6.894
93 "MD" -42.337 1.243 -7.29
94 "MD" -42.936 -1.757 -8.37
95 "MD" -42.022 -5.081 -9.35
96 "MD" -41.111 -8.409 -10.273
97 "MD" -39.898 -11.183 -11.506
98 "MD" -38.659 -14.462 -10.267
99 "MD" -38.263 -17.512 -10.418
100 "MD" -35.068 -20.031 -11.028
101 "MD" -33.653 -23.119 -12.689
102 "MD" -31.271 -25.118 -11.963
103 "MD" -29.906 -28.301 -12.468
104 "MD" -27.284 -30.509 -13.118
105 "MD" -25.202 -33.313 -13.395
106 "MD" -20.83 -33.002 -12.101
107 "MD" -19.076 -36.61 -11.115
108 "MD" -15.878 -37.649 -10.979
109 "MD" -12.533 -38.734 -11.451
110 "MD" -9.114 -39.472 -11.947
111 "MD" -6.277 -41.68 -12.917
112 "MD" -3.262 -41.282 -12.68
113 "MD" 0.291 -42.849 -13.319
114 "MD" 3.429 -43.608 -14.528
115 "MD" 7.171 -45.857 -14.015
116 "MD" 9.85 -46.077 -15.008
117 "MD" 12.432 -43.279 -14.411
118 "MD" 14.511 -40.246 -14.013
119 "MD" 17.165 -38.106 -14.562
120 "MD" 20.425 -37.007 -14.705
121 "MD" 23.475 -36 -14.891
122 "MD" 27.249 -34.475 -15.679
123 "MD" 29.118 -32.61 -14.49
124 "MD" 31.929 -29.864 -13.71
125 "MD" 34.023 -27.227 -13.572
126 "MD" 35.191 -24.43 -16.299
127 "MD" 37.294 -21.613 -17.089
128 "MD" 37.756 -17.576 -17.474
129 "MD" 37.565 -14.103 -17.736
130 "MD" 39.381 -11.563 -17.752
131 "MD" 40.033 -8.583 -18.614
132 "MD" 39.861 -4.066 -19.419
133 "MD" 39.593 -1.207 -18.801
134 "MD" 39.475 2.027 -18.782
135 "MD" 39.847 5.588 -20.181
136 "MD" 40.012 8.707 -21.429
137 "MD" 38.264 12.265 -21.73
138 "MD" 37.115 15.195 -22.519
139 "MD" 36.81 18.446 -23.126
140 "MD" 35.019 21.039 -23.467
141 "MD" 34.008 24.19 -24.342
142 "MD" 32.776 27.28 -24.549
143 "MD" 31.732 30.403 -25.403
144 "MD" 29.632 33.141 -26.435
145 "MD" 28.57 36.157 -26.156
146 "MD" 27.214 38.726 -28.222
147 "MD" 25.2 41.703 -29.98
148 "MD" 24.584 44.68 -30.534
149 "MD" 24.386 47.16 -32.95
150 "MD" 23.295 49.686 -35.103
151 "MD" 22.587 53.028 -35.023
152 "MD" 21.992 56.258 -36.073
153 "MD" 21.533 59.635 -36.981
154 "MD" 21.282 62.963 -37.08
155 "MD" 20.113 65.65 -40.115
156 "MD" 20.871 68.902 -41.232
157 "MD" 20.097 72.31 -43.146
158 "MD" 20.389 75.155 -44.099
159 "MD" 19.438 78.815 -43.874
160 "MD" 17.583 81.537 -44.67
161 "MD" 17.553 84.859 -44.647
162 "MD" 16.072 87.965 -45.685
163 "MD" 15.289 91.665 -46.458
164 "MD" 15.421 94.635 -47.095
165 "MD" 15.159 97.957 -48.446
166 "MD" 14.167 100.479 -49.932
167 "MD" 12.282 102.367 -52.453
-19 "MD" 9.13 100.424 9.544
-18 "MD" 5.179 99.649 10.04
-17 "MD" 3.339 96.642 10.857
-16 "MD" 1.799 93.559 11.02
-15 "MD" -0.349 91.877 12.135
-14 "MD" -2.639 88.912 12.658
-13 "MD" -4.326 85.9 13.203
-12 "MD" -6.849 83.559 12.21
-11 "MD" -7.96 80.963 12.393
-10 "MD" -10.432 78.402 13.978
-9 "MD" -12.771 75.504 14.152
-8 "MD" -14.071 72.652 15.335
-7 "MD" -15.149 70.203 15.564
-6 "MD" -17.33 67.011 15.443
-5 "MD" -18.471 63.459 16.176
-4 "MD" -20.018 60.628 17.066
-3 "MD" -22.229 57.485 18.313
-2 "MD" -24.22 54.655 20.865
-1 "MD" -24.387 50.708 20.185
0 "MD" -25.467 48.038 19.873
1 "MD" -26.73 45.04 20.545
2 "MD" -27.732 41.7 19.36
3 "MD" -29.413 38.73 19.344
4 "MD" -30.464 35.923 19.983
5 "MD" -32.098 33.098 20.635
6 "MD" -32.408 29.742 21.962
7 "MD" -33.192 25.808 22.439
8 "MD" -35.16 22.894 21.945
9 "MD" -35.772 19.188 22.509
10 "MD" -37.726 16.823 21.876
11 "MD" -40.28 14.204 23.129
12 "MD" -40.556 10.414 22.541
13 "MD" -40.623 7.145 22.239
14 "MD" -39.699 4.037 21.121
15 "MD" -39.88 0.721 21.087
16 "MD" -39.199 -2.399 18.716
17 "MD" -40.796 -6.075 17.979
18 "MD" -39.438 -9.294 18.016
19 "MD" -37.946 -12.403 17.167
20 "MD" -37.549 -16.098 17.217
21 "MD" -37.439 -19.4 16.582
22 "MD" -36.703 -22.642 15.44
23 "MD" -35.044 -25.17 14.107
24 "MD" -33.195 -27.82 13.459
25 "MD" -30.457 -29.654 14.322
26 "MD" -27.462 -31.867 13.117
27 "MD" -24.414 -34.125 13.552
28 "MD" -22.889 -36.697 13.514
29 "MD" -20.834 -39.56 12.904
30 "MD" -19.501 -42.601 13.062
31 "MD" -16.106 -44.585 13.374
32 "MD" -13.582 -46.292 12.897
33 "MD" -7.453 -47.829 12.269
34 "MD" -4.631 -46.264 12.483
35 "MD" -1.323 -46.236 12.218
36 "MD" 1.638 -44.753 12.551
37 "MD" 4.482 -43.433 14.089
38 "MD" 7.039 -42.591 14.085
39 "MD" 10.17 -40.276 14.008
40 "MD" 13.679 -37.916 14.675
41 "MD" 16.924 -36.255 15.788
42 "MD" 19.107 -33.895 13.872
43 "MD" 20.898 -31.336 13.443
44 "MD" 24.016 -30.232 13.167
45 "MD" 27.288 -28.368 12.596
46 "MD" 29.625 -25.837 12.011
47 "MD" 32.681 -23.385 13.268
48 "MD" 34.975 -21.277 11.864
49 "MD" 36.504 -19.243 10.303
50 "MD" 37.549 -15.314 10.492
51 "MD" 38.812 -12.696 10.32
52 "MD" 39.968 -9.714 9.909
53 "MD" 41.405 -6.627 7.43
54 "MD" 41.668 -4.095 4.758
55 "MD" 42.334 -1.053 3.016
56 "MD" 42.469 2.035 4.472
57 "MD" 41.719 5.43 3.879
58 "MD" 42.909 8.417 4.031
59 "MD" 41.618 11.669 3.265
60 "MD" 39.786 18.145 2.908
61 "MD" 37.522 20.611 3.421
62 "MD" 36.047 23.451 3.314
63 "MD" 34.455 26.766 2.428
64 "MD" 31.398 28.05 2.269
65 "MD" 28.964 30.03 1.445
66 "MD" 26.218 32.181 0.637
67 "MD" 23.038 33.642 0.278
68 "MD" 20.383 36.187 1.449
69 "MD" 17.246 36.536 -0.084
70 "MD" 13.899 37.589 0.476
71 "MD" 10.334 38.802 0.465
72 "MD" 6.893 40.247 0.706
73 "MD" 3.82 40.243 0.865
74 "MD" 0.339 40.288 0.269
75 "MD" -2.962 39.44 -0.943
76 "MD" -6.006 38.422 -0.761
77 "MD" -9.672 38.489 -1.471
78 "MD" -12.934 38.127 -1.896
79 "MD" -16.403 37.343 -1.876
80 "MD" -19.693 36.336 -2.939
81 "MD" -22.229 34.164 -2.438
82 "MD" -25.034 32.806 -2.464
83 "MD" -28.458 30.979 -2.838
84 "MD" -30.228 27.869 -4.516
85 "MD" -32.799 26.56 -5.78
86 "MD" -35.516 24.133 -6.159
87 "MD" -37.276 21.507 -6.28
88 "MD" -38.722 18.026 -5.997
89 "MD" -39.505 15.135 -5.656
90 "MD" -40.943 12.018 -5.392
91 "MD" -41.319 8.622 -5.006
92 "MD" -42.125 5.231 -5.058
93 "MD" -41.322 1.943 -5.18
94 "MD" -40.752 -1.662 -6.362
95 "MD" -40.845 -4.416 -7.19
96 "MD" -40.405 -7.837 -8.134
97 "MD" -38.82 -10.66 -8.975
98 "MD" -37.525 -13.956 -9.216
99 "MD" -37.984 -17.209 -8.81
100 "MD" -35.676 -20.013 -9.873
101 "MD" -34.173 -22.992 -11.805
102 "MD" -31.637 -25.462 -10.901
103 "MD" -29.387 -28.135 -10.882
104 "MD" -27.691 -31.062 -11.792
105 "MD" -24.703 -33.005 -13.379
106 "MD" -21.257 -33.86 -11.765
107 "MD" -18.839 -37.697 -10.986
108 "MD" -15.865 -38.825 -12.307
109 "MD" -12.361 -39.869 -12.961
110 "MD" -8.773 -41.459 -12.739
111 "MD" -6.357 -42.781 -13.769
112 "MD" -2.671 -41.853 -13.534
113 "MD" 0.426 -44.825 -13.167
114 "MD" 4.062 -45.479 -13.279
115 "MD" 7.394 -46.295 -13.55
116 "MD" 10.796 -45.68 -14.459
117 "MD" 13.87 -43.76 -13.681
118 "MD" 16.786 -42.318 -14.728
119 "MD" 20.215 -40.573 -15.171
120 "MD" 22.621 -38.119 -15.349
121 "MD" 25.604 -36.282 -15.929
122 "MD" 28.418 -34.654 -16.947
123 "MD" 29.775 -32.253 -15.644
124 "MD" 32.208 -28.775 -15.791
125 "MD" 34.251 -26.8 -15.798
126 "MD" 35.872 -23.711 -16.528
127 "MD" 36.641 -20.873 -18.056
128 "MD" 37.122 -17.464 -18.978
129 "MD" 38.255 -13.992 -19.27
130 "MD" 39.045 -11.073 -19.567
131 "MD" 39.113 -7.034 -20.551
132 "MD" 40.118 -3.707 -21.722
133 "MD" 39.745 -0.931 -20.869
134 "MD" 39.604 1.932 -20.531
135 "MD" 40.513 5.496 -21.432
136 "MD" 39.504 8.796 -22.694
137 "MD" 39.1 11.956 -24.463
138 "MD" 37.29 14.511 -24.461
139 "MD" 35.771 17.823 -25.617
140 "MD" 34.645 20.7 -24.642
141 "MD" 33.268 23.947 -24.431
142 "MD" 32.836 27.348 -23.176
143 "MD" 33.646 30.917 -23.086
144 "MD" 33.378 33.867 -23.68
145 "MD" 33.712 37.379 -23.191
146 "MD" 33.512 40.657 -22.696
147 "MD" 32.351 43.994 -22.609
148 "MD" 30.956 46.682 -22.906
149 "MD" 30.833 49.721 -24.446
150 "MD" 30.193 52.865 -25.218
151 "MD" 29.361 56.119 -24.709
152 "MD" 29.406 59.806 -25.472
153 "MD" 26.857 62.798 -25.411
154 "MD" 25.593 65.839 -26.054
155 "MD" 24.556 68.547 -27.696
156 "MD" 24.159 72.183 -27.612
157 "MD" 23.148 75.371 -28.634
158 "MD" 22.01 78.187 -29.881
159 "MD" 20.486 81.297 -29.591
160 "MD" 20.192 84.704 -28.91
161 "MD" 18.938 87.397 -28.552
162 "MD" 17.463 90.265 -29.228
163 "MD" 15.586 93.118 -29.356
164 "MD" 15.359 96.841 -29.043
165 "MD" 15.029 100.055 -30.477
166 "MD" 14.352 103.386 -31.425
167 "MD" 12.735 106.405 -33.436
-19 "MD" -10.868 110.084 27.344
-18 "MD" -13.113 106.872 27.035
-17 "MD" -12.122 103.347 25.89
-16 "MD" -11.652 99.298 25.802
-15 "MD" -12.706 96.635 25.865
-14 "MD" -13.27 92.987 26.979
-13 "MD" -14.858 90.024 25.445
-12 "MD" -14.845 87.041 26.266
-11 "MD" -15.039 83.592 26.382
-10 "MD" -16.369 80.584 25.278
-9 "MD" -17.038 77.071 24.47
-8 "MD" -17.524 73.906 23.105
-7 "MD" -17.827 70.661 22.822
-6 "MD" -19.055 67.079 22.825
-5 "MD" -19.319 63.695 23.414
-4 "MD" -19.71 60.406 23.896
-3 "MD" -20.051 57.117 24.64
-2 "MD" -21.431 53.511 25.034
-1 "MD" -21.38 50.518 23.573
0 "MD" -22.951 47.88 22.274
1 "MD" -25.087 44.625 21.136
2 "MD" -26.944 41.745 20.254
3 "MD" -27.209 37.613 20.951
4 "MD" -29.289 35.211 20.681
5 "MD" -31.164 31.979 20.507
6 "MD" -31.527 28.509 21.06
7 "MD" -32.971 25.32 22.347
8 "MD" -34.449 22.484 22.331
9 "MD" -34.401 19.301 23.119
10 "MD" -36.327 16.462 23.841
11 "MD" -37.811 13.128 22.113
12 "MD" -38.937 10.021 21.917
13 "MD" -40.111 6.756 21.973
14 "MD" -39.858 2.92 21.435
15 "MD" -40.712 -0.592 22.256
16 "MD" -40.584 -3.074 19.9
17 "MD" -42.172 -6.65 19.254
18 "MD" -41.606 -9.623 18.69
19 "MD" -40.592 -12.708 17.147
20 "MD" -39.152 -15.847 18.011
21 "MD" -38.451 -19.348 17.021
22 "MD" -36.088 -21.737 15.294
23 "MD" -35.56 -24.801 14.136
24 "MD" -32.604 -27.901 14.548
25 "MD" -30.455 -29.932 13.561
26 "MD" -27.579 -31.87 13.4
27 "MD" -25.319 -35.323 13.081
28 "MD" -22.637 -37.504 13.256
29 "MD" -20.939 -40.443 13.682
30 "MD" -18.779 -44.249 14.606
31 "MD" -16.577 -46.366 15.602
32 "MD" -13.563 -46.698 15.661
33 "MD" -6.972 -47.459 15.463
34 "MD" -4.319 -45.747 15.819
35 "MD" -1.141 -45.784 12.864
36 "MD" 1.51 -43.87 12.835
37 "MD" 4.707 -42.445 13.469
38 "MD" 7.994 -40.459 13.96
39 "MD" 11.062 -38.943 13.984
40 "MD" 14.235 -37.875 14.407
41 "MD" 17.574 -36.571 14.648
42 "MD" 20.105 -35.381 14.567
43 "MD" 22.529 -33.296 15.076
44 "MD" 24.879 -30.422 14.864
45 "MD" 28.217 -29.226 14.025
46 "MD" 30.101 -25.8 13.734
47 "MD" 32.677 -23.66 14.669
48 "MD" 34.277 -20.755 12.49
49 "MD" 36.79 -18.73 12.313
50 "MD" 38.1 -15.517 10.985
51 "MD" 39.295 -12.034 11.919
52 "MD" 40.488 -9.674 10.967
53 "MD" 43.227 -6.244 10.246
54 "MD" 43.356 -3.386 7.673
55 "MD" 43.447 -0.343 6.83
56 "MD" 42.747 3.206 6.09
57 "MD" 41.835 6.774 5.786
58 "MD" 42.749 9.785 6.235
59 "MD" 41.629 13.247 5.508
60 "MD" 40.313 18.595 3.351
61 "MD" 37.712 20.577 4.479
62 "MD" 36.248 23.558 4.254
63 "MD" 34.182 26.514 3.307
64 "MD" 30.753 28.385 2.853
65 "MD" 28.775 31.08 1.764
66 "MD" 25.972 32.824 0.957
67 "MD" 23.173 33.931 1.848
68 "MD" 20.468 36.077 2.161
69 "MD" 16.95 35.811 1.567
70 "MD" 14.238 37.384 1.071
71 "MD" 10.76 38.118 0.197
72 "MD" 7.532 39.497 -0.008
73 "MD" 4.238 39.466 -0.462
74 "MD" 0.461 39.162 -0.31
75 "MD" -3.448 40.781 -0.062
76 "MD" -6.493 39.659 -0.752
77 "MD" -10.144 38.609 -0.913
78 "MD" -13.036 38.586 -1.309
79 "MD" -16.399 37.43 -1.57
80 "MD" -19.864 36.349 -1.934
81 "MD" -22.313 33.612 -2.281
82 "MD" -25.645 31.965 -2.199
83 "MD" -28.254 30.009 -2.504
84 "MD" -31.186 28.783 -3.503
85 "MD" -33.707 27.243 -4.297
86 "MD" -35.611 23.962 -3.587
87 "MD" -36.873 20.872 -3.273
88 "MD" -38.886 17.965 -3.459
89 "MD" -39.79 14.559 -4.093
90 "MD" -41.515 11.74 -4.43
91 "MD" -42.077 8.054 -4.324
92 "MD" -43.092 4.525 -4.341
93 "MD" -42.697 1.361 -4.571
94 "MD" -41.961 -1.781 -5.991
95 "MD" -42.386 -4.865 -7.142
96 "MD" -41.476 -7.877 -8.184
97 "MD" -39.333 -10.971 -9.048
98 "MD" -38.656 -13.918 -8.847
99 "MD" -37.921 -17.37 -8.518
100 "MD" -35.69 -20.033 -9.46
101 "MD" -33.875 -22.881 -11.104
102 "MD" -31.271 -24.944 -10.176
103 "MD" -28.869 -27.432 -9.973
104 "MD" -26.748 -30.825 -10.964
105 "MD" -23.51 -31.919 -11.725
106 "MD" -20.579 -32.841 -12.05
107 "MD" -18.78 -36.987 -12.172
108 "MD" -15.428 -38.485 -11.997
109 "MD" -12.363 -39.076 -12.53
110 "MD" -8.152 -41.325 -10.876
111 "MD" -5.412 -42.275 -11.318
112 "MD" -1.734 -41.373 -10.447
113 "MD" 1.329 -42.543 -10.588
114 "MD" 3.93 -43.522 -11.711
115 "MD" 7.596 -45.252 -12.762
116 "MD" 11.003 -45.295 -14.018
117 "MD" 14.488 -43.401 -13.388
118 "MD" 17.13 -41.553 -13.285
119 "MD" 20.596 -40.545 -12.841
120 "MD" 23.092 -37.842 -13.337
121 "MD" 26.082 -35.738 -13.932
122 "MD" 28.558 -34.362 -15.256
123 "MD" 30.478 -31.275 -14.34
124 "MD" 32.179 -28.291 -14.797
125 "MD" 34.376 -25.618 -13.992
126 "MD" 37.416 -23.083 -14.143
127 "MD" 37.969 -20.071 -15.318
128 "MD" 38.419 -16.566 -16.696
129 "MD" 38.378 -12.971 -17.711
130 "MD" 39.84 -10.114 -17.463
131 "MD" 39.677 -7.043 -18.514
132 "MD" 39.798 -3.544 -19.853
133 "MD" 39.912 -0.404 -20.057
134 "MD" 39.272 3.347 -20.724
135 "MD" 40.029 6.639 -21.66
136 "MD" 39.858 9.948 -21.821
137 "MD" 39.489 13.494 -23.066
138 "MD" 38.863 16.137 -23.22
139 "MD" 36.66 19.479 -23.949
140 "MD" 36.309 22.794 -22.82
141 "MD" 34.649 25.322 -23.623
142 "MD" 34.202 29.127 -23.045
143 "MD" 34.249 32.799 -21.983
144 "MD" 33.526 35.648 -22.157
145 "MD" 33.93 39.454 -22.272
146 "MD" 32.73 42.359 -22.924
147 "MD" 29.968 44.9 -23.595
148 "MD" 29.608 47.472 -24.636
149 "MD" 28.078 49.897 -25.787
150 "MD" 26.789 53.139 -27.346
151 "MD" 24.998 56.16 -28.362
152 "MD" 24.474 59.136 -30.481
153 "MD" 21.553 61.443 -31.627
154 "MD" 21.012 64.544 -33.632
155 "MD" 18.432 66.787 -35.187
156 "MD" 17.399 69.041 -37.541
157 "MD" 16.769 71.347 -39.852
158 "MD" 16.047 73.989 -42.257
159 "MD" 14.592 77.223 -42.547
160 "MD" 13.222 79.315 -43.793
161 "MD" 12.954 82.394 -45.574
162 "MD" 10.164 84.817 -47.14
163 "MD" 9.683 88.154 -48.299
164 "MD" 8.671 90.954 -49.849
165 "MD" 8.376 93.417 -52.862
166 "MD" 8.376 96.259 -54.616
167 "MD" 4.87 97.191 -57.313
-19 "MD" -10.795 106.192 38.89
-18 "MD" -13.41 102.414 38.758
-17 "MD" -13.268 99.319 37.325
-16 "MD" -14.664 96.238 37.172
-15 "MD" -15.787 94.236 34.462
-14 "MD" -17.557 90.958 33.481
-13 "MD" -18.605 88.144 32.345
-12 "MD" -18.497 84.766 32.232
-11 "MD" -18.071 82.133 29.968
-10 "MD" -19.944 78.247 29.415
-9 "MD" -19.919 75.505 27.505
-8 "MD" -19.631 72.524 26.801
-7 "MD" -19.737 70.3 25.001
-6 "MD" -20.262 67.246 22.898
-5 "MD" -20.706 63.682 22.423
-4 "MD" -20.6 59.803 23.558
-3 "MD" -21.845 55.98 23.497
-2 "MD" -24.005 53.513 22.859
-1 "MD" -24.598 50.336 21.707
0 "MD" -25.491 47.616 21.98
1 "MD" -27.681 44.407 21.201
2 "MD" -28.901 41.378 20.082
3 "MD" -29.39 37.997 19.883
4 "MD" -30.509 34.799 20.234
5 "MD" -32.532 31.886 21.005
6 "MD" -32.378 28.62 21.054
7 "MD" -32.991 25.129 22.246
8 "MD" -34.578 22.032 22.197
9 "MD" -35.366 18.93 22.01
10 "MD" -37.12 16.208 21.503
11 "MD" -39.343 13.464 22.757
12 "MD" -39.821 10.354 22.662
13 "MD" -40.787 6.837 21.893
14 "MD" -40.167 3.299 21.408
15 "MD" -40.215 0.285 21.648
16 "MD" -39.235 -3.01 19.5
17 "MD" -40.074 -6.055 19.068
18 "MD" -39.974 -9.27 17.752
19 "MD" -38.513 -12.518 17.891
20 "MD" -38.022 -16.186 18.342
21 "MD" -37.428 -19.343 17.183
22 "MD" -35.36 -22.186 15.806
23 "MD" -34.61 -25.333 14.253
24 "MD" -33.632 -27.879 14.276
25 "MD" -30.038 -30.214 15.309
26 "MD" -26.529 -32.319 15.072
27 "MD" -25.542 -35.059 15.505
28 "MD" -22.264 -36.761 15.022
29 "MD" -19.962 -39.827 15.529
30 "MD" -18.208 -43.034 14.289
31 "MD" -15.63 -44.903 15.983
32 "MD" -13.44 -46.92 15.591
33 "MD" -7.178 -47.88 15.039
34 "MD" -4.557 -47.112 14.852
35 "MD" -1.211 -46.625 14.442
36 "MD" 1.737 -44.432 13.175
37 "MD" 4.522 -43.187 13.137
38 "MD" 7.851 -42.384 11.6
39 "MD" 10.838 -40.867 11.966
40 "MD" 14.667 -39.264 12.155
41 "MD" 17.766 -38.393 12.516
42 "MD" 20.628 -36.193 11.742
43 "MD" 23.024 -33.524 12.144
44 "MD" 25.543 -31.498 13.371
45 "MD" 28.404 -29.307 12.564
46 "MD" 30.075 -26.414 11.3
47 "MD" 33.168 -24.717 12.038
48 "MD" 35.074 -21.579 9.516
49 "MD" 37.626 -19.4 8.568
50 "MD" 38.102 -15.852 8.121
51 "MD" 38.45 -12.413 9.512
52 "MD" 40.269 -9.708 9.324
53 "MD" 41.4 -6.767 7.633
54 "MD" 42.224 -3.764 5.635
55 "MD" 43.045 -0.672 5.303
56 "MD" 42.422 2.851 5.658
57 "MD" 41.937 6.31 5.297
58 "MD" 43.455 9.499 5.992
59 "MD" 41.63 13.908 5.047
60 "MD" 39.197 18.298 3.967
61 "MD" 37.146 20.728 3.903
62 "MD" 35.068 23.487 3.454
63 "MD" 33.014 26.644 3.152
64 "MD" 29.749 27.773 2.365
65 "MD" 27.871 30.721 1.32
66 "MD" 25.258 32.059 1.67
67 "MD" 22.417 33.757 0.673
68 "MD" 19.778 35.801 0.964
69 "MD" 16.831 37.878 1.121
70 "MD" 13.172 38.114 0.968
71 "MD" 9.673 38.396 1.292
72 "MD" 6.763 38.926 0.096
73 "MD" 3.617 39.651 1.376
74 "MD" 0.603 39.779 0.086
75 "MD" -3.069 38.425 -0.798
76 "MD" -6.356 37.453 -1.9
77 "MD" -9.334 38.407 -1.16
78 "MD" -13.074 38.613 -0.866
79 "MD" -16.173 36.789 -1.862
80 "MD" -20.392 36.403 -2.715
81 "MD" -22.759 33.598 -1.893
82 "MD" -25.725 32.305 -1.945
83 "MD" -28.458 30.738 -2.33
84 "MD" -31.198 27.513 -3.806
85 "MD" -33.315 25.929 -4.525
86 "MD" -35.299 23.008 -3.719
87 "MD" -37.745 20.877 -4.896
88 "MD" -39.179 17.963 -4.64
89 "MD" -40.653 14.874 -4.895
90 "MD" -41.326 11.94 -5.061
91 "MD" -41.56 8.56 -5.149
92 "MD" -42.343 5.116 -6.322
93 "MD" -43.652 0.96 -5.601
94 "MD" -43.875 -2.777 -6.622
95 "MD" -43.538 -5.658 -6.699
96 "MD" -41.731 -8.308 -8.384
97 "MD" -39.764 -11.051 -8.876
98 "MD" -38.44 -13.953 -9.162
99 "MD" -37.814 -17.561 -9.219
100 "MD" -35.606 -19.984 -9.984
101 "MD" -34.457 -22.898 -11.709
102 "MD" -31.604 -25.297 -11.184
103 "MD" -29.825 -28.315 -10.938
104 "MD" -27.336 -30.932 -12.335
105 "MD" -24.44 -32.53 -12.246
106 "MD" -22.129 -34.619 -12.36
107 "MD" -18.96 -36.961 -13.194
108 "MD" -16.213 -38.415 -12.367
109 "MD" -12.999 -39.479 -12.707
110 "MD" -9.23 -40.919 -12.856
111 "MD" -6.453 -43.053 -13.835
112 "MD" -3.121 -42.617 -12.507
113 "MD" -0.732 -44.448 -12.55
114 "MD" 2.597 -45.494 -12.681
115 "MD" 5.842 -46.053 -13.111
116 "MD" 9.013 -45.385 -14.17
117 "MD" 12.317 -43.642 -14.924
118 "MD" 15.517 -42.428 -13.989
119 "MD" 18.291 -40.944 -14.954
120 "MD" 21.662 -38.235 -14.55
121 "MD" 25.269 -37.088 -14.614
122 "MD" 28.228 -35.293 -14.599
123 "MD" 30.927 -32.735 -13.437
124 "MD" 33.394 -30.135 -12.576
125 "MD" 34.855 -26.945 -13.03
126 "MD" 37.247 -24.273 -14.12
127 "MD" 38.566 -21.173 -14.876
128 "MD" 38.487 -17.964 -14.298
129 "MD" 39.745 -15.128 -15.809
130 "MD" 41.482 -12.16 -16.608
131 "MD" 42.031 -9.247 -17.372
132 "MD" 41.788 -5.603 -17.165
133 "MD" 40.5 -2.36 -18.384
134 "MD" 39.816 0.87 -19.758
135 "MD" 39.253 3.751 -22.08
136 "MD" 38.879 6.87 -23.271
137 "MD" 39.023 10.109 -23.551
138 "MD" 37.423 13.204 -25.089
139 "MD" 35.055 16.788 -25.369
140 "MD" 33.207 19.634 -25.57
141 "MD" 33.289 22.736 -25.926
142 "MD" 33.771 26.631 -25.855
143 "MD" 34.121 29.646 -26.566
144 "MD" 33.793 32.928 -27.412
145 "MD" 33.862 36.41 -27.309
146 "MD" 33.579 40.412 -28.066
147 "MD" 32.33 43.551 -28.509
148 "MD" 31.957 46.133 -29.766
149 "MD" 31.171 49.612 -31.351
150 "MD" 30.025 52.537 -31.617
151 "MD" 28.157 55.814 -30.987
152 "MD" 28.872 59.127 -32.042
153 "MD" 27.999 62.484 -32.257
154 "MD" 28.065 66.115 -32.21
155 "MD" 27.336 69.292 -33.256
156 "MD" 27.281 72.861 -32.097
157 "MD" 26.308 76.127 -32.8
158 "MD" 25.43 79.387 -32.857
159 "MD" 23.71 81.864 -32.25
160 "MD" 22.009 84.417 -31.1
161 "MD" 21.515 87.498 -29.681
162 "MD" 18.249 89.454 -29.527
163 "MD" 15.714 91.779 -28.634
164 "MD" 15.006 94.663 -28.615
165 "MD" 13.63 98.132 -30.763
166 "MD" 13.033 100.571 -30.993
167 "MD" 11.573 101.8 -35.038
-19 "MD" -16.791 111.332 19.616
-18 "MD" -17.553 106.918 20.886
-17 "MD" -17.449 103.653 21.112
-16 "MD" -16.916 100.267 21.013
-15 "MD" -16.938 97.219 20.301
-14 "MD" -17.717 94.104 19.695
-13 "MD" -17.495 90.23 20.968
-12 "MD" -17.751 87.521 20.367
-11 "MD" -17.596 83.85 20.78
-10 "MD" -17.942 80.29 19.807
-9 "MD" -19.06 77 19.115
-8 "MD" -18.798 73.861 18.464
-7 "MD" -19.834 70.894 17.773
-6 "MD" -20.555 67.933 17.54
-5 "MD" -21.123 64.998 18.541
-4 "MD" -21.294 61.075 17.849
-3 "MD" -21.86 57.353 18.14
-2 "MD" -23.06 54.814 18.944
-1 "MD" -24.416 51.358 17.735
0 "MD" -25.577 48.591 17.7
1 "MD" -27.558 45.683 19.087
2 "MD" -28.362 42.317 18.582
3 "MD" -29.378 38.286 19.498
4 "MD" -30.509 35.471 18.707
5 "MD" -31.886 32.685 19.68
6 "MD" -32.082 29.85 21.156
7 "MD" -32.532 26.483 22.087
8 "MD" -34.487 22.623 21.482
9 "MD" -34.817 19.618 22.117
10 "MD" -36.607 16.691 21.68
11 "MD" -38.661 13.493 22.121
12 "MD" -39.004 10.263 22.158
13 "MD" -39.402 7.134 21.389
14 "MD" -39.036 3.996 20.022
15 "MD" -39.484 0.115 20.951
16 "MD" -39.728 -3.026 19.319
17 "MD" -40.683 -6.801 18.686
18 "MD" -39.575 -9.73 18.399
19 "MD" -37.326 -12.443 18.542
20 "MD" -36.869 -15.612 17.797
21 "MD" -36.611 -18.567 17.038
22 "MD" -35.679 -22.313 15.488
23 "MD" -34.23 -25.357 13.362
24 "MD" -33.435 -28.646 13.856
25 "MD" -30.683 -30.622 14.192
26 "MD" -28.732 -33.438 14.26
27 "MD" -25.443 -35.716 15.6
28 "MD" -22.783 -38.057 15.33
29 "MD" -20.661 -40.991 16.167
30 "MD" -18.409 -43.144 16.243
31 "MD" -15.462 -45.365 17.161
32 "MD" -12.921 -46.739 16.058
33 "MD" -6.885 -47.965 16.743
34 "MD" -4.291 -46.545 16.656
35 "MD" -0.754 -45.87 16.648
36 "MD" 1.401 -45.074 14.229
37 "MD" 4.639 -43.057 14.452
38 "MD" 8.201 -41.515 13.054
39 "MD" 10.972 -40.273 13.336
40 "MD" 14.666 -38.278 13.376
41 "MD" 18.49 -37.444 13.793
42 "MD" 21.401 -35.846 13.67
43 "MD" 23.612 -33.017 13.177
44 "MD" 25.088 -30.708 13.364
45 "MD" 27.952 -29.056 12.617
46 "MD" 30.45 -26.43 12.204
47 "MD" 33.824 -24.689 12.965
48 "MD" 36.048 -22.849 11.931
49 "MD" 36.866 -19.36 10.993
50 "MD" 37.911 -15.85 9.284
51 "MD" 39.528 -12.805 10.135
52 "MD" 40.377 -10.209 8.749
53 "MD" 41.974 -7.408 7.512
54 "MD" 42.185 -3.727 5.496
55 "MD" 42.766 -0.545 4.596
56 "MD" 42.879 3.316 5.234
57 "MD" 42.477 6.946 4.963
58 "MD" 43.073 10.162 5.243
59 "MD" 42.379 13.09 5.273
60 "MD" 40.811 18.371 2.696
61 "MD" 37.715 21.102 5.006
62 "MD" 36.083 24.189 4.113
63 "MD" 33.828 27.061 2.929
64 "MD" 31.141 29.001 2.505
65 "MD" 28.13 30.262 2.32
66 "MD" 25.544 32.599 1.306
67 "MD" 22.383 33.856 1.247
68 "MD" 19.597 36.218 3.087
69 "MD" 16.099 36.429 0.866
70 "MD" 13.098 37.855 0.92
71 "MD" 9.941 38.452 1.355
72 "MD" 6.293 39.542 0.623
73 "MD" 2.883 39.59 0.064
74 "MD" -0.004 40.629 0.002
75 "MD" -3.375 39.564 -0.864
76 "MD" -6.383 38.758 -1.66
77 "MD" -9.537 38.031 -0.958
78 "MD" -13.148 37.785 -2.316
79 "MD" -16.113 36.801 -2.34
80 "MD" -19.952 36.428 -3.705
81 "MD" -22.605 33.555 -3.185
82 "MD" -26.012 32.199 -2.57
83 "MD" -28.082 30.08 -3.104
84 "MD" -31.121 28.94 -3.24
85 "MD" -33.524 27.1 -3.902
86 "MD" -35.377 23.553 -2.717
87 "MD" -37.61 20.869 -4.168
88 "MD" -39.109 17.798 -4.458
89 "MD" -40.236 14.357 -4.671
90 "MD" -41.418 11.115 -4.035
91 "MD" -42.004 7.597 -3.991
92 "MD" -43.006 4.189 -4.242
93 "MD" -43.639 0.831 -4.312
94 "MD" -42.824 -2.329 -6.051
95 "MD" -43.766 -5.409 -6.794
96 "MD" -41.982 -8.268 -8.636
97 "MD" -39.895 -11.382 -10.025
98 "MD" -39.103 -14.597 -10.252
99 "MD" -38.248 -18.31 -9.629
100 "MD" -36.264 -21.158 -10.251
101 "MD" -33.723 -23.532 -12.07
102 "MD" -31.3 -25.752 -11.265
103 "MD" -29.319 -29.584 -11.028
104 "MD" -26.362 -30.695 -11.668
105 "MD" -24.232 -32.809 -11.528
106 "MD" -22.332 -36.285 -12.44
107 "MD" -19.388 -37.535 -12.715
108 "MD" -16.383 -39.02 -12.32
109 "MD" -12.745 -40.177 -11.94
110 "MD" -9.767 -42.28 -12.017
111 "MD" -6.241 -42.356 -12.044
112 "MD" -2.805 -42.068 -13.6
113 "MD" 0.12 -42.701 -13.888
114 "MD" 3.259 -43.481 -15.152
115 "MD" 6.762 -46.162 -15.015
116 "MD" 9.468 -45.802 -15.619
117 "MD" 12.398 -43.635 -15.835
118 "MD" 15.156 -41.83 -16.062
119 "MD" 17.991 -40.32 -15.528
120 "MD" 21.599 -37.987 -15.006
121 "MD" 24.611 -36.187 -16.035
122 "MD" 27.628 -34.648 -16.59
123 "MD" 29.518 -32.622 -14.855
124 "MD" 32.483 -30.56 -15.718
125 "MD" 34.903 -28.723 -16.068
126 "MD" 36.44 -25.489 -17.038
127 "MD" 37.409 -22.295 -18.818
128 "MD" 37.857 -19.322 -19.162
129 "MD" 39.222 -16.584 -18.367
130 "MD" 39.675 -13.705 -18.057
131 "MD" 38.906 -9.62 -18.316
132 "MD" 40.171 -6.305 -18.165
133 "MD" 39.467 -2.81 -19.061
134 "MD" 39.669 0.778 -19.284
135 "MD" 39.106 4.085 -20.996
136 "MD" 39.464 7.143 -22.625
137 "MD" 38.379 10.561 -21.531
138 "MD" 36.498 12.831 -22.911
139 "MD" 34.903 16.016 -24.785
140 "MD" 32.941 19.144 -25.317
141 "MD" 33.587 22.41 -25.171
142 "MD" 33.637 26.257 -24.133
143 "MD" 34.151 29.406 -23.859
144 "MD" 34.038 32.165 -24.715
145 "MD" 36.465 35.578 -26
146 "MD" 36.524 38.42 -26.812
147 "MD" 36.051 41.908 -27.325
148 "MD" 36.425 44.361 -28.677
149 "MD" 34.979 47.818 -29.693
150 "MD" 34.067 51.613 -29.958
151 "MD" 32.569 54.455 -30.675
152 "MD" 33.73 57.371 -31.99
153 "MD" 32.927 60.626 -32.846
154 "MD" 33.244 63.941 -33.711
155 "MD" 32.79 67.044 -35.577
156 "MD" 33.461 70.684 -34.731
157 "MD" 33.366 73.889 -35.189
158 "MD" 32.271 77.282 -35.459
159 "MD" 30.354 80.459 -36.389
160 "MD" 29.626 83.947 -34.915
161 "MD" 27.454 86.584 -35.945
162 "MD" 27.187 89.575 -35.785
163 "MD" 26.583 92.868 -35.861
164 "MD" 25.482 96.169 -35.381
165 "MD" 25.62 99.952 -34.814
166 "MD" 24.895 102.841 -34.9
167 "MD" 23.855 107.385 -31.877
-19 "MD" -6.338 102.758 0.018
-18 "MD" -8.899 100.522 0.883
-17 "MD" -9.542 97.324 0.728
-16 "MD" -9.131 93.889 2.124
-15 "MD" -9.974 90.972 3.228
-14 "MD" -11.368 87.722 3.88
-13 "MD" -12.203 84.808 5.156
-12 "MD" -13.211 81.655 5.011
-11 "MD" -14.627 79.145 6.638
-10 "MD" -15.863 76.763 8.228
-9 "MD" -17.091 73.405 8.527
-8 "MD" -17.815 70.716 10.207
-7 "MD" -18.057 67.404 11.33
-6 "MD" -19.507 64.57 12.39
-5 "MD" -20.296 61.405 13.512
-4 "MD" -20.892 58.106 15.353
-3 "MD" -22.034 55.52 17.755
-2 "MD" -23.254 52.9 19.231
-1 "MD" -25.366 50.469 19.782
0 "MD" -27.56 47.496 19.012
1 "MD" -27.9 44.559 19.427
2 "MD" -28.816 41.36 18.901
3 "MD" -30.354 37.916 18.914
4 "MD" -31.265 34.609 18.7
5 "MD" -32.871 31.942 19.396
6 "MD" -33.497 28.805 20.247
7 "MD" -35.014 25.393 20.728
8 "MD" -36.138 22.348 20.968
9 "MD" -36.213 19.033 21.461
10 "MD" -37.784 15.634 21.45
11 "MD" -39.547 12.58 21.677
12 "MD" -39.182 9.996 21.432
13 "MD" -40.181 6.719 20.749
14 "MD" -39.263 2.858 19.836
15 "MD" -39.912 -0.628 20.814
16 "MD" -39.284 -4.297 19.043
17 "MD" -39.988 -7.601 18.607
18 "MD" -39.094 -10.857 18.799
19 "MD" -37.24 -14.096 18.835
20 "MD" -36.857 -17.395 18.735
21 "MD" -37.136 -20.733 18.035
22 "MD" -36.236 -23.642 16.268
23 "MD" -35.002 -26.155 14.818
24 "MD" -32.867 -28.202 14.88
25 "MD" -29.835 -30.693 13.143
26 "MD" -27.45 -33.579 13.889
27 "MD" -25.708 -35.434 15.651
28 "MD" -23.073 -38.174 14.959
29 "MD" -20.415 -40.736 15.496
30 "MD" -18.283 -43.194 14.672
31 "MD" -15.303 -44.758 15.759
32 "MD" -13.081 -46.869 15.778
33 "MD" -6.736 -47.816 15.967
34 "MD" -3.774 -46.629 16.042
35 "MD" -0.806 -46.424 15.335
36 "MD" 1.786 -45.029 14.085
37 "MD" 4.911 -43.131 13.669
38 "MD" 7.857 -42.263 13.926
39 "MD" 10.359 -40.157 13.14
40 "MD" 14.137 -38.883 13.484
41 "MD" 17.603 -37.9 14.136
42 "MD" 20.178 -36.229 14.17
43 "MD" 21.885 -32.548 13.37
44 "MD" 24.44 -30.408 14.334
45 "MD" 27.546 -28.839 13.354
46 "MD" 30.009 -26.442 12.547
47 "MD" 32.724 -24.247 12.216
48 "MD" 35.087 -22.242 11.345
49 "MD" 36.561 -19.471 9.893
50 "MD" 37.369 -16.293 9.737
51 "MD" 38.854 -13.044 10.24
52 "MD" 40.573 -9.856 9.36
53 "MD" 41.298 -6.511 8.079
54 "MD" 42.724 -4.069 5.925
55 "MD" 43.105 -1.098 4.733
56 "MD" 42.393 2.5 5.776
57 "MD" 41.866 6.113 5.411
58 "MD" 42.456 9.275 4.51
59 "MD" 41.927 12.3 4.36
60 "MD" 39.522 18.033 1.248
61 "MD" 37.428 20.427 2.921
62 "MD" 35.863 23.615 2.666
63 "MD" 33.675 26.594 2.394
64 "MD" 30.206 27.301 2.103
65 "MD" 28.349 30.259 1.275
66 "MD" 25.455 31.69 2.015
67 "MD" 22.646 34.273 1.089
68 "MD" 20.245 36.456 2.207
69 "MD" 16.534 36.237 1.222
70 "MD" 13.93 37.789 1.536
71 "MD" 10.726 38.17 1.223
72 "MD" 7.333 39.042 0.72
73 "MD" 3.534 40.552 0.087
74 "MD" 0.456 40.142 -0.558
75 "MD" -3.013 40.531 -0.308
76 "MD" -5.97 39.836 -0.667
77 "MD" -9.976 38.521 0.085
78 "MD" -13.033 38.121 -0.791
79 "MD" -16.229 36.622 -1.339
80 "MD" -19.702 35.876 -3.18
81 "MD" -21.943 33.366 -2.908
82 "MD" -25.185 31.952 -3.01
83 "MD" -28.042 30.033 -3.315
84 "MD" -29.453 27.46 -4.237
85 "MD" -32.327 26.418 -6.07
86 "MD" -35.013 24.014 -5.811
87 "MD" -37.906 20.986 -6.005
88 "MD" -38.81 17.453 -6.317
89 "MD" -40.557 14.511 -5.949
90 "MD" -41.537 11.213 -6.116
91 "MD" -41.727 7.514 -5.956
92 "MD" -42.543 3.637 -6.573
93 "MD" -43.591 0.673 -7.229
94 "MD" -42.124 -2.047 -8.878
95 "MD" -42.808 -5.621 -9.685
96 "MD" -41.59 -8.708 -10.794
97 "MD" -39.392 -12.098 -12
98 "MD" -38.346 -14.847 -12.032
99 "MD" -37.283 -18.521 -12.01
100 "MD" -36.233 -21.791 -10.984
101 "MD" -32.958 -24.268 -11.413
102 "MD" -30.944 -25.761 -10.738
103 "MD" -28.492 -28.543 -10.973
104 "MD" -25.752 -32.21 -11.457
105 "MD" -22.883 -33.158 -11.448
106 "MD" -20.969 -36.009 -11.1
107 "MD" -17.929 -37.809 -11.571
108 "MD" -15.025 -39.054 -11.322
109 "MD" -11.728 -40.441 -10.728
110 "MD" -9.154 -42.26 -11.519
111 "MD" -5.127 -43.95 -10.791
112 "MD" -2.28 -43.538 -12.068
113 "MD" 0.733 -45.184 -12.064
114 "MD" 4.148 -45.412 -12.987
115 "MD" 7.566 -46.794 -14.094
116 "MD" 10.56 -45.846 -15.511
117 "MD" 13.318 -43.863 -16.431
118 "MD" 16.1 -42.668 -16.932
119 "MD" 18.769 -40.957 -16.423
120 "MD" 21.516 -38.239 -15.716
121 "MD" 24.451 -35.839 -16.296
122 "MD" 27.295 -34.714 -17.45
123 "MD" 29.415 -32.389 -16.113
124 "MD" 32.172 -30.828 -16.719
125 "MD" 33.61 -27.13 -16.555
126 "MD" 36.358 -25.077 -17.009
127 "MD" 37.055 -21.818 -17.645
128 "MD" 37.052 -17.65 -18.632
129 "MD" 38.53 -14.827 -18.851
130 "MD" 39.193 -11.463 -18.892
131 "MD" 39.114 -7.712 -19.839
132 "MD" 40.138 -4.196 -20.948
133 "MD" 39.972 -1.253 -22.005
134 "MD" 39.743 2.391 -20.233
135 "MD" 39.377 5.334 -21.545
136 "MD" 38.17 8.92 -21.899
137 "MD" 38.722 12.407 -22.558
138 "MD" 37.096 14.853 -23.145
139 "MD" 34.333 18.322 -24.24
140 "MD" 33.927 21.576 -24.583
141 "MD" 33.39 24.468 -24.633
142 "MD" 33.12 28.236 -24.761
143 "MD" 32.285 31.102 -23.954
144 "MD" 32.523 34.266 -25.942
145 "MD" 33.734 37.715 -26.043
146 "MD" 33.911 41.27 -26.453
147 "MD" 33.488 44.309 -26.61
148 "MD" 34.225 47.392 -27.373
149 "MD" 32.638 50.883 -27.601
150 "MD" 31.39 54.007 -27.385
151 "MD" 30.074 57.334 -27.502
152 "MD" 30.951 60.377 -28.51
153 "MD" 29.121 63.586 -28.708
154 "MD" 30.313 66.888 -29.498
155 "MD" 30.105 69.465 -31.761
156 "MD" 30.331 72.908 -32.325
157 "MD" 30.888 76.156 -34.197
158 "MD" 30.524 78.922 -36.644
159 "MD" 29.671 81.567 -37.965
160 "MD" 29.278 85.575 -37.834
161 "MD" 29.324 88.802 -38.142
162 "MD" 28.211 92.492 -39.159
163 "MD" 28.116 95.547 -39.372
164 "MD" 27.576 98.549 -39.256
165 "MD" 28.096 102.535 -39.177
166 "MD" 28.087 105.869 -39.147
167 "MD" 25.97 112.926 -33.252
-19 "MD" -16.918 105.947 1.221
-18 "MD" -20.968 102.958 3.226
-17 "MD" -20.134 100.1 5.742
-16 "MD" -19.372 97.531 6.758
-15 "MD" -18.95 94.084 7.589
-14 "MD" -20.304 90.944 8.939
-13 "MD" -20.636 88.136 9.634
-12 "MD" -20.861 84.494 9.433
-11 "MD" -20.642 82.091 12.192
-10 "MD" -20.396 78.471 12.35
-9 "MD" -21.12 74.432 12.377
-8 "MD" -21.105 71.705 13.651
-7 "MD" -22.749 68.712 13.744
-6 "MD" -23.568 65.503 14.111
-5 "MD" -23.524 62.198 15.166
-4 "MD" -24.366 59.56 16.198
-3 "MD" -25.879 55.532 18.04
-2 "MD" -28.069 53.132 18.171
-1 "MD" -29.633 50.05 18.953
0 "MD" -30.076 47.133 17.622
1 "MD" -30.607 44.167 17.887
2 "MD" -31.679 41.377 17.453
3 "MD" -32.563 37.909 16.469
4 "MD" -33.698 34.509 17.059
5 "MD" -34.138 31.668 17.555
6 "MD" -33.86 28.644 18.687
7 "MD" -34.974 25.139 20.532
8 "MD" -36.844 22.007 20.096
9 "MD" -36.689 19.048 20.703
10 "MD" -38.744 16.022 21.066
11 "MD" -40.275 12.877 21.56
12 "MD" -39.937 9.87 21.216
13 "MD" -40.812 6.87 20.86
14 "MD" -39.763 3.24 20.432
15 "MD" -40.289 -0.394 20.875
16 "MD" -39.311 -3.55 18.888
17 "MD" -40.559 -6.866 18.11
18 "MD" -39.38 -10.089 18.2
19 "MD" -38.183 -13.574 16.946
20 "MD" -36.93 -16.431 15.78
21 "MD" -36.141 -19.79 16.198
22 "MD" -35.228 -23.756 14.264
23 "MD" -34.362 -27.066 13.888
24 "MD" -32.971 -30.302 14.06
25 "MD" -30.538 -32.404 13.974
26 "MD" -28.149 -34.819 14.957
27 "MD" -25.493 -36.854 16.124
28 "MD" -22.964 -39.546 16.208
29 "MD" -20.369 -41.888 16.852
30 "MD" -17.986 -44.52 16.108
31 "MD" -14.971 -46.662 18.362
32 "MD" -11.974 -47.674 16.734
33 "MD" -5.748 -47.473 16.652
34 "MD" -2.764 -46.549 16.292
35 "MD" 0.41 -46.101 14.878
36 "MD" 2.125 -44.241 13.176
37 "MD" 5.737 -43.369 14.094
38 "MD" 8.756 -41.738 12.851
39 "MD" 11.685 -40.144 13.091
40 "MD" 14.817 -39.12 13.767
41 "MD" 17.622 -37.264 15.011
42 "MD" 20.593 -34.225 14.042
43 "MD" 22.874 -32.382 14.679
44 "MD" 24.635 -29.611 14.747
45 "MD" 27.924 -28.017 13.965
46 "MD" 30.059 -25.872 12.987
47 "MD" 33.464 -24.135 14.084
48 "MD" 35.174 -21.334 12.517
49 "MD" 36.544 -19.065 11.626
50 "MD" 37.75 -15.273 11.006
51 "MD" 39.487 -12.858 10.327
52 "MD" 41.42 -10.097 9.502
53 "MD" 42.275 -6.83 8.128
54 "MD" 42.926 -3.675 6.512
55 "MD" 43.644 -0.434 6.102
56 "MD" 42.854 2.809 5.669
57 "MD" 42.349 6.036 4.692
58 "MD" 43.675 9.974 5.497
59 "MD" 43.144 13.139 5.041
60 "MD" 39.347 17.965 4.527
61 "MD" 37.534 20.982 5.336
62 "MD" 35.377 23.766 4.484
63 "MD" 33.938 26.927 3.342
64 "MD" 31.225 28.011 3.319
65 "MD" 28.704 30.497 2.593
66 "MD" 25.482 31.884 3.18
67 "MD" 22.792 34.234 2.09
68 "MD" 20.285 36.521 3.142
69 "MD" 17.189 36.054 1.674
70 "MD" 13.366 37.947 1.647
71 "MD" 9.925 39.419 1.583
72 "MD" 6.263 38.935 1.234
73 "MD" 3.103 38.995 1.496
74 "MD" -0.411 39.57 -0.056
75 "MD" -3.808 38.834 -0.719
76 "MD" -7.059 38.467 -1.615
77 "MD" -10.213 38.507 -1.435
78 "MD" -14.256 38.576 -1.978
79 "MD" -17.128 37.533 -1.982
80 "MD" -20.898 36.219 -3.71
81 "MD" -22.92 33.464 -3.656
82 "MD" -26.143 32.488 -3.062
83 "MD" -28.211 29.422 -4.21
84 "MD" -31.383 27.803 -5.003
85 "MD" -34.336 26.427 -6.097
86 "MD" -35.891 22.815 -4.952
87 "MD" -37.947 19.964 -6.704
88 "MD" -38.961 16.572 -6.665
89 "MD" -40.064 13.363 -6.139
90 "MD" -41.014 10.469 -5.511
91 "MD" -41.343 7.225 -5.053
92 "MD" -41.82 3.842 -5.957
93 "MD" -42.876 0.806 -5.271
94 "MD" -42.275 -2.088 -6.735
95 "MD" -42.463 -5.332 -7.484
96 "MD" -41.243 -8.447 -9.137
97 "MD" -39.016 -12.234 -9.183
98 "MD" -37.749 -14.96 -9.308
99 "MD" -37.906 -18.313 -9.386
100 "MD" -35.418 -21.316 -10.413
101 "MD" -33.068 -24.786 -11.987
102 "MD" -30.177 -26.068 -10.894
103 "MD" -28.556 -30.353 -10.617
104 "MD" -26.666 -33.032 -11.133
105 "MD" -23.605 -35.062 -9.849
106 "MD" -21.491 -37.412 -8.809
107 "MD" -18.072 -38.767 -8.157
108 "MD" -14.97 -40.189 -8.659
109 "MD" -11.925 -41.205 -8.859
110 "MD" -8.986 -43.637 -8.482
111 "MD" -5.277 -43.702 -9.155
112 "MD" -2.642 -44.723 -9.004
113 "MD" 0.973 -44.532 -9.015
114 "MD" 4.668 -45.357 -9.614
115 "MD" 7.668 -47.126 -11.315
116 "MD" 10.329 -46.774 -13.491
117 "MD" 13.236 -44.568 -13.582
118 "MD" 16.026 -43.073 -15.225
119 "MD" 19.274 -41.798 -14.458
120 "MD" 22.034 -39.164 -15.435
121 "MD" 25.079 -37.3 -16.48
122 "MD" 27.433 -35.339 -17.648
123 "MD" 29.289 -32.48 -16.823
124 "MD" 31.158 -29.671 -16.863
125 "MD" 33.816 -27.285 -15.97
126 "MD" 33.653 -24.131 -17.489
127 "MD" 35.706 -21.807 -18.823
128 "MD" 36.133 -17.579 -19.799
129 "MD" 37.798 -14.772 -20.092
130 "MD" 38.597 -11.781 -20.499
131 "MD" 38.549 -8.761 -21.055
132 "MD" 40.026 -5.506 -21.267
133 "MD" 40.639 -2.398 -21.234
134 "MD" 40.243 1.451 -21.364
135 "MD" 40.417 4.821 -22.191
136 "MD" 40.435 7.867 -23.658
137 "MD" 38.823 10.718 -22.479
138 "MD" 37.664 13.534 -23.574
139 "MD" 35.899 17.194 -24.018
140 "MD" 34.026 20.163 -24.146
141 "MD" 33.813 22.992 -23.783
142 "MD" 34.634 26.312 -22.192
143 "MD" 35.416 29.716 -21.877
144 "MD" 35.454 32.756 -23.151
145 "MD" 36.651 36.072 -22.926
146 "MD" 37.799 39.895 -24.402
147 "MD" 37.762 42.672 -24.751
148 "MD" 39.044 45.577 -25.613
149 "MD" 37.816 49.021 -26.528
150 "MD" 36.576 52.204 -26.429
151 "MD" 36.59 55.618 -26.505
152 "MD" 36.188 58.853 -26.79
153 "MD" 35.519 62.386 -27.816
154 "MD" 34.677 65.22 -26.619
155 "MD" 33.691 68.739 -28.415
156 "MD" 33.754 71.991 -27.663
157 "MD" 33.82 75.605 -29.231
158 "MD" 33.373 78.609 -29.829
159 "MD" 33.39 82.178 -29.263
160 "MD" 33.162 85.276 -29.251
161 "MD" 34.057 88.343 -29.626
162 "MD" 33.795 91.963 -29.933
163 "MD" 33.852 95.474 -29.984
164 "MD" 35.19 99.032 -28.775
165 "MD" 36.282 102.126 -28.777
166 "MD" 36.97 105.297 -29.381
167 "MD" 39.424 104.675 -26.168
-19 "MD" -8.946 100.637 -12.025
-18 "MD" -11.085 97.504 -9.586
-17 "MD" -11.572 94.948 -7.453
-16 "MD" -11.532 92.091 -5.358
-15 "MD" -12.421 89.198 -4.42
-14 "MD" -11.842 86.724 -1.654
-13 "MD" -12.953 83.842 0.01
-12 "MD" -14.474 81.448 0.944
-11 "MD" -16.248 78.888 2.379
-10 "MD" -18.074 76.741 4.544
-9 "MD" -19.763 73.947 5.366
-8 "MD" -19.933 70.776 6.738
-7 "MD" -21.733 68.264 8.004
-6 "MD" -22.211 64.907 8.883
-5 "MD" -23.798 61.519 9.231
-4 "MD" -24.592 58.729 10.974
-3 "MD" -25.85 55.319 12.496
-2 "MD" -27.581 52.965 13.705
-1 "MD" -27.574 50.078 16.712
0 "MD" -28.524 47.135 15.717
1 "MD" -30.178 43.867 17.17
2 "MD" -30.985 40.943 17.874
3 "MD" -30.26 37.519 19.201
4 "MD" -31.684 33.979 18.431
5 "MD" -32.529 31.418 19.154
6 "MD" -32.631 28.101 20.702
7 "MD" -33.11 24.919 22.646
8 "MD" -33.991 21.715 22.748
9 "MD" -33.827 18.287 23.331
10 "MD" -35.024 15.436 22.941
11 "MD" -37.42 12.378 22.1
12 "MD" -39.201 9.827 21.707
13 "MD" -38.704 6.42 21.348
14 "MD" -39.882 3.471 20.375
15 "MD" -41.043 0.363 21.428
16 "MD" -40.364 -3.713 19.794
17 "MD" -40.976 -7.232 18.714
18 "MD" -39.74 -10.415 17.963
19 "MD" -38.678 -12.728 16.638
20 "MD" -37.878 -16.794 18.005
21 "MD" -37.412 -19.761 16.798
22 "MD" -35.379 -23.088 15.413
23 "MD" -34.221 -26.429 14.031
24 "MD" -32.711 -29.31 13.751
25 "MD" -30.781 -31.433 13.947
26 "MD" -27.248 -33.933 13.826
27 "MD" -25.665 -35.824 14.714
28 "MD" -23.051 -38.309 14.622
29 "MD" -20.519 -40.988 14.849
30 "MD" -17.977 -43.355 13.71
31 "MD" -14.834 -45.047 14.725
32 "MD" -12.553 -46.81 13.318
33 "MD" -5.831 -47.757 13.292
34 "MD" -2.16 -46.494 13.356
35 "MD" 1.048 -45.546 13.598
36 "MD" 3.331 -43.908 12.045
37 "MD" 6.063 -42.238 12.255
38 "MD" 9.099 -41.316 11.639
39 "MD" 11.962 -39.671 11.601
40 "MD" 15.153 -38.155 11.34
41 "MD" 17.902 -36.94 11.06
42 "MD" 21.451 -35.262 10.777
43 "MD" 23.693 -32.515 11.476
44 "MD" 25.742 -31.126 11.075
45 "MD" 28.396 -29.624 10.682
46 "MD" 30.565 -26.235 10.695
47 "MD" 33.83 -24.041 12.049
48 "MD" 35.818 -22.256 11.275
49 "MD" 37.351 -18.943 10.978
50 "MD" 37.984 -15.06 10.819
51 "MD" 39.425 -12.51 10.898
52 "MD" 41.26 -9.66 9.504
53 "MD" 42.357 -6.308 7.605
54 "MD" 42.918 -3.648 6.703
55 "MD" 42.884 -0.526 6.258
56 "MD" 42.235 3.455 5.212
57 "MD" 42.3 6.185 5.321
58 "MD" 43.002 9.362 5.065
59 "MD" 41.432 12.88 4.419
60 "MD" 39.546 18.189 2.56
61 "MD" 37.001 21.084 3.88
62 "MD" 35.096 23.957 3.137
63 "MD" 33.521 26.689 2.595
64 "MD" 29.907 27.72 2.01
65 "MD" 28.624 31.017 0.815
66 "MD" 25.034 32.136 1.668
67 "MD" 22.929 34.333 0.714
68 "MD" 19.815 36.749 1.736
69 "MD" 16.203 36.506 0.811
70 "MD" 13.367 38.287 0.873
71 "MD" 9.864 38.627 0.998
72 "MD" 6.72 39.071 0.113
73 "MD" 3.248 40.196 0.553
74 "MD" 0.058 39.596 -0.567
75 "MD" -3.093 39.593 -1.854
76 "MD" -6.207 38.385 -2.072
77 "MD" -9.457 38.078 -1.617
78 "MD" -12.927 38.342 -2.353
79 "MD" -16.533 36.955 -2.232
80 "MD" -20.183 36.152 -3.923
81 "MD" -22.633 33.349 -2.837
82 "MD" -26.16 32.09 -2.765
83 "MD" -28.319 30.372 -3.539
84 "MD" -30.502 27.732 -4.629
85 "MD" -33.3 26.298 -5.589
86 "MD" -35.281 23.029 -5.159
87 "MD" -37.129 20.763 -7.112
88 "MD" -38.7 17.349 -6.764
89 "MD" -40.407 13.782 -6.349
90 "MD" -41.149 10.657 -6.137
91 "MD" -41.406 6.89 -5.728
92 "MD" -41.94 3.499 -6.345
93 "MD" -42.733 0.7 -5.162
94 "MD" -42.394 -2.623 -6.939
95 "MD" -41.841 -5.71 -8.444
96 "MD" -41.686 -9.046 -9.295
97 "MD" -39.553 -11.684 -9.772
98 "MD" -38.5 -14.855 -9.403
99 "MD" -37.287 -18.174 -9.833
100 "MD" -35.241 -20.589 -10.549
101 "MD" -33.344 -24.014 -12.029
102 "MD" -31.175 -26.562 -11.526
103 "MD" -28.775 -29.187 -9.993
104 "MD" -25.07 -30.292 -10.623
105 "MD" -23.025 -33.312 -10.556
106 "MD" -20.323 -35.691 -9.926
107 "MD" -18.295 -37.957 -9.153
108 "MD" -15.057 -39.912 -8.88
109 "MD" -11.498 -41.177 -8.668
110 "MD" -8.275 -43.783 -8.846
111 "MD" -4.588 -43.676 -8.525
112 "MD" -1.974 -43.211 -10.86
113 "MD" 1.105 -44.302 -10.311
114 "MD" 4.92 -45.445 -11.7
115 "MD" 8.736 -46.654 -12.709
116 "MD" 11.114 -45.582 -14.881
117 "MD" 13.999 -44.427 -15.337
118 "MD" 16.623 -43.042 -16.617
119 "MD" 19.292 -41.213 -16.505
120 "MD" 23.153 -40.333 -15.922
121 "MD" 25.455 -37.512 -16.461
122 "MD" 28.088 -35.267 -18.168
123 "MD" 29.469 -32.223 -17.624
124 "MD" 32.142 -30.427 -15.583
125 "MD" 34.273 -27.897 -14.84
126 "MD" 34.849 -24.845 -15.566
127 "MD" 35.559 -21.08 -16.914
128 "MD" 36.856 -17.572 -16.725
129 "MD" 38.351 -14.543 -17.355
130 "MD" 38.695 -11.476 -18.075
131 "MD" 38.497 -8.506 -19.495
132 "MD" 39.874 -4.588 -20.117
133 "MD" 39.92 -1.423 -21.95
134 "MD" 39.827 1.871 -20.943
135 "MD" 40.081 4.913 -21.133
136 "MD" 38.6 8.397 -22.118
137 "MD" 38.007 11.076 -23.658
138 "MD" 37.241 13.842 -24.194
139 "MD" 34.933 17.444 -24.379
140 "MD" 34.627 20.597 -24.267
141 "MD" 33.159 23.199 -25.001
142 "MD" 32.332 26.628 -25.113
143 "MD" 32.273 30.308 -25.006
144 "MD" 32.385 33.575 -25.822
145 "MD" 32.883 37.582 -26.172
146 "MD" 31.952 40.67 -27.016
147 "MD" 29.798 43.8 -27.106
148 "MD" 28.972 45.897 -28.048
149 "MD" 28.2 49.852 -28.602
150 "MD" 27.233 53.022 -29.302
151 "MD" 25.239 56.269 -29.205
152 "MD" 24.908 59.339 -30.212
153 "MD" 24.469 62.866 -31.052
154 "MD" 24.645 65.619 -31.918
155 "MD" 25.037 68.459 -33.713
156 "MD" 25.42 71.654 -34.34
157 "MD" 24.98 74.148 -36.711
158 "MD" 23.298 76.781 -38.578
159 "MD" 21.626 78.978 -40.826
160 "MD" 19.872 80.67 -41.962
161 "MD" 18.966 83.824 -42.944
162 "MD" 18.96 86.815 -44.278
163 "MD" 18.148 90.221 -45.457
164 "MD" 18.784 93.14 -46.409
165 "MD" 20.503 96.786 -47.379
166 "MD" 20.879 99.927 -48.458
167 "MD" 22.082 105.577 -46.641
-19 "MD" -7.901 101.08 -8.079
-18 "MD" -10.616 98.303 -6.815
-17 "MD" -10.63 94.953 -4.233
-16 "MD" -10.448 91.349 -3.377
-15 "MD" -11.194 88.747 -1.529
-14 "MD" -10.643 86 1.118
-13 "MD" -11.706 84.524 4.03
-12 "MD" -13.012 81.658 5.043
-11 "MD" -13.737 79.158 7.372
-10 "MD" -15.092 76.226 9.474
-9 "MD" -15.814 72.984 10.484
-8 "MD" -15.374 70.07 12.469
-7 "MD" -16.884 68.012 13.84
-6 "MD" -17.944 64.634 14.274
-5 "MD" -18.653 61.663 15.071
-4 "MD" -19.239 58.104 17.793
-3 "MD" -20.258 55.763 19.519
-2 "MD" -22.263 53.374 20.674
-1 "MD" -23.791 50.324 21.475
0 "MD" -25.348 47.541 21.348
1 "MD" -25.826 44.451 21.708
2 "MD" -26.86 41.028 21.1
3 "MD" -29.303 37.623 19.627
4 "MD" -29.356 34.233 19.955
5 "MD" -30.938 30.903 19.953
6 "MD" -31.311 27.144 20.902
7 "MD" -32.111 24.227 22.281
8 "MD" -34.164 21.77 21.876
9 "MD" -34.465 18.132 21.932
10 "MD" -36.339 15.891 21.133
11 "MD" -38.387 12.315 21.74
12 "MD" -39.317 8.92 20.9
13 "MD" -39.632 6.079 20.567
14 "MD" -39.916 2.692 19.59
15 "MD" -40.089 -1.029 20.589
16 "MD" -39.902 -4.566 19.058
17 "MD" -41.002 -7.438 18.752
18 "MD" -39.391 -10.394 19.044
19 "MD" -38.043 -13.499 17.639
20 "MD" -36.964 -17.052 17.325
21 "MD" -36.708 -20.176 16.209
22 "MD" -36.687 -22.956 14.448
23 "MD" -35.099 -25.657 13.479
24 "MD" -32.248 -28.746 14.359
25 "MD" -30.989 -31.814 14.224
26 "MD" -28.05 -33.695 13.547
27 "MD" -25.191 -35.615 13.102
28 "MD" -22.871 -38.348 13.429
29 "MD" -20.826 -40.907 13.595
30 "MD" -18.102 -43.158 13.102
31 "MD" -15.423 -45.141 14.812
32 "MD" -12.5 -46.053 14.216
33 "MD" -6.265 -46.987 15.227
34 "MD" -3.124 -45.488 14.42
35 "MD" 0.458 -45.208 13.841
36 "MD" 3.009 -44.067 13.024
37 "MD" 6.419 -42.335 13.108
38 "MD" 9.492 -40.981 12.107
39 "MD" 12.333 -39.744 11.947
40 "MD" 15.353 -38.722 12.029
41 "MD" 18.77 -37.278 11.908
42 "MD" 22.098 -36.474 12.447
43 "MD" 24.09 -33.832 12.386
44 "MD" 26.384 -31.392 11.757
45 "MD" 28.754 -29.1 11.578
46 "MD" 30.589 -26.396 10.982
47 "MD" 33.866 -24.424 11.558
48 "MD" 35.994 -21.961 9.782
49 "MD" 37.136 -19.136 9.241
50 "MD" 37.932 -15.426 8.012
51 "MD" 39.589 -12.206 8.1
52 "MD" 41.706 -9.533 7.954
53 "MD" 43.07 -6.389 6.828
54 "MD" 43.5 -3.537 5.08
55 "MD" 43.09 -0.044 4.739
56 "MD" 42.771 3.486 3.981
57 "MD" 42.306 6.7 4.709
58 "MD" 42.705 10.147 5.252
59 "MD" 41.358 12.943 4.494
60 "MD" 39.194 18.713 3.99
61 "MD" 36.851 21.025 4.595
62 "MD" 35.49 23.661 3.86
63 "MD" 33.886 26.856 3.523
64 "MD" 30.771 28.249 2.168
65 "MD" 28.48 30.686 1.948
66 "MD" 26.042 32.549 0.932
67 "MD" 23.29 33.81 1.178
68 "MD" 20.408 36.734 2.957
69 "MD" 16.755 36.842 1.273
70 "MD" 13.615 38.09 1.493
71 "MD" 10.509 38.445 1.491
72 "MD" 7.161 39.409 0.101
73 "MD" 4.206 40.407 0.758
74 "MD" 0.521 39.489 -0.385
75 "MD" -2.671 39.504 -0.529
76 "MD" -5.736 39.531 -1.91
77 "MD" -9.129 38.755 -1.501
78 "MD" -12.686 38.121 -2.027
79 "MD" -16.133 36.956 -1.705
80 "MD" -19.518 36.813 -2.87
81 "MD" -22.307 33.77 -2.445
82 "MD" -24.873 32.621 -2.549
83 "MD" -27.451 29.967 -3.6
84 "MD" -30.704 28.133 -3.555
85 "MD" -32.058 24.552 -4.389
86 "MD" -34.816 22.645 -4.392
87 "MD" -37.924 20.296 -5.272
88 "MD" -40.019 16.706 -4.424
89 "MD" -39.729 13.511 -5.486
90 "MD" -41.631 10.943 -5.527
91 "MD" -41.997 7.183 -5.226
92 "MD" -42.777 4.01 -6.548
93 "MD" -43.931 0.531 -5.47
94 "MD" -43.373 -2.599 -6.994
95 "MD" -42.662 -5.126 -8.586
96 "MD" -41.611 -8.512 -9.316
97 "MD" -39.196 -11.467 -10.073
98 "MD" -38.95 -14.113 -10.709
99 "MD" -38.543 -18.134 -10.534
100 "MD" -36.72 -20.554 -10.487
101 "MD" -34.022 -23.615 -12.022
102 "MD" -31.184 -25.1 -11.116
103 "MD" -28.535 -27.595 -11.139
104 "MD" -26.175 -30.264 -12.539
105 "MD" -22.627 -31.873 -12.654
106 "MD" -20.501 -34.441 -12.957
107 "MD" -18.229 -37.969 -13.373
108 "MD" -14.722 -38.56 -12.759
109 "MD" -11.568 -40.213 -12.199
110 "MD" -7.905 -42.937 -11.91
111 "MD" -5.128 -43.891 -11.904
112 "MD" -1.676 -44.414 -10.615
113 "MD" 1.288 -44.803 -10.697
114 "MD" 5.607 -46.216 -11.968
115 "MD" 8.479 -46.619 -14.047
116 "MD" 11.655 -46.538 -15.631
117 "MD" 14.38 -44.283 -15.812
118 "MD" 17.394 -42.589 -16.675
119 "MD" 20.186 -41.586 -16.336
120 "MD" 24.025 -39.149 -16.662
121 "MD" 26.205 -37.086 -16.294
122 "MD" 29.231 -35.292 -16.268
123 "MD" 29.475 -32.249 -15.324
124 "MD" 32.553 -29.456 -15.095
125 "MD" 34.832 -26.545 -15.053
126 "MD" 35.79 -23.726 -15.701
127 "MD" 37.106 -20.539 -16.061
128 "MD" 37.028 -17.115 -17.649
129 "MD" 38.523 -13.917 -17.603
130 "MD" 38.979 -11.174 -18.205
131 "MD" 39.295 -8.238 -18.974
132 "MD" 39.807 -5.048 -20.266
133 "MD" 39.536 -1.43 -21.677
134 "MD" 40.285 1.66 -21.449
135 "MD" 40.858 5.18 -22.004
136 "MD" 39.14 7.977 -22.556
137 "MD" 38.838 10.138 -23.79
138 "MD" 37.445 13.975 -24.33
139 "MD" 35.221 17.437 -24.317
140 "MD" 33.419 20.831 -24.207
141 "MD" 33.242 23.787 -24.409
142 "MD" 33.014 26.683 -24.491
143 "MD" 33.117 30.185 -24.38
144 "MD" 34.306 33.659 -25.136
145 "MD" 34.447 36.71 -24.917
146 "MD" 34.531 40.063 -25.186
147 "MD" 34.082 43.335 -24.524
148 "MD" 35.27 46.354 -24.773
149 "MD" 33.547 49.87 -24.297
150 "MD" 33.05 52.869 -24.13
151 "MD" 32.33 55.703 -23.397
152 "MD" 33.27 59.471 -23.676
153 "MD" 32.051 62.769 -24.011
154 "MD" 32.458 65.956 -23.602
155 "MD" 32.702 69.592 -24.452
156 "MD" 32.53 72.626 -25.135
157 "MD" 33.962 75.876 -26.55
158 "MD" 32.471 79.4 -27.099
159 "MD" 31.841 82.784 -26.427
160 "MD" 30.955 85.691 -27.636
161 "MD" 32.202 89.203 -28.351
162 "MD" 31.574 91.884 -28.911
163 "MD" 29.898 94.95 -29.499
164 "MD" 30.416 98.37 -30.054
165 "MD" 29.695 101.392 -31.258
166 "MD" 29.874 104.315 -32.678
167 "MD" 30.429 109.936 -33.053
-19 "MD" -5.21 105.405 16.159
-18 "MD" -8.918 102.378 17.244
-17 "MD" -10.168 100.218 18.579
-16 "MD" -10.904 96.511 18.622
-15 "MD" -12.735 93.787 19.242
-14 "MD" -13.967 90.283 19.52
-13 "MD" -15.308 87.348 20.005
-12 "MD" -16.406 84.72 19.084
-11 "MD" -18.084 81.526 19.559
-10 "MD" -19.046 78.67 18.744
-9 "MD" -20.664 75.477 17.939
-8 "MD" -20.067 71.655 17.76
-7 "MD" -19.788 68.572 17.255
-6 "MD" -20.505 65.391 16.335
-5 "MD" -20.338 62.044 16.107
-4 "MD" -20.908 58.967 16.822
-3 "MD" -21.377 55.362 17.476
-2 "MD" -22.806 52.712 18.069
-1 "MD" -25.122 49.849 18.663
0 "MD" -26.208 46.745 18.642
1 "MD" -26.813 43.399 18.527
2 "MD" -28.557 40.201 18.015
3 "MD" -30.293 37.204 18.682
4 "MD" -31.789 34.257 18.545
5 "MD" -33.593 31.42 18.609
6 "MD" -33.93 28.589 19.761
7 "MD" -34.587 25.416 20.891
8 "MD" -35.823 22.443 22.111
9 "MD" -36.482 19.075 21.006
10 "MD" -36.791 15.674 21.822
11 "MD" -38.961 12.629 21.346
12 "MD" -39.703 9.42 21.078
13 "MD" -39.984 6.589 20.711
14 "MD" -40.188 3.099 19.806
15 "MD" -40.353 -0.291 20.932
16 "MD" -39.8 -3.505 19.329
17 "MD" -40.175 -7.453 18.99
18 "MD" -40.539 -10.415 18.227
19 "MD" -38.772 -12.798 18.995
20 "MD" -37.976 -15.832 19.19
21 "MD" -37.925 -20.186 17.557
22 "MD" -37.16 -23.233 16.206
23 "MD" -34.823 -26.405 14.293
24 "MD" -32.674 -28.927 14.825
25 "MD" -29.199 -30.82 15.195
26 "MD" -27.36 -33.668 13.298
27 "MD" -25.569 -36.25 13.857
28 "MD" -22.868 -38.268 14.233
29 "MD" -21.435 -41.602 14.346
30 "MD" -18.029 -43.231 14.863
31 "MD" -14.757 -44.352 14.689
32 "MD" -12.632 -46.488 14.443
33 "MD" -6.259 -47.466 14.605
34 "MD" -2.453 -45.374 16.045
35 "MD" 0.08 -45.985 13.909
36 "MD" 2.768 -44.254 13.224
37 "MD" 5.616 -42.294 13.37
38 "MD" 8.955 -41.034 13.37
39 "MD" 11.554 -39.65 12.461
40 "MD" 15.015 -38.557 12.419
41 "MD" 19.166 -37.765 13.056
42 "MD" 22.273 -35.338 12.87
43 "MD" 24.865 -33.26 13.547
44 "MD" 26.37 -30.748 14.139
45 "MD" 29.11 -28.865 13.477
46 "MD" 30.635 -25.932 13.081
47 "MD" 33.587 -24.312 12.329
48 "MD" 36.392 -21.694 10.823
49 "MD" 36.951 -18.932 10.361
50 "MD" 38.18 -15.431 9.261
51 "MD" 39.422 -12.298 8.358
52 "MD" 41.284 -9.376 7.429
53 "MD" 42.955 -6.564 7.295
54 "MD" 43.15 -3.881 5.541
55 "MD" 42.845 -1.015 4.576
56 "MD" 42.695 2.766 4.823
57 "MD" 41.977 6.356 3.466
58 "MD" 42.516 9.456 4.089
59 "MD" 41.443 12.768 3.551
60 "MD" 39.338 17.976 2.556
61 "MD" 36.975 20.854 4.075
62 "MD" 35.822 23.924 3.811
63 "MD" 34.333 27.162 3.227
64 "MD" 31.135 28.336 2.428
65 "MD" 29.09 31.322 1.18
66 "MD" 25.814 32.47 1.339
67 "MD" 22.994 33.585 0.71
68 "MD" 20.085 36.359 2.004
69 "MD" 17.161 36.089 0.956
70 "MD" 14.106 37.759 1.459
71 "MD" 10.61 38.338 1.106
72 "MD" 7.066 39.934 0.917
73 "MD" 3.811 39.15 -0.366
74 "MD" 0.774 40.373 -0.867
75 "MD" -2.893 40.165 -0.496
76 "MD" -5.912 39.247 -0.799
77 "MD" -9.094 38.848 -1.787
78 "MD" -12.39 38.46 -2.614
79 "MD" -15.643 37.299 -2.35
80 "MD" -19.418 36.431 -3.543
81 "MD" -21.854 33.454 -3.318
82 "MD" -25.472 32.439 -3.344
83 "MD" -27.852 29.826 -4.347
84 "MD" -30.915 28.278 -5.423
85 "MD" -32.857 26.322 -6.424
86 "MD" -35.02 23.012 -5.629
87 "MD" -36.799 20.486 -6.608
88 "MD" -38.865 18.057 -5.415
89 "MD" -38.814 14.131 -6.311
90 "MD" -40.803 11.794 -6.403
91 "MD" -41.527 7.336 -6.255
92 "MD" -42.618 4.434 -7.332
93 "MD" -43.269 0.611 -5.873
94 "MD" -43.418 -2.801 -8.205
95 "MD" -42.061 -5.628 -8.82
96 "MD" -41.356 -8.441 -10.017
97 "MD" -39.078 -12.085 -9.721
98 "MD" -38.431 -15.077 -10.485
99 "MD" -38.191 -18.643 -9.795
100 "MD" -35.557 -21.303 -10.361
101 "MD" -32.572 -24.527 -11.555
102 "MD" -29.992 -26.079 -11.71
103 "MD" -27.892 -28.88 -11.157
104 "MD" -25.238 -31.217 -11.43
105 "MD" -22.53 -32.981 -11.51
106 "MD" -20.001 -34.656 -11.758
107 "MD" -17.824 -37.295 -11.902
108 "MD" -14.634 -38.839 -11.925
109 "MD" -11.659 -40.825 -11.201
110 "MD" -8.823 -42.529 -12.33
111 "MD" -6.071 -44.421 -13.143
112 "MD" -2.23 -45.268 -13.264
113 "MD" 0.832 -47.87 -12.974
114 "MD" 4.278 -48.923 -12.661
115 "MD" 7.812 -49.201 -14.66
116 "MD" 10.471 -48.411 -15.66
117 "MD" 13.672 -46.492 -16.349
118 "MD" 16.073 -44.499 -16.062
119 "MD" 18.489 -42.368 -16.027
120 "MD" 21.281 -39.314 -15.713
121 "MD" 24.178 -37.781 -16.02
122 "MD" 26.716 -36.093 -17.164
123 "MD" 28.195 -33.161 -17.285
124 "MD" 31.63 -30.911 -15.422
125 "MD" 33.394 -28.168 -15.646
126 "MD" 35.546 -25.467 -15.793
127 "MD" 36.242 -22.013 -16.382
128 "MD" 36.565 -18.374 -17.692
129 "MD" 37.552 -14.833 -17.783
130 "MD" 38.913 -12.034 -17.794
131 "MD" 39.434 -8.541 -19.257
132 "MD" 40.218 -5.25 -19.631
133 "MD" 40.832 -2.23 -21.396
134 "MD" 41.273 1.706 -20.859
135 "MD" 41.214 5.312 -21.729
136 "MD" 39.319 8.266 -22.353
137 "MD" 39.841 11.144 -23.223
138 "MD" 38.846 13.945 -24.354
139 "MD" 36.445 17.103 -24.519
140 "MD" 34.29 19.842 -24.055
141 "MD" 33.248 23.145 -24.458
142 "MD" 32.686 26.876 -24.396
143 "MD" 32.136 29.932 -24.91
144 "MD" 32.632 33.277 -26.02
145 "MD" 31.889 36.745 -25.067
146 "MD" 31.704 40.72 -25.465
147 "MD" 30.308 43.688 -25.028
148 "MD" 31.156 46.934 -25.741
149 "MD" 28.77 50.217 -25.567
150 "MD" 28.153 53.196 -24.963
151 "MD" 26.378 56.316 -24.227
152 "MD" 26.543 59.175 -23.618
153 "MD" 26.384 62.271 -23.081
154 "MD" 26.955 65.863 -22.205
155 "MD" 26.531 69.291 -23.34
156 "MD" 27.231 72.444 -22.079
157 "MD" 27.359 76.07 -23.045
158 "MD" 26.953 79.287 -22.806
159 "MD" 27.21 82.792 -23.508
160 "MD" 27.571 85.682 -22.323
161 "MD" 27.333 88.738 -20.289
162 "MD" 27.597 91.501 -19.147
163 "MD" 27.452 94.751 -18.224
164 "MD" 29.708 97.908 -16.353
165 "MD" 30.666 100.567 -15.526
166 "MD" 32.618 103.209 -15.404
167 "MD" 36.63 107.036 -11.211
-19 "MD" -10.4 108.845 18.986
-18 "MD" -12.917 104.511 19.355
-17 "MD" -12.603 101.159 18.729
-16 "MD" -12.955 97.966 18.518
-15 "MD" -13.448 94.798 18.978
-14 "MD" -14.714 92.037 18.542
-13 "MD" -14.564 88.32 19.408
-12 "MD" -14.327 85.264 17.797
-11 "MD" -15.552 81.704 18.121
-10 "MD" -15.524 78.604 17.145
-9 "MD" -16.548 75.075 16.75
-8 "MD" -18.534 72.433 16.661
-7 "MD" -19.717 69.328 18.199
-6 "MD" -21.509 66.472 17.417
-5 "MD" -22.446 63.098 18.421
-4 "MD" -22.808 59.257 18.42
-3 "MD" -24.421 56.173 19.541
-2 "MD" -26.087 53.676 20.577
-1 "MD" -27.63 50.468 19.828
0 "MD" -29.113 47.779 19.996
1 "MD" -31.11 44.79 19.418
2 "MD" -31.51 41.623 18.724
3 "MD" -32.497 37.563 17.063
4 "MD" -33.03 34.834 18.832
5 "MD" -33.9 31.668 18.465
6 "MD" -34.366 28.412 19.795
7 "MD" -34.584 25.006 21.276
8 "MD" -36.039 21.839 20.72
9 "MD" -37.157 18.846 20.68
10 "MD" -38.211 16.156 21.35
11 "MD" -39.131 13.577 21.024
12 "MD" -39.666 9.694 20.383
13 "MD" -41.257 6.48 20.26
14 "MD" -40.541 2.794 19.998
15 "MD" -40.366 -0.852 20.626
16 "MD" -39.494 -4.016 18.267
17 "MD" -40.266 -7.123 17.529
18 "MD" -39.622 -10.202 17.225
19 "MD" -38.113 -13.326 17.207
20 "MD" -38.256 -16.577 16.589
21 "MD" -37.999 -19.717 15.626
22 "MD" -37.202 -23.606 13.933
23 "MD" -35.462 -26.266 12.17
24 "MD" -33.813 -28.995 12.515
25 "MD" -30.808 -30.909 13.045
26 "MD" -29.094 -33.177 11.921
27 "MD" -26.471 -35.343 12.259
28 "MD" -23.516 -37.4 10.85
29 "MD" -21.713 -40.278 10.905
30 "MD" -18.106 -41.891 10.819
31 "MD" -15.774 -44.28 11.572
32 "MD" -12.763 -45.123 12.328
33 "MD" -6.623 -47.24 12.747
34 "MD" -4.004 -46.861 11.816
35 "MD" -0.883 -45.577 12.442
36 "MD" 1.223 -44.233 12.106
37 "MD" 4.719 -43.668 12.397
38 "MD" 8.61 -42.296 12.265
39 "MD" 10.855 -40.264 11.959
40 "MD" 14.02 -39.027 12.592
41 "MD" 17.967 -38.066 12.866
42 "MD" 20.021 -36.216 12.269
43 "MD" 22.12 -34.023 12.058
44 "MD" 24.498 -31.228 12.931
45 "MD" 27.866 -29.56 11.655
46 "MD" 29.978 -26.511 10.865
47 "MD" 33.182 -24.93 11.712
48 "MD" 35.723 -23.122 10.101
49 "MD" 36.845 -19.586 9.285
50 "MD" 37.668 -16.28 8.791
51 "MD" 38.983 -13.302 8.05
52 "MD" 40.656 -10.326 7.501
53 "MD" 41.779 -7.065 5.891
54 "MD" 42.542 -4.352 4.643
55 "MD" 42.821 -1.074 4.935
56 "MD" 42.989 1.805 4.11
57 "MD" 42.206 5.324 4.239
58 "MD" 43.855 8.827 4.504
59 "MD" 42.19 12.071 3.908
60 "MD" 39.114 17.406 2.988
61 "MD" 36.746 20.082 3.186
62 "MD" 35.354 23.328 2.845
63 "MD" 34.014 26.404 1.964
64 "MD" 30.581 27.731 1.493
65 "MD" 28.269 30.876 1.261
66 "MD" 25.096 32.053 2.102
67 "MD" 22.447 34.098 1.376
68 "MD" 19.756 36.77 2.909
69 "MD" 16.523 36.847 0.822
70 "MD" 13.055 37.74 0.582
71 "MD" 9.49 38.877 1.033
72 "MD" 5.811 38.938 0.141
73 "MD" 2.368 39.599 0.869
74 "MD" -0.711 40.238 0.068
75 "MD" -3.935 38.712 0.197
76 "MD" -7.239 38.398 -0.712
77 "MD" -10.733 37.917 -0.051
78 "MD" -14.499 38.145 -1.497
79 "MD" -17.794 37.796 -1.514
80 "MD" -20.525 36.304 -2.814
81 "MD" -23.34 33.489 -3.333
82 "MD" -26.403 32.407 -2.849
83 "MD" -28.512 29.63 -3.956
84 "MD" -31.76 28.354 -4.726
85 "MD" -33.991 26.045 -5.603
86 "MD" -35.272 22.618 -4.919
87 "MD" -38.112 20.609 -5.983
88 "MD" -40.053 17.05 -4.913
89 "MD" -39.78 13.926 -6.2
90 "MD" -41.884 10.583 -7.097
91 "MD" -41.794 7.031 -6.703
92 "MD" -42.572 3.95 -7.935
93 "MD" -44.416 0.556 -6.143
94 "MD" -43.841 -2.414 -8.091
95 "MD" -43.263 -5.973 -8.676
96 "MD" -41.404 -8.549 -9.391
97 "MD" -39.872 -11.827 -11.188
98 "MD" -38.769 -14.966 -10.519
99 "MD" -38.424 -18.653 -10.903
100 "MD" -35.454 -21.102 -11.712
101 "MD" -32.938 -24.262 -13.311
102 "MD" -30.057 -25.809 -11.897
103 "MD" -28.372 -28.641 -11.016
104 "MD" -25.707 -31.529 -11.982
105 "MD" -22.287 -33.146 -12.085
106 "MD" -19.663 -36.129 -12.093
107 "MD" -17.187 -38.756 -12.127
108 "MD" -13.851 -39.485 -11.975
109 "MD" -11.137 -41.524 -11.201
110 "MD" -7.652 -41.932 -11.317
111 "MD" -5.355 -44.186 -12.443
112 "MD" -2.168 -44.957 -11.851
113 "MD" 2.242 -47.018 -11.361
114 "MD" 5.313 -46.79 -11.462
115 "MD" 9.237 -47.512 -11.219
116 "MD" 12.561 -45.585 -13.556
117 "MD" 14.78 -43.292 -14.03
118 "MD" 17.086 -41.383 -14.617
119 "MD" 20.276 -40.275 -15.81
120 "MD" 23.153 -37.439 -15.051
121 "MD" 26.257 -35.423 -15.482
122 "MD" 28.814 -33.637 -16.658
123 "MD" 30.125 -30.624 -17.265
124 "MD" 33.186 -28.837 -15.799
125 "MD" 35.771 -26.972 -15.328
126 "MD" 35.962 -23.437 -16.186
127 "MD" 37.306 -20.301 -17.361
128 "MD" 37.995 -16.885 -17.937
129 "MD" 39.224 -13.493 -17.219
130 "MD" 39.256 -10.999 -18.506
131 "MD" 40.329 -7.09 -19.41
132 "MD" 40.718 -3.904 -20.074
133 "MD" 39.759 -0.051 -18.883
134 "MD" 39.313 2.676 -20.156
135 "MD" 38.518 6.012 -21.497
136 "MD" 38.057 8.786 -22.783
137 "MD" 36.689 11.879 -22.822
138 "MD" 35.949 14.546 -24.796
139 "MD" 33.28 17.694 -25.479
140 "MD" 33.203 21.435 -24.937
141 "MD" 32.678 24.38 -25.251
142 "MD" 33.265 27.362 -25.604
143 "MD" 34.494 30.873 -24.257
144 "MD" 35.199 34.29 -24.491
145 "MD" 34.754 38.302 -26.367
146 "MD" 37.324 41.382 -25.037
147 "MD" 36.166 44.47 -25.029
148 "MD" 37.713 47.948 -24.971
149 "MD" 36.597 51.368 -24.94
150 "MD" 35.775 54.486 -24.532
151 "MD" 34.578 57.815 -24.32
152 "MD" 36.152 60.624 -24.43
153 "MD" 35.337 64.541 -23.939
154 "MD" 36.204 67.741 -23.88
155 "MD" 36.358 71.279 -25.071
156 "MD" 36.782 74.617 -24.515
157 "MD" 38.034 77.761 -25.328
158 "MD" 37.735 81.43 -24.99
159 "MD" 37.89 84.352 -24.923
160 "MD" 37.312 87.401 -22.93
161 "MD" 36.208 89.889 -21.463
162 "MD" 35.025 93.347 -21.214
163 "MD" 36.34 96.313 -19.52
164 "MD" 36.992 99.058 -17.02
165 "MD" 38.272 101.977 -17.052
166 "MD" 39.677 105.084 -15.717
167 "MD" 41.709 109.673 -13.693
-19 "MD" -6.565 105.238 9.683
-18 "MD" -8.584 100.867 9.865
-17 "MD" -9.106 97.966 10.067
-16 "MD" -7.981 95.039 11.262
-15 "MD" -8.49 91.766 12.47
-14 "MD" -10.104 89.183 13.425
-13 "MD" -11.273 86.281 15.959
-12 "MD" -13.137 83.723 15.97
-11 "MD" -14.618 81.031 17.416
-10 "MD" -16.116 78.538 17.581
-9 "MD" -17.636 75.116 16.549
-8 "MD" -18.95 72.104 16.882
-7 "MD" -19.571 68.779 17.18
-6 "MD" -21.208 65.625 16.959
-5 "MD" -21.75 62.565 17.239
-4 "MD" -23.012 58.993 16.932
-3 "MD" -24.049 56.059 17.633
-2 "MD" -25.681 52.974 18.125
-1 "MD" -27.323 50.34 16.63
0 "MD" -28.989 47.408 18
1 "MD" -29.64 43.6 17.961
2 "MD" -30.694 40.777 17.997
3 "MD" -32.138 38.046 18.232
4 "MD" -32.419 34.595 18.982
5 "MD" -33.517 31.508 18.547
6 "MD" -34.03 28.03 19.913
7 "MD" -35.378 25.325 21.199
8 "MD" -36.145 22.285 21.909
9 "MD" -36.804 18.741 20.242
10 "MD" -37.506 15.311 21.633
11 "MD" -38.437 12.555 18.616
12 "MD" -39.804 9.407 19.532
13 "MD" -40.705 6.248 18.659
14 "MD" -40.759 2.668 18.256
15 "MD" -41.359 -0.282 19.142
16 "MD" -40.431 -4.168 17.743
17 "MD" -41.572 -7.268 17.193
18 "MD" -40.295 -10.543 17.259
19 "MD" -38.88 -14.013 15.994
20 "MD" -39.248 -17.341 15.706
21 "MD" -39.428 -21.108 15.722
22 "MD" -38.246 -23.95 13.779
23 "MD" -36.727 -26.654 12.62
24 "MD" -34.13 -28.722 12.465
25 "MD" -31.788 -31.363 11.724
26 "MD" -29.008 -33.211 12.278
27 "MD" -26.896 -35.118 12.076
28 "MD" -23.764 -36.655 11.675
29 "MD" -22.172 -39.577 10.627
30 "MD" -19.315 -41.859 11.178
31 "MD" -16.402 -43.701 10.928
32 "MD" -13.504 -44.437 11.5
33 "MD" -7.158 -45.741 12.153
34 "MD" -4.603 -45.807 11.562
35 "MD" -1.454 -45.904 10.532
36 "MD" 1.45 -43.815 11.253
37 "MD" 4.761 -42.468 11.117
38 "MD" 6.829 -39.4 10.134
39 "MD" 10.006 -39.114 10.23
40 "MD" 13.773 -38.422 11.562
41 "MD" 16.79 -37.616 11.372
42 "MD" 20.246 -35.959 10.039
43 "MD" 23.128 -34.007 10.753
44 "MD" 25.292 -31.484 10.293
45 "MD" 27.986 -29.711 9.56
46 "MD" 30.127 -27.262 9.418
47 "MD" 33.464 -25.526 9.991
48 "MD" 35.213 -22.379 8.865
49 "MD" 36.998 -19.919 8.67
50 "MD" 38.098 -16.295 7.56
51 "MD" 39.419 -13.28 7.666
52 "MD" 41.372 -10.26 8.215
53 "MD" 41.446 -6.945 7.247
54 "MD" 42.243 -4.062 5.902
55 "MD" 41.936 -0.696 5.572
56 "MD" 43.08 2.289 4.456
57 "MD" 42.626 5.841 5.538
58 "MD" 43.589 9.204 5.605
59 "MD" 42.5 12.521 4.791
60 "MD" 39.228 18.245 4.059
61 "MD" 37.255 20.585 4.482
62 "MD" 36.098 23.664 4.035
63 "MD" 34.214 26.117 3.409
64 "MD" 30.915 27.722 3.349
65 "MD" 28.56 29.613 2.663
66 "MD" 25.771 31.664 2.445
67 "MD" 22.663 33.726 1.619
68 "MD" 19.835 36.229 2.856
69 "MD" 16.523 36.248 0.945
70 "MD" 13.754 37.701 1.044
71 "MD" 10.327 38.467 1.433
72 "MD" 7.167 39.226 0.917
73 "MD" 3.425 38.852 1.393
74 "MD" 0.035 39.4 0.589
75 "MD" -3.292 39.72 -0.153
76 "MD" -6.348 37.909 -0.507
77 "MD" -9.833 37.599 -0.247
78 "MD" -13.197 37.453 -1.559
79 "MD" -15.996 35.673 -1.624
80 "MD" -19.463 36.035 -2.68
81 "MD" -22.359 33.614 -2.792
82 "MD" -25.602 32.568 -2.302
83 "MD" -28.066 29.606 -3.804
84 "MD" -31.347 27.599 -4.16
85 "MD" -33.482 25.64 -5.608
86 "MD" -36.101 22.968 -5.412
87 "MD" -38.19 19.804 -5.553
88 "MD" -39.653 17.375 -6.765
89 "MD" -40.602 14.185 -6.742
90 "MD" -41.688 10.972 -6.878
91 "MD" -41.901 7.429 -6.543
92 "MD" -42.853 3.89 -8.019
93 "MD" -44.251 0.494 -7.82
94 "MD" -43.342 -2.893 -8.4
95 "MD" -42.286 -5.784 -9.3
96 "MD" -40.71 -8.752 -10.271
97 "MD" -39.086 -11.611 -10.459
98 "MD" -38.247 -15.313 -11.435
99 "MD" -37.619 -18.979 -10.915
100 "MD" -35.465 -21.413 -11.751
101 "MD" -33.151 -24.123 -13.236
102 "MD" -30.135 -25.509 -11.966
103 "MD" -28.02 -28.026 -11.875
104 "MD" -25.055 -31.353 -12.933
105 "MD" -22.598 -33.077 -13.072
106 "MD" -19.469 -34.133 -11.985
107 "MD" -16.89 -37.224 -12.948
108 "MD" -13.593 -38.462 -12.736
109 "MD" -10.567 -40.365 -11.674
110 "MD" -7.192 -40.886 -12.639
111 "MD" -4.338 -42.108 -13.084
112 "MD" -1.519 -43.613 -13.525
113 "MD" 1.9 -45.697 -14.426
114 "MD" 5.351 -47.128 -14.356
115 "MD" 8.844 -47.779 -14.469
116 "MD" 11.844 -46.415 -14.684
117 "MD" 15.381 -45.397 -15.656
118 "MD" 17.246 -42.972 -15.33
119 "MD" 20.098 -40.269 -16.345
120 "MD" 23.277 -37.576 -15.819
121 "MD" 25.563 -35.626 -16.476
122 "MD" 28.653 -34.245 -17.832
123 "MD" 30.586 -31.901 -18.051
124 "MD" 33.213 -30.045 -18.046
125 "MD" 35.771 -27.828 -17.689
126 "MD" 37.822 -25.269 -17.834
127 "MD" 38.794 -22.114 -19.238
128 "MD" 38.741 -18.273 -20.24
129 "MD" 40.262 -15.327 -20.097
130 "MD" 40.957 -13.071 -20.185
131 "MD" 41.357 -9.694 -20.546
132 "MD" 41.594 -5.542 -21.167
133 "MD" 42.126 -2.477 -20.696
134 "MD" 42.035 0.949 -19.789
135 "MD" 41.874 5.085 -20.333
136 "MD" 40.055 8.139 -21.228
137 "MD" 38.17 10.739 -21.449
138 "MD" 36.985 13.616 -22.491
139 "MD" 34.87 16.954 -23.903
140 "MD" 34.401 20.282 -23.743
141 "MD" 33.733 23.716 -23.821
142 "MD" 33.495 27.474 -23.252
143 "MD" 34.276 30.199 -23.687
144 "MD" 35.179 33.281 -24.968
145 "MD" 35.746 37.052 -24.722
146 "MD" 36.144 40.705 -25.487
147 "MD" 35.298 43.785 -25.684
148 "MD" 36.516 46.512 -26.399
149 "MD" 35.345 50.292 -26.643
150 "MD" 33.697 53.726 -26.986
151 "MD" 32.934 57.039 -27.454
152 "MD" 34.11 60.094 -27.658
153 "MD" 33.312 63.556 -28.144
154 "MD" 34.118 66.851 -28.352
155 "MD" 34.502 69.502 -31.093
156 "MD" 36.141 72.854 -30.854
157 "MD" 37.909 75.743 -31.98
158 "MD" 39.247 78.872 -32.041
159 "MD" 40.023 82.125 -31.089
160 "MD" 39.847 85.744 -29.966
161 "MD" 40.839 88.31 -30.407
162 "MD" 41.309 91.986 -29.431
163 "MD" 42.923 94.876 -29.17
164 "MD" 44.414 97.843 -28.456
165 "MD" 46.143 100.961 -28.873
166 "MD" 47.186 103.828 -30.146
167 "MD" 47.051 106.568 -32.8
-19 "MD" -0.762 106.426 18.662
-18 "MD" -2.962 101.175 17.899
-17 "MD" -5.252 98.367 17.675
-16 "MD" -5.833 95.671 17.366
-15 "MD" -7.599 93.035 17.515
-14 "MD" -8.52 89.843 17.327
-13 "MD" -10.903 87.322 16.746
-12 "MD" -11.926 83.775 17.508
-11 "MD" -13.163 80.824 16.427
-10 "MD" -14.941 78.525 16.273
-9 "MD" -16.875 75.938 15.357
-8 "MD" -17.477 72.519 15.66
-7 "MD" -18.475 69.01 15.578
-6 "MD" -19.992 66.123 15.885
-5 "MD" -20.906 62.992 16.601
-4 "MD" -21.281 59.744 16.774
-3 "MD" -22.898 56.475 17.133
-2 "MD" -24.376 53.484 17.97
-1 "MD" -25.96 50.257 17.636
0 "MD" -27.335 46.863 16.893
1 "MD" -29.467 44.479 18.089
2 "MD" -30.886 41.049 17.523
3 "MD" -31.618 37.926 18.02
4 "MD" -32.065 35.173 18.537
5 "MD" -33.049 31.371 18.356
6 "MD" -33.847 28.09 18.816
7 "MD" -35.464 25.188 20.073
8 "MD" -36.736 22.305 21.161
9 "MD" -37.24 19.051 20.917
10 "MD" -37.63 15.854 21.054
11 "MD" -39.44 13.038 20.668
12 "MD" -40.685 10.111 20.162
13 "MD" -41.241 7.009 19.435
14 "MD" -40.595 3.174 18.665
15 "MD" -40.795 -0.755 19.543
16 "MD" -39.539 -3.745 17.3
17 "MD" -39.597 -7.113 17.192
18 "MD" -40.2 -10.234 16.152
19 "MD" -38.948 -13.158 16.626
20 "MD" -39.219 -16.996 15.361
21 "MD" -39.635 -20.677 14.33
22 "MD" -36.899 -23.021 12.67
23 "MD" -35.339 -25.985 11.608
24 "MD" -34.105 -28.833 11.528
25 "MD" -31.29 -30.417 11.438
26 "MD" -28.96 -32.822 10.803
27 "MD" -26.237 -35.517 12.19
28 "MD" -22.909 -37.281 12.397
29 "MD" -21.798 -40.305 11.052
30 "MD" -18.239 -42.403 11.379
31 "MD" -15.964 -44.595 11.497
32 "MD" -13.164 -45.343 11.922
33 "MD" -7.225 -46.846 12.409
34 "MD" -4.323 -45.746 13.166
35 "MD" -0.53 -45.561 13.984
36 "MD" 2.03 -43.901 13.707
37 "MD" 4.934 -42.864 13.295
38 "MD" 8.518 -42.683 12.465
39 "MD" 11.086 -40.605 12.396
40 "MD" 14.615 -39.877 13.174
41 "MD" 17.857 -37.967 12.98
42 "MD" 20.801 -36.586 13.083
43 "MD" 22.645 -33.497 13.575
44 "MD" 25.533 -31.904 12.642
45 "MD" 28.162 -29.767 12.571
46 "MD" 29.815 -26.686 11.94
47 "MD" 32.935 -24.766 11.996
48 "MD" 35.056 -22.469 10.329
49 "MD" 37.04 -19.805 10.139
50 "MD" 38.186 -16.335 9.376
51 "MD" 39.202 -13.47 7.868
52 "MD" 41.08 -10.618 7.368
53 "MD" 42.696 -8.118 5.853
54 "MD" 43.048 -5.309 4.606
55 "MD" 43.575 -1.865 3.761
56 "MD" 42.957 1.602 4.594
57 "MD" 42.402 5.281 4.464
58 "MD" 42.504 8.552 3.869
59 "MD" 42.433 11.912 3.886
60 "MD" 39.258 17.484 3.214
61 "MD" 37.338 19.924 4.072
62 "MD" 35.891 23.114 3.498
63 "MD" 34.253 25.924 3.715
64 "MD" 31.016 27.542 3.295
65 "MD" 28.871 29.88 2.49
66 "MD" 25.824 31.479 3.358
67 "MD" 23.028 33.233 2.451
68 "MD" 20.489 35.886 3.249
69 "MD" 17.33 36.028 2.077
70 "MD" 14.245 37.563 1.771
71 "MD" 10.993 38.369 1.542
72 "MD" 7.448 38.096 0.674
73 "MD" 3.413 39.075 0.814
74 "MD" 0.08 39.497 -0.168
75 "MD" -2.88 38.505 -1.199
76 "MD" -5.906 37.826 -2.896
77 "MD" -8.942 38.268 -2.18
78 "MD" -13.04 38.659 -3.487
79 "MD" -16.707 36.914 -3.324
80 "MD" -20.314 35.664 -3.465
81 "MD" -22.313 33.346 -3.498
82 "MD" -25.661 32.137 -3.134
83 "MD" -27.741 29.496 -4.562
84 "MD" -30.608 27.221 -5.687
85 "MD" -32.757 24.516 -7.625
86 "MD" -35.866 22.791 -7.821
87 "MD" -37.769 20.112 -7.264
88 "MD" -38.769 17.287 -8.263
89 "MD" -39.86 14.014 -8.053
90 "MD" -41.045 11.078 -7.807
91 "MD" -41.272 7.245 -7.319
92 "MD" -42.078 3.557 -8.541
93 "MD" -42.645 0.233 -7.995
94 "MD" -42.265 -3.03 -9.274
95 "MD" -41.158 -6.186 -10.476
96 "MD" -40.42 -9.415 -11.684
97 "MD" -38.747 -11.873 -11.902
98 "MD" -37.704 -15.573 -12.366
99 "MD" -37.74 -18.939 -11.777
100 "MD" -36.285 -21.947 -12.867
101 "MD" -32.682 -24.444 -14.444
102 "MD" -30.132 -25.591 -12.257
103 "MD" -28.011 -28.828 -12.687
104 "MD" -24.738 -32.113 -13.428
105 "MD" -21.821 -34.374 -13.814
106 "MD" -19.492 -35.375 -13.34
107 "MD" -16.282 -36.874 -12.618
108 "MD" -13.076 -39.288 -12.857
109 "MD" -10.105 -41.487 -12.011
110 "MD" -6.95 -41.617 -13.314
111 "MD" -3.936 -43.475 -13.75
112 "MD" -0.584 -43.584 -12.844
113 "MD" 2.554 -45.246 -12.28
114 "MD" 5.218 -46.263 -13.023
115 "MD" 9.339 -48.104 -12.96
116 "MD" 12.679 -47.869 -13.629
117 "MD" 14.481 -43.719 -12.774
118 "MD" 16.805 -42.382 -14.05
119 "MD" 19.497 -40.155 -14.436
120 "MD" 22.381 -37.651 -14.434
121 "MD" 24.98 -36.018 -15.572
122 "MD" 28.289 -34.981 -17.051
123 "MD" 30.274 -31.915 -17.661
124 "MD" 32.614 -30.284 -15.647
125 "MD" 35.33 -27.99 -15.752
126 "MD" 36.691 -24.946 -16.171
127 "MD" 38.115 -21.393 -17.523
128 "MD" 38.547 -17.649 -17.415
129 "MD" 39.491 -14.589 -17.794
130 "MD" 40.21 -11.521 -18.431
131 "MD" 39.911 -8.41 -18.829
132 "MD" 40.262 -4.983 -19.137
133 "MD" 39.722 -0.889 -20.21
134 "MD" 38.304 1.505 -21.257
135 "MD" 38.683 5.187 -21.26
136 "MD" 37.549 8.233 -21.799
137 "MD" 36.367 10.908 -22.577
138 "MD" 35.645 14.289 -23.329
139 "MD" 33.611 17.544 -23.637
140 "MD" 32.885 20.671 -23.776
141 "MD" 31.407 23.817 -24.665
142 "MD" 31.67 27.033 -24.765
143 "MD" 32.237 31.044 -25.997
144 "MD" 31.931 33.994 -26.312
145 "MD" 32.659 37.538 -24.806
146 "MD" 32.363 40.956 -24.86
147 "MD" 30.589 43.897 -24.253
148 "MD" 30.782 46.628 -24.207
149 "MD" 29.372 50.112 -23.47
150 "MD" 27.911 52.79 -22.326
151 "MD" 27.075 55.542 -20.943
152 "MD" 25.646 58.685 -20.518
153 "MD" 23.891 61.149 -20.495
154 "MD" 23.612 64.631 -20.679
155 "MD" 21.633 67.55 -21.821
156 "MD" 21.255 70.871 -21.808
157 "MD" 20.92 74.309 -22.428
158 "MD" 18.873 76.742 -23.063
159 "MD" 16.898 79.681 -21.735
160 "MD" 15.582 82.433 -21.083
161 "MD" 12.726 84.686 -22.266
162 "MD" 10.239 87.15 -21.246
163 "MD" 9.352 90.21 -20.749
164 "MD" 7.958 93.378 -19.774
165 "MD" 6.36 96.553 -20.847
166 "MD" 4.761 99.351 -20.642
167 "MD" 1.499 100.686 -22.487
-19 "MD" -5.123 109.24 17.078
-18 "MD" -9.398 102.405 16.292
-17 "MD" -9.468 99.226 16.319
-16 "MD" -9.69 96.438 15.831
-15 "MD" -10.03 93.05 16.804
-14 "MD" -11.25 89.973 17.013
-13 "MD" -12.86 86.476 17.987
-12 "MD" -13.472 83.187 17.35
-11 "MD" -14.301 80.082 17.678
-10 "MD" -16.517 77.798 17.24
-9 "MD" -18.234 74.4 16.86
-8 "MD" -18.974 71.267 16.709
-7 "MD" -19.024 68.085 17.586
-6 "MD" -20.15 65.203 17.234
-5 "MD" -20.932 61.789 16.669
-4 "MD" -21.801 59.041 18.09
-3 "MD" -22.757 55.4 19.356
-2 "MD" -24.306 53.083 20.185
-1 "MD" -24.544 49.711 21.274
0 "MD" -25.488 47.353 20.264
1 "MD" -27.162 43.777 19.182
2 "MD" -28.592 40.841 18.405
3 "MD" -30.413 38.145 17.8
4 "MD" -30.877 34.635 18.853
5 "MD" -32.266 31.441 18.458
6 "MD" -32.825 28.496 19.705
7 "MD" -34.23 25.523 20.781
8 "MD" -35.694 22.092 20.253
9 "MD" -36.545 18.961 20.451
10 "MD" -38.384 16.26 21.72
11 "MD" -39.968 13.468 21.14
12 "MD" -40.061 10.167 21.035
13 "MD" -40.7 7.034 20.515
14 "MD" -39.714 3.119 19.919
15 "MD" -40.348 -0.095 20.729
16 "MD" -39.376 -3.563 18.954
17 "MD" -40.04 -6.685 18.656
18 "MD" -39.876 -9.705 18.484
19 "MD" -37.497 -12.411 18.787
20 "MD" -35.818 -15.366 18.726
21 "MD" -35.051 -18.913 17.143
22 "MD" -34.312 -22.141 14.88
23 "MD" -33.601 -25.331 13.249
24 "MD" -31.467 -27.855 13.759
25 "MD" -29.319 -30.172 13.528
26 "MD" -27.255 -32.89 12.735
27 "MD" -25.521 -35.649 12.722
28 "MD" -23.331 -37.552 12.64
29 "MD" -19.916 -40.194 12.605
30 "MD" -17.308 -42.312 11.3
31 "MD" -15.477 -44.848 12.732
32 "MD" -12.654 -45.906 12.859
33 "MD" -6.33 -47.793 13.782
34 "MD" -3.998 -46.255 14.176
35 "MD" -0.355 -45.712 13.306
36 "MD" 2.04 -43.499 13.02
37 "MD" 5.318 -42.933 14.386
38 "MD" 8.698 -42.367 14.328
39 "MD" 10.71 -39.224 13.953
40 "MD" 14.44 -38.073 14.947
41 "MD" 17.836 -37.54 14.615
42 "MD" 20.567 -36.524 14.687
43 "MD" 23.15 -34.219 14.901
44 "MD" 25.59 -31.809 15.384
45 "MD" 27.469 -29.11 13.635
46 "MD" 29.729 -27.064 12.438
47 "MD" 32.778 -24.48 12.434
48 "MD" 35.315 -22.889 11.579
49 "MD" 36.832 -20.395 10.356
50 "MD" 37.268 -16.892 9.379
51 "MD" 39.213 -13.971 8.969
52 "MD" 41.517 -10.855 8.911
53 "MD" 42.264 -7.917 7.682
54 "MD" 42.858 -4.666 6.105
55 "MD" 42.862 -1.259 6.225
56 "MD" 42.864 1.725 5.105
57 "MD" 42.678 4.924 4.674
58 "MD" 43.779 8.176 4.714
59 "MD" 42.467 11.369 4.113
60 "MD" 40.339 16.815 3.675
61 "MD" 37.759 19.64 4.652
62 "MD" 36.214 22.302 3.944
63 "MD" 34.274 25.559 3.244
64 "MD" 30.893 26.527 2.6
65 "MD" 28.769 29.329 2.128
66 "MD" 26.257 31.963 1.869
67 "MD" 23.511 33.265 2.866
68 "MD" 20.599 36.101 2.137
69 "MD" 17.166 36.451 1.11
70 "MD" 14.729 37.658 1.538
71 "MD" 10.105 38.037 1.428
72 "MD" 6.62 39.507 0.563
73 "MD" 3.272 39.203 0.077
74 "MD" 0.537 38.858 -0.573
75 "MD" -3.507 39.069 -1.223
76 "MD" -6.482 38.645 -2.316
77 "MD" -9.826 38.527 -1.949
78 "MD" -13.241 38.859 -2.68
79 "MD" -16.007 37.676 -3.29
80 "MD" -18.931 36.305 -3.19
81 "MD" -21.674 33.557 -3.427
82 "MD" -25.381 32.24 -2.737
83 "MD" -27.853 29.524 -4.003
84 "MD" -30.684 28.514 -4.429
85 "MD" -33.477 26.289 -5.745
86 "MD" -36.309 24.109 -5.933
87 "MD" -37.7 21.271 -4.949
88 "MD" -39.332 18.38 -5.582
89 "MD" -40.452 14.928 -5.375
90 "MD" -41.305 11.921 -4.845
91 "MD" -41.7 8.299 -4.647
92 "MD" -42.444 4.086 -5.531
93 "MD" -42.786 1.071 -5.788
94 "MD" -42.436 -2.543 -7.201
95 "MD" -40.938 -5.618 -7.999
96 "MD" -40.754 -8.375 -9.299
97 "MD" -38.903 -11.645 -8.851
98 "MD" -37.923 -14.641 -8.753
99 "MD" -36.692 -18.602 -10.668
100 "MD" -34.919 -21.859 -11.029
101 "MD" -32.875 -24.212 -12.987
102 "MD" -30.274 -26.495 -12.595
103 "MD" -27.866 -28.851 -11.957
104 "MD" -25.576 -31.602 -12.419
105 "MD" -22.519 -33.685 -12.377
106 "MD" -19.823 -34.283 -13.182
107 "MD" -17.105 -36.825 -12.807
108 "MD" -13.066 -38.413 -13.238
109 "MD" -10.493 -40.702 -12.973
110 "MD" -7.212 -41.122 -13.341
111 "MD" -4.945 -42.922 -14.749
112 "MD" -0.958 -43.073 -14.052
113 "MD" 2.737 -43.689 -15.035
114 "MD" 5.704 -44.715 -14.308
115 "MD" 9.499 -47.249 -13.595
116 "MD" 12.473 -46.912 -14.323
117 "MD" 15.114 -44.628 -13.836
118 "MD" 17.245 -42.524 -14.049
119 "MD" 19.687 -40.505 -14.048
120 "MD" 22.861 -37.305 -13.479
121 "MD" 25.496 -35.465 -13.978
122 "MD" 28.097 -33.937 -15.462
123 "MD" 29.956 -31.681 -15.941
124 "MD" 33.6 -29.973 -14.755
125 "MD" 36.36 -27.689 -14.823
126 "MD" 37.673 -25.012 -15.574
127 "MD" 38.287 -21.827 -16.65
128 "MD" 38.457 -18.331 -17.431
129 "MD" 39.557 -15.011 -16.17
130 "MD" 40.265 -12.42 -16.697
131 "MD" 40.1 -8.76 -17.167
132 "MD" 40.374 -5.123 -16.89
133 "MD" 40.022 -2.321 -18.494
134 "MD" 39.826 1.07 -18.11
135 "MD" 39.459 4.44 -18.233
136 "MD" 37.315 7.575 -19.121
137 "MD" 36.288 10.157 -20.553
138 "MD" 35.851 12.875 -21.646
139 "MD" 34.075 16.114 -23.38
140 "MD" 33.406 18.786 -24.265
141 "MD" 32.421 21.874 -25.214
142 "MD" 32.546 24.79 -26.035
143 "MD" 33.039 28.139 -26.765
144 "MD" 34.052 31.093 -27.834
145 "MD" 35.406 34.683 -28.978
146 "MD" 35.586 37.585 -30.625
147 "MD" 33.904 40.248 -31.565
148 "MD" 34.086 42.768 -32.951
149 "MD" 32.256 46.103 -34.24
150 "MD" 29.991 49.193 -35.369
151 "MD" 28.504 51.876 -36.036
152 "MD" 28.721 55.138 -37.48
153 "MD" 26.42 57.7 -38.88
154 "MD" 25.171 60.7 -40.215
155 "MD" 23.25 63.055 -41.316
156 "MD" 21.625 65.526 -41.777
157 "MD" 19.977 68.106 -43.309
158 "MD" 17.141 69.458 -45.653
159 "MD" 14.866 70.95 -47.481
160 "MD" 12.819 73.799 -48.041
161 "MD" 10.365 75.202 -48.958
162 "MD" 8.05 77.305 -50.975
163 "MD" 6.631 79.944 -51.627
164 "MD" 4.776 82.968 -53.041
165 "MD" 3.261 85.465 -53.901
166 "MD" 0.256 87.912 -54.875
167 "MD" -4.044 89.023 -54.505
-19 "MD" 16.225 93.259 25.491
-18 "MD" 12.249 90.986 26.638
-17 "MD" 9.534 88.24 25.64
-16 "MD" 6.732 85.727 24.128
-15 "MD" 4.153 84.048 24.014
-14 "MD" 1.915 81.487 23.562
-13 "MD" -0.383 79.017 22.988
-12 "MD" -2.982 77.574 21.28
-11 "MD" -4.904 74.591 21.65
-10 "MD" -7.235 73.114 21.628
-9 "MD" -9.166 70.012 20.8
-8 "MD" -10.437 66.473 20.618
-7 "MD" -12.386 64.466 19.553
-6 "MD" -14.208 62.029 20.423
-5 "MD" -15.179 58.758 21.623
-4 "MD" -16.097 55.695 21.528
-3 "MD" -17.818 53.126 22.171
-2 "MD" -20.434 51.019 22.76
-1 "MD" -23.231 48.464 23.145
0 "MD" -25.645 46.185 22.533
1 "MD" -27.152 42.731 22.069
2 "MD" -27.892 39.923 21.827
3 "MD" -30.542 37.643 21.097
4 "MD" -29.918 33.707 20.439
5 "MD" -31.542 30.921 19.705
6 "MD" -32.391 27.842 20.771
7 "MD" -33.673 24.633 21.829
8 "MD" -35.15 21.233 21.555
9 "MD" -36.828 18.882 22.452
10 "MD" -37.552 15.781 22.666
11 "MD" -38.611 13 22.29
12 "MD" -40.817 9.498 22.499
13 "MD" -40.801 6.213 21.808
14 "MD" -41.027 2.733 20.855
15 "MD" -40.932 -1.192 22.03
16 "MD" -40.247 -4.663 19.912
17 "MD" -40.181 -8.056 19.194
18 "MD" -39.769 -10.747 17.776
19 "MD" -37.687 -13.688 18.039
20 "MD" -36.974 -17.03 17.087
21 "MD" -36.707 -20.497 16.375
22 "MD" -35.438 -22.856 14.657
23 "MD" -34.129 -26.009 13.276
24 "MD" -31.943 -28.169 13.531
25 "MD" -30.185 -30.675 13.371
26 "MD" -27.343 -32.963 12.008
27 "MD" -25.996 -36.011 12.833
28 "MD" -23.329 -37.786 12.889
29 "MD" -20.874 -40.219 13.996
30 "MD" -18.59 -42.58 13.426
31 "MD" -16.245 -44.865 12.909
32 "MD" -13.409 -45.71 11.963
33 "MD" -7.304 -47 11.305
34 "MD" -3.85 -46.289 11.743
35 "MD" -0.232 -46.157 10.819
36 "MD" 2.366 -44.49 11.503
37 "MD" 5.041 -42.483 11.149
38 "MD" 8.772 -40.823 11.09
39 "MD" 11.529 -39.97 10.761
40 "MD" 15.082 -39.293 11.42
41 "MD" 18.176 -38.335 11.627
42 "MD" 21.517 -36.721 10.787
43 "MD" 24.292 -34.111 11.267
44 "MD" 25.723 -31.438 10.412
45 "MD" 28.049 -29.559 9.335
46 "MD" 30.416 -26.489 9.077
47 "MD" 33.311 -24.829 10.141
48 "MD" 34.595 -21.385 8.688
49 "MD" 37.149 -19.741 8.498
50 "MD" 38.03 -16.818 8.739
51 "MD" 39.6 -13.447 8.932
52 "MD" 41.717 -10.198 8.222
53 "MD" 42.286 -7.133 7.137
54 "MD" 42.908 -4.308 5.425
55 "MD" 42.77 -0.958 5.341
56 "MD" 42.565 2.51 4.946
57 "MD" 42.094 5.776 4.543
58 "MD" 43.375 8.672 5.293
59 "MD" 41.772 12.483 5.033
60 "MD" 39.177 17.594 3.981
61 "MD" 36.789 20.4 4.158
62 "MD" 35.106 22.711 3.017
63 "MD" 33.476 25.775 3.07
64 "MD" 30.529 27.388 2.731
65 "MD" 28.37 30.304 2.664
66 "MD" 25.5 31.809 1.844
67 "MD" 22.411 33.302 2.339
68 "MD" 19.775 35.882 2.598
69 "MD" 16.581 36.165 1.356
70 "MD" 13.964 38.195 0.696
71 "MD" 9.914 38.031 1.361
72 "MD" 7.001 38.545 0.905
73 "MD" 3.21 38.651 0.09
74 "MD" 0.589 39.676 -0.401
75 "MD" -2.855 39.623 -0.103
76 "MD" -5.331 39.21 -0.773
77 "MD" -8.631 38.186 -1.378
78 "MD" -12.274 38.769 -0.908
79 "MD" -15.342 37.841 -1.641
80 "MD" -18.438 36.508 -2.076
81 "MD" -22.067 34.08 -2.953
82 "MD" -24.818 32.779 -2.339
83 "MD" -27.581 30.486 -3.13
84 "MD" -30.129 28.606 -4.37
85 "MD" -32.781 26.589 -5.418
86 "MD" -34.783 23.168 -5.502
87 "MD" -37.145 21.418 -6.259
88 "MD" -38.673 18.758 -5.447
89 "MD" -39.836 15.25 -5.861
90 "MD" -41.139 12.522 -5.89
91 "MD" -41.763 8.972 -6.211
92 "MD" -43.058 5.777 -6.605
93 "MD" -42.113 2.905 -6.763
94 "MD" -44.033 -3.452 -7.607
95 "MD" -43.371 -6.734 -8.178
96 "MD" -41.923 -9.431 -9.051
97 "MD" -38.87 -11.714 -9.609
98 "MD" -38.161 -15.002 -10.04
99 "MD" -37.946 -18.643 -10.116
100 "MD" -34.988 -20.805 -10.934
101 "MD" -33.043 -24.062 -13.003
102 "MD" -30.54 -26.614 -11.87
103 "MD" -28.13 -30.199 -11.164
104 "MD" -25.179 -31.808 -11.569
105 "MD" -22.152 -33.573 -12.088
106 "MD" -19.54 -35.295 -11.226
107 "MD" -17.052 -37.416 -12.022
108 "MD" -13.978 -39.032 -11.866
109 "MD" -10.834 -40.572 -11.6
110 "MD" -8.064 -41.618 -12.816
111 "MD" -5.473 -42.856 -13.09
112 "MD" -2.578 -43.683 -14.129
113 "MD" 0.609 -45.631 -14.945
114 "MD" 3.457 -46.503 -16.051
115 "MD" 6.706 -46.917 -17.061
116 "MD" 12.019 -45.264 -16.072
117 "MD" 16.179 -44.617 -15.019
118 "MD" 19.033 -42.845 -16.213
119 "MD" 21.677 -40.902 -16.454
120 "MD" 24.232 -38.305 -15.78
121 "MD" 26.91 -35.986 -16.072
122 "MD" 29.638 -34.379 -16.885
123 "MD" 30.96 -31.561 -16.889
124 "MD" 33.704 -28.893 -15.915
125 "MD" 35.92 -26.132 -16.205
126 "MD" 37.587 -23.475 -16.659
127 "MD" 38.123 -20.18 -17.326
128 "MD" 39.572 -16.794 -17.805
129 "MD" 40.868 -13.595 -16.255
130 "MD" 41.331 -10.554 -17.021
131 "MD" 41.295 -7.272 -17.37
132 "MD" 41.247 -4.216 -17.128
133 "MD" 40.651 -0.881 -18.148
134 "MD" 40.594 2.381 -17.6
135 "MD" 39.852 6.105 -19.643
136 "MD" 38.123 8.987 -20.388
137 "MD" 38.771 12.131 -20.885
138 "MD" 37.067 15.208 -21.781
139 "MD" 34.347 18.855 -23.215
140 "MD" 33.55 22.215 -22.6
141 "MD" 33.202 25.365 -23.328
142 "MD" 33.037 28.377 -23.925
143 "MD" 33.075 31.945 -25.071
144 "MD" 32.186 34.949 -25.074
145 "MD" 32.566 38.569 -26.017
146 "MD" 31.904 41.927 -27.883
147 "MD" 31.308 44.791 -28.601
148 "MD" 30.254 47.335 -29.088
149 "MD" 29.931 50.718 -30.455
150 "MD" 29.061 53.816 -31.559
151 "MD" 27.456 57.281 -31.543
152 "MD" 27.902 60.393 -32.895
153 "MD" 25.34 62.991 -33.962
154 "MD" 25.014 65.511 -35.852
155 "MD" 24.082 68.715 -36.145
156 "MD" 23.086 71.995 -36.705
157 "MD" 22.327 74.673 -39.146
158 "MD" 20.402 76.545 -41.76
159 "MD" 18.72 78.486 -44.444
160 "MD" 17.148 81.445 -44.89
161 "MD" 15.088 84.093 -44.802
162 "MD" 12.582 85.311 -46.878
163 "MD" 10.75 88.166 -47.479
164 "MD" 10.284 91.649 -48.267
165 "MD" 11.157 95.437 -49.36
166 "MD" 10.492 98.119 -51.456
167 "MD" 9.036 98.945 -55.597
-19 "MD" 19.426 89.396 25.462
-18 "MD" 14.507 88.422 26.184
-17 "MD" 12.48 86.755 25.805
-16 "MD" 10.148 84.363 26.595
-15 "MD" 7.604 81.767 26.041
-14 "MD" 4.548 80.759 26.888
-13 "MD" 1.669 78.175 26.414
-12 "MD" -0.706 75.288 26.711
-11 "MD" -3.46 73.766 26.725
-10 "MD" -5.755 72.145 27.512
-9 "MD" -9.284 70.67 26.953
-8 "MD" -11.092 67.53 26.413
-7 "MD" -12.829 64.895 25.693
-6 "MD" -15.666 63.235 25.448
-5 "MD" -17.661 59.229 25.253
-4 "MD" -19.131 56.179 25.244
-3 "MD" -20.703 53.329 24.81
-2 "MD" -22.323 50.343 24.729
-1 "MD" -23.376 46.841 23.618
0 "MD" -24.54 44.424 23.023
1 "MD" -25.843 41.315 22.969
2 "MD" -26.292 38.251 21.286
3 "MD" -28.879 36.095 20.437
4 "MD" -30.212 32.724 20.275
5 "MD" -31.539 30.068 20.773
6 "MD" -32.317 26.6 21.183
7 "MD" -33.126 23.154 22.485
8 "MD" -35.268 20.591 21.598
9 "MD" -36.003 17.589 22.348
10 "MD" -38.196 14.686 23.397
11 "MD" -39.599 11.879 23.756
12 "MD" -39.907 8.473 23.079
13 "MD" -41.903 5.337 22.943
14 "MD" -41.234 1.905 22.976
15 "MD" -40.788 -1.836 22.28
16 "MD" -40.197 -5.012 22.161
17 "MD" -39.807 -7.967 20.102
18 "MD" -39.34 -11.245 19.826
19 "MD" -37.252 -14.027 17.82
20 "MD" -36.397 -17.715 18.091
21 "MD" -35.978 -20.659 16.528
22 "MD" -34.684 -23.393 14.827
23 "MD" -33.181 -26.136 13.405
24 "MD" -30.61 -28.318 13.372
25 "MD" -28.216 -31.042 13.247
26 "MD" -26.843 -33.747 11.861
27 "MD" -24.383 -36.507 13.263
28 "MD" -21.753 -38.979 14.075
29 "MD" -20.289 -41.484 13.478
30 "MD" -17.528 -43.329 14.506
31 "MD" -14.861 -45.685 14.29
32 "MD" -12.792 -47.511 13.867
33 "MD" -6.635 -48.38 13.523
34 "MD" -3.586 -47.181 13.675
35 "MD" -0.167 -46.704 13.8
36 "MD" 2.377 -44.973 12.829
37 "MD" 4.95 -43.43 12.154
38 "MD" 8.21 -41.619 12.046
39 "MD" 11.29 -40.338 12.387
40 "MD" 15.009 -39.021 12.941
41 "MD" 18.042 -37.85 13.28
42 "MD" 20.788 -35.776 12.737
43 "MD" 23.08 -33.802 12.464
44 "MD" 25.501 -31.136 12.745
45 "MD" 27.701 -29.047 12.107
46 "MD" 29.795 -26.786 11.458
47 "MD" 33.339 -24.243 11.715
48 "MD" 36.18 -22.186 10.05
49 "MD" 37.223 -18.993 9.291
50 "MD" 38.162 -15.437 9.046
51 "MD" 39.876 -12.356 8.785
52 "MD" 41.988 -9.602 7.682
53 "MD" 43.49 -6.626 6.166
54 "MD" 44.014 -3.454 4.436
55 "MD" 44.687 -0.08 4.809
56 "MD" 43.77 3.521 5.068
57 "MD" 43.338 6.741 4.515
58 "MD" 44.027 10.084 5.051
59 "MD" 42.427 13.505 5.048
60 "MD" 39.434 18.253 3.675
61 "MD" 37.316 20.742 4.556
62 "MD" 35.434 23.395 4.134
63 "MD" 33.12 26.1 3.126
64 "MD" 30.591 28.425 1.887
65 "MD" 28.013 30.121 1.389
66 "MD" 24.965 32.467 1.53
67 "MD" 22.32 33.643 2.498
68 "MD" 19.449 36.386 1.519
69 "MD" 16.139 37.251 1.505
70 "MD" 13.18 38.267 1.317
71 "MD" 9.735 39.204 1.449
72 "MD" 6.405 40.214 2.109
73 "MD" 3.125 40.032 2.042
74 "MD" 0.116 40.024 1.435
75 "MD" -2.875 39.372 0.68
76 "MD" -5.913 38.006 0.162
77 "MD" -9.781 37.99 -0.532
78 "MD" -13.356 38.058 -0.768
79 "MD" -16.302 37.586 -2.346
80 "MD" -19.627 36.376 -2.617
81 "MD" -22.158 33.748 -2.912
82 "MD" -25.237 32.545 -2.594
83 "MD" -27.711 29.999 -3.139
84 "MD" -30.753 27.941 -3.933
85 "MD" -33.819 26.776 -5.526
86 "MD" -34.911 23.202 -4.988
87 "MD" -36.8 20.731 -5.759
88 "MD" -38.788 17.595 -6.481
89 "MD" -40.781 14.782 -6.143
90 "MD" -41.44 11.56 -6.001
91 "MD" -41.833 7.979 -5.788
92 "MD" -42.884 5.191 -6.194
93 "MD" -42.091 1.669 -6.207
94 "MD" -42.935 -3.663 -6.942
95 "MD" -42.073 -6.558 -8.571
96 "MD" -41.542 -9.928 -10.3
97 "MD" -39.892 -12.818 -10.349
98 "MD" -38.039 -15.873 -10.458
99 "MD" -38.027 -19.245 -10.415
100 "MD" -35.08 -21.746 -11.35
101 "MD" -32.809 -24.843 -12.354
102 "MD" -30.347 -26.397 -11.75
103 "MD" -28.471 -29.625 -11.626
104 "MD" -25.961 -32.654 -12.14
105 "MD" -22.936 -34.003 -12.419
106 "MD" -20.034 -35.173 -12.45
107 "MD" -17.767 -38.038 -13.269
108 "MD" -14.456 -38.701 -13.205
109 "MD" -11.034 -39.925 -13.012
110 "MD" -8.336 -41.656 -14.521
111 "MD" -5.841 -43.632 -15.157
112 "MD" -1.787 -45.451 -15.222
113 "MD" 1.21 -46.208 -15.29
114 "MD" 4.785 -46.457 -16.326
115 "MD" 8.403 -47.618 -16.483
116 "MD" 12.073 -46.399 -18.031
117 "MD" 14.741 -44.105 -16.397
118 "MD" 17.607 -43.042 -17.405
119 "MD" 20.16 -40.545 -17.024
120 "MD" 23.369 -38.204 -16.706
121 "MD" 26.464 -35.966 -16.955
122 "MD" 28.935 -34.352 -18.311
123 "MD" 30.736 -31.988 -18.015
124 "MD" 34.196 -29.962 -16.974
125 "MD" 36.245 -27.981 -16.641
126 "MD" 38.273 -25.132 -17.099
127 "MD" 39.211 -22.135 -17.587
128 "MD" 38.963 -18.202 -18.519
129 "MD" 40.076 -15.028 -18.097
130 "MD" 40.445 -11.504 -19.616
131 "MD" 40.572 -7.921 -19.476
132 "MD" 40.695 -4.75 -20.358
133 "MD" 40.144 -1.607 -19.859
134 "MD" 40.104 1.678 -19.725
135 "MD" 40 4.726 -21.51
136 "MD" 39.223 7.813 -22.417
137 "MD" 39.335 11.026 -23.674
138 "MD" 37.733 13.643 -23.557
139 "MD" 34.631 17.737 -23.954
140 "MD" 32.766 21.259 -23.743
141 "MD" 31.326 24.187 -25.058
142 "MD" 31.008 27.255 -25.228
143 "MD" 31.314 30.883 -25.274
144 "MD" 31.101 33.86 -25.1
145 "MD" 30.226 36.987 -26.181
146 "MD" 29.489 39.407 -28.247
147 "MD" 27.531 42.075 -28.568
148 "MD" 27.043 44.773 -30.191
149 "MD" 24.321 47.653 -31.26
150 "MD" 22.45 50.028 -32.882
151 "MD" 20.759 52.719 -33.019
152 "MD" 20.054 55.584 -35.116
153 "MD" 17.403 58.556 -36.45
154 "MD" 17.237 60.806 -38.421
155 "MD" 16.237 63 -40.467
156 "MD" 15.357 66.606 -41.359
157 "MD" 14.699 69.334 -43.039
158 "MD" 12.857 72.309 -44.271
159 "MD" 11.352 74.561 -46.901
160 "MD" 10.591 77.829 -47.122
161 "MD" 10.236 81.042 -48.348
162 "MD" 10.153 84.194 -48.318
163 "MD" 9.998 87.506 -47.791
164 "MD" 10.327 91.474 -47.728
165 "MD" 10.024 94.437 -49.105
166 "MD" 9.157 97.256 -50.812
167 "MD" 8.236 99.722 -52.761
-19 "MD" 5.677 98.212 27.067
-18 "MD" 2.416 95.321 26.528
-17 "MD" 1.404 92.136 25.359
-16 "MD" 0.401 89.259 24.091
-15 "MD" -1.703 87.256 23.885
-14 "MD" -3.756 85.112 23.922
-13 "MD" -4.965 81.414 24.21
-12 "MD" -7.66 79.911 21.879
-11 "MD" -9.435 76.852 22.154
-10 "MD" -12.128 74.35 21.204
-9 "MD" -13.479 71.776 20.17
-8 "MD" -15.109 69.306 19.539
-7 "MD" -17.48 66.622 18.848
-6 "MD" -18.085 63.164 18.816
-5 "MD" -18.824 59.781 19.306
-4 "MD" -20.003 57.051 19.857
-3 "MD" -20.593 53.944 21.33
-2 "MD" -22.734 51.151 22.384
-1 "MD" -23.792 48.339 22.589
0 "MD" -26.132 45.524 22.342
1 "MD" -26.148 42.377 21.77
2 "MD" -28.033 39.797 21.372
3 "MD" -29.482 37.058 20.788
4 "MD" -29.649 33.214 19.694
5 "MD" -30.845 30.015 19.744
6 "MD" -31.656 26.918 20.85
7 "MD" -32.856 23.608 22.027
8 "MD" -34.954 20.937 21.234
9 "MD" -35.46 18.201 21.303
10 "MD" -36.842 15.305 22.356
11 "MD" -38.915 12.207 21.314
12 "MD" -40.02 8.936 21.453
13 "MD" -41.517 5.641 20.669
14 "MD" -40.829 2.682 21.101
15 "MD" -41.388 -0.918 20.481
16 "MD" -40.442 -4.464 20.202
17 "MD" -40.447 -7.916 18.919
18 "MD" -39.622 -11.457 18.758
19 "MD" -38.945 -14.438 17.238
20 "MD" -37.063 -17.567 18.407
21 "MD" -36.256 -20.372 16.047
22 "MD" -36.361 -23.682 14.311
23 "MD" -34.504 -26.7 13.266
24 "MD" -32.971 -29.176 13.609
25 "MD" -29.974 -30.991 13.102
26 "MD" -26.463 -32.865 12.784
27 "MD" -24.602 -35.442 13.419
28 "MD" -22.151 -37.172 13.274
29 "MD" -19.988 -40.498 14.154
30 "MD" -18.367 -42.805 12.919
31 "MD" -15.612 -46.163 14.167
32 "MD" -12.668 -47.137 13.44
33 "MD" -7.13 -48.676 13.519
34 "MD" -3.497 -47.897 13.906
35 "MD" -0.328 -47.43 13.312
36 "MD" 2.298 -45.269 13.422
37 "MD" 4.861 -43.604 13.436
38 "MD" 8.172 -41.287 13.583
39 "MD" 11.379 -40.13 13.427
40 "MD" 14.66 -38.431 13.665
41 "MD" 18.348 -37.07 14.166
42 "MD" 21.417 -35.268 13.312
43 "MD" 23.713 -33.024 13.184
44 "MD" 26.256 -31.384 14.178
45 "MD" 28.409 -29.117 12.961
46 "MD" 30.116 -25.901 12.319
47 "MD" 33.665 -24.107 12.993
48 "MD" 35.371 -21.814 11.381
49 "MD" 36.933 -19.606 10.842
50 "MD" 37.964 -15.506 11.511
51 "MD" 39.639 -12.405 10.124
52 "MD" 41.735 -9.744 9.906
53 "MD" 42.995 -6.934 8.341
54 "MD" 42.971 -3.266 7.39
55 "MD" 43.874 -0.347 6.389
56 "MD" 43.048 3.08 5.777
57 "MD" 42.474 6.045 5.576
58 "MD" 43.559 8.952 6.162
59 "MD" 42.572 12.33 6.003
60 "MD" 39.999 17.704 5.411
61 "MD" 37.714 20.046 5.554
62 "MD" 36.112 23.192 4.578
63 "MD" 33.829 25.426 3.8
64 "MD" 30.451 26.668 3.588
65 "MD" 28.785 29.516 3.092
66 "MD" 25.649 31.078 2.964
67 "MD" 22.498 33.472 1.701
68 "MD" 19.991 35.797 2.156
69 "MD" 17.411 37.248 1.549
70 "MD" 13.941 37.209 1.237
71 "MD" 10.123 37.812 0.577
72 "MD" 6.816 39.361 0.547
73 "MD" 3.723 38.541 0.378
74 "MD" 0.68 39.725 -0.406
75 "MD" -2.87 38.73 -1.004
76 "MD" -5.91 38.709 -2.643
77 "MD" -9.029 38.579 -1.263
78 "MD" -12.518 38.126 -2.216
79 "MD" -16.434 38.182 -2.368
80 "MD" -19.36 36.253 -2.34
81 "MD" -21.732 33.896 -3.035
82 "MD" -24.726 32.684 -2.354
83 "MD" -27.083 29.718 -3.024
84 "MD" -30.692 28.83 -3.6
85 "MD" -33.462 26.763 -5.186
86 "MD" -35.683 24.196 -4.851
87 "MD" -37.556 21.548 -5.103
88 "MD" -39.092 18.552 -5.066
89 "MD" -40.047 15.872 -5.675
90 "MD" -41.5 12.781 -5.499
91 "MD" -41.959 9.343 -5.261
92 "MD" -42.428 6.334 -6.692
93 "MD" -43.53 4.07 -6.592
94 "MD" -43.308 -2.493 -7.009
95 "MD" -42.134 -5.512 -7.303
96 "MD" -41.144 -8.72 -8.006
97 "MD" -39.095 -11.119 -8.613
98 "MD" -38.476 -14.577 -9.784
99 "MD" -38.28 -18.137 -9.093
100 "MD" -35.518 -20.552 -10.775
101 "MD" -33.673 -24.191 -12.189
102 "MD" -30.704 -25.575 -11.867
103 "MD" -28.883 -28.182 -12.068
104 "MD" -25.73 -30.246 -12.854
105 "MD" -23.463 -32.588 -13.106
106 "MD" -20.333 -34.267 -11.883
107 "MD" -17.996 -36.187 -12.51
108 "MD" -14.069 -37.099 -13.326
109 "MD" -11.072 -39.764 -12.718
110 "MD" -8.357 -39.969 -13.95
111 "MD" -5.091 -42.561 -13.904
112 "MD" -2.475 -44.062 -15.55
113 "MD" 0.939 -44.308 -15.003
114 "MD" 3.901 -45.52 -15.51
115 "MD" 7.576 -47.724 -16.173
116 "MD" 10.419 -47.612 -17.572
117 "MD" 13.654 -45.158 -17.963
118 "MD" 16.584 -43.172 -16.984
119 "MD" 18.865 -40.695 -17.349
120 "MD" 21.706 -37.745 -16.321
121 "MD" 24.449 -35.808 -15.611
122 "MD" 27.16 -34.965 -17.549
123 "MD" 29.123 -32.489 -17.043
124 "MD" 32.233 -30.893 -16.436
125 "MD" 35.727 -29.233 -16.622
126 "MD" 36.678 -26.126 -16.167
127 "MD" 39.022 -23.234 -16.793
128 "MD" 39.191 -19.41 -17.002
129 "MD" 40.399 -16.207 -15.645
130 "MD" 40.777 -13.022 -17.002
131 "MD" 41.175 -9.1 -17.59
132 "MD" 40.999 -5.123 -16.644
133 "MD" 40.481 -2.648 -17.961
134 "MD" 39.487 0.868 -17.193
135 "MD" 38.791 4.48 -18.566
136 "MD" 38.235 7.493 -19.138
137 "MD" 38.396 10.345 -20.312
138 "MD" 38.881 13.392 -21.611
139 "MD" 37.003 17.502 -22.115
140 "MD" 37.054 21.311 -22.01
141 "MD" 36.553 24.566 -21.669
142 "MD" 36.326 27.567 -22.385
143 "MD" 36.592 30.805 -23.16
144 "MD" 37.61 34.186 -22.816
145 "MD" 38.123 37.366 -23.522
146 "MD" 38.97 40.609 -25.069
147 "MD" 39.098 43.665 -25.663
148 "MD" 38.673 46.551 -27.149
149 "MD" 36.122 49.481 -28.798
150 "MD" 34.986 52.414 -29.046
151 "MD" 33.204 54.834 -30.016
152 "MD" 33.579 57.963 -31.398
153 "MD" 31.906 61.034 -32.504
154 "MD" 32.319 64.3 -33.991
155 "MD" 31.417 67.173 -34.33
156 "MD" 31.014 70.492 -35.834
157 "MD" 31.234 73.292 -38.098
158 "MD" 30.587 75.759 -39.858
159 "MD" 30.055 78.802 -41.669
160 "MD" 29.222 82.067 -42.062
161 "MD" 28.651 85.65 -41.649
162 "MD" 27.206 88.064 -42.643
163 "MD" 26.212 91.338 -42.691
164 "MD" 25.102 94.525 -42.689
165 "MD" 25.149 97.876 -42.938
166 "MD" 23.195 100.902 -43.782
167 "MD" 22.374 103.514 -45.369
-19 "MD" 18.906 87.177 19.972
-18 "MD" 15.109 86.35 19.68
-17 "MD" 12.498 83.69 19.274
-16 "MD" 9.895 82.012 19.72
-15 "MD" 7.165 80.521 19.707
-14 "MD" 5.131 77.586 20.531
-13 "MD" 2.016 76.35 20.057
-12 "MD" -0.356 73.611 20.944
-11 "MD" -2.915 72.197 20.333
-10 "MD" -6.088 70.957 20.753
-9 "MD" -8.428 69.073 19.994
-8 "MD" -10.072 65.925 20.842
-7 "MD" -11.77 63.056 20.041
-6 "MD" -14.644 61.153 19.96
-5 "MD" -16.202 57.664 20.525
-4 "MD" -18.123 55.374 21.584
-3 "MD" -19.96 52.013 22.593
-2 "MD" -22.692 50.591 22.964
-1 "MD" -24.36 48.146 22.925
0 "MD" -26.408 46.05 21.775
1 "MD" -28.273 42.974 20.337
2 "MD" -29.962 40.308 18.956
3 "MD" -31.361 37.34 18.429
4 "MD" -31.781 33.445 18.601
5 "MD" -32.819 30.487 18.908
6 "MD" -33.118 27.09 20.031
7 "MD" -34.075 23.751 21.417
8 "MD" -35.548 20.495 21.449
9 "MD" -36.68 17.953 22.297
10 "MD" -37.628 14.555 22.501
11 "MD" -38.029 11.252 21.646
12 "MD" -39.533 8.276 21.807
13 "MD" -41.251 5.625 20.676
14 "MD" -40.842 2.343 19.503
15 "MD" -40.574 -1.212 19.284
16 "MD" -40.734 -4.565 19.524
17 "MD" -40.019 -7.837 17.339
18 "MD" -39.833 -11.434 16.482
19 "MD" -38.117 -14.221 16.323
20 "MD" -36.824 -16.862 17.148
21 "MD" -35.883 -20.051 15.816
22 "MD" -34.652 -23.183 14.302
23 "MD" -33.535 -25.405 12.623
24 "MD" -31.632 -28.246 11.376
25 "MD" -28.633 -29.929 11.734
26 "MD" -27.051 -32.908 12.773
27 "MD" -24.143 -34.83 12.729
28 "MD" -21.715 -37.589 12.581
29 "MD" -19.096 -40.21 13.32
30 "MD" -17.691 -44.253 14.2
31 "MD" -15.685 -46.419 14.663
32 "MD" -13.407 -47.528 14.054
33 "MD" -6.81 -48.359 14.147
34 "MD" -3.843 -47.137 14.648
35 "MD" -0.565 -47.038 14.698
36 "MD" 2.032 -45.415 14.584
37 "MD" 5.077 -43.512 14.83
38 "MD" 7.804 -41.834 14.335
39 "MD" 11.001 -40.816 14.832
40 "MD" 13.339 -38.386 15.229
41 "MD" 16.058 -37.001 15.496
42 "MD" 19.094 -35.544 15.096
43 "MD" 21.558 -32.858 14.375
44 "MD" 23.972 -30.757 14.338
45 "MD" 26.852 -29.242 13.363
46 "MD" 29.379 -26.894 12.741
47 "MD" 32.439 -25.224 13.672
48 "MD" 35.238 -22.866 12.353
49 "MD" 36.461 -19.486 11.349
50 "MD" 37.594 -16.03 10.53
51 "MD" 39.442 -12.942 10.176
52 "MD" 41.225 -10.119 9.052
53 "MD" 42.021 -6.566 8.453
54 "MD" 42.69 -3.696 8.048
55 "MD" 41.896 -0.376 7.108
56 "MD" 42.953 2.368 5.406
57 "MD" 42.722 5.964 5.339
58 "MD" 44.09 9.444 6.239
59 "MD" 42.457 12.729 6.085
60 "MD" 39.788 17.966 5.133
61 "MD" 37.289 21.025 5.36
62 "MD" 35.595 23.416 4.779
63 "MD" 33.706 26.102 4.153
64 "MD" 30.304 28.035 3.602
65 "MD" 28.371 29.886 2.121
66 "MD" 25.978 32.171 1.9
67 "MD" 22.903 33.764 2.014
68 "MD" 20.056 35.84 1.47
69 "MD" 17.392 37.235 1.406
70 "MD" 13.914 37.36 0.971
71 "MD" 10.239 38.797 0.993
72 "MD" 6.896 38.67 0.16
73 "MD" 3.745 39.887 0.903
74 "MD" 0.5 40.648 -0.1
75 "MD" -2.344 39.927 -0.477
76 "MD" -6.237 39.283 -1.878
77 "MD" -9.337 38.594 -1.689
78 "MD" -13.041 38.242 -2.295
79 "MD" -16.182 37.832 -2.457
80 "MD" -19.225 36.26 -2.489
81 "MD" -21.731 33.651 -3.6
82 "MD" -24.707 32.55 -2.857
83 "MD" -27.416 29.894 -3.964
84 "MD" -30.467 28.224 -4.034
85 "MD" -32.618 26.305 -5.32
86 "MD" -34.499 23.296 -4.63
87 "MD" -36.819 21.037 -5.819
88 "MD" -38.216 17.461 -6.522
89 "MD" -39.51 14.412 -5.744
90 "MD" -40.772 11.485 -5.97
91 "MD" -41.425 7.71 -5.505
92 "MD" -42.192 4.838 -6.532
93 "MD" -43.444 2.215 -7.665
94 "MD" -43.076 -3.527 -7.422
95 "MD" -42.43 -7.016 -7.521
96 "MD" -41.364 -9.848 -9.5
97 "MD" -39.825 -12.126 -10.326
98 "MD" -38.43 -15.066 -10.785
99 "MD" -37.649 -18.857 -10.826
100 "MD" -35.585 -21.136 -12.087
101 "MD" -33.869 -23.915 -13.871
102 "MD" -30.853 -25.644 -12.869
103 "MD" -28.423 -27.968 -13.425
104 "MD" -25.559 -30.186 -14.887
105 "MD" -22.023 -31.452 -15.37
106 "MD" -20.306 -33.938 -15.903
107 "MD" -17.832 -36.633 -16.403
108 "MD" -14.514 -37.517 -16.544
109 "MD" -11.314 -39.87 -15.698
110 "MD" -7.976 -40.57 -15.733
111 "MD" -4.22 -42.825 -15.412
112 "MD" -1.167 -44.13 -16.406
113 "MD" 1.679 -45.307 -15.306
114 "MD" 4.375 -46.1 -15.382
115 "MD" 8.754 -47.312 -15.494
116 "MD" 11.851 -46.807 -17.298
117 "MD" 14.183 -44.382 -17.338
118 "MD" 16.568 -42.2 -18.025
119 "MD" 19.551 -40.585 -17.508
120 "MD" 22.279 -37.656 -15.905
121 "MD" 24.913 -35.691 -15.57
122 "MD" 27.573 -34.071 -16.264
123 "MD" 29.325 -31.254 -15.306
124 "MD" 32.917 -30.366 -15.648
125 "MD" 34.582 -27.639 -15.399
126 "MD" 37.149 -25.16 -15.539
127 "MD" 38.026 -21.862 -16.373
128 "MD" 37.718 -17.999 -17.398
129 "MD" 38.932 -14.879 -16.355
130 "MD" 40.625 -12.174 -16.795
131 "MD" 40.602 -9.022 -17.412
132 "MD" 40.966 -5.375 -17.297
133 "MD" 40.983 -2.277 -18.298
134 "MD" 40.978 1.003 -17.888
135 "MD" 41.057 4.424 -18.849
136 "MD" 40.219 8.09 -20.204
137 "MD" 39.216 10.806 -21.535
138 "MD" 37.643 13.84 -22.089
139 "MD" 35.616 16.726 -23.223
140 "MD" 34.692 19.452 -24.417
141 "MD" 34.446 22.806 -24.102
142 "MD" 33.928 26.02 -24.558
143 "MD" 34.269 28.936 -25.701
144 "MD" 34.193 32.431 -25.474
145 "MD" 34.449 35.737 -26.66
146 "MD" 34.111 39.373 -27.492
147 "MD" 32.944 42.805 -28.619
148 "MD" 32.731 45.295 -30.219
149 "MD" 30.597 48.33 -30.962
150 "MD" 29.206 51.289 -32.141
151 "MD" 27.167 53.747 -32.933
152 "MD" 27.901 57.135 -34.297
153 "MD" 25.093 59.876 -34.828
154 "MD" 24.186 63.113 -35.148
155 "MD" 21.495 65.291 -35.538
156 "MD" 19.063 67.477 -36.301
157 "MD" 18.324 70.536 -36.905
158 "MD" 16.429 72.909 -38.082
159 "MD" 13.25 75.495 -38.819
160 "MD" 10.992 77.512 -39.544
161 "MD" 10.189 80.971 -40.122
162 "MD" 7.604 82.44 -41.338
163 "MD" 5.537 84.558 -42.476
164 "MD" 4.354 87.816 -43.523
165 "MD" 3.274 91.266 -45.036
166 "MD" 2.297 93.75 -46.707
167 "MD" -1.483 95.77 -48.865
-19 "MD" 14.992 90.928 10.53
-18 "MD" 12.391 88.824 12.107
-17 "MD" 10.995 85.28 12.442
-16 "MD" 9.882 82.133 13.829
-15 "MD" 8.214 79.25 14.511
-14 "MD" 5.861 76.94 15.883
-13 "MD" 4.201 75.282 17.99
-12 "MD" 2.443 73.172 19.367
-11 "MD" 0.323 70.905 19.914
-10 "MD" -2.134 69.282 20.86
-9 "MD" -4.846 66.553 20.651
-8 "MD" -6.762 63.447 19.938
-7 "MD" -8.602 61.612 21.836
-6 "MD" -11.303 58.961 21.339
-5 "MD" -13.494 56.503 21.777
-4 "MD" -16.132 53.712 22.235
-3 "MD" -18.028 51.245 22.152
-2 "MD" -19.744 48.691 23.133
-1 "MD" -22.046 46.336 22.135
0 "MD" -24.858 44.709 21.883
1 "MD" -27.167 42.467 21.321
2 "MD" -28.486 39.949 19.928
3 "MD" -30.127 37.105 19.558
4 "MD" -30.664 33.359 19.828
5 "MD" -32.01 30.549 19.156
6 "MD" -33.052 27.2 20.202
7 "MD" -33.897 23.917 21.3
8 "MD" -36.208 21.068 20.64
9 "MD" -36.7 18.498 20.898
10 "MD" -39.321 15.103 21.5
11 "MD" -39.712 12.403 20.827
12 "MD" -39.901 8.998 21.311
13 "MD" -40.344 5.7 21.012
14 "MD" -40.916 2.278 19.933
15 "MD" -40.004 -1.152 19.138
16 "MD" -39.687 -4.945 19.238
17 "MD" -40.059 -8.125 18.125
18 "MD" -38.016 -11.284 18.254
19 "MD" -37.267 -14.364 16.222
20 "MD" -36.685 -17.834 16.449
21 "MD" -36.097 -21.102 15.965
22 "MD" -34.106 -23.026 14.205
23 "MD" -33.353 -26.089 12.565
24 "MD" -30.635 -28.341 12.349
25 "MD" -28.3 -30.669 11.56
26 "MD" -26.494 -33.304 11.363
27 "MD" -24.468 -35.703 12.015
28 "MD" -22.172 -37.9 12.946
29 "MD" -20.153 -41.395 13.403
30 "MD" -18.458 -44.948 13.758
31 "MD" -16.19 -47.01 14.444
32 "MD" -12.941 -47.339 13.245
33 "MD" -6.479 -48.344 13.137
34 "MD" -3.953 -46.966 12.809
35 "MD" -0.722 -46.648 12.684
36 "MD" 2.189 -45.306 12.46
37 "MD" 4.582 -43.178 11.902
38 "MD" 8.067 -40.884 13.034
39 "MD" 10.68 -39.596 13.428
40 "MD" 13.999 -38.419 13.688
41 "MD" 17.313 -36.745 13.713
42 "MD" 20.072 -34.789 13.002
43 "MD" 22.749 -32.675 13.047
44 "MD" 24.889 -30.493 13.626
45 "MD" 28.557 -28.966 12.698
46 "MD" 30.714 -25.728 12.241
47 "MD" 33.93 -23.731 13.36
48 "MD" 35.948 -21.719 12.578
49 "MD" 37.459 -18.55 12.022
50 "MD" 38.233 -15.003 11.122
51 "MD" 39.772 -11.752 9.982
52 "MD" 41.971 -9.177 8.933
53 "MD" 42.676 -5.745 7.738
54 "MD" 44.101 -2.988 6.962
55 "MD" 43.088 0.294 7.592
56 "MD" 43.253 3.909 6.146
57 "MD" 42.459 7.18 6.391
58 "MD" 43.943 10.264 7.406
59 "MD" 42.121 12.928 6.514
60 "MD" 39.01 18.428 5.781
61 "MD" 36.614 20.934 5.968
62 "MD" 35.007 23.933 6.123
63 "MD" 32.729 26.525 4.748
64 "MD" 29.671 27.748 4.524
65 "MD" 27.282 30.13 3.624
66 "MD" 24.887 32.257 2.995
67 "MD" 21.77 33.824 3.643
68 "MD" 19.323 36.244 2.858
69 "MD" 16.07 37.054 2.428
70 "MD" 13.124 37.469 2.092
71 "MD" 9.564 37.988 2.056
72 "MD" 6.187 39.109 1.461
73 "MD" 2.657 38.903 1.119
74 "MD" -0.035 39.73 0.739
75 "MD" -3.572 39.353 -0.385
76 "MD" -6.091 37.704 -1.389
77 "MD" -9.516 38.492 -1.343
78 "MD" -12.802 38.321 -2.772
79 "MD" -16.757 38.219 -2.204
80 "MD" -19.538 36.689 -2.539
81 "MD" -22.339 33.887 -3.068
82 "MD" -25.174 32.351 -3.112
83 "MD" -27.717 29.902 -3.303
84 "MD" -30.668 27.761 -3.39
85 "MD" -33.154 26.264 -4.454
86 "MD" -34.852 23.219 -3.69
87 "MD" -37.279 20.84 -5.061
88 "MD" -38.9 18.264 -5.137
89 "MD" -40.18 14.831 -5.069
90 "MD" -41.564 11.992 -5.146
91 "MD" -42.069 8.442 -4.949
92 "MD" -42.963 5.226 -5.637
93 "MD" -42.284 2.244 -7.155
94 "MD" -42.828 -2.79 -8.474
95 "MD" -41.928 -5.699 -9.115
96 "MD" -41.183 -8.593 -10.201
97 "MD" -39.554 -11.297 -11.204
98 "MD" -38.845 -15.47 -10.392
99 "MD" -38.429 -18.726 -10.656
100 "MD" -35.63 -20.687 -11.317
101 "MD" -33.631 -23.677 -13.39
102 "MD" -30.834 -25.363 -12.032
103 "MD" -29.169 -28.672 -12.628
104 "MD" -26.431 -31.769 -13.517
105 "MD" -23.87 -33.387 -12.512
106 "MD" -21.134 -35.352 -12.579
107 "MD" -18.358 -37.809 -12.399
108 "MD" -15.466 -38.676 -12.067
109 "MD" -12.737 -40.576 -11.342
110 "MD" -9.011 -40.612 -12.857
111 "MD" -5.553 -42.564 -13.72
112 "MD" -3.188 -43.542 -13.797
113 "MD" 0.242 -44.958 -12.874
114 "MD" 3.484 -45.412 -14.221
115 "MD" 7.161 -47.546 -13.92
116 "MD" 10.378 -47.077 -15.053
117 "MD" 13.699 -44.179 -14.909
118 "MD" 16.002 -42.585 -15.268
119 "MD" 18.902 -41.524 -15.461
120 "MD" 22.123 -40.194 -14.748
121 "MD" 24.166 -37.096 -13.373
122 "MD" 26.816 -35.69 -14.482
123 "MD" 28.68 -33.007 -13.809
124 "MD" 32.447 -31.78 -14.021
125 "MD" 34.546 -29.58 -13.603
126 "MD" 37.826 -27.841 -13.679
127 "MD" 38.287 -24.268 -14.684
128 "MD" 37.952 -20.72 -15.679
129 "MD" 38.536 -17.348 -16.221
130 "MD" 40.429 -14.456 -16.267
131 "MD" 40.277 -11.137 -17.095
132 "MD" 41.031 -7.606 -16.53
133 "MD" 40.856 -4.047 -18.336
134 "MD" 40.436 -1.227 -17.9
135 "MD" 40.329 1.94 -17.736
136 "MD" 39.295 6 -18.186
137 "MD" 38.048 9.168 -19.141
138 "MD" 37.096 12.052 -20.124
139 "MD" 35.062 16.062 -21.271
140 "MD" 34.784 19.034 -21.732
141 "MD" 34.266 22.856 -22.561
142 "MD" 34.329 26.174 -22.567
143 "MD" 35.129 29.223 -24.124
144 "MD" 34.168 32.361 -24.458
145 "MD" 35.416 36.081 -25.002
146 "MD" 34.89 39.748 -26.024
147 "MD" 33.422 42.929 -26.187
148 "MD" 34.048 45.364 -27.115
149 "MD" 33.39 48.787 -27.524
150 "MD" 32.347 52.373 -27.585
151 "MD" 31.029 55.413 -26.901
152 "MD" 30.718 58.424 -27.267
153 "MD" 30.527 62.442 -28.1
154 "MD" 29.685 65.35 -28.131
155 "MD" 27.961 68.177 -29.598
156 "MD" 28.095 71.668 -28.849
157 "MD" 26.96 74.501 -30.872
158 "MD" 25.372 77.447 -31.744
159 "MD" 22.341 80.234 -32.683
160 "MD" 21.544 83.008 -32.065
161 "MD" 20.242 86.554 -34.439
162 "MD" 19.034 89.451 -33.901
163 "MD" 17.827 92.24 -33.872
164 "MD" 15.93 95.189 -33.141
165 "MD" 15.453 99.113 -33.404
166 "MD" 13.193 101.658 -33.098
167 "MD" 9.892 103.691 -34.814
-19 "MD" -1.671 101.512 1.016
-18 "MD" -4.191 98.943 4.337
-17 "MD" -5.157 96.273 6.188
-16 "MD" -6.333 93.474 6.777
-15 "MD" -7.413 91.9 9.637
-14 "MD" -8.574 87.762 10.079
-13 "MD" -9.778 85.374 11.59
-12 "MD" -11.922 82.57 11.603
-11 "MD" -12.439 79.671 13.212
-10 "MD" -14.235 76.527 14.26
-9 "MD" -15.935 73.482 14.622
-8 "MD" -16.91 70.405 15.065
-7 "MD" -17.861 67.597 14.792
-6 "MD" -19.39 64.295 15.197
-5 "MD" -21.152 61.48 15.46
-4 "MD" -22.136 58.339 15.773
-3 "MD" -23.267 55.157 16.367
-2 "MD" -24.421 52.253 16.8
-1 "MD" -26.043 49.257 17.802
0 "MD" -27.457 46.259 17.629
1 "MD" -28.291 43.156 18.097
2 "MD" -29.664 40.245 18.489
3 "MD" -29.541 36.591 19.754
4 "MD" -31.192 33.62 19.394
5 "MD" -31.814 30.813 19.707
6 "MD" -32.694 27.365 20.49
7 "MD" -34.011 24.283 21.781
8 "MD" -35.782 21.273 21.568
9 "MD" -36.285 17.773 22.099
10 "MD" -37.996 14.57 22.702
11 "MD" -39.1 11.963 22.962
12 "MD" -39.463 8.475 22
13 "MD" -39.819 5.59 21.319
14 "MD" -39.531 2.287 19.946
15 "MD" -40.228 -0.958 20.098
16 "MD" -40.178 -4.455 20.228
17 "MD" -39.544 -7.971 19.03
18 "MD" -39.601 -11.381 17.513
19 "MD" -37.966 -13.88 17.264
20 "MD" -37.49 -17.104 17.475
21 "MD" -37.134 -20.324 16.006
22 "MD" -36.148 -23.319 14.237
23 "MD" -35.319 -26.536 12.597
24 "MD" -32.604 -28.89 12.986
25 "MD" -30.035 -30.98 13.281
26 "MD" -27.934 -33.201 12.187
27 "MD" -25.097 -35.178 13.159
28 "MD" -23.081 -37.964 13.076
29 "MD" -20.529 -39.897 12.932
30 "MD" -18.526 -43.14 12.886
31 "MD" -15.839 -45.13 12.799
32 "MD" -13.322 -47.055 12.192
33 "MD" -6.883 -48.841 11.856
34 "MD" -3.394 -47.164 12.074
35 "MD" 0.292 -47.392 11.694
36 "MD" 2.629 -45.526 12.24
37 "MD" 5.105 -43.044 11.959
38 "MD" 7.853 -41.066 12.482
39 "MD" 10.764 -38.939 13.327
40 "MD" 13.823 -37.718 13.981
41 "MD" 17.388 -36.577 13.787
42 "MD" 20.549 -35.383 13.756
43 "MD" 23.216 -33.4 13.682
44 "MD" 24.984 -29.867 13.968
45 "MD" 28.117 -28.643 13.508
46 "MD" 29.945 -25.792 12.996
47 "MD" 32.83 -24.155 14.37
48 "MD" 35.685 -22.108 13.413
49 "MD" 36.711 -18.777 12.153
50 "MD" 37.696 -15.303 11.198
51 "MD" 39.028 -12.504 10.985
52 "MD" 40.423 -9.73 10.358
53 "MD" 42.543 -6.163 9.335
54 "MD" 42.081 -3.063 9.016
55 "MD" 41.279 -1.267 7.137
56 "MD" 42.515 2.349 5.738
57 "MD" 41.89 5.386 5.246
58 "MD" 43.205 8.497 5.392
59 "MD" 41.985 12.432 5.325
60 "MD" 38.999 17.423 4.077
61 "MD" 37.066 19.928 3.946
62 "MD" 35.645 23.256 3.276
63 "MD" 33.865 26.021 3.127
64 "MD" 30.658 27.283 2.697
65 "MD" 28.787 29.649 1.379
66 "MD" 26.7 31.985 0.356
67 "MD" 23.545 33.7 0.723
68 "MD" 21.163 35.771 1.342
69 "MD" 17.599 35.832 1.008
70 "MD" 14.385 37.231 0.903
71 "MD" 10.818 38.061 0.982
72 "MD" 7.799 38.334 0.33
73 "MD" 4.696 39.517 1.324
74 "MD" 1.037 40.453 0.771
75 "MD" -2.983 39.858 0.639
76 "MD" -5.702 38.749 0.984
77 "MD" -9.231 38.059 0.06
78 "MD" -12.836 38.586 -0.514
79 "MD" -16.228 38.77 -0.854
80 "MD" -18.691 36.697 -1.738
81 "MD" -21.513 33.896 -2.849
82 "MD" -24.565 32.519 -2.372
83 "MD" -26.683 29.561 -3.461
84 "MD" -30.183 28.341 -3.212
85 "MD" -32.273 26.307 -4.53
86 "MD" -35.162 24.357 -5.629
87 "MD" -37.185 20.542 -5.012
88 "MD" -39.099 17.908 -5.854
89 "MD" -40.042 15.021 -5.508
90 "MD" -41.471 11.543 -5.761
91 "MD" -41.668 8.351 -5.64
92 "MD" -42.793 5.132 -6.365
93 "MD" -42.856 2.196 -6.576
94 "MD" -43.348 -2.436 -7.652
95 "MD" -41.836 -5.308 -8.383
96 "MD" -40.989 -8.347 -10.026
97 "MD" -39.7 -11.247 -10.812
98 "MD" -38.725 -14.104 -10.335
99 "MD" -38.289 -17.839 -10.345
100 "MD" -35.912 -20.085 -10.871
101 "MD" -34.143 -22.627 -12.783
102 "MD" -31.245 -25.459 -11.271
103 "MD" -30.222 -28.449 -11.532
104 "MD" -27.867 -31.629 -11.651
105 "MD" -24.6 -32.54 -11.819
106 "MD" -21.813 -33.778 -12.645
107 "MD" -18.438 -35.819 -12.564
108 "MD" -15.49 -37.228 -12.99
109 "MD" -12.867 -39.028 -12.429
110 "MD" -9.735 -39.858 -12.878
111 "MD" -6.014 -42.158 -12.36
112 "MD" -3.482 -43.267 -13.73
113 "MD" -0.127 -43.705 -12.997
114 "MD" 3.713 -44.425 -13.409
115 "MD" 7.015 -46.263 -13.054
116 "MD" 10.525 -45.856 -13.724
117 "MD" 14.13 -43.885 -14.115
118 "MD" 17.108 -42.088 -13.486
119 "MD" 19.669 -40.579 -12.315
120 "MD" 21.917 -38.37 -12.52
121 "MD" 24.862 -36.543 -13.055
122 "MD" 28.046 -35.053 -13.546
123 "MD" 29.741 -32.202 -12.342
124 "MD" 33.149 -30.213 -11.986
125 "MD" 35.594 -27.905 -12.051
126 "MD" 36.909 -24.713 -12.762
127 "MD" 37.983 -22.012 -13.927
128 "MD" 38.18 -18.867 -13.111
129 "MD" 38.602 -15.78 -15.052
130 "MD" 41.089 -12.562 -15.538
131 "MD" 40.413 -9.852 -16.237
132 "MD" 40.408 -5.587 -16.668
133 "MD" 39.479 -2.788 -18.178
134 "MD" 39.464 0.626 -18.311
135 "MD" 39.032 4.341 -19.207
136 "MD" 38.973 7.33 -21.103
137 "MD" 37.585 9.973 -22.538
138 "MD" 36.776 12.987 -23.272
139 "MD" 34.957 16.643 -24.558
140 "MD" 34.703 20.022 -24.699
141 "MD" 33.916 23.022 -24.914
142 "MD" 32.108 26.009 -25.483
143 "MD" 32.612 28.94 -26.514
144 "MD" 31.926 32.067 -27.427
145 "MD" 31.545 35.429 -27.391
146 "MD" 32.341 39.306 -28.546
147 "MD" 31.848 42.568 -28.342
148 "MD" 32.143 45.124 -29.436
149 "MD" 33.137 48.778 -30.355
150 "MD" 33.533 51.843 -30.68
151 "MD" 33.554 55.157 -30.675
152 "MD" 35.016 58.945 -31.231
153 "MD" 33.282 62.703 -31.304
154 "MD" 33.339 65.576 -31.913
155 "MD" 33.276 68.073 -34.321
156 "MD" 34.419 71.224 -34.147
157 "MD" 34.251 73.841 -35.687
158 "MD" 33.556 76.625 -37.99
159 "MD" 32.791 80.018 -39.901
160 "MD" 32.649 83.75 -40.133
161 "MD" 31.435 85.966 -41.121
162 "MD" 30.135 88.895 -42.528
163 "MD" 30.456 92.221 -42.697
164 "MD" 30.921 96.258 -42.796
165 "MD" 32.125 99.576 -43.579
166 "MD" 32.575 102.667 -44.464
167 "MD" 32.583 104.752 -46.853
-19 "MD" -17.313 104.213 0.183
-18 "MD" -18.588 100.849 1.345
-17 "MD" -17.012 97.465 1.334
-16 "MD" -15.973 94.368 1.363
-15 "MD" -16.243 91.712 1.79
-14 "MD" -15.459 88.816 4.074
-13 "MD" -15.763 85.908 5.169
-12 "MD" -16.841 82.515 6.129
-11 "MD" -18.442 80.224 6.142
-10 "MD" -20.072 76.777 7.101
-9 "MD" -21.987 73.732 7.301
-8 "MD" -21.74 70.34 8.317
-7 "MD" -22.595 67.203 8.512
-6 "MD" -24.04 64.168 9.009
-5 "MD" -24.211 61.5 10.556
-4 "MD" -24.946 58.818 12.651
-3 "MD" -25.297 55.999 14.202
-2 "MD" -26.339 53.42 15.976
-1 "MD" -28.176 49.847 15.977
0 "MD" -29.529 47.112 16.18
1 "MD" -29.943 44.1 16.79
2 "MD" -31.289 40.899 16.573
3 "MD" -31.391 37.247 17.935
4 "MD" -32.381 34.05 18.176
5 "MD" -33.84 31.263 18.188
6 "MD" -33.85 27.926 18.971
7 "MD" -35.569 25.334 20.234
8 "MD" -37.275 22.72 20.306
9 "MD" -38.046 19.342 20.097
10 "MD" -39.07 16.361 20.711
11 "MD" -41.138 13.547 20.298
12 "MD" -42.491 10.898 20.843
13 "MD" -42.584 7.158 20.937
14 "MD" -41.617 3.715 21.08
15 "MD" -40.169 0.511 21.009
16 "MD" -40.383 -3.034 21.132
17 "MD" -39.781 -6.03 19.578
18 "MD" -38.978 -9.099 19.693
19 "MD" -37.704 -12.593 17.368
20 "MD" -36.477 -15.467 18.947
21 "MD" -35.453 -18.639 17.184
22 "MD" -33.95 -21.806 15.757
23 "MD" -33.001 -24.931 13.618
24 "MD" -31.671 -27.341 14.161
25 "MD" -28.237 -29.421 13.977
26 "MD" -26.409 -31.609 13.484
27 "MD" -22.99 -34.159 13.278
28 "MD" -21.813 -37.126 12.665
29 "MD" -18.911 -39.358 13.105
30 "MD" -17.019 -43.427 12.123
[truncated: 5,523,312 more chars]
