# Supplementary material for: Histone variant H2A.Z modulates nucleosome dynamics to promote DNA accessibility
Source: Nat Commun. 2023 Feb 11;14:769. doi: 10.1038/s41467-023-36465-5 (PMC9918499; doi:10.1038/s41467-023-36465-5)
Supplement: Supplementary file 4 — Source Data [file 41467_2023_36465_MOESM4_ESM.zip › data/H2AZ_nucleosome_ensemble_3.txt]

-19 "Initial" 12.1604 98.6399 27.9671
-18 "Initial" 10.4039 95.743 27.951
-17 "Initial" 8.3342 93.0588 27.8822
-16 "Initial" 6.2226 90.3892 27.7896
-15 "Initial" 4.1676 87.7214 27.2948
-14 "Initial" 2.121 85.059 26.8321
-13 "Initial" 0.3702 82.2295 26.1908
-12 "Initial" -1.3503 79.3618 25.5417
-11 "Initial" -2.9229 76.3553 25.2446
-10 "Initial" -4.5034 73.3759 24.9266
-9 "Initial" -6.2388 70.4647 24.9491
-8 "Initial" -8.013 67.5575 25.0053
-7 "Initial" -10.0891 64.8634 24.8933
-6 "Initial" -12.1344 62.1622 24.789
-5 "Initial" -14.2142 59.5295 24.3076
-4 "Initial" -16.2917 56.8824 23.7788
-3 "Initial" -18.0342 54.0235 23.1702
-2 "Initial" -19.7944 51.1885 22.575
-1 "Initial" -21.334 48.1868 22.2456
0 "Initial" -22.8656 45.1592 21.9578
1 "Initial" -24.4921 42.1566 21.8145
2 "Initial" -26.8551 40.0663 21.0452
3 "Initial" -27.9306 36.6809 21.1177
4 "Initial" -29.4768 33.7078 20.96
5 "Initial" -31.0356 30.8092 20.5283
6 "Initial" -32.401 27.9168 21.5056
7 "Initial" -33.6394 24.8317 21.7897
8 "Initial" -35.1741 21.8168 22.4736
9 "Initial" -36.469 18.8242 22.619
10 "Initial" -37.5327 15.7686 22.8295
11 "Initial" -38.3975 12.5991 23.1529
12 "Initial" -38.67 9.3363 21.8943
13 "Initial" -38.3022 6.0289 21.0204
14 "Initial" -38.5709 2.5285 20.576
15 "Initial" -39.4131 -0.8717 20.8093
16 "Initial" -39.0853 -3.8293 20.3523
17 "Initial" -39.3254 -7.0579 17.9343
18 "Initial" -38.8305 -10.5931 17.4686
19 "Initial" -38.1719 -14.1029 16.9582
20 "Initial" -37.5101 -17.216 16.7348
21 "Initial" -37.0119 -20.6716 16.3205
22 "Initial" -36.4053 -23.8404 16.0091
23 "Initial" -34.1121 -26.4668 15.0784
24 "Initial" -31.5097 -28.2595 14.0975
25 "Initial" -28.8726 -29.8862 14.0271
26 "Initial" -26.1901 -31.9539 14.5283
27 "Initial" -24.4275 -35.2523 13.4618
28 "Initial" -21.2174 -36.7777 13.3257
29 "Initial" -18.1102 -38.5505 13.7808
30 "Initial" -15.2617 -40.1517 13.9633
31 "Initial" -11.8527 -41.8085 14.4078
32 "Initial" -9.4239 -43.1558 14.0494
33 "Initial" -6.1996 -43.5992 13.6124
34 "Initial" -2.7825 -44.1375 12.8851
35 "Initial" 0.789 -43.3116 13.1556
36 "Initial" 3.6547 -42.5374 13.2729
37 "Initial" 7.2487 -41.9656 13.7571
38 "Initial" 10.2086 -41.3652 14.0553
39 "Initial" 13.2189 -39.4278 11.9108
40 "Initial" 16.4522 -37.9753 10.8511
41 "Initial" 18.9953 -35.8303 12.0809
42 "Initial" 22.1413 -34.4941 11.9926
43 "Initial" 24.5084 -32.6009 11.8011
44 "Initial" 26.743 -30.3373 10.8476
45 "Initial" 28.1345 -27.013 11.3392
46 "Initial" 30.9501 -24.9347 10.0038
47 "Initial" 33.8084 -22.826 10.2754
48 "Initial" 34.8963 -19.6169 9.2655
49 "Initial" 37.4658 -17.5476 7.9756
50 "Initial" 38.1518 -14.0376 8.697
51 "Initial" 39.5898 -10.7729 8.7991
52 "Initial" 40.8358 -8.3236 7.6098
53 "Initial" 42.3877 -5.5138 6.9518
54 "Initial" 42.8803 -1.7055 6.1847
55 "Initial" 42.4319 1.8206 6.736
56 "Initial" 42.6333 4.7088 5.8025
57 "Initial" 41.9286 8.0394 5.4993
58 "Initial" 42.539 11.2837 6.3214
59 "Initial" 40.0967 14.4951 4.6628
60 "Initial" 39.2216 18.3024 3.3357
61 "Initial" 36.419 20.487 4.2379
62 "Initial" 35.0747 23.3733 4.32
63 "Initial" 32.3948 25.8255 4.0779
64 "Initial" 30.5602 28.0469 3.2362
65 "Initial" 27.9831 30.3568 2.8314
66 "Initial" 25.2406 31.8093 3.218
67 "Initial" 22.6331 33.9734 4.1486
68 "Initial" 19.661 35.9879 2.744
69 "Initial" 16.8626 38.3835 1.8428
70 "Initial" 13.4129 38.3488 1.8162
71 "Initial" 9.7335 38.1377 0.4645
72 "Initial" 6.5657 38.584 0.4162
73 "Initial" 3.2662 39.4914 0.7252
74 "Initial" -2e-04 39.8854 0.3265
75 "Initial" -3.1094 39.4675 -0.8118
76 "Initial" -6.4147 38.9322 -1.1426
77 "Initial" -9.5904 38.2352 -0.6375
78 "Initial" -13.3717 38.4047 -1.8239
79 "Initial" -16.7754 38.7095 -1.6116
80 "Initial" -19.4875 36.0109 -2.3923
81 "Initial" -22.5152 34.0495 -3.9325
82 "Initial" -24.9194 31.9336 -2.9013
83 "Initial" -27.9298 30.2433 -2.4762
84 "Initial" -30.2102 27.8963 -2.8435
85 "Initial" -32.5314 25.4879 -3.6279
86 "Initial" -35.219 23.2456 -3.6045
87 "Initial" -36.6654 20.3593 -3.4183
88 "Initial" -39.2315 17.9199 -2.3124
89 "Initial" -40.3898 14.6221 -3.1485
90 "Initial" -42.2393 11.3386 -4.924
91 "Initial" -41.9255 7.5031 -5.2571
92 "Initial" -42.4557 4.3983 -4.9
93 "Initial" -42.8632 1.0817 -5.3311
94 "Initial" -42.8863 -2.2274 -5.3566
95 "Initial" -42.1463 -5.7532 -6.7073
96 "Initial" -40.6601 -8.28 -7.6903
97 "Initial" -39.1186 -10.79 -8.6245
98 "Initial" -38.1339 -13.9678 -9.0543
99 "Initial" -37.4264 -17.5709 -8.1356
100 "Initial" -34.853 -19.7771 -9.6808
101 "Initial" -33.6492 -22.9308 -10.5765
102 "Initial" -31.0485 -24.9925 -10.2063
103 "Initial" -28.2952 -27.3211 -11.6723
104 "Initial" -26.751 -30.667 -10.9953
105 "Initial" -24.9832 -33.1977 -11.5234
106 "Initial" -22.0888 -34.8519 -11.8142
107 "Initial" -19.071 -36.2684 -12.0981
108 "Initial" -16.2799 -38.0464 -10.9353
109 "Initial" -13.2849 -39.2086 -12.1982
110 "Initial" -10.2783 -41.3696 -13.9965
111 "Initial" -7.3746 -41.7847 -13.8616
112 "Initial" -3.5169 -42.4925 -13.4534
113 "Initial" -0.6476 -43.3434 -13.498
114 "Initial" 2.9944 -43.7673 -13.3636
115 "Initial" 6.1336 -43.5593 -14.1429
116 "Initial" 9.2537 -42.9375 -14.0655
117 "Initial" 12.234 -41.5691 -13.8562
118 "Initial" 15.2092 -40.2024 -14.0487
119 "Initial" 18.3855 -38.4884 -13.7413
120 "Initial" 21.4394 -37.1492 -13.5378
121 "Initial" 24.0807 -35.3848 -13.5002
122 "Initial" 26.0554 -32.116 -14.6227
123 "Initial" 28.7464 -30.1257 -14.3272
124 "Initial" 31.5672 -28.464 -14.3715
125 "Initial" 33.8187 -26.5489 -15.5175
126 "Initial" 36.2079 -23.7818 -16.7347
127 "Initial" 36.3721 -20.6574 -16.9659
128 "Initial" 37.4595 -17.3557 -16.9934
129 "Initial" 37.8755 -14.1589 -17.9919
130 "Initial" 38.9472 -10.4581 -17.9203
131 "Initial" 39.5105 -7.2152 -18.2497
132 "Initial" 39.1471 -4.0541 -20.8
133 "Initial" 39.398 -1.3122 -21.2628
134 "Initial" 38.4901 2.7637 -21.4369
135 "Initial" 38.4095 5.7688 -21.7324
136 "Initial" 38.7051 9.1258 -22.5471
137 "Initial" 38.3781 12.2746 -23.6691
138 "Initial" 37.4648 15.4664 -23.9832
139 "Initial" 36.4864 18.5391 -22.8642
140 "Initial" 35.211 21.626 -22.4769
141 "Initial" 33.9786 24.488 -21.6379
142 "Initial" 32.5032 27.7054 -21.4256
143 "Initial" 31.417 30.693 -20.4697
144 "Initial" 30.2395 33.6142 -20.4094
145 "Initial" 28.1582 36.5547 -20.9506
146 "Initial" 27.6606 39.7617 -20.563
147 "Initial" 25.289 42.2267 -21.3665
148 "Initial" 23.8141 45.4045 -21.1333
149 "Initial" 22.1975 48.3636 -20.8103
150 "Initial" 20.6115 51.3579 -20.8668
151 "Initial" 19.0089 54.3612 -20.9682
152 "Initial" 17.063 57.1528 -21.129
153 "Initial" 15.1521 59.9456 -21.2808
154 "Initial" 13.0293 62.5844 -21.1495
155 "Initial" 10.8836 65.2239 -20.9757
156 "Initial" 8.988 68.0132 -20.5174
157 "Initial" 7.083 70.7842 -20.0861
158 "Initial" 5.4946 73.7577 -19.729
159 "Initial" 3.9337 76.7663 -19.395
160 "Initial" 2.3042 79.7541 -19.4622
161 "Initial" 0.6808 82.7293 -19.4974
162 "Initial" -1.2344 85.5176 -19.6947
163 "Initial" -3.1986 88.2919 -19.8961
164 "Initial" -5.3082 90.9599 -19.7322
165 "Initial" -7.3939 93.6271 -19.5937
166 "Initial" -9.3144 96.3792 -19.1217
167 "Initial" -11.2104 99.1628 -18.6155
-19 "MD" 21.099 88.879 39.108
-18 "MD" 18.89 85.687 37.141
-17 "MD" 16.913 83.43 36.016
-16 "MD" 15.988 80.049 35.339
-15 "MD" 13.25 77.995 34.267
-14 "MD" 11.587 75.511 33.245
-13 "MD" 8.251 74.384 32.35
-12 "MD" 5.942 72.376 31.205
-11 "MD" 4.418 69.713 30.534
-10 "MD" 1.538 68.154 30.107
-9 "MD" -1.545 66.606 28.251
-8 "MD" -3.533 64.641 27.279
-7 "MD" -5.43 62.997 25.703
-6 "MD" -8.727 61.392 24.091
-5 "MD" -10.806 58.947 23.39
-4 "MD" -12.843 55.516 23.359
-3 "MD" -15.228 52.996 24.112
-2 "MD" -17.673 50.225 24.313
-1 "MD" -19.156 47.014 24.574
0 "MD" -20.558 44.387 22.92
1 "MD" -23.112 42.456 24.131
2 "MD" -24.878 39.283 23.248
3 "MD" -26.125 36.117 22.504
4 "MD" -28.33 33.433 22.707
5 "MD" -28.978 30.412 23.372
6 "MD" -30.547 27.522 23.347
7 "MD" -31.549 24.604 24.438
8 "MD" -33.573 21.72 24.326
9 "MD" -34.235 18.657 25.786
10 "MD" -35.426 15.733 25.987
11 "MD" -36.877 12.778 25.795
12 "MD" -35.933 9.071 24.023
13 "MD" -38.698 6.409 22.38
14 "MD" -38.453 3.348 21.814
15 "MD" -38.841 0.309 22.007
16 "MD" -39.496 -3.503 22.792
17 "MD" -38.918 -7.48 21.434
18 "MD" -38.989 -11.031 20.591
19 "MD" -37.207 -13.835 20.465
20 "MD" -37.056 -17.334 20.539
21 "MD" -37.007 -21.11 20.455
22 "MD" -35.449 -23.356 19.628
23 "MD" -34.052 -25.788 17.473
24 "MD" -31.995 -28.758 17.057
25 "MD" -29.019 -30.146 16.421
26 "MD" -26.162 -32.071 16.994
27 "MD" -23.924 -34.298 16.963
28 "MD" -21.282 -35.929 16.268
29 "MD" -19.406 -38.35 16.936
30 "MD" -16.85 -41.903 17.578
31 "MD" -13.548 -42.955 17.733
32 "MD" -11.243 -45.218 17.648
33 "MD" -6.413 -44.494 16.92
34 "MD" -3 -44.783 16.612
35 "MD" 0.108 -43.798 16.824
36 "MD" 2.333 -42.664 15.631
37 "MD" 5.904 -42.53 16.283
38 "MD" 9.064 -39.903 14.223
39 "MD" 12.159 -39.062 13.697
40 "MD" 14.729 -37.653 13.068
41 "MD" 17.655 -35.886 12.456
42 "MD" 20.435 -34.822 11.569
43 "MD" 23.269 -32.813 10.424
44 "MD" 26.255 -29.727 10.766
45 "MD" 29.173 -27.885 9.982
46 "MD" 30.718 -25.479 9.962
47 "MD" 33.593 -24.075 11.461
48 "MD" 35.821 -20.496 9.862
49 "MD" 37.834 -17.816 10.266
50 "MD" 38.832 -14.566 9.604
51 "MD" 39.414 -11.657 11.242
52 "MD" 41.996 -8.616 10.614
53 "MD" 42.845 -5.546 9.278
54 "MD" 43.34 -1.995 8.003
55 "MD" 42.22 1.083 8.129
56 "MD" 42.837 4.855 6.959
57 "MD" 42.532 8.008 7.345
58 "MD" 42.637 11.648 7.567
59 "MD" 40.177 14.303 6.454
60 "MD" 39.219 17.337 4.617
61 "MD" 36.456 20.122 4.957
62 "MD" 35.597 23.648 4.288
63 "MD" 33.982 26.647 3.551
64 "MD" 31.043 27.771 3.119
65 "MD" 28.775 30.4 2.292
66 "MD" 25.772 31.349 2.97
67 "MD" 22.805 32.859 2.378
68 "MD" 20.048 35.453 3.23
69 "MD" 16.858 35.478 1.882
70 "MD" 13.684 37.542 1.737
71 "MD" 10.509 38.218 1.854
72 "MD" 7.083 39.6 1.426
73 "MD" 3.803 38.96 1.342
74 "MD" 0.744 39.082 0.252
75 "MD" -3.07 39.524 0.92
76 "MD" -6.023 39.155 -0.241
77 "MD" -9.453 38.639 0.266
78 "MD" -12.945 38.219 -0.791
79 "MD" -16.6 38.068 -0.869
80 "MD" -19.526 36.643 -0.501
81 "MD" -22.021 34.257 -0.681
82 "MD" -25.192 33.246 -0.766
83 "MD" -28.151 31.027 -1.2
84 "MD" -30.169 27.538 -2.729
85 "MD" -32.559 26.434 -3.883
86 "MD" -33.947 22.961 -3.008
87 "MD" -36.828 20.958 -3.939
88 "MD" -38.949 18.382 -4.145
89 "MD" -39.885 14.964 -4.172
90 "MD" -41.718 11.981 -3.873
91 "MD" -42.468 8.697 -3.933
92 "MD" -43.66 4.954 -4.411
93 "MD" -44.737 1.481 -4.197
94 "MD" -44.415 -1.368 -5.837
95 "MD" -44.031 -4.194 -7.556
96 "MD" -42.556 -7.234 -9.087
97 "MD" -40.287 -10.269 -8.67
98 "MD" -38.779 -13.469 -9.108
99 "MD" -37.98 -17.132 -9.627
100 "MD" -35.67 -19.19 -10.573
101 "MD" -34.187 -22.598 -12.336
102 "MD" -31.322 -24.68 -11.753
103 "MD" -29.124 -26.103 -12.565
104 "MD" -27.684 -29.908 -11.861
105 "MD" -25.076 -33.058 -13.227
106 "MD" -22.263 -34.409 -12.635
107 "MD" -19.389 -36.582 -12.189
108 "MD" -16.104 -38.159 -12.702
109 "MD" -13.017 -39.15 -12.611
110 "MD" -10.22 -41.337 -13.081
111 "MD" -6.932 -40.981 -12.952
112 "MD" -4.03 -40.862 -13.587
113 "MD" -0.698 -41.833 -14.011
114 "MD" 2.458 -42.669 -14.257
115 "MD" 5.877 -43.451 -14.337
116 "MD" 9.189 -42.971 -14.805
117 "MD" 11.902 -41.212 -13.117
118 "MD" 15.336 -40.357 -13.805
119 "MD" 18.801 -39.386 -13.355
120 "MD" 21.714 -38.542 -13.446
121 "MD" 24.16 -35.025 -14.603
122 "MD" 26.785 -32.413 -16.707
123 "MD" 28.246 -29.655 -16.531
124 "MD" 31.986 -28.176 -17.667
125 "MD" 33.787 -25.716 -17.408
126 "MD" 35.662 -23.082 -18.078
127 "MD" 36.533 -19.915 -19.792
128 "MD" 36.659 -15.931 -21.372
129 "MD" 37.549 -12.541 -21.447
130 "MD" 39.302 -10.362 -21.493
131 "MD" 39.258 -7.314 -22.164
132 "MD" 40.174 -3.224 -22.515
133 "MD" 39.997 0.286 -23.744
134 "MD" 40.146 3.291 -22.359
135 "MD" 40.372 7.017 -24.037
136 "MD" 39.008 9.795 -24.822
137 "MD" 37.207 12.175 -25.302
138 "MD" 35.523 15.414 -25.837
139 "MD" 34.715 18.74 -24.743
140 "MD" 34.168 21.766 -23.666
141 "MD" 32.15 24.24 -23.679
142 "MD" 30.784 27.386 -22.262
143 "MD" 29.697 30.512 -22.026
144 "MD" 28.689 33.807 -20.707
145 "MD" 27.447 37.184 -21.318
146 "MD" 25.355 39.636 -21.443
147 "MD" 23.196 42.369 -22.718
148 "MD" 21.835 45.454 -23.635
149 "MD" 18.865 47.871 -24.071
150 "MD" 17.362 50.475 -22.578
151 "MD" 15.827 53.234 -21.441
152 "MD" 13.978 56.198 -20.761
153 "MD" 14.297 59.019 -17.836
154 "MD" 13.97 61.919 -16.73
155 "MD" 14.381 64.779 -15.675
156 "MD" 14.774 67.371 -13.81
157 "MD" 13.969 70.22 -13.624
158 "MD" 12.524 74.056 -13.815
159 "MD" 11.462 76.737 -12.964
160 "MD" 10.374 79.792 -13.996
161 "MD" 10.884 83.455 -13.068
162 "MD" 9.623 86.476 -11.62
163 "MD" 7.344 89.208 -10.196
164 "MD" 5.993 92.414 -9.361
165 "MD" 4.327 94.8 -9.778
166 "MD" 3.028 97.949 -8.889
167 "MD" 0.59 102.446 -6.957
-19 "MD" 19.398 89.482 31.934
-18 "MD" 17.411 87.924 30.122
-17 "MD" 15.218 85.791 29.729
-16 "MD" 12.673 83.799 28.292
-15 "MD" 10.077 80.55 28.539
-14 "MD" 7.72 78.634 27.92
-13 "MD" 5.223 76.117 28.557
-12 "MD" 2.132 75.488 26.989
-11 "MD" -0.618 73.394 26.684
-10 "MD" -3.635 71.715 27.02
-9 "MD" -6.773 69.873 25.933
-8 "MD" -8.423 67.494 25.541
-7 "MD" -9.876 64.373 24.68
-6 "MD" -12.66 63.327 22.568
-5 "MD" -14.666 60.325 21.288
-4 "MD" -15.991 57.129 20.968
-3 "MD" -17.904 54.396 20.521
-2 "MD" -20.162 51.603 20.582
-1 "MD" -21.26 48.818 20.321
0 "MD" -23.677 46.049 19.079
1 "MD" -24.972 42.689 19.531
2 "MD" -26.666 40.241 19.498
3 "MD" -26.967 36.799 20.645
4 "MD" -29.112 33.838 21.242
5 "MD" -30.889 30.849 19.916
6 "MD" -31.888 27.756 21.446
7 "MD" -32.678 24.519 22.901
8 "MD" -34.733 21.829 22.943
9 "MD" -36.352 18.812 23.947
10 "MD" -36.984 15.629 25.189
11 "MD" -37.896 13.032 24.983
12 "MD" -37.952 9.728 24.241
13 "MD" -38.443 7.157 22.776
14 "MD" -39.265 3.768 21.669
15 "MD" -39.069 0.457 20.573
16 "MD" -40.086 -3.281 20.647
17 "MD" -39.705 -6.273 19.76
18 "MD" -38.82 -9.862 19.65
19 "MD" -37.058 -12.948 19.47
20 "MD" -37.043 -16.429 18.933
21 "MD" -36.656 -19.466 17.71
22 "MD" -36.548 -23.684 16.094
23 "MD" -33.945 -25.907 16.102
24 "MD" -31.813 -27.51 16.223
25 "MD" -29.313 -30.097 14.751
26 "MD" -26.535 -32.245 15.842
27 "MD" -23.808 -33.658 16.063
28 "MD" -21.999 -36.462 16.393
29 "MD" -18.526 -37.379 16.865
30 "MD" -16.339 -40.186 16.319
31 "MD" -13.248 -42.267 17.598
32 "MD" -11.138 -44.516 17.072
33 "MD" -6.844 -44.502 16.322
34 "MD" -3.349 -44.146 16.416
35 "MD" 0.431 -44.047 16.154
36 "MD" 3.342 -42.311 15.713
37 "MD" 6.955 -42.143 16.176
38 "MD" 10.158 -40.275 14.131
39 "MD" 13.298 -39.815 12.703
40 "MD" 15.954 -37.2 12.6
41 "MD" 18.912 -36.285 11.64
42 "MD" 21.994 -34.873 11.024
43 "MD" 24.409 -32.657 10.672
44 "MD" 26.335 -30.051 10.577
45 "MD" 28.726 -28.062 9.097
46 "MD" 30.787 -26.014 8.694
47 "MD" 34.036 -23.733 9.577
48 "MD" 35.721 -19.773 8.22
49 "MD" 38.524 -17.898 7.337
50 "MD" 38.913 -14.587 7.663
51 "MD" 41.117 -11.867 8.384
52 "MD" 42.644 -8.405 8.457
53 "MD" 43.88 -5.255 7.807
54 "MD" 44.385 -2.08 6.622
55 "MD" 43.861 1.478 6.8
56 "MD" 43.807 4.935 6.375
57 "MD" 42.343 8.782 6.602
58 "MD" 43.313 13.053 6.854
59 "MD" 41.332 15.509 5.123
60 "MD" 39.405 18.253 3.488
61 "MD" 36.787 20.684 4.698
62 "MD" 35.363 23.676 3.797
63 "MD" 33.98 26.893 3.557
64 "MD" 30.089 28.832 3.136
65 "MD" 28.409 30.7 2.237
66 "MD" 24.979 31.215 2.855
67 "MD" 22.292 33.293 1.808
68 "MD" 19.797 36.363 3.08
69 "MD" 16.41 35.931 1.71
70 "MD" 13.455 37.63 1.074
71 "MD" 9.808 38.393 1.323
72 "MD" 6.732 39.591 1.291
73 "MD" 3.524 39.961 0.987
74 "MD" 0.297 39.846 -0.41
75 "MD" -2.361 39.792 -1.175
76 "MD" -5.803 39.189 -2.633
77 "MD" -8.984 38.351 -1.493
78 "MD" -12.917 38.58 -0.974
79 "MD" -16.3 37.358 -2.269
80 "MD" -19.274 36.579 -1.825
81 "MD" -21.411 34.119 -2.351
82 "MD" -24.87 32.722 -2.038
83 "MD" -27.787 30.327 -2.639
84 "MD" -30.816 27.715 -3.225
85 "MD" -33.578 25.963 -3.768
86 "MD" -35.773 23.43 -3.005
87 "MD" -37.584 20.563 -2.497
88 "MD" -39.468 17.727 -3.472
89 "MD" -40.813 14.544 -3.342
90 "MD" -42.548 11.955 -3.768
91 "MD" -42.397 7.913 -3.791
92 "MD" -43.365 4.566 -4.89
93 "MD" -44.056 1.453 -4.938
94 "MD" -44.356 -1.137 -6.413
95 "MD" -43.897 -4.598 -8.359
96 "MD" -42.084 -7.837 -10.34
97 "MD" -40.642 -11.191 -9.702
98 "MD" -39.542 -13.945 -9.368
99 "MD" -38.452 -17.281 -8.417
100 "MD" -36.253 -19.748 -8.823
101 "MD" -34.51 -22.21 -10.56
102 "MD" -31.901 -24.612 -10.434
103 "MD" -29.781 -26.857 -12.748
104 "MD" -28.012 -30.105 -11.6
105 "MD" -25.866 -32.181 -12.465
106 "MD" -23.135 -34.427 -12.349
107 "MD" -20.247 -35.677 -12.056
108 "MD" -17.433 -37.353 -13.146
109 "MD" -14.387 -39.234 -12.235
110 "MD" -10.675 -41.029 -12.318
111 "MD" -8.022 -41.176 -12.442
112 "MD" -5.139 -41.046 -12.489
113 "MD" -1.298 -41.718 -13.078
114 "MD" 1.995 -42.415 -13.581
115 "MD" 6.019 -43.22 -13.871
116 "MD" 9.227 -42.843 -14.766
117 "MD" 11.694 -41.686 -13.53
118 "MD" 14.81 -40.439 -13.541
119 "MD" 18.207 -38.99 -13.735
120 "MD" 21.631 -37.37 -14.142
121 "MD" 23.286 -34.427 -14.427
122 "MD" 26.464 -33.438 -16.214
123 "MD" 28.901 -30.992 -16.799
124 "MD" 31.865 -29.135 -16.524
125 "MD" 33.797 -25.844 -17.102
126 "MD" 36.995 -23.843 -18.07
127 "MD" 37.513 -20.668 -18.76
128 "MD" 37.674 -17.088 -20.405
129 "MD" 37.245 -13.386 -21.133
130 "MD" 38.017 -10.401 -21.978
131 "MD" 39.061 -7.692 -22.616
132 "MD" 39.995 -3.989 -23.301
133 "MD" 39.942 -0.645 -23.967
134 "MD" 40.626 2.457 -23.518
135 "MD" 40.369 5.558 -24.012
136 "MD" 38.589 9.12 -24.269
137 "MD" 38.782 12.353 -25.484
138 "MD" 36.423 16.115 -25.981
139 "MD" 34.737 19.092 -24.173
140 "MD" 33.142 21.576 -23.22
141 "MD" 31.244 24.253 -23.559
142 "MD" 30.57 27.742 -22.422
143 "MD" 30.335 31.081 -21.543
144 "MD" 29.12 34.181 -20.342
145 "MD" 26.954 36.982 -21.517
146 "MD" 25.44 39.998 -21.948
147 "MD" 22.699 42.043 -22.845
148 "MD" 21.895 44.446 -24.337
149 "MD" 19.041 46.8 -25.513
150 "MD" 17.173 49.636 -25.099
151 "MD" 15.752 52.357 -24.381
152 "MD" 13.694 55.329 -24.145
153 "MD" 12.969 58.588 -22.445
154 "MD" 11.961 61.273 -21.963
155 "MD" 10.509 64.347 -22.734
156 "MD" 9.337 67.378 -22.759
157 "MD" 7.991 70.396 -22.761
158 "MD" 6.608 73.69 -24.348
159 "MD" 4.733 76.735 -23.296
160 "MD" 2.463 79.651 -22.33
161 "MD" 1.706 82.63 -22.939
162 "MD" -0.85 84.815 -23.171
163 "MD" -2.429 87.188 -23.666
164 "MD" -3.355 90.653 -23.579
165 "MD" -4.704 94.054 -23.092
166 "MD" -5.88 96.779 -23.97
167 "MD" -7.896 101.982 -23.746
-19 "MD" -4.882 107.553 28.823
-18 "MD" -6.629 104.121 27.756
-17 "MD" -8.046 100.77 26.04
-16 "MD" -9.128 96.953 27.523
-15 "MD" -9.457 93.637 26.93
-14 "MD" -10.575 91.242 26.484
-13 "MD" -12.574 88.282 26.443
-12 "MD" -12.991 85.092 25.562
-11 "MD" -14.639 81.894 25.898
-10 "MD" -16.972 78.381 25.431
-9 "MD" -17.822 74.888 25.196
-8 "MD" -17.769 71.415 24.406
-7 "MD" -18.849 69.039 24.187
-6 "MD" -19.76 66.008 23.403
-5 "MD" -19.861 62.56 23.153
-4 "MD" -20.482 59.474 21.873
-3 "MD" -21.247 55.721 21.864
-2 "MD" -23.114 53.313 21.038
-1 "MD" -22.593 49.696 21.368
0 "MD" -23.558 46.725 19.377
1 "MD" -25.725 43.514 19.456
2 "MD" -27.558 40.458 18.936
3 "MD" -28.434 37.522 20.229
4 "MD" -30.579 35.326 20.557
5 "MD" -32.302 32.451 20.187
6 "MD" -32.928 29.116 21.932
7 "MD" -33.575 25.988 23.371
8 "MD" -35.118 22.693 23.068
9 "MD" -34.742 19.451 24.042
10 "MD" -36.374 16.734 24.688
11 "MD" -37.81 13.538 25.301
12 "MD" -37.823 10.213 24.592
13 "MD" -38.376 6.613 22.546
14 "MD" -37.929 3.358 22.645
15 "MD" -38.805 0.342 20.875
16 "MD" -40.201 -2.894 21.079
17 "MD" -39.303 -6.262 18.901
18 "MD" -39.465 -9.541 18.253
19 "MD" -38.473 -13.367 17.966
20 "MD" -38.182 -16.51 17.34
21 "MD" -38.441 -19.797 17.022
22 "MD" -36.919 -22.589 16.236
23 "MD" -34.144 -24.968 16.142
24 "MD" -32.382 -27.529 15.574
25 "MD" -30.258 -30.328 14.419
26 "MD" -26.975 -32.211 14.784
27 "MD" -24.217 -34.706 16.326
28 "MD" -21.465 -36.995 17.391
29 "MD" -18.106 -38.049 17.728
30 "MD" -15.863 -40.741 16.436
31 "MD" -13.251 -42.223 17.898
32 "MD" -10.663 -44.635 17.981
33 "MD" -6.593 -44.601 17.58
34 "MD" -3.022 -44.276 16.873
35 "MD" 0.746 -43.711 16.727
36 "MD" 3.066 -42.31 15.56
37 "MD" 6.556 -41.942 16.188
38 "MD" 9.427 -40.922 13.851
39 "MD" 12.055 -39.501 13.324
40 "MD" 15.629 -39.083 13.264
41 "MD" 18.795 -37.45 12.376
42 "MD" 21.423 -35.218 11.495
43 "MD" 24.501 -33.009 11.283
44 "MD" 26.941 -30.902 11.214
45 "MD" 29.463 -28.791 10.527
46 "MD" 31.115 -26.302 9.914
47 "MD" 33.623 -24.071 10.329
48 "MD" 35.438 -21.307 8.909
49 "MD" 38.764 -19.061 8.53
50 "MD" 39.011 -15.295 9.319
51 "MD" 40.927 -11.933 10.326
52 "MD" 41.492 -8.879 9.116
53 "MD" 41.742 -5.597 8.078
54 "MD" 42.933 -2.982 6.66
55 "MD" 42.528 0.198 6.322
56 "MD" 42.157 3.668 5.063
57 "MD" 42.132 6.838 5.111
58 "MD" 42.894 10.372 5.4
59 "MD" 40.943 13.779 4.357
60 "MD" 39.728 16.594 3.014
61 "MD" 37.066 19.014 4.443
62 "MD" 35.726 22.434 3.548
63 "MD" 33.43 25.38 2.874
64 "MD" 30.603 27.607 2.531
65 "MD" 28.501 29.436 1.856
66 "MD" 25.49 31.199 2.648
67 "MD" 22.374 33.288 1.74
68 "MD" 19.505 35.827 3.038
69 "MD" 16.114 35.954 1.45
70 "MD" 13.153 37.168 1.851
71 "MD" 9.748 38.035 2.334
72 "MD" 6.298 38.82 0.987
73 "MD" 2.989 39.528 1.338
74 "MD" -0.033 40.02 0.138
75 "MD" -3.286 38.923 0.012
76 "MD" -6.176 38.047 -1.532
77 "MD" -9.52 38.624 -1.457
78 "MD" -13.413 38.326 -2.351
79 "MD" -16.835 37.588 -1.791
80 "MD" -20.117 36.262 -1.38
81 "MD" -22.921 33.633 -1.596
82 "MD" -25.583 32.251 -1.69
83 "MD" -28.082 30.045 -2.033
84 "MD" -31.216 28.405 -3.2
85 "MD" -33.772 26.41 -4.222
86 "MD" -35.028 23.396 -3.437
87 "MD" -37.51 20.673 -3.238
88 "MD" -39.234 17.737 -4.156
89 "MD" -40.61 14.846 -3.965
90 "MD" -41.49 11.213 -3.93
91 "MD" -42.357 7.636 -3.584
92 "MD" -43.461 4.346 -4.101
93 "MD" -42.909 1.584 -5.394
94 "MD" -43.617 -1.605 -6.262
95 "MD" -44.17 -5.07 -7.547
96 "MD" -42.129 -7.981 -8.568
97 "MD" -40.528 -10.849 -7.979
98 "MD" -38.61 -13.394 -9.536
99 "MD" -38.001 -16.764 -8.854
100 "MD" -35.241 -19.252 -10.03
101 "MD" -33.751 -22.116 -11.379
102 "MD" -30.961 -24.371 -11.229
103 "MD" -28.448 -26.501 -12.855
104 "MD" -26.64 -29.579 -12.253
105 "MD" -23.179 -30.561 -13.723
106 "MD" -21.439 -33.343 -14.777
107 "MD" -19.412 -36.14 -13.596
108 "MD" -16.943 -37.628 -13.531
109 "MD" -13.425 -38.57 -13.304
110 "MD" -9.889 -41.181 -13.294
111 "MD" -6.335 -40.986 -13.562
112 "MD" -3.303 -40.843 -13.466
113 "MD" -0.307 -41.715 -13.223
114 "MD" 3.232 -42.241 -14.12
115 "MD" 6.575 -42.95 -15.042
116 "MD" 9.662 -42.208 -15.473
117 "MD" 12.771 -41.194 -13.766
118 "MD" 15.826 -39.799 -13.792
119 "MD" 19.224 -38.515 -13.85
120 "MD" 22.752 -36.825 -13.985
121 "MD" 24.423 -33.386 -13.667
122 "MD" 27.294 -31.965 -15.825
123 "MD" 29.428 -29.562 -16.913
124 "MD" 32.441 -28.221 -16.951
125 "MD" 33.769 -24.515 -18.03
126 "MD" 37.057 -21.948 -18.993
127 "MD" 37.26 -19.002 -19.907
128 "MD" 37.741 -15.978 -21.223
129 "MD" 37.428 -11.766 -21.491
130 "MD" 38.786 -9.23 -22.423
131 "MD" 39.316 -6.161 -22.922
132 "MD" 39.632 -2.335 -23.46
133 "MD" 39.137 1.154 -24.667
134 "MD" 38.402 4.28 -25.195
135 "MD" 39.618 7.238 -24.896
136 "MD" 38.119 10.079 -25.145
137 "MD" 37.102 13.198 -25.416
138 "MD" 36.176 16.05 -26.357
139 "MD" 32.953 18.57 -25.815
140 "MD" 31.145 21.251 -24.476
141 "MD" 29.797 23.474 -24.063
142 "MD" 29.296 27.489 -22.935
143 "MD" 28.204 30.939 -22.312
144 "MD" 27.318 33.927 -21.044
145 "MD" 25.962 36.97 -22.157
146 "MD" 25.402 40.027 -21.606
147 "MD" 22.265 42.307 -21.689
148 "MD" 20.538 44.777 -21.947
149 "MD" 17.317 46.986 -22.798
150 "MD" 15.871 49.008 -24.63
151 "MD" 14.237 52.205 -24.626
152 "MD" 11.891 55.144 -24.914
153 "MD" 10.356 58.259 -25.832
154 "MD" 8.786 60.415 -24.437
155 "MD" 6.542 62.985 -25.345
156 "MD" 5.287 66.296 -25.479
157 "MD" 3.281 68.651 -27.271
158 "MD" 0.645 70.699 -27.872
159 "MD" -1.71 73.046 -28.294
160 "MD" -4.337 75.619 -27.804
161 "MD" -5.94 77.322 -27.353
162 "MD" -8.899 78.7 -27.404
163 "MD" -11.038 81.377 -26.798
164 "MD" -12.363 84.956 -26.493
165 "MD" -14.068 87.853 -26.355
166 "MD" -16.849 89.645 -27.229
167 "MD" -18.961 91.366 -29.772
-19 "MD" -2.008 103.94 31.271
-18 "MD" -1.942 101.383 29.14
-17 "MD" -1.824 98.403 26.851
-16 "MD" -2.181 95.006 26.388
-15 "MD" -2.36 91.523 27.43
-14 "MD" -2.887 88.368 27.01
-13 "MD" -5.722 86.051 25.616
-12 "MD" -6.133 82.812 25.391
-11 "MD" -7.121 79.58 25.992
-10 "MD" -8.338 76.564 25.9
-9 "MD" -10.567 73.776 24.323
-8 "MD" -12.601 70.441 23.056
-7 "MD" -13.181 67.317 23.967
-6 "MD" -15.386 64.579 22.954
-5 "MD" -16.486 61.922 21.886
-4 "MD" -17.525 58.536 21.522
-3 "MD" -19.098 55.627 22.265
-2 "MD" -21.05 52.62 22.703
-1 "MD" -22.118 49.882 20.67
0 "MD" -24.947 47.132 20.563
1 "MD" -25.874 44.307 20.861
2 "MD" -28.148 41.262 20.321
3 "MD" -28.741 37.984 20.192
4 "MD" -29.422 35.207 21.424
5 "MD" -30.643 32.084 21.504
6 "MD" -31.419 29.083 22.011
7 "MD" -32.743 25.946 23.311
8 "MD" -32.853 22.958 25.023
9 "MD" -33.113 19.161 25.396
10 "MD" -34.808 16.297 25.045
11 "MD" -36.261 13.401 25.195
12 "MD" -35.229 10.112 23.576
13 "MD" -38.068 7.481 22.551
14 "MD" -37.945 4.479 21.742
15 "MD" -38.686 1.238 21.842
16 "MD" -39.692 -2.787 22.229
17 "MD" -38.999 -5.601 20.385
18 "MD" -39.268 -9.219 19.219
19 "MD" -38.973 -12.377 18.689
20 "MD" -37.799 -15.687 19.467
21 "MD" -37.552 -19.268 18.762
22 "MD" -35.535 -22.517 17.194
23 "MD" -33.966 -26.121 17.244
24 "MD" -31.235 -27.699 16.978
25 "MD" -29.196 -30.251 16.174
26 "MD" -26.51 -32.006 16.093
27 "MD" -23.607 -34.437 16.975
28 "MD" -20.778 -36.887 18.118
29 "MD" -17.803 -38.133 18.308
30 "MD" -15.826 -41.07 17.506
31 "MD" -13.423 -43.062 19.126
32 "MD" -10.648 -44.274 18.483
33 "MD" -6.135 -45.764 17.722
34 "MD" -2.929 -45.223 16.948
35 "MD" 0.82 -44.351 16.478
36 "MD" 3.319 -42.81 15.416
37 "MD" 7.043 -42.906 15.514
38 "MD" 10.099 -40.585 13.75
39 "MD" 12.703 -38.925 13.017
40 "MD" 16.156 -38.228 12.676
41 "MD" 19.082 -36.991 11.733
42 "MD" 22.165 -35.468 11.873
43 "MD" 24.461 -32.504 11.984
44 "MD" 27.347 -30.462 10.888
45 "MD" 29.681 -28.123 10.843
46 "MD" 31.486 -26.047 10.026
47 "MD" 34.89 -23.644 10.727
48 "MD" 35.768 -19.911 9.404
49 "MD" 38.796 -17.424 8.528
50 "MD" 39.168 -14.23 8.988
51 "MD" 39.851 -11.063 10.94
52 "MD" 41.557 -7.696 9.846
53 "MD" 42.631 -4.674 8.356
54 "MD" 43.401 -1.414 6.726
55 "MD" 42.065 2.11 6.973
56 "MD" 43.156 5.246 6.694
57 "MD" 42.243 8.382 6.624
58 "MD" 42.539 11.983 6.382
59 "MD" 40.607 14.498 5.252
60 "MD" 39.224 17.754 3.261
61 "MD" 36.603 19.544 4.714
62 "MD" 35.415 22.26 3.911
63 "MD" 33.221 24.328 3.464
64 "MD" 31.272 28.006 2.522
65 "MD" 28.067 29.814 2.113
66 "MD" 25.201 30.837 2.884
67 "MD" 22.421 33.173 2.216
68 "MD" 19.914 36.165 2.96
69 "MD" 16.875 36.712 1.498
70 "MD" 13.628 37.353 1.955
71 "MD" 9.808 38.098 1.926
72 "MD" 6.471 38.53 1.896
73 "MD" 3.154 38.851 1.153
74 "MD" 0.094 39.753 0.743
75 "MD" -3.471 39.992 0.42
76 "MD" -6.429 38.938 -0.169
77 "MD" -9.919 38.384 -0.182
78 "MD" -13.424 38.08 -1.735
79 "MD" -16.932 37.911 -2.293
80 "MD" -20.152 36.57 -1.886
81 "MD" -22.146 34.165 -1.797
82 "MD" -25.795 32.735 -1.214
83 "MD" -29.126 30.927 -1.831
84 "MD" -30.701 27.484 -3.674
85 "MD" -33.5 26.132 -5.212
86 "MD" -36.636 23.895 -5.024
87 "MD" -37.982 21.266 -3.808
88 "MD" -39.208 18.054 -4.877
89 "MD" -40.537 15.074 -4.976
90 "MD" -41.98 11.884 -5.475
91 "MD" -42.287 8.112 -5.509
92 "MD" -43.129 5.343 -6.671
93 "MD" -43.572 2.128 -7.331
94 "MD" -43.297 -0.804 -8.905
95 "MD" -42.734 -4.075 -9.749
96 "MD" -42.015 -7.167 -11.775
97 "MD" -40.642 -10.382 -11.026
98 "MD" -38.443 -12.373 -11.396
99 "MD" -38.189 -15.842 -10.961
100 "MD" -35.276 -18.491 -11.284
101 "MD" -33.778 -21.552 -13.157
102 "MD" -31.101 -23.712 -13.178
103 "MD" -28.669 -25.92 -13.545
104 "MD" -27.103 -29.839 -12.947
105 "MD" -24.398 -31.51 -13.186
106 "MD" -21.966 -33.335 -13.347
107 "MD" -19.926 -35.909 -14.228
108 "MD" -16.493 -37.499 -13.669
109 "MD" -12.875 -38.783 -13.203
110 "MD" -10.07 -40.31 -13.973
111 "MD" -7.016 -41.765 -14.745
112 "MD" -3.822 -40.7 -13.109
113 "MD" -0.553 -41.339 -13.671
114 "MD" 2.901 -42.45 -14.389
115 "MD" 6.921 -43.748 -14.555
116 "MD" 9.928 -43.116 -15.433
117 "MD" 12.34 -40.993 -14.414
118 "MD" 15.695 -39.159 -14.559
119 "MD" 18.907 -37.942 -15.114
120 "MD" 22.35 -36.567 -14.892
121 "MD" 23.743 -33.418 -15.475
122 "MD" 26.934 -31.392 -17.037
123 "MD" 29.187 -29.47 -18.593
124 "MD" 31.613 -27.151 -18.241
125 "MD" 33.463 -23.991 -18.981
126 "MD" 36.108 -21.754 -20.393
127 "MD" 36.652 -18.842 -21.004
128 "MD" 36.389 -15.395 -23.147
129 "MD" 35.899 -11.395 -23.87
130 "MD" 37.743 -8.766 -24.038
131 "MD" 37.657 -5.647 -24.835
132 "MD" 38.951 -2.011 -24.427
133 "MD" 38.558 1.109 -25.595
134 "MD" 38.398 4.82 -24.695
135 "MD" 38.579 8.213 -25.078
136 "MD" 36.516 11.093 -25.578
137 "MD" 35.785 14.205 -26.553
138 "MD" 34.167 16.818 -26.654
139 "MD" 33.166 19.596 -24.484
140 "MD" 31.012 22.241 -24.576
141 "MD" 28.584 25.401 -24.045
142 "MD" 27.456 28.082 -22.632
143 "MD" 26.311 31.333 -22.114
144 "MD" 25.657 34.361 -21.045
145 "MD" 23.81 37.58 -20.992
146 "MD" 22.284 40.99 -20.767
147 "MD" 19.535 42.465 -20.473
148 "MD" 17.825 45.575 -20.647
149 "MD" 15.539 47.897 -19.77
150 "MD" 12.825 49.822 -20.804
151 "MD" 10.925 52.168 -19.435
152 "MD" 8.226 53.707 -19.259
153 "MD" 5.865 56.562 -17.68
154 "MD" 3.802 59.146 -17.14
155 "MD" 0.633 60.293 -18.103
156 "MD" -1.245 62.326 -17.216
157 "MD" -3.674 65.163 -17.143
158 "MD" -6.576 66.431 -18.332
159 "MD" -9.292 68.844 -17.228
160 "MD" -11.907 70.93 -18.421
161 "MD" -14.012 73.796 -17.944
162 "MD" -17.053 75.541 -17.548
163 "MD" -18.976 78.363 -17.152
164 "MD" -20.404 81.567 -16.647
165 "MD" -21.963 84.33 -17.081
166 "MD" -24.474 86.216 -17.358
167 "MD" -27.024 86.948 -20.53
-19 "MD" -16.547 108.719 20.784
-18 "MD" -15.936 104.825 19.693
-17 "MD" -15.682 101.744 18.487
-16 "MD" -14.688 98.297 17.212
-15 "MD" -15.53 95.115 17.834
-14 "MD" -15.573 92.397 17.206
-13 "MD" -15.676 88.786 18.977
-12 "MD" -16.607 85.412 19.507
-11 "MD" -17.169 82.37 19.943
-10 "MD" -19.229 78.974 19.565
-9 "MD" -21.208 75.654 19.383
-8 "MD" -20.832 72.811 19.111
-7 "MD" -20.626 69.947 20.509
-6 "MD" -21.503 66.592 19.946
-5 "MD" -21.758 63.166 19.389
-4 "MD" -21.944 59.864 19.696
-3 "MD" -22.108 56.451 20.043
-2 "MD" -23.069 53.977 20.81
-1 "MD" -24.482 51.015 21.299
0 "MD" -26.317 47.346 21.501
1 "MD" -25.978 44.405 21.066
2 "MD" -27.685 41.36 21.519
3 "MD" -27.676 38.43 22.519
4 "MD" -29.107 34.812 22.086
5 "MD" -29.822 31.911 22.335
6 "MD" -30.142 28.505 23.014
7 "MD" -30.834 25.262 24.366
8 "MD" -31.347 22.014 24.881
9 "MD" -32.659 18.772 23.269
10 "MD" -33.58 15.99 23.914
11 "MD" -35.266 12.957 24.241
12 "MD" -35.646 9.847 23.323
13 "MD" -37.564 6.564 22.463
14 "MD" -37.415 3.502 22.714
15 "MD" -37.904 0.079 21.73
16 "MD" -39.259 -3.555 21.969
17 "MD" -38.669 -6.99 20.118
18 "MD" -38.369 -10.198 19.911
19 "MD" -37.553 -13.051 19.444
20 "MD" -37.162 -16.861 18.767
21 "MD" -37.057 -20.458 18.077
22 "MD" -35.117 -23.099 16.615
23 "MD" -34.232 -26.316 16.225
24 "MD" -32.078 -28.384 15.72
25 "MD" -29.723 -30.653 14.89
26 "MD" -25.95 -31.753 15.171
27 "MD" -23.262 -34.093 15.086
28 "MD" -20.839 -36.372 15.689
29 "MD" -18.566 -37.741 16.105
30 "MD" -17.023 -41.126 16.001
31 "MD" -13.889 -42.796 16.964
32 "MD" -11.252 -44.669 16.077
33 "MD" -6.971 -44.322 15.631
34 "MD" -3.289 -44.659 15.416
35 "MD" 0.233 -44.148 15.718
36 "MD" 3.126 -42.534 15.13
37 "MD" 7.001 -42.396 15.723
38 "MD" 10.011 -40.075 14.304
39 "MD" 12.679 -38.78 14.222
40 "MD" 15.651 -37.412 14.39
41 "MD" 18.95 -35.983 13.393
42 "MD" 21.821 -34.552 12.944
43 "MD" 24.321 -32.115 12.907
44 "MD" 26.734 -30.032 12.047
45 "MD" 29.768 -28.398 10.76
46 "MD" 31.328 -26.058 11.01
47 "MD" 34.152 -23.987 11.811
48 "MD" 36.888 -21.251 10.632
49 "MD" 38.68 -19.171 9.747
50 "MD" 38.857 -15.162 9.978
51 "MD" 39.975 -12.268 11.14
52 "MD" 41.447 -8.589 10.477
53 "MD" 41.793 -5.449 9.549
54 "MD" 42.639 -2.428 8.136
55 "MD" 41.474 0.572 8.402
56 "MD" 42.397 4.616 6.678
57 "MD" 42.093 7.93 7.305
58 "MD" 42.246 11.619 6.373
59 "MD" 41.136 14.508 5.151
60 "MD" 39.289 17.316 2.765
61 "MD" 36.925 19.792 3.966
62 "MD" 35.702 23.385 3.452
63 "MD" 33.023 25.195 3.04
64 "MD" 31.088 27.904 2.2
65 "MD" 28.492 30.149 1.282
66 "MD" 25.421 31.342 2.178
67 "MD" 22.661 33.182 1.626
68 "MD" 20.04 36.24 3.076
69 "MD" 16.715 35.709 1.655
70 "MD" 14.001 37.64 0.997
71 "MD" 10.176 38.473 1.506
72 "MD" 6.866 39.236 0.708
73 "MD" 3.575 39.902 0.703
74 "MD" 0.346 39.379 -0.039
75 "MD" -2.925 39.541 0.232
76 "MD" -6.117 38.844 -0.525
77 "MD" -9.588 39.028 -1.54
78 "MD" -13.05 38.324 -1.024
79 "MD" -16.704 38.547 -1.302
80 "MD" -19.723 36.708 -1.543
81 "MD" -22.471 34.228 -1.907
82 "MD" -25.251 32.973 -1.087
83 "MD" -28.596 30.683 -1.526
84 "MD" -30.52 28.079 -1.969
85 "MD" -33.364 26.563 -3.042
86 "MD" -34.863 23.863 -2.987
87 "MD" -37.114 21.702 -4.01
88 "MD" -38.716 17.896 -3.633
89 "MD" -40.216 15.02 -3.125
90 "MD" -41.601 12.392 -3.815
91 "MD" -42.026 9.147 -3.872
92 "MD" -43.34 5.482 -4.619
93 "MD" -44.361 1.942 -4.619
94 "MD" -43.159 -0.598 -6.594
95 "MD" -43.088 -3.7 -8.495
96 "MD" -41.876 -6.328 -9.875
97 "MD" -41.014 -9.73 -9.851
98 "MD" -39.045 -12.898 -9.84
99 "MD" -38.401 -15.905 -9.452
100 "MD" -35.741 -18.425 -9.976
101 "MD" -34.811 -21.312 -11.979
102 "MD" -31.825 -23.788 -11.413
103 "MD" -29.381 -26.407 -13.273
104 "MD" -27.763 -29.939 -12.252
105 "MD" -24.719 -32.236 -12.934
106 "MD" -21.884 -33.643 -12.702
107 "MD" -19.795 -35.959 -12.402
108 "MD" -16.711 -37.787 -12.283
109 "MD" -13.437 -38.855 -12.366
110 "MD" -10.342 -41.512 -12.7
111 "MD" -6.988 -41.496 -12.972
112 "MD" -3.337 -40.829 -11.863
113 "MD" -0.367 -41.248 -11.998
114 "MD" 2.845 -41.509 -12.591
115 "MD" 6.38 -42.347 -13.676
116 "MD" 9.907 -42.507 -14.228
117 "MD" 13.008 -41.723 -13.206
118 "MD" 16.113 -39.969 -13.06
119 "MD" 19.734 -38.982 -13.202
120 "MD" 22.625 -37.608 -13.589
121 "MD" 24.902 -34.407 -14.803
122 "MD" 27.11 -32.578 -16.305
123 "MD" 29.791 -30.406 -17.42
124 "MD" 32.114 -29 -17.183
125 "MD" 34.537 -26.216 -17.731
126 "MD" 36.638 -23.532 -18.726
127 "MD" 37.676 -20.337 -20.129
128 "MD" 36.908 -16.812 -21.164
129 "MD" 37.014 -12.911 -22.402
130 "MD" 38.344 -9.872 -22.744
131 "MD" 38.879 -6.71 -23.425
132 "MD" 39.693 -3.133 -23.309
133 "MD" 39.988 -0.331 -24.65
134 "MD" 39.922 3.38 -23.998
135 "MD" 39.789 6.798 -24.441
136 "MD" 39.607 10.043 -24.8
137 "MD" 38.039 13.44 -25.584
138 "MD" 36.265 15.853 -25.809
139 "MD" 34.041 19.264 -24.677
140 "MD" 33.023 21.546 -23.624
141 "MD" 30.829 23.681 -23.683
142 "MD" 29.446 27.064 -22.546
143 "MD" 28.397 30.25 -22.394
144 "MD" 28.2 33.506 -21.191
145 "MD" 26.18 35.953 -22.054
146 "MD" 25.581 39.427 -22.339
147 "MD" 22.37 41.581 -22.561
148 "MD" 22.096 44.37 -23.865
149 "MD" 19.731 47.265 -24.294
150 "MD" 17.185 50.14 -24.733
151 "MD" 16.447 53.268 -24.435
152 "MD" 17.088 56.566 -25.271
153 "MD" 16.828 60.271 -23.785
154 "MD" 17.12 63.327 -24.079
155 "MD" 17.211 66.448 -24.213
156 "MD" 16.89 70.189 -23.813
157 "MD" 16.09 73.056 -25.091
158 "MD" 14.268 75.645 -26.102
159 "MD" 12.57 78.417 -26.005
160 "MD" 11.334 81.062 -27.004
161 "MD" 9.919 83.689 -29.057
162 "MD" 8.13 86.372 -30.304
163 "MD" 7.19 89.967 -31.91
164 "MD" 6.765 93.447 -32.343
165 "MD" 6.424 96.594 -33.81
166 "MD" 4.919 99.498 -35.488
167 "MD" 3.495 101.416 -38.044
-19 "MD" -0.407 100.44 17.33
-18 "MD" -1.003 97.545 16.778
-17 "MD" -0.978 93.935 17.133
-16 "MD" -0.858 90.777 18.323
-15 "MD" -1.593 87.562 18.801
-14 "MD" -3.409 84.757 19.653
-13 "MD" -2.253 81.474 21.424
-12 "MD" -2.921 78.239 21.263
-11 "MD" -4.841 75.248 21.178
-10 "MD" -7.236 72.379 20.627
-9 "MD" -7.628 69.176 19.973
-8 "MD" -9.495 66.327 17.892
-7 "MD" -10.491 63.703 18.966
-6 "MD" -12.076 60.787 18.624
-5 "MD" -13.014 57.474 18.136
-4 "MD" -14.391 54.693 19.122
-3 "MD" -15.628 51.798 19.972
-2 "MD" -18.268 49.662 21.174
-1 "MD" -20.579 47.225 22.233
0 "MD" -23.061 44.849 22.451
1 "MD" -25.043 42.649 21.432
2 "MD" -27.043 39.775 21.171
3 "MD" -28.767 37.354 21.308
4 "MD" -29.667 33.504 21.458
5 "MD" -30.786 30.548 22.124
6 "MD" -31.453 27.197 22.486
7 "MD" -31.709 23.647 23.605
8 "MD" -32.922 20.083 24.399
9 "MD" -34.661 17.533 23.214
10 "MD" -35.551 14.062 23.88
11 "MD" -36.604 11.112 23.767
12 "MD" -38.306 8.239 24.595
13 "MD" -37.563 4.715 22.912
14 "MD" -38.898 2.008 21.288
15 "MD" -38.748 -1.63 21.096
16 "MD" -39.667 -4.906 21.407
17 "MD" -39.06 -7.996 19.456
18 "MD" -38.89 -11.138 19.666
19 "MD" -37.785 -14.15 18.882
20 "MD" -37.275 -17.673 18.005
21 "MD" -37.559 -21.143 17.423
22 "MD" -35.088 -24.273 16.6
23 "MD" -34.45 -27.339 15.986
24 "MD" -32.958 -30.62 14.992
25 "MD" -29.832 -32.489 14.733
26 "MD" -27.161 -34.357 15.545
27 "MD" -24.956 -36.507 17.703
28 "MD" -21.589 -37.318 17.16
29 "MD" -19.416 -39.942 17.418
30 "MD" -16.407 -41.977 17.446
31 "MD" -13.43 -43.501 19.015
32 "MD" -10.439 -45.033 17.538
33 "MD" -6.365 -44.888 16.88
34 "MD" -3.01 -44.611 16.599
35 "MD" 0.289 -44.056 16.924
36 "MD" 3.109 -41.999 15.419
37 "MD" 6.77 -41.983 14.857
38 "MD" 9.416 -40.897 12.38
39 "MD" 12.469 -39.265 12.333
40 "MD" 16.05 -38.319 12.096
41 "MD" 19.4 -36.852 12.244
42 "MD" 22.155 -35.235 11.645
43 "MD" 24.795 -33.23 11.707
44 "MD" 26.704 -30.524 10.67
45 "MD" 29.477 -28.736 9.803
46 "MD" 31.402 -25.636 10.735
47 "MD" 34.23 -24.075 11.057
48 "MD" 35.181 -20.26 9.335
49 "MD" 38.685 -18.044 8.432
50 "MD" 38.851 -14.729 8.465
51 "MD" 41.686 -11.225 9.553
52 "MD" 42.95 -8.134 9.008
53 "MD" 43.463 -5.154 7.992
54 "MD" 43.367 -1.86 7.024
55 "MD" 42.223 1.498 6.471
56 "MD" 43.372 4.861 6.403
57 "MD" 42.125 8.023 6.774
58 "MD" 42.903 11.63 7.288
59 "MD" 41.522 14.717 4.966
60 "MD" 39.326 17.69 3.783
61 "MD" 36.925 20.348 4.092
62 "MD" 35.608 23.026 3.106
63 "MD" 34.333 26.094 2.5
64 "MD" 31.735 28.087 2.806
65 "MD" 28.941 30.193 1.131
66 "MD" 25.99 31.425 1.703
67 "MD" 23.104 33.593 1.234
68 "MD" 20.111 36.423 2.017
69 "MD" 17.022 36.155 1.005
70 "MD" 13.698 37.852 1.584
71 "MD" 10.262 38.52 1.66
72 "MD" 6.698 40.249 1.533
73 "MD" 3.157 40.587 1.269
74 "MD" 0.442 41.318 0.745
75 "MD" -2.918 40.288 -0.188
76 "MD" -6.037 39.687 -0.617
77 "MD" -9.255 39.091 -0.347
78 "MD" -13.014 38.781 -1.27
79 "MD" -15.864 37.569 -0.762
80 "MD" -19.464 37.123 -1.844
81 "MD" -22.202 34.51 -2
82 "MD" -24.648 33.156 -1.48
83 "MD" -27.478 30.586 -1.732
84 "MD" -30.205 28.318 -2.467
85 "MD" -32.917 26.682 -4.13
86 "MD" -34.887 23.416 -2.447
87 "MD" -36.992 20.922 -3.225
88 "MD" -39.102 18.485 -3.385
89 "MD" -40.097 15.007 -3.904
90 "MD" -41.45 12 -4.859
91 "MD" -41.974 8.739 -5.257
92 "MD" -42.83 5.059 -6.042
93 "MD" -44.016 1.756 -6.555
94 "MD" -42.889 -0.875 -7.617
95 "MD" -43.246 -4.426 -8.973
96 "MD" -42.027 -7.637 -11.226
97 "MD" -40.944 -10.555 -10.579
98 "MD" -38.451 -13.864 -10.417
99 "MD" -38.009 -16.628 -10.185
100 "MD" -35.829 -18.921 -10.563
101 "MD" -34.335 -21.985 -11.556
102 "MD" -31.601 -24.572 -10.941
103 "MD" -29.735 -27.192 -12.727
104 "MD" -28.175 -30.315 -11.808
105 "MD" -25.956 -32.288 -11.532
106 "MD" -22.115 -34.109 -11.863
107 "MD" -19.794 -36.103 -11.162
108 "MD" -16.916 -38.288 -11.547
109 "MD" -13.482 -39.286 -11.465
110 "MD" -10.477 -41.219 -12.051
111 "MD" -6.939 -40.703 -12.461
112 "MD" -4.041 -40.736 -13.552
113 "MD" -1.05 -41.501 -13.528
114 "MD" 2.304 -41.276 -13.913
115 "MD" 6.186 -42.286 -14.188
116 "MD" 9.804 -41.935 -14.83
117 "MD" 13.02 -41.448 -13.773
118 "MD" 15.895 -40.339 -14.145
119 "MD" 19.225 -38.96 -13.969
120 "MD" 22.778 -37.656 -14.413
121 "MD" 24.456 -33.859 -14.869
122 "MD" 26.787 -32.375 -17.697
123 "MD" 28.919 -29.639 -17.212
124 "MD" 31.573 -27.716 -17.628
125 "MD" 34.521 -25.434 -18.477
126 "MD" 36.461 -23.058 -19.635
127 "MD" 36.719 -19.659 -21.34
128 "MD" 36.512 -15.922 -23.146
129 "MD" 36.868 -12.636 -23.172
130 "MD" 38.389 -9.191 -23.422
131 "MD" 39.29 -6.102 -24.133
132 "MD" 39.444 -2.586 -24.095
133 "MD" 39.65 0.281 -24.023
134 "MD" 39.521 3.328 -22.586
135 "MD" 38.742 6.819 -23.928
136 "MD" 37.444 9.575 -24.933
137 "MD" 37.922 12.945 -25.725
138 "MD" 36.254 15.548 -25.147
139 "MD" 34.389 18.604 -24.126
140 "MD" 32.778 21.263 -24.005
141 "MD" 30.786 23.64 -24.386
142 "MD" 29.681 27.163 -22.801
143 "MD" 29.387 30.579 -22.188
144 "MD" 28.933 34.202 -21.2
145 "MD" 26.468 36.844 -22.305
146 "MD" 25.415 39.883 -23.091
147 "MD" 22.3 41.391 -23.75
148 "MD" 20.53 43.952 -24.813
149 "MD" 18.14 46.181 -25.518
150 "MD" 15.801 49.074 -25.097
151 "MD" 13.98 51.294 -25.555
152 "MD" 12.334 54.586 -25.662
153 "MD" 11.564 58.228 -24.777
154 "MD" 10.661 61.243 -24.289
155 "MD" 8.798 63.781 -26.484
156 "MD" 8.371 66.725 -26.162
157 "MD" 6.917 68.996 -27.188
158 "MD" 4.163 71.874 -28.682
159 "MD" 1.552 73.769 -30.479
160 "MD" -0.869 75.738 -30.666
161 "MD" -2.354 77.939 -31.192
162 "MD" -4.902 79.95 -32.19
163 "MD" -6.588 82.731 -32.751
164 "MD" -7.223 86.885 -32.626
165 "MD" -8.317 90.389 -33.665
166 "MD" -9.428 93.335 -34.64
167 "MD" -12.759 94.164 -37.223
-19 "MD" -23.471 105.804 8.579
-18 "MD" -22.472 102.76 7.935
-17 "MD" -21.429 99.713 7.657
-16 "MD" -20.059 97.064 7.494
-15 "MD" -19.582 93.879 7.766
-14 "MD" -18.385 90.749 9.585
-13 "MD" -18.16 87.554 10.172
-12 "MD" -18.341 84.734 11.17
-11 "MD" -18.203 81.445 11.834
-10 "MD" -19.267 78.215 12.756
-9 "MD" -21.015 74.28 12.691
-8 "MD" -21.853 71.499 12.298
-7 "MD" -20.19 68.257 13.439
-6 "MD" -21.128 65.242 13.022
-5 "MD" -22.398 61.759 12.952
-4 "MD" -22.751 58.188 13.796
-3 "MD" -23.544 55.113 15.018
-2 "MD" -24.036 52.074 16.984
-1 "MD" -25.53 49.456 17.794
0 "MD" -26.501 46.188 18.776
1 "MD" -27.313 43.118 19.887
2 "MD" -28.375 40.412 20.181
3 "MD" -28.653 37.3 21.346
4 "MD" -29.865 34.008 21.255
5 "MD" -30.591 31.148 21.268
6 "MD" -30.976 28.027 22.553
7 "MD" -32.296 24.981 24.262
8 "MD" -33.042 21.491 24.426
9 "MD" -34.129 18.973 25.072
10 "MD" -35.161 15.266 26.083
11 "MD" -36.599 12.601 25.797
12 "MD" -36.605 9.564 24.556
13 "MD" -37.855 6.356 23.187
14 "MD" -37.465 2.593 22.867
15 "MD" -37.816 -0.649 21.355
16 "MD" -39.121 -3.92 21.587
17 "MD" -38.467 -6.899 19.843
18 "MD" -39.083 -10.044 18.921
19 "MD" -37.624 -13.298 19.313
20 "MD" -36.972 -16.331 19.102
21 "MD" -36.096 -19.668 18.175
22 "MD" -34.264 -23.201 16.23
23 "MD" -32.691 -25.957 16.194
24 "MD" -30.623 -29.008 16.181
25 "MD" -29.104 -31.417 15.664
26 "MD" -26.736 -34.262 15.005
27 "MD" -25.073 -37.31 16.762
28 "MD" -21.927 -38.5 16.642
29 "MD" -19.108 -41.11 17.707
30 "MD" -16.376 -43.261 17.759
31 "MD" -13.28 -44.759 19.275
32 "MD" -10.071 -45.507 18.595
33 "MD" -6.017 -45.521 18.23
34 "MD" -2.967 -44.696 17.009
35 "MD" -0.038 -43.489 17.01
36 "MD" 2.976 -42.179 15.518
37 "MD" 6.486 -42.407 16.373
38 "MD" 9.488 -41.028 14.677
39 "MD" 11.851 -39.248 14.545
40 "MD" 16.305 -37.32 14.484
41 "MD" 18.835 -35.743 13.871
42 "MD" 21.345 -33.783 12.434
43 "MD" 24.283 -32.116 12.37
44 "MD" 27.089 -29.936 11.89
45 "MD" 30.26 -27.923 10.673
46 "MD" 32.103 -25.513 10.344
47 "MD" 35.088 -24.014 11.816
48 "MD" 37.14 -20.81 10.063
49 "MD" 38.635 -18.089 9.214
50 "MD" 39.293 -14.2 8.841
51 "MD" 40.701 -10.805 8.672
52 "MD" 42.457 -7.495 8.07
53 "MD" 42.789 -4.154 7.125
54 "MD" 43.65 -1.328 5.509
55 "MD" 43.288 1.993 5.877
56 "MD" 42.16 5.083 6.638
57 "MD" 42.159 8.651 5.795
58 "MD" 42.764 11.87 6.186
59 "MD" 40.328 15.182 4.784
60 "MD" 39.245 18.206 3.165
61 "MD" 36.396 20.62 4.524
62 "MD" 35.421 23.486 3.814
63 "MD" 33.64 26.723 2.66
64 "MD" 30.656 28.439 2.44
65 "MD" 28.31 31.122 1.229
66 "MD" 25.145 30.821 2.46
67 "MD" 22.136 32.947 1.406
68 "MD" 19.526 35.842 2.637
69 "MD" 15.838 35.398 1.862
70 "MD" 12.178 37.195 2.732
71 "MD" 9.332 38.142 3.471
72 "MD" 5.53 39.13 2.977
73 "MD" 2.77 39.002 1.76
74 "MD" -0.546 39.933 1.487
75 "MD" -3.845 39.324 1.34
76 "MD" -6.955 39.158 -0.053
77 "MD" -10.35 37.555 -0.189
78 "MD" -13.799 37.98 -0.475
79 "MD" -16.987 37.186 -0.76
80 "MD" -19.783 36.353 -1.446
81 "MD" -22.527 33.801 -2.454
82 "MD" -25.581 31.864 -1.764
83 "MD" -28.146 29.353 -2.566
84 "MD" -31.397 28.372 -3.196
85 "MD" -33.366 26.058 -3.792
86 "MD" -34.8 23.013 -2.932
87 "MD" -37.196 20.122 -3.513
88 "MD" -38.453 17.442 -4.503
89 "MD" -39.918 13.854 -4.381
90 "MD" -41.495 10.391 -3.576
91 "MD" -42.367 6.771 -4.18
92 "MD" -43.115 3.944 -5.829
93 "MD" -43.955 0.287 -5.053
94 "MD" -44.164 -2.511 -6.602
95 "MD" -42.871 -5.8 -8.26
96 "MD" -41.971 -8.385 -9.864
97 "MD" -41.124 -11.311 -9.809
98 "MD" -38.406 -13.686 -9.784
99 "MD" -37.672 -17.002 -9.248
100 "MD" -35.119 -19.585 -10.122
101 "MD" -33.559 -22.626 -11.252
102 "MD" -30.865 -24.911 -10.743
103 "MD" -28.725 -26.94 -12.492
104 "MD" -26.562 -29.732 -12.105
105 "MD" -24.017 -32.628 -13.781
106 "MD" -21.025 -33.37 -13.414
107 "MD" -19.236 -36.46 -13.068
108 "MD" -16.412 -38.599 -14.02
109 "MD" -12.934 -39.829 -13.221
110 "MD" -9.679 -42.262 -12.9
111 "MD" -6.064 -41.635 -12.598
112 "MD" -3.463 -41.914 -13.56
113 "MD" 0.244 -42.039 -12.877
114 "MD" 3.448 -41.708 -13.813
115 "MD" 7.273 -42.51 -13.967
116 "MD" 10.461 -42.379 -14.694
117 "MD" 13.484 -40.604 -13.968
118 "MD" 16.324 -39.159 -14.319
119 "MD" 19.571 -38.172 -14.644
120 "MD" 22.897 -36.946 -15.004
121 "MD" 24.323 -33.407 -15.31
122 "MD" 26.902 -32.082 -17.286
123 "MD" 28.935 -29.959 -18.678
124 "MD" 31.536 -27.844 -18.232
125 "MD" 34.105 -24.65 -19.451
126 "MD" 36.033 -22.479 -20.202
127 "MD" 36.26 -19.174 -20.94
128 "MD" 37.087 -16.068 -21.675
129 "MD" 36.884 -12.263 -22.892
130 "MD" 37.654 -9.343 -24.327
131 "MD" 39.062 -6.747 -25.015
132 "MD" 38.284 -3.128 -25.058
133 "MD" 38.021 0.149 -26.097
134 "MD" 38.168 4.131 -25.769
135 "MD" 38.039 7.37 -26.401
136 "MD" 35.676 10.326 -26.989
137 "MD" 36.275 13.282 -28.795
138 "MD" 34.429 15.448 -28.014
139 "MD" 31.456 18.345 -28.067
140 "MD" 30.557 22.116 -26.594
141 "MD" 29.464 24.563 -25.17
142 "MD" 29.303 27.854 -22.898
143 "MD" 29.345 30.913 -21.282
144 "MD" 27.774 33.777 -21.708
145 "MD" 27.03 36.939 -21.179
146 "MD" 25.181 39.92 -23.287
147 "MD" 22.81 42.577 -23.795
148 "MD" 22.278 44.981 -25.038
149 "MD" 19.327 47.34 -25.03
150 "MD" 17.491 49.882 -26.38
151 "MD" 16.808 53.27 -25.967
152 "MD" 13.58 55.463 -27.408
153 "MD" 11.255 57.573 -28.202
154 "MD" 9.563 60.161 -28.214
155 "MD" 8.341 63.138 -30.053
156 "MD" 6.882 66.111 -30.768
157 "MD" 4.828 67.677 -32.646
158 "MD" 2.248 69.357 -34.651
159 "MD" -0.643 71.414 -34.981
160 "MD" -3.123 73.078 -35.064
161 "MD" -5.406 74.126 -36.484
162 "MD" -8.18 76.056 -37.473
163 "MD" -10.616 78.022 -38.27
164 "MD" -12.544 80.853 -39.006
165 "MD" -14.134 84.24 -40.513
166 "MD" -15.919 86.74 -41.882
167 "MD" -18.378 86.567 -44.86
-19 "MD" 1.96 100.596 34.276
-18 "MD" 0.478 97.232 32.923
-17 "MD" -1.459 94.568 32.3
-16 "MD" -3.176 91.928 31.791
-15 "MD" -5.06 89.159 30.729
-14 "MD" -6.748 86.157 30.051
-13 "MD" -9.237 84.952 28.262
-12 "MD" -10.369 81.572 27.37
-11 "MD" -12.112 78.909 26.922
-10 "MD" -14.516 76.651 26.291
-9 "MD" -16.683 73.888 24.158
-8 "MD" -17.363 70.734 23.399
-7 "MD" -18.665 68.479 22.04
-6 "MD" -18.9 64.381 21.615
-5 "MD" -18.828 61.335 21.697
-4 "MD" -19.522 57.305 21.629
-3 "MD" -20.419 54.459 21.996
-2 "MD" -21.633 51.518 23.189
-1 "MD" -22.501 48.357 21.8
0 "MD" -24.337 45.959 21.896
1 "MD" -26.143 42.384 21.565
2 "MD" -28.381 40.03 20.997
3 "MD" -28.027 36.105 22.132
4 "MD" -30.664 33.702 21.361
5 "MD" -31.039 30.197 22.666
6 "MD" -31.541 27.149 23.17
7 "MD" -32.066 24.319 24.245
8 "MD" -34.114 21.514 24.153
9 "MD" -35.028 18.29 25.167
10 "MD" -35.976 14.958 26.113
11 "MD" -37.083 12.028 25.194
12 "MD" -36.83 8.441 23.409
13 "MD" -39.164 5.797 21.767
14 "MD" -38.625 2.683 21.74
15 "MD" -39.263 -0.683 20.869
16 "MD" -40.263 -4.008 20.862
17 "MD" -38.918 -6.726 18.765
18 "MD" -39.349 -10.116 17.401
19 "MD" -38.199 -13.695 16.617
20 "MD" -37.432 -17.395 16.76
21 "MD" -36.595 -20.769 16.583
22 "MD" -35.664 -23.744 15.038
23 "MD" -33.104 -26.015 15.078
24 "MD" -31.47 -28.315 15.603
25 "MD" -29.434 -30.414 15.613
26 "MD" -26.615 -33.557 14.709
27 "MD" -24.301 -36.191 15.794
28 "MD" -21.222 -38.196 15.172
29 "MD" -18.762 -40.194 16.325
30 "MD" -15.556 -42.058 17.511
31 "MD" -11.889 -43.658 18.644
32 "MD" -9.157 -45.203 18.81
33 "MD" -5.644 -43.981 18.471
34 "MD" -2.079 -43.716 17.825
35 "MD" 1.188 -42.483 16.626
36 "MD" 3.801 -41.218 14.927
37 "MD" 7.77 -42.083 16.566
38 "MD" 10.328 -40.493 15.284
39 "MD" 13.273 -39.267 15.139
40 "MD" 16.718 -37.659 15.3
41 "MD" 19.213 -36.259 13.367
42 "MD" 22.131 -34.817 14.208
43 "MD" 24 -32.638 13.045
44 "MD" 28.013 -31.348 11.619
45 "MD" 29.694 -28.724 10.871
46 "MD" 31.764 -26.198 10.519
47 "MD" 35.159 -23.91 11.269
48 "MD" 36.913 -21.127 9.524
49 "MD" 38.687 -18.622 9.144
50 "MD" 38.947 -15.429 8.998
51 "MD" 40.442 -12.351 8.161
52 "MD" 42.604 -9.374 7.548
53 "MD" 43.408 -5.889 5.54
54 "MD" 42.503 -2.166 4.088
55 "MD" 42.652 0.72 3.393
56 "MD" 43.769 4.114 4.957
57 "MD" 42.422 6.937 4.88
58 "MD" 43.014 11.036 4.859
59 "MD" 40.955 14.291 3.586
60 "MD" 39.652 17.603 2.046
61 "MD" 37.708 19.807 3.801
62 "MD" 36.297 23.174 2.858
63 "MD" 34.817 25.849 3.086
64 "MD" 30.54 27.447 3.463
65 "MD" 28.646 30.203 2.203
66 "MD" 25.218 31.071 3.225
67 "MD" 22.871 33.086 2.141
68 "MD" 20.224 35.974 3.475
69 "MD" 16.816 35.818 1.787
70 "MD" 14.017 37.737 1.187
71 "MD" 10.482 38.177 2.042
72 "MD" 7.013 38.109 0.43
73 "MD" 3.118 39.47 1.144
74 "MD" 0.004 39.735 -0.066
75 "MD" -3.199 39.295 0.302
76 "MD" -6.739 38.066 -0.118
77 "MD" -9.737 37.849 0.353
78 "MD" -13.239 38.043 -1.341
79 "MD" -17.153 37.713 -0.899
80 "MD" -19.917 36.046 -1.138
81 "MD" -22.388 33.675 -1.486
82 "MD" -25.737 32.621 -1.335
83 "MD" -27.816 29.597 -1.547
84 "MD" -30.537 28.097 -3.001
85 "MD" -33.157 26.15 -3.765
86 "MD" -35.104 23.42 -3.922
87 "MD" -37.605 20.959 -4.741
88 "MD" -39.014 17.42 -4.831
89 "MD" -40.705 14.676 -4.449
90 "MD" -41.337 11.223 -4.55
91 "MD" -42.829 7.772 -4.655
92 "MD" -43.58 4.511 -5.269
93 "MD" -42.86 0.934 -6.922
94 "MD" -44.077 -1.91 -7.614
95 "MD" -43.887 -5.385 -8.079
96 "MD" -42.819 -7.904 -10.346
97 "MD" -41.205 -11.096 -9.345
98 "MD" -38.876 -13.756 -10.157
99 "MD" -38.208 -17.153 -9.784
100 "MD" -35.689 -19.526 -10.551
101 "MD" -34.516 -22.829 -11.713
102 "MD" -31.585 -24.558 -11.13
103 "MD" -28.876 -27.02 -12.989
104 "MD" -27.84 -30.107 -12.297
105 "MD" -24.706 -31.991 -12.415
106 "MD" -21.952 -33.096 -12.473
107 "MD" -19.49 -35.306 -12.688
108 "MD" -16.984 -37.092 -12.114
109 "MD" -13.635 -38.771 -12.519
110 "MD" -10.484 -40.659 -12.938
111 "MD" -7.132 -40.443 -13.371
112 "MD" -4.071 -40.618 -15.347
113 "MD" -0.944 -41.167 -14.719
114 "MD" 2.28 -41.372 -14.594
115 "MD" 6.115 -43.204 -14.382
116 "MD" 9.817 -43.038 -15.332
117 "MD" 12.51 -41.501 -14.303
118 "MD" 15.206 -40.275 -14.491
119 "MD" 18.708 -39.251 -14.365
120 "MD" 22.542 -37.408 -14.768
121 "MD" 23.819 -33.725 -15.219
122 "MD" 26.595 -32.835 -16.804
123 "MD" 29.021 -30.028 -16.453
124 "MD" 31.298 -27.772 -17.786
125 "MD" 33.782 -25.239 -18.391
126 "MD" 35.608 -23.148 -19.515
127 "MD" 35.677 -19.677 -21.249
128 "MD" 35.762 -16.155 -23.296
129 "MD" 36.766 -13.065 -23.74
130 "MD" 37.548 -9.746 -24.555
131 "MD" 38.278 -6.796 -25.048
132 "MD" 38.408 -3.426 -25.944
133 "MD" 37.872 0.168 -25.128
134 "MD" 38.137 3.424 -26.248
135 "MD" 38.788 6.686 -26.193
136 "MD" 36.794 10.12 -26.726
137 "MD" 36.944 13.344 -27.783
138 "MD" 35.219 16.008 -27.015
139 "MD" 33.561 18.808 -27.085
140 "MD" 32.994 22.616 -25.222
141 "MD" 30.25 24.688 -23.79
142 "MD" 29.04 27.533 -22.755
143 "MD" 28.857 30.854 -21.454
144 "MD" 28.055 34.22 -20.391
145 "MD" 26.516 36.817 -21.104
146 "MD" 25.456 40.093 -20.932
147 "MD" 22.705 42.6 -21.637
148 "MD" 21.571 44.909 -22.574
149 "MD" 19.466 47.537 -22.476
150 "MD" 17.8 49.98 -24.5
151 "MD" 15.618 52.732 -24.437
152 "MD" 14.478 56.266 -24.993
153 "MD" 11.53 58.333 -24.608
154 "MD" 9.811 60.853 -25.962
155 "MD" 8.614 63.428 -27.28
156 "MD" 7.687 66.223 -29.933
157 "MD" 5.857 67.996 -32.664
158 "MD" 3.218 70.037 -33.002
159 "MD" 1.316 72.286 -34.228
160 "MD" -1.261 73.974 -35.5
161 "MD" -3.551 75.934 -37.848
162 "MD" -4.958 78.974 -38.578
163 "MD" -8.041 79.684 -39.819
164 "MD" -9.736 82.612 -40.973
165 "MD" -12.047 85.305 -42.334
166 "MD" -14.475 86.948 -43.488
167 "MD" -17.171 88.096 -46.192
-19 "MD" 7.157 101.229 11.959
-18 "MD" 4.971 98.56 11.767
-17 "MD" 2.867 96.097 11.861
-16 "MD" 1.879 93.099 11.466
-15 "MD" -0.528 90.801 12.104
-14 "MD" -2.351 87.265 12.609
-13 "MD" -4.946 85.218 11.953
-12 "MD" -6.503 82.821 11.048
-11 "MD" -8.076 79.289 13.23
-10 "MD" -10.359 77.188 12.75
-9 "MD" -12.863 74.324 12.382
-8 "MD" -14.286 71.544 12.558
-7 "MD" -14.881 68.513 13.156
-6 "MD" -16.99 65.557 12.623
-5 "MD" -18.093 62.742 13.56
-4 "MD" -19.007 59.988 15.489
-3 "MD" -20.563 57.143 16.894
-2 "MD" -21.551 54.047 18.254
-1 "MD" -23.473 50.916 17.697
0 "MD" -24.949 48.237 18.279
1 "MD" -25.202 44.914 18.28
2 "MD" -27.331 41.353 18.723
3 "MD" -28.846 37.984 18.807
4 "MD" -29.872 35.168 19.736
5 "MD" -31.475 32.361 20.184
6 "MD" -31.889 28.977 21.446
7 "MD" -33.564 26.413 22.945
8 "MD" -34.334 23.581 24.533
9 "MD" -35.25 20.066 25.383
10 "MD" -35.485 17.16 24.746
11 "MD" -36.622 13.492 25
12 "MD" -36.395 10.442 24.37
13 "MD" -37.79 7.294 23.363
14 "MD" -37.508 3.692 23.155
15 "MD" -38.401 1 21.869
16 "MD" -39.416 -2.737 22.169
17 "MD" -38.74 -5.766 21.062
18 "MD" -38.952 -9.175 20.091
19 "MD" -37.854 -13.149 20.556
20 "MD" -37.984 -16.325 20.419
21 "MD" -37.001 -19.342 18.729
22 "MD" -37.035 -22.057 17.075
23 "MD" -33.766 -26.774 18.813
24 "MD" -32.074 -29.83 19.396
25 "MD" -29.322 -31.574 18.605
26 "MD" -26.775 -33.403 17.202
27 "MD" -24.33 -35.408 17.606
28 "MD" -20.98 -37.284 16.33
29 "MD" -18.83 -39.966 16.245
30 "MD" -15.16 -41.784 17.352
31 "MD" -12.298 -42.543 16.898
32 "MD" -9.661 -43.918 16.89
33 "MD" -6.273 -44.56 16.505
34 "MD" -3.251 -44.329 15.434
35 "MD" 0.646 -42.971 14.807
36 "MD" 3.612 -41.48 14.316
37 "MD" 7.265 -41.921 15.427
38 "MD" 9.891 -38.96 14.285
39 "MD" 13.022 -38.38 14.113
40 "MD" 16.254 -36.817 14.047
41 "MD" 20.148 -36.009 14.379
42 "MD" 22.433 -34.178 13.172
43 "MD" 24.646 -32.33 12.814
44 "MD" 27.214 -30.355 11.399
45 "MD" 29.238 -28.037 11.01
46 "MD" 31.261 -25.926 9.833
47 "MD" 34.666 -24.009 10.85
48 "MD" 35.541 -19.979 9.232
49 "MD" 38.803 -17.629 8.912
50 "MD" 38.977 -14.292 9.521
51 "MD" 41.111 -11.44 9.688
52 "MD" 43.338 -8.801 8.965
53 "MD" 44.517 -5.167 7.987
54 "MD" 44.211 -2.287 7.124
55 "MD" 43.732 1.197 7.168
56 "MD" 42.986 4.336 6.552
57 "MD" 42.458 7.341 6.732
58 "MD" 42.516 11.256 5.886
59 "MD" 41.502 14.618 5.029
60 "MD" 39.72 17.567 3.9
61 "MD" 36.888 19.42 4.409
62 "MD" 35.194 22.735 2.947
63 "MD" 33.959 26.631 2.813
64 "MD" 30.784 27.819 2.596
65 "MD" 28.601 30.826 2.438
66 "MD" 25.06 31.724 2.938
67 "MD" 22.148 33.702 2.166
68 "MD" 19.368 36.118 2.802
69 "MD" 15.909 36.303 1.557
70 "MD" 13.101 38.34 0.277
71 "MD" 9.344 37.991 0.897
72 "MD" 6.371 39.049 0.131
73 "MD" 2.58 38.821 -0.576
74 "MD" -0.304 39.222 -1.177
75 "MD" -3.95 38.757 -1.702
76 "MD" -6.729 38.645 -3.174
77 "MD" -10.42 38.35 -2.333
78 "MD" -13.932 38.286 -2.468
79 "MD" -17.885 37.795 -2.987
80 "MD" -20.23 36.109 -3.226
81 "MD" -22.571 33.509 -2.537
82 "MD" -25.894 32.553 -1.697
83 "MD" -28.565 29.257 -2.626
84 "MD" -31.095 27.374 -3.984
85 "MD" -33.221 25.459 -5.005
86 "MD" -35.689 21.901 -4.241
87 "MD" -37.77 19.718 -3.833
88 "MD" -39.737 16.381 -4.379
89 "MD" -40.994 13.24 -4.421
90 "MD" -42.21 9.974 -4.405
91 "MD" -42.592 6.933 -4.627
92 "MD" -43.275 3.488 -5.34
93 "MD" -44.115 0.398 -5.084
94 "MD" -44.386 -2.969 -7.605
95 "MD" -42.423 -5.771 -9.556
96 "MD" -42.591 -8.816 -11.011
97 "MD" -40.89 -11.45 -10.63
98 "MD" -39.763 -14.727 -10.842
99 "MD" -38.983 -18.044 -9.996
100 "MD" -36.131 -20.378 -10.221
101 "MD" -34.17 -23.693 -11.202
102 "MD" -31.229 -25.678 -10.748
103 "MD" -29.637 -27.6 -12.05
104 "MD" -27.526 -31.47 -10.957
105 "MD" -24.393 -32.768 -11.733
106 "MD" -22.302 -35.089 -11.878
107 "MD" -19.665 -36.881 -12.232
108 "MD" -16.644 -38.048 -12.232
109 "MD" -12.559 -39.426 -12.389
110 "MD" -9.883 -41.328 -13.008
111 "MD" -6.802 -40.359 -13.178
112 "MD" -3.67 -40.701 -12.37
113 "MD" -0.093 -41.516 -13.434
114 "MD" 3.122 -41.698 -13.99
115 "MD" 6.681 -42.252 -14.577
116 "MD" 10.399 -42.142 -15.558
117 "MD" 12.932 -41.045 -15.064
118 "MD" 15.812 -39.608 -15.649
119 "MD" 19.188 -38.389 -15.152
120 "MD" 22.5 -37.04 -15.705
121 "MD" 24.562 -33.717 -16.174
122 "MD" 27.213 -32.123 -17.19
123 "MD" 29.005 -29.369 -18.224
124 "MD" 31.396 -27.329 -17.501
125 "MD" 33.34 -24.226 -18.537
126 "MD" 36.088 -22.696 -19.886
127 "MD" 36.105 -19.366 -20.536
128 "MD" 36.624 -15.893 -22.01
129 "MD" 36.819 -11.906 -22.945
130 "MD" 37.943 -8.976 -24.393
131 "MD" 38.64 -5.929 -24.961
132 "MD" 38.514 -2.534 -25.991
133 "MD" 38.293 0.541 -24.562
134 "MD" 38.998 3.603 -25.091
135 "MD" 39.367 7.442 -25.9
136 "MD" 38.014 10.479 -26.166
137 "MD" 37.015 13.425 -26.826
138 "MD" 35.851 16.059 -26.945
139 "MD" 33.482 19.209 -25.584
140 "MD" 33.073 21.967 -24.115
141 "MD" 31.483 24.453 -23.18
142 "MD" 30.416 27.105 -21.659
143 "MD" 29.609 30.426 -21.483
144 "MD" 29.164 33.747 -21.23
145 "MD" 29.173 37.72 -20.237
146 "MD" 27.558 40.486 -22.396
147 "MD" 24.861 42.74 -23.857
148 "MD" 23.64 44.513 -25.386
149 "MD" 19.834 46.252 -26.551
150 "MD" 17.799 48.016 -28.534
151 "MD" 15.319 49.86 -29.727
152 "MD" 14.6 52.446 -30.665
153 "MD" 11.726 54.437 -31.625
154 "MD" 11.157 57.797 -32.46
155 "MD" 12.113 60.585 -33.967
156 "MD" 10.862 63.607 -35.928
157 "MD" 10.82 65.622 -38.631
158 "MD" 9.259 66.969 -40.789
159 "MD" 8.009 68.593 -44.001
160 "MD" 6.146 69.994 -46.126
161 "MD" 4.797 72.746 -46.685
162 "MD" 1.905 74.357 -48.799
163 "MD" 0.237 76.69 -50.243
164 "MD" -1.374 79.881 -51.346
165 "MD" -3.498 82.396 -53.189
166 "MD" -4.783 85.513 -54.014
167 "MD" -8.106 87.4 -54.925
-19 "MD" 5.409 101.117 18.683
-18 "MD" 3.613 98.84 18.575
-17 "MD" 2.089 96.24 18.358
-16 "MD" 0.878 93.205 18.716
-15 "MD" -1.748 90.849 19.806
-14 "MD" -2.729 87.593 19.139
-13 "MD" -5.5 84.776 19.606
-12 "MD" -6.339 82.061 19.976
-11 "MD" -7.23 78.971 20.87
-10 "MD" -10.046 76.276 20.898
-9 "MD" -12.146 73.306 20.428
-8 "MD" -13.032 70.253 20.576
-7 "MD" -13.888 67.261 20.638
-6 "MD" -15.621 64.203 20.023
-5 "MD" -16.314 60.786 20.061
-4 "MD" -17.239 57.325 20.103
-3 "MD" -18.196 53.916 20.215
-2 "MD" -19.748 50.781 21.52
-1 "MD" -21.175 48.597 19.756
0 "MD" -22.645 45.73 19.656
1 "MD" -24.755 43.717 20.529
2 "MD" -26.752 40.475 20.428
3 "MD" -26.294 37.267 21.297
4 "MD" -28.674 34.366 21.021
5 "MD" -30.032 31.158 21.522
6 "MD" -30.318 27.628 22.941
7 "MD" -31.428 24.684 23.325
8 "MD" -33.754 22.022 23.543
9 "MD" -34.485 19.379 24.833
10 "MD" -35.389 16.163 24.992
11 "MD" -37.391 12.976 25.623
12 "MD" -37.695 10.293 24.446
13 "MD" -38.225 6.662 22.833
14 "MD" -38.307 3.139 21.589
15 "MD" -38.625 0.065 22.614
16 "MD" -39.373 -3.428 22.333
17 "MD" -38.531 -6.899 20.606
18 "MD" -39.459 -10.469 19.54
19 "MD" -37.594 -13.241 20.045
20 "MD" -37.008 -16.66 19.668
21 "MD" -36.43 -19.429 19.253
22 "MD" -35.725 -23.282 17.733
23 "MD" -32.932 -25.184 17.636
24 "MD" -32.139 -28.658 16.818
25 "MD" -29.174 -30.766 16.563
26 "MD" -27.41 -33.662 17.461
27 "MD" -24.272 -35.056 15.911
28 "MD" -21.686 -37.667 16.709
29 "MD" -19.382 -39.838 16.843
30 "MD" -15.784 -41.7 17.788
31 "MD" -12.88 -42.156 17.013
32 "MD" -9.765 -43.726 15.978
33 "MD" -6.826 -43.712 14.423
34 "MD" -3.341 -43.474 14.184
35 "MD" -0.471 -43.251 12.961
36 "MD" 2.463 -42.056 13.285
37 "MD" 5.945 -42.457 13.586
38 "MD" 9.034 -39.972 12.152
39 "MD" 12.428 -39.445 12.663
40 "MD" 15.793 -38.48 12.425
41 "MD" 19.646 -38.014 13.03
42 "MD" 22.961 -36.666 12.876
43 "MD" 24.78 -33.377 13.093
44 "MD" 28.147 -32.349 12.155
45 "MD" 29.405 -28.72 11.432
46 "MD" 31.152 -26.528 10.617
47 "MD" 33.916 -24.742 12.23
48 "MD" 35.513 -21.29 10.472
49 "MD" 38.484 -19.279 9.437
50 "MD" 38.632 -15.502 9.88
51 "MD" 40.262 -12.604 10.292
52 "MD" 41.613 -9.546 9.277
53 "MD" 42.896 -5.985 8.008
54 "MD" 43.99 -2.522 7.248
55 "MD" 42.55 0.769 8.145
56 "MD" 43.325 4.24 5.472
57 "MD" 42.632 7.467 6.296
58 "MD" 42.868 10.605 6.699
59 "MD" 40.499 13.748 5.847
60 "MD" 39.027 17.154 4.094
61 "MD" 36.935 20.521 4.826
62 "MD" 35.372 22.998 4.113
63 "MD" 33.376 25.559 3.533
64 "MD" 31.319 28.486 2.481
65 "MD" 28.578 29.939 3.606
66 "MD" 25.8 31.501 3.366
67 "MD" 22.935 33.265 3.035
68 "MD" 20.218 35.798 3.984
69 "MD" 16.63 35.944 2.34
70 "MD" 13.895 37.72 2.058
71 "MD" 10.39 38.018 2.142
72 "MD" 7.093 39.641 1.997
73 "MD" 3.856 39.564 0.786
74 "MD" 0.824 40.792 -0.075
75 "MD" -3.023 39.795 -0.505
76 "MD" -5.747 38.94 -2.01
77 "MD" -9.283 38.755 -1.659
78 "MD" -12.213 37.817 -2.599
79 "MD" -15.552 37.962 -2.224
80 "MD" -18.88 36.655 -1.875
81 "MD" -22.11 33.907 -1.749
82 "MD" -24.715 32.387 -2.391
83 "MD" -27.697 30.177 -2.654
84 "MD" -30.618 27.939 -3.445
85 "MD" -33.576 26.448 -4.803
86 "MD" -35.729 23.353 -4.012
87 "MD" -37.208 20.477 -3.847
88 "MD" -38.731 17.727 -4.863
89 "MD" -40.443 14.662 -4.58
90 "MD" -41.468 11.294 -4.578
91 "MD" -41.695 7.793 -4.432
92 "MD" -42.742 4.825 -6.296
93 "MD" -44.109 1.656 -4.799
94 "MD" -43.945 -1.67 -5.774
95 "MD" -43.152 -4.632 -6.443
96 "MD" -41.835 -8.379 -8.994
97 "MD" -40.235 -11.219 -7.524
98 "MD" -39.044 -13.909 -7.993
99 "MD" -38.243 -17.424 -8.385
100 "MD" -35.856 -19.67 -8.763
101 "MD" -34.045 -23.205 -10.323
102 "MD" -31.309 -25.24 -9.941
103 "MD" -29.397 -27.864 -10.916
104 "MD" -27.781 -30.667 -10.186
105 "MD" -25.302 -32.585 -10.726
106 "MD" -22.538 -34.369 -11.832
107 "MD" -19.426 -36.344 -11.822
108 "MD" -16.839 -37.888 -11.017
109 "MD" -13.159 -39.197 -10.879
110 "MD" -9.787 -41.397 -11.733
111 "MD" -6.327 -40.824 -12.666
112 "MD" -3.458 -40.91 -12.518
113 "MD" -0.142 -41.714 -13.677
114 "MD" 2.921 -41.774 -13.359
115 "MD" 7.301 -42.66 -13.457
116 "MD" 10.389 -42.404 -14.62
117 "MD" 12.805 -40.425 -13.875
118 "MD" 16.02 -39.083 -14.799
119 "MD" 19.152 -37.776 -14.686
120 "MD" 22.214 -36.332 -14.939
121 "MD" 24.376 -33.42 -15.755
122 "MD" 26.924 -31.766 -17.176
123 "MD" 28.979 -28.984 -17.678
124 "MD" 32.043 -27.369 -17.408
125 "MD" 33.964 -23.769 -18.168
126 "MD" 36.347 -21.531 -19.195
127 "MD" 36.868 -18.618 -20.137
128 "MD" 37.444 -14.94 -20.83
129 "MD" 37.262 -11.44 -21.494
130 "MD" 38.551 -8.007 -22.899
131 "MD" 38.987 -5.367 -24.378
132 "MD" 39.043 -1.437 -24.531
133 "MD" 38.243 2.044 -25.802
134 "MD" 39.37 5.144 -25.717
135 "MD" 39.524 8.265 -25.547
136 "MD" 38.372 12.017 -26.909
137 "MD" 36.828 14.556 -25.632
138 "MD" 34.464 17.776 -26.436
139 "MD" 33.456 20.502 -25.112
140 "MD" 31.348 22.842 -24.017
141 "MD" 29.39 25.268 -23.565
142 "MD" 29.018 28.544 -22.198
143 "MD" 28.287 31.691 -21.427
144 "MD" 27.701 34.838 -20.49
145 "MD" 26.281 38.191 -19.918
146 "MD" 23.157 40.133 -19.541
147 "MD" 21.337 42.536 -21.205
148 "MD" 20.108 45.46 -21.158
149 "MD" 16.373 47.667 -21.503
150 "MD" 15.105 50.098 -20.413
151 "MD" 13.326 52.156 -19.136
152 "MD" 10.705 54.722 -18.579
153 "MD" 10.329 57.999 -16.972
154 "MD" 9.586 61.287 -16.398
155 "MD" 7.695 64.275 -17.473
156 "MD" 7.092 67.305 -16.447
157 "MD" 6.87 70.146 -16.108
158 "MD" 4.969 74.152 -17.279
159 "MD" 3.834 76.814 -15.821
160 "MD" 3.591 79.707 -13.988
161 "MD" 3.729 82.687 -14.197
162 "MD" 1.304 85.799 -13.571
163 "MD" 1.149 88.734 -12.877
164 "MD" 0.602 92.525 -11.641
165 "MD" 1.569 96.163 -10.63
166 "MD" 1.331 99.618 -10.473
167 "MD" -1.285 102.647 -11.518
-19 "MD" 7.078 99.293 30.022
-18 "MD" 5.622 96.597 29.307
-17 "MD" 4.777 93.467 28.095
-16 "MD" 3.882 89.813 27.759
-15 "MD" 1.939 87.098 27.847
-14 "MD" 1.243 84.153 25.895
-13 "MD" -1.676 81.913 23.828
-12 "MD" -2.537 79.206 23.646
-11 "MD" -4.123 76.04 21.456
-10 "MD" -6.543 73.409 22.169
-9 "MD" -7.997 69.999 20.95
-8 "MD" -9.349 67.114 20.616
-7 "MD" -10.821 65.07 19.77
-6 "MD" -12.89 62.5 18.722
-5 "MD" -14.34 59.401 18.85
-4 "MD" -16.216 56.731 19.451
-3 "MD" -18.371 53.638 20.445
-2 "MD" -21.574 51.885 20.952
-1 "MD" -22.818 48.503 20.57
0 "MD" -25.14 46.225 20.384
1 "MD" -26.58 43.476 20.327
2 "MD" -28.152 40.994 19.8
3 "MD" -29.288 37.452 20.49
4 "MD" -31.096 34.273 20.176
5 "MD" -31.804 30.924 20.894
6 "MD" -32.702 28.171 21.054
7 "MD" -33.62 25.3 22.642
8 "MD" -35.031 21.994 22.887
9 "MD" -34.818 18.402 24.757
10 "MD" -36.55 15.803 24.502
11 "MD" -38.035 12.721 25.146
12 "MD" -36.767 9.831 23.407
13 "MD" -38.074 6.688 21.978
14 "MD" -37.367 3.452 21.855
15 "MD" -38.411 0.531 19.791
16 "MD" -39.166 -3.265 19.886
17 "MD" -38.383 -5.878 19.514
18 "MD" -39.501 -9.43 18.639
19 "MD" -38.258 -12.356 19.087
20 "MD" -38.37 -16.185 19.073
21 "MD" -38.429 -20.03 19.157
22 "MD" -35.932 -22.766 18.006
23 "MD" -34.837 -25.133 17.802
24 "MD" -32.444 -27.826 18.239
25 "MD" -29.585 -30.778 16.677
26 "MD" -26.921 -32.359 16.708
27 "MD" -24.176 -34.02 16.923
28 "MD" -21.31 -35.946 17.098
29 "MD" -18.306 -37.722 16.947
30 "MD" -15.922 -39.886 17.266
31 "MD" -12.807 -41.196 17.643
32 "MD" -10.123 -43.197 17.172
33 "MD" -6.894 -43.296 16.349
34 "MD" -3.048 -43.362 15.941
35 "MD" 0.796 -43.03 15.189
36 "MD" 3.805 -41.835 14.967
37 "MD" 7.129 -41.595 14.735
38 "MD" 10.177 -41.074 14.356
39 "MD" 12.749 -39.677 13.498
40 "MD" 16.661 -38.646 13.401
41 "MD" 19.985 -36.687 11.971
42 "MD" 22.36 -34.72 11.312
43 "MD" 24.945 -32.678 10.664
44 "MD" 27.277 -30.692 10.286
45 "MD" 29.642 -28.819 9.079
46 "MD" 31.375 -26.361 9.015
47 "MD" 34.993 -24.169 10.25
48 "MD" 37.601 -21.247 7.529
49 "MD" 38.803 -17.976 8.988
50 "MD" 39.126 -14.816 8.766
51 "MD" 41.1 -11.805 8.77
52 "MD" 42.808 -8.478 9.281
53 "MD" 43.487 -5.065 7.851
54 "MD" 43.791 -1.848 6.284
55 "MD" 43.233 1.086 6.608
56 "MD" 43.202 4.294 5.795
57 "MD" 42.631 7.374 6.723
58 "MD" 42.31 10.916 5.784
59 "MD" 41.398 14.333 4.819
60 "MD" 39.677 17.343 2.966
61 "MD" 37.011 20.07 3.785
62 "MD" 36.356 23.02 3.274
63 "MD" 33.467 25.352 2.925
64 "MD" 31.475 28.026 2.78
65 "MD" 28.702 30.479 2.32
66 "MD" 25.659 31.678 3.273
67 "MD" 22.74 33.318 2.368
68 "MD" 20.2 35.986 3.468
69 "MD" 16.252 35.859 2.249
70 "MD" 13.185 37.751 1.704
71 "MD" 9.815 37.718 2.002
72 "MD" 6.679 39.118 1.09
73 "MD" 3.491 39.36 0.66
74 "MD" 0.482 39.395 -0.072
75 "MD" -2.945 40.325 -0.557
76 "MD" -5.934 38.77 -0.37
77 "MD" -8.958 38.953 -1.079
78 "MD" -12.211 37.741 -3.39
79 "MD" -17.033 37.586 -2.645
80 "MD" -19.748 36.09 -2.463
81 "MD" -22.46 33.863 -2.746
82 "MD" -25.527 32.511 -1.923
83 "MD" -28.223 30.037 -2.658
84 "MD" -31.675 28.189 -2.671
85 "MD" -33.391 25.89 -4.047
86 "MD" -35.128 22.787 -3.05
87 "MD" -37.69 20.405 -4.066
88 "MD" -38.966 16.764 -4.066
89 "MD" -40.224 13.789 -4.542
90 "MD" -41.511 10.837 -4.37
91 "MD" -42.526 7.168 -4.506
92 "MD" -43.479 4.02 -5.362
93 "MD" -44.657 0.972 -5.278
94 "MD" -44.351 -1.983 -7.02
95 "MD" -44.342 -5.145 -8.51
96 "MD" -42.312 -7.364 -9.694
97 "MD" -41.219 -10.651 -10.702
98 "MD" -39.243 -13.307 -9.838
99 "MD" -37.85 -16.653 -8.851
100 "MD" -35.645 -19.47 -9.85
101 "MD" -33.437 -21.994 -9.686
102 "MD" -32.441 -24.806 -10.557
103 "MD" -30.229 -27.457 -10.208
104 "MD" -27.559 -29.811 -10.89
105 "MD" -24.595 -31.598 -11.263
106 "MD" -23.128 -35.055 -11.804
107 "MD" -20.073 -37.003 -11.738
108 "MD" -17.036 -38.334 -11.685
109 "MD" -13.834 -39.178 -11.776
110 "MD" -10.746 -41.129 -12.583
111 "MD" -7.459 -40.974 -13.354
112 "MD" -4.582 -40.517 -14.97
113 "MD" -1.004 -41.132 -15.037
114 "MD" 2.133 -41.364 -16.181
115 "MD" 5.535 -42.279 -17.051
116 "MD" 8.744 -42.383 -17.937
117 "MD" 12.104 -41.395 -16.378
118 "MD" 15.104 -40.018 -17.331
119 "MD" 18.108 -38.234 -16.534
120 "MD" 21.321 -36.838 -16.752
121 "MD" 23.547 -34.31 -16.907
122 "MD" 26.029 -32.098 -18.098
123 "MD" 28.484 -29.605 -17.243
124 "MD" 31.211 -27.962 -19.516
125 "MD" 33.548 -25.334 -19.879
126 "MD" 35.894 -22.75 -21.04
127 "MD" 36.25 -19.818 -21.26
128 "MD" 36.502 -16.077 -23.231
129 "MD" 37.006 -11.881 -23.992
130 "MD" 38.347 -8.692 -24.835
131 "MD" 39.461 -5.697 -24.672
132 "MD" 39.824 -1.88 -24.799
133 "MD" 39.034 1.31 -25.213
134 "MD" 39.493 4.474 -25.135
135 "MD" 38.403 7.914 -25.854
136 "MD" 37.238 10.318 -25.412
137 "MD" 36.032 13.39 -24.601
138 "MD" 34.363 16.409 -26.233
139 "MD" 32.09 19.485 -25.757
140 "MD" 30.446 22.604 -24.608
141 "MD" 28.491 25.52 -24.681
142 "MD" 27.644 28.415 -23.623
143 "MD" 26.734 31.892 -22.094
144 "MD" 24.797 34.539 -22.097
145 "MD" 23.073 37.303 -22.01
146 "MD" 20.946 39.852 -23.286
147 "MD" 17.797 42.345 -23.394
148 "MD" 17.692 45.63 -24.382
149 "MD" 16.474 48.58 -23.066
150 "MD" 14.808 51.142 -24.382
151 "MD" 14.438 54.481 -23.708
152 "MD" 12.061 57.799 -23.273
153 "MD" 11.187 61.37 -22.886
154 "MD" 10.612 64.71 -23.461
155 "MD" 8.657 67.366 -24.06
156 "MD" 7.307 70.445 -24.16
157 "MD" 5.111 72.923 -24.938
158 "MD" 3.259 75.346 -26.891
159 "MD" 1.291 77.914 -27.527
160 "MD" -0.761 80.353 -27.764
161 "MD" -1.908 83.518 -27.083
162 "MD" -4.407 85.583 -26.922
163 "MD" -5.712 88.773 -27.126
164 "MD" -6.64 92.427 -27.116
165 "MD" -8.133 95.53 -28.12
166 "MD" -9.884 98.558 -28.955
167 "MD" -12.225 100.621 -30.739
-19 "MD" 2.115 98.139 37.936
-18 "MD" 2.124 94.781 35.329
-17 "MD" 1.381 91.684 33.322
-16 "MD" 1.674 89.049 31.564
-15 "MD" 0.679 86.395 30.282
-14 "MD" 0.153 83.307 29.74
-13 "MD" -2.311 80.503 30.129
-12 "MD" -4.309 78.531 28.264
-11 "MD" -5.287 75.405 28.619
-10 "MD" -7.299 72.892 27.991
-9 "MD" -9.503 70.33 26.615
-8 "MD" -11.323 68.23 24.508
-7 "MD" -13.269 65.413 24.894
-6 "MD" -14.537 62.639 24.43
-5 "MD" -16.898 60.175 24.388
-4 "MD" -17.73 56.604 23.566
-3 "MD" -20.357 54.738 22.87
-2 "MD" -22.505 52.193 23.527
-1 "MD" -24.523 49.148 23.46
0 "MD" -26.473 46.321 22.988
1 "MD" -27.293 43.164 23.15
2 "MD" -28.655 40.155 21.952
3 "MD" -29.943 37.142 20.925
4 "MD" -31.46 34.139 20.588
5 "MD" -32.161 30.939 20.98
6 "MD" -32.945 28.121 21.601
7 "MD" -34.225 24.939 22.74
8 "MD" -35.669 21.881 22.887
9 "MD" -35.444 18.258 24.27
10 "MD" -36.126 15.315 24.168
11 "MD" -37.424 12.04 23.67
12 "MD" -36.209 9.133 21.817
13 "MD" -38.559 5.769 21.003
14 "MD" -38.511 2.342 20.048
15 "MD" -38.861 -0.918 19.517
16 "MD" -40.413 -4.037 20.787
17 "MD" -39.71 -7.128 19.407
18 "MD" -39.3 -10.714 19.959
19 "MD" -38.31 -13.573 19.757
20 "MD" -37.613 -17.506 19.888
21 "MD" -36.757 -20.694 19.447
22 "MD" -34.955 -22.858 18.635
23 "MD" -32.936 -24.382 16.481
24 "MD" -31.591 -27.76 17.003
25 "MD" -28.438 -30.13 15.628
26 "MD" -25.768 -31.857 16.351
27 "MD" -22.715 -33.302 15.415
28 "MD" -20.575 -35.578 15.43
29 "MD" -17.998 -37.655 15.403
30 "MD" -15.804 -40.26 16.104
31 "MD" -12.544 -41.963 16.311
32 "MD" -9.172 -43.356 15.497
33 "MD" -5.722 -44.8 14.767
34 "MD" -2.462 -44.486 14.352
35 "MD" 1.036 -42.849 14.376
36 "MD" 4.183 -41.489 14.83
37 "MD" 7.607 -42.058 14.477
38 "MD" 10.125 -40.125 13.432
39 "MD" 13.288 -38.793 13.668
40 "MD" 16.347 -37.798 13.543
41 "MD" 19.932 -36.64 13.207
42 "MD" 22.784 -34.918 13.072
43 "MD" 25.478 -32.668 12.823
44 "MD" 27.769 -30.955 11.472
45 "MD" 30.083 -28.414 10.338
46 "MD" 31.597 -26.096 10.298
47 "MD" 34.458 -23.822 11.412
48 "MD" 35.981 -20.056 9.457
49 "MD" 38.723 -17.744 8.886
50 "MD" 39.544 -14.599 9.273
51 "MD" 40.369 -11.367 9.917
52 "MD" 42.267 -8.369 9.53
53 "MD" 42.939 -5.256 8.285
54 "MD" 44.069 -1.996 6.783
55 "MD" 44.329 1.193 6.239
56 "MD" 43.158 4.866 6.238
57 "MD" 41.783 8.065 7.129
58 "MD" 42.872 11.369 6.546
59 "MD" 41.011 14.02 4.84
60 "MD" 39.167 17.653 3.295
61 "MD" 37.067 20.102 3.738
62 "MD" 35.635 24.216 3.323
63 "MD" 33.936 26.158 3.364
64 "MD" 30.599 28.05 3.087
65 "MD" 29.307 31.437 2.475
66 "MD" 26.25 32.316 1.924
67 "MD" 22.574 33.497 2.649
68 "MD" 19.988 35.729 2.832
69 "MD" 16.793 36.805 2.828
70 "MD" 13.565 37.202 2.605
71 "MD" 10.182 37.992 2.695
72 "MD" 6.57 38.486 1.453
73 "MD" 3.161 38.857 1.483
74 "MD" 0.316 39.738 1.157
75 "MD" -2.966 39.514 0.522
76 "MD" -5.817 39.311 -0.695
77 "MD" -9.283 38.625 -0.742
78 "MD" -12.61 39.043 -0.582
79 "MD" -15.839 38.435 -0.712
80 "MD" -18.468 36.944 -0.934
81 "MD" -21.711 34.163 -1.717
82 "MD" -25.023 33.241 -1.156
83 "MD" -27.79 30.793 -2.257
84 "MD" -30.229 28.894 -3.463
85 "MD" -33.324 26.65 -3.869
86 "MD" -35.634 24.143 -3.713
87 "MD" -37.784 21.357 -4.801
88 "MD" -39.373 17.789 -5.348
89 "MD" -41.218 14.746 -5.341
90 "MD" -42.177 11.364 -4.993
91 "MD" -42.648 7.417 -5.727
92 "MD" -43.822 3.643 -6.01
93 "MD" -44.579 0.056 -6.459
94 "MD" -44.3 -2.761 -8.076
95 "MD" -43.201 -6.04 -9.118
96 "MD" -41.189 -8.447 -11.393
97 "MD" -39.671 -11.153 -11.636
98 "MD" -38.046 -13.782 -12.008
99 "MD" -36.37 -16.766 -11.162
100 "MD" -34.832 -19.446 -11.209
101 "MD" -33.666 -21.725 -11.831
102 "MD" -31.171 -25.119 -10.981
103 "MD" -29.842 -27.924 -11.528
104 "MD" -27.858 -30.801 -10.984
105 "MD" -25.144 -32.668 -11.742
106 "MD" -21.378 -33.997 -10.951
107 "MD" -19.202 -37.115 -12.297
108 "MD" -16.189 -37.837 -12.397
109 "MD" -12.915 -38.954 -13.175
110 "MD" -9.744 -41.017 -13.528
111 "MD" -6.494 -40.862 -13.843
112 "MD" -3.775 -41.097 -14.08
113 "MD" -0.65 -42.233 -14.613
114 "MD" 2.826 -42.37 -15.328
115 "MD" 6.987 -43.137 -15.481
116 "MD" 9.945 -42.572 -16.61
117 "MD" 13.012 -41.251 -15.656
118 "MD" 15.582 -39.879 -16.235
119 "MD" 19.34 -38.872 -15.952
120 "MD" 22.81 -37.638 -16.167
121 "MD" 24.778 -34.781 -16.605
122 "MD" 26.821 -32.22 -18.38
123 "MD" 29.118 -29.734 -17.769
124 "MD" 32.862 -28.117 -19.732
125 "MD" 33.759 -24.895 -20.119
126 "MD" 36.289 -22.532 -21.009
127 "MD" 36.668 -19.284 -21.371
128 "MD" 37.624 -16.215 -22.66
129 "MD" 37.173 -12.695 -22.953
130 "MD" 37.591 -9.506 -24.227
131 "MD" 38.325 -6.821 -24.143
132 "MD" 39.188 -3.009 -25.565
133 "MD" 38.668 -0.161 -25.985
134 "MD" 39.488 3.672 -25.821
135 "MD" 39.911 6.966 -26.378
136 "MD" 37.946 10.523 -26.691
137 "MD" 36.847 13.188 -27.16
138 "MD" 35.112 15.667 -26.44
139 "MD" 32.928 18.058 -25.676
140 "MD" 31.302 21.116 -24.18
141 "MD" 29.616 24.146 -23.495
142 "MD" 29.03 27.112 -22.182
143 "MD" 28.507 30.788 -22.192
144 "MD" 27.568 33.402 -21.613
145 "MD" 26.492 35.842 -21.333
146 "MD" 24.808 39.829 -22.685
147 "MD" 22.653 42.535 -22.512
148 "MD" 23.039 45.919 -23.565
149 "MD" 22.414 49.156 -23.626
150 "MD" 22.048 52.593 -23.651
151 "MD" 21.654 55.757 -22.908
152 "MD" 19.924 58.715 -22.636
153 "MD" 19.689 62.77 -21.654
154 "MD" 19.923 66.255 -20.867
155 "MD" 18.029 68.868 -21.204
156 "MD" 17.254 72.534 -21.599
157 "MD" 16.275 75.685 -22.031
158 "MD" 14.345 77.865 -20.745
159 "MD" 13.434 81.302 -21.752
160 "MD" 12.083 84.621 -21.191
161 "MD" 11.4 87.95 -21.502
162 "MD" 9.128 90.381 -21.791
163 "MD" 7.135 93.189 -22.117
164 "MD" 6.788 97.185 -22.746
165 "MD" 5.914 99.816 -24.314
166 "MD" 3.702 101.919 -25.442
167 "MD" 1.339 103.758 -27.451
-19 "MD" -1.576 106.225 23.111
-18 "MD" -2.063 103.215 22.435
-17 "MD" -1.98 99.915 21.561
-16 "MD" -2.792 96.91 20.854
-15 "MD" -4.118 94.184 19.875
-14 "MD" -4.716 90.649 21.261
-13 "MD" -6.027 87.531 20.743
-12 "MD" -7.853 84.583 19.362
-11 "MD" -10.131 82.425 18.983
-10 "MD" -12.032 79.154 18.785
-9 "MD" -13.298 75.878 16.975
-8 "MD" -14.444 72.838 16.762
-7 "MD" -14.799 69.804 17.746
-6 "MD" -16.025 66.518 16.682
-5 "MD" -16.865 63.077 16.987
-4 "MD" -18.344 59.99 18.582
-3 "MD" -18.962 57.059 19.324
-2 "MD" -20.521 54.297 20.515
-1 "MD" -21.769 50.932 18.97
0 "MD" -23.995 48.72 19.489
1 "MD" -27.055 45.461 20.433
2 "MD" -28.215 42.127 20.386
3 "MD" -28.369 39.205 20.493
4 "MD" -29.804 35.776 20.188
5 "MD" -30.385 32.405 21.29
6 "MD" -31.122 29.335 22.809
7 "MD" -31.08 25.912 24.213
8 "MD" -32.653 23.173 24.18
9 "MD" -32.814 20.226 24.802
10 "MD" -34.087 16.984 24.517
11 "MD" -35.712 13.377 25.591
12 "MD" -36.406 10.085 24.804
13 "MD" -36.822 6.745 23.108
14 "MD" -36.69 3.773 23.697
15 "MD" -37.796 0.416 21.926
16 "MD" -39.045 -2.744 22.027
17 "MD" -38.466 -6.137 20.474
18 "MD" -39.093 -9.762 19.344
19 "MD" -37.451 -13.057 18.712
20 "MD" -36.831 -15.949 19.421
21 "MD" -37.053 -19.715 17.675
22 "MD" -36.003 -22.045 15.805
23 "MD" -34.056 -25.783 15.828
24 "MD" -32.172 -27.923 14.436
25 "MD" -29.378 -30.092 13.246
26 "MD" -26.675 -32.203 13.918
27 "MD" -23.494 -33.569 15.101
28 "MD" -20.952 -35.974 15.945
29 "MD" -17.972 -36.878 16.437
30 "MD" -16.046 -39.719 16.606
31 "MD" -13.064 -42.769 17.027
32 "MD" -10.651 -43.965 16.744
33 "MD" -7.245 -43.109 15.606
34 "MD" -3.667 -42.919 14.944
35 "MD" -0.12 -43.366 14.875
36 "MD" 2.731 -41.943 14.882
37 "MD" 6.107 -41.508 14.48
38 "MD" 9.347 -39.25 13.664
39 "MD" 12.792 -38.498 14.049
40 "MD" 15.98 -38.351 13.541
41 "MD" 19.394 -37.639 13.289
42 "MD" 22.763 -36.634 13.435
43 "MD" 24.952 -33.611 12.778
44 "MD" 26.61 -30.754 11.668
45 "MD" 28.728 -28.587 10.733
46 "MD" 30.743 -26.469 10.321
47 "MD" 33.777 -24.333 10.959
48 "MD" 35.242 -20.983 8.983
49 "MD" 37.969 -19.065 8.332
50 "MD" 38.085 -15.528 9.146
51 "MD" 39.386 -12.442 8.76
52 "MD" 41.197 -9.406 8.057
53 "MD" 42.827 -5.916 6.999
54 "MD" 43.183 -2.34 6.391
55 "MD" 42.957 0.754 6.386
56 "MD" 42.419 3.906 6.004
57 "MD" 41.74 6.723 7.113
58 "MD" 41.552 10.921 6.203
59 "MD" 41.366 14.838 5.617
60 "MD" 39.293 17.173 4.267
61 "MD" 36.61 19.738 5.575
62 "MD" 35.281 22.993 5.379
63 "MD" 32.936 25.168 4.371
64 "MD" 30.563 27.626 3.219
65 "MD" 28.069 30.273 2.827
66 "MD" 25.301 31.75 2.549
67 "MD" 22.268 33.14 3.365
68 "MD" 19.219 35.768 2.982
69 "MD" 15.829 37.227 3.263
70 "MD" 12.799 37.327 2.88
71 "MD" 9.375 38.231 2.832
72 "MD" 6.027 38.543 1.822
73 "MD" 2.814 38.964 1.691
74 "MD" -0.595 39.194 0.401
75 "MD" -3.726 39.555 0.053
76 "MD" -6.432 38.138 -1.087
77 "MD" -10.025 37.49 -1.291
78 "MD" -13.082 37.732 -2.578
79 "MD" -16.032 38.01 -2.413
80 "MD" -19.572 36.29 -2.288
81 "MD" -21.965 33.954 -2.654
82 "MD" -25.487 32.806 -1.352
83 "MD" -27.999 29.41 -2.064
84 "MD" -30.339 27.575 -3.134
85 "MD" -33.47 26.556 -3.956
86 "MD" -35.242 23.526 -3.396
87 "MD" -37.447 21.094 -3.99
88 "MD" -38.945 17.778 -4.404
89 "MD" -41.141 14.337 -5.524
90 "MD" -41.826 11.526 -5.227
91 "MD" -42.081 7.79 -5.498
92 "MD" -43.214 4.043 -5.846
93 "MD" -43.271 1.118 -7.171
94 "MD" -43.307 -1.783 -8.88
95 "MD" -43.674 -4.922 -9.745
96 "MD" -41.895 -7.514 -11.912
97 "MD" -39.891 -10.377 -12.478
98 "MD" -38.408 -13.612 -10.61
99 "MD" -36.935 -15.686 -11.525
100 "MD" -35.57 -19.171 -11.86
101 "MD" -33.779 -22.05 -11.802
102 "MD" -30.839 -24.203 -11.134
103 "MD" -28.909 -26.22 -11.895
104 "MD" -27.23 -29.705 -10.787
105 "MD" -25.353 -32.523 -12.315
106 "MD" -22.036 -33.224 -11.973
107 "MD" -19.297 -35.851 -11.794
108 "MD" -15.867 -36.991 -11.455
109 "MD" -12.759 -38.788 -12.138
110 "MD" -9.565 -40.778 -12.659
111 "MD" -6.17 -40.531 -12.996
112 "MD" -3.385 -41.168 -13.41
113 "MD" 0.165 -42.013 -14.083
114 "MD" 3.616 -42.005 -14.367
115 "MD" 7.82 -43.099 -14.119
116 "MD" 10.825 -42.524 -14.948
117 "MD" 13.669 -41.215 -14.141
118 "MD" 16.914 -39.893 -14.849
119 "MD" 20.292 -38.74 -14.523
120 "MD" 22.994 -37.223 -14.621
121 "MD" 24.781 -33.746 -15.499
122 "MD" 27.068 -31.988 -17.187
123 "MD" 29.082 -29.291 -16.671
124 "MD" 32.346 -27.328 -18.227
125 "MD" 33.233 -24.311 -19.83
126 "MD" 35.744 -22.128 -19.901
127 "MD" 36.143 -19.22 -21.302
128 "MD" 36.365 -14.435 -22.057
129 "MD" 37.252 -10.747 -22.305
130 "MD" 38.614 -8.59 -22.845
131 "MD" 39.808 -5.382 -23.508
132 "MD" 39.365 -1.993 -23.915
133 "MD" 38.698 1.245 -24.999
134 "MD" 38.54 4.431 -25.575
135 "MD" 39.045 7.677 -25.381
136 "MD" 37.652 11.169 -26.054
137 "MD" 36.29 14.392 -27.123
138 "MD" 35.043 17.335 -26.924
139 "MD" 33.825 20.415 -25.52
140 "MD" 32.083 22.552 -23.984
141 "MD" 30.914 25.341 -23.355
142 "MD" 29.727 27.929 -21.502
143 "MD" 28.845 31.263 -21.591
144 "MD" 28.458 34.339 -20.357
145 "MD" 26.594 37.006 -20.613
146 "MD" 25.141 40.615 -21.667
147 "MD" 22.095 42.434 -22.379
148 "MD" 20.567 45.026 -22.485
149 "MD" 17.514 46.759 -21.999
150 "MD" 15.39 48.902 -23.404
151 "MD" 12.671 51.406 -22.312
152 "MD" 10.578 54.171 -22.423
153 "MD" 7.689 56.008 -22.059
154 "MD" 6.307 58.677 -22.719
155 "MD" 4.039 60.572 -21.948
156 "MD" 1.575 63.421 -21.877
157 "MD" -0.254 66.464 -21.499
158 "MD" -2.155 69.246 -21.436
159 "MD" -3.274 73.202 -20.892
160 "MD" -5.202 76.073 -20.38
161 "MD" -6.028 78.869 -21.105
162 "MD" -8.912 80.959 -21.246
163 "MD" -9.991 83.909 -21.248
164 "MD" -11.182 87.199 -21.454
165 "MD" -13.079 90.109 -22.784
166 "MD" -15.284 92.585 -23.956
167 "MD" -19.06 94.322 -24.92
-19 "MD" -11.921 104.276 11.228
-18 "MD" -11.543 101.117 10.327
-17 "MD" -11.443 98.151 8.859
-16 "MD" -10.973 94.746 8.1
-15 "MD" -11.686 91.415 9.447
-14 "MD" -11.256 88.01 11.379
-13 "MD" -12.904 85.523 11.645
-12 "MD" -13.586 82.338 11.393
-11 "MD" -13.073 78.952 13.661
-10 "MD" -15.345 75.371 13.817
-9 "MD" -16.04 72.025 13.891
-8 "MD" -16.035 68.83 14.486
-7 "MD" -17.611 66.466 15.287
-6 "MD" -19.122 62.924 15.724
-5 "MD" -19.842 60.101 16.197
-4 "MD" -20.735 56.953 17.507
-3 "MD" -22.129 54.361 19.194
-2 "MD" -24.132 52.356 20.851
-1 "MD" -24.147 49.345 22.051
0 "MD" -25.976 46.146 22.368
1 "MD" -27.982 43.363 22.611
2 "MD" -29.422 39.874 21.901
3 "MD" -29.437 36.232 22.709
4 "MD" -30.275 32.902 22.388
5 "MD" -30.93 30.475 23.195
6 "MD" -31.537 26.708 23.689
7 "MD" -31.81 23.334 24.643
8 "MD" -33.648 20.342 25.013
9 "MD" -34.678 17.904 23.409
10 "MD" -35.711 14.346 23.269
11 "MD" -37.669 11.129 25.258
12 "MD" -37.835 8.708 24.634
13 "MD" -39.33 5.061 24.026
14 "MD" -39.575 2.015 23.507
15 "MD" -38.624 -1.471 23.236
16 "MD" -39.403 -5.009 23.285
17 "MD" -38.704 -7.547 21.435
18 "MD" -38.817 -10.818 20.227
19 "MD" -37.784 -14.105 19.5
20 "MD" -37.232 -17.006 18.697
21 "MD" -36.768 -20.528 17.364
22 "MD" -35.493 -23.495 16.635
23 "MD" -34.1 -26.063 15.012
24 "MD" -31.652 -28.469 13.744
25 "MD" -29.383 -30.828 13.408
26 "MD" -25.841 -32.046 14.349
27 "MD" -23.124 -33.863 15.145
28 "MD" -21.199 -36.452 15.408
29 "MD" -18.102 -37.682 15.797
30 "MD" -15.697 -40.14 16.095
31 "MD" -13.183 -42.265 16.801
32 "MD" -10.636 -43.988 15.82
33 "MD" -6.487 -43.332 14.653
34 "MD" -3.15 -43.905 13.812
35 "MD" 0.247 -43.068 15.043
36 "MD" 2.891 -41.448 13.738
37 "MD" 6.688 -41.658 14.641
38 "MD" 8.884 -39.603 13.341
39 "MD" 12.792 -38.502 13.543
40 "MD" 15.495 -37.034 13.694
41 "MD" 19.365 -36.225 13.322
42 "MD" 22.762 -35.198 13.183
43 "MD" 24.699 -32.609 13.142
44 "MD" 27.692 -30.652 12.761
45 "MD" 29.859 -27.73 12.012
46 "MD" 31.336 -25.792 11.382
47 "MD" 34.131 -23.697 11.999
48 "MD" 35.95 -20.145 10.319
49 "MD" 38.94 -17.815 10.082
50 "MD" 39.033 -14.587 9.633
51 "MD" 39.997 -11.422 10.841
52 "MD" 41.971 -8.439 10.045
53 "MD" 42.629 -5.081 8.796
54 "MD" 42.98 -1.871 7.632
55 "MD" 42.406 1.372 7.174
56 "MD" 42.315 4.937 6.584
57 "MD" 41.772 7.799 7.811
58 "MD" 41.851 12.235 6.779
59 "MD" 40.533 15.042 6.176
60 "MD" 39.173 17.898 3.899
61 "MD" 36.607 19.906 4.668
62 "MD" 35.282 23.027 3.625
63 "MD" 33.657 26.087 3.174
64 "MD" 30.468 27.86 2.833
65 "MD" 28.442 30.804 2.008
66 "MD" 25.489 32.182 1.876
67 "MD" 22.483 33.443 2.369
68 "MD" 19.78 35.846 1.819
69 "MD" 16.994 36.64 1.974
70 "MD" 13.681 37.403 2.002
71 "MD" 10.353 38.076 2.113
72 "MD" 7.296 39.006 1.345
73 "MD" 3.81 39.66 0.223
74 "MD" 0.356 41.163 -1.054
75 "MD" -3.837 40.291 -0.118
76 "MD" -6.726 39.366 -0.086
77 "MD" -10.361 38.469 0.449
78 "MD" -13.843 38.337 -0.369
79 "MD" -16.555 37.8 -0.105
80 "MD" -19.716 36.336 -0.21
81 "MD" -22.961 33.762 -0.983
82 "MD" -25.327 32.533 -0.203
83 "MD" -27.765 29.739 -1.23
84 "MD" -30.585 28.654 -1.727
85 "MD" -33.396 27.265 -2.907
86 "MD" -34.794 23.554 -1.861
87 "MD" -37.476 21.532 -3.406
88 "MD" -39.168 18.222 -3.712
89 "MD" -40.446 14.12 -3.012
90 "MD" -42.274 11.23 -2.94
91 "MD" -42.38 7.658 -3.367
92 "MD" -43.138 5.079 -4.64
93 "MD" -44.306 1.299 -4.597
94 "MD" -44.097 -1.271 -5.526
95 "MD" -43.686 -4.696 -7.885
96 "MD" -42.471 -7.677 -9.578
97 "MD" -40.321 -10.734 -9.104
98 "MD" -38.363 -13.15 -9.015
99 "MD" -36.873 -16.486 -10.274
100 "MD" -34.857 -18.865 -10.644
101 "MD" -33.681 -22.111 -11.717
102 "MD" -31.683 -24.907 -11.033
103 "MD" -29.375 -27.843 -11.612
104 "MD" -27.668 -30.786 -10.659
105 "MD" -24.239 -32.272 -10.995
106 "MD" -21.721 -33.523 -11.526
107 "MD" -19.434 -36.031 -10.752
108 "MD" -16.58 -37.892 -11.949
109 "MD" -12.629 -38.974 -11.286
110 "MD" -9.404 -41.259 -11.28
111 "MD" -6.504 -40.594 -11.783
112 "MD" -3.666 -40.771 -13.747
113 "MD" 0.122 -41.342 -13.134
114 "MD" 3.447 -41.559 -14.045
115 "MD" 6.946 -42.132 -14.136
116 "MD" 10.366 -42.022 -14.946
117 "MD" 13.043 -40.784 -13.832
118 "MD" 16.174 -39.355 -14.214
119 "MD" 19.164 -38.465 -14.271
120 "MD" 21.996 -36.915 -14.257
121 "MD" 24.339 -33.861 -14.363
122 "MD" 26.737 -32.447 -16.378
123 "MD" 29.41 -29.85 -15.477
124 "MD" 32.772 -28.17 -16.74
125 "MD" 34.061 -25.383 -17.5
126 "MD" 36.782 -23.86 -18.568
127 "MD" 37.352 -20.481 -20.441
128 "MD" 37.468 -16.868 -21.474
129 "MD" 37.444 -13.124 -22.436
130 "MD" 38.959 -10.794 -23.102
131 "MD" 39.667 -7.566 -24.452
132 "MD" 40.379 -4.124 -24.435
133 "MD" 40.298 -0.401 -26.114
134 "MD" 40.969 2.749 -25.073
135 "MD" 41.346 6.017 -25.778
136 "MD" 40.23 8.966 -26.57
137 "MD" 38.744 12.513 -26.463
138 "MD" 35.979 15.249 -26.535
139 "MD" 34.03 18.142 -25.681
140 "MD" 33.179 21.012 -24.232
141 "MD" 30.827 22.991 -24.381
142 "MD" 30.366 26.43 -22.383
143 "MD" 29.8 30.099 -22.123
144 "MD" 29.762 32.996 -21.23
145 "MD" 29.363 36.629 -20.792
146 "MD" 27.815 39.72 -20.809
147 "MD" 25.691 41.431 -22.334
148 "MD" 23.723 44.236 -22.402
149 "MD" 21.509 46.319 -22.741
150 "MD" 19.534 48.919 -24.527
151 "MD" 16.856 51.501 -25.386
152 "MD" 15.15 54.428 -25.773
153 "MD" 12.377 56.638 -25.931
154 "MD" 11.94 60.217 -26.443
155 "MD" 9.934 62.332 -27.929
156 "MD" 8.928 65.903 -28.246
157 "MD" 7.818 68.571 -30.131
158 "MD" 6.55 70.996 -31.559
159 "MD" 4.314 73.758 -32.346
160 "MD" 2.524 76.8 -32.343
161 "MD" 1.192 79.139 -34.293
162 "MD" -0.348 82.119 -35.238
163 "MD" -2.783 84.131 -36.499
164 "MD" -4.54 86.778 -37.696
165 "MD" -5.804 89.099 -39.709
166 "MD" -7.711 91.231 -41.069
167 "MD" -9.733 92.04 -44.341
-19 "MD" -10.813 101.86 0.746
-18 "MD" -11.308 98.686 0.791
-17 "MD" -11.548 95.583 2.972
-16 "MD" -11.705 92.16 3.727
-15 "MD" -12.432 90.046 5.692
-14 "MD" -11.772 86.398 7.179
-13 "MD" -13.724 83.89 8.258
-12 "MD" -13.401 80.927 9.932
-11 "MD" -14.434 77.823 11.378
-10 "MD" -16.476 75.08 11.829
-9 "MD" -17.582 71.857 11.854
-8 "MD" -18.07 68.479 12.771
-7 "MD" -18.818 65.618 13.016
-6 "MD" -20.323 62.748 13.041
-5 "MD" -20.55 59.687 14.551
-4 "MD" -20.528 57.064 16.36
-3 "MD" -21.787 53.625 18.944
-2 "MD" -22.265 51.111 20.514
-1 "MD" -24.107 48.086 20.986
0 "MD" -26.412 45.405 20.654
1 "MD" -27.804 42.197 21.236
2 "MD" -29.119 39.295 20.921
3 "MD" -28.416 35.986 21.901
4 "MD" -29.763 32.876 21.407
5 "MD" -30.996 30.052 21.996
6 "MD" -31.005 26.492 21.878
7 "MD" -31.835 23.252 22.898
8 "MD" -34.093 20.149 22.461
9 "MD" -34.394 17.149 23.48
10 "MD" -35.708 13.923 23.4
11 "MD" -37.528 11.514 23.945
12 "MD" -36.582 8.11 22.256
13 "MD" -38.868 4.187 21.43
14 "MD" -37.997 0.789 21.331
15 "MD" -38.233 -2.367 19.923
16 "MD" -38.897 -5.788 20.695
17 "MD" -37.833 -8.623 18.695
18 "MD" -38.153 -11.986 17.842
19 "MD" -36.897 -15.396 17.774
20 "MD" -37.098 -18.427 17.145
21 "MD" -37.243 -21.685 16.538
22 "MD" -37.027 -24.57 15.695
23 "MD" -34.972 -27.536 15.216
24 "MD" -32.708 -30.314 13.73
25 "MD" -29.376 -31.854 14.443
26 "MD" -26.703 -33.807 14.294
27 "MD" -24.087 -35.665 14.736
28 "MD" -20.531 -36.296 13.849
29 "MD" -18.927 -38.797 14.692
30 "MD" -15.686 -42.117 15.862
31 "MD" -12.488 -42.828 16.713
32 "MD" -9.443 -43.93 15.153
33 "MD" -6.371 -45.12 14.365
34 "MD" -2.872 -44.612 14.42
35 "MD" 0.705 -43.458 13.841
36 "MD" 3.676 -42.109 13.754
37 "MD" 6.749 -42.189 14.114
38 "MD" 10.334 -40.616 14.479
39 "MD" 13.359 -39.655 14.469
40 "MD" 16.273 -37.48 14.263
41 "MD" 19.235 -35.729 13.38
42 "MD" 21.675 -33.253 12.122
43 "MD" 24.734 -31.848 12.513
44 "MD" 27.636 -29.745 11.063
45 "MD" 30.13 -27.868 10.491
46 "MD" 31.986 -25.026 11.027
47 "MD" 34.67 -23.07 11.736
48 "MD" 36.31 -19.27 10.194
49 "MD" 38.784 -16.776 10.735
50 "MD" 39.57 -13.427 10.561
51 "MD" 40.667 -10.444 11.541
52 "MD" 43.243 -7.394 11.234
53 "MD" 43.383 -4.352 9.53
54 "MD" 43.919 -1.173 8.637
55 "MD" 42.198 2.385 8.762
56 "MD" 42.594 5.37 6.745
57 "MD" 41.994 8.418 7.154
58 "MD" 42.224 11.97 7.248
59 "MD" 39.931 14.631 6.178
60 "MD" 39.099 18.409 4.787
61 "MD" 36.629 20.344 5.405
62 "MD" 35.507 23.627 5.6
63 "MD" 33.547 26.617 5.336
64 "MD" 30.135 28.542 4.708
65 "MD" 29.202 31.107 2.859
66 "MD" 25.999 31.969 3.723
67 "MD" 23.127 33.567 2.694
68 "MD" 20.08 36.268 4.061
69 "MD" 17.055 37.142 4.054
70 "MD" 13.657 37.747 3.242
71 "MD" 9.914 38.345 3.329
72 "MD" 7.362 38.877 2.072
73 "MD" 3.798 39.698 2.524
74 "MD" 0.659 40.18 1.389
75 "MD" -2.972 39.087 0.411
76 "MD" -6.247 38.592 -0.396
77 "MD" -9.654 38.543 -0.171
78 "MD" -12.808 38.601 -1.698
79 "MD" -16.548 38.353 -1.925
80 "MD" -19.254 36.558 -1.358
81 "MD" -22.212 34.263 -2.685
82 "MD" -25.189 32.657 -1.737
83 "MD" -28.275 29.938 -2.436
84 "MD" -30.535 28.048 -3.556
85 "MD" -33.6 26.59 -4.51
86 "MD" -34.975 23.22 -3.643
87 "MD" -37.217 20.751 -4.524
88 "MD" -38.706 18.051 -4.262
89 "MD" -40.153 14.433 -4.517
90 "MD" -41.288 11.245 -4.496
91 "MD" -42.054 7.734 -5.034
92 "MD" -43.721 4.502 -5.373
93 "MD" -43.604 1.294 -7.636
94 "MD" -43.935 -1.319 -8.042
95 "MD" -46.2 -5.05 -8.674
96 "MD" -44.518 -7.933 -9.651
97 "MD" -41.237 -10.309 -8.277
98 "MD" -38.904 -12.865 -9.462
99 "MD" -36.673 -15.842 -10.49
100 "MD" -35.571 -19.197 -10.591
101 "MD" -34.338 -21.736 -11.19
102 "MD" -31.732 -24.713 -10.218
103 "MD" -30.699 -28.024 -10.184
104 "MD" -27.985 -29.789 -11.272
105 "MD" -25.942 -32.313 -11.629
106 "MD" -23.374 -34.646 -11.044
107 "MD" -21.053 -36.411 -11.477
108 "MD" -17 -37.948 -12.088
109 "MD" -13.768 -39.12 -11.511
110 "MD" -9.487 -40.395 -12.741
111 "MD" -6.613 -41.922 -13.716
112 "MD" -3.053 -41.37 -13.164
113 "MD" -0.107 -41.565 -12.835
114 "MD" 2.839 -41.253 -13.159
115 "MD" 7.148 -41.949 -13.286
116 "MD" 10.582 -41.76 -13.972
117 "MD" 13.244 -40.485 -12.522
118 "MD" 16.638 -39.843 -12.789
119 "MD" 19.409 -38.357 -12.827
120 "MD" 22.894 -37.542 -13.017
121 "MD" 24.541 -33.659 -12.972
122 "MD" 27.238 -32.092 -14.947
123 "MD" 28.73 -29.162 -14.854
124 "MD" 30.963 -26.599 -16.155
125 "MD" 32.885 -24.352 -17.485
126 "MD" 34.233 -22.396 -20.644
127 "MD" 34.525 -19.575 -21.51
128 "MD" 35.577 -16.896 -22.903
129 "MD" 35.909 -13.172 -24.012
130 "MD" 37.581 -10.461 -24.022
131 "MD" 38.113 -7.203 -23.94
132 "MD" 38.662 -2.949 -23.677
133 "MD" 38.827 0.175 -24.529
134 "MD" 38.771 3.105 -23.335
135 "MD" 38.792 6.468 -23.814
136 "MD" 37.471 9.636 -24.237
137 "MD" 37.235 12.793 -24.895
138 "MD" 35.247 15.546 -25.02
139 "MD" 33.316 18.604 -23.992
140 "MD" 32.345 21.245 -22.796
141 "MD" 31.091 24.247 -22.334
142 "MD" 29.936 26.806 -21.238
143 "MD" 29.957 30.783 -21.692
144 "MD" 29.407 33.23 -20.278
145 "MD" 28.314 36.27 -19.782
146 "MD" 26.856 39.92 -21.272
147 "MD" 24.543 42.549 -22.046
148 "MD" 23.465 45.136 -22.361
149 "MD" 20.941 47.81 -20.371
150 "MD" 18.98 50.176 -20.585
151 "MD" 16.582 52.619 -19.727
152 "MD" 15.84 55.938 -18.443
153 "MD" 13.914 58.661 -18.056
154 "MD" 13.506 61.921 -17.763
155 "MD" 12.121 64.933 -17.817
156 "MD" 11.788 68.1 -19.309
157 "MD" 10.366 71.195 -19.763
158 "MD" 8.759 74.205 -20.349
159 "MD" 9.144 77.262 -21.196
160 "MD" 7.6 80.946 -21.363
161 "MD" 7.961 84.461 -20.648
162 "MD" 6.811 86.995 -21.583
163 "MD" 4.51 90.007 -21.233
164 "MD" 4.77 93.518 -22.022
165 "MD" 5.267 96.956 -23.269
166 "MD" 5.284 99.853 -24.239
167 "MD" 1.993 100.788 -26.999
-19 "MD" -6.802 102.621 -0.286
-18 "MD" -7.613 99.55 0.624
-17 "MD" -7.773 96.536 1.509
-16 "MD" -8.641 93.672 3.283
-15 "MD" -8.779 90.671 4.097
-14 "MD" -9.552 87.324 5.983
-13 "MD" -11.136 85.035 7.065
-12 "MD" -11.261 82.014 8.016
-11 "MD" -12.253 78.694 9.224
-10 "MD" -12.866 75.363 10.388
-9 "MD" -14.041 72.951 12.378
-8 "MD" -14.907 69.795 13.731
-7 "MD" -15.517 67.015 14.432
-6 "MD" -16.916 64.205 16.015
-5 "MD" -16.66 61.038 17.243
-4 "MD" -17.873 57.679 18.052
-3 "MD" -19.116 53.75 19.115
-2 "MD" -20.949 51.113 20.969
-1 "MD" -22.089 47.986 20.761
0 "MD" -23.645 45.509 20.263
1 "MD" -25.194 42.248 21.645
2 "MD" -26.608 39.286 21.166
3 "MD" -27.937 35.959 22.03
4 "MD" -28.469 32.615 22.802
5 "MD" -30.031 29.567 22.146
6 "MD" -30.979 26.603 23.03
7 "MD" -32.396 23.291 24.309
8 "MD" -34.593 21.057 24.565
9 "MD" -35.388 17.41 25.666
10 "MD" -36.483 14.276 25.983
11 "MD" -37.451 11.386 25.783
12 "MD" -37.104 8.739 24.057
13 "MD" -39.712 5.603 23.126
14 "MD" -39.742 2.446 22.01
15 "MD" -39.238 -1.161 21.543
16 "MD" -38.868 -4.097 21.486
17 "MD" -39.483 -7.396 19.733
18 "MD" -38.943 -10.635 18.65
19 "MD" -37.919 -13.661 17.752
20 "MD" -37.513 -18.012 18
21 "MD" -37.073 -20.912 16.773
22 "MD" -35.342 -23.83 15.904
23 "MD" -33.592 -26.497 15.853
24 "MD" -30.992 -28.154 15.453
25 "MD" -28.049 -30.408 14.709
26 "MD" -25.416 -32.815 14.051
27 "MD" -22.698 -34.708 14.026
28 "MD" -19.418 -36.479 13.329
29 "MD" -17.49 -39.131 13.667
30 "MD" -14.367 -41.925 14.736
31 "MD" -11.727 -43.214 15.336
32 "MD" -8.503 -44.907 15.185
33 "MD" -5.457 -46.876 14.617
34 "MD" -2.554 -45.106 14.49
35 "MD" 1.099 -44.793 13.942
36 "MD" 4.146 -42.81 14.089
37 "MD" 7.367 -42.703 14.613
38 "MD" 10.506 -40.777 13.424
39 "MD" 13.499 -39.424 13.676
40 "MD" 16.573 -37.291 13.381
41 "MD" 20.048 -36.114 13.144
42 "MD" 22.148 -33.598 11.665
43 "MD" 25.264 -32.042 12.492
44 "MD" 27.852 -30.363 11.668
45 "MD" 30.157 -28.047 10.793
46 "MD" 31.735 -25.36 10.236
47 "MD" 34.395 -23.487 10.678
48 "MD" 35.417 -19.862 9.214
49 "MD" 39.137 -17.452 8.544
50 "MD" 39.797 -13.706 9.042
51 "MD" 40.489 -10.798 9.835
52 "MD" 42.208 -8.138 8.355
53 "MD" 43.543 -4.966 6.887
54 "MD" 43.552 -1.751 6.07
55 "MD" 43.696 1.347 6.108
56 "MD" 42.845 4.685 6.398
57 "MD" 42.288 7.88 7.291
58 "MD" 42.262 11.743 6.596
59 "MD" 42.062 14.745 5.486
60 "MD" 39.224 17.734 4.719
61 "MD" 36.802 19.789 5.133
62 "MD" 35.649 22.973 3.562
63 "MD" 33.233 26.109 3.76
64 "MD" 29.693 27.551 3.111
65 "MD" 28.137 30.343 2.154
66 "MD" 25.302 31.891 2.112
67 "MD" 22.174 34.206 1.509
68 "MD" 19.057 36.317 2.779
69 "MD" 16.294 36.872 1.629
70 "MD" 12.513 37.216 1.551
71 "MD" 9.657 38.275 1.491
72 "MD" 6.882 39.145 -0.033
73 "MD" 3.556 39.925 0.819
74 "MD" 0.411 40.697 -0.285
75 "MD" -3.323 38.933 -0.423
76 "MD" -6.892 39.033 -2.349
77 "MD" -10.591 38.682 -1.901
78 "MD" -13.425 39.006 -0.692
79 "MD" -16.941 37.487 -0.266
80 "MD" -19.638 36.045 -0.654
81 "MD" -22.41 33.709 -1.227
82 "MD" -25.73 32.226 -0.61
83 "MD" -28.543 29.727 -1.599
84 "MD" -30.576 27.649 -2.522
85 "MD" -33.769 26.769 -2.663
86 "MD" -36.399 24.286 -3.183
87 "MD" -38.097 20.399 -3.886
88 "MD" -39.278 17.676 -4.776
89 "MD" -40.402 14.513 -4.535
90 "MD" -42.194 11.952 -5.047
91 "MD" -42.249 7.991 -5.075
92 "MD" -43.303 4.815 -6.308
93 "MD" -43.295 1.824 -7.493
94 "MD" -44.869 -0.655 -9.207
95 "MD" -46.363 -3.595 -10.473
96 "MD" -44.667 -6.321 -11.067
97 "MD" -41.256 -10.289 -10.427
98 "MD" -38.789 -12.264 -11.773
99 "MD" -37.319 -15.482 -11.57
100 "MD" -35.545 -18.163 -11.187
101 "MD" -34.465 -21.11 -11.283
102 "MD" -31.919 -24.148 -10.565
103 "MD" -30.604 -27.526 -10.777
104 "MD" -28.533 -30.002 -10.23
105 "MD" -25.712 -32.551 -9.928
106 "MD" -23.339 -34.281 -9.78
107 "MD" -20.747 -36.568 -9.885
108 "MD" -17.301 -37.648 -10.29
109 "MD" -13.289 -38.961 -10.702
110 "MD" -10.28 -41.02 -11.453
111 "MD" -6.514 -41.255 -11.222
112 "MD" -3.369 -41.168 -12.254
113 "MD" 0.19 -41.992 -11.84
114 "MD" 3.013 -41.472 -13.539
115 "MD" 6.64 -42.717 -13.988
116 "MD" 10.714 -42.456 -14.874
117 "MD" 13.299 -41.28 -13.799
118 "MD" 16.111 -39.517 -14.422
119 "MD" 19.515 -38.476 -13.798
120 "MD" 22.503 -36.147 -14.136
121 "MD" 24.966 -34.01 -14.852
122 "MD" 27.376 -32.098 -16.227
123 "MD" 29.863 -29.531 -16.372
124 "MD" 33.346 -28.137 -18.34
125 "MD" 35.144 -25.889 -20.277
126 "MD" 36.214 -23.69 -21.854
127 "MD" 37.966 -21.015 -23.769
128 "MD" 38.294 -17.604 -24.335
129 "MD" 39.003 -13.791 -24.12
130 "MD" 39.412 -11.332 -23.509
131 "MD" 39.36 -8.214 -23.633
132 "MD" 39.338 -4.72 -22.635
133 "MD" 39.316 -1.637 -23.657
134 "MD" 39.825 1.924 -23.494
135 "MD" 39.772 4.943 -24.204
136 "MD" 36.323 8.72 -24.76
137 "MD" 37.289 12.845 -25.072
138 "MD" 36.905 15.425 -24.988
139 "MD" 34.102 18.284 -24.608
140 "MD" 33.194 21.618 -23.634
141 "MD" 30.869 24.091 -23.829
142 "MD" 30.807 27.408 -21.999
143 "MD" 30.909 30.968 -20.779
144 "MD" 29.857 34.093 -20.647
145 "MD" 28.811 37.292 -20.306
146 "MD" 26.482 39.658 -21.736
147 "MD" 24.717 42.279 -22.146
148 "MD" 24.609 45.738 -22.486
149 "MD" 23.102 48.833 -22.593
150 "MD" 23.125 52.424 -23.516
151 "MD" 22.207 55.268 -23.557
152 "MD" 21.105 58.553 -24.357
153 "MD" 21.485 62.142 -24.1
154 "MD" 21.999 65.899 -24.852
155 "MD" 22.417 68.452 -24.753
156 "MD" 22.948 72.039 -24.703
157 "MD" 22.528 75.632 -25.036
158 "MD" 21.663 78.801 -24.872
159 "MD" 21.273 82.357 -25.449
160 "MD" 21.168 85.491 -25.722
161 "MD" 21.818 88.335 -24.913
162 "MD" 20.887 91.646 -24.245
163 "MD" 21.967 94.81 -23.476
164 "MD" 23.144 98.192 -22.811
165 "MD" 25.08 101.665 -23.135
166 "MD" 26.047 105.23 -23.608
167 "MD" 25.059 108.321 -25.211
-19 "MD" 4.326 101.385 22.941
-18 "MD" 1.751 99.564 22.207
-17 "MD" 0.535 96.137 21.07
-16 "MD" -1.267 93.435 19.967
-15 "MD" -3.29 90.268 20.027
-14 "MD" -5.607 87.97 20.03
-13 "MD" -6.15 84.99 18.907
-12 "MD" -8.847 82.689 17.54
-11 "MD" -10.001 79.38 17.98
-10 "MD" -11.707 76.368 18.324
-9 "MD" -14.118 73.34 17.704
-8 "MD" -15.318 70.556 17.812
-7 "MD" -16.749 67.419 17.756
-6 "MD" -18.205 65.043 17.027
-5 "MD" -19.99 61.711 16.999
-4 "MD" -20.583 58.441 17.488
-3 "MD" -21.99 55.814 18.807
-2 "MD" -22.809 53.003 19.941
-1 "MD" -23.821 49.451 19.156
0 "MD" -25.284 46.429 18.998
1 "MD" -25.952 42.972 19.799
2 "MD" -27.549 39.997 19.577
3 "MD" -27.465 36.889 20.872
4 "MD" -29.009 33.753 20.589
5 "MD" -30.047 30.008 19.508
6 "MD" -31.492 27.017 20.537
7 "MD" -32.414 24.275 22.587
8 "MD" -33.165 20.752 23.424
9 "MD" -34.077 18.035 25.021
10 "MD" -35.875 15.493 25.043
11 "MD" -37.757 12.688 25.772
12 "MD" -37.794 9.665 25.393
13 "MD" -39.004 6.655 24.529
14 "MD" -38.43 3.151 23.982
15 "MD" -38.333 -0.729 22.668
16 "MD" -38.489 -4.261 23.102
17 "MD" -39.083 -7.736 20.412
18 "MD" -38.76 -10.381 20.046
19 "MD" -37.519 -13.59 19.625
20 "MD" -37.632 -17.175 19.005
21 "MD" -38.155 -20.703 18.213
22 "MD" -35.689 -23.134 16.476
23 "MD" -35.479 -26.264 14.474
24 "MD" -33.14 -28.624 13.947
25 "MD" -30.182 -30.513 13.49
26 "MD" -26.839 -32.762 14.979
27 "MD" -24.174 -33.941 14.31
28 "MD" -21.782 -36.416 13.935
29 "MD" -19.061 -37.783 13.584
30 "MD" -16.206 -40.759 14.076
31 "MD" -13.065 -41.805 13.805
32 "MD" -9.814 -44.111 13.448
33 "MD" -6.743 -44.167 12.688
34 "MD" -3.547 -44.211 12.988
35 "MD" 0.32 -42.596 13.628
36 "MD" 3.057 -41.175 12.375
37 "MD" 6.811 -42.083 13.723
38 "MD" 9.596 -39.683 12.912
39 "MD" 12.679 -39.044 12.734
40 "MD" 16.151 -37.367 12.815
41 "MD" 19.456 -35.939 12.514
42 "MD" 21.968 -33.689 11.395
43 "MD" 24.952 -32.107 11.294
44 "MD" 26.478 -29.405 10.779
45 "MD" 28.961 -27.603 9.94
46 "MD" 31.441 -24.606 10.115
47 "MD" 34.871 -23.036 10.809
48 "MD" 35.819 -19.43 9.286
49 "MD" 38.692 -16.96 9.252
50 "MD" 39.697 -14.075 9.619
51 "MD" 40.67 -10.563 11.51
52 "MD" 41.943 -7.635 10.973
53 "MD" 43.585 -4.089 8.785
54 "MD" 43.384 -1.279 8.019
55 "MD" 43.063 1.824 6.685
56 "MD" 43.618 5.066 6.223
57 "MD" 42.131 8.066 6.973
58 "MD" 42.021 11.693 6.525
59 "MD" 41.255 14.863 5.888
60 "MD" 39.083 17.16 4.324
61 "MD" 36.188 19.841 4.267
62 "MD" 35.07 23.204 3.569
63 "MD" 33.252 25.881 2.739
64 "MD" 30.43 27.349 1.742
65 "MD" 28.287 30.86 0.525
66 "MD" 25.714 32.052 0.877
67 "MD" 22.451 33.121 1.263
68 "MD" 19.799 35.331 0.583
69 "MD" 16.434 36.186 0.229
70 "MD" 13.038 37.267 -0.162
71 "MD" 9.721 38.023 0.007
72 "MD" 6.383 38.344 -0.288
73 "MD" 2.595 39.476 0.225
74 "MD" -0.289 39.789 -0.852
75 "MD" -2.913 38.996 -1.603
76 "MD" -6.476 38.32 -2.844
77 "MD" -9.035 38.308 -2.414
78 "MD" -13.374 38.955 -1.617
79 "MD" -15.999 37.421 -2.165
80 "MD" -19.069 36.456 -2.046
81 "MD" -22.45 33.952 -2.786
82 "MD" -25.491 32.965 -2.27
83 "MD" -28.954 30.809 -3.169
84 "MD" -31.263 27.798 -2.908
85 "MD" -34.05 26.303 -3.003
86 "MD" -35.597 23.176 -3.468
87 "MD" -37.801 20.683 -4.319
88 "MD" -39.347 17.804 -3.786
89 "MD" -41.006 14.145 -3.978
90 "MD" -42.115 11.394 -4.148
91 "MD" -42.871 7.445 -4.894
92 "MD" -44.614 3.958 -5.457
93 "MD" -45.686 0.487 -5.389
94 "MD" -45.413 -2.415 -6.823
95 "MD" -45.818 -5.572 -8.22
96 "MD" -44.386 -8.268 -9.338
97 "MD" -41.215 -10.528 -10.237
98 "MD" -38.425 -12.701 -10.714
99 "MD" -37.136 -15.528 -10.98
100 "MD" -36.036 -18.724 -11.365
101 "MD" -34.873 -21.941 -12.048
102 "MD" -31.998 -24.917 -10.691
103 "MD" -30.379 -27.351 -11.302
104 "MD" -28.726 -30.442 -10.39
105 "MD" -25.368 -32.067 -11.05
106 "MD" -22.296 -33.235 -11.917
107 "MD" -19.529 -35.494 -11.895
108 "MD" -17.05 -36.949 -10.765
109 "MD" -13.792 -38.332 -11.485
110 "MD" -10.448 -40.57 -11.756
111 "MD" -6.739 -39.877 -12.639
112 "MD" -3.429 -40.304 -13.267
113 "MD" -0.416 -41.45 -12.374
114 "MD" 3.12 -41.271 -12.357
115 "MD" 7.442 -42.341 -13.268
116 "MD" 10.382 -41.423 -14.002
117 "MD" 12.783 -39.712 -13.6
118 "MD" 15.757 -38.656 -14.758
119 "MD" 19.343 -37.962 -14.683
120 "MD" 22.578 -36.2 -15.365
121 "MD" 23.991 -33.427 -16.226
122 "MD" 26.548 -31.726 -18.222
123 "MD" 28.821 -29.651 -17.853
124 "MD" 32.084 -28.115 -19.496
125 "MD" 33.403 -25.536 -21.513
126 "MD" 35.695 -23.598 -23.279
127 "MD" 37.715 -21.077 -24.239
128 "MD" 38.216 -17.931 -24.026
129 "MD" 39.49 -14.707 -22.863
130 "MD" 39.489 -11.474 -23.067
131 "MD" 40.364 -8.731 -23.227
132 "MD" 40.603 -4.858 -21.836
133 "MD" 40.604 -1.895 -21.651
134 "MD" 41.254 2.249 -21.948
135 "MD" 40.327 5.593 -23.049
136 "MD" 39.868 8.382 -22.917
137 "MD" 38.674 11.043 -24.246
138 "MD" 37.59 13.793 -25.361
139 "MD" 35.63 16.609 -24.624
140 "MD" 34.895 19.681 -23.524
141 "MD" 33.802 22.843 -23.846
142 "MD" 31.738 25.313 -22.991
143 "MD" 31.204 28.633 -22.283
144 "MD" 30.676 31.525 -22.529
145 "MD" 30.546 35.478 -23.465
146 "MD" 30.397 38.6 -24.565
147 "MD" 27.466 41.204 -24.731
148 "MD" 27.782 45.051 -25.371
149 "MD" 25.483 48.144 -25.551
150 "MD" 25.563 51.124 -25.978
151 "MD" 23.628 53.729 -27.092
152 "MD" 23.645 57.72 -27.343
153 "MD" 23.996 61.849 -26.135
154 "MD" 23.83 65.012 -25.594
155 "MD" 23.036 67.712 -27.386
156 "MD" 23.023 70.853 -26.711
157 "MD" 23.329 74.235 -28.505
158 "MD" 23.699 77.32 -30.152
159 "MD" 23.268 81.115 -29.255
160 "MD" 22.235 84.094 -29.962
161 "MD" 22.981 87.494 -31.186
162 "MD" 22.716 90.49 -30.616
163 "MD" 22.114 93.888 -31.367
164 "MD" 21.594 97.456 -31.34
165 "MD" 21.224 101.184 -32.197
166 "MD" 19.992 103.972 -33.909
167 "MD" 16.357 104.616 -35.509
-19 "MD" 5.035 101.499 22.623
-18 "MD" 4.065 98.401 22.374
-17 "MD" 2.342 94.72 22.353
-16 "MD" 0.864 91.928 22.607
-15 "MD" -0.697 89.49 23.393
-14 "MD" -2.27 86.105 23.17
-13 "MD" -5.246 84.18 22.794
-12 "MD" -5.914 80.402 23.29
-11 "MD" -7.289 77.392 23.154
-10 "MD" -9.184 74.532 23.687
-9 "MD" -11.482 71.737 22.972
-8 "MD" -12.533 68.64 23.114
-7 "MD" -13.433 66.266 22.633
-6 "MD" -15.2 63.031 22.318
-5 "MD" -16.399 59.946 22.57
-4 "MD" -17.06 56.584 22.549
-3 "MD" -18.267 53.31 22.681
-2 "MD" -20.522 50.405 23.061
-1 "MD" -22.828 48.035 23.091
0 "MD" -24.274 45.603 21.863
1 "MD" -25.711 42.725 22.416
2 "MD" -27.469 39.73 21.096
3 "MD" -29.286 36.364 21.062
4 "MD" -29.81 33.219 21.585
5 "MD" -31.337 30.216 21.49
6 "MD" -32.069 26.753 22.266
7 "MD" -32.985 23.826 23.794
8 "MD" -34.884 21.215 24.218
9 "MD" -34.509 18.053 25.089
10 "MD" -34.917 14.837 24.958
11 "MD" -36.392 11.624 25.062
12 "MD" -36.402 8.78 23.956
13 "MD" -38.169 5.676 22.8
14 "MD" -38.405 2.677 21.617
15 "MD" -39.076 -1.039 21.683
16 "MD" -38.881 -3.97 21.082
17 "MD" -38.15 -6.734 19.624
18 "MD" -38.646 -10.644 19.263
19 "MD" -37.833 -13.784 17.713
20 "MD" -37.429 -16.854 18.205
21 "MD" -36.86 -19.622 17.404
22 "MD" -35.467 -21.881 17.329
23 "MD" -34.389 -25.687 16.929
24 "MD" -30.983 -27.77 14.29
25 "MD" -28.556 -29.637 14.401
26 "MD" -26.321 -32.199 13.93
27 "MD" -23.343 -34.012 13.556
28 "MD" -21.156 -37.766 13.042
29 "MD" -18.366 -38.874 13.765
30 "MD" -15.538 -41.173 14.321
31 "MD" -12.94 -43.226 14.309
32 "MD" -9.896 -45.066 13.727
33 "MD" -6.307 -44.281 12.968
34 "MD" -2.712 -45.032 13.091
35 "MD" -0.272 -43.938 12.818
36 "MD" 2.905 -42.202 12.544
37 "MD" 6.508 -42.681 13.38
38 "MD" 9.218 -41.251 12.92
39 "MD" 11.892 -39.65 12.827
40 "MD" 15.88 -38.352 13.057
41 "MD" 19.288 -37.274 12.625
42 "MD" 22.021 -35.493 12.534
43 "MD" 25.238 -33.921 11.906
44 "MD" 27.403 -30.271 12.035
45 "MD" 29.311 -27.591 11.839
46 "MD" 31.232 -25.631 11.181
47 "MD" 33.972 -23.521 11.802
48 "MD" 35.405 -19.677 10.277
49 "MD" 38.478 -17.909 9.792
50 "MD" 39.011 -15.032 9.742
51 "MD" 39.804 -11.258 10.733
52 "MD" 41.141 -8.069 9.732
53 "MD" 42.032 -4.954 7.521
54 "MD" 43.06 -2.079 5.786
55 "MD" 42.49 0.999 5.664
56 "MD" 42.125 3.836 6.359
57 "MD" 41.642 7.41 6.974
58 "MD" 41.35 11.649 6.252
59 "MD" 40.335 14.408 6.017
60 "MD" 38.925 17.228 4.289
61 "MD" 36.306 19.784 4.868
62 "MD" 34.951 22.993 4.47
63 "MD" 32.885 25.802 3.807
64 "MD" 29.796 27.929 3.246
65 "MD" 27.991 29.498 1.812
66 "MD" 25.486 31.609 1.8
67 "MD" 22.684 33.609 1.177
68 "MD" 19.896 36.182 2.112
69 "MD" 16.822 36.023 -0.183
70 "MD" 13.807 37.502 0.271
71 "MD" 10.441 38.15 0.063
72 "MD" 6.682 39.974 -0.524
73 "MD" 2.773 40.364 -0.252
74 "MD" 0.08 39.547 -0.536
75 "MD" -3.234 39.002 -0.633
76 "MD" -6.281 37.394 -1.76
77 "MD" -10.075 38.331 -1.401
78 "MD" -13.972 39.07 -2.681
79 "MD" -17.555 39.037 -2.04
80 "MD" -19.77 36.729 -2.018
81 "MD" -22.96 34.251 -2.759
82 "MD" -25.588 32.571 -2.182
83 "MD" -28.364 29.826 -2.429
84 "MD" -30.869 28.308 -3.087
85 "MD" -33.662 26.957 -4.044
86 "MD" -35.565 23.417 -3.077
87 "MD" -37.937 20.792 -4.431
88 "MD" -39.484 17.655 -4.519
89 "MD" -40.234 13.969 -4.095
90 "MD" -41.731 10.799 -3.457
91 "MD" -42.325 7.417 -3.602
92 "MD" -43.506 3.644 -3.06
93 "MD" -43.495 0.926 -4.952
94 "MD" -43.85 -1.439 -6.554
95 "MD" -44.437 -4.883 -7.406
96 "MD" -42.885 -7.815 -9.395
97 "MD" -40.707 -10.745 -9.001
98 "MD" -39.5 -13.476 -9.723
99 "MD" -38.453 -16.286 -9.035
100 "MD" -35.61 -18.414 -9.382
101 "MD" -34.169 -21.688 -10.597
102 "MD" -32.141 -24.502 -10.236
103 "MD" -30.498 -27.485 -10.722
104 "MD" -28.803 -30.116 -9.407
105 "MD" -25.485 -31.778 -9.689
106 "MD" -22.978 -32.615 -10.435
107 "MD" -20.437 -35.403 -11.192
108 "MD" -17.836 -36.893 -10.142
109 "MD" -14.699 -38.302 -10.86
110 "MD" -11.323 -41.261 -11.565
111 "MD" -7.33 -40.405 -12.201
112 "MD" -5.026 -40.746 -14.003
113 "MD" -1.922 -41.543 -13.653
114 "MD" 1.706 -41.814 -14.816
115 "MD" 5.798 -43.009 -15.686
116 "MD" 9.455 -43.174 -16.605
117 "MD" 12.111 -41.831 -15.36
118 "MD" 14.788 -40.071 -15.3
119 "MD" 18.421 -38.017 -15.772
120 "MD" 21.897 -37.419 -15.746
121 "MD" 23.263 -34.336 -15.674
122 "MD" 26.106 -32.594 -17.159
123 "MD" 28.575 -31.156 -18.868
124 "MD" 31.845 -29.622 -18.572
125 "MD" 33.812 -26.479 -18.315
126 "MD" 36.307 -24.008 -19.443
127 "MD" 37.959 -20.976 -21.198
128 "MD" 37.523 -17.172 -21.663
129 "MD" 38.83 -13.835 -21.535
130 "MD" 39.245 -11.269 -21.633
131 "MD" 39.243 -8.05 -22.275
132 "MD" 40.499 -4.772 -22.229
133 "MD" 40.26 -1.437 -23.774
134 "MD" 40.932 1.972 -22.933
135 "MD" 41 5.421 -23.765
136 "MD" 39.845 8.417 -23.554
137 "MD" 40.105 11.213 -23.696
138 "MD" 38.684 14.502 -23.859
139 "MD" 36.144 17.643 -23.279
140 "MD" 34.674 20.531 -22.265
141 "MD" 33.553 23.241 -23.041
142 "MD" 32.582 27.177 -21.863
143 "MD" 32.196 30.433 -20.83
144 "MD" 30.066 32.852 -21.215
145 "MD" 29.55 37.314 -21.941
146 "MD" 28.157 40.852 -22.456
147 "MD" 25.306 43.79 -22.895
148 "MD" 25.557 47.367 -24.435
149 "MD" 24.819 50.448 -23.56
150 "MD" 23.573 53.944 -24.734
151 "MD" 22.614 57.092 -23.638
152 "MD" 21.517 60.641 -23.565
153 "MD" 19.964 63.235 -24.001
154 "MD" 19.42 66.571 -23.585
155 "MD" 17.692 69.369 -24.098
156 "MD" 17.41 72.905 -23.274
157 "MD" 15.706 75.531 -23.552
158 "MD" 13.69 78.347 -23.154
159 "MD" 11.741 81.131 -23.255
160 "MD" 10.895 84.176 -22.403
161 "MD" 8.305 86.648 -22.88
162 "MD" 6.849 89.239 -22.977
163 "MD" 5.37 92.024 -23.829
164 "MD" 5.003 96.003 -23.393
165 "MD" 2.879 98.813 -25.237
166 "MD" 4.253 102.341 -16.218
167 "MD" 3.922 102.543 -16.17
-19 "MD" 16.686 92.191 16.416
-18 "MD" 14.576 89.844 16.391
-17 "MD" 13.825 86.804 15.623
-16 "MD" 12.448 83.462 16.1
-15 "MD" 10.772 81.166 15.948
-14 "MD" 8.346 78.243 15.893
-13 "MD" 6.747 75.777 16.002
-12 "MD" 4.971 73.013 16.463
-11 "MD" 1.246 70.956 16.19
-10 "MD" -2.001 69.145 15.851
-9 "MD" -5.025 66.693 15.506
-8 "MD" -6.73 63.854 15.817
-7 "MD" -9.301 62.044 16.393
-6 "MD" -11.029 59.078 17.13
-5 "MD" -12.672 56.467 17.607
-4 "MD" -14.113 53.448 18.42
-3 "MD" -15.837 50.881 19.835
-2 "MD" -17.659 48.679 21.083
-1 "MD" -20.134 46.233 20.337
0 "MD" -22.722 44.327 19.81
1 "MD" -25.619 42.818 20.824
2 "MD" -27.386 40.102 20.343
3 "MD" -28.093 36.252 21.229
4 "MD" -29.684 33.202 20.544
5 "MD" -30.715 30.489 21.244
6 "MD" -31.415 27.401 20.95
7 "MD" -33.077 24.523 21.918
8 "MD" -35.066 21.502 23.002
9 "MD" -36.49 18.622 22.972
10 "MD" -37.189 15.595 24.546
11 "MD" -38.658 12.209 24.229
12 "MD" -38.025 9.355 22.903
13 "MD" -39.429 6.27 22.265
14 "MD" -38.872 3.079 21.827
15 "MD" -39.583 -0.641 21.248
16 "MD" -38.758 -4.002 19.755
17 "MD" -39.888 -7.452 19.412
18 "MD" -39.174 -10.357 18.922
19 "MD" -38.004 -13.013 18.274
20 "MD" -37.555 -16.598 17.382
21 "MD" -37.323 -20.543 17.221
22 "MD" -36.261 -23.161 15.34
23 "MD" -33.397 -25.776 14.943
24 "MD" -30.993 -27.766 13.71
25 "MD" -28.764 -30.213 13.443
26 "MD" -26.751 -32.817 14.781
27 "MD" -23.629 -34.618 13.779
28 "MD" -21.51 -36.663 14.106
29 "MD" -18.325 -38.38 14.466
30 "MD" -15.38 -40.888 15.557
31 "MD" -12.65 -42.585 14.63
32 "MD" -10.055 -44.498 14.245
33 "MD" -6.318 -44.883 13.822
34 "MD" -2.977 -44.263 13.303
35 "MD" -0.126 -43.634 12.858
36 "MD" 3.128 -41.987 12.371
37 "MD" 6.872 -42.142 12.569
38 "MD" 9.32 -40.9 12.198
39 "MD" 12.28 -39.538 11.406
40 "MD" 16.071 -38.057 11.565
41 "MD" 19.494 -37.119 11.354
42 "MD" 21.765 -34.779 10.847
43 "MD" 25.019 -33.647 11.144
44 "MD" 26.951 -30.087 11.257
45 "MD" 29.495 -28.062 10.338
46 "MD" 30.797 -25.378 10.477
47 "MD" 33.86 -24.337 11.006
48 "MD" 36.366 -20.781 9.498
49 "MD" 38.71 -18.524 8.743
50 "MD" 38.931 -14.707 8.659
51 "MD" 39.401 -11.613 9.406
52 "MD" 41.396 -8.783 8.251
53 "MD" 43.033 -5.139 7.023
54 "MD" 43.75 -2.013 5.893
55 "MD" 43.935 0.994 4.999
56 "MD" 42.978 3.683 5.967
57 "MD" 42.546 7.39 5.128
58 "MD" 42.549 11.891 5.269
59 "MD" 41.339 15.099 5.366
60 "MD" 39.27 17.19 4.935
61 "MD" 36.891 19.845 5.39
62 "MD" 35.914 23.277 4.777
63 "MD" 33.839 25.782 4.268
64 "MD" 30.575 27.336 3.345
65 "MD" 28.409 29.382 2.544
66 "MD" 25.76 31.195 3.151
67 "MD" 22.741 33.689 2.246
68 "MD" 20.227 36.189 2.797
69 "MD" 17.151 36.581 1.789
70 "MD" 13.553 37.573 1.68
71 "MD" 9.74 38.451 1.605
72 "MD" 6.456 39.058 1.259
73 "MD" 3.196 38.352 -0.07
74 "MD" 0.075 40.968 -0.888
75 "MD" -3.009 40.32 -1.473
76 "MD" -6.41 38.856 -2.158
77 "MD" -9.342 38.466 -0.775
78 "MD" -12.751 38.696 -0.707
79 "MD" -15.909 36.448 -0.851
80 "MD" -19.447 36.698 -2.316
81 "MD" -22.27 33.92 -2.58
82 "MD" -25.393 32.473 -1.589
83 "MD" -27.596 29.563 -2.925
84 "MD" -30.158 27.102 -2.825
85 "MD" -33.014 26.576 -3.815
86 "MD" -35.495 23.71 -3.771
87 "MD" -38.238 21.323 -4.071
88 "MD" -39.233 17.424 -4.714
89 "MD" -41.285 14.574 -4.43
90 "MD" -41.939 11.206 -4.524
91 "MD" -41.91 8.144 -4.97
92 "MD" -42.974 4.648 -5.512
93 "MD" -43.957 2.099 -5.92
94 "MD" -44.783 -1.304 -6.471
95 "MD" -44.108 -4.38 -7.622
96 "MD" -42.85 -7.263 -9.804
97 "MD" -40.748 -10.527 -9.738
98 "MD" -38.193 -13.114 -10.237
99 "MD" -37.651 -16.1 -10.119
100 "MD" -35.305 -18.502 -10.77
101 "MD" -34.815 -21.53 -11.913
102 "MD" -32.126 -24.357 -11.583
103 "MD" -30.622 -27.638 -11.555
104 "MD" -28.814 -30.493 -11.588
105 "MD" -25.493 -32.005 -11.331
106 "MD" -22.788 -34.298 -11.008
107 "MD" -21.054 -36.888 -10.744
108 "MD" -17.02 -37.743 -10.026
109 "MD" -13.788 -39.287 -10.289
110 "MD" -10.731 -41.766 -11.144
111 "MD" -7.36 -40.801 -11.805
112 "MD" -4.731 -40.682 -13.514
113 "MD" -1.312 -41.77 -13.743
114 "MD" 2.184 -42.4 -13.896
115 "MD" 5.709 -43.051 -14.914
116 "MD" 9.269 -42.502 -16.098
117 "MD" 12.032 -40.99 -15.098
118 "MD" 14.933 -40.084 -15.184
119 "MD" 18.392 -38.358 -15.551
120 "MD" 21.574 -37.38 -15.951
121 "MD" 23.532 -34.536 -16.327
122 "MD" 26.001 -32.27 -17.683
123 "MD" 28.47 -30.974 -17.708
124 "MD" 30.885 -28.341 -18.337
125 "MD" 33.223 -26.523 -18.621
126 "MD" 35.741 -24.19 -19.445
127 "MD" 36.728 -21.052 -20.477
128 "MD" 36.238 -17.139 -21.703
129 "MD" 37.622 -14.253 -21.342
130 "MD" 39.253 -11.822 -20.76
131 "MD" 39.107 -8.125 -21.538
132 "MD" 39.882 -4.932 -21.555
133 "MD" 39.294 -1.955 -22.303
134 "MD" 40.084 1.301 -22.117
135 "MD" 41.34 5.038 -22.765
136 "MD" 40.718 8.125 -22.247
137 "MD" 39.334 11.17 -21.965
138 "MD" 38.013 13.637 -22.674
139 "MD" 35.643 16.825 -22.147
140 "MD" 35.053 20.174 -21.162
141 "MD" 32.781 22.518 -21.825
142 "MD" 32.384 26.136 -21.923
143 "MD" 31.547 29.445 -20.515
144 "MD" 30.445 32.72 -21.002
145 "MD" 29.089 35.775 -21.178
146 "MD" 27.702 39.353 -21.198
147 "MD" 25.106 41.375 -20.868
148 "MD" 25.769 44.934 -22.031
149 "MD" 24.329 48.568 -21.315
150 "MD" 22.887 51.302 -23.101
151 "MD" 22.986 54.535 -22.968
152 "MD" 21.321 57.415 -23.3
153 "MD" 21.391 61.445 -22.55
154 "MD" 21.2 64.837 -22.698
155 "MD" 20.062 67.394 -24.332
156 "MD" 19.224 70.039 -25.678
157 "MD" 18.5 73.449 -27.998
158 "MD" 15.829 76.396 -27.521
159 "MD" 14.573 79.212 -29.639
160 "MD" 13.608 82.339 -29.023
161 "MD" 11.719 84.836 -29.13
162 "MD" 9.029 87.198 -29.587
163 "MD" 7.532 90.115 -29.375
164 "MD" 6.394 93.642 -29.901
165 "MD" 5.144 96.733 -30.109
166 "MD" 1.753 101.553 -21.396
167 "MD" 3.988 103.722 -22.525
-19 "MD" 29.349 75.333 12.049
-18 "MD" 25.91 74.36 12.144
-17 "MD" 22.731 72.782 12.368
-16 "MD" 20.256 70.832 12.945
-15 "MD" 17.337 70.059 14.452
-14 "MD" 14.901 67.451 14.362
-13 "MD" 10.981 66.957 15.14
-12 "MD" 9.06 65.625 16.256
-11 "MD" 6.674 64.082 18.049
-10 "MD" 3.354 62.427 18.104
-9 "MD" 0.382 61.222 17.83
-8 "MD" -1.651 58.951 17.973
-7 "MD" -4.71 57.85 17.595
-6 "MD" -8.142 56.754 17.393
-5 "MD" -10.302 54.289 18.234
-4 "MD" -12.78 52.314 19.099
-3 "MD" -14.93 50.344 19.797
-2 "MD" -18.047 49.035 20.962
-1 "MD" -20.164 46.355 20.772
0 "MD" -22.606 44.242 21.498
1 "MD" -25.786 42.246 21.343
2 "MD" -27.875 39.907 21.174
3 "MD" -28.2 36.011 21.683
4 "MD" -30.217 33.546 21.139
5 "MD" -31.373 30.88 21.844
6 "MD" -31.618 27.409 21.79
7 "MD" -33.097 24.086 23.287
8 "MD" -35.243 21.156 23.213
9 "MD" -35.791 18.207 24.585
10 "MD" -36.429 14.983 25.844
11 "MD" -38.403 12.438 25.151
12 "MD" -37.145 9.041 22.743
13 "MD" -40.16 6.061 22.435
14 "MD" -39.352 3.217 21.949
15 "MD" -39.374 -0.486 21.871
16 "MD" -39.027 -3.784 20.475
17 "MD" -39.259 -7.075 19.445
18 "MD" -38.92 -9.951 18.813
19 "MD" -37.769 -13.295 17.656
20 "MD" -37.711 -16.61 17.142
21 "MD" -37.584 -20.209 16.584
22 "MD" -36.633 -23.371 15.245
23 "MD" -33.756 -25.912 14.92
24 "MD" -31.481 -27.022 13.795
25 "MD" -29.515 -29.558 12.623
26 "MD" -26.713 -32.704 13.317
27 "MD" -24.041 -34.106 12.398
28 "MD" -21.89 -36.519 12.03
29 "MD" -19.387 -39.324 12.539
30 "MD" -16.222 -41.085 13.592
31 "MD" -13.069 -42.103 12.787
32 "MD" -10.464 -44.154 12.994
33 "MD" -6.962 -44.136 12.208
34 "MD" -3.446 -42.577 12.833
35 "MD" 0.019 -43.654 12.995
36 "MD" 2.889 -41.937 12.618
37 "MD" 6.162 -42.287 13.393
38 "MD" 9.703 -41.027 12.859
39 "MD" 12.279 -39.625 12.302
40 "MD" 15.83 -37.967 12.232
41 "MD" 19.284 -36.843 12.384
42 "MD" 21.588 -34.635 11.829
43 "MD" 24.173 -32.514 11.567
44 "MD" 26.94 -30.21 12.056
45 "MD" 29.135 -27.871 11.236
46 "MD" 31.326 -25.43 10.678
47 "MD" 34.36 -23.556 11.172
48 "MD" 36.743 -20.799 9.607
49 "MD" 37.907 -18.082 9.905
50 "MD" 38.863 -13.693 8.809
51 "MD" 40.332 -10.878 8.298
52 "MD" 42.819 -8.106 8.134
53 "MD" 44.252 -4.787 6.901
54 "MD" 43.475 -1.393 6.106
55 "MD" 43.927 2.04 5.366
56 "MD" 43.017 5.086 5.749
57 "MD" 41.997 7.971 6.841
58 "MD" 42.629 11.526 5.797
59 "MD" 41.518 15.081 4.741
60 "MD" 39.294 17.686 3.357
61 "MD" 36.555 19.959 4.84
62 "MD" 34.853 23.016 3.685
63 "MD" 32.928 25.847 3.901
64 "MD" 30.011 27.207 2.961
65 "MD" 27.52 29.141 1.636
66 "MD" 25.142 32.052 0.651
67 "MD" 22.588 33.48 0.751
68 "MD" 20.243 36.251 2.555
69 "MD" 16.262 35.947 0.71
70 "MD" 13.383 37.796 0.264
71 "MD" 9.415 38.705 0.833
72 "MD" 6.29 39.004 -0.209
73 "MD" 2.576 39.931 0.585
74 "MD" -0.634 40.043 0.073
75 "MD" -3.987 39.358 -0.997
76 "MD" -7.367 38.844 -2.08
77 "MD" -10.415 38.505 -0.699
78 "MD" -13.637 38.83 -0.179
79 "MD" -16.676 36.777 -1.041
80 "MD" -20.744 36.649 -2.025
81 "MD" -23.097 33.714 -1.306
82 "MD" -25.913 32.576 -1.224
83 "MD" -28.764 30.382 -2.036
84 "MD" -31.391 28.078 -2.908
85 "MD" -33.602 25.97 -3.286
86 "MD" -34.849 23.048 -2.356
87 "MD" -36.933 20.404 -3.34
88 "MD" -39.073 16.798 -4.078
89 "MD" -40.625 14.339 -4.251
90 "MD" -42.225 11.192 -4.436
91 "MD" -42.828 7.986 -4.296
92 "MD" -44.355 4.082 -4.437
93 "MD" -45.566 1.243 -4.647
94 "MD" -45.123 -1.329 -7.077
95 "MD" -46.02 -4.657 -8.162
96 "MD" -44.304 -7.472 -9.321
97 "MD" -41.978 -10.264 -8.549
98 "MD" -39 -12.573 -9.332
99 "MD" -38.646 -16.106 -9.163
100 "MD" -36.004 -17.964 -10.243
101 "MD" -35.231 -21.342 -11.611
102 "MD" -32.347 -24.528 -10.855
103 "MD" -30.178 -26.678 -11.848
104 "MD" -28.721 -29.539 -11.195
105 "MD" -25.099 -31.355 -11.167
106 "MD" -22.37 -33.034 -10.47
107 "MD" -19.958 -35.532 -10.81
108 "MD" -17.027 -37.027 -10.136
109 "MD" -13.396 -38.592 -11.069
110 "MD" -10.269 -41.244 -11.231
111 "MD" -6.532 -40.549 -11.895
112 "MD" -3.617 -39.774 -12.158
113 "MD" -0.747 -41.056 -13.057
114 "MD" 2.454 -41.13 -14.26
115 "MD" 5.925 -43.363 -14.835
116 "MD" 8.903 -43.373 -16.001
117 "MD" 12.297 -42.389 -14.995
118 "MD" 15.463 -41.968 -15.995
119 "MD" 18.44 -41.019 -16.112
120 "MD" 22.132 -40.143 -16.574
121 "MD" 24.446 -36.37 -16.346
122 "MD" 27.071 -34.737 -18.054
123 "MD" 29.03 -32.438 -17.546
124 "MD" 32.077 -30.309 -18.66
125 "MD" 33.635 -27.601 -19.561
126 "MD" 35.943 -25.03 -21.397
127 "MD" 37.57 -22.721 -22.378
128 "MD" 37.388 -18.141 -22.419
129 "MD" 36.851 -14.204 -23.213
130 "MD" 38.567 -11.653 -23.127
131 "MD" 39.85 -8.6 -22.67
132 "MD" 40.113 -5.025 -22.326
133 "MD" 40.105 -1.903 -23.251
134 "MD" 40.516 1.694 -21.906
135 "MD" 40.848 5.185 -22.245
136 "MD" 39.534 7.998 -22.094
137 "MD" 39.013 10.782 -22.633
138 "MD" 37.386 13.357 -22.252
139 "MD" 35.26 16.871 -21.683
140 "MD" 34.553 20.022 -21.059
141 "MD" 32.558 22.855 -22.471
142 "MD" 31.194 25.702 -22.269
143 "MD" 30.068 29.17 -22.028
144 "MD" 29.118 32.407 -22.512
145 "MD" 28.207 35.712 -22.805
146 "MD" 25.753 37.61 -23.529
147 "MD" 23.102 39.584 -23.36
148 "MD" 22.253 42.737 -25.388
149 "MD" 20.758 45.661 -25.722
150 "MD" 18.512 48.19 -27.286
151 "MD" 17.775 51.303 -26.422
152 "MD" 16.938 54.132 -26.786
153 "MD" 16.665 58.339 -25.641
154 "MD" 16.515 61.479 -25.358
155 "MD" 16.152 64.269 -27.945
156 "MD" 16.084 67.873 -28.951
157 "MD" 14.416 70.391 -30.339
158 "MD" 11.968 72.353 -31.663
159 "MD" 10.706 74.719 -33.094
160 "MD" 8.327 77.783 -32.019
161 "MD" 5.961 79.465 -32.612
162 "MD" 3.863 81.829 -33.016
163 "MD" 1.603 85.076 -32.82
164 "MD" -0.349 87.933 -33.058
165 "MD" -2.368 90.074 -33.841
166 "MD" -5.758 87.524 -23.896
167 "MD" -6.186 86.853 -23.593
-19 "MD" 30.514 63.572 21.846
-18 "MD" 27.449 62.882 21.615
-17 "MD" 23.944 61.442 21.888
-16 "MD" 20.515 61.155 22.296
-15 "MD" 17.324 61.243 22.597
-14 "MD" 13.966 61.342 22.173
-13 "MD" 10.543 62.066 22.63
-12 "MD" 7.656 62.582 23.065
-11 "MD" 3.887 62.661 23.922
-10 "MD" 0.808 62.601 22.43
-9 "MD" -2.176 62.546 21.812
-8 "MD" -4.786 61.303 20.144
-7 "MD" -7.687 59.663 18.936
-6 "MD" -11.152 58.858 18.469
-5 "MD" -13.34 56.583 19.345
-4 "MD" -15.944 54.422 18.848
-3 "MD" -18.522 51.779 18.815
-2 "MD" -21.308 50.071 19.507
-1 "MD" -23.107 46.965 18.896
0 "MD" -25.73 45.364 19.056
1 "MD" -28.635 43.128 19.689
2 "MD" -30.041 40.841 19.779
3 "MD" -29.854 37.439 20.994
4 "MD" -31.438 33.978 20.521
5 "MD" -31.885 30.567 21.19
6 "MD" -32.597 27.227 21.741
7 "MD" -33.614 23.869 22.752
8 "MD" -34.55 20.571 24.395
9 "MD" -36.134 18.096 23.745
10 "MD" -37.062 15.093 25.065
11 "MD" -38.453 11.903 24.537
12 "MD" -37.466 9.047 22.953
13 "MD" -39.59 6.314 22.017
14 "MD" -38.943 2.881 21.694
15 "MD" -39.031 -1.264 21.319
16 "MD" -39.003 -4.41 21.213
17 "MD" -39.28 -7.754 19.338
18 "MD" -39.049 -10.923 18.585
19 "MD" -37.361 -13.936 18.185
20 "MD" -36.387 -17.048 18.227
21 "MD" -36.483 -19.931 16.132
22 "MD" -35.857 -23.285 13.926
23 "MD" -33.742 -26.045 13.343
24 "MD" -32.905 -29.114 12.36
25 "MD" -29.268 -30.674 12.197
26 "MD" -26.782 -32.766 13.49
27 "MD" -23.809 -34.231 12.605
28 "MD" -21.84 -37.727 12.53
29 "MD" -19.358 -38.995 12.91
30 "MD" -16.386 -41.105 12.799
31 "MD" -13.449 -42.873 13.225
32 "MD" -10.562 -45.094 13.215
33 "MD" -6.815 -45.187 12.793
34 "MD" -3.393 -43.707 13.46
35 "MD" -0.079 -43.554 13.029
36 "MD" 2.518 -41.956 12.314
37 "MD" 5.941 -42.162 12.096
38 "MD" 9.204 -41.031 11.935
39 "MD" 12.133 -39.655 11.84
40 "MD" 15.965 -38.596 12.37
41 "MD" 19.48 -37.086 12.527
42 "MD" 21.648 -35.14 11.974
43 "MD" 24.568 -33.661 11.56
44 "MD" 26.561 -30.908 11.535
45 "MD" 29.001 -28.421 10.459
46 "MD" 30.808 -25.945 10.046
47 "MD" 33.537 -24.306 10.958
48 "MD" 35.736 -21.503 9.349
49 "MD" 38.027 -18.979 8.965
50 "MD" 38.864 -14.737 8.563
51 "MD" 40.521 -12.162 8.098
52 "MD" 42.881 -9.134 8.404
53 "MD" 44.052 -5.891 6.921
54 "MD" 42.936 -2.238 6.503
55 "MD" 43.517 0.656 6.433
56 "MD" 43.335 4.013 5.46
57 "MD" 42.79 7.371 5.585
58 "MD" 42.573 11.268 4.727
59 "MD" 42.224 14.912 4.058
60 "MD" 39.171 17.265 4.188
61 "MD" 36.802 19.484 4.904
62 "MD" 35.985 22.733 4.258
63 "MD" 33.754 24.885 3.702
64 "MD" 30.202 26.65 2.597
65 "MD" 28.507 29.703 1.766
66 "MD" 25.628 31.358 2.067
67 "MD" 23.268 33.234 1.273
68 "MD" 20.712 35.956 2.265
69 "MD" 17.159 36.22 1.325
70 "MD" 15.011 37.93 0.742
71 "MD" 11.318 38.693 0.851
72 "MD" 7.893 39.994 -0.05
73 "MD" 4.168 40.315 0.302
74 "MD" 0.951 40.524 -0.381
75 "MD" -2.648 38.163 -0.009
76 "MD" -5.815 38.327 -1.113
77 "MD" -8.971 38.5 -0.883
78 "MD" -12.931 38.573 -1.543
79 "MD" -16.651 36.424 -1.398
80 "MD" -20.509 36.551 -2.176
81 "MD" -22.628 33.836 -1.325
82 "MD" -25.693 32.231 -1.221
83 "MD" -28.382 30.16 -1.446
84 "MD" -30.7 27.734 -2.288
85 "MD" -33.184 26.305 -2.933
86 "MD" -35.292 24.094 -3.371
87 "MD" -37.103 20.562 -3.67
88 "MD" -38.772 17.337 -3.808
89 "MD" -40.086 14.299 -3.434
90 "MD" -42.218 11.481 -4.193
91 "MD" -42.583 8.221 -4.066
92 "MD" -44.746 5.122 -4.079
93 "MD" -44.859 2.042 -5.392
94 "MD" -44.699 -1.097 -6.812
95 "MD" -44.578 -4.623 -6.934
96 "MD" -43.637 -7.061 -9.048
97 "MD" -40.8 -10.306 -9.079
98 "MD" -39.265 -13.754 -9.351
99 "MD" -38.619 -17.5 -9.101
100 "MD" -35.387 -19.116 -10.414
101 "MD" -34.845 -21.578 -11.959
102 "MD" -31.977 -24.354 -11.896
103 "MD" -29.665 -26.922 -13.056
104 "MD" -28.531 -29.994 -12.723
105 "MD" -25.751 -31.697 -12.239
106 "MD" -22.014 -34.325 -11.928
107 "MD" -20.076 -37.475 -11.659
108 "MD" -16.768 -37.95 -11.078
109 "MD" -13.035 -38.875 -11.407
110 "MD" -9.995 -41.387 -11.294
111 "MD" -6.981 -40.788 -11.025
112 "MD" -4.23 -41.052 -12.254
113 "MD" -0.999 -41.738 -12.423
114 "MD" 2.04 -41.492 -14.016
115 "MD" 5.981 -43.272 -14.381
116 "MD" 8.687 -43.074 -15.488
117 "MD" 11.955 -42.504 -15.049
118 "MD" 15.048 -41.484 -15.605
119 "MD" 18.532 -39.601 -15.46
120 "MD" 21.877 -39.142 -16.821
121 "MD" 24.562 -36.407 -18.295
122 "MD" 26.676 -34.282 -19.119
123 "MD" 29.152 -31.886 -18.355
124 "MD" 33.143 -30.645 -19.381
125 "MD" 34.614 -27.309 -19.312
126 "MD" 36.342 -24.453 -19.153
127 "MD" 37.15 -21.089 -20.679
128 "MD" 36.831 -17.472 -21.558
129 "MD" 38.136 -14.144 -22.059
130 "MD" 39.216 -11.171 -21.942
131 "MD" 39.638 -8.091 -22.928
132 "MD" 40.268 -4.158 -23.058
133 "MD" 40.272 -0.525 -23.944
134 "MD" 41.269 2.762 -23.119
135 "MD" 40.777 5.699 -23.541
136 "MD" 38.951 9.097 -23.861
137 "MD" 37.53 11.603 -24.549
138 "MD" 36.353 14.584 -25.275
139 "MD" 34.538 17.673 -24.519
140 "MD" 34.289 21.298 -23.392
141 "MD" 31.904 24.079 -23.677
142 "MD" 30.796 27.278 -22.613
143 "MD" 30.083 30.048 -21.956
144 "MD" 28.014 33.032 -21.983
145 "MD" 26.535 35.678 -22.035
146 "MD" 25.496 38.579 -22.726
147 "MD" 23.014 40.65 -22.444
148 "MD" 22.821 44.824 -24.595
149 "MD" 22.223 48.126 -23.608
150 "MD" 20.967 51.468 -24.772
151 "MD" 19.523 54.281 -24.542
152 "MD" 18.819 57.648 -23.955
153 "MD" 19.241 61.983 -23.254
154 "MD" 18.709 64.876 -23.546
155 "MD" 17.247 67.436 -25.723
156 "MD" 17.255 70.777 -25.189
157 "MD" 16.23 73.826 -27.345
158 "MD" 14.702 76.455 -28.682
159 "MD" 13.368 79.555 -29.842
160 "MD" 13.111 83.279 -29.565
161 "MD" 12.256 85.838 -31.375
162 "MD" 9.757 87.979 -32.668
163 "MD" 7.729 90.773 -33.36
164 "MD" 6.081 93.751 -34.235
165 "MD" 3.68 95.351 -35.543
166 "MD" 0.975 100.676 -33.634
167 "MD" -3.582 99.953 -33.646
-19 "MD" 18.214 89.16 19.176
-18 "MD" 15.707 87.302 19.573
-17 "MD" 13.12 85.15 19.865
-16 "MD" 11.341 82.161 21.507
-15 "MD" 9.535 80.647 22.146
-14 "MD" 7.293 77.537 24.234
-13 "MD" 4.345 75.652 24.318
-12 "MD" 2.268 73.669 25.089
-11 "MD" 0.268 71.383 25.877
-10 "MD" -3.423 69.721 25.412
-9 "MD" -6.712 68.495 25.034
-8 "MD" -8.136 65.279 24.951
-7 "MD" -10.004 63.256 23.107
-6 "MD" -13.416 61.27 22.886
-5 "MD" -15.738 58.876 21.777
-4 "MD" -17.311 56.397 21.872
-3 "MD" -19.37 53.661 22.138
-2 "MD" -21.701 50.782 22.532
-1 "MD" -23.566 47.903 21.996
0 "MD" -25.567 45.443 21.921
1 "MD" -27.356 42.37 22.74
2 "MD" -28.855 39.8 21.445
3 "MD" -29.284 35.688 21.006
4 "MD" -31.302 33.283 20.251
5 "MD" -32.379 30.674 22.072
6 "MD" -32.602 27.477 22.46
7 "MD" -32.87 23.235 23.739
8 "MD" -34.76 20.504 23.095
9 "MD" -35.38 17.202 23.062
10 "MD" -36.509 14.05 24.174
11 "MD" -38.238 11.178 23.948
12 "MD" -37.625 8.188 22.579
13 "MD" -40.032 5.285 21.588
14 "MD" -39.915 2.199 21.423
15 "MD" -39.825 -1.425 20.182
16 "MD" -40.099 -4.681 20.217
17 "MD" -40.038 -7.873 17.644
18 "MD" -39.951 -10.726 16.656
19 "MD" -39.062 -13.631 15.703
20 "MD" -38.83 -16.92 15.473
21 "MD" -39.311 -20.699 14.398
22 "MD" -38.409 -24.062 14.025
23 "MD" -36.302 -26.55 14.062
24 "MD" -34.296 -29.256 12.647
25 "MD" -30.516 -31.045 13.173
26 "MD" -27.843 -32.936 14.24
27 "MD" -24.536 -34.356 15.015
28 "MD" -21.769 -36.001 14.999
29 "MD" -19.136 -38.374 14.884
30 "MD" -16.525 -39.754 14.649
31 "MD" -13.771 -42.327 14.395
32 "MD" -11.063 -44.765 13.822
33 "MD" -7.053 -44.094 13.399
34 "MD" -3.444 -43.589 13.452
35 "MD" -0.023 -44.098 13.412
36 "MD" 3.179 -42.266 13.226
37 "MD" 6.354 -42.139 12.861
38 "MD" 9.386 -41.532 11.786
39 "MD" 12.318 -39.436 11.508
40 "MD" 16.352 -38.493 11.502
41 "MD" 19.495 -37.421 12.085
42 "MD" 21.749 -35.112 11.844
43 "MD" 24.827 -33.59 11.186
44 "MD" 26.643 -29.87 10.832
45 "MD" 29.165 -27.834 9.535
46 "MD" 31.308 -25.776 9.258
47 "MD" 34.561 -23.933 10.024
48 "MD" 35.399 -20.488 8.273
49 "MD" 38.443 -18.359 7.758
50 "MD" 38.788 -14.577 7.343
51 "MD" 40.533 -11.359 7.759
52 "MD" 42.771 -7.999 7.784
53 "MD" 42.981 -4.544 6.809
54 "MD" 44.071 -1.997 5.414
55 "MD" 43.602 1.464 5.905
56 "MD" 42.798 4.766 5.073
57 "MD" 42.078 7.524 5.875
58 "MD" 42.434 11.242 5.783
59 "MD" 40.728 13.704 4.688
60 "MD" 39.027 17.559 2.885
61 "MD" 36.763 19.753 4.22
62 "MD" 35.671 23.123 3.726
63 "MD" 33.478 25.788 3.352
64 "MD" 30.655 27.786 3.127
65 "MD" 27.927 29.681 2.223
66 "MD" 25.298 31.394 2.709
67 "MD" 22.651 33.328 1.92
68 "MD" 19.802 35.755 2.599
69 "MD" 16.604 36.416 1.456
70 "MD" 13.81 37.694 0.813
71 "MD" 9.867 37.771 1.427
72 "MD" 6.643 37.95 0.82
73 "MD" 3.982 39.67 1.997
74 "MD" 0.468 40.018 0.466
75 "MD" -3.063 39.102 -0.868
76 "MD" -6.756 38.43 -1.343
77 "MD" -9.744 38.311 -0.752
78 "MD" -12.903 38.527 -1.408
79 "MD" -16.287 36.871 -1.097
80 "MD" -19.52 36.917 -1.992
81 "MD" -22.002 34.2 -1.638
82 "MD" -25.182 32.79 -1.669
83 "MD" -27.623 30.198 -2.456
84 "MD" -30.156 27.479 -2.321
85 "MD" -32.946 26.165 -3.874
86 "MD" -34.321 23.479 -4.048
87 "MD" -36.501 20.88 -4.293
88 "MD" -38.478 17.215 -4.408
89 "MD" -39.969 14.409 -4.151
90 "MD" -41.563 11.518 -4.327
91 "MD" -41.985 8.311 -4.031
92 "MD" -44.121 4.462 -4.26
93 "MD" -45.047 0.557 -4.698
94 "MD" -44.348 -1.774 -5.931
95 "MD" -44.842 -4.995 -7.671
96 "MD" -43.064 -7.829 -9.124
97 "MD" -40.971 -10.866 -9.067
98 "MD" -38.666 -13.361 -8.966
99 "MD" -38.281 -16.302 -8.855
100 "MD" -35.649 -18.337 -9.77
101 "MD" -34.641 -21.468 -11.067
102 "MD" -32.09 -24.288 -11.419
103 "MD" -30.262 -27.588 -11.876
104 "MD" -27.624 -30.106 -12.158
105 "MD" -24.695 -32.205 -11.929
106 "MD" -21.79 -34.589 -10.838
107 "MD" -19.092 -37.675 -10.884
108 "MD" -15.913 -38.455 -9.855
109 "MD" -13.077 -39.754 -10.495
110 "MD" -9.648 -41.895 -10.517
111 "MD" -6.326 -41.64 -11.088
112 "MD" -3.133 -41.26 -11.461
113 "MD" -0.039 -41.571 -12.073
114 "MD" 3.393 -43.134 -12.457
115 "MD" 6.934 -43.749 -13.024
116 "MD" 9.569 -42.965 -14.343
117 "MD" 12.838 -42.394 -14.311
118 "MD" 16.176 -40.712 -14.805
119 "MD" 19.543 -39.432 -15.407
120 "MD" 22.718 -37.859 -16.271
121 "MD" 25.357 -36.021 -16.163
122 "MD" 27.279 -33.763 -17.914
123 "MD" 30.018 -31.241 -17.464
124 "MD" 32.004 -28.427 -18.12
125 "MD" 34.323 -25.833 -18.184
126 "MD" 35.748 -22.598 -20.415
127 "MD" 36.437 -19.354 -20.975
128 "MD" 37.531 -16.363 -21.501
129 "MD" 39.085 -13.749 -21.363
130 "MD" 37.946 -9.853 -22.788
131 "MD" 39.645 -7.217 -22.947
132 "MD" 39.424 -3.488 -22.981
133 "MD" 39.5 -0.151 -24.209
134 "MD" 40.05 2.541 -23.764
135 "MD" 39.969 6.207 -24.516
136 "MD" 39.302 9.359 -24.856
137 "MD" 37.123 13.266 -24.091
138 "MD" 35.821 15.584 -25.265
139 "MD" 32.693 17.814 -25.036
140 "MD" 30.43 20.408 -25.023
141 "MD" 29.599 23.591 -23.735
142 "MD" 28.474 27.082 -22.235
143 "MD" 28.104 30.623 -23.044
144 "MD" 26.402 33.024 -22.483
145 "MD" 24.351 36.248 -23.304
146 "MD" 23.237 39.638 -23.438
147 "MD" 20.895 42.734 -23.616
148 "MD" 20.945 45.756 -24.549
149 "MD" 19.173 49.024 -23.764
150 "MD" 17.784 51.198 -25.675
151 "MD" 16.64 54.091 -25.261
152 "MD" 14.256 57.844 -25.057
153 "MD" 14.011 60.776 -25.745
154 "MD" 13.137 64.088 -25.603
155 "MD" 11.598 66.404 -27.494
156 "MD" 12.126 69.476 -28.532
157 "MD" 11.686 72.614 -30.147
158 "MD" 10.835 76.599 -31.949
159 "MD" 9.781 79.556 -33.059
160 "MD" 8.868 82.468 -34.117
161 "MD" 10.107 86.157 -34.465
162 "MD" 8.439 89.108 -36.068
163 "MD" 7.886 92.2 -36.867
164 "MD" 7.616 95.616 -37.884
165 "MD" 6.441 98.005 -40.169
166 "MD" 5.136 104.118 -38.255
167 "MD" 2.767 105.739 -39.693
-19 "MD" 9.917 94.154 4.842
-18 "MD" 9.077 90.664 5.623
-17 "MD" 7.994 87.758 6.607
-16 "MD" 7.498 84.64 8.32
-15 "MD" 6.96 81.98 9.304
-14 "MD" 6.325 78.841 11.681
-13 "MD" 4.923 76.277 13.034
-12 "MD" 2.918 74.088 14.734
-11 "MD" 1.774 71.613 15.773
-10 "MD" -1.001 69.415 16.392
-9 "MD" -3.255 66.92 16.672
-8 "MD" -4.748 63.956 16.322
-7 "MD" -7.199 61.735 17.416
-6 "MD" -9.512 60.016 18.6
-5 "MD" -11.668 57.354 18.494
-4 "MD" -13.864 54.166 19.471
-3 "MD" -15.722 51.392 21.136
-2 "MD" -17.776 49.336 22.18
-1 "MD" -20.016 46.622 23.627
0 "MD" -21.81 44.204 23.321
1 "MD" -24.656 41.735 24.371
2 "MD" -26.459 38.905 22.989
3 "MD" -26.682 35.349 22.748
4 "MD" -28.771 32.967 22.081
5 "MD" -29.783 29.855 22.932
6 "MD" -30.38 26.624 22.63
7 "MD" -31.169 23.094 24.423
8 "MD" -32.381 19.778 25.268
9 "MD" -34.383 17.345 23.327
10 "MD" -35.089 14.585 24.161
11 "MD" -37.222 11.609 24.137
12 "MD" -38.2 8.767 23.257
13 "MD" -39.936 5.56 22.335
14 "MD" -40.464 2.637 21.446
15 "MD" -39.783 -1.91 20.776
16 "MD" -40.549 -4.72 20.4
17 "MD" -41.699 -8.396 20.105
18 "MD" -41.168 -10.885 19.513
19 "MD" -40.265 -14.375 17.749
20 "MD" -39.203 -17.88 18.574
21 "MD" -37.648 -20.66 16.837
22 "MD" -37.229 -23.861 15.722
23 "MD" -35.733 -26.351 15.224
24 "MD" -32.763 -28.728 13.203
25 "MD" -29.795 -29.965 14.062
26 "MD" -27.075 -32.578 14.074
27 "MD" -24.135 -34.199 14.514
28 "MD" -22.001 -36.851 15.173
29 "MD" -19.027 -38.135 15.379
30 "MD" -15.508 -39.631 16.126
31 "MD" -12.852 -41.432 15.045
32 "MD" -10.07 -43.869 14.659
33 "MD" -6.251 -44.059 15.008
34 "MD" -3.782 -45.826 15.997
35 "MD" 0.891 -43.82 15.486
36 "MD" 3.884 -42.339 14.444
37 "MD" 7.045 -42.132 14.8
38 "MD" 9.427 -39.863 12.456
39 "MD" 12.477 -38.972 11.304
40 "MD" 16.306 -38.149 11.281
41 "MD" 20.003 -37.028 11.256
42 "MD" 22.573 -35.571 11.065
43 "MD" 24.837 -33.136 10.668
44 "MD" 27.31 -30.023 10.498
45 "MD" 29.482 -28.191 9.812
46 "MD" 31.435 -25.83 9.172
47 "MD" 34.796 -23.836 10.037
48 "MD" 35.764 -20.228 8.131
49 "MD" 38.23 -18.143 7.33
50 "MD" 38.768 -14.511 7.423
51 "MD" 40.426 -11.484 7.013
52 "MD" 42.485 -8.866 7.241
53 "MD" 43.842 -5.691 6.167
54 "MD" 44.576 -2.759 5.762
55 "MD" 43.518 0.443 6.845
56 "MD" 43.117 3.613 6.116
57 "MD" 42.624 7.149 5.44
58 "MD" 43.503 10.679 5.861
59 "MD" 41.638 13.998 4.142
60 "MD" 40.351 16.474 2.642
61 "MD" 37.814 19.063 4.061
62 "MD" 36.657 22.171 3.57
63 "MD" 34.823 25.741 3.734
64 "MD" 31.485 27.503 2.929
65 "MD" 29.682 29.803 2.16
66 "MD" 26.843 31.441 2.737
67 "MD" 23.753 32.893 2.281
68 "MD" 20.697 35.815 3.524
69 "MD" 18.104 36.334 2.782
70 "MD" 14.875 37.724 3.072
71 "MD" 10.7 38.337 3.116
72 "MD" 6.918 38.374 1.337
73 "MD" 3.66 39.507 2.249
74 "MD" 0.35 39.368 1.656
75 "MD" -2.787 39.101 -0.226
76 "MD" -5.857 38.988 -0.828
77 "MD" -9.502 38.682 -0.081
78 "MD" -12.828 38.916 0.394
79 "MD" -15.651 37.111 -0.258
80 "MD" -19.403 37.144 -1.686
81 "MD" -22.408 34.373 -0.946
82 "MD" -25.629 32.87 -0.9
83 "MD" -28.359 30.524 -1.413
84 "MD" -30.233 27.857 -2.059
85 "MD" -33.016 26.853 -3.43
86 "MD" -35.408 24.816 -3.38
87 "MD" -36.921 21.605 -4.107
88 "MD" -38.692 18.039 -4.089
89 "MD" -40.602 14.916 -4.182
90 "MD" -41.905 11.914 -3.779
91 "MD" -42.793 8.599 -4.12
92 "MD" -44.275 5.495 -4.687
93 "MD" -44.786 2.498 -5.296
94 "MD" -44.826 -0.727 -6.933
95 "MD" -43.169 -4.069 -7.899
96 "MD" -42.641 -7.118 -9.877
97 "MD" -40.983 -10.171 -9.722
98 "MD" -39.131 -13.225 -9.809
99 "MD" -38.305 -16.44 -9.548
100 "MD" -35.345 -18.31 -9.82
101 "MD" -34.339 -21.688 -11.187
102 "MD" -32.109 -23.977 -10.571
103 "MD" -30.693 -27.176 -11.967
104 "MD" -28.144 -29.399 -12.436
105 "MD" -25.22 -32.154 -12.37
106 "MD" -22.346 -34.163 -11.464
107 "MD" -20.146 -36.555 -11.293
108 "MD" -17.468 -37.858 -11.443
109 "MD" -13.983 -39.441 -11.207
110 "MD" -9.995 -40.38 -10.744
111 "MD" -7.058 -41.241 -11.42
112 "MD" -3.852 -41.107 -11.758
113 "MD" -0.329 -41.896 -11.72
114 "MD" 2.608 -41.443 -12.519
115 "MD" 5.971 -43.017 -12.82
116 "MD" 9.197 -43.265 -13.776
117 "MD" 12.138 -42.005 -13.131
118 "MD" 15.765 -41.267 -14.046
119 "MD" 19.463 -39.904 -14.551
120 "MD" 22.773 -38.798 -14.958
121 "MD" 24.629 -36.33 -15.204
122 "MD" 27.455 -35.261 -16.895
123 "MD" 30.09 -32.616 -16.25
124 "MD" 32.609 -30.292 -16.411
125 "MD" 34.506 -27.849 -17.099
126 "MD" 36.317 -25.381 -18.66
127 "MD" 37.966 -22.74 -20.433
128 "MD" 37.216 -19.116 -21.176
129 "MD" 38.123 -15.8 -20.658
130 "MD" 37.36 -12.392 -21.986
131 "MD" 39.293 -9.916 -21.372
132 "MD" 39.471 -6.537 -21.168
133 "MD" 38.488 -3.256 -22.388
134 "MD" 40.23 0.639 -21.977
135 "MD" 41.06 4.184 -22.915
136 "MD" 40.013 7.06 -22.376
137 "MD" 37.851 10.049 -22.126
138 "MD" 36.75 12.839 -22.337
139 "MD" 34.907 16.268 -22.882
140 "MD" 32.851 18.881 -22.558
141 "MD" 31.214 22.09 -24.137
142 "MD" 30.271 25.043 -24.032
143 "MD" 28.588 27.971 -25.218
144 "MD" 27.11 31.174 -25.912
145 "MD" 25.384 33.572 -27.046
146 "MD" 25.308 36.86 -27.844
147 "MD" 23.1 39.207 -28.626
148 "MD" 22.391 42.744 -29.47
149 "MD" 20.908 45.323 -30.322
150 "MD" 19.327 47.798 -32.829
151 "MD" 18.28 50.839 -33.774
152 "MD" 17.03 53.423 -34.623
153 "MD" 17.881 57.397 -35.086
154 "MD" 18.015 60.469 -36.892
155 "MD" 17.65 63.266 -38.19
156 "MD" 17.536 66.948 -38.608
157 "MD" 16.061 70.411 -39.485
158 "MD" 15.328 73.429 -41.552
159 "MD" 14.645 76.637 -41.717
160 "MD" 14.868 80.194 -39.746
161 "MD" 13.112 82.975 -41.392
162 "MD" 13.467 86.14 -40.636
163 "MD" 12.49 90.017 -40.283
164 "MD" 12.013 92.941 -39.662
165 "MD" 12.135 96.696 -39.663
166 "MD" 10.811 99.612 -39.851
167 "MD" 8.238 101.434 -41.782
-19 "MD" 20.949 87.283 13.098
-18 "MD" 18.471 85.449 13.037
-17 "MD" 15.505 83.46 12.111
-16 "MD" 13.481 81.04 12.625
-15 "MD" 11.29 78.165 12.286
-14 "MD" 9.684 74.96 14.174
-13 "MD" 6.423 74.115 15.02
-12 "MD" 4.868 71.581 16.098
-11 "MD" 2.188 70.358 17.442
-10 "MD" -0.765 68.762 18.324
-9 "MD" -3.999 67.142 18.312
-8 "MD" -6.097 64.876 18.364
-7 "MD" -9.303 63.779 18.497
-6 "MD" -11.654 61.478 19.181
-5 "MD" -13.444 58.834 19.152
-4 "MD" -16.061 56.801 19.806
-3 "MD" -17.735 54.18 19.964
-2 "MD" -19.684 51.168 20.949
-1 "MD" -21.48 48.62 21.393
0 "MD" -23.381 45.738 21.644
1 "MD" -24.341 42.104 21.287
2 "MD" -26.271 39.462 21.434
3 "MD" -27.564 36.659 21.856
4 "MD" -28.856 33.74 21.409
5 "MD" -30.374 30.689 23.106
6 "MD" -31.365 27.29 22.998
7 "MD" -31.906 24.071 23.443
8 "MD" -34.169 21.183 23.233
9 "MD" -35.849 18.122 24.502
10 "MD" -36.391 15.43 25.38
11 "MD" -38.489 12.455 24.128
12 "MD" -38.28 9.192 22.85
13 "MD" -40.315 6.074 22.078
14 "MD" -40.265 2.829 22.267
15 "MD" -40.288 -0.312 22.018
16 "MD" -40.662 -3.426 22.33
17 "MD" -40.182 -6.756 21.076
18 "MD" -38.871 -10.244 21.156
19 "MD" -37.33 -13.106 19.291
20 "MD" -36.361 -16.476 20.147
21 "MD" -35.168 -19.262 19.107
22 "MD" -34.67 -21.811 16.785
23 "MD" -32.99 -24.87 16.491
24 "MD" -31.258 -27.333 14.64
25 "MD" -29.046 -29.975 14.081
26 "MD" -26.365 -32.457 16.016
27 "MD" -23.959 -33.915 14.969
28 "MD" -21.921 -36.085 15.204
29 "MD" -18.795 -37.757 15.392
30 "MD" -15.738 -39.167 15.365
31 "MD" -12.883 -41.248 14.626
32 "MD" -10.418 -44.298 14.822
33 "MD" -6.825 -44.283 14.177
34 "MD" -3.517 -44.508 13.832
35 "MD" -0.176 -43.459 14.129
36 "MD" 2.787 -41.965 13.571
37 "MD" 6.455 -42.462 13.772
38 "MD" 9.908 -39.911 13.058
39 "MD" 12.851 -39.709 12.798
40 "MD" 16.08 -37.826 12.489
41 "MD" 19.725 -36.917 11.557
42 "MD" 22.52 -35.238 11.121
43 "MD" 24.978 -33.111 11.222
44 "MD" 27.136 -31.145 10.231
45 "MD" 29.683 -28.419 9.862
46 "MD" 31.216 -25.836 9.191
47 "MD" 34.315 -23.664 10.158
48 "MD" 36.816 -21.23 8.786
49 "MD" 38.275 -17.876 8.608
50 "MD" 38.779 -14.207 7.791
51 "MD" 40.683 -11.092 7.933
52 "MD" 42.834 -8.122 7.979
53 "MD" 44.121 -5.042 6.292
54 "MD" 43.333 -1.49 5.554
55 "MD" 43.25 1.516 5.518
56 "MD" 42.829 4.297 5.576
57 "MD" 42.307 7.521 5.498
58 "MD" 42.761 10.665 6.003
59 "MD" 41.138 14.273 5.667
60 "MD" 39.757 16.959 4.137
61 "MD" 36.898 20.241 5.195
62 "MD" 35.875 23.119 4.733
63 "MD" 34.259 26.576 4.293
64 "MD" 31.124 28.541 4.158
65 "MD" 28.722 29.498 3.246
66 "MD" 25.619 31.04 3.473
67 "MD" 22.928 33.048 2.9
68 "MD" 20.553 35.506 4.069
69 "MD" 16.61 35.976 2.129
70 "MD" 13.72 37.719 1.988
71 "MD" 10.163 38.14 2.852
72 "MD" 6.913 39.337 2.638
73 "MD" 3.642 38.827 1.77
74 "MD" 0.11 38.885 0.624
75 "MD" -2.618 39.547 0.019
76 "MD" -5.575 38.324 -0.438
77 "MD" -9.031 38.587 -0.282
78 "MD" -12.333 38.627 0.336
79 "MD" -16.018 36.678 -0.538
80 "MD" -19.735 36.43 -1.57
81 "MD" -22.482 33.486 -0.892
82 "MD" -25.45 32.34 -0.974
83 "MD" -28.735 30.537 -1.624
84 "MD" -30.66 27.459 -3.177
85 "MD" -32.985 26.112 -4.131
86 "MD" -35.945 24.372 -3.769
87 "MD" -37.588 20.641 -4.75
88 "MD" -39.274 17.306 -5.164
89 "MD" -40.771 14.334 -5.139
90 "MD" -41.539 11.147 -4.192
91 "MD" -41.979 7.645 -4.198
92 "MD" -43.745 4.231 -3.555
93 "MD" -42.784 1.471 -4.401
94 "MD" -42.871 -1.539 -5.505
95 "MD" -42.874 -5.348 -7.546
96 "MD" -41.339 -8.096 -8.538
97 "MD" -40.119 -10.67 -8.457
98 "MD" -38.798 -13.64 -8.398
99 "MD" -38.309 -17.186 -7.894
100 "MD" -35.04 -19.148 -8.825
101 "MD" -34.143 -22.113 -10.362
102 "MD" -31.543 -24.551 -10.446
103 "MD" -29.99 -27.352 -11.075
104 "MD" -27.817 -30.189 -11.653
105 "MD" -25.347 -32.775 -13.052
106 "MD" -22.966 -35.06 -12.542
107 "MD" -20.228 -37.101 -12.945
108 "MD" -17.196 -38.179 -11.877
109 "MD" -13.054 -39.273 -11.062
110 "MD" -9.503 -41.604 -10.866
111 "MD" -6.217 -41.095 -11.247
112 "MD" -3.248 -40.652 -12.275
113 "MD" -0.023 -41.39 -11.758
114 "MD" 3.22 -41.591 -13.2
115 "MD" 6.795 -41.877 -14.717
116 "MD" 9.976 -41.558 -15.909
117 "MD" 13.425 -42.232 -15.937
118 "MD" 16.558 -40.58 -15.996
119 "MD" 19.849 -39.065 -16.715
120 "MD" 23.744 -38.086 -17.803
121 "MD" 25.118 -35.458 -18.771
122 "MD" 28.048 -34.059 -20.169
123 "MD" 30.185 -31.594 -21.058
124 "MD" 33.287 -29.884 -22.267
125 "MD" 35.54 -27.658 -22.353
126 "MD" 37.478 -24.837 -23.603
127 "MD" 38.404 -21.65 -24.398
128 "MD" 38.414 -18.112 -24.698
129 "MD" 37.902 -14.03 -24.808
130 "MD" 38.737 -10.546 -24.805
131 "MD" 40.408 -7.816 -24.369
132 "MD" 39.933 -4.444 -24.803
133 "MD" 38.462 -0.919 -26.818
134 "MD" 40.066 2.534 -25.277
135 "MD" 40.584 6.105 -25.525
136 "MD" 37.477 9.022 -25.173
137 "MD" 37.848 12.184 -25.863
138 "MD" 35.591 15.127 -25.985
139 "MD" 33.331 17.719 -25.15
140 "MD" 30.851 20.485 -24.253
141 "MD" 28.706 22.598 -24.379
142 "MD" 27.292 25.718 -23.866
143 "MD" 27.44 29.4 -24.114
144 "MD" 26.767 31.796 -24.146
145 "MD" 26.489 35.354 -25.573
146 "MD" 25.967 38.566 -27.219
147 "MD" 24.275 40.827 -28.225
148 "MD" 24.528 44.496 -28.589
149 "MD" 23.282 47.282 -28.992
150 "MD" 22.063 49.943 -30.637
151 "MD" 21.277 53.242 -30.315
152 "MD" 20.235 56.66 -31.18
153 "MD" 18.752 59.912 -31.859
154 "MD" 19.393 63.18 -32.877
155 "MD" 18.303 66.022 -34.15
156 "MD" 17.835 68.799 -36.057
157 "MD" 17.388 71.452 -38.116
158 "MD" 15.628 73.923 -40.965
159 "MD" 13.656 76.644 -42.481
160 "MD" 13.036 80.037 -43.048
161 "MD" 12.419 82.14 -44.442
162 "MD" 10.175 84.234 -45.782
163 "MD" 9.299 87.504 -47.324
164 "MD" 9.123 90.982 -48.765
165 "MD" 8.567 94.05 -50.011
166 "MD" 6.552 96.21 -51.594
167 "MD" 4.073 97.863 -54.465
-19 "MD" 10.07 98.618 17.365
-18 "MD" 8.947 95.618 17.166
-17 "MD" 7.441 92.843 17.458
-16 "MD" 6.681 89.007 17.828
-15 "MD" 4.883 86.343 18.679
-14 "MD" 4.005 82.963 18.809
-13 "MD" 1.638 80.77 18.709
-12 "MD" 0.992 77.293 19.144
-11 "MD" -1.674 75.278 19.488
-10 "MD" -5.406 73.298 18.529
-9 "MD" -7.601 70.82 18.331
-8 "MD" -10.888 69.315 16.457
-7 "MD" -11.286 66.194 17.57
-6 "MD" -13.478 63.597 16.551
-5 "MD" -15.083 59.783 16.252
-4 "MD" -16.656 56.569 16.867
-3 "MD" -17.605 53.86 18.034
-2 "MD" -19.112 50.755 20.288
-1 "MD" -20.935 48.315 19.455
0 "MD" -23.319 45.373 20.89
1 "MD" -24.375 42.44 21.836
2 "MD" -26.585 39.973 21.973
3 "MD" -26.696 35.647 22.287
4 "MD" -29.52 33.643 22.634
5 "MD" -31.052 31.14 24.164
6 "MD" -32.381 27.888 23.404
7 "MD" -33.178 24.776 24.15
8 "MD" -35.521 22.168 24.256
9 "MD" -36.071 18.883 24.936
10 "MD" -36.978 15.6 24.725
11 "MD" -38.667 12.684 24.723
12 "MD" -38.272 9.351 23.746
13 "MD" -40.192 6.348 22.811
14 "MD" -39.165 3.267 23.425
15 "MD" -39.62 0.211 21.803
16 "MD" -39.46 -3.992 22.62
17 "MD" -39.648 -7.412 21.877
18 "MD" -37.983 -10.034 21.515
19 "MD" -37.291 -13.105 19.156
20 "MD" -35.748 -15.9 18.785
21 "MD" -35.966 -19.523 17.783
22 "MD" -34.504 -22.409 16.4
23 "MD" -32.733 -25.649 15.038
24 "MD" -31.851 -28.257 13.88
25 "MD" -28.931 -30.476 14.027
26 "MD" -26.657 -33.371 15.906
27 "MD" -23.691 -34.465 14.705
28 "MD" -20.879 -37.236 14.764
29 "MD" -18.152 -38.478 14.31
30 "MD" -15.119 -39.747 14.156
31 "MD" -12.329 -41.457 13.875
32 "MD" -9.516 -43.845 12.905
33 "MD" -5.81 -45.089 12.465
34 "MD" -2.349 -44.397 12.518
35 "MD" 0.745 -43.172 11.819
36 "MD" 4.168 -41.811 12.007
37 "MD" 7.636 -42.403 12.528
38 "MD" 10.296 -41.449 11.575
39 "MD" 13.642 -39.402 10.65
40 "MD" 16.587 -38.582 11.053
41 "MD" 20.737 -37.145 11.168
42 "MD" 23.298 -35.144 11.124
43 "MD" 26.001 -33.269 10.809
44 "MD" 27.91 -29.851 10.675
45 "MD" 29.812 -27.621 9.865
46 "MD" 31.539 -24.805 9.413
47 "MD" 34.857 -23.624 10.411
48 "MD" 37.386 -20.343 8.82
49 "MD" 38.386 -17.426 8.581
50 "MD" 38.91 -13.708 8.499
51 "MD" 40.334 -11.572 10.033
52 "MD" 42.305 -8.249 8.843
53 "MD" 43.69 -4.906 7.692
54 "MD" 44.96 -1.486 6.832
55 "MD" 44.451 1.857 7.835
56 "MD" 43.341 4.917 7.685
57 "MD" 42.548 8.414 7.523
58 "MD" 42.616 11.76 7.521
59 "MD" 41.691 14.544 5.954
60 "MD" 39.589 17.719 3.101
61 "MD" 37.07 19.297 4.728
62 "MD" 35.635 22.467 4.329
63 "MD" 33.477 25.084 3.441
64 "MD" 30.871 27.87 1.653
65 "MD" 28.508 30.053 1.272
66 "MD" 26.175 32.15 1.59
67 "MD" 23.025 34.025 1.085
68 "MD" 20.424 36.196 2.377
69 "MD" 17.13 36.381 1.253
70 "MD" 14.403 37.978 1.534
71 "MD" 10.618 38.982 2.06
72 "MD" 7.539 39.776 1.443
73 "MD" 4.388 40.436 2.205
74 "MD" 0.36 40.462 1.159
75 "MD" -2.943 39.481 1.73
76 "MD" -5.664 38.608 1.091
77 "MD" -9.139 38.368 0.894
78 "MD" -12.839 38.444 0.26
79 "MD" -16.329 37.059 0.116
80 "MD" -19.63 37.001 -1.807
81 "MD" -22.566 34.071 -0.848
82 "MD" -25.719 32.83 -0.953
83 "MD" -28.466 30.092 -0.987
84 "MD" -31.59 28.624 -1.496
85 "MD" -34.122 26.718 -2.685
86 "MD" -35.072 23.148 -2.218
87 "MD" -37.657 21.085 -3.113
88 "MD" -39.618 17.902 -2.689
89 "MD" -39.643 14.137 -4.112
90 "MD" -41.598 11.607 -3.522
91 "MD" -42.297 8.287 -3.713
92 "MD" -43.487 4.692 -3.307
93 "MD" -43.812 1.049 -3.706
94 "MD" -43.631 -1.958 -4.72
95 "MD" -42.351 -4.881 -6.922
96 "MD" -41.61 -7.661 -8.739
97 "MD" -39.838 -11.046 -8.975
98 "MD" -38.904 -13.572 -9.938
99 "MD" -37.391 -17.048 -9.542
100 "MD" -35.071 -19.158 -10.272
101 "MD" -34.053 -22.086 -11.782
102 "MD" -31.314 -24.669 -11.531
103 "MD" -30.029 -27.827 -11.932
104 "MD" -27.684 -29.851 -12.166
105 "MD" -25.108 -31.741 -12.129
106 "MD" -23.377 -35.462 -12.407
107 "MD" -20.481 -36.872 -13.297
108 "MD" -16.71 -37.837 -11.645
109 "MD" -13.724 -39.107 -12.141
110 "MD" -10.095 -41.256 -12.452
111 "MD" -7.074 -41.797 -13.421
112 "MD" -3.876 -41.219 -12.881
113 "MD" -0.257 -41.375 -12.941
114 "MD" 3.092 -41.72 -13.676
115 "MD" 6.568 -43.277 -14.133
116 "MD" 9.762 -42.936 -15.304
117 "MD" 12.95 -41.302 -14.182
118 "MD" 15.736 -40.038 -14.833
119 "MD" 19.052 -38.84 -15.076
120 "MD" 22.634 -37.135 -15.498
121 "MD" 24.365 -34.735 -15.991
122 "MD" 27.399 -33.189 -17.888
123 "MD" 29.825 -31.45 -18.374
124 "MD" 33.453 -30.1 -19.822
125 "MD" 34.036 -27.455 -22.144
126 "MD" 36.964 -26.001 -23.727
127 "MD" 37.413 -22.035 -24.163
128 "MD" 38.821 -19.464 -24.911
129 "MD" 38.4 -15.533 -24.082
130 "MD" 39.135 -11.996 -24.757
131 "MD" 40.405 -9.012 -24.233
132 "MD" 39.983 -5.79 -22.92
133 "MD" 39.839 -2.71 -22.976
134 "MD" 40.895 0.596 -22.216
135 "MD" 40.828 3.976 -22.425
136 "MD" 38.01 7.347 -23.399
137 "MD" 37.649 10.201 -22.93
138 "MD" 36.939 12.727 -23.88
139 "MD" 34.592 16.421 -23.507
140 "MD" 33.186 19.038 -24.079
141 "MD" 31.772 21.371 -24.232
142 "MD" 29.951 24.786 -23.973
143 "MD" 29.262 28.232 -24.649
144 "MD" 29.352 31.862 -25.097
145 "MD" 27.82 34.976 -25.151
146 "MD" 26.184 38.297 -26.183
147 "MD" 23.855 41.349 -26.679
148 "MD" 24.829 44.523 -27.628
149 "MD" 24.036 47.777 -28.038
150 "MD" 23.325 50.249 -29.399
151 "MD" 22.575 53.274 -29.544
152 "MD" 22.602 57.051 -29.294
153 "MD" 23.869 61.005 -29.005
154 "MD" 24.96 64.324 -28.761
155 "MD" 24.416 66.757 -30.819
156 "MD" 25.545 70.449 -29.87
157 "MD" 25.369 73.771 -31.668
158 "MD" 24.754 76.588 -32.608
159 "MD" 24.298 79.719 -34.173
160 "MD" 24.275 83.438 -33.377
161 "MD" 24.399 86.063 -33.294
162 "MD" 23.548 89.63 -34.065
163 "MD" 23.33 92.873 -34.27
164 "MD" 23.607 96.527 -34.219
165 "MD" 24.146 100.017 -34.969
166 "MD" 25.318 103.249 -35.043
167 "MD" 25.49 105.746 -36.516
-19 "MD" 17.421 94.756 20.971
-18 "MD" 15.885 91.14 19.562
-17 "MD" 13.607 88.648 18.303
-16 "MD" 11.795 85.841 19.192
-15 "MD" 9.979 83.131 18.584
-14 "MD" 7.411 80.637 18.519
-13 "MD" 4.137 79.245 18.122
-12 "MD" 2.629 76.341 18.712
-11 "MD" -0.102 75.026 18.62
-10 "MD" -2.719 72.625 19.53
-9 "MD" -5.504 70.367 19.018
-8 "MD" -6.675 67.383 19.376
-7 "MD" -7.703 64.275 20.251
-6 "MD" -9.741 61.757 19.803
-5 "MD" -11.168 59.235 19.052
-4 "MD" -13.095 56.478 19.5
-3 "MD" -15.449 52.389 21.445
-2 "MD" -17.436 50.902 21.626
-1 "MD" -18.256 46.717 23.195
0 "MD" -20.369 44.205 22.346
1 "MD" -22.985 41.719 22.662
2 "MD" -24.998 38.648 21.567
3 "MD" -25.485 35.099 21.608
4 "MD" -28.304 32.626 21.21
5 "MD" -30.127 30.234 21.546
6 "MD" -31.808 27.849 21.814
7 "MD" -32.925 24.408 22.858
8 "MD" -35.5 21.969 22.649
9 "MD" -35.69 18.973 24.361
10 "MD" -36.463 15.746 23.533
11 "MD" -37.997 12.804 23.834
12 "MD" -37.346 9.22 22.789
13 "MD" -40.002 6.506 22.238
14 "MD" -39.936 2.531 21.857
15 "MD" -40.018 -0.642 22.225
16 "MD" -39.857 -3.488 22.063
17 "MD" -40.604 -7.577 20.991
18 "MD" -39.111 -10.651 20.003
19 "MD" -37.418 -13.608 19.99
20 "MD" -36.247 -16.695 19.782
21 "MD" -35.796 -19.64 17.876
22 "MD" -35.626 -22.79 16.003
23 "MD" -33.349 -25.735 15.221
24 "MD" -32.39 -28.445 14.449
25 "MD" -29.043 -30.669 13.944
26 "MD" -26.421 -32.506 15.716
27 "MD" -24.083 -34.421 14.63
28 "MD" -21.352 -36.384 14.451
29 "MD" -18.202 -37.705 13.794
30 "MD" -15.638 -39.585 14.142
31 "MD" -12.813 -41.645 13.82
32 "MD" -9.803 -44.126 13.7
33 "MD" -6.709 -45.515 13.076
34 "MD" -2.969 -45.004 13.16
35 "MD" 0.478 -43.601 14.088
36 "MD" 3.44 -41.986 12.909
37 "MD" 7.09 -42.645 13.418
38 "MD" 9.81 -42.48 11.371
39 "MD" 13.033 -40.292 11.376
40 "MD" 16.099 -38.773 11.729
41 "MD" 19.646 -36.969 11.637
42 "MD" 22.194 -34.393 11.07
43 "MD" 25.152 -32.598 10.502
44 "MD" 27.038 -30.132 11.307
45 "MD" 29.445 -27.924 10.936
46 "MD" 31.044 -25.169 9.927
47 "MD" 34.157 -23.602 11.252
48 "MD" 35.393 -20.027 10.215
49 "MD" 38.023 -17.961 10.056
50 "MD" 38.849 -14.421 10.846
51 "MD" 39.968 -11.383 10.767
52 "MD" 41.213 -8.466 10.74
53 "MD" 42.436 -5.306 9.326
54 "MD" 43.491 -2.311 7.921
55 "MD" 43.045 1.162 7.942
56 "MD" 42.609 4.02 7.123
57 "MD" 41.931 7.27 7.955
58 "MD" 42.697 11.104 7.554
59 "MD" 41.658 14.311 5.515
60 "MD" 39.713 16.992 4.049
61 "MD" 36.95 19.746 4.981
62 "MD" 35.617 22.35 4.238
63 "MD" 34.016 25.304 3.43
64 "MD" 31.482 27.196 2.963
65 "MD" 28.437 28.966 2.344
66 "MD" 26.316 31.16 2.311
67 "MD" 23.338 33.413 1.817
68 "MD" 20.684 36.129 3.284
69 "MD" 17.503 35.749 2.091
70 "MD" 14.449 37.453 2.12
71 "MD" 11.1 38.467 2.127
72 "MD" 8.039 38.921 0.464
73 "MD" 4.517 39.152 0.539
74 "MD" 1.245 39.73 -0.52
75 "MD" -1.947 39.09 -1.555
76 "MD" -4.895 38.604 -3.632
77 "MD" -8.135 38.908 -2.726
78 "MD" -12.148 38.826 -2.226
79 "MD" -15.077 37.903 -2.25
80 "MD" -18.682 36.424 -1.273
81 "MD" -22.394 33.838 -2.497
82 "MD" -25.167 32.543 -1.299
83 "MD" -27.87 29.996 -1.675
84 "MD" -30.917 27.656 -1.797
85 "MD" -32.778 25.188 -2.845
86 "MD" -34.837 22.099 -1.751
87 "MD" -37.652 19.659 -2.632
88 "MD" -39.31 16.205 -3.665
89 "MD" -40.69 13.238 -3.475
90 "MD" -42.572 10.441 -2.815
91 "MD" -42.907 7.134 -2.67
92 "MD" -44.105 3.634 -2.944
93 "MD" -44.427 0.461 -4.419
94 "MD" -44.347 -2.767 -5.071
95 "MD" -44.633 -5.906 -5.762
96 "MD" -43.434 -8.89 -6.887
97 "MD" -40.714 -11.819 -6.39
98 "MD" -38.516 -13.829 -8.097
99 "MD" -38.354 -17.025 -7.428
100 "MD" -35.059 -19.244 -8.521
101 "MD" -34.385 -22.274 -10.418
102 "MD" -32.095 -24.747 -9.969
103 "MD" -30.677 -28.072 -10.645
104 "MD" -28.566 -31.014 -10.959
105 "MD" -25.355 -32.723 -11.169
106 "MD" -21.734 -34.023 -11.013
107 "MD" -20.25 -37.199 -11.498
108 "MD" -16.898 -37.862 -10.808
109 "MD" -13.959 -38.998 -11.209
110 "MD" -10.547 -40.478 -12.128
111 "MD" -7.769 -41.879 -13.226
112 "MD" -3.905 -40.973 -13.627
113 "MD" -0.39 -41.76 -13.498
114 "MD" 2.643 -41.469 -15.109
115 "MD" 6.493 -42.651 -15.144
116 "MD" 9.623 -42.39 -15.607
117 "MD" 12.651 -41.842 -16.045
118 "MD" 15.937 -40.458 -16.206
119 "MD" 19.043 -38.849 -16.911
120 "MD" 22.855 -38.314 -18.046
121 "MD" 24.415 -34.247 -17.33
122 "MD" 26.61 -32.319 -18.902
123 "MD" 28.587 -30.85 -20.424
124 "MD" 31.96 -29.379 -21.101
125 "MD" 33.565 -27 -23.605
126 "MD" 36.641 -25.666 -24.908
127 "MD" 36.931 -21.7 -25.578
128 "MD" 37.864 -19.008 -25.574
129 "MD" 37.648 -15.124 -24.718
130 "MD" 39.087 -12.514 -24.57
131 "MD" 39.124 -9.258 -24.108
132 "MD" 40.238 -5.671 -23.075
133 "MD" 40.718 -2.674 -22.964
134 "MD" 41.252 0.292 -21.42
135 "MD" 41.109 3.734 -22.491
136 "MD" 39.993 6.67 -22.928
137 "MD" 39.448 9.722 -24.373
138 "MD" 37.738 12.572 -24.994
139 "MD" 34.643 16.252 -24.939
140 "MD" 33.874 19.021 -24.693
141 "MD" 32.988 21.932 -24.341
142 "MD" 31.513 25.364 -24.154
143 "MD" 30.83 28.147 -24.708
144 "MD" 30.941 31.557 -24.447
145 "MD" 29.569 34.474 -25.649
146 "MD" 29.91 37.84 -25.38
147 "MD" 28.662 41.214 -26.922
148 "MD" 29.082 44.848 -26.923
149 "MD" 28.388 47.913 -27.497
150 "MD" 28.556 51.123 -28.873
151 "MD" 28.306 54.701 -27.841
152 "MD" 29.427 58.032 -28.554
153 "MD" 27.772 61.379 -29.025
154 "MD" 26.743 64.13 -27.473
155 "MD" 24.772 67.359 -27.667
156 "MD" 24.644 70.503 -27.042
157 "MD" 23.313 74.021 -27.322
158 "MD" 21.233 77.02 -27.155
159 "MD" 19.76 79.58 -27.533
160 "MD" 18.004 82.303 -26.952
161 "MD" 17.495 85.185 -27.099
162 "MD" 17.163 88.478 -26.608
163 "MD" 15.856 92.08 -26.186
164 "MD" 16.095 95.579 -26.166
165 "MD" 16.613 99.175 -26.59
166 "MD" 16.446 102.409 -27.875
167 "MD" 14.592 105.283 -29.647
-19 "MD" -3.459 100.015 -3.268
-18 "MD" -4.405 96.708 -1.764
-17 "MD" -5.198 93.996 -0.424
-16 "MD" -6.139 91.335 0.769
-15 "MD" -7.476 88.843 3.65
-14 "MD" -7.136 84.992 3.369
-13 "MD" -9.413 82.288 4.304
-12 "MD" -10.732 79.849 5.8
-11 "MD" -11.205 77.229 8.089
-10 "MD" -12.691 74.304 9.265
-9 "MD" -13.149 70.692 10.373
-8 "MD" -13.712 67.5 11.71
-7 "MD" -15.343 65.377 12.24
-6 "MD" -16.641 62.523 12.914
-5 "MD" -17.372 59.594 14.42
-4 "MD" -18.053 56.686 16.351
-3 "MD" -19.061 54.422 18.453
-2 "MD" -21.109 51.67 20.221
-1 "MD" -22.981 48.926 20.601
0 "MD" -24.141 46.323 20.87
1 "MD" -25.27 43.597 21.977
2 "MD" -26.907 40.143 21.503
3 "MD" -27.774 36.814 22.252
4 "MD" -29.409 34.011 21.633
5 "MD" -30.817 31.205 22.385
6 "MD" -32.245 28.142 22.55
7 "MD" -33.229 24.507 23.806
8 "MD" -34.784 21.609 24.322
9 "MD" -36.25 19.157 25.426
10 "MD" -37.023 16.465 25.816
11 "MD" -38.629 13.281 26.174
12 "MD" -39.747 9.772 25.179
13 "MD" -39.881 6.468 24.337
14 "MD" -39.227 3.462 24.91
15 "MD" -38.67 0.009 24.485
16 "MD" -38.703 -3.651 23.747
17 "MD" -39.333 -6.933 22.448
18 "MD" -37.734 -9.796 22.446
19 "MD" -37.211 -13.198 20.307
20 "MD" -36.672 -15.948 19.727
21 "MD" -36.509 -19.295 18.951
22 "MD" -36.566 -22.569 18.493
23 "MD" -34.47 -24.998 18.085
24 "MD" -31.659 -27.114 15.934
25 "MD" -29.441 -29.756 15.158
26 "MD" -27.311 -32.772 16.012
27 "MD" -24.682 -34.214 15.315
28 "MD" -21.517 -36.097 14.691
29 "MD" -19.305 -37.79 14.234
30 "MD" -15.792 -39.445 13.95
31 "MD" -13.381 -41.078 13.724
32 "MD" -10.918 -43.501 12.736
33 "MD" -6.813 -44.715 12.433
34 "MD" -3.295 -43.79 13.247
35 "MD" -0.377 -43.685 12.879
36 "MD" 2.367 -41.981 12.557
37 "MD" 5.9 -42.497 13.386
38 "MD" 9.656 -40.347 12.938
39 "MD" 12.752 -39.315 12.428
40 "MD" 15.963 -38.04 12.301
41 "MD" 19.945 -37.224 12.553
42 "MD" 22.283 -34.818 12.051
43 "MD" 25.25 -33.557 11.85
44 "MD" 27.593 -30.454 11.923
45 "MD" 29.749 -28.117 11.7
46 "MD" 31.537 -25.679 10.938
47 "MD" 34.653 -23.264 12.11
48 "MD" 35.867 -20.261 10.522
49 "MD" 38.764 -17.611 10.56
50 "MD" 39.473 -14.387 9.967
51 "MD" 39.513 -11.04 11.72
52 "MD" 41.062 -8.416 10.611
53 "MD" 42.234 -5.264 9.415
54 "MD" 43.156 -2.09 7.889
55 "MD" 43.136 1.108 7.724
56 "MD" 42.525 4.786 7.139
57 "MD" 42.406 7.621 7.354
58 "MD" 42.197 11.441 5.903
59 "MD" 41.902 14.6 4.034
60 "MD" 39.822 17.36 2.554
61 "MD" 37.195 19.584 4.414
62 "MD" 35.901 22.776 4.062
63 "MD" 33.862 26.566 2.987
64 "MD" 30.342 28.005 2.717
65 "MD" 28.092 30.558 2.283
66 "MD" 25.921 32.534 1.96
67 "MD" 22.915 33.654 1.842
68 "MD" 19.85 36.499 2.155
69 "MD" 16.938 36.656 0.527
70 "MD" 14.077 37.961 0.342
71 "MD" 9.693 38.665 0.539
72 "MD" 7.301 38.744 -1.17
73 "MD" 3.598 39.734 -0.338
74 "MD" 0.869 40.495 -0.871
75 "MD" -3.665 39.485 -2.213
76 "MD" -6.788 38.557 -2.79
77 "MD" -9.866 38.363 -2.345
78 "MD" -13.217 38.082 -2.595
79 "MD" -16.814 37.723 -1.544
80 "MD" -19.603 36.226 -1.007
81 "MD" -22.322 33.744 -2.031
82 "MD" -25.501 32.405 -0.435
83 "MD" -27.889 29.618 -1.234
84 "MD" -30.597 27.657 -1.54
85 "MD" -32.559 25.008 -2.99
86 "MD" -34.422 22.73 -2.747
87 "MD" -37.205 19.926 -2.782
88 "MD" -38.8 17.008 -3.369
89 "MD" -40.687 14.132 -3.208
90 "MD" -41.479 10.755 -2.535
91 "MD" -41.997 7.585 -3.065
92 "MD" -42.988 4.417 -3.62
93 "MD" -42.583 1.273 -4.548
94 "MD" -42.653 -1.967 -6.082
95 "MD" -43.396 -4.928 -7.268
96 "MD" -42.877 -7.676 -9.392
97 "MD" -40.64 -11.31 -7.834
98 "MD" -38.693 -13.624 -9.496
99 "MD" -37.436 -17.073 -8.927
100 "MD" -35.382 -18.713 -9.818
101 "MD" -34.011 -21.795 -10.134
102 "MD" -31.993 -24.917 -10.217
103 "MD" -30.302 -28.658 -10.67
104 "MD" -27.495 -30.428 -11.514
105 "MD" -25.938 -33.216 -11.824
106 "MD" -22.451 -34.349 -11.742
107 "MD" -20.052 -36.829 -12.558
108 "MD" -16.979 -37.257 -11.834
109 "MD" -13.074 -38.118 -12.638
110 "MD" -10.354 -40.27 -12.855
111 "MD" -7.092 -41.438 -13.779
112 "MD" -3.149 -40.83 -13.086
113 "MD" -0.082 -41.157 -12.694
114 "MD" 2.744 -41.059 -14.15
115 "MD" 6.291 -42.681 -14.552
116 "MD" 9.309 -42.094 -15.691
117 "MD" 12.865 -41.727 -15.78
118 "MD" 15.927 -40.093 -15.876
119 "MD" 18.737 -38.826 -16.679
120 "MD" 22.101 -37.384 -17.07
121 "MD" 23.885 -34.91 -17.401
122 "MD" 26.135 -32.576 -18.948
123 "MD" 28.787 -31.013 -18.676
124 "MD" 32.491 -29.589 -20.049
125 "MD" 33.297 -27.217 -21.732
126 "MD" 37.333 -25.157 -23.087
127 "MD" 38.719 -21.488 -24.172
128 "MD" 38.641 -18.329 -22.812
129 "MD" 38.886 -14.742 -23.228
130 "MD" 39.839 -11.792 -22.998
131 "MD" 40.313 -8.563 -22.869
132 "MD" 40.669 -5.472 -22.293
133 "MD" 41.265 -2.219 -21.935
134 "MD" 42.068 1.141 -21.243
135 "MD" 41.508 4.495 -21.645
136 "MD" 40.923 7.757 -22.307
137 "MD" 38.237 11.028 -22.191
138 "MD" 37.322 13.936 -23.132
139 "MD" 35.728 16.983 -23.422
140 "MD" 32.974 19.624 -22.658
141 "MD" 30.435 21.688 -24.259
142 "MD" 29.091 24.901 -24.279
143 "MD" 27.858 27.644 -25.49
144 "MD" 26.832 30.653 -26.815
145 "MD" 26.003 34.297 -26.953
146 "MD" 25.328 37.132 -29.166
147 "MD" 22.883 39.412 -29.999
148 "MD" 22.983 42.837 -31.488
149 "MD" 20.829 46.014 -32.015
150 "MD" 19.537 47.823 -34.96
151 "MD" 17.943 50.576 -35.818
152 "MD" 17.912 53.063 -38.311
153 "MD" 15.375 55.464 -39.701
154 "MD" 14.157 58.752 -40.468
155 "MD" 11.82 59.956 -43.656
156 "MD" 10.774 62.917 -44.965
157 "MD" 10.108 64.913 -47.586
158 "MD" 8.486 67.606 -48.539
159 "MD" 8.282 69.87 -52.023
160 "MD" 7.615 72.378 -53.909
161 "MD" 8.041 75.496 -55.032
162 "MD" 6.246 78.067 -57.113
163 "MD" 6.146 81.341 -58.722
164 "MD" 6.502 84.3 -60.616
165 "MD" 6.339 86.904 -63.299
166 "MD" 5.797 88.704 -66.159
167 "MD" 4.599 90.727 -69.029
-19 "MD" 16.462 98.374 12.671
-18 "MD" 14.792 92.333 14.621
-17 "MD" 13.538 89.207 14.164
-16 "MD" 11.954 86.608 14.564
-15 "MD" 9.18 84.916 16.135
-14 "MD" 7.445 81.15 15.814
-13 "MD" 4.206 79.093 16.166
-12 "MD" 2.567 77.893 17.373
-11 "MD" 0.541 75.377 18.309
-10 "MD" -3.301 73.998 18.994
-9 "MD" -5.829 72.07 19.35
-8 "MD" -8.647 70.056 20.052
-7 "MD" -10.162 66.924 20.738
-6 "MD" -12.807 64.429 20.931
-5 "MD" -14.097 61.723 21.912
-4 "MD" -14.615 58.533 22.369
-3 "MD" -16.141 55.234 23.279
-2 "MD" -17.187 51.929 23.005
-1 "MD" -18.352 48.547 22.065
0 "MD" -20.945 46.27 21.883
1 "MD" -21.735 43.027 23.737
2 "MD" -23.172 39.68 22.476
3 "MD" -24.037 36.402 22.646
4 "MD" -26.811 34.448 22.76
5 "MD" -29.616 31.947 22.869
6 "MD" -31.624 29.267 22.933
7 "MD" -33.596 26.281 23.532
8 "MD" -36.286 23.184 23.254
9 "MD" -36.558 19.894 24.656
10 "MD" -36.987 17.097 24.316
11 "MD" -38.154 13.133 24.409
12 "MD" -37.955 9.63 23.362
13 "MD" -40.006 6.581 22.142
14 "MD" -40.278 3.166 21.668
15 "MD" -40.308 -0.001 22.784
16 "MD" -40.19 -3.066 22.704
17 "MD" -40.243 -7.774 21.929
18 "MD" -38.563 -10.47 21.527
19 "MD" -36.973 -12.982 20.541
20 "MD" -36.472 -16.392 19.902
21 "MD" -36.526 -20.261 18.472
22 "MD" -35.671 -23.365 17.632
23 "MD" -33.033 -25.677 17.213
24 "MD" -30.947 -28.553 16.106
25 "MD" -28.814 -30.843 15.716
26 "MD" -26.058 -33.159 16.374
27 "MD" -23.359 -35.178 15.718
28 "MD" -21.424 -37.8 14.666
29 "MD" -18.423 -38.978 14.175
30 "MD" -15.248 -40.82 14.015
31 "MD" -12.973 -42.551 13.907
32 "MD" -9.885 -44.729 13.992
33 "MD" -5.872 -44.053 13.592
34 "MD" -2.716 -43.839 13.132
35 "MD" 0.813 -43.137 12.504
36 "MD" 3.761 -41.928 11.95
37 "MD" 7.201 -43.06 13.296
38 "MD" 10.212 -40.981 11.865
39 "MD" 12.962 -39.808 12.004
40 "MD" 17.166 -39.087 12.207
41 "MD" 20.345 -37.503 12.493
42 "MD" 22.93 -35.392 11.816
43 "MD" 25.859 -33.703 11.855
44 "MD" 28.478 -30.836 12.196
45 "MD" 30.041 -28.168 11.2
46 "MD" 31.615 -25.184 10.872
47 "MD" 33.992 -23.453 12.102
48 "MD" 34.846 -19.592 10.201
49 "MD" 37.957 -17.389 9.59
50 "MD" 38.877 -13.518 9.103
51 "MD" 39.845 -10.965 10.014
52 "MD" 40.948 -8.211 8.446
53 "MD" 42.883 -5.153 8.058
54 "MD" 43.531 -1.929 5.97
55 "MD" 43.585 1.452 5.704
56 "MD" 42.915 4.691 6.287
57 "MD" 42.202 7.946 6.343
58 "MD" 42.828 11.775 7.022
59 "MD" 41.471 14.345 5.368
60 "MD" 39.434 17.566 2.518
61 "MD" 36.728 19.612 4.435
62 "MD" 35.561 22.552 4.386
63 "MD" 33.697 25.61 3.449
64 "MD" 30.105 27.511 2.388
65 "MD" 28.651 30.571 1.467
66 "MD" 25.926 31.812 2.362
67 "MD" 22.912 33.923 2.075
68 "MD" 20.002 36.539 3.413
69 "MD" 16.473 36.398 1.481
70 "MD" 13.647 37.702 1.453
71 "MD" 10.404 38.657 1.421
72 "MD" 6.82 39.293 1.249
73 "MD" 3.611 38.635 1.465
74 "MD" 0.351 38.871 1.356
75 "MD" -3.254 38.376 0.507
76 "MD" -5.914 37.985 -0.206
77 "MD" -9.339 37.992 1.18
78 "MD" -12.953 38.691 0.421
79 "MD" -16.118 37.381 0.538
80 "MD" -19.754 36.936 -0.703
81 "MD" -22.573 34.001 -1.331
82 "MD" -25.837 32.699 -0.602
83 "MD" -28.503 30.559 -0.719
84 "MD" -31.073 28.311 -0.846
85 "MD" -32.663 26.339 -2.455
86 "MD" -35.606 24.316 -3.101
87 "MD" -37.742 20.392 -3.477
88 "MD" -39.243 16.88 -3.61
89 "MD" -40.832 13.821 -3.043
90 "MD" -42.033 10.383 -2.8
91 "MD" -42.307 6.698 -3.124
92 "MD" -42.757 3.463 -4.024
93 "MD" -42.727 1.191 -5.64
94 "MD" -43.413 -1.949 -6.117
95 "MD" -44.409 -5.177 -6.932
96 "MD" -43.284 -8.206 -8.341
97 "MD" -41.249 -11.419 -7.097
98 "MD" -38.959 -13.896 -8.609
99 "MD" -38.248 -17.119 -7.899
100 "MD" -34.982 -19.493 -8.46
101 "MD" -33.77 -22.285 -9.539
102 "MD" -31.47 -24.818 -8.924
103 "MD" -30.181 -28.038 -9.01
104 "MD" -28.238 -30.87 -9.28
105 "MD" -25.496 -32.341 -10.208
106 "MD" -22.239 -33.637 -10.454
107 "MD" -19.887 -36.346 -10.688
108 "MD" -16.507 -37.598 -10.18
109 "MD" -13.227 -38.89 -11.012
110 "MD" -10.866 -41.444 -11.802
111 "MD" -7.454 -42.044 -13.083
112 "MD" -4.238 -41.255 -12.207
113 "MD" -0.798 -41.672 -12.866
114 "MD" 2.198 -40.883 -14.061
115 "MD" 5.922 -42.096 -14.563
116 "MD" 9.207 -41.841 -15.419
117 "MD" 12.888 -41.787 -15.372
118 "MD" 15.84 -40.325 -15.262
119 "MD" 19.173 -38.768 -15.602
120 "MD" 21.921 -36.568 -15.043
121 "MD" 25.068 -34.418 -15.482
122 "MD" 27.542 -33.03 -17.306
123 "MD" 30.04 -30.479 -16.865
124 "MD" 32.959 -29.068 -17.98
125 "MD" 34.418 -26.795 -19.31
126 "MD" 37.588 -25.349 -21.21
127 "MD" 38.847 -22.303 -21.805
128 "MD" 39.969 -19.124 -21.873
129 "MD" 41.358 -15.851 -21.071
130 "MD" 41.052 -12.269 -22.166
131 "MD" 41.092 -9.245 -22.469
132 "MD" 41.365 -5.865 -24.387
133 "MD" 41.015 -2.676 -24.335
134 "MD" 41.118 1 -24.128
135 "MD" 40.674 4.52 -25.45
136 "MD" 39.244 7.143 -25.796
137 "MD" 37.499 9.623 -26.302
138 "MD" 36.35 12.044 -27.531
139 "MD" 33.623 15.352 -26.613
140 "MD" 31.212 17.955 -26
141 "MD" 29.378 21.595 -25.225
142 "MD" 27.261 24.163 -25.799
143 "MD" 26.927 26.794 -26.347
144 "MD" 27.322 30.211 -26.835
145 "MD" 27.144 34.147 -27.919
146 "MD" 24.447 36.522 -29.553
147 "MD" 21.56 38.741 -30.304
148 "MD" 22.146 41.901 -32.334
149 "MD" 21.178 44.513 -33.98
150 "MD" 19.958 46.28 -37.187
151 "MD" 18.827 49.136 -39.059
152 "MD" 19.051 50.96 -42.022
153 "MD" 16.897 53.819 -43.057
154 "MD" 16.934 55.458 -45.604
155 "MD" 15.449 57.974 -47.426
156 "MD" 14.06 59.27 -49.851
157 "MD" 13.452 60.905 -52.838
158 "MD" 11.773 62.629 -55.028
159 "MD" 9.434 64.593 -57.403
160 "MD" 7.843 66.396 -59.158
161 "MD" 8.684 69.59 -61.567
162 "MD" 6.309 71.757 -63.484
163 "MD" 4.895 74.308 -64.711
164 "MD" 4.085 77.283 -66.651
165 "MD" 2.159 79.58 -69.359
166 "MD" 0.528 81.995 -71.222
167 "MD" -3.056 84.922 -71.286
-19 "MD" -9.837 107.789 12.269
-18 "MD" -9.104 101.572 13.448
-17 "MD" -9.72 98.628 13.918
-16 "MD" -9.728 95.618 14.421
-15 "MD" -9.943 92.614 15.903
-14 "MD" -9.193 89.228 16.822
-13 "MD" -10.098 86.512 19.113
-12 "MD" -10.367 83.175 18.658
-11 "MD" -12.117 80.193 19.437
-10 "MD" -13.558 77.25 20.279
-9 "MD" -15.069 74.039 20.26
-8 "MD" -14.991 70.791 20.005
-7 "MD" -15.675 67.478 20.093
-6 "MD" -16.638 64.806 19.938
-5 "MD" -17.022 61.278 18.825
-4 "MD" -18.532 58.53 19.557
-3 "MD" -18.831 54.936 19.767
-2 "MD" -20.497 51.85 20.213
-1 "MD" -22.313 49.041 19.886
0 "MD" -24.517 46.23 19.858
1 "MD" -26.277 43.333 20.003
2 "MD" -28.204 40.345 20.526
3 "MD" -28.021 36.861 21.609
4 "MD" -30.127 33.836 21.363
5 "MD" -31.259 31.405 22.137
6 "MD" -32.169 27.904 22.332
7 "MD" -33.308 24.349 24.232
8 "MD" -35.507 21.744 24.461
9 "MD" -35.493 18.431 26.116
10 "MD" -36.229 15.919 25.771
11 "MD" -37.471 12.655 25.247
12 "MD" -38.307 9.776 25.141
13 "MD" -39.016 6.197 22.929
14 "MD" -38.991 2.772 22.24
15 "MD" -38.653 -0.44 21.965
16 "MD" -39.114 -4.267 21.997
17 "MD" -38.58 -7.478 20.761
18 "MD" -39.425 -10.818 20.358
19 "MD" -38.269 -13.919 20.068
20 "MD" -38.621 -17.717 20.39
21 "MD" -38.588 -20.788 19.753
22 "MD" -36.082 -23.124 18.528
23 "MD" -34.177 -25.911 17.02
24 "MD" -32.343 -27.662 15.969
25 "MD" -30.001 -30.699 14.443
26 "MD" -27.366 -32.911 15.899
27 "MD" -24.115 -34.271 14.741
28 "MD" -21.823 -36.325 14.415
29 "MD" -18.722 -38.254 14.455
30 "MD" -15.452 -40.02 14.121
31 "MD" -13.303 -42.51 13.774
32 "MD" -10.321 -44.981 13.598
33 "MD" -7.165 -46.061 13.968
34 "MD" -3.333 -43.944 13.972
35 "MD" -0.091 -43.05 13.913
36 "MD" 3.095 -41.379 12.882
37 "MD" 6.842 -42.459 14.239
38 "MD" 9.963 -41.456 12.645
39 "MD" 12.647 -39.91 12.934
40 "MD" 16.391 -38.498 13.453
41 "MD" 19.327 -36.805 12.889
42 "MD" 22.455 -35.681 12.453
43 "MD" 25.362 -33.7 12.401
44 "MD" 28.251 -31.515 11.498
45 "MD" 30.027 -28.678 11.503
46 "MD" 31.624 -25.61 12.174
47 "MD" 34.267 -23.752 12.669
48 "MD" 35.579 -20.17 10.42
49 "MD" 37.952 -17.666 9.72
50 "MD" 38.757 -14.164 9.477
51 "MD" 40.259 -10.652 10.244
52 "MD" 41.383 -7.782 8.719
53 "MD" 43.477 -4.744 8.182
54 "MD" 42.699 -2.028 7.521
55 "MD" 43.34 1.171 6.304
56 "MD" 42.627 4.302 5.959
57 "MD" 41.901 7.484 5.339
58 "MD" 42.625 11.013 5.705
59 "MD" 40.335 14.374 5.663
60 "MD" 38.867 17.35 4.099
61 "MD" 36.335 19.744 5.504
62 "MD" 35.019 22.334 4.124
63 "MD" 33.916 25.845 4.239
64 "MD" 30.37 27.595 3.473
65 "MD" 27.646 29.671 2.54
66 "MD" 24.943 31.535 3.025
67 "MD" 22.596 33.523 2.188
68 "MD" 19.698 36.215 3.122
69 "MD" 16.313 36.394 1.872
70 "MD" 13.638 38.497 1.47
71 "MD" 9.857 39.02 2.102
72 "MD" 6.865 39.414 1.135
73 "MD" 3.653 40.128 1.496
74 "MD" 0.476 40.072 0.777
75 "MD" -3.498 40.957 0.514
76 "MD" -6.848 39.935 -0.024
77 "MD" -9.655 38.672 -1.46
78 "MD" -12.934 38.854 -0.858
79 "MD" -16.013 37.979 -0.848
80 "MD" -19.721 35.873 -0.549
81 "MD" -22.639 33.477 -1.34
82 "MD" -26.193 32.281 -1.312
83 "MD" -28.73 29.41 -2.013
84 "MD" -31.305 27.729 -2.535
85 "MD" -33.973 26.304 -3.43
86 "MD" -35.179 22.367 -2.381
87 "MD" -37.647 20.008 -3.221
88 "MD" -39.108 17.356 -4.164
89 "MD" -40.107 14.32 -4.429
90 "MD" -42.226 12.168 -5.421
91 "MD" -42.86 7.878 -5.437
92 "MD" -43.003 4.561 -5.994
93 "MD" -43.169 1.324 -5.532
94 "MD" -43.113 -1.418 -7.991
95 "MD" -43.946 -4.809 -8.503
96 "MD" -42.561 -7.929 -10.01
97 "MD" -40.793 -10.799 -8.79
98 "MD" -38.806 -13.366 -9.04
99 "MD" -38.399 -16.835 -8.47
100 "MD" -36.028 -19.872 -9.526
101 "MD" -34.054 -22.921 -10.53
102 "MD" -31.146 -24.767 -9.661
103 "MD" -29.356 -27.773 -9.819
104 "MD" -27.014 -29.876 -10.541
105 "MD" -24.96 -32.469 -10.487
106 "MD" -22.102 -34.483 -10.99
107 "MD" -19.475 -36.61 -10.953
108 "MD" -16.495 -37.473 -11.241
109 "MD" -13.057 -38.972 -11.07
110 "MD" -9.655 -40.282 -11.31
111 "MD" -6.395 -41.787 -12.288
112 "MD" -3.41 -40.853 -11.333
113 "MD" -0.551 -41.515 -12.711
114 "MD" 2.87 -42.612 -12.809
115 "MD" 6.951 -43.016 -13.485
116 "MD" 9.566 -42.048 -14.05
117 "MD" 13.202 -41.845 -14.169
118 "MD" 16.525 -40.06 -14.43
119 "MD" 19.447 -39.43 -15.503
120 "MD" 22.529 -37.576 -14.861
121 "MD" 25.035 -34.823 -15.27
122 "MD" 27.285 -32.221 -15.821
123 "MD" 29.859 -30.294 -16.395
124 "MD" 32.16 -27.649 -16.698
125 "MD" 32.816 -25.292 -19.057
126 "MD" 36.337 -23.604 -20.759
127 "MD" 37.474 -20.675 -21.972
128 "MD" 38.298 -17.336 -21.281
129 "MD" 39.596 -14.205 -22.413
130 "MD" 40.087 -11.026 -23.424
131 "MD" 40.514 -8.097 -23.207
132 "MD" 40.38 -4.839 -23.549
133 "MD" 38.885 -1.014 -24.202
134 "MD" 38.334 2.114 -24.06
135 "MD" 37.923 5.684 -24.27
136 "MD" 36.083 9.198 -24.676
137 "MD" 34.514 11.921 -25.304
138 "MD" 32.617 14.35 -25.444
139 "MD" 31.225 17.185 -25.782
140 "MD" 30.485 20.911 -25.276
141 "MD" 28.642 23.226 -24.554
142 "MD" 26.225 25.475 -24.112
143 "MD" 26.097 28.929 -25.117
144 "MD" 25.457 32.42 -25.595
145 "MD" 23.814 34.992 -27.226
146 "MD" 21.402 37.277 -28.931
147 "MD" 21.125 39.478 -30.569
148 "MD" 21.057 41.854 -32.871
149 "MD" 20.728 45.026 -33.923
150 "MD" 20.326 47.146 -36.667
151 "MD" 20.084 51.101 -38.134
152 "MD" 18.67 53.587 -39.727
153 "MD" 18.763 57.774 -40.426
154 "MD" 17.571 60.527 -41.419
155 "MD" 15.198 62.221 -44.289
156 "MD" 14.88 65.341 -45.637
157 "MD" 13.597 67.477 -48.484
158 "MD" 12.234 69.541 -50.632
159 "MD" 10.568 72.942 -52.005
160 "MD" 8.733 74.116 -55.076
161 "MD" 9.447 76.979 -56.519
162 "MD" 7.384 79.199 -58.53
163 "MD" 6.75 82.723 -60.101
164 "MD" 6.074 85.225 -61.962
165 "MD" 5.433 87.438 -64.944
166 "MD" 4.347 89.484 -67.101
167 "MD" 1.081 90.849 -69.871
-19 "MD" -33.296 108.922 19.552
-18 "MD" -29.305 104.248 18.356
-17 "MD" -27.91 100.802 17.842
-16 "MD" -27.003 98.343 17.54
-15 "MD" -26.465 95.392 18.343
-14 "MD" -24.571 92.134 19.16
-13 "MD" -24.799 88.67 19.706
-12 "MD" -24.781 85.168 18.501
-11 "MD" -22.549 82.101 19.009
-10 "MD" -22.441 78.827 18.892
-9 "MD" -22.834 75.347 18.994
-8 "MD" -22.866 72.492 19.081
-7 "MD" -21.438 68.87 21.399
-6 "MD" -22.388 65.989 20.243
-5 "MD" -22.332 62.59 20.388
-4 "MD" -22.394 59.203 20.518
-3 "MD" -22.502 55.422 20.963
-2 "MD" -23.585 51.516 22.229
-1 "MD" -24.551 48.277 21.643
0 "MD" -25.703 45.564 21.148
1 "MD" -25.865 42.276 21.974
2 "MD" -27.205 39.325 21.229
3 "MD" -27.508 35.271 21.528
4 "MD" -29.997 32.566 21.555
5 "MD" -31.249 29.501 22.63
6 "MD" -32.328 26.71 23.251
7 "MD" -32.815 23.673 24.195
8 "MD" -34.232 20.453 24.633
9 "MD" -36.225 17.936 25.107
10 "MD" -36.131 14.49 25.865
11 "MD" -37.559 11.572 25.812
12 "MD" -37.47 8.357 24.767
13 "MD" -39.848 5.097 23.736
14 "MD" -39.704 1.841 24.241
15 "MD" -39.296 -1.391 23.906
16 "MD" -39.014 -5.195 22.673
17 "MD" -39.695 -8.297 21.948
18 "MD" -39.68 -11.387 20.266
19 "MD" -37.922 -14.543 20.001
20 "MD" -37.775 -18.182 19.422
21 "MD" -38.268 -21.307 19.06
22 "MD" -35.669 -23.733 17.061
23 "MD" -34.356 -26.777 15.758
24 "MD" -31.89 -28.844 14.764
25 "MD" -29.73 -30.771 13.863
26 "MD" -27.021 -33.279 15.038
27 "MD" -24.436 -35.106 14.349
28 "MD" -21.228 -36.14 13.36
29 "MD" -19.254 -39.603 12.94
30 "MD" -16.262 -40.599 13.127
31 "MD" -13.518 -42.652 12.86
32 "MD" -10.609 -44.567 12.469
33 "MD" -7.006 -43.66 11.415
34 "MD" -3.827 -43.424 11.917
35 "MD" -0.073 -42.729 11.637
36 "MD" 3.19 -41.799 11.241
37 "MD" 6.738 -42.049 11.438
38 "MD" 10.244 -41.768 10.808
39 "MD" 12.638 -39.891 10.743
40 "MD" 15.905 -38.798 11.115
41 "MD" 19.38 -37.173 11.843
42 "MD" 21.971 -35.057 11.034
43 "MD" 24.202 -32.499 11.096
44 "MD" 27.431 -30.862 11.222
45 "MD" 29.609 -28.294 11.721
46 "MD" 31.583 -25.83 10.052
47 "MD" 34.579 -23.36 11.47
48 "MD" 36.082 -19.8 9.781
49 "MD" 38.572 -18.024 9.577
50 "MD" 39.521 -14.178 9.454
51 "MD" 40.944 -11.374 9.712
52 "MD" 43.05 -8.26 10.256
53 "MD" 44.113 -5.431 8.826
54 "MD" 44.299 -1.979 7.253
55 "MD" 44.03 1.632 7.029
56 "MD" 43.083 4.558 6.5
57 "MD" 42.937 7.973 6.652
58 "MD" 42.835 11.723 5.651
59 "MD" 41.767 15.008 5.967
60 "MD" 39.755 17.201 3.933
61 "MD" 37.137 19.787 4.135
62 "MD" 35.58 22.784 3.9
63 "MD" 33.492 25.119 2.641
64 "MD" 30.628 26.855 2.492
65 "MD" 29.428 30.218 1.231
66 "MD" 26.651 32.25 1.092
67 "MD" 22.959 33.352 1.65
68 "MD" 20.667 35.714 2.027
69 "MD" 16.376 35.96 0.592
70 "MD" 13.439 38.216 0.778
71 "MD" 10.65 38.557 1.361
72 "MD" 7.209 39.927 1.101
73 "MD" 4.178 40.552 1.416
74 "MD" 0.827 39.853 0.942
75 "MD" -2.478 39.6 0.242
76 "MD" -5.833 39.235 -0.275
77 "MD" -8.945 38.942 -0.208
78 "MD" -12.689 38.712 -0.18
79 "MD" -15.721 37.494 -0.537
80 "MD" -20.129 36.317 -0.486
81 "MD" -22.398 33.456 -0.599
82 "MD" -26.094 32.012 -0.827
83 "MD" -28.261 29.953 -1.63
84 "MD" -31.008 27.971 -2.611
85 "MD" -33.471 26.155 -3.867
86 "MD" -36.202 23.275 -3.727
87 "MD" -37.897 20.11 -3.477
88 "MD" -39.579 16.93 -4.124
89 "MD" -40.675 13.815 -4.098
90 "MD" -41.939 10.946 -3.442
91 "MD" -42.403 7.553 -3.378
92 "MD" -43.221 4.218 -3.88
93 "MD" -44.658 0.742 -4.721
94 "MD" -44.386 -2.131 -6.323
95 "MD" -43.59 -5.358 -6.939
96 "MD" -42.683 -8.222 -8.94
97 "MD" -41.454 -11.226 -8.638
98 "MD" -40.376 -14.235 -7.44
99 "MD" -37.801 -16.182 -9.006
100 "MD" -35.71 -18.708 -9.774
101 "MD" -34.344 -22.151 -12.058
102 "MD" -32.423 -24.404 -11.46
103 "MD" -30.514 -28.08 -11.892
104 "MD" -28.933 -31.023 -11.726
105 "MD" -25.592 -31.847 -11.341
106 "MD" -23.195 -34.398 -11.252
107 "MD" -19.985 -36.131 -12.187
108 "MD" -16.514 -37.119 -12.214
109 "MD" -13.586 -38.186 -12.698
110 "MD" -11.035 -40.963 -13.004
111 "MD" -7.865 -41.684 -13.262
112 "MD" -4.442 -40.415 -11.783
113 "MD" -1.396 -41.287 -12.35
114 "MD" 1.8 -41.413 -13.369
115 "MD" 6.6 -42.182 -13.684
116 "MD" 9.7 -41.326 -14.67
117 "MD" 13.442 -41.21 -14.884
118 "MD" 16.826 -39.733 -15.19
119 "MD" 19.68 -39.266 -15.761
120 "MD" 22.765 -37.139 -15.276
121 "MD" 24.518 -34.279 -15.755
122 "MD" 26.628 -32.363 -17.706
123 "MD" 28.624 -30.248 -19.119
124 "MD" 32.212 -28.101 -18.986
125 "MD" 32.981 -24.78 -20.874
126 "MD" 36.97 -23.179 -22.194
127 "MD" 37.617 -20.174 -22.873
128 "MD" 38.778 -17.609 -21.596
129 "MD" 40.354 -14.392 -21.344
130 "MD" 42.018 -10.804 -21.944
131 "MD" 41.533 -7.412 -20.308
132 "MD" 41.127 -4.125 -19.203
133 "MD" 39.738 -1.183 -21.206
134 "MD" 39.993 2.374 -21.224
135 "MD" 39.677 5.568 -22.111
136 "MD" 39.08 8.642 -23.075
137 "MD" 36.118 10.788 -22.462
138 "MD" 34.296 13.664 -23.932
139 "MD" 31.616 16.272 -24.578
140 "MD" 29.2 18.869 -25.432
141 "MD" 28.971 22.235 -26.123
142 "MD" 26.362 24.386 -26.235
143 "MD" 25.637 27.868 -27.385
144 "MD" 24.968 30.702 -28.014
145 "MD" 23.762 33.892 -28.52
146 "MD" 22.626 37.43 -30.216
147 "MD" 20.936 39.37 -31.338
148 "MD" 20.787 42.649 -32.814
149 "MD" 19.438 46.05 -33.176
150 "MD" 18.104 47.823 -35.943
151 "MD" 17.177 51.011 -37.064
152 "MD" 15.306 53.228 -38.374
153 "MD" 15.086 56.328 -39.984
154 "MD" 14.076 58.633 -41.952
155 "MD" 12.868 60.706 -43.767
156 "MD" 12.694 64.389 -44.968
157 "MD" 10.6 66.672 -46.804
158 "MD" 9.553 68.061 -49.533
159 "MD" 7.503 71.19 -50.504
160 "MD" 6.055 73.154 -53.083
161 "MD" 6.767 76.142 -54.856
162 "MD" 4.394 78.2 -56.981
163 "MD" 3.355 80.825 -58.7
164 "MD" 3.406 83.244 -61.05
165 "MD" 3.679 85.874 -64.102
166 "MD" 2.998 88.616 -66.026
167 "MD" 1.308 90.884 -68.209
-19 "MD" -11.637 105.204 40.321
-18 "MD" -11.686 102.159 38.307
-17 "MD" -11.966 99.162 38.365
-16 "MD" -11.327 95.107 36.737
-15 "MD" -12.618 92.373 36.732
-14 "MD" -13.728 89.391 36.683
-13 "MD" -14.081 85.77 36.603
-12 "MD" -15.434 83.275 34.935
-11 "MD" -15.297 79.284 34.975
-10 "MD" -16.506 76.341 32.487
-9 "MD" -18.574 73.801 31.53
-8 "MD" -19.962 71.014 29.55
-7 "MD" -20.203 68.288 29.369
-6 "MD" -22.101 65.301 27.278
-5 "MD" -23.034 61.902 26.502
-4 "MD" -23.856 58.337 26.604
-3 "MD" -24.106 54.891 26.728
-2 "MD" -25.345 51.526 26.046
-1 "MD" -24.885 48.143 26.284
0 "MD" -25.697 45.327 25.1
1 "MD" -26.529 42.054 25.092
2 "MD" -27.4 39.266 23.596
3 "MD" -26.96 35.49 24.424
4 "MD" -29.275 32.657 22.69
5 "MD" -30.769 29.797 22.733
6 "MD" -32.226 26.946 21.963
7 "MD" -34.397 24.426 22.69
8 "MD" -36.471 21.48 23.133
9 "MD" -37.136 17.495 24.596
10 "MD" -37.669 14.69 24.271
11 "MD" -38.584 11.414 24.279
12 "MD" -37.683 8.2 22.842
13 "MD" -40.086 4.668 21.997
14 "MD" -40.347 1.151 20.816
15 "MD" -39.924 -1.915 22.013
16 "MD" -39.278 -5.218 20.322
17 "MD" -40.229 -9.304 20.34
18 "MD" -39.132 -12.15 20.59
19 "MD" -37.22 -15.072 20.187
20 "MD" -37.139 -18.775 19.931
21 "MD" -37.235 -22.229 19.469
22 "MD" -35.35 -24.398 17.153
23 "MD" -33.327 -26.629 16.18
24 "MD" -31.559 -29.368 14.852
25 "MD" -28.877 -30.636 13.87
26 "MD" -25.9 -33.159 14.794
27 "MD" -23.293 -34.354 13.479
28 "MD" -20.705 -36.348 13.24
29 "MD" -18.258 -39.15 13.987
30 "MD" -15.521 -41.055 14.439
31 "MD" -12.877 -42.477 14.418
32 "MD" -9.424 -44.074 14.28
33 "MD" -6.649 -44.784 13.576
34 "MD" -2.984 -44.724 12.724
35 "MD" 0.498 -42.982 12.326
36 "MD" 3.376 -41.874 12.017
37 "MD" 7.059 -42.721 12.491
38 "MD" 9.547 -42.098 11.63
39 "MD" 12.867 -39.903 11.491
40 "MD" 16.423 -38.422 11.782
41 "MD" 19.244 -36.079 10.877
42 "MD" 22.278 -34.267 10.59
43 "MD" 24.594 -32.076 10.893
44 "MD" 27.788 -31.068 10.141
45 "MD" 29.992 -28.132 9.432
46 "MD" 31.797 -25.46 9.096
47 "MD" 34.56 -23.395 9.555
48 "MD" 37.327 -21.49 8.696
49 "MD" 38.181 -18.571 8.205
50 "MD" 39.223 -15.138 8.359
51 "MD" 40.291 -12.113 8.166
52 "MD" 42.355 -8.894 7.51
53 "MD" 43.195 -5.358 5.851
54 "MD" 41.968 -2.05 5.537
55 "MD" 41.691 0.238 3.672
56 "MD" 43.328 3.774 3.563
57 "MD" 43.079 6.963 5.245
58 "MD" 42.103 12.067 4.535
59 "MD" 40.639 15.373 3.919
60 "MD" 39.148 18.195 4.273
61 "MD" 36.822 20.519 4.504
62 "MD" 35.859 23.381 4.182
63 "MD" 33.825 25.707 3.923
64 "MD" 30.794 28.624 3.32
65 "MD" 28.42 30.998 1.627
66 "MD" 25.661 32.718 1.977
67 "MD" 22.147 33.604 2.413
68 "MD" 20.163 36.264 3.408
69 "MD" 16.809 36.776 1.851
70 "MD" 13.063 37.305 1.652
71 "MD" 9.778 38.517 1.256
72 "MD" 6.718 39.064 -0.367
73 "MD" 3.335 40.098 0.286
74 "MD" -0.181 40.167 -0.795
75 "MD" -3.656 39.141 -0.046
76 "MD" -6.473 39.104 -1.002
77 "MD" -9.547 38.144 -1.539
78 "MD" -13.104 38.469 -0.733
79 "MD" -16.079 37.604 -0.312
80 "MD" -19.49 36.057 0.187
81 "MD" -22.617 33.58 -0.444
82 "MD" -25.932 32.341 -0.71
83 "MD" -28.628 30.619 -0.855
84 "MD" -30.522 27.382 -2.152
85 "MD" -32.943 26.14 -2.92
86 "MD" -34.295 23.623 -2.655
87 "MD" -36.768 21.317 -4.058
88 "MD" -38.765 17.265 -4.526
89 "MD" -40.275 14.841 -4.546
90 "MD" -42.044 11.273 -4.181
91 "MD" -43.388 7.739 -4.176
92 "MD" -45.551 4.29 -4.221
93 "MD" -45.542 1.224 -4.777
94 "MD" -45.567 -2.315 -5.739
95 "MD" -44.954 -5.372 -6.921
96 "MD" -42.743 -7.414 -8.426
97 "MD" -40.471 -10.15 -8.322
98 "MD" -38.824 -12.694 -9.047
99 "MD" -37.889 -16.107 -10.215
100 "MD" -36.968 -20.391 -10.865
101 "MD" -34.292 -22.526 -10.979
102 "MD" -32.442 -24.819 -10.843
103 "MD" -31.245 -28.578 -10.848
104 "MD" -28.202 -30.716 -11.744
105 "MD" -25.144 -32.051 -11.425
106 "MD" -23.165 -35.104 -10.47
107 "MD" -19.317 -37.719 -8.774
108 "MD" -15.958 -38.312 -8.98
109 "MD" -12.901 -39.259 -10.438
110 "MD" -9.948 -41.014 -11.697
111 "MD" -6.463 -41.556 -12.853
112 "MD" -3.317 -40.934 -12.572
113 "MD" -0.415 -41.763 -13.143
114 "MD" 2.767 -41.139 -14.798
115 "MD" 6.611 -42.662 -15.37
116 "MD" 9.645 -41.685 -16.307
117 "MD" 13.035 -42.229 -16.459
118 "MD" 16.146 -40.547 -16.51
119 "MD" 19.253 -39.452 -17.397
120 "MD" 22.704 -37.766 -17.222
121 "MD" 25.924 -35.096 -17.223
122 "MD" 28.045 -33.192 -18.831
123 "MD" 30.047 -30.516 -18.953
124 "MD" 33.011 -28.294 -20.919
125 "MD" 32.803 -25.162 -22.513
126 "MD" 36.334 -23.844 -23.752
127 "MD" 38.151 -20.75 -25.435
128 "MD" 38.567 -17.272 -24.427
129 "MD" 39.474 -13.936 -24.119
130 "MD" 41.251 -10.645 -24.471
131 "MD" 41.377 -7.546 -23.729
132 "MD" 40.649 -4.132 -22.728
133 "MD" 40.16 -0.51 -21.755
134 "MD" 38.748 2.408 -22.099
135 "MD" 37.854 5.799 -23.221
136 "MD" 35.263 7.88 -24.438
137 "MD" 35.537 11.456 -25.78
138 "MD" 34.238 13.57 -26.216
139 "MD" 31.381 16.912 -26.539
140 "MD" 29.954 19.918 -26.268
141 "MD" 28.377 22.705 -25.175
142 "MD" 26.998 25.378 -24.885
143 "MD" 26.634 28.206 -26.833
144 "MD" 25.402 31.136 -26.764
145 "MD" 25.192 34.631 -27.942
146 "MD" 24.236 37.976 -29.578
147 "MD" 23.169 41.193 -30.021
148 "MD" 22.294 43.756 -31.449
149 "MD" 21.489 46.816 -31.622
150 "MD" 20.226 49.91 -33.709
151 "MD" 20.222 52.325 -33.828
152 "MD" 19.719 56.152 -33.671
153 "MD" 21.425 60.468 -32.857
154 "MD" 21.967 63.653 -33.644
155 "MD" 22.335 66.592 -34.957
156 "MD" 21.907 69.268 -36.219
157 "MD" 21.563 71.681 -39.092
158 "MD" 21.343 74.099 -41.944
159 "MD" 21.055 76.849 -43.718
160 "MD" 20.68 80.696 -43.594
161 "MD" 19.371 82.874 -46.341
162 "MD" 19.781 85.922 -47.085
163 "MD" 19.401 89.211 -48.016
164 "MD" 20.429 91.956 -49.035
165 "MD" 21.443 94.442 -51.906
166 "MD" 21.903 96.659 -53.986
167 "MD" 21.709 97.703 -56.967
-19 "MD" -7.571 105.501 16.507
-18 "MD" -7.65 101.959 17.303
-17 "MD" -8.072 98.817 16.438
-16 "MD" -8.541 95.111 15.671
-15 "MD" -9.799 91.911 16.547
-14 "MD" -11.044 88.81 16.566
-13 "MD" -12.641 85.793 16.578
-12 "MD" -13.293 82.618 16.053
-11 "MD" -12.692 79.492 15.958
-10 "MD" -13.183 75.965 17.431
-9 "MD" -13.661 72.503 17.627
-8 "MD" -15.659 69.757 17.275
-7 "MD" -15.347 66.085 19.05
-6 "MD" -16.724 63.175 19.448
-5 "MD" -18.102 59.685 19.304
-4 "MD" -19.692 57.352 20.23
-3 "MD" -20.291 54.441 21.546
-2 "MD" -21.768 52.061 22.364
-1 "MD" -23.444 48.724 22.612
0 "MD" -24.993 46.064 22.916
1 "MD" -26.122 43.21 23.717
2 "MD" -27.08 39.378 22.215
3 "MD" -27.557 36.027 23.251
4 "MD" -30.086 33.247 22.153
5 "MD" -31.505 31.159 22.719
6 "MD" -32.965 27.302 23.148
7 "MD" -34.671 24.196 24.458
8 "MD" -36.161 21.375 24.058
9 "MD" -36.433 17.704 24.512
10 "MD" -37.378 14.384 23.771
11 "MD" -38.622 11.692 23.207
12 "MD" -37.538 7.935 21.65
13 "MD" -40.683 5.524 20.025
14 "MD" -40.192 2.181 18.604
15 "MD" -40.59 -0.683 20.066
16 "MD" -40.331 -3.729 19.615
17 "MD" -40.536 -7.805 19.189
18 "MD" -39.458 -10.806 19.883
19 "MD" -40.125 -13.981 19.263
20 "MD" -37.928 -16.889 20.807
21 "MD" -36.724 -20.295 20.053
22 "MD" -35.226 -24.049 18.878
23 "MD" -33.364 -26.911 18.089
24 "MD" -31.148 -29.15 16.679
25 "MD" -28.337 -31.159 15.925
26 "MD" -25.481 -33.442 16.932
27 "MD" -23.189 -35.163 15.667
28 "MD" -20.778 -36.844 15.11
29 "MD" -18.592 -38.984 14.539
30 "MD" -15.12 -40.79 16.045
31 "MD" -11.929 -41.865 15.105
32 "MD" -9.332 -44.042 13.939
33 "MD" -6.098 -43.686 12.938
34 "MD" -2.363 -44.114 11.647
35 "MD" 1.015 -43.007 11.182
36 "MD" 4.041 -41.337 11.557
37 "MD" 7.301 -41.16 11.777
38 "MD" 10.51 -41.487 11.202
39 "MD" 13.252 -39.424 11.385
40 "MD" 16.565 -38.524 12.099
41 "MD" 19.75 -36.753 11.266
42 "MD" 23.027 -35.776 10.404
43 "MD" 25.348 -32.231 10.198
44 "MD" 28.901 -30.718 10.83
45 "MD" 30.81 -28.611 10.481
46 "MD" 32.615 -25.834 9.825
47 "MD" 34.942 -23.288 10.079
48 "MD" 37.695 -21.087 9.518
49 "MD" 38.761 -18.072 9.354
50 "MD" 39.629 -14.481 8.847
51 "MD" 40.992 -11.84 8.994
52 "MD" 42.658 -8.748 7.724
53 "MD" 44.508 -5.376 6.088
54 "MD" 44.389 -2.342 5.41
55 "MD" 43.916 0.959 6.07
56 "MD" 43.023 4.388 4.842
57 "MD" 42.721 7.557 4.687
58 "MD" 43.635 11.026 5.546
59 "MD" 41.183 13.847 5.275
60 "MD" 39.508 17.707 4.13
61 "MD" 36.82 19.93 5.207
62 "MD" 35.29 23.004 4.171
63 "MD" 33.948 26.303 4.823
64 "MD" 30.712 28.066 3.907
65 "MD" 29.071 30.751 3.018
66 "MD" 25.975 32.131 3.049
67 "MD" 22.442 33.621 2.805
68 "MD" 20.137 35.863 3.613
69 "MD" 16.777 36.525 2.018
70 "MD" 13.839 37.796 1.611
71 "MD" 9.954 38.349 1.961
72 "MD" 7.033 38.219 0.429
73 "MD" 3.062 39.466 0.982
74 "MD" 0.035 39.911 0.438
75 "MD" -2.684 39.105 -0.026
76 "MD" -6.028 38.875 -1.71
77 "MD" -9.965 38.177 -1.419
78 "MD" -13.396 38.283 -0.292
79 "MD" -16.714 36.805 -0.322
80 "MD" -20.117 36.083 -0.947
81 "MD" -22.5 33.561 -0.698
82 "MD" -26.311 32.354 -0.269
83 "MD" -29.469 30.527 -0.913
84 "MD" -31.654 27.443 -2.415
85 "MD" -33.972 26.052 -3.24
86 "MD" -34.961 22.902 -2.473
87 "MD" -37.911 20.748 -3.877
88 "MD" -39.3 17.735 -4.377
89 "MD" -40.824 14.714 -4.203
90 "MD" -42.807 12.062 -3.982
91 "MD" -43.659 8.024 -4.017
92 "MD" -44.534 4.759 -4.059
93 "MD" -44.111 1.347 -5.018
94 "MD" -43.538 -1.834 -6.228
95 "MD" -44.572 -5.607 -6.352
96 "MD" -43.043 -8.287 -8.603
97 "MD" -40.879 -11.407 -7.475
98 "MD" -39.328 -14.142 -8.577
99 "MD" -38.505 -17.364 -8.519
100 "MD" -34.87 -19.267 -9.225
101 "MD" -33.686 -22.173 -10.218
102 "MD" -31.923 -25.402 -9.855
103 "MD" -30.416 -28.751 -9.283
104 "MD" -27.758 -30.774 -9.724
105 "MD" -24.29 -31.878 -9.413
106 "MD" -22.359 -34.285 -9.787
107 "MD" -19.89 -36.398 -10.322
108 "MD" -17.235 -37.752 -10.827
109 "MD" -13.28 -38.845 -10.301
110 "MD" -10.484 -41.197 -10.796
111 "MD" -7.032 -41.71 -11.791
112 "MD" -3.253 -40.782 -11.438
113 "MD" -0.21 -41.716 -11.231
114 "MD" 2.841 -41.606 -12.416
115 "MD" 6.611 -42.737 -13.216
116 "MD" 9.475 -41.918 -14.78
117 "MD" 13.373 -41.979 -15.37
118 "MD" 16.456 -40.473 -16.362
119 "MD" 19.252 -40.235 -17.296
120 "MD" 23.57 -37.806 -17.913
121 "MD" 26.06 -36.141 -18.013
122 "MD" 28.438 -33.04 -19.47
123 "MD" 30.002 -30.341 -18.834
124 "MD" 32.431 -27.611 -19.832
125 "MD" 32.976 -24.828 -21.255
126 "MD" 37.014 -22.785 -22.429
127 "MD" 37.973 -20.123 -23.111
128 "MD" 38.832 -17.196 -21.392
129 "MD" 39.932 -14.051 -22.188
130 "MD" 41.252 -10.306 -23.803
131 "MD" 41.61 -6.745 -23.062
132 "MD" 41.662 -3.049 -22.298
133 "MD" 40.711 1.407 -22.775
134 "MD" 40.593 4.186 -22.722
135 "MD" 39.617 7.722 -22.862
136 "MD" 38.116 10.194 -23.819
137 "MD" 37.414 13.184 -25.174
138 "MD" 35.038 15.454 -24.946
139 "MD" 32.61 18.661 -24.625
140 "MD" 31.37 21.469 -24.22
141 "MD" 29.509 23.861 -23.534
142 "MD" 28.641 27.117 -23.045
143 "MD" 28.658 29.994 -24.549
144 "MD" 28.188 33.678 -23.808
145 "MD" 27.169 36.3 -25.463
146 "MD" 27.318 39.438 -27.529
147 "MD" 26.275 41.952 -29.219
148 "MD" 26.909 44.395 -30.846
149 "MD" 26.564 48.44 -30.774
150 "MD" 26.129 50.915 -33.673
151 "MD" 26.277 53.865 -34.913
152 "MD" 25.57 56.78 -36.932
153 "MD" 25.871 60.78 -37.281
154 "MD" 26.165 63.49 -38.661
155 "MD" 25.939 66.238 -40.465
156 "MD" 25.384 68.95 -42.381
157 "MD" 25.972 71.518 -44.919
158 "MD" 24.448 74.7 -45.798
159 "MD" 23.237 76.668 -48.086
160 "MD" 22.666 80.058 -49.547
161 "MD" 22.901 82.205 -51.414
162 "MD" 20.723 85.051 -53.071
163 "MD" 20.727 88.63 -54.63
164 "MD" 21.562 90.552 -56.754
165 "MD" 23.358 93.526 -59.639
166 "MD" 23.296 95.806 -61.494
167 "MD" 22.308 96.7 -65.313
-19 "MD" 8.864 97.923 28.118
-18 "MD" 6.035 95.885 27.634
-17 "MD" 4.766 92.534 28.24
-16 "MD" 2.543 89.948 27.253
-15 "MD" 1.083 86.735 27.912
-14 "MD" -1.025 84.366 27.925
-13 "MD" -1.875 80.895 27.108
-12 "MD" -4.625 78.614 25.239
-11 "MD" -5.427 75.468 24.682
-10 "MD" -6.887 72.689 25.607
-9 "MD" -9.023 69.727 25.508
-8 "MD" -9.86 65.982 25.927
-7 "MD" -11.901 63.881 26.668
-6 "MD" -13.663 60.598 26.149
-5 "MD" -15.064 57.315 26.426
-4 "MD" -16.665 54.688 26.229
-3 "MD" -18.337 51.345 26.121
-2 "MD" -19.782 48.329 26.684
-1 "MD" -21.838 45.927 25.533
0 "MD" -23.34 42.824 25.939
1 "MD" -24.39 39.057 24.461
2 "MD" -26.036 36.725 23.724
3 "MD" -27.33 34.294 23.766
4 "MD" -29.407 31.801 22.992
5 "MD" -30.811 28.553 23.131
6 "MD" -31.727 25.504 22.913
7 "MD" -32.575 22.469 23.403
8 "MD" -34.961 19.489 23.56
9 "MD" -35.962 17.04 24.125
10 "MD" -37.459 13.979 24.493
11 "MD" -39.012 10.887 24.354
12 "MD" -38.412 7.14 23.656
13 "MD" -40.696 4.474 21.299
14 "MD" -41.083 1.281 19.143
15 "MD" -40.883 -2.33 20.509
16 "MD" -41.285 -4.983 20.697
17 "MD" -41.158 -8.98 19.538
18 "MD" -40.761 -12.766 19.997
19 "MD" -39.748 -15.991 20.249
20 "MD" -38.466 -19.372 19.918
21 "MD" -37.392 -21.959 18.754
22 "MD" -36.217 -25.176 18.152
23 "MD" -33.135 -27.822 17.43
24 "MD" -30.983 -29.669 15.977
25 "MD" -28.818 -31.135 14.356
26 "MD" -25.869 -33.648 15.407
27 "MD" -22.851 -35.365 14.076
28 "MD" -19.887 -37.001 14.039
29 "MD" -17.742 -39.62 13.202
30 "MD" -14.546 -41.077 13.831
31 "MD" -11.537 -43.171 13.643
32 "MD" -9.037 -44.526 12.926
33 "MD" -5.733 -45.484 12.309
34 "MD" -1.827 -45.241 11.625
35 "MD" 1.185 -43.363 12.466
36 "MD" 4.014 -41.829 12.989
37 "MD" 7.419 -42.277 11.743
38 "MD" 10.862 -40.54 12.608
39 "MD" 13.68 -39.077 12.091
40 "MD" 17.541 -37.493 12.663
41 "MD" 20.722 -36.243 12.798
42 "MD" 22.931 -34.692 11.861
43 "MD" 25.675 -32.486 11.597
44 "MD" 28.92 -30.842 12.422
45 "MD" 30.892 -27.955 11.296
46 "MD" 32.34 -25.266 10.866
47 "MD" 35.158 -22.905 11.034
48 "MD" 37.843 -21.213 10.097
49 "MD" 38.428 -18.166 9.361
50 "MD" 39.283 -14.001 9.366
51 "MD" 40.729 -10.806 9.231
52 "MD" 42.378 -7.777 8.489
53 "MD" 43.105 -4.689 6.509
54 "MD" 42.657 -1.4 5.512
55 "MD" 43.374 1.617 5.113
56 "MD" 44 5.477 5.703
57 "MD" 42.87 8.526 5.425
58 "MD" 43.285 12.308 6.309
59 "MD" 40.945 14.695 4.826
60 "MD" 39.399 18.041 4.361
61 "MD" 36.911 20.474 4.594
62 "MD" 35.443 23.513 4.115
63 "MD" 33.098 26.449 3.8
64 "MD" 30.133 28.053 3.129
65 "MD" 27.788 30.432 1.887
66 "MD" 25.31 32.069 2.012
67 "MD" 22.429 34.174 0.947
68 "MD" 19.315 36.405 1.263
69 "MD" 16.131 37.409 1.722
70 "MD" 12.71 37.934 1.974
71 "MD" 9.48 39.143 2.842
72 "MD" 6.523 39.918 2.588
73 "MD" 3.17 40.205 2.653
74 "MD" 0.006 39.869 2.037
75 "MD" -3.159 38.66 1.185
76 "MD" -6.206 38.366 -0.475
77 "MD" -9.583 38.17 0.87
78 "MD" -13.156 38.492 0.199
79 "MD" -16.763 37.095 0.266
80 "MD" -20.018 36.416 -0.768
81 "MD" -22.678 33.645 -0.259
82 "MD" -25.751 32.556 -0.627
83 "MD" -28.921 30.683 -0.948
84 "MD" -30.839 28.009 -1.903
85 "MD" -33.701 26.919 -2.651
86 "MD" -34.924 22.664 -2.351
87 "MD" -36.869 21.009 -3.675
88 "MD" -38.674 17.105 -4.161
89 "MD" -40.184 14.097 -4.094
90 "MD" -41.599 11.251 -3.44
91 "MD" -42.55 7.694 -3.187
92 "MD" -43.888 4.158 -3.28
93 "MD" -44.08 0.794 -3.335
94 "MD" -44.141 -2.205 -4.804
95 "MD" -43.741 -5.314 -5.848
96 "MD" -42.537 -8.612 -8.53
97 "MD" -40.735 -11.58 -7.795
98 "MD" -39.432 -14.485 -7.626
99 "MD" -37.903 -17.466 -7.799
100 "MD" -35.008 -19.114 -8.696
101 "MD" -34.276 -22.872 -10.129
102 "MD" -31.644 -24.56 -9.415
103 "MD" -29.957 -28.131 -9.024
104 "MD" -28.095 -31.189 -9.794
105 "MD" -25.337 -33.338 -8.844
106 "MD" -22.731 -34.29 -9.243
107 "MD" -19.45 -36.213 -10.661
108 "MD" -17.097 -37.543 -11.381
109 "MD" -13.209 -38.987 -11.517
110 "MD" -10.52 -41.069 -11.943
111 "MD" -7.05 -41.54 -12.775
112 "MD" -3.851 -40.892 -12.51
113 "MD" -0.12 -41.665 -12.358
114 "MD" 2.826 -41.878 -13.294
115 "MD" 5.942 -42.604 -13.937
116 "MD" 8.732 -42.476 -15.173
117 "MD" 12.699 -42.587 -15.753
118 "MD" 16.26 -41.142 -15.994
119 "MD" 19.099 -39.715 -17.373
120 "MD" 23.701 -38.451 -17.19
121 "MD" 27.791 -37.058 -16.627
122 "MD" 30.774 -34.988 -18.258
123 "MD" 33.139 -32.395 -17.229
124 "MD" 35.244 -29.605 -18.478
125 "MD" 36.523 -27.015 -19.072
126 "MD" 37.927 -24.411 -20.145
127 "MD" 38.013 -21.056 -20.95
128 "MD" 38.869 -17.806 -19.799
129 "MD" 39.667 -14.808 -21.359
130 "MD" 42.084 -11.392 -22.743
131 "MD" 42.472 -7.896 -22.018
132 "MD" 41.512 -4.788 -21.21
133 "MD" 40.734 -1.29 -22.877
134 "MD" 40.58 2.148 -22.114
135 "MD" 39.447 4.895 -23.349
136 "MD" 38.448 7.559 -24.541
137 "MD" 38.081 10.732 -24.769
138 "MD" 35.831 13.464 -25.772
139 "MD" 34.11 17.179 -24.661
140 "MD" 33.288 20.686 -24.414
141 "MD" 32.474 23.112 -24.316
142 "MD" 31.144 26.463 -24.257
143 "MD" 31.122 30.211 -26.104
144 "MD" 29.673 33.06 -25.973
145 "MD" 29.043 36.176 -25.558
146 "MD" 28.568 39.661 -27.116
147 "MD" 26.527 42.784 -27.674
148 "MD" 26.853 45.647 -29.428
149 "MD" 25.637 48.777 -30.592
150 "MD" 24.907 51.853 -32.404
151 "MD" 25.206 55.336 -32.528
152 "MD" 25.434 58.442 -32.121
153 "MD" 27.096 62.025 -31.975
154 "MD" 27.824 65.098 -33.531
155 "MD" 28.677 67.658 -34.845
156 "MD" 29.898 70.643 -34.933
157 "MD" 30.683 74.069 -36.47
158 "MD" 31.817 77.118 -37.428
159 "MD" 33.006 80.356 -37.201
160 "MD" 33.225 83.107 -37.861
161 "MD" 35.148 85.838 -38.603
162 "MD" 35.272 89.571 -39.015
163 "MD" 37.559 92.633 -38.94
164 "MD" 39.024 95.529 -39.241
165 "MD" 40.8 97.407 -40.818
166 "MD" 42.447 100.261 -42.291
167 "MD" 42.162 102.412 -45.18
-19 "MD" 11.906 93.4 8.271
-18 "MD" 9.807 90.784 8.175
-17 "MD" 8.784 87.252 8.232
-16 "MD" 7.641 84.56 8.587
-15 "MD" 5.929 82.16 9.505
-14 "MD" 4.205 79.114 10.181
-13 "MD" 1.338 77.605 10.979
-12 "MD" -0.097 74.999 11.673
-11 "MD" -2.863 73.137 13.845
-10 "MD" -4.545 70.494 13.692
-9 "MD" -7.565 68.233 15.209
-8 "MD" -8.808 64.607 16.827
-7 "MD" -10.306 62.451 17.34
-6 "MD" -13.029 60.242 17.768
-5 "MD" -14.717 57.765 19.145
-4 "MD" -16.306 54.776 19.855
-3 "MD" -17.633 51.824 21.603
-2 "MD" -18.939 49.004 23.314
-1 "MD" -20.751 46.266 23.037
0 "MD" -22.188 43.807 23.551
1 "MD" -24.621 41.375 24.059
2 "MD" -25.807 38.139 22.812
3 "MD" -27.636 34.54 23.287
4 "MD" -29.322 31.927 22.52
5 "MD" -30.564 29.309 23.212
6 "MD" -31.16 26.303 22.85
7 "MD" -32.322 23.129 23.255
8 "MD" -35.142 20.27 22.978
9 "MD" -35.704 17.07 23.793
10 "MD" -37.025 13.66 22.496
11 "MD" -38.748 11.106 22.877
12 "MD" -37.554 6.947 20.896
13 "MD" -40.927 4.439 19.18
14 "MD" -41.331 1.76 18.534
15 "MD" -41.144 -1.44 19.748
16 "MD" -40.139 -5.056 19.203
17 "MD" -40.501 -8.595 19.838
18 "MD" -40.125 -11.945 19.199
19 "MD" -38.798 -14.826 19.523
20 "MD" -38.916 -18.524 20.034
21 "MD" -38.591 -21.934 19.704
22 "MD" -36.292 -24.505 19.057
23 "MD" -33.153 -26.551 17.903
24 "MD" -30.327 -27.43 15.736
25 "MD" -27.959 -30.674 14.356
26 "MD" -25.801 -33.076 15.542
27 "MD" -22.519 -34.561 14.251
28 "MD" -19.459 -36.806 14.213
29 "MD" -17.927 -39.356 13.244
30 "MD" -14.598 -40.441 14.341
31 "MD" -12.173 -42.451 13.209
32 "MD" -9.897 -45.02 13.272
33 "MD" -6.834 -46.047 12.337
34 "MD" -2.324 -46.389 12.196
35 "MD" 1.253 -44.65 12.581
36 "MD" 3.731 -42.595 12.306
37 "MD" 7.165 -42.396 11.958
38 "MD" 10.277 -40.485 11.828
39 "MD" 13.422 -39.377 11.773
40 "MD" 16.855 -38.604 12.037
41 "MD" 20.07 -37.809 13.016
42 "MD" 22.918 -35.333 12.463
43 "MD" 25.497 -33.369 12.545
44 "MD" 27.769 -31.375 12.512
45 "MD" 29.306 -28.839 11.22
46 "MD" 31.642 -25.248 11.364
47 "MD" 34.28 -23.39 10.86
48 "MD" 37.112 -21.105 10.217
49 "MD" 38.474 -18.48 10.643
50 "MD" 39.617 -14.77 10.753
51 "MD" 40.995 -11.563 10.092
52 "MD" 42.245 -8.779 8.684
53 "MD" 44.017 -5.182 8.194
54 "MD" 44.219 -1.599 6.474
55 "MD" 43.471 1.482 6.529
56 "MD" 42.55 4.448 6.358
57 "MD" 42.102 8.053 6.523
58 "MD" 42.937 11.08 6.532
59 "MD" 41.376 13.91 5.886
60 "MD" 39.241 17.804 3.254
61 "MD" 36.316 19.953 4.683
62 "MD" 34.952 22.963 4.261
63 "MD" 33.509 26.077 3.302
64 "MD" 30.232 27.48 2.93
65 "MD" 28.19 29.726 1.732
66 "MD" 25.76 32.002 1.865
67 "MD" 22.383 33.807 3.334
68 "MD" 20.545 36.446 2.562
69 "MD" 17.244 36.898 2.381
70 "MD" 13.925 37.408 2.009
71 "MD" 10.439 38.529 1.539
72 "MD" 7.215 39.484 2.053
73 "MD" 3.821 38.78 1.356
74 "MD" 0.95 39.916 1.028
75 "MD" -2.549 38.162 1.044
76 "MD" -5.523 38.384 -0.207
77 "MD" -8.743 38.831 0.095
78 "MD" -12.707 38.445 -0.338
79 "MD" -16.419 36.702 -0.015
80 "MD" -20.036 36.024 -1.193
81 "MD" -22.452 34.111 -1.038
82 "MD" -25.436 32.875 -0.515
83 "MD" -28.638 30.721 -1.061
84 "MD" -30.974 28.591 -1.869
85 "MD" -33.624 26.606 -2.993
86 "MD" -34.73 23.072 -2.159
87 "MD" -36.985 20.939 -3.158
88 "MD" -38.506 17.054 -3.542
89 "MD" -39.95 14.249 -3.161
90 "MD" -41.408 11.287 -2.461
91 "MD" -42.628 7.394 -3.37
92 "MD" -42.6 4.426 -3.384
93 "MD" -43.058 0.853 -2.946
94 "MD" -44.032 -2.189 -4.727
95 "MD" -43.448 -4.94 -5.841
96 "MD" -42.355 -8.228 -8.421
97 "MD" -40.564 -10.742 -7.796
98 "MD" -39.16 -13.711 -9.351
99 "MD" -37.395 -16.775 -8.782
100 "MD" -34.753 -18.865 -9.737
101 "MD" -33.668 -22.094 -10.659
102 "MD" -32.135 -25.115 -10.783
103 "MD" -29.902 -28.248 -10.396
104 "MD" -27.196 -30.694 -10.323
105 "MD" -24.308 -32.125 -10.715
106 "MD" -21.721 -33.82 -10.515
107 "MD" -19.345 -36.223 -10.207
108 "MD" -16.671 -38.406 -11.554
109 "MD" -13.263 -39.664 -11.491
110 "MD" -10.544 -41.795 -12.091
111 "MD" -7.182 -42.14 -12.35
112 "MD" -3.796 -41.147 -12.411
113 "MD" -0.249 -41.208 -12.023
114 "MD" 3.027 -40.385 -13.672
115 "MD" 6.83 -41.735 -14.308
116 "MD" 9.637 -40.521 -15.446
117 "MD" 13.143 -41.125 -16.309
118 "MD" 15.692 -39.506 -16.701
119 "MD" 18.852 -38.495 -17.614
120 "MD" 22.584 -36.975 -17.43
121 "MD" 25.587 -35.194 -18.996
122 "MD" 28.23 -33.247 -18.807
123 "MD" 30.565 -31.728 -19.125
124 "MD" 32.831 -29.676 -20.483
125 "MD" 34.933 -26.787 -22.047
126 "MD" 37.6 -24.338 -24.086
127 "MD" 37.974 -20.919 -24.685
128 "MD" 38.514 -17.794 -25.664
129 "MD" 39.809 -14.687 -25.624
130 "MD" 41.297 -11.584 -26.738
131 "MD" 41.367 -7.808 -25.826
132 "MD" 41.513 -4.388 -25.551
133 "MD" 40.912 -1.183 -27.402
134 "MD" 42.091 2.394 -26.439
135 "MD" 42.324 6.072 -27.48
136 "MD" 40.408 9.11 -27.654
137 "MD" 38.717 11.506 -28.527
138 "MD" 36.861 13.93 -29.489
139 "MD" 34.079 16.854 -28.97
140 "MD" 33.523 20.037 -28.385
141 "MD" 32.763 22.943 -27.611
142 "MD" 31.626 25.891 -26.902
143 "MD" 31.537 29.114 -27.304
144 "MD" 30.922 32.576 -27.614
145 "MD" 30.512 35.627 -28.29
146 "MD" 29.171 37.938 -30.996
147 "MD" 27.397 40.283 -31.898
148 "MD" 27.877 43.338 -34.834
149 "MD" 26.681 46.576 -35.306
150 "MD" 26.179 48.126 -37.709
151 "MD" 24.967 51.257 -38.533
152 "MD" 24.597 54.379 -40.042
153 "MD" 25.847 57.599 -41.61
154 "MD" 26.669 60.428 -42.485
155 "MD" 26.705 61.611 -45.57
156 "MD" 28.591 64.154 -48.019
157 "MD" 28.572 65.686 -51.153
158 "MD" 27.438 68.182 -52.928
159 "MD" 27.957 69.189 -56.889
160 "MD" 28.559 72.935 -58.056
161 "MD" 30.676 74.94 -59.334
162 "MD" 29.335 77.773 -61.345
163 "MD" 29.818 80.536 -62.844
164 "MD" 31.279 83.206 -64.616
165 "MD" 32.282 85.562 -66.568
166 "MD" 33.42 87.652 -69.429
167 "MD" 32.11 88.831 -73.063
-19 "MD" 6.428 96.132 34.339
-18 "MD" 5.273 93.706 32.948
-17 "MD" 4.31 91.28 31.066
-16 "MD" 3.455 88.347 29.805
-15 "MD" 1.054 85.696 28.554
-14 "MD" 0.35 83.087 26.861
-13 "MD" -2.228 81.004 26.07
-12 "MD" -2.796 77.869 25.073
-11 "MD" -2.834 74.154 25.237
-10 "MD" -3.944 70.935 25.251
-9 "MD" -5.037 68.075 23.849
-8 "MD" -5.722 65.326 22.307
-7 "MD" -8.516 62.834 20.68
-6 "MD" -10.021 59.98 20.429
-5 "MD" -11.601 56.874 20.92
-4 "MD" -12.999 53.395 21.089
-3 "MD" -14.157 50.689 22.257
-2 "MD" -16.828 48.558 23.69
-1 "MD" -18.679 45.928 24.409
0 "MD" -21.225 43.651 23.118
1 "MD" -23.328 40.999 22.788
2 "MD" -26.296 39.206 22.006
3 "MD" -27.361 35.976 22.14
4 "MD" -29.827 34.044 21.625
5 "MD" -31.237 31.161 22.41
6 "MD" -32.694 28.035 22.507
7 "MD" -34.463 24.494 23.317
8 "MD" -36.879 21.935 22.888
9 "MD" -37.341 18.446 23.952
10 "MD" -37.656 15.005 22.893
11 "MD" -38.963 11.305 23.294
12 "MD" -37.669 7.836 22.29
13 "MD" -40.814 5.255 20.766
14 "MD" -40.603 1.804 20.231
15 "MD" -41.072 -1.768 21.533
16 "MD" -40.142 -5.337 20.267
17 "MD" -41.084 -8.729 20.654
18 "MD" -39.584 -11.589 21.329
19 "MD" -39.507 -15.011 21.797
20 "MD" -38.039 -18.626 20.675
21 "MD" -37.782 -21.591 21.286
22 "MD" -36.026 -24.327 18.643
23 "MD" -33.207 -26.894 17.23
24 "MD" -30.47 -28.661 15.704
25 "MD" -28.62 -30.701 14.205
26 "MD" -25.273 -33.273 15.739
27 "MD" -22.66 -34.341 14.543
28 "MD" -19.563 -36.364 14.982
29 "MD" -16.895 -38.352 15.015
30 "MD" -14.28 -40.015 14.773
31 "MD" -11.257 -42.202 13.809
32 "MD" -8.301 -44.482 12.72
33 "MD" -5.227 -45.947 11.252
34 "MD" -1.911 -44.81 10.31
35 "MD" 1.66 -44.329 10.994
36 "MD" 4.392 -43.307 10.998
37 "MD" 7.748 -43.347 12.082
38 "MD" 10.795 -41.336 11.704
39 "MD" 13.251 -39.305 11.872
40 "MD" 16.904 -38.776 12.049
41 "MD" 19.953 -37.783 11.864
42 "MD" 22.747 -35.439 10.731
43 "MD" 25.209 -33.693 11.32
44 "MD" 28.254 -31.924 11.753
45 "MD" 30.308 -29.114 11.092
46 "MD" 31.883 -25.635 10.581
47 "MD" 34.518 -23.744 10.836
48 "MD" 36.981 -21.493 10.275
49 "MD" 37.967 -18.878 9.248
50 "MD" 38.199 -15.397 9.608
51 "MD" 40.302 -12.276 9.346
52 "MD" 42.453 -8.808 8.811
53 "MD" 42.998 -6.003 7.819
54 "MD" 43.757 -2.348 5.975
55 "MD" 44.259 0.744 6.389
56 "MD" 43.224 4.226 6.645
57 "MD" 42.265 7.667 6.944
58 "MD" 43.111 10.768 7.089
59 "MD" 40.735 14.443 5.899
60 "MD" 39.208 17.106 4.681
61 "MD" 36.349 19.715 5.452
62 "MD" 34.899 22.726 4.684
63 "MD" 32.77 25.204 4.306
64 "MD" 29.968 26.975 3.265
65 "MD" 27.241 29.183 1.88
66 "MD" 25.143 31.538 1.326
67 "MD" 22.453 33.47 0.834
68 "MD" 19.541 35.972 1.184
69 "MD" 16.825 36.591 1.484
70 "MD" 13.023 37.416 2.022
71 "MD" 9.115 37.991 2.029
72 "MD" 5.932 38.564 1.671
73 "MD" 2.505 38.883 1.368
74 "MD" -0.503 39.336 0.897
75 "MD" -4.303 39.494 0.833
76 "MD" -7.069 38.91 0.059
77 "MD" -10.332 38.149 0.86
78 "MD" -14.291 38.277 0.36
79 "MD" -17.119 36.845 -0.121
80 "MD" -20.808 35.698 -0.431
81 "MD" -23.966 33.547 -1.009
82 "MD" -27.148 32.113 -0.45
83 "MD" -29.498 29.833 -0.804
84 "MD" -32.319 27.988 -1.453
85 "MD" -34.89 25.598 -3.002
86 "MD" -35.544 22.625 -3.276
87 "MD" -37.612 20.252 -3.106
88 "MD" -39.425 17.117 -4.981
89 "MD" -40.51 13.841 -4.663
90 "MD" -42.158 10.507 -3.98
91 "MD" -42.797 6.949 -3.818
92 "MD" -43.69 3.696 -4.097
93 "MD" -43.164 0.501 -5.426
94 "MD" -43.23 -2.069 -6.318
95 "MD" -43.691 -5.187 -7.551
96 "MD" -41.968 -8.223 -9.283
97 "MD" -40.749 -11.088 -9.418
98 "MD" -39.029 -13.931 -9.806
99 "MD" -37.363 -17.229 -8.988
100 "MD" -34.946 -19.385 -9.348
101 "MD" -34.227 -22.028 -10.585
102 "MD" -31.747 -24.849 -10.043
103 "MD" -30.4 -28.178 -10.132
104 "MD" -27.726 -30.469 -9.938
105 "MD" -25 -32.575 -9.765
106 "MD" -23.174 -35.32 -9.861
107 "MD" -20.111 -36.443 -10.047
108 "MD" -16.971 -37.431 -10.25
109 "MD" -13.546 -38.874 -10.378
110 "MD" -11.237 -41.248 -11.017
111 "MD" -7.545 -41.083 -11.628
112 "MD" -4.179 -40.561 -12.486
113 "MD" -1.025 -41.107 -12.269
114 "MD" 1.685 -41.258 -13.525
115 "MD" 5.582 -42.785 -14.451
116 "MD" 8.538 -42.655 -15.227
117 "MD" 12.388 -42.728 -15.501
118 "MD" 15.727 -41.166 -16.17
119 "MD" 19.209 -40.894 -16.628
120 "MD" 21.813 -38.683 -16.425
121 "MD" 24.917 -36.335 -16.156
122 "MD" 27.917 -34.504 -17.663
123 "MD" 30.065 -33.426 -18.352
124 "MD" 32.68 -30.68 -18.179
125 "MD" 34.195 -27.362 -18.843
126 "MD" 36.443 -25.213 -20.232
127 "MD" 36.898 -21.807 -21.833
128 "MD" 38.408 -18.296 -21.703
129 "MD" 40.054 -15.541 -22.308
130 "MD" 41.249 -12.733 -23.443
131 "MD" 40.893 -9.519 -24.271
132 "MD" 41.758 -5.708 -24.449
133 "MD" 41.417 -2.411 -24.373
134 "MD" 41.388 0.458 -25.462
135 "MD" 42.334 4.123 -26.75
136 "MD" 41.28 7.58 -26.764
137 "MD" 40.366 10.182 -27.881
138 "MD" 39.413 13.518 -27.58
139 "MD" 36.876 16.453 -27.497
140 "MD" 35.195 19.786 -26.091
141 "MD" 36.5 23.221 -25.724
142 "MD" 35.276 26.565 -24.407
143 "MD" 35.021 29.524 -23.349
144 "MD" 34.515 32.912 -24.872
145 "MD" 35.25 36.351 -24.895
146 "MD" 35.362 40.083 -26.04
147 "MD" 33.772 43.519 -25.437
148 "MD" 34.505 46.781 -25.709
149 "MD" 33.761 49.763 -24.458
150 "MD" 32.78 52.973 -25.537
151 "MD" 31.536 55.984 -24.476
152 "MD" 30.815 59.579 -23.723
153 "MD" 29.944 62.582 -22.454
154 "MD" 29.17 65.771 -21.936
155 "MD" 28.208 68.565 -20.427
156 "MD" 27.5 72.519 -21.5
157 "MD" 26.449 75.513 -22.326
158 "MD" 23.97 78.455 -23.951
159 "MD" 22.225 81.275 -23.789
160 "MD" 20.098 84.196 -24.07
161 "MD" 20.103 87.193 -24.863
162 "MD" 17.609 89.626 -25.473
163 "MD" 17.203 93.122 -25.596
164 "MD" 16.363 96.68 -25.443
165 "MD" 15.709 99.905 -26.01
166 "MD" 13.982 102.489 -27.082
167 "MD" 11.455 104.024 -28.892
-19 "MD" 5.45 93.231 44.76
-18 "MD" 3.339 92.236 42.577
-17 "MD" 2.313 89.769 40.232
-16 "MD" 1.108 87.831 37.718
-15 "MD" -2.076 86.406 37.079
-14 "MD" -4.26 84.293 35.612
-13 "MD" -6.32 82.732 33.066
-12 "MD" -7.144 79.471 31.817
-11 "MD" -9.09 77.44 30.174
-10 "MD" -11.218 75.019 28.889
-9 "MD" -13.21 72.476 26.744
-8 "MD" -14.827 70.203 25.657
-7 "MD" -15.639 67.014 24.415
-6 "MD" -17.264 64.165 23.746
-5 "MD" -17.842 61.031 23.568
-4 "MD" -18.281 57.673 22.741
-3 "MD" -19.469 54.608 23.428
-2 "MD" -21.31 51.441 24.226
-1 "MD" -22.401 48.062 23.988
0 "MD" -24.066 45.568 23.142
1 "MD" -24.353 41.983 23.5
2 "MD" -26.566 39.381 22.675
3 "MD" -27.165 35.779 23.607
4 "MD" -29.386 32.866 22.206
5 "MD" -30.123 29.622 22.598
6 "MD" -30.666 26.143 23.854
7 "MD" -31.37 22.834 24.936
8 "MD" -32.971 19.89 25.152
9 "MD" -34.773 16.84 25.236
10 "MD" -35.084 13.678 25.231
11 "MD" -35.662 10.834 24.395
12 "MD" -37.475 7.89 24.103
13 "MD" -38.515 4.489 22.699
14 "MD" -38.615 1.144 22.804
15 "MD" -39.453 -1.745 21.298
16 "MD" -39.557 -5.535 21.205
17 "MD" -39.964 -9.292 20.33
18 "MD" -38.548 -11.756 20.04
19 "MD" -37.2 -14.727 19.205
20 "MD" -36.947 -18.443 18.824
21 "MD" -36.65 -21.939 18.448
22 "MD" -35.336 -25.174 16.557
23 "MD" -33.125 -27.161 15.743
24 "MD" -30.67 -28.749 14.991
25 "MD" -28.839 -30.748 13.366
26 "MD" -25.893 -33.064 14.198
27 "MD" -23.257 -34.53 14.11
28 "MD" -20.426 -36.709 12.871
29 "MD" -18.189 -39.007 13.59
30 "MD" -15.156 -40.929 13.624
31 "MD" -11.888 -43.411 13.407
32 "MD" -8.805 -45.353 12.737
33 "MD" -5.751 -45.227 11.776
34 "MD" -1.812 -44.212 11.498
35 "MD" 1.011 -43.213 12.175
36 "MD" 3.531 -41.634 11.393
37 "MD" 6.866 -41.733 11.68
38 "MD" 10.287 -40.705 12.095
39 "MD" 13.32 -39.332 11.637
40 "MD" 17.085 -37.341 12.232
41 "MD" 19.885 -35.503 12.197
42 "MD" 22.9 -34.176 12.027
43 "MD" 24.91 -31.591 11.763
44 "MD" 28.545 -30.49 11.358
45 "MD" 29.968 -27.247 11.131
46 "MD" 31.834 -24.741 9.45
47 "MD" 35.063 -22.849 10.832
48 "MD" 37.412 -20.045 9.529
49 "MD" 38.671 -17.393 9.421
50 "MD" 38.748 -14.264 9.168
51 "MD" 39.816 -11.141 8.173
52 "MD" 42.075 -7.879 7.602
53 "MD" 43.039 -4.613 5.706
54 "MD" 42.186 -1.268 5.362
55 "MD" 43.557 1.775 3.969
56 "MD" 42.942 4.899 4.602
57 "MD" 41.88 7.975 5.208
58 "MD" 42.744 11.765 5.631
59 "MD" 40.117 14.941 4.657
60 "MD" 39.051 18.579 3.502
61 "MD" 36.178 21.07 4.256
62 "MD" 34.6 22.928 2.8
63 "MD" 33.101 26.299 2.59
64 "MD" 30.404 28.314 2.455
65 "MD" 27.826 30.196 1.487
66 "MD" 24.915 32.469 0.075
67 "MD" 22.524 33.846 0.477
68 "MD" 19.575 35.96 1.066
69 "MD" 16.438 36.478 0.53
70 "MD" 12.96 37.604 0.398
71 "MD" 9.736 38.059 0.645
72 "MD" 6.245 40.206 0.351
73 "MD" 3.106 40.129 0.613
74 "MD" -0.02 40.227 -0.193
75 "MD" -3.577 39.727 0.263
76 "MD" -6.83 39.283 -0.982
77 "MD" -10.472 38.533 -0.672
78 "MD" -13.785 39.158 -0.485
79 "MD" -16.808 38.163 -0.903
80 "MD" -20.706 35.894 -0.023
81 "MD" -23.475 34.028 -1.32
82 "MD" -26.565 32.667 -0.866
83 "MD" -28.81 29.894 -1.825
84 "MD" -31.454 28.037 -1.197
85 "MD" -34.108 26.448 -2.1
86 "MD" -35.153 23.625 -2.444
87 "MD" -37.319 20.776 -3.558
88 "MD" -38.488 17.109 -4.032
89 "MD" -39.996 13.678 -3.234
90 "MD" -41.349 10.572 -2.864
91 "MD" -42.559 6.53 -3.257
92 "MD" -43.568 3.791 -3.687
93 "MD" -42.963 0.405 -5.704
94 "MD" -44.058 -2.486 -6.944
95 "MD" -44.227 -5.908 -8.527
96 "MD" -43.144 -8.299 -9.366
97 "MD" -40.217 -11.069 -8.456
98 "MD" -38.872 -14.199 -9.671
99 "MD" -37.305 -17.274 -9.807
100 "MD" -34.093 -18.809 -10.6
101 "MD" -33.329 -22.075 -11.557
102 "MD" -31.406 -25.086 -11.426
103 "MD" -30.009 -27.709 -10.896
104 "MD" -28.269 -30.507 -11.755
105 "MD" -25.499 -32.43 -10.711
106 "MD" -22.577 -33.937 -11.26
107 "MD" -20.16 -36.143 -11.82
108 "MD" -16.943 -37.763 -11.841
109 "MD" -13.583 -39.253 -11.949
110 "MD" -11.327 -41.102 -13.073
111 "MD" -8.466 -41.832 -13.587
112 "MD" -4.796 -41.024 -13.145
113 "MD" -1.294 -41.876 -12.635
114 "MD" 1.517 -42.599 -13.907
115 "MD" 4.843 -43.381 -15.214
116 "MD" 8.189 -43.447 -15.644
117 "MD" 11.604 -43.045 -15.566
118 "MD" 14.852 -41.137 -15.768
119 "MD" 18.209 -40.675 -15.774
120 "MD" 21.812 -38.527 -14.86
121 "MD" 24.915 -36.869 -15.748
122 "MD" 27.456 -34.651 -15.624
123 "MD" 29.601 -32.307 -16.9
124 "MD" 32.557 -30.802 -17.708
125 "MD" 33.79 -28.014 -18.577
126 "MD" 35.707 -25.319 -20.228
127 "MD" 36.077 -21.808 -22.245
128 "MD" 37.483 -18.296 -22.08
129 "MD" 38.522 -15.637 -23.119
130 "MD" 39.322 -12.87 -26.268
131 "MD" 39.929 -9.606 -26.264
132 "MD" 39.993 -5.854 -26.131
133 "MD" 39.617 -1.865 -26.86
134 "MD" 39.868 1.126 -27.9
135 "MD" 39.611 4.102 -28.319
136 "MD" 37.35 7.41 -29.7
137 "MD" 37.651 10.849 -31.182
138 "MD" 36.239 13.342 -30.16
139 "MD" 34 16.603 -28.772
140 "MD" 32.791 19.457 -27.824
141 "MD" 31.786 22.374 -27.259
142 "MD" 29.855 25.387 -27.061
143 "MD" 29.365 28.786 -26.601
144 "MD" 27.194 31.58 -27.381
145 "MD" 27.184 34.605 -26.21
146 "MD" 24.517 38.193 -26.339
147 "MD" 22.587 41.165 -25.782
148 "MD" 22.019 44.032 -26.473
149 "MD" 21.353 47.128 -24.535
150 "MD" 18.449 50.121 -25.423
151 "MD" 18.299 53.398 -24.759
152 "MD" 16.963 56.374 -23.941
153 "MD" 17.702 60.197 -23.142
154 "MD" 17.032 63.401 -23.745
155 "MD" 16.555 66.279 -24.267
156 "MD" 16.206 69.675 -24.045
157 "MD" 15.091 72.902 -24.139
158 "MD" 14.387 76.141 -24.902
159 "MD" 14.567 79.755 -24.684
160 "MD" 14.472 83.069 -25.381
161 "MD" 12.352 85.487 -26.611
162 "MD" 13.03 89.35 -27.356
163 "MD" 12.136 92.485 -26.617
164 "MD" 11.745 95.603 -27.445
165 "MD" 11.512 99.234 -29.71
166 "MD" 11.148 102.457 -30.763
167 "MD" 9.049 105.121 -32.582
-19 "MD" -0.397 103.411 31.3
-18 "MD" -1.191 100.584 29.985
-17 "MD" -2.171 97.803 28.756
-16 "MD" -3.097 94.791 27.776
-15 "MD" -3.932 91.168 27.396
-14 "MD" -4.477 87.918 27.515
-13 "MD" -7.097 85.819 26.093
-12 "MD" -7.34 82.081 25.99
-11 "MD" -8.803 79.328 24.573
-10 "MD" -9.932 76.056 25.252
-9 "MD" -11.327 73.357 23.318
-8 "MD" -11.932 69.658 22.114
-7 "MD" -12.335 66.681 21.964
-6 "MD" -14.306 63.958 20.882
-5 "MD" -15.524 60.413 20.48
-4 "MD" -16.588 57.419 18.974
-3 "MD" -18.578 54.587 19.514
-2 "MD" -20.266 51.873 20.101
-1 "MD" -22.421 49.087 20.448
0 "MD" -23.944 45.718 20.904
1 "MD" -24.261 42.307 20.921
2 "MD" -25.752 39.738 20.633
3 "MD" -28.012 36.837 21.465
4 "MD" -29.693 34.237 20.931
5 "MD" -31.071 31.176 21.48
6 "MD" -31.7 27.646 22.193
7 "MD" -33.972 24.744 22.734
8 "MD" -34.327 21.375 23.013
9 "MD" -34.894 18.086 23.123
10 "MD" -36.294 14.659 22.239
11 "MD" -37.52 11.844 21.682
12 "MD" -38.428 8.932 21.928
13 "MD" -39.423 5.706 21.593
14 "MD" -39.22 2.709 21.946
15 "MD" -39.214 -1.289 20.572
16 "MD" -38.864 -5.613 20.744
17 "MD" -40.294 -8.869 20.658
18 "MD" -38.792 -11.803 20.888
19 "MD" -38.131 -15.347 20.455
20 "MD" -37.954 -18.937 20.618
21 "MD" -36.772 -22.03 19.716
22 "MD" -36.643 -25.012 19.235
23 "MD" -34.699 -28.015 17.319
24 "MD" -32.229 -30.071 16.427
25 "MD" -28.808 -31.135 15.403
26 "MD" -25.703 -33.032 16.928
27 "MD" -23.148 -34.634 15.249
28 "MD" -20.218 -36.31 14.879
29 "MD" -18.369 -39.142 14.764
30 "MD" -15.578 -40.901 14.606
31 "MD" -12.912 -42.348 14.141
32 "MD" -10.386 -45.259 13.714
33 "MD" -6.759 -44.653 13.013
34 "MD" -3.556 -45.463 11.828
35 "MD" 0.182 -44.707 12.461
36 "MD" 2.897 -43.297 11.581
37 "MD" 6.455 -43.045 12.494
38 "MD" 9.335 -41.065 11.429
39 "MD" 12.446 -39.509 11.358
40 "MD" 15.636 -38.752 11.341
41 "MD" 18.913 -38.217 11.877
42 "MD" 21.833 -36.027 11.101
43 "MD" 24.362 -33.347 11.305
44 "MD" 27.499 -31.262 12.431
45 "MD" 29.232 -28.257 11.834
46 "MD" 31.095 -25.188 11.48
47 "MD" 34.005 -23.919 12.278
48 "MD" 36.668 -21.467 11.403
49 "MD" 37.327 -18.382 10.757
50 "MD" 38.524 -14.933 10.645
51 "MD" 40.063 -12.22 8.972
52 "MD" 41.384 -8.927 9.128
53 "MD" 42.542 -5.952 8.433
54 "MD" 42.969 -2.689 6.965
55 "MD" 42.309 0.809 6.843
56 "MD" 43.029 3.197 4.498
57 "MD" 42.498 6.673 4.76
58 "MD" 42.332 10.846 4.305
59 "MD" 41.109 13.624 3.939
60 "MD" 39.243 17.386 1.756
61 "MD" 37.007 19.572 3.063
62 "MD" 35.561 22.648 2.154
63 "MD" 33.953 25.84 2.031
64 "MD" 30.854 27.718 2.099
65 "MD" 28.803 30.444 1.063
66 "MD" 25.868 32.002 0.778
67 "MD" 23.098 33.401 0.642
68 "MD" 19.872 35.982 2.086
69 "MD" 16.441 36.929 2.069
70 "MD" 12.934 37.534 1.936
71 "MD" 9.786 38.738 2.504
72 "MD" 6.85 39.22 1.212
73 "MD" 2.695 40.276 1.999
74 "MD" -0.472 40.998 0.663
75 "MD" -3.971 40.172 0.99
76 "MD" -6.727 38.908 -0.268
77 "MD" -9.88 38.706 -1.218
78 "MD" -13.701 38.815 -1.431
79 "MD" -16.714 37.231 -1.831
80 "MD" -20.147 36.053 -1.353
81 "MD" -22.994 33.841 -1.701
82 "MD" -25.966 32.54 -1.795
83 "MD" -28.739 30.353 -2.082
84 "MD" -31.575 28.795 -2.212
85 "MD" -33.753 26.614 -3.447
86 "MD" -35.956 23.934 -3.401
87 "MD" -37.592 20.319 -3.435
88 "MD" -38.702 16.942 -4.057
89 "MD" -40.166 13.844 -3.753
90 "MD" -42.013 11.159 -3.318
91 "MD" -42.609 7.397 -3.552
92 "MD" -42.561 4.35 -5.463
93 "MD" -43.353 1.942 -6.519
94 "MD" -44.63 -1.424 -7.293
95 "MD" -45.139 -5.121 -7.722
96 "MD" -43.416 -7.855 -8.786
97 "MD" -40.416 -11.014 -8.452
98 "MD" -38.646 -13.619 -9.101
99 "MD" -37.65 -17.148 -8.285
100 "MD" -35.066 -19.071 -9.02
101 "MD" -34.583 -22.103 -10.01
102 "MD" -32.123 -24.4 -9.436
103 "MD" -30.421 -27.47 -9.964
104 "MD" -28.375 -30.609 -10.503
105 "MD" -25.398 -32.172 -10.069
106 "MD" -23.06 -33.402 -10.675
107 "MD" -20.624 -35.774 -11.575
108 "MD" -17.748 -36.969 -10.851
109 "MD" -14.442 -38.541 -11.528
110 "MD" -12.138 -40.839 -12.718
111 "MD" -8.956 -41.741 -12.835
112 "MD" -5.883 -40.946 -13.245
113 "MD" -1.69 -41.68 -13.607
114 "MD" 1.441 -41.439 -14.274
115 "MD" 5.249 -42.88 -14.243
116 "MD" 8.602 -42.833 -15.108
117 "MD" 12.255 -42.648 -14.381
118 "MD" 15.163 -41.039 -14.805
119 "MD" 18.522 -39.978 -14.889
120 "MD" 21.905 -37.993 -13.583
121 "MD" 24.08 -35.588 -14.324
122 "MD" 27.278 -33.659 -15.276
123 "MD" 29.805 -31.65 -14.019
124 "MD" 32.711 -29.543 -15.985
125 "MD" 34.283 -27.602 -17.752
126 "MD" 35.046 -25.482 -20.324
127 "MD" 36.653 -22.633 -21.966
128 "MD" 38.32 -19.75 -21.414
129 "MD" 40.065 -17.564 -23.082
130 "MD" 41.907 -14.424 -26.326
131 "MD" 42.182 -10.822 -26.8
132 "MD" 42.361 -7.413 -27.547
133 "MD" 42.827 -4.366 -27.211
134 "MD" 42.484 -1.01 -26.836
135 "MD" 41.892 2.259 -28.308
136 "MD" 40.783 5.471 -29.26
137 "MD" 39.765 8.553 -29.567
138 "MD" 38.603 11.287 -29.864
139 "MD" 36.608 14.384 -28.333
140 "MD" 36.037 17.51 -28.119
141 "MD" 34.091 20.278 -28.001
142 "MD" 32.908 23.412 -27.098
143 "MD" 32.404 26.664 -26.48
144 "MD" 30.616 29.148 -27.311
145 "MD" 29.775 32.376 -27.139
146 "MD" 28.586 35.446 -28.857
147 "MD" 26.511 38.263 -29.475
148 "MD" 26.121 41.306 -30.399
149 "MD" 25.407 44.961 -28.924
150 "MD" 23.661 47.493 -30.074
151 "MD" 22.927 50.717 -29.576
152 "MD" 21.62 54.252 -28.622
153 "MD" 21.682 57.68 -28.184
154 "MD" 22.209 61.901 -28.456
155 "MD" 21.268 64.98 -29.957
156 "MD" 21.17 66.88 -32.129
157 "MD" 20.264 70.274 -32.569
158 "MD" 19.879 73.144 -34.543
159 "MD" 19.542 76.841 -35.693
160 "MD" 19.132 79.346 -37.645
161 "MD" 19.951 82.412 -39.071
162 "MD" 19.429 85.085 -40.02
163 "MD" 19.145 87.832 -41.683
164 "MD" 19.19 91.031 -42.651
165 "MD" 20.071 94.537 -45.043
166 "MD" 20.293 97.849 -46.191
167 "MD" 16.615 100.269 -48.241
-19 "MD" 11.192 95.378 35.113
-18 "MD" 10.322 92.431 32.679
-17 "MD" 9.076 89.735 30.979
-16 "MD" 7.961 86.923 29.759
-15 "MD" 5.969 84.055 29.041
-14 "MD" 3.784 81.928 29.305
-13 "MD" 1.573 78.568 29.841
-12 "MD" -0.288 76.88 29.229
-11 "MD" -2.218 74.001 28.129
-10 "MD" -4.359 72.175 26.686
-9 "MD" -7.321 69.765 25.3
-8 "MD" -9.296 67.26 23.192
-7 "MD" -11.12 64.599 22.751
-6 "MD" -13.254 62.692 21.186
-5 "MD" -14.347 59.11 21.626
-4 "MD" -15.414 55.841 21.684
-3 "MD" -16.704 53.14 22.22
-2 "MD" -18.729 50.209 22.594
-1 "MD" -21.401 47.665 23.067
0 "MD" -23.075 44.732 23.366
1 "MD" -24.029 42.011 22.291
2 "MD" -25.773 39.227 21.618
3 "MD" -26.702 35.776 22.283
4 "MD" -29.403 33.46 21.073
5 "MD" -30.83 30.833 21.831
6 "MD" -31.584 26.903 21.891
7 "MD" -33.624 24.109 22.057
8 "MD" -34.208 20.695 22.121
9 "MD" -35.204 17.515 21.79
10 "MD" -35.416 14.167 22.174
11 "MD" -36.425 11.09 21.782
12 "MD" -37.602 7.761 21.516
13 "MD" -38.993 4.358 20.911
14 "MD" -38.878 1.15 20.883
15 "MD" -39.704 -2.409 20.732
16 "MD" -39.999 -5.778 21.142
17 "MD" -40.059 -9.047 20.685
18 "MD" -39.852 -12.783 20.571
19 "MD" -37.69 -15.284 20.429
20 "MD" -38.016 -19.544 20.775
21 "MD" -37.193 -22.158 18.813
22 "MD" -36.314 -24.936 17.407
23 "MD" -33.682 -27.268 16.565
24 "MD" -31.884 -29.336 15.894
25 "MD" -29.677 -31.585 14.399
26 "MD" -26.778 -34.373 16.009
27 "MD" -24.174 -35.249 14.5
28 "MD" -21.084 -36.897 13.248
29 "MD" -18.644 -39.08 13.166
30 "MD" -15.396 -41.168 13.057
31 "MD" -12.478 -42.286 12.595
32 "MD" -9.631 -44.175 12.561
33 "MD" -5.972 -44.615 11.6
34 "MD" -2.526 -43.689 12.266
35 "MD" 0.384 -42.707 12.989
36 "MD" 3.351 -41.34 12.683
37 "MD" 6.406 -41.176 11.609
38 "MD" 10.033 -41.72 11.47
39 "MD" 12.41 -39.37 11.473
40 "MD" 16.29 -37.581 11.981
41 "MD" 19.716 -36.624 11.209
42 "MD" 22.781 -36.242 11.718
43 "MD" 25.559 -34.411 11.678
44 "MD" 27.247 -31.395 11.898
45 "MD" 29.925 -28.811 10.515
46 "MD" 31.826 -25.972 10.151
47 "MD" 33.84 -23.118 10.293
48 "MD" 35.542 -20.4 9.361
49 "MD" 37.637 -18.128 10.019
50 "MD" 38.614 -14.747 10.71
51 "MD" 40.078 -11.793 10.492
52 "MD" 42.094 -9.005 9.481
53 "MD" 43.318 -5.228 7.808
54 "MD" 44.18 -2.11 5.429
55 "MD" 43.506 0.992 5.783
56 "MD" 43.875 4.235 5.237
57 "MD" 43.406 7.19 6.491
58 "MD" 42.762 10.579 5.699
59 "MD" 41.462 13.619 5.915
60 "MD" 39.988 16.485 3.892
61 "MD" 37.011 18.942 4.053
62 "MD" 36.035 22.406 3.771
63 "MD" 34.381 24.979 2.595
64 "MD" 31.524 27.248 2.409
65 "MD" 29.574 30.25 1.877
66 "MD" 25.967 32.148 1.344
67 "MD" 22.77 33.568 2.346
68 "MD" 20.587 36.103 1.492
69 "MD" 17.15 36.779 1.689
70 "MD" 13.376 37.671 1.492
71 "MD" 10.115 38.277 1.154
72 "MD" 7.226 39.149 1.273
73 "MD" 3.288 39.195 1.511
74 "MD" -0.017 39.596 1.078
75 "MD" -3.026 40.034 0.767
76 "MD" -6.392 38.768 -0.087
77 "MD" -9.544 38.093 -0.587
78 "MD" -12.878 38.903 -0.363
79 "MD" -16.146 36.923 -1.13
80 "MD" -19.066 36.4 -1.295
81 "MD" -21.864 34.218 -1.145
82 "MD" -25.435 32.774 -1.069
83 "MD" -27.942 29.906 -1.771
84 "MD" -31.084 28.585 -2.396
85 "MD" -32.884 25.296 -2.918
86 "MD" -35.918 24.309 -3.648
87 "MD" -37.964 21.119 -3.728
88 "MD" -39.012 17.064 -3.634
89 "MD" -40.522 14.022 -3.15
90 "MD" -41.857 10.814 -2.822
91 "MD" -42.877 8.107 -2.872
92 "MD" -44.062 4.977 -3.559
93 "MD" -44.426 1.387 -3.895
94 "MD" -45.312 -1.565 -5.084
95 "MD" -44.41 -5.082 -5.989
96 "MD" -42.655 -8.28 -8.248
97 "MD" -39.828 -11.254 -7.467
98 "MD" -38.554 -13.975 -8.402
99 "MD" -38.006 -17.273 -8.794
100 "MD" -35.122 -19.44 -9.256
101 "MD" -34.528 -22.392 -10.459
102 "MD" -32.059 -24.514 -9.72
103 "MD" -30.235 -27.475 -10.734
104 "MD" -28.055 -30.845 -11.459
105 "MD" -24.864 -31.626 -11.277
106 "MD" -22.538 -34.032 -11.533
107 "MD" -20.146 -36.399 -12.536
108 "MD" -15.964 -37.414 -12.474
109 "MD" -12.962 -38.326 -12.442
110 "MD" -10.164 -40.311 -12.635
111 "MD" -7.239 -41.796 -12.766
112 "MD" -3.532 -40.651 -12.469
113 "MD" -0.152 -40.866 -13.783
114 "MD" 3.078 -42.321 -13.786
115 "MD" 6.134 -42.376 -14.443
116 "MD" 9.693 -42.384 -15.588
117 "MD" 13.074 -42.389 -15.87
118 "MD" 15.887 -40.637 -16.467
119 "MD" 19.326 -40.06 -16.801
120 "MD" 22.137 -39.606 -17.603
121 "MD" 25.035 -36.959 -18.03
122 "MD" 27.636 -34.701 -18.778
123 "MD" 30.312 -33.215 -18.619
124 "MD" 32.971 -31.428 -18.257
125 "MD" 34.998 -29.099 -19.535
126 "MD" 36.211 -26.061 -21.659
127 "MD" 36.9 -23.313 -22.475
128 "MD" 38.816 -20.173 -21.594
129 "MD" 39.227 -17.007 -22.957
130 "MD" 40.766 -14.365 -25.764
131 "MD" 40.939 -10.035 -25.535
132 "MD" 40.983 -6.368 -25.83
133 "MD" 40.273 -3.836 -27.099
134 "MD" 41.429 -0.595 -28.841
135 "MD" 40.84 2.167 -31.078
136 "MD" 39.42 5.305 -31.649
137 "MD" 38.98 7.824 -33.594
138 "MD" 37.75 10.356 -33.088
139 "MD" 35.03 13.294 -32.512
140 "MD" 32.685 16.225 -31.383
141 "MD" 32.084 18.768 -30.874
142 "MD" 30.576 22.079 -30.01
143 "MD" 29.865 25.334 -30.002
144 "MD" 29.356 28.778 -29.517
145 "MD" 27.326 31.239 -29.507
146 "MD" 27.426 35.143 -29.382
147 "MD" 25.329 37.891 -29.46
148 "MD" 25.234 40.989 -29.003
149 "MD" 23.011 43.767 -28.741
150 "MD" 21.261 46.772 -29.293
151 "MD" 20.776 49.904 -28.501
152 "MD" 19.624 53.714 -27.709
153 "MD" 18.685 56.339 -28.178
154 "MD" 18.572 59.582 -28.858
155 "MD" 15.875 63.162 -28.515
156 "MD" 15.662 66.679 -29.568
157 "MD" 16.051 70.033 -30.537
158 "MD" 15.377 73.727 -30.921
159 "MD" 15.487 76.752 -31.968
160 "MD" 16.39 80.276 -31.542
161 "MD" 17.1 83.131 -33.875
162 "MD" 17.74 85.926 -34.72
163 "MD" 17.268 89.516 -34.227
164 "MD" 18.41 92.299 -35.285
165 "MD" 19.665 95.089 -37.036
166 "MD" 20.472 97.686 -38.838
167 "MD" 18.256 100.74 -40.539
-19 "MD" 19.014 91.521 30.267
-18 "MD" 16.358 88.876 30.052
-17 "MD" 14.559 85.549 28.651
-16 "MD" 12.422 82.387 28.347
-15 "MD" 10.939 79.544 27.717
-14 "MD" 7.886 77.436 27.775
-13 "MD" 6.344 75.596 26.435
-12 "MD" 4.789 72.908 26.045
-11 "MD" 2.001 70.849 25.825
-10 "MD" -1.376 68.966 25.668
-9 "MD" -3.271 66.773 25.037
-8 "MD" -4.73 63.343 24.162
-7 "MD" -6.534 61.646 23.277
-6 "MD" -8.443 58.733 22.941
-5 "MD" -9.659 55.263 22.511
-4 "MD" -11.058 52.496 22.857
-3 "MD" -12.406 49.216 23.639
-2 "MD" -14.906 47.51 23.859
-1 "MD" -17.816 44.525 24.532
0 "MD" -20.884 42.001 24.243
1 "MD" -23.013 39.811 23.614
2 "MD" -24.533 37.675 23.327
3 "MD" -26.419 34.711 23.126
4 "MD" -28.859 32.139 23.195
5 "MD" -29.942 28.804 23.244
6 "MD" -31.123 25.968 23.521
7 "MD" -33.317 23.727 23.663
8 "MD" -33.58 20.528 24.499
9 "MD" -34.462 17.317 25.14
10 "MD" -35.617 14.074 24.181
11 "MD" -37.207 11.321 23.154
12 "MD" -38.749 8.182 22.726
13 "MD" -38.866 5.41 21.775
14 "MD" -39.61 2.347 21.596
15 "MD" -40.65 -0.831 19.938
16 "MD" -40.538 -4.53 19.751
17 "MD" -41.541 -7.634 19.225
18 "MD" -39.531 -10.925 18.43
19 "MD" -38.453 -13.79 17.652
20 "MD" -38.827 -18.123 17.287
21 "MD" -38.075 -21.316 15.879
22 "MD" -37.113 -24.21 15.127
23 "MD" -35.502 -26.992 15.037
24 "MD" -32.306 -29.415 13.812
25 "MD" -29.492 -31.566 12.542
26 "MD" -27.156 -33.858 14.599
27 "MD" -24.986 -35.841 14.431
28 "MD" -20.966 -36.809 13.769
29 "MD" -19.2 -38.978 12.907
30 "MD" -16.016 -40.598 13.863
31 "MD" -12.7 -42.871 14.108
32 "MD" -9.781 -44.072 13.812
33 "MD" -6.262 -42.169 13.72
34 "MD" -3.342 -42.83 13.288
35 "MD" 0.426 -43.011 12.711
36 "MD" 3.53 -41.241 13.479
37 "MD" 6.558 -41.398 12.631
38 "MD" 10.528 -41.67 11.852
39 "MD" 13.144 -39.12 12.025
40 "MD" 16.857 -37.507 11.261
41 "MD" 19.451 -35.738 11.178
42 "MD" 22.486 -35.488 11.407
43 "MD" 25.089 -32.872 11.636
44 "MD" 27.12 -29.976 12.167
45 "MD" 29.827 -27.689 10.161
46 "MD" 31.811 -24.843 9.848
47 "MD" 34.621 -22.764 9.814
48 "MD" 36.846 -20.292 9.423
49 "MD" 38.459 -17.673 9.078
50 "MD" 39.39 -13.924 9.098
51 "MD" 40.881 -11.278 8.857
52 "MD" 43.492 -7.931 8.154
53 "MD" 44.837 -4.806 7.353
54 "MD" 44.689 -2.05 6.762
55 "MD" 44.635 1.011 5.033
56 "MD" 43.757 4.475 5.992
57 "MD" 42.687 7.729 6.503
58 "MD" 42.914 11.733 6.719
59 "MD" 41.046 14.17 6.06
60 "MD" 39.867 17.167 4.186
61 "MD" 36.985 19.541 5.262
62 "MD" 35.603 22.875 3.917
63 "MD" 34.079 25.569 3.385
64 "MD" 31.467 27.784 2.562
65 "MD" 29.044 30.168 1.69
66 "MD" 26.295 32.547 1.02
67 "MD" 22.934 33.599 1.624
68 "MD" 20.669 36.296 3.118
69 "MD" 17.665 35.849 1.607
70 "MD" 14.639 37.792 1.471
71 "MD" 10.831 38.651 1.4
72 "MD" 7.795 40.187 1.902
73 "MD" 4.109 40.164 2.535
74 "MD" 0.571 40.74 1.773
75 "MD" -2.548 39.429 1.933
76 "MD" -5.882 38.596 1.018
77 "MD" -9.39 37.761 1.701
78 "MD" -12.76 38.399 0.694
79 "MD" -16.525 37.26 0.877
80 "MD" -20.123 36.003 0.36
81 "MD" -22.429 33.754 0.35
82 "MD" -25.724 32.39 0.933
83 "MD" -28.228 30.408 0.113
84 "MD" -30.423 27.55 -0.416
85 "MD" -32.912 26.079 -1.532
86 "MD" -34.52 23.327 -2.14
87 "MD" -36.984 20.634 -3.099
88 "MD" -38.641 17.247 -4.038
89 "MD" -40.44 14.1 -3.805
90 "MD" -41.894 10.853 -3.444
91 "MD" -42.096 6.701 -3.636
92 "MD" -42.938 3.345 -4.612
93 "MD" -42.875 0.387 -5.891
94 "MD" -43.521 -2.318 -7.507
95 "MD" -44.16 -5.468 -8.365
96 "MD" -42.859 -8.105 -10.145
97 "MD" -40.58 -11.175 -9.391
98 "MD" -39.192 -13.468 -9.663
99 "MD" -38.364 -16.735 -9.805
100 "MD" -35.528 -18.792 -10.773
101 "MD" -34.136 -21.781 -12.239
102 "MD" -31.83 -24.019 -12.429
103 "MD" -30.302 -27.306 -12.745
104 "MD" -28.364 -30.149 -12.687
105 "MD" -24.687 -31.615 -12.431
106 "MD" -23.162 -34.671 -11.316
107 "MD" -19.973 -36.376 -11.518
108 "MD" -16.896 -37.815 -11.819
109 "MD" -13.646 -39.065 -11.721
110 "MD" -11.486 -41.377 -12.227
111 "MD" -7.943 -42.666 -13.598
112 "MD" -5.016 -41.819 -13.176
113 "MD" -1.301 -42.545 -12.648
114 "MD" 1.842 -42.474 -13.817
115 "MD" 5.276 -43.438 -13.96
116 "MD" 8.753 -43.032 -14.558
117 "MD" 12.452 -42.824 -14.149
118 "MD" 15.709 -40.899 -14.561
119 "MD" 18.758 -40.229 -14.365
120 "MD" 21.617 -38.366 -14.775
121 "MD" 24.134 -35.997 -14.684
122 "MD" 26.88 -34.363 -16.337
123 "MD" 29.696 -32.155 -15.59
124 "MD" 31.975 -30.541 -17.38
125 "MD" 33.187 -27.435 -18.037
126 "MD" 35.567 -25.735 -19.577
127 "MD" 36.4 -22.759 -21.725
128 "MD" 37.661 -19.479 -22.074
129 "MD" 38.018 -16.874 -24.12
130 "MD" 39.509 -14.878 -26.384
131 "MD" 39.926 -11.664 -26.884
132 "MD" 39.941 -7.883 -27.617
133 "MD" 39.645 -4.649 -27.7
134 "MD" 39.569 -1.946 -29.001
135 "MD" 39.998 1.486 -30.847
136 "MD" 38.246 4.607 -31.495
137 "MD" 38.45 7.425 -33.474
138 "MD" 37.284 10.363 -33.431
139 "MD" 34.782 13.174 -32.828
140 "MD" 33.198 16.094 -31.795
141 "MD" 33.874 19.347 -31.085
142 "MD" 34.728 22.539 -30.787
143 "MD" 35.717 26.259 -29.75
144 "MD" 36.108 29.342 -29.816
145 "MD" 37.289 33.065 -30.342
146 "MD" 37.176 36.1 -29.733
147 "MD" 37.003 39.278 -29.573
148 "MD" 37.843 42.799 -30.14
149 "MD" 37.522 45.783 -29.059
150 "MD" 37.115 49.304 -29.445
151 "MD" 36.353 52.273 -29.117
152 "MD" 37.083 55.743 -30.032
153 "MD" 35.835 59.334 -29.256
154 "MD" 35.674 62.66 -30.047
155 "MD" 35.7 65.286 -31.309
156 "MD" 35.652 68.545 -31.928
157 "MD" 35.818 71.636 -33.209
158 "MD" 35.109 74.572 -34.233
159 "MD" 34.962 77.87 -33.568
160 "MD" 34.909 81.084 -33.871
161 "MD" 34.32 84.834 -34.983
162 "MD" 33.707 88.44 -34.029
163 "MD" 32.296 91.232 -34.324
164 "MD" 31.786 94.932 -34.47
165 "MD" 30.929 98.106 -35.403
166 "MD" 29.061 101.122 -36.234
167 "MD" 26.317 102.213 -38.178
-19 "MD" 0.219 102.931 13.176
-18 "MD" -1.079 99.936 11.886
-17 "MD" -1.616 96.066 12.369
-16 "MD" -2.673 93.402 12.44
-15 "MD" -4.308 90.662 13.651
-14 "MD" -4.407 87.176 13.806
-13 "MD" -5.072 83.628 14.99
-12 "MD" -6.298 81.466 14.624
-11 "MD" -6.856 77.863 16.186
-10 "MD" -8.874 74.839 16.107
-9 "MD" -10.929 71.791 16.162
-8 "MD" -11.138 68.094 16.229
-7 "MD" -12.232 65.882 16.08
-6 "MD" -12.887 62.262 16.635
-5 "MD" -13.968 59.025 16.801
-4 "MD" -15.103 56.209 17.699
-3 "MD" -16.195 53.012 19.126
-2 "MD" -17.226 50.414 20.783
-1 "MD" -18.683 47.233 21.146
0 "MD" -20.663 44.816 21.104
1 "MD" -22.648 42.297 21.976
2 "MD" -24.151 39.983 21.36
3 "MD" -24.819 36.19 22.443
4 "MD" -27.718 33.884 22.213
5 "MD" -29.415 31.202 22.456
6 "MD" -30.071 27.988 23.085
7 "MD" -31.102 24.445 24.163
8 "MD" -32.738 21.204 23.977
9 "MD" -34.288 18.703 24.453
10 "MD" -35.653 15.746 23.866
11 "MD" -37.013 12.734 23.975
12 "MD" -38.275 9.585 24.503
13 "MD" -39.628 6.63 23.565
14 "MD" -40.388 3.197 22.653
15 "MD" -40.542 -0.518 23.362
16 "MD" -40.275 -3.887 22.164
17 "MD" -40.544 -7.473 21.618
18 "MD" -38.958 -10.427 21.294
19 "MD" -37.099 -13.032 20.71
20 "MD" -37.005 -16.854 19.606
21 "MD" -36.537 -19.949 18.821
22 "MD" -34.489 -22.323 17.242
23 "MD" -34.035 -25.144 15.273
24 "MD" -32.266 -27.778 14.419
25 "MD" -29.648 -30.039 13.481
26 "MD" -26.757 -32.06 15.777
27 "MD" -24.445 -34.01 15.169
28 "MD" -21.195 -35.216 14.215
29 "MD" -19.163 -38.478 13.765
30 "MD" -15.897 -39.492 14.012
31 "MD" -12.956 -40.813 13.24
32 "MD" -10.092 -43.215 12.707
33 "MD" -6.727 -43.547 11.822
34 "MD" -2.762 -43.328 12.267
35 "MD" 0.737 -42.68 11.935
36 "MD" 3.609 -41.399 11.867
37 "MD" 6.959 -41.605 11.753
38 "MD" 10.347 -41.213 12.142
39 "MD" 13.581 -39.09 11.936
40 "MD" 16.896 -38.054 11.797
41 "MD" 20.08 -37.209 11.786
42 "MD" 23.108 -36.538 12.257
43 "MD" 25.625 -34.582 12.539
44 "MD" 27.635 -31.58 12.735
45 "MD" 29.337 -28.801 11.301
46 "MD" 31.227 -25.456 10.791
47 "MD" 33.764 -23.63 11.012
48 "MD" 36.482 -21.435 10.35
49 "MD" 37.77 -18.916 8.971
50 "MD" 38.198 -15.067 8.44
51 "MD" 40.202 -11.836 7.682
52 "MD" 41.548 -8.719 6.964
53 "MD" 43.307 -5.374 5.463
54 "MD" 42.837 -1.483 6.126
55 "MD" 43.326 1.084 7.004
56 "MD" 42.691 4.829 6.284
57 "MD" 41.975 8.165 6.089
58 "MD" 42.086 12.102 6.003
59 "MD" 40.956 14.618 4.524
60 "MD" 39.039 17.427 3.954
61 "MD" 36.865 19.754 3.901
62 "MD" 35.786 22.798 3.799
63 "MD" 33.94 26.072 3.096
64 "MD" 30.907 27.998 2.727
65 "MD" 28.939 30.293 1.694
66 "MD" 26.15 32.536 1.313
67 "MD" 23.097 33.431 1.87
68 "MD" 19.924 35.904 2.635
69 "MD" 17.067 36.676 1.132
70 "MD" 14.011 37.861 1.639
71 "MD" 10.49 38.506 2.293
72 "MD" 7.14 38.493 0.688
73 "MD" 3.918 39.102 2.011
74 "MD" 0.332 39.867 0.054
75 "MD" -3.107 39.752 -0.73
76 "MD" -6.215 38.615 -1.226
77 "MD" -9.188 38.761 -0.126
78 "MD" -12.45 38.489 -1.184
79 "MD" -16.013 37.934 -1.007
80 "MD" -19.162 36.566 -1.392
81 "MD" -22.165 34.087 -1.798
82 "MD" -25.341 32.745 -1.006
83 "MD" -28.01 29.988 -1.329
84 "MD" -31.173 27.763 -0.815
85 "MD" -33.121 25.522 -2.226
86 "MD" -34.811 22.523 -2.117
87 "MD" -37.021 20.043 -3.134
88 "MD" -38.525 17.098 -3.334
89 "MD" -40.039 14.602 -3.083
90 "MD" -41.658 11.375 -2.338
91 "MD" -42.475 7.025 -2.249
92 "MD" -43.18 3.893 -2.47
93 "MD" -43.089 0.438 -3.701
94 "MD" -43.321 -1.679 -4.919
95 "MD" -44.245 -5.028 -6.167
96 "MD" -43.054 -7.688 -7.713
97 "MD" -41.009 -10.187 -7.593
98 "MD" -39.064 -12.413 -8.496
99 "MD" -39.033 -15.882 -8.239
100 "MD" -36.133 -18.464 -9.056
101 "MD" -35.218 -21.325 -11.268
102 "MD" -32.968 -23.892 -11.046
103 "MD" -30.91 -26.83 -11.227
104 "MD" -29.074 -29.984 -11.559
105 "MD" -26.106 -31.545 -11.293
106 "MD" -22.723 -32.942 -10.959
107 "MD" -21.094 -35.151 -10.402
108 "MD" -17.752 -36.824 -11.644
109 "MD" -14.141 -38.444 -11.507
110 "MD" -11.118 -40.565 -12.704
111 "MD" -7.539 -41.073 -13.273
112 "MD" -4.784 -40.866 -13.643
113 "MD" -1.535 -41.614 -13.005
114 "MD" 1.549 -41.379 -14.263
115 "MD" 5.668 -42.464 -14.576
116 "MD" 8.277 -42.482 -15.428
117 "MD" 12.444 -42.132 -15.537
118 "MD" 15.902 -40.503 -15.289
119 "MD" 19.055 -39.192 -16.112
120 "MD" 22.837 -37.937 -16.195
121 "MD" 24.935 -35.263 -16.128
122 "MD" 26.77 -32.785 -16.787
123 "MD" 30.169 -31.331 -17.097
124 "MD" 33.391 -30.239 -19.349
125 "MD" 34.836 -27.439 -20.106
126 "MD" 36.365 -24.821 -21.116
127 "MD" 37.031 -21.84 -22.515
128 "MD" 38.4 -18.524 -21.848
129 "MD" 39.41 -15.761 -23.36
130 "MD" 40.838 -12.835 -24.802
131 "MD" 42.136 -9.581 -23.651
132 "MD" 41.749 -6.379 -22.781
133 "MD" 41.753 -3.201 -23.511
134 "MD" 41.74 0.204 -24.389
135 "MD" 41.371 3.497 -25.472
136 "MD" 40.573 6.668 -26.612
137 "MD" 38.913 9.696 -26.025
138 "MD" 38.681 12.303 -27.454
139 "MD" 36.56 15.493 -27.378
140 "MD" 34.455 19.256 -25.889
141 "MD" 34.812 22.464 -25.404
142 "MD" 34.879 25.279 -25.13
143 "MD" 36.058 28.822 -25.222
144 "MD" 36.169 31.858 -26.099
145 "MD" 38.043 35.194 -26.771
146 "MD" 37.782 39.009 -27.248
147 "MD" 38.206 41.949 -27.027
148 "MD" 40.054 45.01 -27.57
149 "MD" 40.727 48.29 -25.651
150 "MD" 40.915 51.339 -27.826
151 "MD" 41.653 54.458 -27.553
152 "MD" 41.801 57.623 -27.677
153 "MD" 44.069 61.003 -26.732
154 "MD" 45.325 63.921 -26.804
155 "MD" 46.2 66.558 -28.87
156 "MD" 47.718 69.548 -29.351
157 "MD" 48.985 72.388 -31.241
158 "MD" 49.516 75.842 -31.965
159 "MD" 51.349 78.466 -32.974
160 "MD" 52.496 81.804 -33.307
161 "MD" 52.424 84.32 -34.9
162 "MD" 53.356 86.72 -36.072
163 "MD" 54.304 90.04 -36.421
164 "MD" 56.378 93.221 -36.818
165 "MD" 58.273 95.985 -37.718
166 "MD" 57.855 99.584 -40.418
167 "MD" 56.417 101.603 -43.502
-19 "MD" -5.381 105.839 26.1
-18 "MD" -6.915 103.24 25.165
-17 "MD" -7.22 99.684 24.22
-16 "MD" -7.43 96.472 23.411
-15 "MD" -7.61 92.969 23.143
-14 "MD" -9.497 90.01 23.228
-13 "MD" -10.455 86.948 22.83
-12 "MD" -10.499 84.037 22.25
-11 "MD" -11.461 80.99 22.166
-10 "MD" -13.344 77.533 21.794
-9 "MD" -13.879 73.973 21.245
-8 "MD" -15.577 71.419 21.044
-7 "MD" -15.132 67.534 21.574
-6 "MD" -16.347 65.056 20.562
-5 "MD" -16.503 61.123 20.22
-4 "MD" -16.956 57.856 21.306
-3 "MD" -18.082 54.59 22.093
-2 "MD" -18.651 51.329 23.595
-1 "MD" -19.47 47.926 23.253
0 "MD" -21.053 45.276 23.268
1 "MD" -22.433 42.683 23.908
2 "MD" -23.774 39.155 22.2
3 "MD" -25.423 35.991 22.752
4 "MD" -26.121 32.87 23.343
5 "MD" -28.079 29.894 22.978
6 "MD" -28.413 26.49 23.026
7 "MD" -30.124 24.248 24.27
8 "MD" -31.169 21.355 23.629
9 "MD" -32.638 17.895 25.004
10 "MD" -34.51 15.056 23.948
11 "MD" -35.542 12.128 24.259
12 "MD" -37.246 9.54 24.548
13 "MD" -38.073 6.378 24.224
14 "MD" -38.99 3.278 23.531
15 "MD" -39.906 -0.485 24.701
16 "MD" -39.814 -3.941 23.383
17 "MD" -40.507 -6.952 23.134
18 "MD" -38.892 -10.048 22.72
19 "MD" -37.552 -12.468 21.832
20 "MD" -37.354 -16.435 21.225
21 "MD" -36.088 -19.621 20.243
22 "MD" -35.946 -23.018 18.733
23 "MD" -33.896 -25.436 17.499
24 "MD" -31.845 -28.022 16.123
25 "MD" -29.706 -29.998 15.337
26 "MD" -26.541 -32.133 16.809
27 "MD" -24.583 -34.148 16.207
28 "MD" -21.062 -35.088 15.028
29 "MD" -19.389 -38.794 13.901
30 "MD" -16.155 -40.257 14.044
31 "MD" -13.048 -41.899 14.018
32 "MD" -10.025 -43.795 12.924
33 "MD" -6.46 -44.079 11.798
34 "MD" -2.623 -43.97 11.339
35 "MD" 0.125 -43.602 12.356
36 "MD" 3.129 -41.756 12.352
37 "MD" 6.026 -41.783 11.878
38 "MD" 9.511 -42.097 10.695
39 "MD" 12.316 -39.91 10.568
40 "MD" 15.85 -38.714 10.245
41 "MD" 19.007 -37.447 9.331
42 "MD" 22.12 -36.431 9.485
43 "MD" 24.127 -34.671 10.292
44 "MD" 27.316 -32.453 9.72
45 "MD" 29.761 -29.074 8.79
46 "MD" 31.264 -26.194 9.268
47 "MD" 33.78 -24.003 9.565
48 "MD" 35.962 -21.293 9.089
49 "MD" 37.864 -18.455 9.172
50 "MD" 38.694 -14.638 9.789
51 "MD" 39.967 -11.633 9.808
52 "MD" 41.525 -8.913 9.41
53 "MD" 42.884 -5.874 8.511
54 "MD" 42.388 -2.337 6.91
55 "MD" 42.716 1.024 6.841
56 "MD" 43.07 4.114 6.177
57 "MD" 42.584 7.104 7.482
58 "MD" 42.889 11.63 7.207
59 "MD" 41.81 15.051 6.359
60 "MD" 38.941 17.37 5.228
61 "MD" 36.85 19.791 5.902
62 "MD" 36.095 22.815 5.397
63 "MD" 33.794 26.192 3.883
64 "MD" 31.08 28.021 3.652
65 "MD" 28.635 29.809 2.195
66 "MD" 26.073 31.852 1.873
67 "MD" 22.962 33.493 1.956
68 "MD" 20.008 35.55 2.675
69 "MD" 17.394 36.262 1.084
70 "MD" 14.395 37.581 0.99
71 "MD" 11.053 38.144 1.331
72 "MD" 7.796 38.11 -0.006
73 "MD" 4.584 39.054 0.985
74 "MD" 1.343 39.133 0.353
75 "MD" -3.147 39.17 -0.821
76 "MD" -7.053 38.731 -1.626
77 "MD" -9.97 38.528 -0.854
78 "MD" -13.185 38.704 -1.037
79 "MD" -17.056 37.935 -1.488
80 "MD" -19.969 36.375 -0.852
81 "MD" -22.36 34.367 -1.668
82 "MD" -25.396 33.011 -0.588
83 "MD" -28.012 30.508 -1.211
84 "MD" -30.879 28.376 -0.913
85 "MD" -33.37 26.302 -1.964
86 "MD" -35.219 23.842 -2.87
87 "MD" -37.261 20.7 -3.187
88 "MD" -38.832 17.406 -2.979
89 "MD" -40.033 14.431 -2.898
90 "MD" -41.77 11.639 -2.266
91 "MD" -42.38 7.849 -2.442
92 "MD" -43.109 4.436 -3.073
93 "MD" -44.741 1.127 -2.969
94 "MD" -44.88 -1.492 -4.066
95 "MD" -44.128 -5.031 -5.173
96 "MD" -42.816 -7.468 -7.249
97 "MD" -41.015 -10.52 -6.993
98 "MD" -39.056 -12.929 -7.913
99 "MD" -38.808 -15.939 -8.176
100 "MD" -35.555 -18.61 -9.049
101 "MD" -34.38 -21.485 -10.758
102 "MD" -32.342 -24.031 -10.547
103 "MD" -30.71 -27.248 -10.661
104 "MD" -28.569 -30.065 -11.189
105 "MD" -24.854 -30.819 -11.585
106 "MD" -22.988 -33.585 -12.158
107 "MD" -20.109 -35.266 -11.314
108 "MD" -17.318 -37.006 -12.476
109 "MD" -14.455 -37.987 -12.572
110 "MD" -11.614 -40.31 -12.741
111 "MD" -8.212 -41.351 -13.641
112 "MD" -4.963 -40.38 -12.871
113 "MD" -1.647 -41.666 -12.718
114 "MD" 1.902 -41.44 -14.414
115 "MD" 5.524 -42.723 -14.671
116 "MD" 8.711 -42.425 -15.739
117 "MD" 12.344 -42.533 -15.625
118 "MD" 15.287 -41.346 -15.966
119 "MD" 18.706 -40.843 -16.36
120 "MD" 22.876 -39.309 -16.081
121 "MD" 25.698 -37.198 -17.338
122 "MD" 27.306 -34.522 -17.454
123 "MD" 30.66 -32.728 -18.057
124 "MD" 32.894 -30.315 -18.396
125 "MD" 34.541 -28.141 -19.564
126 "MD" 36.646 -25.942 -21.104
127 "MD" 37.439 -22.592 -22.803
128 "MD" 39.31 -19.6 -22.498
129 "MD" 39.7 -16.004 -24.665
130 "MD" 42.107 -13.89 -25.742
131 "MD" 42.345 -10.547 -26.665
132 "MD" 43.661 -6.838 -26.425
133 "MD" 42.856 -3.524 -26.668
134 "MD" 43.418 -0.275 -26.542
135 "MD" 43.179 2.848 -28.105
136 "MD" 42.188 5.797 -27.894
137 "MD" 41.145 9.047 -28.141
138 "MD" 40.404 11.737 -29.529
139 "MD" 37.737 15.094 -28.459
140 "MD" 36.278 18.179 -28.041
141 "MD" 35.045 20.736 -27.972
142 "MD" 34.59 24.679 -27.516
143 "MD" 34.68 27.864 -26.727
144 "MD" 34.956 31.542 -27.337
145 "MD" 34.297 34.811 -27.727
146 "MD" 33.51 38.182 -27.095
147 "MD" 32.265 41.52 -27.891
148 "MD" 32.911 44.503 -27.977
149 "MD" 32.928 47.977 -26.879
150 "MD" 31.621 50.879 -28.717
151 "MD" 30.734 54.546 -28.773
152 "MD" 31.205 57.526 -30.086
153 "MD" 30.843 61.027 -30.919
154 "MD" 31.541 64.258 -32.096
155 "MD" 31.997 66.847 -33.529
156 "MD" 33.385 70.14 -34.364
157 "MD" 32.824 72.838 -35.8
158 "MD" 31.599 76.139 -37.662
159 "MD" 30.41 79.303 -39.258
160 "MD" 30.572 82.591 -39.254
161 "MD" 29.805 85.694 -40.253
162 "MD" 29.562 88.606 -41.406
163 "MD" 30.464 91.415 -41.961
164 "MD" 31.467 94.821 -42.073
165 "MD" 31.703 98.376 -43.288
166 "MD" 32.636 101.015 -44.703
167 "MD" 31.573 103.595 -46.912
-19 "MD" 15.289 95.346 31.684
-18 "MD" 13.298 91.681 32.425
-17 "MD" 12.133 88.65 31.388
-16 "MD" 10.694 85.836 31.383
-15 "MD" 9.231 83.197 29.545
-14 "MD" 7.995 80.677 29.229
-13 "MD" 5.254 78.223 28.868
-12 "MD" 3.564 75.904 28.098
-11 "MD" 2.735 72.742 27.582
-10 "MD" -0.365 70.462 27.133
-9 "MD" -3.052 68.448 25.21
-8 "MD" -4.525 65.442 23.95
-7 "MD" -6.67 63.918 22.899
-6 "MD" -8.772 61.353 22.619
-5 "MD" -10.253 57.95 21.545
-4 "MD" -11.174 54.674 21.836
-3 "MD" -12.54 51.775 21.83
-2 "MD" -14.512 48.69 22.353
-1 "MD" -17.553 46.9 20.022
0 "MD" -19.24 44.44 21.123
1 "MD" -21.278 42.15 20.11
2 "MD" -23.492 39.56 19.991
3 "MD" -26.047 37.065 20.648
4 "MD" -26.994 34.01 21.774
5 "MD" -29.823 30.953 21.018
6 "MD" -30.831 28.257 21.792
7 "MD" -32.126 25.364 22.164
8 "MD" -34.007 22.266 21.787
9 "MD" -33.771 18.977 23.019
10 "MD" -34.863 15.861 22.384
11 "MD" -36.111 13.12 22.255
12 "MD" -37.397 9.993 22.559
13 "MD" -38.039 6.81 21.237
14 "MD" -38.694 3.348 20.332
15 "MD" -38.881 -0.195 21.317
16 "MD" -39.485 -3.392 20.535
17 "MD" -39.628 -6.506 19.717
18 "MD" -39.039 -10.488 18.939
19 "MD" -38.159 -13.278 19.733
20 "MD" -37.49 -17.083 19.96
21 "MD" -37.311 -20.364 18.681
22 "MD" -35.211 -23.087 17.237
23 "MD" -33.475 -25.794 16.927
24 "MD" -31.927 -27.53 15.74
25 "MD" -29.708 -29.996 14.8
26 "MD" -26.201 -32.176 15.376
27 "MD" -23.58 -33.855 15.767
28 "MD" -20.402 -34.731 14.503
29 "MD" -18.803 -38.361 14.275
30 "MD" -15.598 -39.716 14.855
31 "MD" -12.388 -41.571 14.966
32 "MD" -9.829 -43.603 14.225
33 "MD" -6.702 -44.101 13.185
34 "MD" -3.547 -43.943 13.224
35 "MD" -0.091 -42.802 13.412
36 "MD" 3.053 -41.713 12.073
37 "MD" 6.274 -42.733 12.536
38 "MD" 9.559 -42.716 10.883
39 "MD" 12.926 -39.943 10.407
40 "MD" 16.061 -38.722 9.96
41 "MD" 19.231 -37.528 10.211
42 "MD" 21.296 -35.328 10.007
43 "MD" 24.5 -34.593 9.941
44 "MD" 26.422 -30.71 11.048
45 "MD" 29.381 -28.518 9.472
46 "MD" 31.007 -26.198 9.161
47 "MD" 33.384 -23.994 9.508
48 "MD" 36.03 -22.344 9.214
49 "MD" 37.448 -18.515 8.741
50 "MD" 38.778 -14.995 8.686
51 "MD" 39.42 -11.993 7.597
52 "MD" 42.134 -9.42 7.673
53 "MD" 43.061 -6.724 6.313
54 "MD" 41.615 -2.971 5.716
55 "MD" 42.348 0.059 5.477
56 "MD" 43.089 3.996 6.553
57 "MD" 42.311 7.562 5.71
58 "MD" 42.868 11.715 6.319
59 "MD" 41.291 14.505 5.239
60 "MD" 39.376 17.464 4.763
61 "MD" 36.944 20.138 5.009
62 "MD" 35.456 23.02 3.978
63 "MD" 34.257 26.335 3.851
64 "MD" 31.371 28.118 3.967
65 "MD" 28.696 30.325 2.301
66 "MD" 25.511 31.432 3.371
67 "MD" 22.92 34.023 2.699
68 "MD" 20.596 36.152 3.507
69 "MD" 16.537 36.015 2.523
70 "MD" 14.086 37.847 2.568
71 "MD" 10.749 38.298 3.099
72 "MD" 7.021 39.602 3.121
73 "MD" 3.837 39.899 2.199
74 "MD" 0.983 40.85 1.855
75 "MD" -2.562 39.543 0.815
76 "MD" -5.952 38.702 -0.162
77 "MD" -8.978 38.067 -0.745
78 "MD" -12.553 38.004 -1.236
79 "MD" -16.325 38.41 -1.496
80 "MD" -19.02 36.224 -1.703
81 "MD" -22.314 33.622 -2.302
82 "MD" -25.183 32.267 -1.388
83 "MD" -28.203 30.634 -1.741
84 "MD" -30.764 27.73 -2.555
85 "MD" -33.214 26.183 -4.242
86 "MD" -34.436 23.49 -4.089
87 "MD" -37.111 20.815 -4.232
88 "MD" -38.052 17.788 -3.489
89 "MD" -39.475 14.199 -3.341
90 "MD" -40.862 11.367 -3.018
91 "MD" -41.775 7.623 -3.125
92 "MD" -42.354 4.405 -3.58
93 "MD" -43.238 1.216 -3.521
94 "MD" -43.607 -1.824 -4.443
95 "MD" -42.31 -5.261 -6.132
96 "MD" -41.769 -8.073 -7.774
97 "MD" -39.317 -10.999 -7.895
98 "MD" -38.469 -13.422 -8.5
99 "MD" -37.77 -17.324 -9.216
100 "MD" -35.329 -19.578 -10.067
101 "MD" -34.438 -22.774 -11.222
102 "MD" -32.294 -25.212 -11.178
103 "MD" -31.145 -28.787 -10.924
104 "MD" -28.676 -31.175 -10.928
105 "MD" -25.19 -32.667 -10.797
106 "MD" -22.647 -34.07 -11.188
107 "MD" -19.813 -36.274 -10.451
108 "MD" -17.251 -37.813 -10.617
109 "MD" -13.957 -39.453 -10.954
110 "MD" -10.647 -40.638 -11.598
111 "MD" -7.736 -42.319 -12.652
112 "MD" -4.109 -40.93 -11.844
113 "MD" -1.241 -41.947 -12.427
114 "MD" 2.042 -42.224 -12.897
115 "MD" 6.057 -42.674 -13.561
116 "MD" 9.342 -41.891 -14.67
117 "MD" 12.832 -41.597 -14.753
118 "MD" 15.511 -40.076 -15.126
119 "MD" 18.531 -38.681 -15.481
120 "MD" 21.835 -36.341 -15.047
121 "MD" 25.063 -34.367 -15.998
122 "MD" 26.965 -32.359 -17.042
123 "MD" 29.414 -29.73 -17.47
124 "MD" 31.163 -27.015 -19.536
125 "MD" 33.89 -25.43 -20.024
126 "MD" 35.376 -22.463 -22.2
127 "MD" 36.438 -19.447 -22.86
128 "MD" 37.925 -16.534 -22.415
129 "MD" 38.764 -13.696 -23.9
130 "MD" 41.055 -10.511 -24.597
131 "MD" 41.181 -7.426 -25.103
132 "MD" 40.859 -4.126 -25.635
133 "MD" 40.65 -0.706 -25.678
134 "MD" 40.902 3.163 -24.795
135 "MD" 40.751 6.865 -25.379
136 "MD" 39.012 9.937 -25.352
137 "MD" 37.902 12.582 -26.581
138 "MD" 36.832 15.506 -26.359
139 "MD" 35.222 18.927 -25.944
140 "MD" 32.885 22.471 -25.364
141 "MD" 32.054 25.598 -25.925
142 "MD" 31.839 28.787 -25.741
143 "MD" 32.546 32.581 -26.638
144 "MD" 32.818 35.754 -28.401
145 "MD" 34.63 38.739 -29.283
146 "MD" 34.795 41.918 -29.702
147 "MD" 34.177 45.401 -30.226
148 "MD" 35.192 48.44 -31.075
149 "MD" 35.76 51.735 -30.535
150 "MD" 35.637 54.088 -32.459
151 "MD" 35.973 58.229 -32.888
152 "MD" 35.401 61.956 -32.573
153 "MD" 35.421 64.775 -34.32
154 "MD" 35.613 68.122 -35.576
155 "MD" 35.602 70.203 -37.586
156 "MD" 35.601 72.151 -40.953
157 "MD" 34.689 74.504 -43.327
158 "MD" 33.949 76.09 -46.534
159 "MD" 33.075 79.087 -47.463
160 "MD" 31.692 81.744 -49.288
161 "MD" 32.37 85.075 -49.566
162 "MD" 32.136 87.812 -50.426
163 "MD" 31.405 91.457 -51.079
164 "MD" 32.911 94.794 -51.638
165 "MD" 33.889 98.525 -52.409
166 "MD" 33.292 101.478 -53.676
167 "MD" 31.027 104.237 -55.725
-19 "MD" 11.26 95.558 36.941
-18 "MD" 9.927 93.31 35.34
-17 "MD" 8.393 90.595 34.095
-16 "MD" 6.713 87.575 33.544
-15 "MD" 5.796 85.509 32.101
-14 "MD" 4.679 82.034 31.571
-13 "MD" 1.937 79.607 30.515
-12 "MD" 0.453 76.653 30.157
-11 "MD" -2.433 74.203 29.571
-10 "MD" -4.245 71.693 28.735
-9 "MD" -5.67 69.215 26.901
-8 "MD" -6.758 66.341 25.111
-7 "MD" -8.191 64.336 24.186
-6 "MD" -9.744 61.382 22.719
-5 "MD" -10.986 58.108 23.102
-4 "MD" -11.932 54.866 23.409
-3 "MD" -13.495 51.83 23.601
-2 "MD" -14.898 48.988 23.701
-1 "MD" -16.57 46.3 23.404
0 "MD" -19.046 44.04 23.013
1 "MD" -21.628 41.329 22.527
2 "MD" -24.015 38.99 22.011
3 "MD" -24.921 36.176 23.128
4 "MD" -26.944 33.145 23.194
5 "MD" -28.893 30.439 23.661
6 "MD" -29.949 27.145 22.865
7 "MD" -31.78 24.133 23.659
8 "MD" -33.395 20.94 22.742
9 "MD" -34.493 17.682 23.923
10 "MD" -35.302 14.338 23.596
11 "MD" -36.472 11.683 22.94
12 "MD" -37.78 8.685 23.012
13 "MD" -38.511 5.799 22.203
14 "MD" -38.799 2.148 21.092
15 "MD" -38.987 -1.041 22.24
16 "MD" -39.009 -4.501 21.024
17 "MD" -40.077 -8.087 21.203
18 "MD" -38.76 -11.281 20.362
19 "MD" -37.138 -14.208 20.004
20 "MD" -36.409 -17.182 20.407
21 "MD" -36.496 -20.795 19.788
22 "MD" -35.856 -24.025 18.044
23 "MD" -33.232 -26.52 17.406
24 "MD" -31.536 -29.175 15.741
25 "MD" -29.003 -31.016 14.855
26 "MD" -25.934 -32.84 16.682
27 "MD" -23.397 -34.939 15.56
28 "MD" -20.344 -36.524 14.537
29 "MD" -18.443 -39.049 14.414
30 "MD" -15.062 -40.136 14.825
31 "MD" -12.27 -42.005 14.042
32 "MD" -9.351 -44.17 13.308
33 "MD" -6.224 -45.019 12.651
34 "MD" -2.873 -44.434 13.228
35 "MD" 0.496 -43.361 12.745
36 "MD" 3.518 -41.92 12.005
37 "MD" 7.42 -42.456 13.249
38 "MD" 10.252 -42.042 12.348
39 "MD" 13.289 -39.815 11.87
40 "MD" 16.798 -38.955 12.058
41 "MD" 19.476 -37.344 11.642
42 "MD" 21.866 -35.003 11.459
43 "MD" 24.707 -33.582 11.063
44 "MD" 27.295 -31.115 11.108
45 "MD" 29.781 -27.944 9.621
46 "MD" 31.292 -25.13 9.403
47 "MD" 34.189 -23.089 9.547
48 "MD" 36.596 -21.131 9.373
49 "MD" 37.898 -18.815 8.425
50 "MD" 38.617 -15.002 8.022
51 "MD" 39.927 -11.933 8.084
52 "MD" 42.17 -9.035 7.241
53 "MD" 44.603 -5.344 6.429
54 "MD" 43.225 -1.885 5.865
55 "MD" 42.257 0.803 6.957
56 "MD" 42.915 4.404 5.555
57 "MD" 42.439 7.726 6.717
58 "MD" 42.944 11.699 6.874
59 "MD" 41.315 14.719 5.526
60 "MD" 39.223 17.83 4.224
61 "MD" 36.855 19.979 5.612
62 "MD" 35.349 23.091 5.537
63 "MD" 32.814 24.88 4.818
64 "MD" 30.375 26.871 4.433
65 "MD" 28.033 30.022 2.505
66 "MD" 25.081 31.439 2.813
67 "MD" 22.457 33.758 1.369
68 "MD" 19.542 36.569 2.691
69 "MD" 16.591 37.248 1.767
70 "MD" 13.273 37.985 1.668
71 "MD" 9.591 38.1 1.364
72 "MD" 6.218 39.356 0.96
73 "MD" 3.376 40.064 0.504
74 "MD" -0.245 40.869 -0.011
75 "MD" -3.736 39.489 -0.055
76 "MD" -6.712 39.187 -0.947
77 "MD" -9.611 38.429 -0.348
78 "MD" -13.352 38.596 -1.139
79 "MD" -16.753 38.496 -0.311
80 "MD" -19.706 36.868 0.046
81 "MD" -22.017 34.196 -0.248
82 "MD" -25.87 32.709 -0.244
83 "MD" -28.744 30.575 -0.541
84 "MD" -30.62 27.874 -0.845
85 "MD" -32.438 24.841 -2.275
86 "MD" -35.061 22.892 -1.541
87 "MD" -37.365 20.39 -2.316
88 "MD" -38.914 16.719 -2.655
89 "MD" -40.273 13.666 -2.257
90 "MD" -41.473 10.726 -1.992
91 "MD" -42.413 7.6 -2.119
92 "MD" -43.208 4.345 -2.861
93 "MD" -43.156 0.92 -2.388
94 "MD" -44.013 -2.172 -4.162
95 "MD" -42.393 -4.847 -6.071
96 "MD" -41.92 -7.432 -8.229
97 "MD" -40.028 -9.789 -8.133
98 "MD" -39.272 -12.688 -9.603
99 "MD" -38.346 -16.2 -8.522
100 "MD" -35.358 -18.257 -9.416
101 "MD" -34.871 -21.609 -10.151
102 "MD" -32.23 -24.306 -10.065
103 "MD" -30.026 -27.229 -10.643
104 "MD" -27.104 -29.818 -11.09
105 "MD" -25.293 -32.219 -10.606
106 "MD" -22.908 -34.499 -10.158
107 "MD" -19.751 -36.296 -10.576
108 "MD" -16.946 -38.159 -10.008
109 "MD" -13.73 -39.654 -10.456
110 "MD" -10.487 -41.74 -11.458
111 "MD" -7.323 -41.97 -11.066
112 "MD" -4.715 -41.515 -11.939
113 "MD" -1.3 -42.125 -11.942
114 "MD" 2.134 -42.436 -12.765
115 "MD" 5.764 -43.29 -12.491
116 "MD" 9.084 -42.19 -13.256
117 "MD" 12.595 -41.572 -13.307
118 "MD" 16.361 -39.876 -13.589
119 "MD" 18.915 -37.976 -14.676
120 "MD" 22.741 -36.901 -15.073
121 "MD" 24.434 -33.773 -15.483
122 "MD" 27.16 -32.529 -17.757
123 "MD" 30.233 -30.48 -18.22
124 "MD" 33.026 -27.99 -18.788
125 "MD" 35.113 -26.089 -19.072
126 "MD" 37.618 -24.132 -20.262
127 "MD" 38.017 -20.74 -21.599
128 "MD" 39.216 -17.386 -21.277
129 "MD" 39.552 -14.532 -22.662
130 "MD" 40.632 -11.314 -22.839
131 "MD" 41.089 -8.3 -22.482
132 "MD" 41.254 -4.452 -22.912
133 "MD" 41.808 -1.18 -23.883
134 "MD" 41.904 2.367 -23.105
135 "MD" 41.649 5.56 -24.207
136 "MD" 40.085 8.214 -24.148
137 "MD" 39.863 11.237 -24.674
138 "MD" 37.649 13.77 -24.834
139 "MD" 34.843 17.023 -26.236
140 "MD" 33.153 20.125 -25.744
141 "MD" 32.926 22.901 -25.551
142 "MD" 32.329 26.32 -25.828
143 "MD" 34.388 30.196 -25.557
144 "MD" 35.053 33.246 -25.971
145 "MD" 36.836 36.758 -27.345
146 "MD" 36.283 39.501 -29.028
147 "MD" 35.649 42.155 -30.395
148 "MD" 36.614 45.072 -31.417
149 "MD" 36.188 48.444 -31.688
150 "MD" 35.76 51.279 -34.724
151 "MD" 35.472 54.251 -35.276
152 "MD" 36.758 57.544 -36.337
153 "MD" 35.871 60.561 -37.218
154 "MD" 37.827 64.187 -38.939
155 "MD" 37.833 66.114 -41.256
156 "MD" 38.531 67.744 -44.318
157 "MD" 39.703 69.789 -46.553
158 "MD" 39.281 72.128 -49.142
159 "MD" 39.224 74.211 -51.462
160 "MD" 39.455 75.781 -54.023
161 "MD" 40.461 78.747 -55.46
162 "MD" 40.643 80.842 -58.108
163 "MD" 41.254 83.859 -60.315
164 "MD" 42.624 85.82 -62.397
165 "MD" 44.36 87.289 -65.904
166 "MD" 44.898 88.813 -68.58
167 "MD" 42.74 89.061 -72.64
-19 "MD" 32.917 71.333 39.869
-18 "MD" 31.485 70.344 37.36
-17 "MD" 28.38 68.1 35.94
-16 "MD" 25.774 66.877 34.133
-15 "MD" 22.798 66.309 33.344
-14 "MD" 20.002 64.373 33.116
-13 "MD" 16.03 62.911 33.806
-12 "MD" 13.166 62.713 32.089
-11 "MD" 10.473 61.329 32.346
-10 "MD" 6.989 60.713 31.496
-9 "MD" 4.007 60.106 29.595
-8 "MD" 1.473 59.22 28.064
-7 "MD" -0.792 56.759 27.818
-6 "MD" -3.005 54.871 26.393
-5 "MD" -5.362 52.472 25.808
-4 "MD" -7.849 50.37 24.227
-3 "MD" -10.991 48.654 23.818
-2 "MD" -13.968 46.805 24.415
-1 "MD" -16.91 45.562 23.145
0 "MD" -19.734 43.192 22.518
1 "MD" -22.744 41.888 21.48
2 "MD" -25.798 40.141 20.712
3 "MD" -27.632 37.616 21.084
4 "MD" -28.398 34.205 22.11
5 "MD" -30.209 31.99 21.294
6 "MD" -30.784 27.935 21.712
7 "MD" -33.237 24.872 22.33
8 "MD" -34.046 22.528 22.056
9 "MD" -34.276 18.807 23.827
10 "MD" -35.09 15.761 23.241
11 "MD" -36.398 12.604 23.127
12 "MD" -37.852 9.15 23.504
13 "MD" -38.873 5.804 21.714
14 "MD" -38.331 2.989 22.155
15 "MD" -39.244 -0.828 22.164
16 "MD" -39.381 -4.439 21.811
17 "MD" -39.925 -7.917 21.969
18 "MD" -38.324 -11.043 22.549
19 "MD" -38.484 -14.356 20.433
20 "MD" -37.073 -17.788 21.049
21 "MD" -36.925 -20.542 20.003
22 "MD" -36.072 -24.159 18.241
23 "MD" -34.358 -26.806 17.375
24 "MD" -32.081 -28.448 16.094
25 "MD" -29.854 -31.098 15.071
26 "MD" -26.614 -32.871 16.09
27 "MD" -24.013 -34.372 15.803
28 "MD" -21.046 -35.377 15.35
29 "MD" -19.014 -38.819 13.939
30 "MD" -15.48 -40.431 14.026
31 "MD" -12.899 -41.96 13.825
32 "MD" -9.76 -44.357 13.309
33 "MD" -6.257 -44.263 12.187
34 "MD" -3.327 -44.75 11.452
35 "MD" 0.285 -43.415 12.329
36 "MD" 2.987 -41.951 11.16
37 "MD" 6.847 -42.176 12.145
38 "MD" 9.985 -41.189 11.717
39 "MD" 12.816 -39.581 11.362
40 "MD" 15.681 -37.61 11.937
41 "MD" 18.804 -36.499 11.67
42 "MD" 21.127 -33.983 10.527
43 "MD" 24.28 -33.114 9.978
44 "MD" 26.663 -30.102 11.072
45 "MD" 29.258 -28.01 9.783
46 "MD" 31.232 -24.949 9.469
47 "MD" 33.985 -23.029 9.42
48 "MD" 37.123 -20.983 9.252
49 "MD" 37.763 -18.319 8.244
50 "MD" 38.647 -14.301 8.279
51 "MD" 39.898 -11.464 8.116
52 "MD" 41.848 -8.497 7.576
53 "MD" 43.285 -5.489 5.598
54 "MD" 43.692 -1.986 4.113
55 "MD" 43.236 1.189 4.373
56 "MD" 42.415 4.209 4.693
57 "MD" 42.236 7.519 4.624
58 "MD" 43.241 11.323 4.617
59 "MD" 40.69 14.082 3.777
60 "MD" 39.051 17.463 2.384
61 "MD" 36.579 19.881 3.475
62 "MD" 35.616 22.855 2.825
63 "MD" 33.729 25.842 2.413
64 "MD" 30.326 27.813 1.463
65 "MD" 28.07 30.406 0.654
66 "MD" 25.548 32.397 0.809
67 "MD" 22.679 33.923 0.185
68 "MD" 19.203 36.556 1.419
69 "MD" 16.411 35.971 0.172
70 "MD" 13.758 37.681 0.123
71 "MD" 10.179 38.166 0.725
72 "MD" 7.275 38.59 -0.403
73 "MD" 3.655 39.107 0.247
74 "MD" 0.59 39.467 -1.332
75 "MD" -2.558 38.665 -1.179
76 "MD" -5.854 38.547 -1.826
77 "MD" -9.548 38.674 -1.126
78 "MD" -13.156 38.174 -3.002
79 "MD" -16.835 37.453 -2.152
80 "MD" -20.19 36.743 -3.605
81 "MD" -22.153 34.418 -2.778
82 "MD" -25.208 33.242 -1.715
83 "MD" -28.027 30.239 -2.495
84 "MD" -30.977 28.533 -2.395
85 "MD" -32.717 25.512 -3.317
86 "MD" -35.761 24.411 -3.685
87 "MD" -37.534 20.364 -3.826
88 "MD" -39.192 16.735 -3.47
89 "MD" -40.104 13.394 -3.184
90 "MD" -41.264 10.606 -2.415
91 "MD" -42.521 7.726 -2.414
92 "MD" -43.164 4.557 -3.07
93 "MD" -43.962 1.398 -3.391
94 "MD" -44.516 -2.227 -4.065
95 "MD" -43.521 -5.565 -5.717
96 "MD" -42.883 -8.208 -6.409
97 "MD" -40.989 -11.005 -6.835
98 "MD" -38.674 -13.557 -7.931
99 "MD" -37.501 -17.009 -8.054
100 "MD" -34.841 -18.867 -8.814
101 "MD" -34.07 -22.151 -10.168
102 "MD" -31.993 -24.821 -9.819
103 "MD" -30.79 -28.455 -9.761
104 "MD" -28.912 -31.147 -9.768
105 "MD" -25.404 -32.917 -9.989
106 "MD" -22.649 -34.157 -9.734
107 "MD" -20.081 -36.426 -10.694
108 "MD" -16.812 -37.953 -10.618
109 "MD" -13.666 -39.197 -11.308
110 "MD" -11.028 -41.767 -11.657
111 "MD" -7.609 -42.061 -13.228
112 "MD" -4.698 -41.195 -12.477
113 "MD" -0.914 -41.992 -11.956
114 "MD" 2.219 -41.95 -13.795
115 "MD" 6.024 -43.198 -15.011
116 "MD" 8.992 -42.648 -15.964
117 "MD" 12.667 -42.477 -16.15
118 "MD" 15.554 -40.801 -16.484
119 "MD" 18.547 -38.836 -16.8
120 "MD" 22.621 -36.585 -15.822
121 "MD" 25.394 -34.939 -16.314
122 "MD" 27.361 -32.478 -16.183
123 "MD" 30.052 -30.743 -15.838
124 "MD" 32.589 -28.595 -17.596
125 "MD" 33.505 -26.014 -19.779
126 "MD" 38.315 -24.917 -20.557
127 "MD" 39.496 -22.12 -21.387
128 "MD" 40.729 -19.466 -20.523
129 "MD" 41.753 -16.092 -22.008
130 "MD" 44.373 -13.535 -22.172
131 "MD" 44.528 -10.156 -22.327
132 "MD" 44.722 -6.665 -21.636
133 "MD" 44.1 -3.652 -21.866
134 "MD" 43.916 0.111 -22.517
135 "MD" 43.679 3.253 -24.381
136 "MD" 42.896 6.325 -25.34
137 "MD" 41.97 8.53 -26.499
138 "MD" 40.411 11.205 -27.112
139 "MD" 37.607 14.205 -27.179
140 "MD" 34.573 16.655 -26.824
141 "MD" 34.422 20.195 -27.297
142 "MD" 32.432 23.074 -27.367
143 "MD" 32.273 26.454 -27.154
144 "MD" 30.915 29.015 -29.776
145 "MD" 29.762 32.769 -30.45
146 "MD" 30.241 35.395 -32.43
147 "MD" 28.746 38.434 -32.947
148 "MD" 28.576 41.583 -34.194
149 "MD" 28.229 45.177 -33.852
150 "MD" 27.816 47.553 -36.33
151 "MD" 27.153 50.766 -36.632
152 "MD" 28.914 53.988 -38.069
153 "MD" 28.342 57.263 -38.279
154 "MD" 28.914 60.532 -39.043
155 "MD" 29.48 64.149 -40.869
156 "MD" 30.107 67.476 -41.412
157 "MD" 30.829 70.536 -42.915
158 "MD" 31.067 73.602 -44.302
159 "MD" 31.891 77.156 -44.801
160 "MD" 33.103 80.129 -44.405
161 "MD" 33.457 83.403 -44.741
162 "MD" 34.963 86.017 -44.675
163 "MD" 36.499 89.565 -44.323
164 "MD" 38.45 92.344 -43.502
165 "MD" 40.099 95.142 -43.29
166 "MD" 40.885 98.471 -42.848
167 "MD" 41.044 102.173 -44.26
-19 "MD" 31.412 71.855 41.599
-18 "MD" 28.152 70.253 40.573
-17 "MD" 25.786 68.837 40.004
-16 "MD" 22.992 67.102 39.906
-15 "MD" 19.879 66.026 39.565
-14 "MD" 17.405 63.76 38.349
-13 "MD" 14.4 62.386 36.876
-12 "MD" 11.393 62.3 34.376
-11 "MD" 8.502 60.397 34.144
-10 "MD" 5.511 60.141 32.719
-9 "MD" 2.196 58.685 31.307
-8 "MD" -0.075 56.189 29.968
-7 "MD" -2.724 55.434 28.555
-6 "MD" -5.856 54.414 28.293
-5 "MD" -7.897 51.967 27.315
-4 "MD" -10.524 49.525 27.367
-3 "MD" -13.026 47.139 26.987
-2 "MD" -15.676 45.302 27.804
-1 "MD" -18.363 43.659 25.731
0 "MD" -21.21 42.578 25.372
1 "MD" -24.563 40.966 25.283
2 "MD" -26.257 38.582 24.136
3 "MD" -28.502 35.943 23.646
4 "MD" -29.118 32.588 22.214
5 "MD" -30.002 29.721 21.96
6 "MD" -31.084 26.622 21.543
7 "MD" -32.704 23.831 21.915
8 "MD" -33.774 20.603 22.729
9 "MD" -35.205 17.841 23.071
10 "MD" -36.405 14.94 22.196
11 "MD" -37.755 11.875 22.081
12 "MD" -39.173 9.047 22.208
13 "MD" -39.161 5.679 21.305
14 "MD" -39.767 2.457 19.81
15 "MD" -39.859 -1.093 20.864
16 "MD" -40.407 -4.379 20.32
17 "MD" -41.132 -7.591 20.587
18 "MD" -39.351 -10.971 20.867
19 "MD" -37.476 -13.79 20.94
20 "MD" -36.99 -16.882 20.152
21 "MD" -36.568 -20.706 20.125
22 "MD" -35.38 -23.237 18.41
23 "MD" -33.338 -26.313 17.752
24 "MD" -30.843 -27.796 17.077
25 "MD" -28.506 -30.712 16.073
26 "MD" -26.397 -33.143 17.589
27 "MD" -23.49 -34.808 16.103
28 "MD" -20.67 -36.989 14.735
29 "MD" -18.211 -39.172 14.418
30 "MD" -14.936 -40.746 14.627
31 "MD" -12.239 -42.569 14.231
32 "MD" -9.591 -44.56 13.388
33 "MD" -5.375 -44.225 13.214
34 "MD" -1.778 -44.002 13.515
35 "MD" 1.6 -43.732 13.227
36 "MD" 4.234 -41.888 13.069
37 "MD" 7.737 -41.665 13.233
38 "MD" 10.6 -41.098 12.884
39 "MD" 13.555 -39.054 12.32
40 "MD" 17.236 -37.519 12.627
41 "MD" 20.03 -36.491 11.724
42 "MD" 22.567 -35.138 11.536
43 "MD" 25.268 -33.773 11.115
44 "MD" 27.695 -31.055 11.444
45 "MD" 29.33 -28.343 10.115
46 "MD" 31.104 -25.311 9.019
47 "MD" 34.04 -23.946 8.695
48 "MD" 36.92 -21.631 8.705
49 "MD" 38.08 -18.723 8.368
50 "MD" 39.213 -15.58 8.74
51 "MD" 40.596 -12.225 7.447
52 "MD" 42.829 -9.355 7.168
53 "MD" 44.168 -6.179 5.11
54 "MD" 43.925 -3.182 5.082
55 "MD" 43.72 -0.058 4.567
56 "MD" 43.077 3.428 4.314
57 "MD" 42.745 6.643 4.777
58 "MD" 43.764 10.078 4.686
59 "MD" 41.224 13.577 3.924
60 "MD" 40.279 16.565 2.359
61 "MD" 37.577 19.511 3.532
62 "MD" 36.236 21.736 2.17
63 "MD" 35.344 25.215 2.102
64 "MD" 32.224 27.405 2.831
65 "MD" 29.472 29.453 2.162
66 "MD" 26.725 31.994 1.184
67 "MD" 24.124 33.214 1.828
68 "MD" 20.713 35.769 2.242
69 "MD" 17.262 36.302 1.7
70 "MD" 14.502 37.787 1.405
71 "MD" 11.493 38.51 1.575
72 "MD" 7.225 40.139 1.536
73 "MD" 3.666 39.314 1.02
74 "MD" 0.4 40.135 0.549
75 "MD" -3.003 39.989 1.158
76 "MD" -6.383 39.889 -0.434
77 "MD" -9.945 38.214 -0.118
78 "MD" -13.584 38.258 -0.673
79 "MD" -16.579 37.398 -0.666
80 "MD" -20.215 36.522 -1.919
81 "MD" -22.538 33.888 -1.716
82 "MD" -25.71 32.546 -1.305
83 "MD" -28.261 30.485 -2.019
84 "MD" -31.122 28.925 -2.39
85 "MD" -33.171 26.37 -3.332
86 "MD" -34.225 23.474 -2.894
87 "MD" -36.729 20.825 -3.604
88 "MD" -38.025 17.195 -3.261
89 "MD" -39.849 14.556 -3.296
90 "MD" -40.83 11.358 -2.828
91 "MD" -41.455 7.997 -3.051
92 "MD" -42.598 4.502 -3.648
93 "MD" -43.892 1.636 -3.731
94 "MD" -44.207 -1.401 -4.74
95 "MD" -43.038 -4.656 -6.427
96 "MD" -42.71 -7.341 -8.065
97 "MD" -40.916 -10.186 -7.896
98 "MD" -39.217 -12.744 -8.963
99 "MD" -38.37 -16.308 -8.298
100 "MD" -35.185 -18.342 -9.571
101 "MD" -34.278 -21.392 -10.948
102 "MD" -32.202 -24.072 -10.534
103 "MD" -30.546 -28.018 -10.198
104 "MD" -28.86 -31.169 -10.537
105 "MD" -25.585 -31.836 -10.064
106 "MD" -23.106 -34.524 -9.848
107 "MD" -20.257 -35.724 -11.006
108 "MD" -17.537 -37.54 -10.671
109 "MD" -13.812 -39.309 -10.886
110 "MD" -10.269 -40.931 -11.969
111 "MD" -7.475 -42.108 -12.191
112 "MD" -4.393 -41.222 -11.858
113 "MD" -1.121 -42.052 -12.461
114 "MD" 2.106 -41.491 -13.021
115 "MD" 6.086 -43.646 -13.045
116 "MD" 9.164 -42.871 -14.122
117 "MD" 12.119 -40.897 -13.298
118 "MD" 15.015 -39.632 -14.482
119 "MD" 17.928 -37.794 -14.59
120 "MD" 21.322 -36.732 -14.804
121 "MD" 23.256 -33.768 -14.836
122 "MD" 25.845 -32.497 -16.967
123 "MD" 28.244 -30.39 -15.565
124 "MD" 29.879 -28.962 -18.789
125 "MD" 33.246 -26.5 -18.662
126 "MD" 36.329 -24.497 -19.988
127 "MD" 36.469 -21.22 -20.711
128 "MD" 38.009 -18.196 -19.881
129 "MD" 38.946 -15.447 -20.905
130 "MD" 41.301 -12.618 -21.698
131 "MD" 40.323 -8.393 -21.839
132 "MD" 40.751 -5.249 -22.358
133 "MD" 41.07 -1.786 -21.726
134 "MD" 40.408 1.361 -21.415
135 "MD" 40.146 4.626 -22.798
136 "MD" 39.342 7.602 -23.57
137 "MD" 38.356 10.418 -23.982
138 "MD" 38.306 13.619 -24.979
139 "MD" 35.947 17.144 -24.734
140 "MD" 34.384 20.518 -24.782
141 "MD" 33.212 23.725 -24.465
142 "MD" 31.827 26.501 -24.893
143 "MD" 32.02 29.544 -27.017
144 "MD" 32.337 32.77 -26.957
145 "MD" 32.767 36.747 -28.245
146 "MD" 31.784 39.875 -28.99
147 "MD" 30.239 42.635 -28.7
148 "MD" 30.863 45.917 -30.039
149 "MD" 30.372 49.25 -29.383
150 "MD" 28.686 51.682 -31.908
151 "MD" 28.75 55.472 -32.607
152 "MD" 27.837 58.272 -33.599
153 "MD" 29.177 61.376 -34.439
154 "MD" 29.753 64.911 -34.285
155 "MD" 28.471 67.772 -36.22
156 "MD" 28.941 70.916 -37.006
157 "MD" 28.842 74.327 -39.141
158 "MD" 28.1 77.738 -39.231
159 "MD" 28.168 81.078 -40.987
160 "MD" 28.378 84.79 -39.307
161 "MD" 28.165 87.659 -40.155
162 "MD" 28.228 90.837 -40.31
163 "MD" 27.237 93.969 -40.013
164 "MD" 27.612 97.435 -40.219
165 "MD" 28.003 101.07 -40.874
166 "MD" 27.57 104.033 -40.863
167 "MD" 25.381 107.951 -39.24
-19 "MD" 30.881 76.445 14.58
-18 "MD" 28.052 74.619 15.304
-17 "MD" 25.826 72.255 16.137
-16 "MD" 24.352 69.473 16.639
-15 "MD" 22.447 67.155 17.446
-14 "MD" 19.486 65.864 18.405
-13 "MD" 16.957 64.405 19.962
-12 "MD" 13.991 62.353 20.393
-11 "MD" 11.125 61.222 21.267
-10 "MD" 8.846 60.206 22.977
-9 "MD" 5.239 58.545 23.182
-8 "MD" 3.229 56.32 23.546
-7 "MD" 1.121 54.809 23.82
-6 "MD" -2.041 53.683 23.951
-5 "MD" -4.638 51.21 24.206
-4 "MD" -7.382 48.795 25.057
-3 "MD" -9.827 46.961 26.206
-2 "MD" -11.989 44.999 27.506
-1 "MD" -14.532 42.844 26.923
0 "MD" -17.244 41.682 26.191
1 "MD" -20.703 39.539 27.216
2 "MD" -22.575 37.231 25.441
3 "MD" -24.647 34.568 24.108
4 "MD" -26.769 32.858 22.623
5 "MD" -28.673 29.758 23.186
6 "MD" -29.91 27.114 22.066
7 "MD" -31.892 24.065 22.872
8 "MD" -33.853 21.072 22.275
9 "MD" -34.162 18.536 22.379
10 "MD" -35.67 15.544 21.577
11 "MD" -36.995 12.544 21.033
12 "MD" -38.73 9.853 20.761
13 "MD" -39.54 6.923 19.873
14 "MD" -40.325 3.939 18.566
15 "MD" -39.85 0.244 20.026
16 "MD" -39.889 -2.918 19.795
17 "MD" -41.199 -6.568 21.064
18 "MD" -38.661 -9.622 21.003
19 "MD" -37.499 -13.225 20.134
20 "MD" -36.487 -16.157 20.683
21 "MD" -35.82 -19.801 20.13
22 "MD" -34.949 -23.196 18.169
23 "MD" -32.544 -26.114 16.347
24 "MD" -30.946 -28.791 16.431
25 "MD" -28.401 -31.29 15.99
26 "MD" -25.757 -32.685 17.868
27 "MD" -23.998 -34.818 17.127
28 "MD" -20.956 -36.809 15.632
29 "MD" -19.031 -38.934 15.808
30 "MD" -15.433 -40.521 15.691
31 "MD" -12.38 -42.357 15.243
32 "MD" -9.087 -44.517 14.155
33 "MD" -6.454 -46.264 14.008
34 "MD" -2.994 -45.73 13.67
35 "MD" 0.653 -44.876 13.986
36 "MD" 4.215 -42.76 14.379
37 "MD" 6.797 -42.309 14.171
38 "MD" 10.412 -42.107 13.684
39 "MD" 12.945 -39.901 13.247
40 "MD" 15.857 -38.432 13.254
41 "MD" 18.636 -37.19 12.911
42 "MD" 21.394 -34.998 11.868
43 "MD" 24.132 -33.694 11.357
44 "MD" 26.693 -31.067 11.295
45 "MD" 29.449 -28.719 9.763
46 "MD" 31.233 -26.367 8.95
47 "MD" 34.051 -24.626 9.199
48 "MD" 37.142 -22.458 8.946
49 "MD" 38.7 -19.665 8.727
50 "MD" 39.334 -15.356 8.652
51 "MD" 40.197 -11.649 8.391
52 "MD" 41.979 -8.961 8.094
53 "MD" 43.804 -5.94 6.461
54 "MD" 43.882 -2.391 4.942
55 "MD" 43.674 0.9 5.878
56 "MD" 43.391 3.89 6.221
57 "MD" 42.347 6.626 7.485
58 "MD" 42.76 11.004 6.696
59 "MD" 40.842 14.265 5.394
60 "MD" 39.299 16.746 4.3
61 "MD" 36.714 19.411 5.207
62 "MD" 35.626 21.901 3.999
63 "MD" 34.361 25.726 3.798
64 "MD" 31.207 27.074 3.573
65 "MD" 28.767 28.948 2.418
66 "MD" 26.631 31.818 1.679
67 "MD" 23.605 33.393 1.701
68 "MD" 21.056 36.27 2.509
69 "MD" 18.187 37.155 1.411
70 "MD" 14.178 37.495 1.833
71 "MD" 10.75 38.488 1.787
72 "MD" 7.276 39.574 1.568
73 "MD" 3.987 39.496 0.465
74 "MD" 0.899 38.647 -0.29
75 "MD" -2.852 39.947 -0.73
76 "MD" -5.872 38.961 -0.937
77 "MD" -9.514 38.356 0.109
78 "MD" -12.562 37.642 -1.815
79 "MD" -15.972 36.988 -1.1
80 "MD" -19.284 36.652 -1.991
81 "MD" -21.683 34.004 -2.143
82 "MD" -25.111 33.046 -1.789
83 "MD" -27.575 30.536 -1.766
84 "MD" -30.12 28.75 -2.526
85 "MD" -33.12 26.186 -4.202
86 "MD" -34.681 23.166 -3.084
87 "MD" -36.684 20.823 -4.095
88 "MD" -38.088 16.972 -4.681
89 "MD" -39.798 14.065 -4.05
90 "MD" -41.331 11.366 -3.599
91 "MD" -42.504 8.261 -3.588
92 "MD" -43.156 5.25 -4.832
93 "MD" -43.962 1.439 -3.8
94 "MD" -43.995 -1.349 -4.901
95 "MD" -44.208 -4.536 -6.535
96 "MD" -43.014 -7.674 -8.323
97 "MD" -40.66 -10.128 -8.05
98 "MD" -39.548 -12.632 -8.54
99 "MD" -38.706 -16.505 -8.704
100 "MD" -35.271 -18.612 -9.904
101 "MD" -34.273 -21.633 -11.367
102 "MD" -31.74 -24.271 -10.522
103 "MD" -29.885 -27.289 -10.139
104 "MD" -26.866 -29.038 -10.469
105 "MD" -24.729 -31.636 -11.322
106 "MD" -21.634 -32.879 -9.743
107 "MD" -19.882 -35.885 -10.553
108 "MD" -16.629 -37.927 -11.218
109 "MD" -13.668 -38.916 -11.581
110 "MD" -10.576 -41.709 -12.054
111 "MD" -7.455 -42.367 -12.719
112 "MD" -4.399 -41.242 -12.315
113 "MD" -1.156 -42.16 -12.422
114 "MD" 1.84 -42.091 -13.441
115 "MD" 6.573 -43.546 -14.275
116 "MD" 9.589 -42.883 -15.036
117 "MD" 12.999 -41.919 -14.673
118 "MD" 15.883 -39.928 -14.693
119 "MD" 18.569 -37.959 -15.281
120 "MD" 22.092 -36.955 -15.114
121 "MD" 23.926 -34.259 -15.046
122 "MD" 26.739 -32.326 -16.777
123 "MD" 29.315 -30.248 -15.474
124 "MD" 30.805 -28.604 -18.732
125 "MD" 34.052 -26.64 -17.738
126 "MD" 36.214 -23.822 -19.487
127 "MD" 37.173 -20.978 -20.433
128 "MD" 37.657 -18.007 -19.552
129 "MD" 38.389 -14.823 -21.612
130 "MD" 40.218 -11.653 -22.449
131 "MD" 40.237 -7.844 -23.096
132 "MD" 39.686 -4.37 -22.719
133 "MD" 38.982 -1.137 -23.353
134 "MD" 39.416 2.09 -23.97
135 "MD" 39.555 5.558 -23.741
136 "MD" 37.784 8.236 -24.696
137 "MD" 36.078 10.679 -25.078
138 "MD" 34.842 13.753 -25.541
139 "MD" 32.825 17.498 -25.386
140 "MD" 31.68 20.116 -25.277
141 "MD" 31.524 23.603 -24.746
142 "MD" 30.666 26.789 -24.373
143 "MD" 30.216 30.063 -24.952
144 "MD" 29.937 33.488 -24.556
145 "MD" 29.285 36.719 -25.585
146 "MD" 29.329 39.853 -25.342
147 "MD" 27.729 42.639 -25.185
148 "MD" 27.743 45.794 -26.599
149 "MD" 27.91 49.308 -26.002
150 "MD" 26.103 51.296 -27.87
151 "MD" 25.714 55.054 -28.12
152 "MD" 26.087 58.284 -29.139
153 "MD" 26.066 61.869 -31.188
154 "MD" 26.593 65.092 -31
155 "MD" 27.395 67.873 -32.445
156 "MD" 27.18 71.526 -33.37
157 "MD" 25.642 74.261 -34.869
158 "MD" 24.015 76.652 -37.425
159 "MD" 22.003 79.548 -38.108
160 "MD" 20.168 81.837 -39.758
161 "MD" 18.923 84.96 -40.598
162 "MD" 17.719 87.853 -41.052
163 "MD" 17.154 90.498 -42.355
164 "MD" 17.735 93.822 -43.314
165 "MD" 17.749 96.462 -45.703
166 "MD" 17.819 99.352 -47.555
167 "MD" 14.912 101.327 -48.925
-19 "MD" 33.655 76.476 28.207
-18 "MD" 29.842 75.314 28.05
-17 "MD" 26.637 73.391 29.033
-16 "MD" 24.501 71.129 28.726
-15 "MD" 21.227 69.817 29.468
-14 "MD" 18.368 68.479 30.363
-13 "MD" 15.38 67.122 30.832
-12 "MD" 12.473 65.636 30.472
-11 "MD" 9.422 64.576 31.036
-10 "MD" 6.124 63.438 31.703
-9 "MD" 2.392 62.057 30.943
-8 "MD" 0.198 59.551 30.398
-7 "MD" -2.502 58.823 29.714
-6 "MD" -4.797 56.227 29.114
-5 "MD" -6.43 53.633 28.415
-4 "MD" -8.564 51.201 27.355
-3 "MD" -10.482 48.467 27.817
-2 "MD" -11.825 46.248 27.72
-1 "MD" -13.573 43.764 26.486
0 "MD" -16.151 41.795 26.009
1 "MD" -19.22 38.996 26.245
2 "MD" -20.517 36.53 24.674
3 "MD" -23.972 34.615 23.647
4 "MD" -26.617 32.377 22.956
5 "MD" -28.282 29.96 23.976
6 "MD" -29.533 26.794 23.306
7 "MD" -31.288 23.54 23.853
8 "MD" -32.976 19.984 23.788
9 "MD" -35.011 18.015 23.355
10 "MD" -36.124 15.1 23.083
11 "MD" -37.112 11.872 22.136
12 "MD" -38.599 9.395 23.077
13 "MD" -39.49 6.157 21.834
14 "MD" -40.514 2.898 21.115
15 "MD" -39.919 -0.867 21.288
16 "MD" -39.899 -4.056 20.786
17 "MD" -41.122 -7.221 21.012
18 "MD" -39.817 -10.853 20.326
19 "MD" -39.542 -14.672 18.691
20 "MD" -37.796 -17.58 19.468
21 "MD" -37.674 -21.116 19.872
22 "MD" -36.821 -24.141 18.784
23 "MD" -34.222 -26.414 18.297
24 "MD" -32.596 -29.446 16.9
25 "MD" -28.888 -30.939 16.034
26 "MD" -26.219 -32.751 17.68
27 "MD" -23.805 -35.109 17.128
28 "MD" -20.552 -36.409 15.701
29 "MD" -18.726 -39.732 15.435
30 "MD" -15.284 -40.631 15.51
31 "MD" -12.791 -42.94 16.469
32 "MD" -10.135 -44.815 15.763
33 "MD" -5.723 -44.57 14.645
34 "MD" -2.458 -44.464 14.59
35 "MD" 1.677 -44.558 15.458
36 "MD" 4.556 -42.406 13.808
37 "MD" 7.411 -42.337 13.647
38 "MD" 10.68 -42.338 12.977
39 "MD" 13.579 -40.345 12.028
40 "MD" 16.329 -38.998 11.396
41 "MD" 19.499 -37.809 11.478
42 "MD" 21.684 -35.379 10.779
43 "MD" 24.821 -33.902 10.662
44 "MD" 27.496 -31.763 10.751
45 "MD" 29.359 -28.686 10.706
46 "MD" 30.713 -26.113 9.943
47 "MD" 33.356 -23.51 9.721
48 "MD" 35.967 -21.989 9.431
49 "MD" 37.525 -18.836 9.343
50 "MD" 39.042 -15.132 9.746
51 "MD" 39.611 -12.213 9.006
52 "MD" 42.005 -8.967 7.893
53 "MD" 44.087 -5.893 6.279
54 "MD" 43.788 -2.916 5.784
55 "MD" 43.845 0.745 5.281
56 "MD" 42.932 4.068 5.975
57 "MD" 42.123 7.099 7.164
58 "MD" 42.941 11.032 6.295
59 "MD" 40.953 14.354 4.329
60 "MD" 39.752 16.921 3.134
61 "MD" 37.309 19.264 3.7
62 "MD" 36.381 22.597 2.952
63 "MD" 34.264 25.877 2.475
64 "MD" 31.331 27.15 2.258
65 "MD" 29.53 30.507 1.388
66 "MD" 26.35 32.299 0.727
67 "MD" 23.476 34.085 0.882
68 "MD" 21.099 35.932 1.691
69 "MD" 16.565 35.941 0.926
70 "MD" 13.631 37.504 0.786
71 "MD" 10.208 38.577 0.964
72 "MD" 7.436 39.088 -0.055
73 "MD" 3.903 39.647 0.836
74 "MD" 0.752 40.93 -0.182
75 "MD" -3.015 39.578 0.717
76 "MD" -6.341 39.261 0.269
77 "MD" -9.375 38.434 0.414
78 "MD" -13.015 38.733 0.28
79 "MD" -16.039 36.946 0.067
80 "MD" -20.041 36.557 -1.611
81 "MD" -22.02 34.073 -0.866
82 "MD" -25.595 32.535 -0.581
83 "MD" -27.971 30.175 -0.756
84 "MD" -31.64 28.92 -1.421
85 "MD" -33.583 26.422 -2.726
86 "MD" -34.671 22.959 -2.159
87 "MD" -36.746 20.45 -1.893
88 "MD" -38.893 16.979 -2.833
89 "MD" -40.241 14.08 -2.798
90 "MD" -41.867 10.921 -1.973
91 "MD" -42.31 7.765 -1.681
92 "MD" -43.047 4.921 -3
93 "MD" -44.13 1.369 -2.506
94 "MD" -44.807 -1.913 -4.114
95 "MD" -45.595 -5.364 -4.471
96 "MD" -42.699 -8.39 -6.269
97 "MD" -40.452 -10.865 -6.444
98 "MD" -39.11 -13.161 -6.86
99 "MD" -38.248 -16.928 -7.895
100 "MD" -35.455 -19.017 -8.689
101 "MD" -34.587 -22.447 -10.302
102 "MD" -32.536 -24.663 -10.056
103 "MD" -30.444 -27.246 -9.76
104 "MD" -28.649 -30.447 -10.599
105 "MD" -25.197 -31.359 -10.495
106 "MD" -22.701 -33.543 -10.936
107 "MD" -19.429 -34.975 -12.177
108 "MD" -17.296 -36.558 -12.36
109 "MD" -13.978 -38.123 -12.266
110 "MD" -10.827 -40.075 -13.169
111 "MD" -7.931 -41.46 -14.053
112 "MD" -4.928 -40.802 -13.086
113 "MD" -1.653 -41.813 -13.005
114 "MD" 1.576 -42.312 -14.285
115 "MD" 5.095 -43.513 -14.693
116 "MD" 8.139 -43.512 -15.13
117 "MD" 11.06 -41.427 -14.09
118 "MD" 14.247 -39.848 -14.332
119 "MD" 16.892 -38.114 -14.353
120 "MD" 20.411 -37.45 -14.837
121 "MD" 22.27 -34.747 -14.573
122 "MD" 25.4 -33.258 -16.046
123 "MD" 28.428 -31.517 -15.792
124 "MD" 29.338 -29.569 -19.208
125 "MD" 32.533 -27.125 -18.453
126 "MD" 35.428 -24.969 -20.39
127 "MD" 36.375 -22.2 -21.723
128 "MD" 36.945 -18.731 -23.034
129 "MD" 38.482 -15.707 -23.406
130 "MD" 40.296 -12.07 -22.956
131 "MD" 39.777 -8.279 -23.335
132 "MD" 39.958 -4.772 -23.602
133 "MD" 39.334 -1.593 -24.452
134 "MD" 39.244 1.4 -24.574
135 "MD" 38.852 4.763 -25.925
136 "MD" 38.137 7.689 -26.457
137 "MD" 36.83 10.735 -26.863
138 "MD" 35.516 13.367 -27.375
139 "MD" 33.321 16.516 -26.758
140 "MD" 32.742 19.974 -26.008
141 "MD" 30.734 22.449 -25.304
142 "MD" 30.776 25.881 -24.661
143 "MD" 31.639 29.304 -24.552
144 "MD" 31.671 32.839 -24.458
145 "MD" 29.85 35.733 -25.868
146 "MD" 30.251 39.553 -26.548
147 "MD" 27.734 42.079 -26.347
148 "MD" 27.618 44.962 -28.312
149 "MD" 26.493 48.434 -27.386
150 "MD" 24.427 50.833 -29.06
151 "MD" 24.172 54.281 -28.189
152 "MD" 24.719 59.042 -28.654
153 "MD" 23.589 61.728 -28.318
154 "MD" 22.879 64.545 -28.464
155 "MD" 21.317 67.346 -30.231
156 "MD" 21.913 70.859 -29.578
157 "MD" 20.647 74.399 -30.317
158 "MD" 19.272 77.259 -31.273
159 "MD" 18.311 81.076 -31.484
160 "MD" 18.368 84.16 -30.705
161 "MD" 17.347 86.959 -29.689
162 "MD" 15.414 89.701 -28.942
163 "MD" 15.409 92.426 -28.621
164 "MD" 16.095 96.611 -27.701
165 "MD" 16.384 100.042 -27.632
166 "MD" 16.068 103.396 -27.874
167 "MD" 14.079 106.357 -29.056
-19 "MD" 24.142 85.537 28.275
-18 "MD" 21.572 84.995 26.982
-17 "MD" 18.735 82.535 26.026
-16 "MD" 16.607 81.32 24.256
-15 "MD" 13.78 78.593 24.088
-14 "MD" 10.531 76.755 24.887
-13 "MD" 7.169 75.047 24.896
-12 "MD" 5.385 72.754 24.394
-11 "MD" 3.108 71.651 23.339
-10 "MD" 0.028 68.67 23.701
-9 "MD" -3.081 67.044 21.841
-8 "MD" -4.695 64.502 20.694
-7 "MD" -7.329 63.139 20.556
-6 "MD" -9.583 61.251 19.775
-5 "MD" -11.382 58.708 19.909
-4 "MD" -13.432 55.389 19.114
-3 "MD" -15.34 53.113 19.719
-2 "MD" -17.212 50.781 20.236
-1 "MD" -19.355 47.378 20.753
0 "MD" -21.629 44.961 20.963
1 "MD" -22.772 41.586 20.457
2 "MD" -24.756 38.854 20.399
3 "MD" -26.499 36.522 21.187
4 "MD" -27.447 33.2 22.456
5 "MD" -29.439 30.311 22.044
6 "MD" -29.87 26.481 22.267
7 "MD" -32.587 24.319 22.792
8 "MD" -32.899 21.319 22.561
9 "MD" -34.885 17.045 24.515
10 "MD" -36.209 14.399 23.334
11 "MD" -37.408 11.46 23.025
12 "MD" -38.932 8.529 23.315
13 "MD" -39.737 5.532 21.235
14 "MD" -40.402 2.525 20.236
15 "MD" -40.757 -0.852 21.144
16 "MD" -40.323 -4.448 20.208
17 "MD" -41.807 -8.394 21.024
18 "MD" -39.804 -12.519 20.181
19 "MD" -39.683 -15.725 18.218
20 "MD" -37.29 -18.321 18.311
21 "MD" -37.363 -22.593 17.845
22 "MD" -36.276 -25.719 18.285
23 "MD" -33.869 -28.002 17.979
24 "MD" -31.087 -29.73 17.309
25 "MD" -28.819 -31.951 15.658
26 "MD" -25.956 -33.357 16.4
27 "MD" -23.688 -35.456 16.754
28 "MD" -20.815 -37.126 15.415
29 "MD" -18.657 -39.514 15.034
30 "MD" -14.917 -40.901 15.107
31 "MD" -12.865 -42.744 15.064
32 "MD" -9.742 -44.827 14.48
33 "MD" -5.991 -44.855 14.568
34 "MD" -2.431 -44.13 14.761
35 "MD" 1.58 -43.583 14.837
36 "MD" 4.194 -41.895 13.961
37 "MD" 7.351 -41.784 13.088
38 "MD" 10.511 -40.918 13.121
39 "MD" 13.512 -38.976 12.719
40 "MD" 16.453 -37.965 11.91
41 "MD" 20.156 -37.182 12.293
42 "MD" 22.819 -35.205 11.325
43 "MD" 25.186 -33.666 11.336
44 "MD" 27.328 -30.622 11.208
45 "MD" 29.471 -28.37 9.252
46 "MD" 31.133 -25.157 8.767
47 "MD" 34.063 -22.666 8.88
48 "MD" 36.509 -20.778 8.005
49 "MD" 37.6 -17.921 8.083
50 "MD" 39.081 -13.78 8.471
51 "MD" 39.886 -10.851 7.594
52 "MD" 41.41 -7.779 7.328
53 "MD" 43.306 -5.116 5.841
54 "MD" 43.187 -2.376 5.367
55 "MD" 42.93 1.126 5.683
56 "MD" 43.196 4.375 5.056
57 "MD" 42.93 7.941 5.15
58 "MD" 42.329 12.038 4.486
59 "MD" 40.981 15.095 4.391
60 "MD" 39.392 17.891 2.891
61 "MD" 37.085 20.295 3.782
62 "MD" 35.92 23.325 2.873
63 "MD" 34.629 26.616 2.399
64 "MD" 31.484 27.978 1.974
65 "MD" 28.743 29.723 0.943
66 "MD" 26.62 32.382 1.317
67 "MD" 23.048 33.946 1.303
68 "MD" 20.189 36.481 2.229
69 "MD" 17.391 36.84 1.017
70 "MD" 14.255 37.699 1.029
71 "MD" 10.703 38.217 1.324
72 "MD" 7.372 38.126 0.046
73 "MD" 3.615 39.001 0.414
74 "MD" 0.061 39.74 -0.264
75 "MD" -3.25 38.994 0.126
76 "MD" -6.098 37.919 -0.797
77 "MD" -9.475 38.133 -1.045
78 "MD" -13.26 38.056 -1.109
79 "MD" -16.41 36.65 -0.964
80 "MD" -19.767 36.277 -1.929
81 "MD" -22.219 33.686 -1.42
82 "MD" -25.282 32.728 -0.857
83 "MD" -27.804 29.812 -1.621
84 "MD" -30.695 28.112 -2.43
85 "MD" -32.178 24.762 -3.727
86 "MD" -35.264 23.446 -5.148
87 "MD" -36.891 20.652 -4.222
88 "MD" -38.582 18.092 -4.48
89 "MD" -39.841 14.182 -3.29
90 "MD" -41.072 11.385 -2.747
91 "MD" -42.231 7.585 -2.725
92 "MD" -42.205 4.239 -3.393
93 "MD" -43.634 1.488 -3.226
94 "MD" -43.91 -1.435 -3.973
95 "MD" -44.226 -5.289 -5.007
96 "MD" -43.262 -8.316 -5.978
97 "MD" -40.58 -10.795 -6.594
98 "MD" -39.054 -13.943 -6.786
99 "MD" -37.951 -17.127 -6.78
100 "MD" -35.641 -19.522 -7.042
101 "MD" -34.264 -22.006 -8.412
102 "MD" -31.544 -24.374 -7.871
103 "MD" -29.293 -27.015 -9.212
104 "MD" -27.502 -29.867 -8.726
105 "MD" -24.317 -31.471 -9.206
106 "MD" -22.8 -34.403 -9.504
107 "MD" -20.32 -36.314 -10.585
108 "MD" -16.998 -37.647 -10.933
109 "MD" -13.519 -38.724 -10.827
110 "MD" -10.913 -41.404 -11.06
111 "MD" -8.034 -41.92 -11.573
112 "MD" -4.852 -41.309 -11.764
113 "MD" -1.714 -41.777 -11.914
114 "MD" 2.083 -41.356 -12.896
115 "MD" 5.986 -42.765 -12.805
116 "MD" 9.602 -42.548 -13.264
117 "MD" 13.235 -41.468 -12.977
118 "MD" 16.239 -40.202 -13.673
119 "MD" 19.099 -39.007 -14.241
120 "MD" 22.811 -36.618 -13.86
121 "MD" 25.675 -34.397 -15.959
122 "MD" 27.816 -32.584 -17.994
123 "MD" 30.077 -31.262 -18.249
124 "MD" 32.464 -29.442 -19.431
125 "MD" 35.165 -27.89 -20.162
126 "MD" 37.818 -25.126 -21.843
127 "MD" 37.994 -22.164 -22.626
128 "MD" 37.225 -18.176 -23.765
129 "MD" 38.175 -14.88 -23.294
130 "MD" 37.961 -11.917 -24.16
131 "MD" 38.634 -8.3 -24.72
132 "MD" 39.376 -4.673 -24.034
133 "MD" 39.417 -1.541 -24.661
134 "MD" 39.693 1.954 -24.998
135 "MD" 40.632 4.763 -24.899
136 "MD" 39.133 7.736 -24.993
137 "MD" 38.114 10.875 -26.026
138 "MD" 37.137 13.615 -25.979
139 "MD" 34.862 16.85 -26.204
140 "MD" 32.972 20.822 -25.43
141 "MD" 33.635 24.235 -25.4
142 "MD" 32.745 27.201 -25.402
143 "MD" 32.914 30.418 -26.603
144 "MD" 33.465 33.532 -26.287
145 "MD" 34.248 37.662 -26.683
146 "MD" 33.03 40.966 -26.978
147 "MD" 31.048 43.967 -27.142
148 "MD" 32.39 47.412 -28.52
149 "MD" 32.08 50.462 -28.129
150 "MD" 31.432 53.515 -29.215
151 "MD" 31.599 56.366 -28.528
152 "MD" 30.933 59.644 -28.676
153 "MD" 32.171 63.496 -28.691
154 "MD" 33.184 66.428 -29.526
155 "MD" 33.299 69.613 -30.444
156 "MD" 33.393 72.783 -30.964
157 "MD" 33.328 75.384 -33.916
158 "MD" 32.592 78.698 -36.189
159 "MD" 33.034 81.367 -37.826
160 "MD" 33.813 85.108 -37.752
161 "MD" 35.419 87.83 -38.177
162 "MD" 34.73 90.886 -39.402
163 "MD" 34.981 94.435 -39.993
164 "MD" 35.89 97.554 -39.888
165 "MD" 36.172 100.88 -41.142
166 "MD" 36.269 104.567 -41.409
167 "MD" 34.148 107.837 -44.902
-19 "MD" 1.729 101.262 16.125
-18 "MD" 0.817 97.902 15.003
-17 "MD" 0.064 94.63 14.86
-16 "MD" -0.411 91.178 15.694
-15 "MD" -0.997 88.277 14.333
-14 "MD" -0.971 84.694 15.185
-13 "MD" -2.103 81.975 16.723
-12 "MD" -2.347 78.795 18.034
-11 "MD" -4.394 76.444 19.066
-10 "MD" -6.458 74.232 19.177
-9 "MD" -8.857 71.464 19.187
-8 "MD" -10.265 68.486 19.61
-7 "MD" -11.604 65.564 19.804
-6 "MD" -13.924 63.446 20.176
-5 "MD" -15.593 60.757 20.139
-4 "MD" -17.36 57.323 20.482
-3 "MD" -18.838 54.21 20.484
-2 "MD" -20.465 51.183 21.767
-1 "MD" -21.631 48.362 21.33
0 "MD" -23.43 46.018 21.063
1 "MD" -24.688 42.443 21.821
2 "MD" -26.177 39.759 21.759
3 "MD" -27.354 36.766 23.227
4 "MD" -28.008 32.987 22.455
5 "MD" -29.088 29.904 22.609
6 "MD" -30.188 27.029 22.304
7 "MD" -32.052 24.307 22.899
8 "MD" -33.52 21.694 23.358
9 "MD" -34.373 18.113 24.396
10 "MD" -35.806 15.162 23.159
11 "MD" -37.463 12.171 23.206
12 "MD" -38.439 9.043 22.943
13 "MD" -39.615 5.803 22.259
14 "MD" -39.769 2.782 21.402
15 "MD" -39.582 -1.147 22.142
16 "MD" -39.762 -4.337 22.475
17 "MD" -40.353 -7.298 22.161
18 "MD" -40.01 -11.01 20.952
19 "MD" -38.808 -13.794 21.683
20 "MD" -38.348 -17.2 21.812
21 "MD" -37.464 -20.529 21.365
22 "MD" -35.887 -23.921 20.882
23 "MD" -33.411 -25.792 19.6
24 "MD" -31.3 -27.424 18.388
25 "MD" -29.102 -29.702 17.083
26 "MD" -26.481 -31.493 17.298
27 "MD" -23.434 -33.708 16.166
28 "MD" -20.513 -35.578 15.608
29 "MD" -18.85 -38.815 15.884
30 "MD" -15.308 -40.437 16.23
31 "MD" -12.577 -41.68 16.191
32 "MD" -9.494 -43.939 15.612
33 "MD" -6.15 -44.862 14.398
34 "MD" -2.603 -43.679 14.559
35 "MD" 0.56 -43.368 13.816
36 "MD" 3.55 -41.955 12.947
37 "MD" 6.85 -42.043 13.896
38 "MD" 10.327 -42.234 13.394
39 "MD" 12.92 -40.227 12.939
40 "MD" 16.254 -38.39 12.866
41 "MD" 19.031 -37.197 12.461
42 "MD" 21.247 -34.566 11.7
43 "MD" 24.266 -33.198 12.332
44 "MD" 26.336 -30.574 12.407
45 "MD" 28.738 -28.202 10.767
46 "MD" 31.154 -25.18 10.144
47 "MD" 34.015 -23.376 10.362
48 "MD" 36.782 -21.506 9.325
49 "MD" 37.842 -19.097 8.96
50 "MD" 39.135 -14.367 8.991
51 "MD" 39.455 -11.047 8.242
52 "MD" 42.322 -7.792 8.435
53 "MD" 43.545 -4.714 6.652
54 "MD" 43.4 -1.481 6.631
55 "MD" 43.199 1.643 6.969
56 "MD" 43.718 5.196 7.016
57 "MD" 42.384 7.98 8.024
58 "MD" 41.758 11.926 6.68
59 "MD" 40.497 15.268 6.079
60 "MD" 39.05 18.156 4.462
61 "MD" 36.712 20.064 5.196
62 "MD" 35.921 23.2 5.14
63 "MD" 33.231 25.185 4.34
64 "MD" 30.742 27.254 2.859
65 "MD" 28.629 29.945 2.189
66 "MD" 25.785 31.402 2.562
67 "MD" 22.473 33.804 2.224
68 "MD" 19.189 36.381 2.906
69 "MD" 16.607 36.841 2.829
70 "MD" 13.165 37.249 3.082
71 "MD" 9.706 37.795 2.998
72 "MD" 6.379 38.809 2.206
73 "MD" 3.523 38.596 2.174
74 "MD" 0.167 39.968 1.438
75 "MD" -3.244 39.634 0.863
76 "MD" -6.516 38.491 0.101
77 "MD" -9.741 38.201 0.253
78 "MD" -13.394 38.329 -0.989
79 "MD" -16.388 36.611 -0.765
80 "MD" -19.905 36.635 -2.057
81 "MD" -22.509 34.336 -1.609
82 "MD" -25.709 33.017 -1.026
83 "MD" -27.975 30.42 -1.482
84 "MD" -31.628 28.712 -2.048
85 "MD" -32.903 25.556 -2.623
86 "MD" -35.202 23.227 -3.846
87 "MD" -37.605 21.195 -3.757
88 "MD" -38.895 17.943 -3.309
89 "MD" -39.881 14.454 -3.087
90 "MD" -41.108 11.328 -1.909
91 "MD" -42.051 7.886 -2.025
92 "MD" -42.521 4.686 -3.232
93 "MD" -43.383 1.773 -4.033
94 "MD" -44.988 -1.813 -4.671
95 "MD" -44.193 -4.707 -5.254
96 "MD" -43.573 -7.672 -6.774
97 "MD" -40.913 -10.611 -6.966
98 "MD" -39.457 -13.497 -7.386
99 "MD" -38.503 -16.613 -7.192
100 "MD" -36.174 -19.248 -7.498
101 "MD" -34.75 -21.993 -9.205
102 "MD" -32.336 -24.357 -9.144
103 "MD" -30.496 -27.449 -8.979
104 "MD" -28.563 -29.994 -8.877
105 "MD" -24.621 -31.283 -9.097
106 "MD" -22.447 -33.492 -8.795
107 "MD" -20.526 -35.809 -10.498
108 "MD" -17.315 -37.316 -10.244
109 "MD" -13.691 -39.032 -10.143
110 "MD" -11.401 -41.404 -10.712
111 "MD" -7.087 -41.1 -11.454
112 "MD" -4.476 -40.936 -12.477
113 "MD" -0.874 -41.409 -13.407
114 "MD" 2.026 -41.312 -14.225
115 "MD" 5.959 -43.003 -14.372
116 "MD" 9.033 -41.944 -15.455
117 "MD" 12.644 -41.879 -16.066
118 "MD" 15.704 -40.383 -16.426
119 "MD" 19.515 -39.461 -16.536
120 "MD" 22.104 -37.601 -16.226
121 "MD" 24.517 -36.043 -17.238
122 "MD" 26.802 -33.405 -17.495
123 "MD" 29.534 -31.23 -17.347
124 "MD" 31.935 -28.665 -18.801
125 "MD" 34.06 -26.786 -19.641
126 "MD" 36.355 -24.444 -20.475
127 "MD" 36.775 -21.1 -21.633
128 "MD" 37.568 -17.506 -21.416
129 "MD" 38.825 -14.098 -21.26
130 "MD" 38.163 -11.136 -22.452
131 "MD" 38.7 -7.82 -23.203
132 "MD" 39.272 -3.609 -23.677
133 "MD" 39.484 -0.267 -24.883
134 "MD" 39.323 2.825 -24.189
135 "MD" 40.23 6.791 -24.917
136 "MD" 37.141 9.85 -25.203
137 "MD" 37.542 13.348 -25.135
138 "MD" 36.055 15.732 -25.329
139 "MD" 33.604 18.873 -24.709
140 "MD" 32.462 21.982 -24.152
141 "MD" 29.631 24.092 -24.484
142 "MD" 29.749 27.927 -24.465
143 "MD" 30.473 31.579 -24.591
144 "MD" 30.857 35.127 -24.885
145 "MD" 29.897 37.73 -26.104
146 "MD" 30.117 41.074 -28.272
147 "MD" 27.979 43.698 -28.883
148 "MD" 28.495 46.811 -30.738
149 "MD" 28.042 50.342 -30.875
150 "MD" 27.145 52.479 -33.427
151 "MD" 26.759 55.87 -34.038
152 "MD" 25.696 58.916 -35.143
153 "MD" 26.179 62.506 -36.037
154 "MD" 25.905 65.572 -36.769
155 "MD" 25.742 68.572 -37.942
156 "MD" 26.229 71.391 -38.758
157 "MD" 25.184 74.308 -41.095
158 "MD" 23.469 77.111 -43.352
159 "MD" 23.261 79.882 -45.238
160 "MD" 22.709 83.222 -47.307
161 "MD" 24.426 86.143 -47.015
162 "MD" 23.339 89.131 -47.555
163 "MD" 22.506 92.756 -48.125
164 "MD" 23.123 95.731 -48.972
165 "MD" 24.305 98.341 -50.557
166 "MD" 24.219 101.892 -51.459
167 "MD" 23.184 104.629 -54.093
-19 "MD" -2.65 103.848 5.553
-18 "MD" -3.419 100.635 6.417
-17 "MD" -3.694 97.861 7.073
-16 "MD" -4.257 95.017 7.02
-15 "MD" -3.794 91.482 7.186
-14 "MD" -4.015 87.885 8.403
-13 "MD" -5.018 84.863 9.909
-12 "MD" -6.626 82.396 9.872
-11 "MD" -7.208 79.363 11.343
-10 "MD" -10.001 76.741 11.648
-9 "MD" -11.083 74.128 13.411
-8 "MD" -11.599 70.546 14.209
-7 "MD" -13.153 67.736 14.866
-6 "MD" -14.432 64.532 15.765
-5 "MD" -15.505 62 16.73
-4 "MD" -16.902 58.712 16.78
-3 "MD" -18.171 55.876 18.574
-2 "MD" -19.228 52.927 19.857
-1 "MD" -20.955 50.227 20.466
0 "MD" -22.881 47.556 21.428
1 "MD" -23.5 44.101 21.238
2 "MD" -24.239 40.841 20.997
3 "MD" -26.309 38.416 21.61
4 "MD" -26.662 34.868 21.715
5 "MD" -28.856 31.938 21.114
6 "MD" -29.752 28.509 21.256
7 "MD" -31.925 26.035 21.946
8 "MD" -33.812 23.291 21.897
9 "MD" -33.561 20.146 23.78
10 "MD" -34.492 16.892 23.02
11 "MD" -35.216 13.603 22.47
12 "MD" -35.758 10.633 22.085
13 "MD" -37.758 7.833 21.694
14 "MD" -38.241 4.155 21.019
15 "MD" -38.399 1.021 22.292
16 "MD" -38.51 -2.618 22.139
17 "MD" -38.986 -5.96 21.122
18 "MD" -39.302 -9.703 21.526
19 "MD" -38.557 -12.46 21.337
20 "MD" -37.01 -15.725 22.386
21 "MD" -36.528 -18.851 20.96
22 "MD" -35.029 -22.029 18.862
23 "MD" -33.335 -25.18 17.667
24 "MD" -31.323 -27.246 16.465
25 "MD" -29.575 -29.329 15.345
26 "MD" -26.984 -32.012 16.576
27 "MD" -24.041 -33.383 15.038
28 "MD" -21.426 -35.596 15.341
29 "MD" -19.861 -38.226 14.299
30 "MD" -15.855 -39.973 14.563
31 "MD" -12.936 -41.668 14.195
32 "MD" -10.272 -43.841 13.802
33 "MD" -7.446 -45.341 13.185
34 "MD" -4.277 -44.525 12.986
35 "MD" 0.029 -43.464 12.46
36 "MD" 3.403 -42.242 11.939
37 "MD" 6.48 -41.945 11.769
38 "MD" 9.089 -42.031 11.724
39 "MD" 12.33 -40.682 11.816
40 "MD" 15.742 -39.124 12.105
41 "MD" 19.455 -37.945 11.461
42 "MD" 21.977 -35.727 11.385
43 "MD" 24.659 -34.329 11.336
44 "MD" 26.918 -31.371 12.199
45 "MD" 28.725 -28.735 11.854
46 "MD" 30.814 -26.113 10.72
47 "MD" 33.494 -23.478 9.975
48 "MD" 36.513 -21.763 9.441
49 "MD" 38.103 -18.649 9.215
50 "MD" 38.822 -14.972 9.176
51 "MD" 39.456 -11.776 8.919
52 "MD" 41.22 -8.519 8.398
53 "MD" 41.522 -5.217 6.965
54 "MD" 42.135 -2.462 4.457
55 "MD" 42.098 0.771 4.614
56 "MD" 43.14 4.27 3.413
57 "MD" 42.441 7.284 3.635
58 "MD" 42.911 11.342 4.224
59 "MD" 40.724 14.964 2.893
60 "MD" 39.181 17.449 2.841
61 "MD" 36.858 19.882 4.329
62 "MD" 35.927 23.136 3.81
63 "MD" 34.057 26.128 2.498
64 "MD" 31.553 28.45 2.68
65 "MD" 28.771 30.47 1.828
66 "MD" 26.137 32.423 1.328
67 "MD" 22.627 33.712 1.442
68 "MD" 20.28 36.284 3.147
69 "MD" 16.806 36.833 2.035
70 "MD" 13.639 37.852 2.042
71 "MD" 10.072 38.271 2.685
72 "MD" 7.011 38.847 2.265
73 "MD" 3.235 39.146 0.982
74 "MD" 1.017 40.219 0.711
75 "MD" -2.806 39.106 -0.08
76 "MD" -5.531 38.71 -1.695
77 "MD" -9.298 38.171 -0.658
78 "MD" -12.705 38.504 -1.48
79 "MD" -16.089 36.398 -2.16
80 "MD" -19.492 36.602 -4.01
81 "MD" -22.629 33.503 -2.902
82 "MD" -25.337 32.396 -2.147
83 "MD" -28.231 30.539 -2.242
84 "MD" -30.342 28.071 -2.872
85 "MD" -32.037 25.446 -3.896
86 "MD" -34.831 23.957 -4.888
87 "MD" -37.302 21.037 -4.92
88 "MD" -38.939 17.52 -4.705
89 "MD" -39.955 14.519 -3.761
90 "MD" -41.833 11.7 -3.03
91 "MD" -42.832 7.868 -3.019
92 "MD" -43.889 4.794 -4.023
93 "MD" -44.194 1.142 -3.21
94 "MD" -45.112 -1.888 -4.308
95 "MD" -44.715 -5.191 -5.492
96 "MD" -43.388 -8.304 -6.271
97 "MD" -41.148 -10.917 -6.795
98 "MD" -40.036 -13.796 -7.024
99 "MD" -38.624 -16.816 -6.89
100 "MD" -36.407 -19.507 -7.868
101 "MD" -35.481 -22.264 -9.793
102 "MD" -32.644 -24.285 -9.171
103 "MD" -30.834 -27.604 -9.382
104 "MD" -28.785 -30.617 -9.574
105 "MD" -25.535 -31.628 -10.195
106 "MD" -23.116 -33.442 -10.471
107 "MD" -20.642 -35.734 -11.398
108 "MD" -17.958 -37.59 -11.821
109 "MD" -14.107 -38.971 -11.264
110 "MD" -11.893 -41.055 -11.788
111 "MD" -8.079 -41.194 -11.838
112 "MD" -4.766 -40.212 -11.724
113 "MD" -1.167 -41.439 -13.395
114 "MD" 2.318 -42.31 -13.705
115 "MD" 5.471 -43.368 -14.405
116 "MD" 8.635 -42.706 -14.877
117 "MD" 12.001 -41.896 -14.291
118 "MD" 15.294 -40.448 -14.623
119 "MD" 18.443 -39.205 -14.399
120 "MD" 21.779 -38.463 -14.907
121 "MD" 24.268 -35.638 -15.319
122 "MD" 27.109 -34.624 -16.675
123 "MD" 29.654 -32.541 -16.006
124 "MD" 32.68 -31.268 -17.143
125 "MD" 34.363 -28.626 -18.186
126 "MD" 37.189 -26.863 -20.009
127 "MD" 37.836 -23.981 -21.09
128 "MD" 37.662 -20.223 -22.082
129 "MD" 39.868 -17.493 -20.912
130 "MD" 40.191 -14.698 -21.444
131 "MD" 39.586 -10.781 -21.507
132 "MD" 39.427 -7.213 -22.472
133 "MD" 39.385 -3.739 -22.515
134 "MD" 39.672 -0.471 -22.339
135 "MD" 40.117 2.755 -24.161
136 "MD" 39.174 5.812 -24.501
137 "MD" 37.793 8.611 -25.259
138 "MD" 37.326 11.644 -25.841
139 "MD" 35.104 15.355 -25.075
140 "MD" 33.268 18.389 -24.596
141 "MD" 32.167 21.488 -24.656
142 "MD" 31.444 24.35 -24.004
143 "MD" 30.623 27.529 -23.984
144 "MD" 29.782 30.445 -25.586
145 "MD" 30.27 33.983 -27.084
146 "MD" 29.697 36.895 -29.024
147 "MD" 27.878 40.175 -29.953
148 "MD" 28.301 43.318 -31.472
149 "MD" 27.725 46.833 -31.61
150 "MD" 26.618 49.098 -33.387
151 "MD" 26.747 52.04 -33.34
152 "MD" 25.609 55.852 -33.811
153 "MD" 27.928 58.68 -34.086
154 "MD" 30.023 62.041 -34.015
155 "MD" 30.061 64.548 -36.804
156 "MD" 31.326 67.861 -37.422
157 "MD" 31.201 70.168 -39.46
158 "MD" 30.907 72.072 -43.639
159 "MD" 30.99 74.859 -45.598
160 "MD" 30.797 78.244 -46.341
161 "MD" 30.035 80.531 -47.499
162 "MD" 29.689 84.109 -49.264
163 "MD" 29.67 87.525 -49.518
164 "MD" 29.562 90.948 -49.707
165 "MD" 29.52 94.833 -50.42
166 "MD" 28.425 97.393 -51.999
167 "MD" 28.267 99.853 -55.359
-19 "MD" 6.19 98.021 8.823
-18 "MD" 5.037 95.205 9.094
-17 "MD" 3.946 91.709 9.728
-16 "MD" 3.17 89.386 10.651
-15 "MD" 2.481 85.706 10.587
-14 "MD" -0.043 83.787 12.208
-13 "MD" -1.751 81.427 15.897
-12 "MD" -4.363 79.06 15.589
-11 "MD" -6.493 76.988 16.411
-10 "MD" -9.422 75.058 18.238
-9 "MD" -11.351 72.272 18.071
-8 "MD" -12.447 69.377 18.336
-7 "MD" -14.634 66.945 18.859
-6 "MD" -15.993 63.774 19.037
-5 "MD" -17.311 61.068 19.218
-4 "MD" -18.57 58.454 20.687
-3 "MD" -19.637 54.965 21.912
-2 "MD" -20.366 51.85 23.481
-1 "MD" -21.648 49.023 22.46
0 "MD" -23.558 46.308 21.88
1 "MD" -26.074 43.738 22.318
2 "MD" -26.939 40.654 21.971
3 "MD" -28.772 37.312 21.933
4 "MD" -29.19 34.001 21.735
5 "MD" -31.001 31.305 21.677
6 "MD" -31.558 27.546 21.965
7 "MD" -33.672 24.454 22.677
8 "MD" -34.435 21.727 22.719
9 "MD" -35.382 18.646 22.43
10 "MD" -36.125 15.3 22.353
11 "MD" -37.612 12.37 22.257
12 "MD" -38.384 9.533 21.524
13 "MD" -39.17 6.322 20.634
14 "MD" -39.152 2.889 19.77
15 "MD" -39.049 -0.828 20.963
16 "MD" -38.859 -3.915 21.254
17 "MD" -38.767 -7.336 20.206
18 "MD" -38.141 -10.043 20.581
19 "MD" -37.657 -13.646 20.292
20 "MD" -36.504 -16.964 22.326
21 "MD" -35.782 -20.325 20.944
22 "MD" -36.158 -23.324 19.486
23 "MD" -33.818 -25.175 17.704
24 "MD" -32.148 -27.944 15.418
25 "MD" -29.768 -30.284 14.314
26 "MD" -26.601 -32.586 16.428
27 "MD" -23.872 -34.111 15.204
28 "MD" -20.278 -35.917 15.891
29 "MD" -18.703 -38.031 15.11
30 "MD" -14.941 -39.355 14.808
31 "MD" -12.333 -41.14 15.052
32 "MD" -9.171 -42.326 14.86
33 "MD" -6.446 -44.475 14.205
34 "MD" -2.6 -45.02 13.913
35 "MD" 0.316 -43.869 13.825
36 "MD" 3.593 -42.407 13.906
37 "MD" 7.576 -42.582 13.429
38 "MD" 10.454 -41.865 13.105
39 "MD" 13.077 -40.125 12.671
40 "MD" 16.501 -38.256 12.936
41 "MD" 18.999 -36.941 12.113
42 "MD" 22.219 -36.291 11.745
43 "MD" 25.591 -33.655 11.947
44 "MD" 27.941 -30.881 12.612
45 "MD" 29.615 -27.947 11.126
46 "MD" 31.054 -25.753 10.12
47 "MD" 34.209 -23.432 9.194
48 "MD" 36.621 -20.978 8.067
49 "MD" 38.439 -18.363 8.52
50 "MD" 39.887 -14.413 8.52
51 "MD" 40.874 -11.425 7.786
52 "MD" 41.804 -8.442 6.705
53 "MD" 43.766 -5.63 7
54 "MD" 44.008 -2.131 4.776
55 "MD" 44.305 1.413 5.139
56 "MD" 43.643 4.586 4.818
57 "MD" 43.022 7.78 5.714
58 "MD" 43.159 11.675 5.221
59 "MD" 41.188 14.744 4.404
60 "MD" 39.839 17.849 3.278
61 "MD" 37.163 20.363 3.674
62 "MD" 35.998 23.296 3.794
63 "MD" 34.359 26.295 3.192
64 "MD" 30.969 27.532 2.855
65 "MD" 28.757 30.796 2.23
66 "MD" 25.648 32.527 1.871
67 "MD" 22.709 33.7 2.843
68 "MD" 19.932 35.902 1.955
69 "MD" 16.944 36.975 2.42
70 "MD" 12.956 37.219 2.327
71 "MD" 9.594 38.459 2.421
72 "MD" 5.887 38.689 1.376
73 "MD" 3.108 39.334 1.915
74 "MD" 0.141 39.87 0.868
75 "MD" -3.688 38.573 0.271
76 "MD" -7.159 37.516 -1.202
77 "MD" -9.918 37.611 -0.374
78 "MD" -12.899 38.582 0.02
79 "MD" -16.287 36.704 -0.695
80 "MD" -20.024 36.415 -2.958
81 "MD" -22.014 33.665 -2.116
82 "MD" -25.884 32.681 -1.761
83 "MD" -28.935 30.632 -2.271
84 "MD" -30.948 27.514 -2.873
85 "MD" -33.076 25.873 -4.222
86 "MD" -35.187 23.025 -3.888
87 "MD" -37.829 21.201 -4.967
88 "MD" -38.96 17.481 -4.817
89 "MD" -40.861 14.849 -4.32
90 "MD" -41.814 11.625 -3.588
91 "MD" -42.608 7.891 -2.949
92 "MD" -43.737 4.557 -3.608
93 "MD" -44.591 1.344 -3.278
94 "MD" -45.112 -1.861 -4.67
95 "MD" -44.062 -4.43 -5.739
96 "MD" -43.557 -7.759 -6.915
97 "MD" -41.074 -10.333 -6.7
98 "MD" -39.408 -14.344 -7.538
99 "MD" -38.63 -17.481 -7.806
100 "MD" -36.146 -19.823 -8.1
101 "MD" -34.692 -22.844 -9.879
102 "MD" -32.205 -24.729 -9.809
103 "MD" -30.752 -27.948 -9.829
104 "MD" -28.068 -30.381 -10.351
105 "MD" -25.413 -32.25 -10.742
106 "MD" -24.141 -35.302 -10.262
107 "MD" -20.793 -36.743 -10.833
108 "MD" -17.341 -38.057 -11.195
109 "MD" -14.213 -39.562 -10.958
110 "MD" -11.115 -41.469 -11.412
111 "MD" -7.547 -41.15 -11.334
112 "MD" -4.696 -40.379 -11.419
113 "MD" -1.249 -41.586 -12.475
114 "MD" 2.033 -41.616 -13.109
115 "MD" 5.957 -43.24 -13.09
116 "MD" 8.887 -42.88 -14.343
117 "MD" 12.484 -40.989 -13.801
118 "MD" 15.567 -39.9 -14.218
119 "MD" 18.209 -38.403 -14.513
120 "MD" 22.098 -36.802 -14.383
121 "MD" 23.995 -33.857 -14.312
122 "MD" 26.291 -32.078 -16.22
123 "MD" 29.13 -29.912 -16.477
124 "MD" 31.689 -28.51 -17.637
125 "MD" 35.01 -26.966 -16.794
126 "MD" 36.897 -24.582 -18.215
127 "MD" 37.866 -20.413 -18.208
128 "MD" 38.77 -16.992 -18.678
129 "MD" 40.327 -13.545 -17.948
130 "MD" 40.363 -10.303 -19.804
131 "MD" 40.49 -6.646 -20.106
132 "MD" 40.13 -3.267 -19.932
133 "MD" 39.083 0.092 -20.852
134 "MD" 38.491 3.227 -21.611
135 "MD" 37.872 6.71 -22.143
136 "MD" 38.018 9.792 -23.621
137 "MD" 35.945 12.229 -24.005
138 "MD" 34.706 15.036 -24.899
139 "MD" 32.515 18.428 -24.446
140 "MD" 32.125 21.997 -24.062
141 "MD" 30.518 24.391 -24.997
142 "MD" 29.845 27.496 -24.26
143 "MD" 30.503 30.921 -23.267
144 "MD" 30.231 34.111 -23.714
145 "MD" 30.768 38.302 -24.974
146 "MD" 29.585 41.206 -24.95
147 "MD" 27.785 44.142 -25.715
148 "MD" 27.802 47.147 -26.56
149 "MD" 26.621 50.736 -25.677
150 "MD" 25.078 53.322 -27.442
151 "MD" 24.607 56.625 -26.936
152 "MD" 22.661 60.17 -27.579
153 "MD" 22.252 63.773 -27.598
154 "MD" 22.407 66.576 -27.978
155 "MD" 20.956 70.095 -30.157
156 "MD" 21.316 73.431 -29.554
157 "MD" 20.02 76.241 -30.929
158 "MD" 17.849 79.386 -31.16
159 "MD" 17.209 82.587 -32.491
160 "MD" 17.036 85.408 -31.599
161 "MD" 17.048 88.634 -30.387
162 "MD" 14.503 91.232 -29.818
163 "MD" 14.651 94.807 -29.006
164 "MD" 15.183 98.13 -28.149
165 "MD" 15.776 101.921 -29.245
166 "MD" 15.639 104.975 -29.152
167 "MD" 14.819 107.703 -30.349
-19 "MD" -0.638 100.07 39.028
-18 "MD" -1.835 97.567 37.315
-17 "MD" -2.952 94.48 35.403
-16 "MD" -3.613 91.27 34.845
-15 "MD" -4.524 88.436 34.685
-14 "MD" -4.359 85.203 32.807
-13 "MD" -6.763 83.114 31.063
-12 "MD" -6.728 79.868 29.315
-11 "MD" -8.081 77.009 28.253
-10 "MD" -9.099 74.121 27.382
-9 "MD" -10.538 71.301 25.916
-8 "MD" -11.085 67.76 25.439
-7 "MD" -13.272 65.45 24.695
-6 "MD" -14.283 62.842 24.983
-5 "MD" -15.934 59.761 23.529
-4 "MD" -17.202 56.313 24.098
-3 "MD" -18.649 53.511 25.057
-2 "MD" -19.8 50.265 26.74
-1 "MD" -21.042 47.729 24.924
0 "MD" -22.853 45.004 24.169
1 "MD" -23.917 41.456 23.562
2 "MD" -25.943 39.297 22.742
3 "MD" -26.7 35.83 23.101
4 "MD" -29.104 33.716 21.345
5 "MD" -30.478 30.446 22.292
6 "MD" -32.014 27.431 21.546
7 "MD" -33.452 24.214 22.048
8 "MD" -34.855 21.442 21.727
9 "MD" -34.564 17.835 22.675
10 "MD" -34.884 14.378 23.012
11 "MD" -35.729 11.607 21.674
12 "MD" -37.146 8.284 21.828
13 "MD" -37.676 5.262 20.499
14 "MD" -38.488 1.529 20.388
15 "MD" -39.071 -1.706 19.007
16 "MD" -39.757 -4.732 18.974
17 "MD" -41.157 -8.026 19.005
18 "MD" -39.468 -11.099 18.894
19 "MD" -39.769 -15.219 18.033
20 "MD" -38.043 -17.501 19.048
21 "MD" -37.003 -21.298 17.74
22 "MD" -36.58 -24.495 16.882
23 "MD" -34.099 -27.474 15.895
24 "MD" -32.27 -29.74 15.101
25 "MD" -29.473 -31.037 14.861
26 "MD" -26.254 -33.162 16.509
27 "MD" -23.134 -34.435 15.219
28 "MD" -20.801 -36.646 15.13
29 "MD" -18.551 -39.486 15.624
30 "MD" -15.332 -40.953 16.482
31 "MD" -12.667 -41.895 16.053
32 "MD" -9.665 -44.084 16.137
33 "MD" -6.16 -45.224 15.042
34 "MD" -3.007 -45.221 14.702
35 "MD" 0.273 -44.159 14.11
36 "MD" 3.604 -42.168 14.06
37 "MD" 6.91 -41.963 13.646
38 "MD" 10.221 -41.698 13.331
39 "MD" 12.631 -39.165 12.236
40 "MD" 15.863 -37.971 12.41
41 "MD" 19.051 -36.716 11.546
42 "MD" 22.649 -35.868 11.329
43 "MD" 25.152 -33.503 11.625
44 "MD" 27.3 -30.359 11.755
45 "MD" 29.84 -27.979 10.528
46 "MD" 31.547 -25.06 9.466
47 "MD" 34.416 -22.872 8.157
48 "MD" 36.665 -21.233 7.68
49 "MD" 37.559 -18.475 6.962
50 "MD" 39.602 -14.282 6.86
51 "MD" 40.706 -10.957 6.121
52 "MD" 42.208 -8.145 5.213
53 "MD" 43.571 -5.233 4.341
54 "MD" 44.91 -2.503 4.148
55 "MD" 44.224 0.811 3.062
56 "MD" 43.012 4.39 3.285
57 "MD" 42.883 7.891 3.13
58 "MD" 43.548 11.645 3.856
59 "MD" 40.568 15.107 2.828
60 "MD" 39.229 17.68 3.147
61 "MD" 37.101 20.266 3.75
62 "MD" 35.707 22.833 3.767
63 "MD" 34.331 26.241 3.331
64 "MD" 31.319 28.313 3.191
65 "MD" 28.579 29.61 2.075
66 "MD" 25.567 31.976 1.558
67 "MD" 22.353 33.478 2.469
68 "MD" 19.894 35.655 2.204
69 "MD" 17.014 36.703 2.196
70 "MD" 13.906 38.094 1.817
71 "MD" 9.991 38.257 2.814
72 "MD" 6.276 39.309 3.703
73 "MD" 3.314 38.715 2.494
74 "MD" -0.014 40.732 1.509
75 "MD" -3.163 39.371 0.75
76 "MD" -6.242 38.435 -0.473
77 "MD" -9.715 37.997 -0.625
78 "MD" -13.532 38.442 -1.944
79 "MD" -16.564 37.253 -2.393
80 "MD" -20.356 36.618 -2.214
81 "MD" -22.62 34.223 -2.324
82 "MD" -26.218 32.897 -1.809
83 "MD" -29.349 31.409 -1.848
84 "MD" -31.088 28.163 -2.902
85 "MD" -33.339 25.821 -4.554
86 "MD" -35.758 24.158 -4.667
87 "MD" -37.278 20.732 -5.124
88 "MD" -38.74 16.926 -5.432
89 "MD" -39.851 14.115 -5.117
90 "MD" -42.05 12.022 -4.26
91 "MD" -42.383 7.709 -3.457
92 "MD" -43.033 4.416 -4.24
93 "MD" -43.629 1.774 -5.105
94 "MD" -44.997 -1.759 -5.515
95 "MD" -44.116 -4.883 -6.912
96 "MD" -42.868 -7.528 -7.721
97 "MD" -40.52 -10.537 -8.315
98 "MD" -39.533 -13.342 -9.649
99 "MD" -37.891 -16.265 -9.562
100 "MD" -35.52 -18.869 -10.071
101 "MD" -34.304 -21.936 -12.086
102 "MD" -31.997 -24.487 -11.778
103 "MD" -30.335 -27.904 -11.977
104 "MD" -28.512 -31.535 -12.441
105 "MD" -24.983 -32.006 -11.39
106 "MD" -22.483 -34.756 -10.016
107 "MD" -19.746 -36.708 -10.756
108 "MD" -16.839 -37.253 -10.596
109 "MD" -13.291 -38.856 -10.654
110 "MD" -10.593 -41.032 -11.129
111 "MD" -7.47 -42.104 -12.171
112 "MD" -4.129 -41.28 -12.25
113 "MD" -0.769 -42.225 -11.839
114 "MD" 2.44 -42.129 -12.69
115 "MD" 6.503 -43.439 -12.903
116 "MD" 9.398 -42.643 -13.878
117 "MD" 13.003 -41.857 -13.94
118 "MD" 16.193 -39.866 -13.785
119 "MD" 18.827 -38.741 -14.995
120 "MD" 22.184 -36.345 -14.629
121 "MD" 24.108 -33.763 -15.535
122 "MD" 26.563 -32.334 -18.344
123 "MD" 29.152 -29.877 -18.246
124 "MD" 31.25 -27.248 -18.801
125 "MD" 35.027 -25.658 -18.986
126 "MD" 35.467 -22.661 -19.765
127 "MD" 37.354 -19.272 -20.756
128 "MD" 37.909 -15.786 -21.926
129 "MD" 39.771 -12.457 -21.786
130 "MD" 39.203 -10.258 -24.194
131 "MD" 39.7 -6.449 -25.204
132 "MD" 38.824 -3.152 -26.085
133 "MD" 37.787 -0.477 -27.716
134 "MD" 37.437 3.053 -27.48
135 "MD" 37.052 6.511 -28.463
136 "MD" 34.518 9.468 -28.868
137 "MD" 33.168 12.488 -30.165
138 "MD" 31.496 14.883 -29.309
139 "MD" 30.249 18.138 -28.948
140 "MD" 28.513 20.432 -28.16
141 "MD" 27.955 24.192 -26.755
142 "MD" 28.475 27.449 -25.695
143 "MD" 28.169 30.44 -25.293
144 "MD" 27.833 33.454 -24.957
145 "MD" 26.146 36.713 -25.715
146 "MD" 26.641 40.024 -26.538
147 "MD" 24.702 42.806 -26.761
148 "MD" 24.901 46.472 -27.921
149 "MD" 24.821 50.015 -26.195
150 "MD" 22.842 52.093 -27.888
151 "MD" 21.473 56.22 -27.469
152 "MD" 20.664 59.337 -28.075
153 "MD" 20.915 63.029 -27.661
154 "MD" 20.551 65.748 -27.801
155 "MD" 19.309 67.885 -30.422
156 "MD" 19.577 71.253 -32.716
157 "MD" 17.546 73.784 -34.083
158 "MD" 16.93 76.155 -35.686
159 "MD" 15.154 79.342 -36.777
160 "MD" 13.605 81.679 -37.359
161 "MD" 13.034 84.489 -39.365
162 "MD" 11.517 87.417 -39.355
163 "MD" 9.11 89.924 -39.762
164 "MD" 8.252 93.553 -40.78
165 "MD" 7.187 96.611 -42.663
166 "MD" 6.197 99.118 -44.793
167 "MD" 3.459 100.629 -46.641
-19 "MD" 11.688 97.39 32.757
-18 "MD" 10.681 94.412 32.282
-17 "MD" 10.046 91.222 32.073
-16 "MD" 8.683 88.188 31.224
-15 "MD" 7.648 84.352 29.12
-14 "MD" 5.295 82.295 28.645
-13 "MD" 3.159 80.044 27.935
-12 "MD" 2.387 77.078 27.179
-11 "MD" 0.265 74.448 26.533
-10 "MD" -1.418 72.765 24.611
-9 "MD" -3.847 69.918 24.092
-8 "MD" -4.805 67.003 22.796
-7 "MD" -7.331 64.563 23.12
-6 "MD" -9.848 61.972 22.677
-5 "MD" -11.834 59.402 21.71
-4 "MD" -12.832 56.226 21.779
-3 "MD" -14.14 53.083 22.192
-2 "MD" -16.244 50.612 22.75
-1 "MD" -17.574 47.21 23.574
0 "MD" -19.309 45.033 22.252
1 "MD" -21.215 41.742 23.603
2 "MD" -23.374 38.894 22.372
3 "MD" -24.104 35.266 22.837
4 "MD" -26.966 32.879 22.584
5 "MD" -28.288 30.151 22.45
6 "MD" -29.049 26.798 22.405
7 "MD" -30.755 23.745 23.063
8 "MD" -32.363 20.785 23.189
9 "MD" -33.619 18.049 24.212
10 "MD" -34.692 14.411 24.197
11 "MD" -35.849 11.893 22.706
12 "MD" -37.57 8.821 22.91
13 "MD" -38.803 6.154 21.894
14 "MD" -39.881 3.155 21.141
15 "MD" -39.668 -0.617 22.265
16 "MD" -39.037 -4.048 21.178
17 "MD" -40.405 -7.179 21.313
18 "MD" -39.407 -10.443 21.117
19 "MD" -38.043 -13.818 20.374
20 "MD" -36.617 -17.244 20.102
21 "MD" -35.086 -20.573 19.345
22 "MD" -34.751 -23.601 18.434
23 "MD" -32.339 -25.433 18.031
24 "MD" -30.72 -28.74 16.425
25 "MD" -28.329 -31.412 15.469
26 "MD" -26.04 -33.681 16.662
27 "MD" -22.906 -34.925 15.445
28 "MD" -19.952 -37.182 14.225
29 "MD" -17.021 -38.978 13.371
30 "MD" -13.89 -40.456 13.543
31 "MD" -11.579 -42.126 13.354
32 "MD" -8.688 -44.578 13.704
33 "MD" -5.51 -45.734 13.681
34 "MD" -1.755 -45.485 13.384
35 "MD" 1.613 -43.784 13.481
36 "MD" 4.92 -42.211 12.485
37 "MD" 7.814 -42.022 12.8
38 "MD" 10.998 -41.222 12.789
39 "MD" 13.942 -39.649 12.207
40 "MD" 17.112 -38.333 12.784
41 "MD" 19.767 -36.81 12.626
42 "MD" 22.766 -35.184 12.054
43 "MD" 24.938 -32.275 12.752
44 "MD" 27.225 -30.053 11.824
45 "MD" 30.156 -28.373 10.954
46 "MD" 32.091 -25.191 10.034
47 "MD" 34.595 -23.102 10.173
48 "MD" 37.252 -21.039 9.656
49 "MD" 38.503 -17.868 9.564
50 "MD" 39.428 -14.384 9.784
51 "MD" 41.166 -11.642 8.809
52 "MD" 42.983 -8.167 9.267
53 "MD" 43.685 -5.406 7.83
54 "MD" 44.503 -2.253 6.092
55 "MD" 44.053 0.937 6.026
56 "MD" 43.253 4.581 5.688
57 "MD" 42.758 7.376 5.831
58 "MD" 43.259 11.581 5.53
59 "MD" 41.042 14.359 5.152
60 "MD" 39.962 17.286 3.894
61 "MD" 36.837 19.543 5.233
62 "MD" 35.914 22.703 4.127
63 "MD" 34.231 25.784 3.772
64 "MD" 30.952 27.851 3.41
65 "MD" 28.435 29.075 2.804
66 "MD" 26.34 31.654 1.826
67 "MD" 23.07 33.255 2.049
68 "MD" 20.564 36.147 2.83
69 "MD" 17.929 37.186 2.598
70 "MD" 14.155 37.281 2.468
71 "MD" 10.114 37.816 2.671
72 "MD" 6.983 38.128 1.182
73 "MD" 2.825 39.465 1.427
74 "MD" -0.455 40.545 0.652
75 "MD" -3.454 39.442 0.311
76 "MD" -6.612 39.145 -1.11
77 "MD" -9.311 38.689 -1.115
78 "MD" -12.951 38.474 -0.998
79 "MD" -16.172 37.268 -1.042
80 "MD" -19.161 36.965 -2.582
81 "MD" -22.066 34.162 -1.481
82 "MD" -25.016 33.298 -0.987
83 "MD" -27.575 30.264 -1.544
84 "MD" -30.691 27.765 -1.431
85 "MD" -32.724 25.523 -1.796
86 "MD" -35.399 23.12 -1.614
87 "MD" -37.959 20.108 -2.688
88 "MD" -39.089 17.418 -2.666
89 "MD" -40.556 14.085 -2.372
90 "MD" -42.398 10.743 -1.513
91 "MD" -43.062 7.441 -1.454
92 "MD" -44.318 4.349 -1.865
93 "MD" -44.77 1.034 -1.223
94 "MD" -45.148 -2.233 -3.105
95 "MD" -44.682 -5.619 -4.095
96 "MD" -43.582 -8.29 -5.363
97 "MD" -41.053 -11.142 -6.1
98 "MD" -39.691 -14.182 -6.146
99 "MD" -38.472 -17.202 -6.764
100 "MD" -35.855 -19.681 -7.264
101 "MD" -34.84 -22.347 -9.228
102 "MD" -32.411 -24.568 -9.028
103 "MD" -30.526 -27.983 -9.317
104 "MD" -28.318 -30.106 -9.468
105 "MD" -25.066 -31.294 -10.44
106 "MD" -22.807 -33.647 -11.675
107 "MD" -20.117 -35.621 -12.867
108 "MD" -17.139 -37.559 -11.327
109 "MD" -13.402 -39.001 -11.296
110 "MD" -10.917 -41.164 -11.75
111 "MD" -7.05 -40.96 -12.177
112 "MD" -4.276 -40.588 -12.353
113 "MD" -0.526 -42.009 -12.901
114 "MD" 2.632 -41.879 -13.851
115 "MD" 6.861 -42.821 -13.118
116 "MD" 9.855 -41.826 -13.641
117 "MD" 13.891 -41.725 -13.645
118 "MD" 16.268 -40.036 -13.496
119 "MD" 19.143 -39.003 -14.551
120 "MD" 22.663 -36.359 -13.528
121 "MD" 25.565 -33.512 -14.674
122 "MD" 27.98 -31.679 -16.282
123 "MD" 29.976 -29.528 -15.987
124 "MD" 31.772 -27.142 -17.83
125 "MD" 35.554 -25.987 -17.803
126 "MD" 36.707 -23.008 -19.08
127 "MD" 38.948 -19.646 -20.577
128 "MD" 39.739 -16.453 -20.515
129 "MD" 40.936 -13.257 -19.816
130 "MD" 40.32 -9.733 -21.963
131 "MD" 41.045 -6.568 -22.109
132 "MD" 40.326 -3.279 -22.905
133 "MD" 40.016 -0.049 -23.702
134 "MD" 40.514 3.323 -23.749
135 "MD" 41.2 6.691 -24.486
136 "MD" 39.396 9.506 -24.767
137 "MD" 40.061 12.849 -25.937
138 "MD" 37.998 15.597 -26.26
139 "MD" 35.066 18.149 -26.132
140 "MD" 33.152 20.751 -25.861
141 "MD" 31.848 23.74 -25.585
142 "MD" 30.658 26.837 -25.84
143 "MD" 30.578 30.159 -26.164
144 "MD" 29.836 33.541 -26.875
145 "MD" 29.978 36.74 -25.935
146 "MD" 29.369 40.456 -26.212
147 "MD" 27.174 43.163 -25.366
148 "MD" 27.588 46.459 -26.537
149 "MD" 27.138 49.953 -24.598
150 "MD" 25.59 53.087 -25.471
151 "MD" 24.84 56.403 -24.39
152 "MD" 23.997 59.487 -24.164
153 "MD" 24.978 63.301 -22.53
154 "MD" 25.373 67.011 -22.756
155 "MD" 25.704 69.243 -23.331
156 "MD" 26.287 72.64 -22.426
157 "MD" 25.837 76.021 -23.014
158 "MD" 24.742 79.103 -23.104
159 "MD" 23.865 82.551 -22.571
160 "MD" 22.348 85.402 -22.585
161 "MD" 22.708 88.679 -21.984
162 "MD" 21.625 91.768 -21.52
163 "MD" 19.878 94.604 -20.561
164 "MD" 18.972 97.691 -19.658
165 "MD" 17.239 100.623 -20.858
166 "MD" 16.016 103.68 -21.672
167 "MD" 13.558 104.846 -23.905
-19 "MD" 10.36 95.783 31.855
-18 "MD" 8.626 92.514 31.149
-17 "MD" 6.996 89.709 30.89
-16 "MD" 5.912 87.132 30.775
-15 "MD" 3.507 84.844 31.663
-14 "MD" 3.571 80.691 30.14
-13 "MD" 1.148 78.619 29.084
-12 "MD" -0.016 75.335 28.671
-11 "MD" -1.794 72.758 28.354
-10 "MD" -3.821 70.228 27.396
-9 "MD" -5.911 68.049 25.332
-8 "MD" -7.897 65.079 24.094
-7 "MD" -9.497 63.394 22.807
-6 "MD" -10.77 60.261 22.641
-5 "MD" -11.974 57.361 22.555
-4 "MD" -13.237 54.07 21.289
-3 "MD" -15.03 51.291 21.931
-2 "MD" -16.755 48.628 22.331
-1 "MD" -19.757 46.121 21.616
0 "MD" -22.268 43.94 21.125
1 "MD" -23.685 40.666 20.63
2 "MD" -26.842 38.905 19.716
3 "MD" -28.917 36.097 20.56
4 "MD" -29.82 33.091 21.456
5 "MD" -31.283 30.579 21.197
6 "MD" -32.136 27.281 21.911
7 "MD" -33.332 23.559 22.86
8 "MD" -35.425 20.803 22.68
9 "MD" -36.188 18.092 22.995
10 "MD" -36.918 14.257 23.269
11 "MD" -37.929 11.254 21.582
12 "MD" -39.761 8.433 21.805
13 "MD" -40.933 5.745 20.753
14 "MD" -40.281 2.056 20.677
15 "MD" -40.315 -0.968 21.693
16 "MD" -39.716 -4.341 20.961
17 "MD" -40.158 -8.104 20.057
18 "MD" -38.696 -11.058 19.606
19 "MD" -38.411 -14.558 17.429
20 "MD" -37.411 -17.699 18.983
21 "MD" -37.321 -21.355 19.225
22 "MD" -35.489 -24.053 17.964
23 "MD" -32.546 -26.74 17.516
24 "MD" -30.883 -29.235 17.048
25 "MD" -27.788 -30.256 16.464
26 "MD" -24.905 -32.469 16.863
27 "MD" -22.468 -34.253 16.593
28 "MD" -19.695 -35.863 14.87
29 "MD" -16.965 -37.95 14.385
30 "MD" -13.813 -39.071 14.725
31 "MD" -11.323 -41.854 13.954
32 "MD" -9.04 -44.429 14.222
33 "MD" -5.589 -44.869 14.189
34 "MD" -1.684 -44.371 14.651
35 "MD" 1.997 -44.032 14.357
36 "MD" 4.573 -42.299 13.822
37 "MD" 8.675 -41.715 14.245
38 "MD" 11.495 -40.557 12.725
39 "MD" 14.376 -38.825 12.464
40 "MD" 17.923 -37.093 12.575
41 "MD" 20.281 -35.416 11.686
42 "MD" 23.113 -34.065 11.31
43 "MD" 25.633 -32.197 12.033
44 "MD" 27.343 -29.496 11.576
45 "MD" 30.702 -27.77 9.57
46 "MD" 32.463 -25.201 8.882
47 "MD" 34.916 -22.997 8.47
48 "MD" 36.879 -20.553 8.172
49 "MD" 38.55 -17.935 7.979
50 "MD" 39.726 -14.698 7.867
51 "MD" 40.585 -11.684 6.909
52 "MD" 42.356 -9.272 6.209
53 "MD" 44.04 -6.128 4.505
54 "MD" 44.345 -2.647 4.231
55 "MD" 43.912 0.843 5.067
56 "MD" 43.245 4.075 4.179
57 "MD" 43.014 7.296 4.28
58 "MD" 43.559 11.134 4.892
59 "MD" 40.967 13.976 4.436
60 "MD" 39.796 17.526 2.393
61 "MD" 37.221 19.58 4.552
62 "MD" 36.059 22.62 3.79
63 "MD" 34.71 25.709 4.713
64 "MD" 31.204 27.454 4.639
65 "MD" 28.908 30.134 3.683
66 "MD" 25.661 32.212 2.749
67 "MD" 22.248 33.57 3.256
68 "MD" 19.977 36.011 3.419
69 "MD" 16.736 36.94 3.505
70 "MD" 13.694 37.365 3.398
71 "MD" 10.493 37.776 3.048
72 "MD" 7.197 39.656 2.748
73 "MD" 3.077 39.623 2.474
74 "MD" 0.211 40.392 2.197
75 "MD" -2.745 39.648 1.445
76 "MD" -5.775 38.724 0.214
77 "MD" -9.163 38.346 0.371
78 "MD" -12.786 39.156 -0.033
79 "MD" -15.657 37.253 -0.638
80 "MD" -19.582 36.908 -1.583
81 "MD" -22.102 34.489 -1.845
82 "MD" -25.179 32.849 -2.385
83 "MD" -28.099 30.819 -2.789
84 "MD" -30.582 28.102 -2.697
85 "MD" -32.634 25.927 -3.547
86 "MD" -35.216 24.111 -3.651
87 "MD" -37.657 21.146 -4.977
88 "MD" -39.241 17.919 -5.032
89 "MD" -40.554 15.116 -5.153
90 "MD" -42.468 12.355 -4.235
91 "MD" -43.205 8.72 -4.04
92 "MD" -44.123 5.254 -5.008
93 "MD" -44.702 1.562 -3.464
94 "MD" -44.963 -1.608 -4.537
95 "MD" -43.451 -4.164 -5.461
96 "MD" -43.307 -7.168 -6.747
97 "MD" -40.594 -9.838 -8.082
98 "MD" -39.593 -13.132 -8.446
99 "MD" -38.511 -15.594 -8.987
100 "MD" -36.944 -19.083 -9.612
101 "MD" -34.833 -21.526 -9.28
102 "MD" -32.06 -24.824 -9.25
103 "MD" -30.041 -27.47 -9.541
104 "MD" -28.047 -31.093 -10.621
105 "MD" -25.299 -32.779 -10.708
106 "MD" -22.554 -34.263 -10.727
107 "MD" -19.937 -35.997 -10.359
108 "MD" -16.86 -37.503 -11.87
109 "MD" -13.651 -38.735 -11.705
110 "MD" -10.238 -40.915 -11.656
111 "MD" -7.413 -42.419 -11.992
112 "MD" -4.045 -41.13 -10.474
113 "MD" -1.184 -42.156 -10.92
114 "MD" 2.027 -42.096 -11.752
115 "MD" 5.034 -43.045 -12.455
116 "MD" 8.389 -41.758 -13.648
117 "MD" 12.006 -41.91 -14.03
118 "MD" 14.804 -40.509 -14.146
119 "MD" 17.274 -39.713 -15.111
120 "MD" 20.851 -37.267 -14.785
121 "MD" 23.425 -34.819 -15.669
122 "MD" 26.458 -33.147 -17.424
123 "MD" 28.817 -30.875 -17.48
124 "MD" 31.098 -28.621 -20.278
125 "MD" 33.962 -27.417 -21.007
126 "MD" 35.982 -24.069 -22.251
127 "MD" 37.18 -21.8 -23.627
128 "MD" 37.39 -18.551 -23.477
129 "MD" 38.884 -14.871 -22.953
130 "MD" 39.493 -12.058 -23.417
131 "MD" 38.806 -8.055 -23.383
132 "MD" 39.311 -4.604 -23.594
133 "MD" 40.102 -1.379 -22.942
134 "MD" 39.537 1.891 -22.482
135 "MD" 39.046 5.261 -23.177
136 "MD" 37.215 7.933 -23.49
137 "MD" 37.655 11.762 -23.953
138 "MD" 35.96 14.44 -23.115
139 "MD" 33.164 17.026 -22.58
140 "MD" 31.587 19.825 -22.602
141 "MD" 30.252 22.637 -22.994
142 "MD" 29.794 26.722 -22.328
143 "MD" 29.307 30.01 -22.238
144 "MD" 29.03 33.055 -22.591
145 "MD" 28.437 35.792 -22.518
146 "MD" 27.601 39.451 -24.697
147 "MD" 26.252 42.441 -24.587
148 "MD" 26.968 46.028 -25.753
149 "MD" 26.753 49.224 -25.645
150 "MD" 25.843 52.477 -27.253
151 "MD" 24.938 55.633 -27.588
152 "MD" 26.138 59.107 -28.465
153 "MD" 25.036 62.501 -28.112
154 "MD" 25.327 65.502 -30.122
155 "MD" 25.087 68.367 -30.686
156 "MD" 24.796 71.451 -31.573
157 "MD" 24.546 74.925 -32.993
158 "MD" 23.719 78.343 -33.649
159 "MD" 22.479 82.084 -33.909
160 "MD" 22.157 85.015 -33.27
161 "MD" 20.712 87.726 -34.69
162 "MD" 21.761 91.36 -34.366
163 "MD" 21.23 94.464 -33.737
164 "MD" 22.207 98.117 -33.22
165 "MD" 21.69 102.033 -34.007
166 "MD" 21.113 105.647 -34.016
167 "MD" 18.293 107.774 -34.601
-19 "MD" 13.1 96.71 7.608
-18 "MD" 11.248 94.681 7.95
-17 "MD" 10.094 91.429 8.885
-16 "MD" 9.145 88.337 8.896
-15 "MD" 6.961 86.211 10.317
-14 "MD" 6.675 82.146 10.67
-13 "MD" 3.958 80.085 11.892
-12 "MD" 3.057 77.718 13.604
-11 "MD" 1.09 74.773 14.689
-10 "MD" -1.473 72.513 16.002
-9 "MD" -4.079 70.192 16.388
-8 "MD" -6.252 67.536 16.898
-7 "MD" -8.612 65.476 19.136
-6 "MD" -11.226 63.156 18.768
-5 "MD" -12.614 59.727 19.233
-4 "MD" -14.443 57.093 19.69
-3 "MD" -16.234 54.401 20.402
-2 "MD" -18.524 51.949 21.115
-1 "MD" -19.676 48.851 20.184
0 "MD" -22.217 46.583 19.487
1 "MD" -25.957 43.351 19.08
2 "MD" -27.698 40.874 18.936
3 "MD" -27.624 37.603 20.397
4 "MD" -28.928 34.75 20.531
5 "MD" -31.423 32.258 21.319
6 "MD" -32.759 28.933 21.888
7 "MD" -33.05 25.595 23.183
8 "MD" -34.826 22.194 23.635
9 "MD" -35.444 19.97 24.276
10 "MD" -35.723 16.523 24.856
11 "MD" -37.476 13.042 23.807
12 "MD" -38.593 10.024 23.232
13 "MD" -39.358 6.683 21.698
14 "MD" -39.114 3.921 20.668
15 "MD" -38.978 0.177 21.148
16 "MD" -38.92 -2.898 21.808
17 "MD" -38.195 -5.922 20.133
18 "MD" -38.38 -9.443 19.135
19 "MD" -37.591 -12.478 19.293
20 "MD" -37.133 -16.105 19.434
21 "MD" -36.861 -19.508 19.427
22 "MD" -35.001 -22.639 17.181
23 "MD" -32.68 -26.195 16.414
24 "MD" -31.492 -29.371 15.986
25 "MD" -28.341 -30.9 15.036
26 "MD" -25.768 -32.979 15.773
27 "MD" -22.892 -34.372 14.253
28 "MD" -20.364 -36.56 14.141
29 "MD" -17.683 -38.211 13.829
30 "MD" -14.361 -39.841 13.637
31 "MD" -11.738 -42.511 13.284
32 "MD" -9.241 -43.867 12.559
33 "MD" -5.658 -44.836 12.6
34 "MD" -1.401 -45.381 12.974
35 "MD" 1.425 -43.811 13.375
36 "MD" 4.323 -42.632 12.726
37 "MD" 7.778 -42.505 12.517
38 "MD" 11.019 -41.435 12.606
39 "MD" 13.989 -39.609 12.253
40 "MD" 17.319 -38.598 12.127
41 "MD" 20.921 -37.922 12.564
42 "MD" 23.256 -35.354 12.039
43 "MD" 26.064 -33.432 12.861
44 "MD" 27.189 -30.533 12.697
45 "MD" 30.325 -28.086 11.517
46 "MD" 32.029 -24.998 11.161
47 "MD" 34.325 -22.891 10.918
48 "MD" 36.853 -20.431 10.558
49 "MD" 38.46 -18.051 10.046
50 "MD" 39.306 -14.046 10.11
51 "MD" 40.762 -11.301 9.838
52 "MD" 42.702 -8.612 9.675
53 "MD" 43.9 -5.272 9.35
54 "MD" 44.036 -2.056 7.593
55 "MD" 44.239 1.63 6.129
56 "MD" 43.55 4.89 6.821
57 "MD" 43.085 8.148 6.543
58 "MD" 42.585 11.707 7.399
59 "MD" 41.636 15.589 7.291
60 "MD" 38.566 17.755 7.08
61 "MD" 36.19 19.937 7.334
62 "MD" 34.847 22.503 6.749
63 "MD" 32.759 25.423 5.155
64 "MD" 29.852 27.037 4.298
65 "MD" 27.775 29.692 3.033
66 "MD" 25.369 32.328 2.202
67 "MD" 22.159 33.91 2.172
68 "MD" 19.171 36.351 2.309
69 "MD" 16.441 36.388 1.03
70 "MD" 13.006 37.762 0.883
71 "MD" 9.655 38.986 1.38
72 "MD" 5.999 40.266 0.911
73 "MD" 2.845 40.138 0.616
74 "MD" -0.217 40.579 0.067
75 "MD" -3.709 39.643 -0.933
76 "MD" -6.84 38.051 -1.44
77 "MD" -10.275 37.989 -0.906
78 "MD" -13.687 38.02 -1.591
79 "MD" -16.697 38.056 -1.552
80 "MD" -19.619 37.044 -3.507
81 "MD" -22.374 34.005 -2.881
82 "MD" -25.309 32.719 -2.258
83 "MD" -27.773 29.995 -2.913
84 "MD" -30.479 28.614 -3.336
85 "MD" -33.027 26.785 -4.175
86 "MD" -35.639 24.606 -4.051
87 "MD" -37.702 21.098 -3.955
88 "MD" -38.759 17.162 -3.507
89 "MD" -40.449 14.217 -2.355
90 "MD" -41.772 11.258 -1.68
91 "MD" -42.427 7.699 -1.292
92 "MD" -43.421 4.587 -1.548
93 "MD" -44.911 0.647 -1.691
94 "MD" -45.466 -1.871 -3.542
95 "MD" -44.441 -5.119 -4.499
96 "MD" -42.774 -8.211 -5.329
97 "MD" -40.621 -10.154 -6.504
98 "MD" -40.001 -13.195 -7.038
99 "MD" -38.555 -16.15 -7.552
100 "MD" -36.747 -18.694 -8.641
101 "MD" -34.857 -22.076 -10.736
102 "MD" -32.122 -24.427 -10.407
103 "MD" -30.636 -27.425 -10.401
104 "MD" -28.066 -29.835 -10.769
105 "MD" -26.208 -32.558 -12.047
106 "MD" -22.084 -33.716 -11.19
107 "MD" -20.193 -36.703 -11.096
108 "MD" -16.872 -38.042 -11.041
109 "MD" -13.779 -39.194 -11.077
110 "MD" -11.189 -41.365 -11.466
111 "MD" -7.78 -41.551 -11.517
112 "MD" -4.247 -41.12 -11.729
113 "MD" -1.122 -42.53 -11.083
114 "MD" 2.592 -41.816 -12.476
115 "MD" 5.949 -42.94 -12.915
116 "MD" 8.831 -43.09 -14.363
117 "MD" 12.745 -42.948 -14.019
118 "MD" 15.968 -41.1 -14.852
119 "MD" 18.952 -39.757 -15.577
120 "MD" 22.857 -37.619 -14.85
121 "MD" 24.813 -36.621 -16.33
122 "MD" 27.561 -34.721 -17.068
123 "MD" 29.916 -32.425 -16.641
124 "MD" 31.668 -29.914 -18.131
125 "MD" 35.362 -27.66 -18.424
126 "MD" 36.277 -24.83 -19.198
127 "MD" 37.788 -21.542 -20.307
128 "MD" 38.651 -17.729 -20.101
129 "MD" 39.628 -14.751 -20.347
130 "MD" 39.41 -12.007 -21.551
131 "MD" 39.86 -8.764 -22.625
132 "MD" 39.749 -5.411 -22.986
133 "MD" 38.759 -2.158 -24.658
134 "MD" 38.968 0.911 -23.785
135 "MD" 38.603 3.982 -24.97
136 "MD" 37.743 7.245 -26.14
137 "MD" 37.941 10.411 -26.229
138 "MD" 35.548 13.121 -25.401
139 "MD" 33.072 16.098 -25.164
140 "MD" 31.145 18.867 -24.497
141 "MD" 29.795 21.943 -24.797
142 "MD" 29.592 25.498 -24.763
143 "MD" 30.049 28.865 -23.821
144 "MD" 28.129 32.327 -24.769
145 "MD" 26.943 35.82 -24.823
146 "MD" 26.22 38.206 -26.627
147 "MD" 25.031 41.37 -27.469
148 "MD" 25.648 44.521 -29.253
149 "MD" 25.024 47.527 -29.909
150 "MD" 23.472 49.911 -32.965
151 "MD" 23.069 52.998 -33.264
152 "MD" 23.539 56.284 -35.047
153 "MD" 22.716 59.329 -35.859
154 "MD" 23.044 61.948 -38.055
155 "MD" 21.615 65.207 -39.299
156 "MD" 22.158 68.632 -40.565
157 "MD" 21.613 71.348 -42.377
158 "MD" 21.52 74.353 -45.175
159 "MD" 22.021 77.417 -46.282
160 "MD" 23.164 80.768 -47.025
161 "MD" 22.515 83.577 -48.291
162 "MD" 23.423 86.284 -49.35
163 "MD" 25.443 89.04 -49.7
164 "MD" 27.437 91.871 -50.404
165 "MD" 29.636 94.493 -51.9
166 "MD" 31.319 96.741 -53.342
167 "MD" 31.153 98.875 -56.023
-19 "MD" 9.162 99.804 24.22
-18 "MD" 7.455 97.421 22.978
-17 "MD" 5.532 95.162 21.87
-16 "MD" 3.577 91.975 21.998
-15 "MD" 1.604 89.912 21.137
-14 "MD" -0.04 86.947 21.387
-13 "MD" -2.866 84.642 20.851
-12 "MD" -4.753 81.382 20.154
-11 "MD" -6.213 78.431 20.504
-10 "MD" -8.95 76.087 21.146
-9 "MD" -11.423 73.865 20.917
-8 "MD" -12.539 70.608 21.548
-7 "MD" -14.244 68.033 21.369
-6 "MD" -15.541 64.691 21.173
-5 "MD" -16.663 61.728 21.005
-4 "MD" -17.909 57.952 21.622
-3 "MD" -19.191 55.12 21.591
-2 "MD" -20.586 51.774 22.793
-1 "MD" -22.511 48.995 21.654
0 "MD" -24.149 46.013 22.522
1 "MD" -24.852 42.83 22.345
2 "MD" -25.902 39.984 21.725
3 "MD" -28.48 37.674 20.653
4 "MD" -30.195 34.285 20.384
5 "MD" -30.644 31.755 21.783
6 "MD" -31.141 28.068 21.793
7 "MD" -32.381 25.421 23.402
8 "MD" -33.968 21.734 24.28
9 "MD" -35.222 19.571 25.145
10 "MD" -35.477 15.81 25.539
11 "MD" -37.205 12.917 24.483
12 "MD" -38.063 9.542 23.037
13 "MD" -39.265 6.635 22.155
14 "MD" -39.347 3.395 21.585
15 "MD" -38.853 -0.353 22.138
16 "MD" -38.876 -3.387 21.79
17 "MD" -37.86 -6.812 19.902
18 "MD" -38.089 -9.383 19.434
19 "MD" -37.773 -13 19.194
20 "MD" -36.697 -16.046 19.22
21 "MD" -36.988 -19.616 18.665
22 "MD" -35.726 -23.166 17.303
23 "MD" -34.09 -26.221 16.826
24 "MD" -32.236 -28.713 16.544
25 "MD" -28.92 -30.251 15.905
26 "MD" -26.137 -31.902 17.678
27 "MD" -23.213 -34.03 16.119
28 "MD" -20.409 -36.038 14.899
29 "MD" -17.997 -38.068 13.987
30 "MD" -15.351 -39.873 14.092
31 "MD" -12.558 -41.961 13.232
32 "MD" -9.915 -44.055 12.423
33 "MD" -6.117 -44.29 12.171
34 "MD" -2.044 -44.221 12.069
35 "MD" 1.659 -44.503 12.797
36 "MD" 5.107 -42.459 12.056
37 "MD" 8.026 -42.957 13.462
38 "MD" 11.023 -40.961 12.216
39 "MD" 14.48 -39.959 11.816
40 "MD" 17.579 -38.944 11.798
41 "MD" 21.031 -38.149 12.534
42 "MD" 23.651 -36.337 11.399
43 "MD" 26.363 -34.26 11.341
44 "MD" 28.64 -31.6 11.61
45 "MD" 30.746 -29.24 10.77
46 "MD" 32.317 -25.801 9.788
47 "MD" 34.401 -23.628 9.71
48 "MD" 36.811 -20.933 10.001
49 "MD" 38.224 -18.2 9.951
50 "MD" 39.44 -14.984 9.932
51 "MD" 39.948 -11.744 9.372
52 "MD" 41.815 -8.677 9.136
53 "MD" 43.629 -5.636 8.152
54 "MD" 43.933 -2.292 7.931
55 "MD" 43.306 1.031 6.903
56 "MD" 42.743 4.398 6.314
57 "MD" 41.907 7.471 6.713
58 "MD" 42.005 11.225 7.406
59 "MD" 40.321 13.903 5.952
60 "MD" 39.228 17.203 3.552
61 "MD" 36.561 19.528 4.889
62 "MD" 35.185 22.628 4.605
63 "MD" 33.162 26.024 3.538
64 "MD" 30.411 27.93 3.666
65 "MD" 27.847 29.719 3.444
66 "MD" 25.583 32.238 2.057
67 "MD" 22.599 33.548 2.552
68 "MD" 19.555 36.082 3.501
69 "MD" 16.549 36.151 2.509
70 "MD" 13.361 37.849 2.946
71 "MD" 9.401 38.456 3.208
72 "MD" 6.517 38.852 2.73
73 "MD" 2.932 39.374 2.23
74 "MD" -0.093 38.993 1.114
75 "MD" -3.175 39.775 1.072
76 "MD" -6.391 39.195 -0.659
77 "MD" -9.823 38.49 -0.548
78 "MD" -13.582 38.877 0.59
79 "MD" -16.417 37.079 -0.45
80 "MD" -19.554 36.462 -1.512
81 "MD" -22.365 34.097 -2.414
82 "MD" -25.404 33.058 -1.709
83 "MD" -27.877 30.557 -2.77
84 "MD" -30.529 28.446 -2.991
85 "MD" -33.636 27.078 -3.621
86 "MD" -36.4 24.283 -3.234
87 "MD" -37.6 20.754 -3.726
88 "MD" -38.679 17.152 -3.356
89 "MD" -40.198 14.348 -3.57
90 "MD" -41.712 11.444 -3.049
91 "MD" -42.648 7.948 -3.14
92 "MD" -42.909 4.561 -4.311
93 "MD" -44.532 1.816 -3.968
94 "MD" -45.067 -1.106 -4.903
95 "MD" -43.591 -4.593 -5.753
96 "MD" -43.518 -7.609 -6.461
97 "MD" -40.687 -10.415 -7.383
98 "MD" -39.59 -13.401 -8.115
99 "MD" -38.279 -16.609 -8.16
100 "MD" -35.887 -18.996 -9.543
101 "MD" -34.318 -21.626 -11.308
102 "MD" -32.196 -23.821 -11.398
103 "MD" -30.903 -27.07 -11.559
104 "MD" -28.082 -29.349 -11.707
105 "MD" -25.106 -31.289 -11.79
106 "MD" -23.843 -34.773 -11.474
107 "MD" -20.481 -36.22 -11.403
108 "MD" -17.741 -37.555 -10.91
109 "MD" -14.792 -39.176 -10.938
110 "MD" -11.998 -41.374 -11.745
111 "MD" -8.844 -41.315 -11.92
112 "MD" -5.391 -40.957 -13.511
113 "MD" -1.916 -41.085 -13.181
114 "MD" 1.657 -41.067 -13.703
115 "MD" 5.471 -42.993 -14.448
116 "MD" 8.338 -42.634 -15.213
117 "MD" 11.911 -42.753 -15.275
118 "MD" 14.855 -41.2 -15.264
119 "MD" 18.355 -40.745 -15.413
120 "MD" 21.926 -39.429 -15.195
121 "MD" 23.846 -36.469 -15.534
122 "MD" 26.201 -34.843 -17.475
123 "MD" 28.954 -33.073 -17.871
124 "MD" 31.196 -30.597 -18.845
125 "MD" 34.853 -29.199 -19.323
126 "MD" 36.147 -25.762 -19.672
127 "MD" 37.258 -23.402 -20.964
128 "MD" 37.657 -19.042 -21.214
129 "MD" 38.725 -16.177 -21.298
130 "MD" 39.286 -14.023 -21.261
131 "MD" 39.745 -9.872 -21.178
132 "MD" 40.325 -6.571 -21.629
133 "MD" 39.496 -3.507 -22.222
134 "MD" 39.525 0.299 -22.171
135 "MD" 39.697 3.642 -22.511
136 "MD" 39.026 6.852 -22.813
137 "MD" 36.813 9.274 -22.127
138 "MD" 36.042 12.229 -23.071
139 "MD" 33.997 15.644 -23.319
140 "MD" 32.835 19.153 -23.868
141 "MD" 32.708 22.545 -23.424
142 "MD" 30.979 25.564 -23.178
143 "MD" 31.74 29.286 -23.744
144 "MD" 32.083 32.364 -23.95
145 "MD" 32.489 35.446 -24.915
146 "MD" 32.194 38.092 -27.131
147 "MD" 30.443 40.899 -28.861
148 "MD" 29.832 44.095 -29.614
149 "MD" 27.199 46.117 -30.519
150 "MD" 26.554 49.058 -31.636
151 "MD" 26.4 52.397 -31.66
152 "MD" 24.259 55.12 -32.43
153 "MD" 24.658 58.922 -32.817
154 "MD" 24.028 62.303 -32.552
155 "MD" 23.66 64.944 -34.746
156 "MD" 22.842 67.986 -35.169
157 "MD" 21.725 70.914 -36.912
158 "MD" 20.782 73.884 -37.664
159 "MD" 20.067 77.307 -39.699
160 "MD" 19.307 80.153 -40.342
161 "MD" 19.017 84.177 -40.005
162 "MD" 18.483 87.406 -40.275
163 "MD" 18.211 90.332 -41.619
164 "MD" 18.346 93.363 -41.12
165 "MD" 19.534 97.219 -41.083
166 "MD" 19.244 100.854 -41.68
167 "MD" 17.369 103.371 -43.781
-19 "MD" -1.943 99.163 39.834
-18 "MD" -3.176 96.328 39.108
-17 "MD" -3.6 93.188 37.401
-16 "MD" -3.316 90.481 35.488
-15 "MD" -5 87.384 34.808
-14 "MD" -4.087 84.591 32.847
-13 "MD" -5.489 81.754 30.733
-12 "MD" -7.287 80.381 28.032
-11 "MD" -7.357 76.862 27.422
-10 "MD" -8.357 74.81 25.174
-9 "MD" -10.673 72.133 23.786
-8 "MD" -10.746 69.594 21.769
-7 "MD" -12.985 66.5 20.754
-6 "MD" -14.875 63.268 20.096
-5 "MD" -16.199 60.342 19.133
-4 "MD" -17.204 57.222 20.443
-3 "MD" -17.272 53.758 21.13
-2 "MD" -18.958 51.452 21.441
-1 "MD" -21.295 48.5 20.612
0 "MD" -23.352 46.181 20.82
1 "MD" -24.601 42.809 21.841
2 "MD" -25.675 39.856 21.22
3 "MD" -27.02 37.083 21.354
4 "MD" -27.544 33.899 21.299
5 "MD" -29.735 31.047 21.921
6 "MD" -30.577 27.587 22.356
7 "MD" -31.623 24.308 23.358
8 "MD" -33.115 21.212 23.309
9 "MD" -34.5 18.775 24.564
10 "MD" -34.743 14.864 25.484
11 "MD" -35.342 11.733 24.34
12 "MD" -36.354 8.693 22.596
13 "MD" -37.497 5.538 21.214
14 "MD" -37.994 2.122 20.851
15 "MD" -37.908 -1.127 20.892
16 "MD" -38.624 -4.498 20.925
17 "MD" -37.523 -7.039 19.179
18 "MD" -38.136 -10.789 19.199
19 "MD" -37.208 -13.358 19.428
20 "MD" -36.032 -16.801 20.065
21 "MD" -36.285 -20.701 19.14
22 "MD" -36.129 -23.938 17.652
23 "MD" -33.96 -26.793 17.474
24 "MD" -31.639 -28.927 16.458
25 "MD" -28.675 -30.335 15.583
26 "MD" -25.903 -32.219 16.825
27 "MD" -23.524 -33.916 15.552
28 "MD" -19.991 -35.936 14.622
29 "MD" -17.681 -38.234 14.3
30 "MD" -14.112 -39.878 14.534
31 "MD" -11.698 -41.522 13.172
32 "MD" -9.764 -44.116 13.055
33 "MD" -6.124 -44.333 12.73
34 "MD" -1.907 -45.337 12.268
35 "MD" 1.465 -44.998 12.331
36 "MD" 4.381 -42.769 12.363
37 "MD" 8.01 -42.532 12.729
38 "MD" 10.853 -40.755 12.4
39 "MD" 13.734 -39.784 12.664
40 "MD" 16.975 -38.607 12.666
41 "MD" 20.631 -37.282 12.291
42 "MD" 22.768 -34.928 12.247
43 "MD" 25.426 -33.233 11.858
44 "MD" 27.908 -30.317 11.673
45 "MD" 29.963 -28.179 10.821
46 "MD" 31.739 -25.347 10.423
47 "MD" 34.309 -22.311 10.101
48 "MD" 36.478 -19.829 9.794
49 "MD" 37.6 -17.638 8.611
50 "MD" 39.278 -14.015 8.831
51 "MD" 41.079 -10.97 8.285
52 "MD" 42.184 -8.095 7.81
53 "MD" 42.083 -4.922 6.275
54 "MD" 42.639 -2.016 5.204
55 "MD" 43.765 1.59 4.453
56 "MD" 43.133 4.783 5.954
57 "MD" 42.185 8.091 6.295
58 "MD" 42.774 11.948 7.02
59 "MD" 40.58 14.849 6.228
60 "MD" 39.312 17.881 4.887
61 "MD" 36.559 19.94 6.151
62 "MD" 35.177 23.44 5.583
63 "MD" 33.194 26.174 4.783
64 "MD" 29.949 27.634 4.188
65 "MD" 28.129 29.568 2.839
66 "MD" 25.584 32.405 2.386
67 "MD" 22.03 33.886 2.863
68 "MD" 19.542 36.169 2.179
69 "MD" 16.997 37.518 2.075
70 "MD" 13.297 37.985 1.338
71 "MD" 9.844 38.657 1.567
72 "MD" 6.441 38.692 0.384
73 "MD" 2.926 39.644 1.05
74 "MD" 0.319 40.431 0.039
75 "MD" -3.903 39.347 0.296
76 "MD" -6.746 39.26 -0.288
77 "MD" -9.768 38.88 -0.84
78 "MD" -13.044 38.778 0.551
79 "MD" -15.992 36.485 -0.157
80 "MD" -19.361 36.589 -1.825
81 "MD" -22.028 34.234 -2.453
82 "MD" -25.473 32.513 -1.588
83 "MD" -28.364 29.706 -1.934
84 "MD" -31.401 28.018 -1.979
85 "MD" -33.637 25.942 -3.427
86 "MD" -35.81 23.859 -3.324
87 "MD" -37.291 20.777 -3.462
88 "MD" -38.774 17.248 -4.068
89 "MD" -40.227 14.029 -3.337
90 "MD" -41.841 11.426 -2.515
91 "MD" -42.603 8.246 -2.282
92 "MD" -43.332 4.709 -3.265
93 "MD" -44.736 2.155 -2.778
94 "MD" -45.546 -0.695 -3.759
95 "MD" -44.135 -4.529 -5.129
96 "MD" -43.617 -7.664 -5.92
97 "MD" -40.894 -10.258 -7.051
98 "MD" -40.104 -13.406 -7.761
99 "MD" -39.184 -16.672 -7.933
100 "MD" -37.04 -19.264 -8.58
101 "MD" -35.082 -22.294 -10.178
102 "MD" -32.876 -24.186 -10.287
103 "MD" -30.995 -27.335 -9.996
104 "MD" -28.158 -28.742 -10.824
105 "MD" -25.972 -31.696 -10.189
106 "MD" -22.677 -33.342 -9.454
107 "MD" -20.786 -36.204 -10.273
108 "MD" -17.949 -37.356 -10.653
109 "MD" -13.938 -38.85 -10.38
110 "MD" -10.335 -41.468 -10.658
111 "MD" -7.077 -41.346 -11.513
112 "MD" -3.486 -41.074 -13.567
113 "MD" -0.508 -41.764 -12.64
114 "MD" 2.617 -42.001 -13.622
115 "MD" 5.568 -43.242 -14.246
116 "MD" 8.543 -42.81 -14.933
117 "MD" 12.764 -42.596 -15.168
118 "MD" 15.568 -41.48 -15.476
119 "MD" 18.726 -41.415 -15.3
120 "MD" 21.732 -39.501 -15.695
121 "MD" 24.703 -36.937 -16.939
122 "MD" 27.255 -34.174 -16.364
123 "MD" 29.335 -31.481 -16.434
124 "MD" 31.646 -29.04 -17.561
125 "MD" 34.727 -27.372 -18.274
126 "MD" 35.551 -24.192 -18.604
127 "MD" 36.221 -21.307 -19.772
128 "MD" 36.707 -17.672 -19.67
129 "MD" 38.803 -14.708 -19.081
130 "MD" 38.777 -11.636 -21.062
131 "MD" 38.975 -7.625 -20.554
132 "MD" 38.966 -4.796 -21.822
133 "MD" 39.393 -1.57 -22.18
134 "MD" 39.179 1.575 -21.553
135 "MD" 38.796 4.953 -22.858
136 "MD" 37.826 8.218 -23.742
137 "MD" 37.144 10.951 -25.258
138 "MD" 36.391 13.777 -25.43
139 "MD" 33.373 16.833 -24.785
140 "MD" 33.195 19.826 -24.171
141 "MD" 31.138 22.747 -24.677
142 "MD" 31.399 26.204 -24.127
143 "MD" 32.36 29.346 -23.318
144 "MD" 31.727 32.597 -23.819
145 "MD" 32.797 36.2 -25.273
146 "MD" 33.951 40.056 -26.541
147 "MD" 32.71 43.226 -26.553
148 "MD" 32.606 46.521 -26.312
149 "MD" 30.009 49.765 -26.32
150 "MD" 28.365 52.759 -25.934
151 "MD" 27.089 56.085 -25.726
152 "MD" 24.116 58.049 -25.874
153 "MD" 22.567 61.308 -26.22
154 "MD" 20.652 64.061 -25.897
155 "MD" 19.037 66.163 -27.261
156 "MD" 17.503 68.913 -29.414
157 "MD" 15.733 71.762 -30.445
158 "MD" 13.512 73.811 -33.164
159 "MD" 11.694 76.278 -33.781
160 "MD" 10.119 78.524 -35.928
161 "MD" 9.072 82.429 -35.674
162 "MD" 7.413 84.215 -37.354
163 "MD" 5.492 86.283 -38.944
164 "MD" 4.614 89.842 -39.544
165 "MD" 3.98 93.251 -40.866
166 "MD" 3.034 95.381 -43.099
167 "MD" 1.699 95.847 -46.502
-19 "MD" 20.423 83.2 39.18
-18 "MD" 19.337 80.873 37.251
-17 "MD" 17.969 79.035 34.829
-16 "MD" 15.367 75.979 33.148
-15 "MD" 13.197 75.521 30.239
-14 "MD" 11.115 74.212 28.606
-13 "MD" 6.976 72.634 28.739
-12 "MD" 4.095 71.992 26.864
-11 "MD" 1.914 69.243 26.758
-10 "MD" -0.537 67.462 26.515
-9 "MD" -3.033 65.865 24.339
-8 "MD" -5.544 63.592 23.092
-7 "MD" -8.976 62.76 21.687
-6 "MD" -11.548 60.59 21.72
-5 "MD" -13.702 58.076 20.783
-4 "MD" -15.772 55.813 21.41
-3 "MD" -18.259 53.883 21.484
-2 "MD" -21.162 51.203 23.014
-1 "MD" -22.32 48.28 22.535
0 "MD" -24.18 45.671 22.099
1 "MD" -25.619 42.289 21.956
2 "MD" -27.161 39.763 21.499
3 "MD" -28.598 37.07 21.348
4 "MD" -29.138 33.504 22.237
5 "MD" -30.696 30.773 21.235
6 "MD" -31.58 27.73 22.748
7 "MD" -32.885 25.07 24.404
8 "MD" -34.454 21.974 24.907
9 "MD" -33.753 18.426 26.651
10 "MD" -34.377 14.993 26.96
11 "MD" -35.906 12.293 25.587
12 "MD" -36.755 9.24 24.058
13 "MD" -38.545 6.273 23.292
14 "MD" -38.587 3.186 22.145
15 "MD" -38.076 -0.909 23.175
16 "MD" -38.492 -3.726 22.857
17 "MD" -38.181 -7.073 21.533
18 "MD" -36.656 -9.734 21.549
19 "MD" -37.626 -13.364 19.724
20 "MD" -36.343 -16.455 19.929
21 "MD" -37.156 -19.896 19.317
22 "MD" -36.4 -23.276 18.426
23 "MD" -34.596 -26.181 18.317
24 "MD" -32.125 -28.487 17.776
25 "MD" -28.701 -30.208 17.193
26 "MD" -26.139 -31.956 18.087
27 "MD" -23.787 -34.043 17.604
28 "MD" -20.592 -35.478 16.255
29 "MD" -18.803 -37.531 15.455
30 "MD" -15.473 -39.354 15.746
31 "MD" -12.915 -41.571 14.86
32 "MD" -10.488 -43.618 14.383
33 "MD" -6.523 -44.463 13.742
34 "MD" -3.221 -44.17 14.013
35 "MD" 0.123 -44.283 13.53
36 "MD" 3.106 -42.215 13.738
37 "MD" 6.492 -42.705 14.147
38 "MD" 9.854 -40.925 13.152
39 "MD" 13.089 -39.12 13.325
40 "MD" 16.291 -38.372 13.043
41 "MD" 20.005 -37.039 13.559
42 "MD" 22.5 -34.997 13.213
43 "MD" 25.392 -33.738 12.899
44 "MD" 27.448 -30.741 12.964
45 "MD" 29.491 -28.347 10.781
46 "MD" 31.35 -25.613 10.368
47 "MD" 33.492 -23.43 10.142
48 "MD" 35.627 -20.534 9.642
49 "MD" 37.175 -17.788 9.386
50 "MD" 38.863 -14.102 9.278
51 "MD" 40.384 -11.263 8.535
52 "MD" 42.026 -8.938 8.115
53 "MD" 43.509 -5.668 6.944
54 "MD" 43.981 -2.618 5.664
55 "MD" 43.966 0.94 5.391
56 "MD" 43.15 4.213 5.609
57 "MD" 42.38 7.283 5.593
58 "MD" 42.763 11.367 5.653
59 "MD" 41.106 13.836 5.44
60 "MD" 39.405 16.763 4.645
61 "MD" 37.148 19.132 5.554
62 "MD" 35.576 22.446 5.076
63 "MD" 33.534 24.254 4.474
64 "MD" 31.054 27.117 3.416
65 "MD" 27.889 28.89 2.507
66 "MD" 25.257 31.825 2.154
67 "MD" 22.296 33.122 2.431
68 "MD" 19.329 35.677 2.046
69 "MD" 16.817 36.991 1.696
70 "MD" 13.22 37.14 2.157
71 "MD" 9.699 38.434 2.287
72 "MD" 6.458 38.637 1.096
73 "MD" 2.891 39.371 2.565
74 "MD" -0.618 38.784 1.738
75 "MD" -3.838 40.123 0.907
76 "MD" -7.202 38.947 0.348
77 "MD" -10.343 38.082 0.995
78 "MD" -14.143 38.27 0.29
79 "MD" -16.768 36.47 -0.363
80 "MD" -20.39 36.81 -1.842
81 "MD" -22.772 33.66 -1.858
82 "MD" -25.678 32.17 -1.496
83 "MD" -28.242 29.374 -2.127
84 "MD" -30.394 26.547 -2.032
85 "MD" -33.281 24.794 -3.665
86 "MD" -35.647 23.362 -4.412
87 "MD" -37.573 20.58 -4.048
88 "MD" -38.597 17.055 -3.67
89 "MD" -40.004 14.264 -3.531
90 "MD" -41.651 11.161 -2.432
91 "MD" -42.591 7.468 -2.177
92 "MD" -43.458 4.072 -2.708
93 "MD" -44.788 1.087 -2.147
94 "MD" -45.609 -1.941 -3.706
95 "MD" -44.829 -5.217 -5.17
96 "MD" -43.315 -7.555 -6.097
97 "MD" -40.491 -10.582 -6.524
98 "MD" -39.518 -13.518 -7.69
99 "MD" -38.363 -16.54 -7.761
100 "MD" -36.66 -18.939 -8.708
101 "MD" -34.913 -21.776 -10.173
102 "MD" -32.285 -24.41 -10.03
103 "MD" -30.793 -27.634 -10.215
104 "MD" -27.748 -29.438 -10.515
105 "MD" -24.72 -31.105 -10.18
106 "MD" -23.378 -33.8 -10.703
107 "MD" -20.235 -36.187 -11.674
108 "MD" -17.273 -37.875 -11.086
109 "MD" -13.748 -38.861 -11.126
110 "MD" -10.068 -40.929 -11.044
111 "MD" -7.164 -40.42 -11.212
112 "MD" -3.836 -40.332 -12.27
113 "MD" -0.29 -41.058 -12.015
114 "MD" 2.967 -41.704 -13.108
115 "MD" 6.385 -42.881 -13.411
116 "MD" 9.271 -42.588 -14.026
117 "MD" 12.853 -42.496 -14.027
118 "MD" 16.015 -40.94 -14.499
119 "MD" 19.528 -40.5 -14.723
120 "MD" 22.499 -38.799 -14.999
121 "MD" 25.357 -36.642 -15.452
122 "MD" 27.62 -34.907 -17.371
123 "MD" 29.86 -31.971 -17.113
124 "MD" 32.181 -30.037 -18.689
125 "MD" 35.123 -28.363 -18.872
126 "MD" 35.752 -24.918 -19.595
127 "MD" 36.21 -20.962 -19.886
128 "MD" 37.248 -18.422 -21.456
129 "MD" 38.765 -14.586 -21.218
130 "MD" 38.268 -11.733 -22.178
131 "MD" 38.925 -8.225 -22.606
132 "MD" 39.626 -4.612 -22.952
133 "MD" 39.276 -0.805 -24.102
134 "MD" 39.828 2.451 -23.209
135 "MD" 39.237 5.129 -24.116
136 "MD" 37.975 8.248 -24.551
137 "MD" 37.621 11.564 -24.711
138 "MD" 36.172 13.936 -25.377
139 "MD" 33.564 17.104 -25.247
140 "MD" 32.769 20.444 -25.208
141 "MD" 31.196 23.75 -24.247
142 "MD" 29.577 26.702 -24.469
143 "MD" 28.836 29.908 -25.361
144 "MD" 27.965 32.748 -25.878
145 "MD" 28.236 36.622 -25.006
146 "MD" 27.145 40.337 -25.701
147 "MD" 25.131 42.947 -25.527
148 "MD" 26.118 46.31 -25.896
149 "MD" 25.289 49.115 -25.91
150 "MD" 24.946 52.24 -26.294
151 "MD" 24.201 55.518 -25.657
152 "MD" 24.603 59.686 -24.534
153 "MD" 26.227 63.373 -25.228
154 "MD" 26.729 66.336 -24.772
155 "MD" 26.81 69.007 -26.16
156 "MD" 27.128 71.771 -27.569
157 "MD" 25.746 74.783 -28.525
158 "MD" 24.559 77.484 -30.113
159 "MD" 22.56 80.339 -31.343
160 "MD" 21.139 83.536 -31.668
161 "MD" 20.996 86.337 -32.162
162 "MD" 19.56 89.608 -32.292
163 "MD" 19.394 92.76 -33.523
164 "MD" 19.535 95.815 -34.511
165 "MD" 18.956 98.976 -36.058
166 "MD" 18.509 102.12 -36.935
167 "MD" 16.036 104.338 -39.431
-19 "MD" 5.049 100.674 -0.882
-18 "MD" 3.209 97.865 -0.248
-17 "MD" 1.503 94.929 0.123
-16 "MD" -0.008 92.66 2.483
-15 "MD" -1.141 90.408 3.575
-14 "MD" -2.984 87.407 4.828
-13 "MD" -3.914 83.88 6.204
-12 "MD" -5.841 81.076 5.46
-11 "MD" -7.538 78.659 6.467
-10 "MD" -9.408 76.433 8.869
-9 "MD" -11.857 73.84 9.953
-8 "MD" -12.296 70.685 11.495
-7 "MD" -13.941 67.837 12.186
-6 "MD" -15.548 65.037 12.438
-5 "MD" -16.42 62.005 13.867
-4 "MD" -17.601 58.679 14.76
-3 "MD" -18.83 55.584 16.229
-2 "MD" -20.824 52.849 17.74
-1 "MD" -21.475 50.178 18.649
0 "MD" -23.825 47.62 18.892
1 "MD" -24.215 43.943 18.685
2 "MD" -25.953 40.853 19.102
3 "MD" -28.4 38.624 19.514
4 "MD" -28.81 34.321 21.007
5 "MD" -30.783 32.128 21.424
6 "MD" -31.019 28.647 22.11
7 "MD" -32.473 25.471 23.818
8 "MD" -34.043 22.889 24.032
9 "MD" -33.39 19.277 26.143
10 "MD" -34.386 16.425 26.315
11 "MD" -35.608 13.078 24.651
12 "MD" -36.469 9.92 23.2
13 "MD" -38.175 6.703 22.126
14 "MD" -38.454 3.421 20.942
15 "MD" -38.785 -0.039 21.752
16 "MD" -39.23 -3.216 21.683
17 "MD" -38.484 -6.102 19.679
18 "MD" -37.837 -9.323 19.136
19 "MD" -37.312 -12.679 18.908
20 "MD" -36.482 -15.8 18.389
21 "MD" -36.572 -19.712 18.281
22 "MD" -35.762 -22.811 17.587
23 "MD" -34.021 -25.475 16.352
24 "MD" -32.492 -28.491 15.538
25 "MD" -28.917 -29.922 14.953
26 "MD" -25.921 -32.168 16.439
27 "MD" -22.823 -33.605 14.97
28 "MD" -21.009 -36.115 14.492
29 "MD" -18.84 -38.07 13.838
30 "MD" -15.661 -39.826 14.561
31 "MD" -13.166 -41.821 13.831
32 "MD" -10.413 -43.72 13.242
33 "MD" -6.26 -44.433 12.838
34 "MD" -3.198 -44.108 13.378
35 "MD" 0.413 -44.666 13.595
36 "MD" 2.93 -42.475 13.445
37 "MD" 6.502 -42.054 13.279
38 "MD" 10.22 -41.875 12.784
39 "MD" 13.111 -39.647 12.599
40 "MD" 16.836 -38.254 12.322
41 "MD" 19.907 -37.056 11.912
42 "MD" 22.5 -34.879 11.838
43 "MD" 25.477 -33.673 12.101
44 "MD" 27.438 -30.837 11.668
45 "MD" 29.758 -28.133 10.796
46 "MD" 32.107 -25.268 10.55
47 "MD" 34.152 -22.916 9.905
48 "MD" 36.042 -20.002 9.449
49 "MD" 37.431 -17.742 10.181
50 "MD" 38.991 -13.816 9.533
51 "MD" 40.034 -10.723 8.372
52 "MD" 41.623 -7.982 7.585
53 "MD" 43.939 -5.17 6.142
54 "MD" 43.748 -1.766 5.105
55 "MD" 44.134 1.158 4.849
56 "MD" 43.053 4.395 5.057
57 "MD" 42.815 7.506 6.169
58 "MD" 42.018 11.035 5.761
59 "MD" 40.593 14.204 6.211
60 "MD" 39.148 17.638 4.501
61 "MD" 36.753 19.428 5.258
62 "MD" 35.256 22.885 4.952
63 "MD" 32.359 25.155 4.058
64 "MD" 30.563 27.719 3.82
65 "MD" 27.961 29.73 3.56
66 "MD" 25.32 31.709 3.069
67 "MD" 22.337 33.311 2.345
68 "MD" 19.887 35.771 2.259
69 "MD" 16.819 37.365 2.374
70 "MD" 13.519 37.494 1.635
71 "MD" 10.103 38.729 1.574
72 "MD" 7.151 39.961 1.518
73 "MD" 3.499 39.902 0.723
74 "MD" 0.374 39.939 0.488
75 "MD" -2.933 40.505 0.388
76 "MD" -5.983 39.053 0.704
77 "MD" -9.539 38.338 -0.646
78 "MD" -13.243 38.762 -0.106
79 "MD" -16.236 37.119 -1.083
80 "MD" -19.817 36.243 -1.621
81 "MD" -22.314 33.692 -2.617
82 "MD" -25.54 32.587 -2.059
83 "MD" -28.498 30.131 -2.745
84 "MD" -31.601 27.958 -2.913
85 "MD" -33.369 25.242 -3.808
86 "MD" -36.086 23.883 -4.425
87 "MD" -37.687 20.129 -3.994
88 "MD" -39.08 16.697 -3.49
89 "MD" -40.612 13.922 -2.561
90 "MD" -41.666 10.515 -1.147
91 "MD" -42.614 7.492 -1.157
92 "MD" -42.878 4.261 -1.652
93 "MD" -43.681 1.09 -2.689
94 "MD" -44.005 -2.166 -4.196
95 "MD" -43.283 -5.249 -5.155
96 "MD" -42.621 -8.316 -6.452
97 "MD" -40.169 -11.101 -7.702
98 "MD" -39.208 -14.697 -7.794
99 "MD" -37.787 -17.919 -7.812
100 "MD" -35.71 -20.237 -9.064
101 "MD" -34.144 -23.066 -10.35
102 "MD" -31.514 -25.08 -10.254
103 "MD" -29.498 -27.907 -10.349
104 "MD" -26.926 -29.867 -11.611
105 "MD" -25.266 -32.091 -13.054
106 "MD" -22.929 -34.289 -12.333
107 "MD" -19.614 -35.971 -12.726
108 "MD" -16.456 -37.573 -12.503
109 "MD" -13.121 -38.927 -12.171
110 "MD" -9.681 -40.451 -13.199
111 "MD" -7.089 -41.247 -13.957
112 "MD" -3.874 -40.426 -13.679
113 "MD" 0.165 -41.944 -13.499
114 "MD" 3.247 -42.434 -14.819
115 "MD" 6.567 -42.86 -15.606
116 "MD" 9.841 -42.763 -16.54
117 "MD" 13.328 -42.453 -15.653
118 "MD" 16.6 -41.17 -15.789
119 "MD" 19.738 -39.753 -15.721
120 "MD" 23.147 -39.078 -15.843
121 "MD" 25.222 -36.33 -15.498
122 "MD" 27.788 -34.275 -16.152
123 "MD" 30.549 -31.821 -15.795
124 "MD" 32.455 -29.657 -18.11
125 "MD" 35.43 -28.209 -18.693
126 "MD" 37.492 -25.299 -19.916
127 "MD" 38.312 -22.627 -21.071
128 "MD" 38.441 -18.601 -21.2
129 "MD" 39.542 -15.685 -21.731
130 "MD" 39.541 -12.081 -21.431
131 "MD" 39.972 -8.922 -22.304
132 "MD" 40.32 -5.478 -23.218
133 "MD" 40.569 -2.524 -23.729
134 "MD" 40.702 0.876 -22.361
135 "MD" 40.574 4.691 -23.101
136 "MD" 38.288 7.337 -22.854
137 "MD" 38.868 10.365 -23.661
138 "MD" 37.401 13.576 -23.382
139 "MD" 35.163 16.765 -22.93
140 "MD" 34.57 20.464 -22.172
141 "MD" 33.277 23.098 -22.233
142 "MD" 31.691 25.807 -22.224
143 "MD" 31.82 29.107 -23.573
144 "MD" 31.831 32.705 -23.407
145 "MD" 30.777 35.921 -24.856
146 "MD" 30.786 38.727 -25.891
147 "MD" 29.03 41.295 -27.316
148 "MD" 28.53 44.835 -28.741
149 "MD" 28.246 48.246 -29.29
150 "MD" 27.023 49.834 -32.789
151 "MD" 26.567 52.416 -34.112
152 "MD" 24.696 54.669 -36.478
153 "MD" 23.552 56.944 -38.862
154 "MD" 22.315 59.968 -40.317
155 "MD" 20.018 61.695 -41.839
156 "MD" 20.036 64.675 -43.64
157 "MD" 18.216 66.987 -46.029
158 "MD" 16.861 68.521 -48.928
159 "MD" 16.319 71.932 -50.428
160 "MD" 15.393 74.792 -51.764
161 "MD" 13.856 77.175 -52.979
162 "MD" 14.739 80.108 -54.094
163 "MD" 13.75 83.341 -54.96
164 "MD" 13.681 85.849 -57.379
165 "MD" 13.417 88.774 -59.561
166 "MD" 12.608 91.13 -61.458
167 "MD" 8.48 92.365 -63.809
-19 "MD" 5.327 100.763 41.975
-18 "MD" 4.594 97.761 40.364
-17 "MD" 3.67 94.812 38.701
-16 "MD" 2.476 92.028 37.568
-15 "MD" 1.465 88.655 37.61
-14 "MD" -0.994 85.735 35.987
-13 "MD" -2.76 83.39 34.025
-12 "MD" -3.429 80.36 32.333
-11 "MD" -4.013 77.332 31.85
-10 "MD" -6.067 74.93 29.788
-9 "MD" -8.428 72.818 27.289
-8 "MD" -10.037 70.626 25.263
-7 "MD" -10.553 66.802 25.462
-6 "MD" -12.691 65.078 23.865
-5 "MD" -14.413 62.424 22.213
-4 "MD" -16.57 59.594 22.365
-3 "MD" -18.876 56.355 21.715
-2 "MD" -21.019 53.934 22.009
-1 "MD" -21.982 50.359 21.831
0 "MD" -23.835 47.711 22.069
1 "MD" -25.412 44.893 22.892
2 "MD" -26.805 40.768 21.493
3 "MD" -27.339 38.077 21.358
4 "MD" -29.613 35.018 20.347
5 "MD" -30.918 32.123 22.36
6 "MD" -31.415 29.129 22.269
7 "MD" -31.978 25.28 24.3
8 "MD" -33.373 22.054 24.451
9 "MD" -32.369 18.579 26.076
10 "MD" -32.815 15.33 25.64
11 "MD" -34.051 12.799 23.721
12 "MD" -33.979 9.892 21.734
13 "MD" -36.035 6.903 20.755
14 "MD" -36.944 3.11 19.958
15 "MD" -36.797 -0.238 20.123
16 "MD" -37.964 -3.99 19.621
17 "MD" -37.338 -6.822 18.623
18 "MD" -38.204 -10.353 18.143
19 "MD" -36.915 -14.131 18.779
20 "MD" -37.092 -17.594 18.833
21 "MD" -36.443 -21.164 18.922
22 "MD" -35.809 -24.376 17.947
23 "MD" -33.84 -26.946 17.28
24 "MD" -31.125 -29.014 15.821
25 "MD" -28.351 -31.096 14.857
26 "MD" -25.664 -32.894 16.156
27 "MD" -23.323 -34.133 14.848
28 "MD" -21.324 -36.767 15.022
29 "MD" -18.494 -38.385 14.838
30 "MD" -14.889 -40.234 15.338
31 "MD" -12.273 -42.391 14.919
32 "MD" -9.373 -44.435 14.507
33 "MD" -5.373 -44.458 15.142
34 "MD" -2.137 -43.711 15.016
35 "MD" 1.718 -43.592 14.276
36 "MD" 4.223 -41.868 13.012
37 "MD" 8.065 -41.561 13.276
38 "MD" 10.936 -41.304 12.041
39 "MD" 13.786 -39.915 11.355
40 "MD" 16.962 -38.178 11.017
41 "MD" 19.876 -36.673 10.302
42 "MD" 22.861 -35.29 10.914
43 "MD" 25.652 -34.03 11.261
44 "MD" 27.295 -31.196 11.42
45 "MD" 29.713 -28.504 10.42
46 "MD" 31.437 -25.617 10.42
47 "MD" 34.492 -23.661 10.508
48 "MD" 37.363 -21.616 10.234
49 "MD" 38.276 -18.403 9.89
50 "MD" 39.563 -14.501 10.425
51 "MD" 40.662 -11.223 9.714
52 "MD" 43.048 -8.654 8.769
53 "MD" 44.769 -5.685 7.897
54 "MD" 44.485 -2.217 7.613
55 "MD" 44.76 0.564 7.375
56 "MD" 43.182 3.47 7.391
57 "MD" 42.566 7.048 7.039
58 "MD" 42.615 11.572 6.012
59 "MD" 41.136 14.067 5.513
60 "MD" 39.584 16.786 4.172
61 "MD" 36.91 18.93 5.608
62 "MD" 35.725 21.81 4.503
63 "MD" 34.119 25.723 4.148
64 "MD" 29.477 25.749 6.107
65 "MD" 28.628 29.302 2.923
66 "MD" 25.908 31.7 2.62
67 "MD" 22.904 33.39 2.246
68 "MD" 20.331 35.76 2.794
69 "MD" 17.366 36.988 2.507
70 "MD" 13.907 37.298 1.958
71 "MD" 10.078 38.258 2.22
72 "MD" 7.206 38.652 0.66
73 "MD" 3.834 39.851 1.826
74 "MD" 0.695 40.482 1.217
75 "MD" -2.732 39.144 1.143
76 "MD" -5.694 38.778 -0.471
77 "MD" -8.9 38.447 -0.567
78 "MD" -11.57 38.296 -1.272
79 "MD" -15.18 37.181 -0.952
80 "MD" -19.422 36.502 -1.872
81 "MD" -21.716 33.681 -1.352
82 "MD" -25.14 32.362 -1.46
83 "MD" -28.189 30.4 -1.979
84 "MD" -30.599 27.843 -2.583
85 "MD" -33.4 25.885 -3.645
86 "MD" -34.64 22.629 -3.806
87 "MD" -37.11 20.142 -3.316
88 "MD" -38.74 16.741 -4.616
89 "MD" -40.866 14.505 -3.707
90 "MD" -41.833 11.351 -2.884
91 "MD" -42.805 7.611 -2.81
92 "MD" -43.745 4.563 -3.745
93 "MD" -44.553 0.979 -3.644
94 "MD" -45.282 -2.082 -4.136
95 "MD" -44.209 -5.368 -5.394
96 "MD" -42.836 -7.981 -6.565
97 "MD" -40.87 -10.951 -7.321
98 "MD" -39.344 -14.286 -7.5
99 "MD" -38.399 -17.151 -7.564
100 "MD" -36.357 -19.892 -8.279
101 "MD" -35.009 -22.215 -9.726
102 "MD" -32.606 -24.687 -9.54
103 "MD" -30.42 -27.986 -9.72
104 "MD" -27.813 -29.851 -10.722
105 "MD" -25.4 -31.94 -10.507
106 "MD" -23.221 -34.472 -10.154
107 "MD" -19.733 -36.002 -10.629
108 "MD" -16.918 -37.889 -11.487
109 "MD" -13.627 -38.438 -11.248
110 "MD" -10.647 -40.947 -12.049
111 "MD" -7.555 -40.875 -13.12
112 "MD" -3.71 -40.662 -12.263
113 "MD" -0.233 -41.208 -13.23
114 "MD" 3.457 -42.015 -13.641
115 "MD" 6.619 -41.623 -14.606
116 "MD" 9.607 -41.792 -14.811
117 "MD" 13.429 -41.909 -14.692
118 "MD" 16.46 -40.492 -15.349
119 "MD" 19.981 -39.599 -15.53
120 "MD" 23 -38.236 -15.867
121 "MD" 24.962 -35.442 -16.297
122 "MD" 27.434 -33.843 -18.423
123 "MD" 30.361 -31.665 -18.362
124 "MD" 32.103 -29.472 -20.399
125 "MD" 35.608 -28.148 -20.913
126 "MD" 36.558 -24.775 -22.98
127 "MD" 37.524 -22.202 -24.155
128 "MD" 37.669 -17.928 -24.914
129 "MD" 38.815 -13.834 -24.152
130 "MD" 39.389 -10.603 -24.29
131 "MD" 40.017 -7.822 -24.949
132 "MD" 40.422 -4.487 -23.956
133 "MD" 40.443 -1.385 -24.975
134 "MD" 40.637 1.975 -24.256
135 "MD" 39.688 5.376 -25.087
136 "MD" 38.423 9.042 -26.321
137 "MD" 38.946 11.857 -27.354
138 "MD" 37.887 14.385 -27.097
139 "MD" 35.251 18.114 -26.381
140 "MD" 34.064 21.49 -26.562
141 "MD" 32.745 23.905 -26.447
142 "MD" 31.516 26.863 -26.07
143 "MD" 31.526 30.22 -25.276
144 "MD" 31.659 33.897 -25.559
145 "MD" 32.018 37.518 -26.857
146 "MD" 29.916 40.048 -28.19
147 "MD" 28.3 42.36 -30.128
148 "MD" 28.088 45.673 -31.466
149 "MD" 25.862 48.667 -31.256
150 "MD" 24.353 50.633 -33.403
151 "MD" 22.56 53.83 -33.659
152 "MD" 20.458 56.315 -35.037
153 "MD" 19.253 59.171 -35.766
154 "MD" 17.86 61.861 -37.458
155 "MD" 16.235 63.972 -38.228
156 "MD" 15.196 66.455 -39.074
157 "MD" 13.134 68.808 -41.014
158 "MD" 10.783 71.429 -42.649
159 "MD" 9.423 73.464 -44.267
160 "MD" 8.274 76.469 -45.78
161 "MD" 8.087 78.779 -47.767
162 "MD" 6.004 81.097 -48.961
163 "MD" 3.967 83.462 -50.454
164 "MD" 2.957 86.124 -52.436
165 "MD" 2.673 88.745 -55.297
166 "MD" 1.859 91.048 -57.52
167 "MD" 0.164 91.797 -61.296
-19 "MD" 18.3 94.078 19.113
-18 "MD" 15.422 91.533 18.684
-17 "MD" 13.924 88.682 18.972
-16 "MD" 13.018 85.685 18.359
-15 "MD" 10.412 83.038 19.394
-14 "MD" 9.228 79.982 19.394
-13 "MD" 6.54 77.938 19.722
-12 "MD" 5.082 74.775 21.456
-11 "MD" 2.989 72.705 22.338
-10 "MD" -0.37 70.874 21.537
-9 "MD" -3.814 68.972 22.225
-8 "MD" -5.149 65.931 22.837
-7 "MD" -7.246 63.893 22.91
-6 "MD" -8.074 60.44 22.424
-5 "MD" -10.248 57.549 22.362
-4 "MD" -12.259 54.489 22.939
-3 "MD" -13.897 52.332 23.119
-2 "MD" -16.548 50.108 23.338
-1 "MD" -19.041 47.815 22.354
0 "MD" -21.406 45.581 22.537
1 "MD" -22.891 42.993 22.601
2 "MD" -24.365 40.308 21.741
3 "MD" -26.895 37.871 20.689
4 "MD" -29.245 35.135 20.466
5 "MD" -30.389 32.681 21.758
6 "MD" -31.636 28.842 22.222
7 "MD" -32.578 26.01 23.741
8 "MD" -34.181 23.147 23.86
9 "MD" -33.941 19.884 25.68
10 "MD" -34.585 16.423 25.787
11 "MD" -35.791 13.402 25.137
12 "MD" -36.242 10.127 23.979
13 "MD" -37.636 7.376 23.394
14 "MD" -37.13 3.507 22.22
15 "MD" -37.487 0.56 22.922
16 "MD" -38.184 -2.694 21.958
17 "MD" -38.909 -6.173 20.884
18 "MD" -37.94 -9.56 20.95
19 "MD" -36.833 -12.694 20.192
20 "MD" -37.51 -16.24 20.12
21 "MD" -37.636 -19.301 18.788
22 "MD" -35.768 -21.989 17.19
23 "MD" -34.772 -25.67 16.928
24 "MD" -32.377 -27.654 16.19
25 "MD" -29.479 -28.979 15.526
26 "MD" -26.343 -30.921 17.269
27 "MD" -23.763 -32.662 15.48
28 "MD" -21.242 -35.03 15.309
29 "MD" -18.74 -36.867 14.723
30 "MD" -15.646 -38.688 14.722
31 "MD" -12.983 -41.159 13.804
32 "MD" -10.789 -43.516 13.203
33 "MD" -6.68 -43.911 13.815
34 "MD" -2.682 -43.352 14.459
35 "MD" 1.18 -44.049 12.889
36 "MD" 3.793 -42.351 12.988
37 "MD" 7.8 -42.703 13.357
38 "MD" 10.683 -41.016 11.808
39 "MD" 13.55 -39.782 11.986
40 "MD" 17.215 -38.117 12.159
41 "MD" 20.07 -36.721 11.752
42 "MD" 22.806 -35.069 11.204
43 "MD" 24.76 -32.97 11.148
44 "MD" 27.404 -30.197 12.307
45 "MD" 30.003 -27.939 11.17
46 "MD" 31.723 -25.246 10.962
47 "MD" 34.219 -22.955 10.764
48 "MD" 36.612 -20.527 10.67
49 "MD" 38.117 -18.104 10.729
50 "MD" 39.065 -14.48 11.627
51 "MD" 40.503 -11.212 10.825
52 "MD" 42.539 -8.419 11.273
53 "MD" 44.292 -5.199 10.085
54 "MD" 43.585 -1.881 9.784
55 "MD" 43.918 0.992 8.176
56 "MD" 42.713 4.594 8.103
57 "MD" 41.911 7.518 8.321
58 "MD" 41.633 11.295 6.944
59 "MD" 40.672 14.404 6.457
60 "MD" 39.361 17.784 3.967
61 "MD" 36.722 19.579 5.613
62 "MD" 35.073 22.139 4.157
63 "MD" 33.696 25.552 3.449
64 "MD" 30.85 27.79 3.122
65 "MD" 28.393 29.336 2.12
66 "MD" 25.965 32.12 1.388
67 "MD" 22.722 33.753 0.978
68 "MD" 19.753 36.116 1.014
69 "MD" 16.401 36.39 -0.077
70 "MD" 13.37 38.025 -0.084
71 "MD" 10.087 38.657 -0.177
72 "MD" 6.78 39.901 0.189
73 "MD" 3.282 39.338 -0.256
74 "MD" -0.185 39.497 -1.014
75 "MD" -3.315 38.759 -1.584
76 "MD" -6.733 37.8 -2.245
77 "MD" -10.294 37.686 -1.254
78 "MD" -13.135 37.908 -1.911
79 "MD" -16.056 36.422 -1.783
80 "MD" -19.741 35.916 -1.642
81 "MD" -22.74 33.445 -1.307
82 "MD" -25.527 32.196 -1.646
83 "MD" -28.099 29.943 -2.39
84 "MD" -31.274 28.666 -2.694
85 "MD" -33.74 26.765 -4.292
86 "MD" -36.195 24.264 -3.776
87 "MD" -37.264 20.483 -3.18
88 "MD" -38.665 16.666 -3.494
89 "MD" -40.116 14.17 -2.942
90 "MD" -41.625 11.465 -2.292
91 "MD" -42.099 7.597 -1.739
92 "MD" -42.607 4.278 -2.87
93 "MD" -43.451 1.552 -3.313
94 "MD" -44.621 -1.775 -3.997
95 "MD" -43.503 -5.333 -5.247
96 "MD" -42.965 -8.017 -5.952
97 "MD" -40.814 -10.814 -6.261
98 "MD" -39.455 -13.959 -7.242
99 "MD" -38.958 -17.323 -7.198
100 "MD" -36.912 -20.306 -7.903
101 "MD" -35.265 -22.874 -10.437
102 "MD" -32.17 -25.129 -10.032
103 "MD" -30.477 -27.883 -9.475
104 "MD" -28.603 -31.174 -10.873
105 "MD" -24.997 -31.67 -11.193
106 "MD" -22.868 -34.476 -11.468
107 "MD" -19.783 -36.281 -11.814
108 "MD" -16.713 -37.301 -11.819
109 "MD" -13.688 -38.704 -12.496
110 "MD" -10.444 -40.904 -13.542
111 "MD" -7.058 -40.828 -13.784
112 "MD" -3.825 -40.162 -15.154
113 "MD" -0.836 -41.158 -14.966
114 "MD" 2.421 -41.628 -15.707
115 "MD" 5.854 -42.261 -15.899
116 "MD" 8.891 -41.856 -16.48
117 "MD" 12.615 -41.816 -16.567
118 "MD" 15.963 -40.36 -16.764
119 "MD" 19.443 -39.912 -16.813
120 "MD" 22.433 -38.482 -17.009
121 "MD" 24.791 -35.625 -16.767
122 "MD" 27.574 -33.683 -18.031
123 "MD" 30.241 -32.018 -17.314
124 "MD" 32.859 -29.727 -18.934
125 "MD" 35.675 -28.111 -18.594
126 "MD" 38.174 -25.604 -19.714
127 "MD" 38.853 -22.418 -20.261
128 "MD" 38.564 -17.755 -20.77
129 "MD" 39.647 -15.063 -19.711
130 "MD" 38.781 -10.847 -21.258
131 "MD" 40.363 -8.211 -21.121
132 "MD" 40.586 -4.542 -21.902
133 "MD" 41.11 -1.699 -22.888
134 "MD" 41.139 1.733 -21.207
135 "MD" 41.587 5.161 -22.047
136 "MD" 39.117 7.715 -22.524
137 "MD" 39.333 10.775 -23.21
138 "MD" 38.53 13.807 -23.171
139 "MD" 35.705 16.95 -23.552
140 "MD" 34.406 20.54 -23.174
141 "MD" 32.544 22.596 -23.498
142 "MD" 31.33 25.251 -24.241
143 "MD" 30.646 28.915 -24.296
144 "MD" 28.925 31.607 -24.708
145 "MD" 27.492 34.873 -24.787
146 "MD" 24.919 37.011 -26.105
147 "MD" 22.021 39.028 -26.317
148 "MD" 21.922 42.628 -28.079
149 "MD" 20.971 46.054 -28.417
150 "MD" 19.096 47.49 -30.641
151 "MD" 18.658 50.677 -31.062
152 "MD" 15.896 53.778 -31.983
153 "MD" 14.438 57.23 -32.274
154 "MD" 12.81 59.924 -33.448
155 "MD" 9.974 62.289 -33.511
156 "MD" 8.763 65.018 -35.418
157 "MD" 6.481 67.626 -36.814
158 "MD" 4.004 69.812 -38.09
159 "MD" 2.307 72.024 -40.126
160 "MD" 0.033 74.199 -40.852
161 "MD" 0.096 78.376 -40.77
162 "MD" -1.873 80.631 -40.328
163 "MD" -3.471 83.79 -40.534
164 "MD" -3.669 87.042 -41.991
165 "MD" -3.255 90.427 -43.541
166 "MD" -4.716 92.865 -45.057
167 "MD" -7.291 94.517 -48.001
-19 "MD" 18.587 90.817 33.01
-18 "MD" 16.957 87.986 31.852
-17 "MD" 14.619 85.709 31.067
-16 "MD" 12.957 83.187 30.293
-15 "MD" 11.045 80.82 29.941
-14 "MD" 9.076 76.951 30.318
-13 "MD" 6.05 76.022 29.577
-12 "MD" 3.355 73.345 29.68
-11 "MD" 0.754 71.759 28.447
-10 "MD" -2.39 70.012 28.639
-9 "MD" -5.247 68.579 27.039
-8 "MD" -7.798 66.362 25.561
-7 "MD" -10.095 63.89 24.492
-6 "MD" -12.372 62.396 23.151
-5 "MD" -14.428 59.357 22.501
-4 "MD" -16.455 57.076 21.817
-3 "MD" -18.289 54.53 21.524
-2 "MD" -21.004 52.089 20.895
-1 "MD" -23.147 49.201 21.587
0 "MD" -25.346 46.929 20.191
1 "MD" -26.711 43.854 20.911
2 "MD" -27.976 41.195 20.397
3 "MD" -29.471 37.826 20.549
4 "MD" -30.899 35.013 20.875
5 "MD" -32.112 31.949 22.637
6 "MD" -32.386 28.91 22.755
7 "MD" -33.04 25.136 24.635
8 "MD" -34.343 21.708 25.927
9 "MD" -35.219 19.127 26.605
10 "MD" -35.584 15.714 26.339
11 "MD" -36.648 12.744 24.752
12 "MD" -36.524 9.928 22.603
13 "MD" -39.082 7.113 21.405
14 "MD" -38.84 3.676 20.553
15 "MD" -39.148 -0.155 22.476
16 "MD" -38.748 -3.602 20.976
17 "MD" -38.728 -7.239 19.671
18 "MD" -38.21 -9.971 19.115
19 "MD" -37.255 -13.656 19.323
20 "MD" -37.236 -17.202 18.478
21 "MD" -37.503 -21.208 18.359
22 "MD" -37.367 -24.299 18.071
23 "MD" -34.601 -26.286 17.548
24 "MD" -32.729 -28.644 15.856
25 "MD" -28.864 -29.701 15.792
26 "MD" -26.271 -32.234 16.834
27 "MD" -23.964 -33.674 16.026
28 "MD" -20.984 -35.729 14.976
29 "MD" -19.111 -37.635 13.713
30 "MD" -15.659 -39.498 13.919
31 "MD" -13.354 -41.755 13.487
32 "MD" -10.758 -44.489 12.78
33 "MD" -6.801 -45.039 12.559
34 "MD" -3.038 -45.023 12.265
35 "MD" 0.542 -44.467 12.562
36 "MD" 3.179 -43.069 11.946
37 "MD" 6.68 -42.757 12.614
38 "MD" 9.467 -42.362 11.908
39 "MD" 12.408 -40.513 11.508
40 "MD" 16.126 -38.78 11.81
41 "MD" 19.193 -37.56 10.997
42 "MD" 21.293 -35.674 11.451
43 "MD" 24.483 -33.854 11.752
44 "MD" 26.638 -31.05 12.873
45 "MD" 29.616 -28.828 11.189
46 "MD" 31.47 -25.673 10.636
47 "MD" 33.827 -23.155 10.638
48 "MD" 36.664 -21.702 9.749
49 "MD" 37.958 -18.523 9.732
50 "MD" 39.058 -15.045 10.021
51 "MD" 39.955 -11.579 9.326
52 "MD" 41.533 -8.507 8.692
53 "MD" 43.829 -5.591 6.579
54 "MD" 43.002 -2.355 6.417
55 "MD" 43.931 0.749 5.826
56 "MD" 42.879 4.23 6.023
57 "MD" 42.449 7.271 5.987
58 "MD" 42.875 10.99 6.066
59 "MD" 41.112 14.05 5.286
60 "MD" 38.756 16.854 4.676
61 "MD" 36.628 19.419 4.365
62 "MD" 34.797 23.026 3.324
63 "MD" 33.155 25.821 2.879
64 "MD" 31.223 28.318 2.976
65 "MD" 28.344 29.836 2.581
66 "MD" 25.329 32.168 1.232
67 "MD" 22.61 33.798 1.086
68 "MD" 19.372 36.026 2.486
69 "MD" 16.31 36.623 2.193
70 "MD" 12.988 37.52 1.864
71 "MD" 9.616 38.417 2.477
72 "MD" 6.361 39.285 2.024
73 "MD" 3.158 39.293 0.871
74 "MD" 0.174 40.301 0.595
75 "MD" -3.406 38.513 0.723
76 "MD" -6.135 38.919 -0.44
77 "MD" -9.867 39.273 -0.311
78 "MD" -13.166 38.573 -0.729
79 "MD" -16.106 36.864 -0.801
80 "MD" -20.3 36.951 -1.998
81 "MD" -22.867 34.304 -1.351
82 "MD" -26.186 32.837 -0.933
83 "MD" -28.88 29.851 -1.59
84 "MD" -31.53 27.485 -1.658
85 "MD" -34.051 25.562 -3.235
86 "MD" -35.318 22.77 -4.185
87 "MD" -37.597 20.543 -4.649
88 "MD" -38.912 17.319 -4.442
89 "MD" -40.223 13.85 -3.795
90 "MD" -41.682 11.266 -3.566
91 "MD" -42.534 7.239 -3.574
92 "MD" -42.654 4.207 -4.441
93 "MD" -44.079 1.158 -4.937
94 "MD" -43.898 -1.905 -6.341
95 "MD" -44.206 -5.197 -6.834
96 "MD" -43.776 -7.995 -8.626
97 "MD" -41.345 -10.861 -8.825
98 "MD" -39.741 -13.929 -8.372
99 "MD" -38.794 -16.735 -8.143
100 "MD" -36.197 -19.533 -8.983
101 "MD" -35.203 -22.234 -10.075
102 "MD" -32.265 -23.832 -9.493
103 "MD" -29.882 -26.841 -9.639
104 "MD" -27.617 -29.973 -10.318
105 "MD" -24.71 -31.008 -10.624
106 "MD" -22.545 -33.467 -10.826
107 "MD" -19.022 -35.131 -10.547
108 "MD" -16.627 -37.258 -10.925
109 "MD" -13.221 -38.974 -11.34
110 "MD" -9.75 -40.126 -11.028
111 "MD" -6.504 -41.834 -11.556
112 "MD" -3.215 -41.382 -12.29
113 "MD" 0.45 -41.649 -12.107
114 "MD" 3.697 -42.948 -11.72
115 "MD" 6.924 -43.106 -12.065
116 "MD" 10.059 -43.125 -13.098
117 "MD" 13.02 -41.932 -13.439
118 "MD" 16.777 -40.555 -14.28
119 "MD" 20.339 -39.924 -14.641
120 "MD" 23.097 -38.487 -14.308
121 "MD" 25.505 -36.08 -15.665
122 "MD" 28.213 -34.169 -17.383
123 "MD" 30.564 -31.846 -17.053
124 "MD" 32.681 -29.36 -18.987
125 "MD" 36.113 -27.85 -19.127
126 "MD" 38.227 -24.542 -19.765
127 "MD" 38.702 -21.526 -20.392
128 "MD" 38.429 -17.79 -21.21
129 "MD" 40.18 -14.847 -20.874
130 "MD" 40.236 -11.484 -22.357
131 "MD" 41.941 -8.576 -21.906
132 "MD" 40.989 -4.941 -22.383
133 "MD" 40.911 -1.362 -23
134 "MD" 41.466 1.744 -21.112
135 "MD" 41.997 5.084 -22.166
136 "MD" 41.048 8.024 -21.999
137 "MD" 39.518 11.151 -21.246
138 "MD" 37.902 13.608 -22.484
139 "MD" 35.93 17.056 -23.331
140 "MD" 33.837 20.533 -22.554
141 "MD" 32.801 22.797 -23.331
142 "MD" 31.245 26.409 -24.326
143 "MD" 30.752 29.434 -24.089
144 "MD" 30.025 32.81 -24.518
145 "MD" 28.876 36.095 -25.694
146 "MD" 27.277 38.844 -27.135
147 "MD" 25.956 41.017 -28.458
148 "MD" 27.094 44.981 -30.304
149 "MD" 26.649 47.994 -30.134
150 "MD" 25.654 50.5 -32.394
151 "MD" 24.915 54.286 -32.86
152 "MD" 24.056 56.73 -34.298
153 "MD" 24.487 60.626 -35.121
154 "MD" 25.247 63.486 -36.99
155 "MD" 24.519 66.689 -36.356
156 "MD" 24.191 69.532 -37.841
157 "MD" 23.485 72.48 -40.249
158 "MD" 22.995 74.918 -42.352
159 "MD" 22.699 77.906 -43.23
160 "MD" 21.377 81 -44.735
161 "MD" 21.731 84.587 -45.488
162 "MD" 19.765 87.559 -45.946
163 "MD" 19.095 90.606 -46.198
164 "MD" 18.947 94.528 -46.341
165 "MD" 18.443 97.696 -47.344
166 "MD" 17.039 100.478 -48.967
167 "MD" 14.097 101.665 -51.316
-19 "MD" 5.127 101.141 6.886
-18 "MD" 3.39 98.397 6.976
-17 "MD" 0.862 95.633 7.097
-16 "MD" -0.813 92.916 7.399
-15 "MD" -3.405 91.277 8.179
-14 "MD" -5.223 87.876 7.699
-13 "MD" -8.036 85.64 7.582
-12 "MD" -9.119 82.624 8.728
-11 "MD" -10.924 79.855 10.443
-10 "MD" -13.18 77.51 10.747
-9 "MD" -15.371 74.458 10.847
-8 "MD" -15.71 71.006 11.979
-7 "MD" -18.328 69.05 12.288
-6 "MD" -19.359 65.802 13.21
-5 "MD" -19.89 62.116 14.164
-4 "MD" -21.151 59.812 15.551
-3 "MD" -22.45 57.055 17.108
-2 "MD" -23.887 53.934 18.73
-1 "MD" -24.228 50.236 18.635
0 "MD" -25.162 47.411 18.106
1 "MD" -27.053 44.95 19.194
2 "MD" -28.449 41.934 18.984
3 "MD" -28.844 38.333 19.992
4 "MD" -30.667 35.215 20.092
5 "MD" -32.183 32.531 21.156
6 "MD" -32.823 29.062 21.374
7 "MD" -33.488 25.929 22.828
8 "MD" -35.521 22.901 23.07
9 "MD" -35.948 20.335 24.827
10 "MD" -36.632 17.208 25.851
11 "MD" -37.528 14.136 24.169
12 "MD" -37.635 11.528 23.215
13 "MD" -39.198 7.815 22.487
14 "MD" -38.899 4.382 21.669
15 "MD" -39.116 1.254 22.629
16 "MD" -38.414 -2.391 20.675
17 "MD" -39.264 -6.126 20.382
18 "MD" -38.661 -9.407 19.891
19 "MD" -37.827 -12.275 19.577
20 "MD" -36.691 -15.589 20.679
21 "MD" -36.263 -18.581 19.327
22 "MD" -34.932 -21.966 16.758
23 "MD" -33.745 -25.462 16.559
24 "MD" -32.891 -28.744 16.275
25 "MD" -28.939 -30.719 16.148
26 "MD" -25.859 -32.684 17.707
27 "MD" -23.742 -34.264 17.004
28 "MD" -20.387 -35.841 15.004
29 "MD" -18.803 -38.689 13.885
30 "MD" -15.077 -39.805 14.588
31 "MD" -12.66 -42.253 13.686
32 "MD" -10.01 -43.74 12.956
33 "MD" -5.947 -44.089 12.408
34 "MD" -2.543 -43.816 12.586
35 "MD" 0.99 -44.025 13.269
36 "MD" 3.943 -42.788 12.818
37 "MD" 7.829 -42.857 13.292
38 "MD" 10.262 -41.325 12.135
39 "MD" 13.419 -39.547 11.722
40 "MD" 16.762 -38.659 11.69
41 "MD" 19.903 -37.187 11.843
42 "MD" 22.126 -34.772 11.526
43 "MD" 24.908 -33.519 12.443
44 "MD" 27.313 -31.253 12.807
45 "MD" 29.967 -29.199 10.837
46 "MD" 31.645 -25.556 10.097
47 "MD" 34.295 -23.449 10.803
48 "MD" 36.467 -21.305 10.315
49 "MD" 37.225 -18.377 10.098
50 "MD" 38.715 -14.235 9.994
51 "MD" 40.2 -11.618 9.171
52 "MD" 42.057 -8.473 8.558
53 "MD" 43.142 -5.507 7.488
54 "MD" 44.313 -2.914 6.877
55 "MD" 43.702 0.622 6.869
56 "MD" 42.942 4.579 6.507
57 "MD" 42.193 7.207 5.689
58 "MD" 41.754 10.739 5.126
59 "MD" 40.831 13.861 5.101
60 "MD" 39.19 17.185 3.918
61 "MD" 37.273 19.722 3.99
62 "MD" 35.69 23.071 3.38
63 "MD" 34.035 25.804 2.302
64 "MD" 31.013 27.519 2.034
65 "MD" 28.998 29.449 0.939
66 "MD" 25.888 31.693 0.58
67 "MD" 22.692 33.325 0.643
68 "MD" 19.46 36.401 1.752
69 "MD" 16.339 36.082 0.317
70 "MD" 13.609 37.707 0.009
71 "MD" 9.864 38.121 0.402
72 "MD" 6.635 39.634 -0.275
73 "MD" 3.28 38.968 -0.197
74 "MD" -0.26 39.175 -1.071
75 "MD" -3.817 38.985 -1.357
76 "MD" -6.906 38.406 -2.164
77 "MD" -10.23 38.36 -1.837
78 "MD" -13.408 38.507 -1.378
79 "MD" -16.314 37.031 -1.749
80 "MD" -20.71 35.799 -2.712
81 "MD" -23.034 33.287 -2.611
82 "MD" -25.655 31.91 -1.946
83 "MD" -29.113 29.802 -1.802
84 "MD" -30.899 27.416 -2.733
85 "MD" -32.688 24.985 -4.28
86 "MD" -35.942 23.462 -4.672
87 "MD" -37.787 20.154 -4.267
88 "MD" -38.559 16.641 -3.65
89 "MD" -39.885 13.784 -3.852
90 "MD" -41.179 11.131 -2.189
91 "MD" -41.962 7.212 -2.051
92 "MD" -42.613 3.738 -2.599
93 "MD" -43.276 0.934 -2.756
94 "MD" -44.349 -2.006 -3.661
95 "MD" -44.099 -5.292 -4.995
96 "MD" -42.787 -8.007 -6.582
97 "MD" -41.152 -10.662 -7.806
98 "MD" -39.964 -13.514 -7.919
99 "MD" -38.328 -16.886 -8.426
100 "MD" -35.8 -19.716 -9.237
101 "MD" -34.776 -22.063 -10.238
102 "MD" -32.344 -25.155 -10.675
103 "MD" -30.749 -28.384 -10.652
104 "MD" -29.036 -31.25 -10.576
105 "MD" -25.481 -31.789 -10.863
106 "MD" -22.613 -33.81 -10.749
107 "MD" -20.056 -35.985 -11.461
108 "MD" -16.798 -37.079 -11.418
109 "MD" -14.078 -38.272 -11.505
110 "MD" -9.907 -40.593 -11.522
111 "MD" -6.385 -41.282 -10.646
112 "MD" -3.052 -40.983 -12.163
113 "MD" 0.028 -41.464 -11.846
114 "MD" 3.315 -41.377 -12.988
115 "MD" 7.43 -42.64 -13.567
116 "MD" 10.255 -41.885 -14.237
117 "MD" 13.975 -42.139 -14.961
118 "MD" 17.078 -40.725 -14.707
119 "MD" 20.421 -39.895 -15.504
120 "MD" 23.849 -39.067 -15.778
121 "MD" 25.899 -35.282 -15.843
122 "MD" 28.231 -33.666 -17.216
123 "MD" 30.807 -31.062 -16.774
124 "MD" 32.72 -28.672 -18.11
125 "MD" 36.034 -27.624 -18.172
126 "MD" 37.346 -23.507 -19.542
127 "MD" 38.872 -20.713 -20.549
128 "MD" 39.375 -17.194 -20.118
129 "MD" 40.014 -13.732 -21.107
130 "MD" 41.675 -10.771 -22.058
131 "MD" 40.886 -7.317 -22.48
132 "MD" 40.325 -3.78 -23.871
133 "MD" 39.893 -0.843 -23.551
134 "MD" 39.915 2.885 -23.37
135 "MD" 40.095 6.318 -24.864
136 "MD" 37.549 9.436 -25.05
137 "MD" 37.56 12.339 -26.126
138 "MD" 35.465 15.155 -26.27
139 "MD" 33.502 17.199 -26.613
140 "MD" 31.778 20.44 -26.915
141 "MD" 30.62 23.225 -26.556
142 "MD" 29.812 26.649 -26.524
143 "MD" 29.225 29.714 -26.179
144 "MD" 28.74 32.987 -27.061
145 "MD" 26.861 35.71 -29.155
146 "MD" 25.63 38.329 -29.697
147 "MD" 24.124 41.071 -30.67
148 "MD" 23.669 44.13 -32.864
149 "MD" 22.13 47.078 -33.002
150 "MD" 20.954 49.555 -35.646
151 "MD" 19.552 52.578 -36.329
152 "MD" 19.82 55.536 -37.715
153 "MD" 17.79 58.536 -38.144
154 "MD" 16.555 61.471 -38.621
155 "MD" 14.586 63.614 -41.452
156 "MD" 14.039 67.346 -42.646
157 "MD" 13.437 70.601 -44.325
158 "MD" 13.182 73.106 -46.151
159 "MD" 12.475 76.597 -46.483
160 "MD" 11.128 79.506 -47.165
161 "MD" 11.186 81.391 -50.374
162 "MD" 10.322 84.488 -52.236
163 "MD" 10.446 87.048 -54.096
164 "MD" 11.884 90.301 -55.314
165 "MD" 12.449 93.21 -56.745
166 "MD" 12.424 95.83 -58.649
167 "MD" 11.384 98.42 -60.615
-19 "MD" 12.918 95.247 13.049
-18 "MD" 11.111 92.74 12.966
-17 "MD" 9.558 90.086 14.082
-16 "MD" 8.321 87.2 14.64
-15 "MD" 6.018 84.459 16.091
-14 "MD" 4.937 81.99 18.043
-13 "MD" 3.195 79.509 19.596
-12 "MD" 1.064 77.439 21.315
-11 "MD" -1.427 75.496 22.143
-10 "MD" -5.18 74.074 22.735
-9 "MD" -8.492 72.208 21.969
-8 "MD" -10.443 69.705 21.979
-7 "MD" -12.893 67.685 21.644
-6 "MD" -14.712 64.911 22.224
-5 "MD" -16.528 60.971 22.259
-4 "MD" -18.208 58.284 22.225
-3 "MD" -19.769 55.222 22.404
-2 "MD" -21.085 52.354 22.95
-1 "MD" -22.567 49.872 23.456
0 "MD" -23.871 46.903 21.802
1 "MD" -25.127 44.135 22.126
2 "MD" -25.33 40.623 20.941
3 "MD" -27.756 37.267 20.616
4 "MD" -29.007 34.645 21.244
5 "MD" -29.503 31.773 22.927
6 "MD" -30.231 28.362 23.298
7 "MD" -30.737 25.259 24.468
8 "MD" -33.097 22.119 24.367
9 "MD" -32.323 19.074 25.989
10 "MD" -33.924 15.971 25.88
11 "MD" -35.335 13.002 24.974
12 "MD" -36.285 10.056 24.007
13 "MD" -37.716 7.377 23.195
14 "MD" -38.429 3.759 22.222
15 "MD" -39.046 0.704 22.903
16 "MD" -38.892 -2.637 21.586
17 "MD" -40.176 -6.437 21.475
18 "MD" -38.567 -9.745 21.398
19 "MD" -37.299 -13.53 20.15
20 "MD" -35.869 -16.26 21.354
21 "MD" -35.576 -19.658 20.633
22 "MD" -35.09 -22.707 18.463
23 "MD" -32.795 -25.296 17.442
24 "MD" -31.154 -28.201 16.845
25 "MD" -28.368 -30.327 15.968
26 "MD" -25.614 -32.344 17.33
27 "MD" -23.304 -33.595 15.863
28 "MD" -20.49 -35.735 14.904
29 "MD" -18.155 -37.779 14.764
30 "MD" -14.85 -40.28 15.329
31 "MD" -12.274 -42.234 14.728
32 "MD" -9.835 -44.146 14.284
33 "MD" -6.032 -44.859 13.809
34 "MD" -2.178 -45.024 14.383
35 "MD" 1.063 -43.84 14.173
36 "MD" 4.172 -42.388 13.491
37 "MD" 7.489 -42.651 13.671
38 "MD" 10.05 -40.921 13.245
39 "MD" 13.247 -39.394 12.763
40 "MD" 16.542 -38.222 13.214
41 "MD" 19.595 -36.617 12.406
42 "MD" 22.243 -35.183 12.591
43 "MD" 24.751 -32.946 12.825
44 "MD" 27.369 -30.071 12.698
45 "MD" 29.743 -28.428 11.078
46 "MD" 31.801 -25.299 11.094
47 "MD" 33.994 -22.844 11.037
48 "MD" 36.253 -20.75 10.783
49 "MD" 37.36 -18.585 10.511
50 "MD" 38.782 -14.457 10.395
51 "MD" 39.823 -11.079 9.1
52 "MD" 41.615 -8.406 8.491
53 "MD" 42.745 -5.547 7.279
54 "MD" 43.555 -2.468 6.291
55 "MD" 43.49 1.391 6.536
56 "MD" 42.955 4.137 6.959
57 "MD" 42.385 6.878 7.813
58 "MD" 42.432 10.975 7.615
59 "MD" 41.749 15.177 6.802
60 "MD" 38.956 17.085 5.99
61 "MD" 36.855 19.358 5.65
62 "MD" 35.728 22.194 5.015
63 "MD" 33.93 25.16 3.842
64 "MD" 30.673 26.871 3.272
65 "MD" 28.516 28.983 2.199
66 "MD" 26.354 31.671 1.972
67 "MD" 23.177 33.673 1.174
68 "MD" 19.952 36.254 2.378
69 "MD" 16.87 36.452 1.154
70 "MD" 13.202 37.971 0.97
71 "MD" 9.629 38.187 1.673
72 "MD" 6.019 39.792 1.051
73 "MD" 2.276 39.446 0.409
74 "MD" -0.431 40.373 -0.019
75 "MD" -3.833 39.537 -0.987
76 "MD" -6.753 38.921 -1.936
77 "MD" -9.818 38.158 -1.35
78 "MD" -13.63 38.348 -1.115
79 "MD" -16.368 36.316 -1.335
80 "MD" -19.596 35.977 -1.947
81 "MD" -22.495 33.769 -2.517
82 "MD" -25.549 32.492 -0.732
83 "MD" -28.135 30.247 -1.483
84 "MD" -31.054 28.402 -2.097
85 "MD" -33.241 26.15 -2.777
86 "MD" -36.41 24.261 -3.127
87 "MD" -37.582 21.145 -2.267
88 "MD" -38.621 17.566 -3.103
89 "MD" -39.994 14.316 -2.75
90 "MD" -41.375 11.435 -1.872
91 "MD" -42.385 7.897 -1.83
92 "MD" -42.719 4.698 -2.743
93 "MD" -43.398 1.342 -2.6
94 "MD" -43.985 -1.739 -4.007
95 "MD" -43.209 -4.939 -5.168
96 "MD" -42.833 -7.695 -6.858
97 "MD" -40.819 -11.185 -7.298
98 "MD" -39.82 -14.213 -7.216
99 "MD" -39.038 -17.572 -7.414
100 "MD" -36.493 -19.382 -8.164
101 "MD" -35.486 -22.188 -10.393
102 "MD" -32.638 -24.342 -10.212
103 "MD" -30.5 -27.426 -10.39
104 "MD" -27.446 -29.732 -10.806
105 "MD" -25.25 -32.064 -10.976
106 "MD" -22.079 -33.157 -10.36
107 "MD" -19.335 -35.663 -10.731
108 "MD" -16.711 -37.638 -11.87
109 "MD" -13.487 -38.714 -11.64
110 "MD" -10.341 -40.281 -12.008
111 "MD" -6.705 -40.937 -12.675
112 "MD" -3.879 -40.841 -14.21
113 "MD" -0.603 -41.722 -13.73
114 "MD" 2.611 -41.918 -14.531
115 "MD" 6.476 -43.487 -14.824
116 "MD" 9.552 -43.406 -15.807
117 "MD" 12.584 -42.267 -14.675
118 "MD" 15.435 -40.987 -15.337
119 "MD" 18.93 -40.594 -15.265
120 "MD" 21.969 -39.515 -15.67
121 "MD" 24.357 -36.237 -15.302
122 "MD" 26.601 -34.53 -17.306
123 "MD" 29.287 -32.561 -16.268
124 "MD" 31.602 -30.719 -18.7
125 "MD" 35.02 -29.067 -19.46
126 "MD" 35.523 -25.873 -20.812
127 "MD" 36.412 -23.052 -22.239
128 "MD" 36.012 -18.907 -21.935
129 "MD" 37.522 -15.68 -21.257
130 "MD" 38.04 -12.411 -23.025
131 "MD" 38.829 -8.988 -22.198
132 "MD" 40.035 -4.987 -20.304
133 "MD" 39.396 -1.673 -20.235
134 "MD" 39.779 1.292 -20.222
135 "MD" 39.786 5.097 -21.017
136 "MD" 39.167 7.906 -21.87
137 "MD" 37.745 11.409 -21.765
138 "MD" 37.127 14.123 -23.7
139 "MD" 34.441 17.555 -24.513
140 "MD" 33.534 21.081 -25.055
141 "MD" 33.333 23.757 -25.3
142 "MD" 32.428 26.947 -25.885
143 "MD" 32.514 30.516 -26.109
144 "MD" 32.299 33.934 -27.716
145 "MD" 32.341 37.69 -27.961
146 "MD" 30.8 40.744 -29.215
147 "MD" 30.3 43.264 -30.398
148 "MD" 31.245 46.453 -31.579
149 "MD" 30.651 50.59 -31.19
150 "MD" 29.837 52.984 -33.578
151 "MD" 29.405 56.29 -34.827
152 "MD" 29.542 59.069 -36.081
153 "MD" 30.043 63.301 -35.772
154 "MD" 30.807 66.413 -36.109
155 "MD" 30.327 68.528 -38.576
156 "MD" 30.61 71.687 -39.116
157 "MD" 30.54 74.217 -41.883
158 "MD" 29.387 76.785 -44.542
159 "MD" 29.368 79.725 -46.203
160 "MD" 28.466 82.552 -47.833
161 "MD" 29.07 85.309 -49.57
162 "MD" 28.944 88.011 -50.783
163 "MD" 26.848 90.288 -52.493
164 "MD" 27.1 93.512 -54.32
165 "MD" 27.631 96.873 -55.573
166 "MD" 26.154 99.246 -57.603
167 "MD" 23.435 100.736 -60.117
-19 "MD" 21.08 86.666 9.898
-18 "MD" 18.669 84.38 10.839
-17 "MD" 15.979 82.993 12.43
-16 "MD" 13.617 81.357 13.031
-15 "MD" 10.348 80.849 14.852
-14 "MD" 8.847 77.304 15.661
-13 "MD" 5.88 75.561 16.096
-12 "MD" 3.864 73.436 17.344
-11 "MD" 0.82 71.728 18.041
-10 "MD" -2.193 70.008 18.406
-9 "MD" -5.399 68.028 17.617
-8 "MD" -6.76 65.411 18.669
-7 "MD" -9.551 63.133 18.784
-6 "MD" -12.229 60.803 19.083
-5 "MD" -14.036 58.477 20
-4 "MD" -15.757 55.482 21.263
-3 "MD" -17.162 52.557 22.004
-2 "MD" -19.283 50.079 23.305
-1 "MD" -21.659 47.931 23.746
0 "MD" -23.935 45.526 22.971
1 "MD" -24.137 42.363 21.639
2 "MD" -26.584 39.955 20.834
3 "MD" -29.013 37.554 20.582
4 "MD" -30.569 34.267 20.542
5 "MD" -32.517 31.825 21.692
6 "MD" -33.634 28.462 21.955
7 "MD" -34.384 25.235 23.496
8 "MD" -35.504 22.303 23.574
9 "MD" -35.965 19.618 25.206
10 "MD" -36.082 16.102 25.562
11 "MD" -37.063 12.438 24.008
12 "MD" -37.329 9.849 23.23
13 "MD" -38.389 6.693 22.292
14 "MD" -38.036 3.194 21.434
15 "MD" -38.791 -0.666 21.343
16 "MD" -38.914 -3.736 21.552
17 "MD" -39.418 -6.926 20.662
18 "MD" -38.52 -9.689 20.034
19 "MD" -37.613 -12.713 19.474
20 "MD" -38.047 -16.305 19.027
21 "MD" -37.907 -19.413 17.963
22 "MD" -35.193 -21.793 16.339
23 "MD" -34.194 -25.006 15.932
24 "MD" -32.297 -27.142 15.312
25 "MD" -29.416 -29.437 14.252
26 "MD" -26.185 -31.787 16.043
27 "MD" -23.139 -33.677 15.022
28 "MD" -20.579 -35.53 14.558
29 "MD" -18.741 -37.984 14.414
30 "MD" -15.804 -39.979 14.589
31 "MD" -12.604 -41.774 14.496
32 "MD" -10.486 -44.195 14.071
33 "MD" -6.429 -45.355 14.737
34 "MD" -2.755 -43.763 14.624
35 "MD" 1.386 -43.751 14.36
36 "MD" 4.369 -42.204 13.52
37 "MD" 7.411 -42.595 14.174
38 "MD" 10.641 -41.798 13.05
39 "MD" 13.222 -39.775 12.467
40 "MD" 16.541 -38.532 12.935
41 "MD" 19.8 -36.585 11.707
42 "MD" 23.112 -35.714 11.928
43 "MD" 24.965 -32.716 12.621
44 "MD" 26.75 -29.804 12.97
45 "MD" 29.873 -28.182 11.623
46 "MD" 31.63 -24.861 10.965
47 "MD" 33.858 -22.536 11.168
48 "MD" 36.247 -19.99 11.278
49 "MD" 37.416 -17.492 10.954
50 "MD" 38.4 -13.941 11.127
51 "MD" 39.54 -11.268 10.333
52 "MD" 41.538 -8.567 9.663
53 "MD" 43.137 -5.529 8.645
54 "MD" 43.305 -2.102 6.889
55 "MD" 42.23 1.647 7.652
56 "MD" 42.02 4.632 6.788
57 "MD" 41.466 7.918 6.341
58 "MD" 42.012 11.053 6.484
59 "MD" 40.072 14.434 5.372
60 "MD" 38.671 17.584 3.953
61 "MD" 36.25 19.686 4.976
62 "MD" 34.93 22.563 3.797
63 "MD" 33.185 25.497 3.197
64 "MD" 29.913 27.257 2.765
65 "MD" 28.691 30.779 1.178
66 "MD" 24.977 31.843 0.595
67 "MD" 22.298 33.174 0.277
68 "MD" 19.743 35.961 1.522
69 "MD" 16.598 35.788 0.124
70 "MD" 13.51 37.377 -0.326
71 "MD" 9.935 38.588 -0.014
72 "MD" 6.544 38.791 -0.949
73 "MD" 2.915 38.827 -0.783
74 "MD" -0.122 39.452 -1.361
75 "MD" -3.594 38.987 -2.264
76 "MD" -6.143 38.956 -2.626
77 "MD" -9.787 38.716 -2.253
78 "MD" -13.201 38.522 -2.352
79 "MD" -16.845 38.206 -1.773
80 "MD" -20.006 36.489 -1.745
81 "MD" -23.281 33.539 -2.753
82 "MD" -25.944 32.807 -1.802
83 "MD" -28.892 30.147 -2.112
84 "MD" -31.362 27.901 -2.887
85 "MD" -34.156 26.408 -3.706
86 "MD" -35.129 23.386 -3.235
87 "MD" -37.367 20.56 -4.427
88 "MD" -38.616 17.534 -3.92
89 "MD" -39.786 14.153 -3.445
90 "MD" -41.325 11.649 -2.871
91 "MD" -42.417 8.602 -2.543
92 "MD" -42.628 4.803 -3.497
93 "MD" -42.217 1.383 -4.939
94 "MD" -43.717 -1.596 -5.117
95 "MD" -43.551 -4.834 -7.02
96 "MD" -42.684 -7.846 -8.214
97 "MD" -40.583 -11.293 -8.932
98 "MD" -39.737 -13.767 -9.403
99 "MD" -38.804 -16.951 -9.257
100 "MD" -36.206 -19.535 -10.352
101 "MD" -34.942 -22.148 -12.189
102 "MD" -32.107 -24.479 -11.709
103 "MD" -30.454 -27.351 -11.928
104 "MD" -28.531 -30.125 -11.974
105 "MD" -25.207 -31.487 -12.228
106 "MD" -23.225 -34.33 -12.041
107 "MD" -20.191 -35.644 -12.214
108 "MD" -17.307 -37.079 -11.946
109 "MD" -14.089 -38.465 -12.311
110 "MD" -10.297 -40.851 -12.511
111 "MD" -7.053 -40.973 -13.027
112 "MD" -3.855 -40.559 -13.757
113 "MD" -0.76 -42.575 -13.759
114 "MD" 1.807 -43.704 -13.72
115 "MD" 5.574 -45.058 -13.943
116 "MD" 9.207 -44.89 -14.654
117 "MD" 12.131 -42.987 -13.805
118 "MD" 15.003 -41.804 -13.904
119 "MD" 18.084 -40.456 -14.069
120 "MD" 21.734 -37.972 -13.119
121 "MD" 24.613 -36.058 -12.765
122 "MD" 27.362 -34.199 -14.213
123 "MD" 29.942 -32.996 -14.87
124 "MD" 32.207 -31.164 -16.554
125 "MD" 34.397 -29.131 -18.13
126 "MD" 36.619 -27.227 -19.978
127 "MD" 37.832 -24.717 -20.762
128 "MD" 37.07 -20.704 -21.857
129 "MD" 38.01 -16.624 -22.044
130 "MD" 38.396 -13.581 -22.553
131 "MD" 38.767 -10.16 -22.968
132 "MD" 39.427 -6.658 -24.062
133 "MD" 39.204 -2.701 -23.579
134 "MD" 39.457 0.263 -23.602
135 "MD" 39.349 3.251 -24.508
136 "MD" 38.184 6.813 -24.515
137 "MD" 38.068 9.942 -25.606
138 "MD" 37.046 12.825 -25.927
139 "MD" 33.818 16.454 -25.029
140 "MD" 32.749 19.413 -24.065
141 "MD" 30.17 21.964 -24.894
142 "MD" 29.872 24.841 -25.469
143 "MD" 29.588 28.418 -24.933
144 "MD" 28.197 31.788 -26.293
145 "MD" 26.771 34.502 -28.251
146 "MD" 26.545 37.282 -29.434
147 "MD" 24.762 39.881 -30.244
148 "MD" 24.822 42.786 -33.07
149 "MD" 23.072 45.754 -34.041
150 "MD" 23.128 48.473 -36.136
151 "MD" 22.444 51.714 -36.476
152 "MD" 21.815 54.888 -36.754
153 "MD" 22.863 58.938 -36.371
154 "MD" 22.979 62.128 -36.578
155 "MD" 22.395 64.776 -38.713
156 "MD" 22.725 68.026 -38.526
157 "MD" 22.207 71.093 -40.611
158 "MD" 21.178 74.312 -41.914
159 "MD" 20.794 77.668 -42.103
160 "MD" 20.484 80.998 -41.787
161 "MD" 20.986 83.768 -43.183
162 "MD" 18.948 87.201 -44.147
163 "MD" 19.336 90.156 -44.457
164 "MD" 19.2 93.562 -43.985
165 "MD" 19.343 97.048 -44.642
166 "MD" 18.321 100.448 -45.001
167 "MD" 16.891 103.579 -46.304
-19 "MD" 34.194 70.849 30.005
-18 "MD" 31.308 70.141 28.601
-17 "MD" 28.612 68.233 28.19
-16 "MD" 25.727 66.119 28.12
-15 "MD" 23.068 64.71 27.697
-14 "MD" 20.027 62.819 27.864
-13 "MD" 16.227 62.858 27.344
-12 "MD" 13.162 62.631 27.676
-11 "MD" 9.822 61.514 27.054
-10 "MD" 6.161 61.832 26.402
-9 "MD" 3.044 60.162 24.583
-8 "MD" 0.384 58.453 24.461
-7 "MD" -2.571 56.989 23.136
-6 "MD" -5.751 55.606 22.704
-5 "MD" -8.083 53.553 23.371
-4 "MD" -10.601 51.527 24.022
-3 "MD" -13.344 49.234 24.188
-2 "MD" -16.116 47.434 24.575
-1 "MD" -18.586 45.411 26.007
0 "MD" -20.785 43.459 24.914
1 "MD" -24.073 41.791 24.109
2 "MD" -25.493 39.796 22.962
3 "MD" -27.138 36.541 21.551
4 "MD" -29.06 34.239 21.51
5 "MD" -29.879 31.233 22.222
6 "MD" -30.91 28.018 22.97
7 "MD" -31.813 24.67 24.383
8 "MD" -33.124 21.867 24.844
9 "MD" -32.715 18.753 25.905
10 "MD" -32.975 15.529 25.687
11 "MD" -34.96 12.374 24.893
12 "MD" -35.122 9.334 23.175
13 "MD" -37.106 5.932 22.488
14 "MD" -38.46 2.783 21.737
15 "MD" -38.85 -0.723 23.297
16 "MD" -38.746 -3.843 23.422
17 "MD" -37.85 -7.144 21.89
18 "MD" -38.667 -10.39 21.095
19 "MD" -37.336 -13.902 21.173
20 "MD" -36.78 -17.05 21.705
21 "MD" -36.453 -20.244 21.303
22 "MD" -35.031 -23.021 20.518
23 "MD" -33.34 -25.774 18.229
24 "MD" -30.813 -27.936 17.16
25 "MD" -28.962 -30.666 16.392
26 "MD" -26.04 -33.089 17.846
27 "MD" -23.241 -34.238 16.533
28 "MD" -20.521 -35.57 15.867
29 "MD" -18.462 -38.941 15.285
30 "MD" -15.261 -40.088 16.189
31 "MD" -13.053 -42.345 15.142
32 "MD" -10.243 -44.67 14.87
33 "MD" -5.242 -44.775 15.329
34 "MD" -2 -43.699 15.526
35 "MD" 1.53 -44.026 14.816
36 "MD" 4.283 -42.254 13.871
37 "MD" 7.349 -42.235 14.101
38 "MD" 10.786 -41.949 13.339
39 "MD" 13.119 -39.055 13.049
40 "MD" 16.722 -38.115 12.105
41 "MD" 19.886 -37.022 12.067
42 "MD" 22.776 -35.488 12.956
43 "MD" 25.705 -33.771 12.464
44 "MD" 27.524 -30.792 13.077
45 "MD" 29.872 -28.154 11.653
46 "MD" 31.711 -24.716 10.95
47 "MD" 33.822 -22.626 10.563
48 "MD" 36.254 -20.005 10.544
49 "MD" 37.988 -17.167 10.092
50 "MD" 38.84 -13.696 9.652
51 "MD" 39.323 -10.442 8.881
52 "MD" 40.818 -7.309 8.07
53 "MD" 42.788 -4.546 6.689
54 "MD" 43.193 -1.407 5.536
55 "MD" 43.569 1.835 5.515
56 "MD" 42.394 4.876 5.57
57 "MD" 42.506 7.629 6.201
58 "MD" 43.374 10.848 6.435
59 "MD" 40.519 13.617 5.674
60 "MD" 39.442 17.003 4.145
61 "MD" 37.101 19.32 5.232
62 "MD" 35.843 22.787 4.479
63 "MD" 33.762 25.543 4.271
64 "MD" 30.382 27.288 3.826
65 "MD" 28.947 30.818 2.63
66 "MD" 26.103 32.758 1.848
67 "MD" 22.981 33.822 2.525
68 "MD" 20.175 36.329 2.073
69 "MD" 17.599 37.687 1.514
70 "MD" 14.142 38.003 1.679
71 "MD" 10.51 38.489 1.47
72 "MD" 7.321 39.73 0.817
73 "MD" 3.321 40.757 1.248
74 "MD" -0.151 40.638 0.838
75 "MD" -2.513 40.521 -0.082
76 "MD" -5.734 39.555 -0.536
77 "MD" -9.234 38.443 -0.753
78 "MD" -12.947 38.067 -1.866
79 "MD" -16.024 38.697 -1.193
80 "MD" -19.021 36.535 -1.392
81 "MD" -22.123 33.709 -1.941
82 "MD" -24.834 32.911 -0.431
83 "MD" -27.699 30.299 -1.241
84 "MD" -30.282 28.379 -1.77
85 "MD" -32.393 26.733 -2.06
86 "MD" -35.644 24.251 -2.948
87 "MD" -37.046 20.749 -3.732
88 "MD" -38.456 17.368 -3.065
89 "MD" -40.135 14.241 -2.223
90 "MD" -41.579 10.791 -1.582
91 "MD" -42.535 7.018 -1.921
92 "MD" -43.473 3.982 -3.038
93 "MD" -43.688 0.664 -2.345
94 "MD" -44.646 -2.816 -2.718
95 "MD" -44.559 -5.481 -4.16
96 "MD" -42.487 -8.387 -6.106
97 "MD" -40.765 -10.579 -7.073
98 "MD" -39.745 -13.868 -7.109
99 "MD" -38.805 -16.899 -7.83
100 "MD" -35.918 -19.423 -8.75
101 "MD" -34.833 -22.005 -10.45
102 "MD" -32.191 -24.39 -10.506
103 "MD" -30.773 -28.089 -10.658
104 "MD" -27.743 -30.073 -11.374
105 "MD" -25.253 -32.187 -11.339
106 "MD" -22.591 -34.256 -11.016
107 "MD" -19.645 -35.172 -11.774
108 "MD" -17.023 -36.958 -12.969
109 "MD" -13.853 -39.011 -11.878
110 "MD" -10.491 -38.859 -13.1
111 "MD" -7.291 -41.575 -13.779
112 "MD" -3.553 -41.176 -11.829
113 "MD" -0.624 -41.943 -11.791
114 "MD" 2.313 -41.747 -12.508
115 "MD" 6.313 -43.514 -12.531
116 "MD" 9.445 -42.828 -13.557
117 "MD" 12.911 -42.753 -13.559
118 "MD" 16.085 -41.18 -13.225
119 "MD" 19.424 -40.513 -14.505
120 "MD" 22.51 -38.678 -13.935
121 "MD" 24.933 -36.545 -14.273
122 "MD" 27.874 -34.389 -15.254
123 "MD" 30.8 -32.573 -16.291
124 "MD" 33.203 -30.232 -16.994
125 "MD" 33.532 -26.475 -18.086
126 "MD" 36.387 -25.843 -20.332
127 "MD" 37.769 -23.327 -21.669
128 "MD" 37.307 -18.845 -22.135
129 "MD" 38.434 -15.505 -21.761
130 "MD" 38.178 -12.458 -22.074
131 "MD" 38.301 -9.111 -22.609
132 "MD" 39.747 -5.324 -22.63
133 "MD" 39.913 -2.2 -23.29
134 "MD" 40.158 1.129 -23.207
135 "MD" 40.507 4.559 -24.337
136 "MD" 39.448 7.954 -25.021
137 "MD" 38.045 10.765 -25.057
138 "MD" 36.955 13.691 -25.715
139 "MD" 34.289 16.669 -25.459
140 "MD" 32.294 19.283 -24.886
141 "MD" 32.219 22.771 -24.231
142 "MD" 30.279 25.651 -23.963
143 "MD" 30.696 29.284 -24.535
144 "MD" 29.515 32.208 -25.207
145 "MD" 28.746 35.607 -25.031
146 "MD" 27.156 38.698 -26.55
147 "MD" 26.137 41.493 -26.681
148 "MD" 26.428 45.099 -28.088
149 "MD" 25.119 48.532 -27.744
150 "MD" 23.548 51.146 -29.339
151 "MD" 22.704 53.993 -28.957
152 "MD" 21.273 57.376 -29.062
153 "MD" 21.613 60.365 -29.956
154 "MD" 21.565 63.466 -29.373
155 "MD" 20.911 66.24 -31.125
156 "MD" 21.264 69.446 -31.268
157 "MD" 20.859 72.975 -33.204
158 "MD" 19.412 75.868 -34.694
159 "MD" 19.552 79.396 -35.65
160 "MD" 19.254 82.416 -36.598
161 "MD" 19.685 85.517 -36.998
162 "MD" 18.947 88.57 -37.77
163 "MD" 19.468 92.347 -38.511
164 "MD" 20.375 94.96 -39.626
165 "MD" 22.419 97.984 -40.722
166 "MD" 22.929 101.132 -41.915
167 "MD" 21.371 103.643 -44.422
-19 "MD" 19.122 89.99 32.976
-18 "MD" 17.576 87.291 32.228
-17 "MD" 15.738 84.913 31.54
-16 "MD" 14.476 81.254 30.661
-15 "MD" 13.266 78.399 29.745
-14 "MD" 11.709 75.786 30.496
-13 "MD" 9.306 73.537 29.613
-12 "MD" 7.273 70.931 30.2
-11 "MD" 5.03 68.954 28.534
-10 "MD" 2.296 67.232 28.09
-9 "MD" -0.598 65.724 26.798
-8 "MD" -2.527 62.771 26.056
-7 "MD" -5.246 61.509 24.369
-6 "MD" -7.791 59.131 23.726
-5 "MD" -10.239 55.934 23.947
-4 "MD" -12.512 53.408 24.702
-3 "MD" -14.525 50.75 24.618
-2 "MD" -16.879 48.095 25.291
-1 "MD" -18.585 45.705 23.438
0 "MD" -20.68 43.397 22.724
1 "MD" -23.798 41.415 23.445
2 "MD" -25.949 39.483 22.488
3 "MD" -27.977 36.578 21.851
4 "MD" -29.925 34.189 21.654
5 "MD" -30.662 30.869 22.492
6 "MD" -31.348 27.667 22.878
7 "MD" -32.528 24.377 23.772
8 "MD" -34.217 21.308 23.689
9 "MD" -34.842 18.508 24.808
10 "MD" -34.76 15.13 25.683
11 "MD" -35.568 12.149 24.863
12 "MD" -36.51 8.791 22.686
13 "MD" -38.03 5.981 21.525
14 "MD" -38.369 2.679 20.819
15 "MD" -38.214 -0.814 21.171
16 "MD" -39.311 -3.782 20.634
17 "MD" -40.067 -7.631 20.596
18 "MD" -39.11 -10.728 20.383
19 "MD" -37.835 -13.297 19.933
20 "MD" -37.193 -16.383 20.053
21 "MD" -36.865 -20.323 19.269
22 "MD" -35.667 -23.483 17.943
23 "MD" -33.062 -25.452 16.938
24 "MD" -31.101 -28.201 15.812
25 "MD" -29.277 -30.452 14.893
26 "MD" -26.333 -32.654 16.164
27 "MD" -23.252 -34.2 15.18
28 "MD" -20.651 -35.671 15.121
29 "MD" -18.119 -37.56 14.688
30 "MD" -14.98 -39.407 15.504
31 "MD" -12.762 -41.833 14.946
32 "MD" -10.755 -44.465 14.862
33 "MD" -5.458 -44.507 15.018
34 "MD" -2.443 -43.891 15.51
35 "MD" 1.045 -43.026 15.842
36 "MD" 3.95 -42.086 14.184
37 "MD" 7.383 -42.491 14.458
38 "MD" 10.104 -41.172 13.138
39 "MD" 12.679 -39.281 11.469
40 "MD" 16.251 -38.111 11.523
41 "MD" 19.25 -36.418 11.041
42 "MD" 22.445 -35.71 11.04
43 "MD" 24.761 -33.484 11.683
44 "MD" 26.59 -30.275 11.895
45 "MD" 29.569 -28.31 10.309
46 "MD" 31.072 -25.183 9.599
47 "MD" 33.855 -22.934 9.714
48 "MD" 36.031 -20.955 9.58
49 "MD" 37.699 -18.217 8.776
50 "MD" 38.602 -14.552 9.251
51 "MD" 39.805 -11.702 7.999
52 "MD" 42.105 -9.603 7.352
53 "MD" 43.806 -6.47 6.697
54 "MD" 43.704 -2.782 6.243
55 "MD" 43.268 0.43 6.419
56 "MD" 43.174 3.917 5.81
57 "MD" 41.971 7.104 6.688
58 "MD" 41.727 11.43 5.154
59 "MD" 40.337 14.389 4.952
60 "MD" 38.761 17.064 3.721
61 "MD" 36.337 19.268 4.728
62 "MD" 35.212 22.158 3.14
63 "MD" 33.134 25.526 2.918
64 "MD" 29.88 26.744 2.938
65 "MD" 27.9 29.453 2
66 "MD" 25.16 32.115 1.529
67 "MD" 21.929 33.47 2.597
68 "MD" 19.257 36.097 1.939
69 "MD" 16.169 37.34 1.76
70 "MD" 12.993 37.634 1.758
71 "MD" 9.791 38.235 2.526
72 "MD" 6.386 39.617 2.497
73 "MD" 3.41 39.663 2.224
74 "MD" 0.036 39.902 1.658
75 "MD" -3.301 39.058 0.6
76 "MD" -6.914 39.128 -0.992
77 "MD" -9.761 38.394 0.382
78 "MD" -13.664 38.377 -0.678
79 "MD" -17.106 37.901 -0.892
80 "MD" -20.333 36.354 -0.947
81 "MD" -22.733 34.006 -1.152
82 "MD" -25.873 32.751 -0.014
83 "MD" -29.064 29.81 -1.342
84 "MD" -31.547 28.551 -1.638
85 "MD" -33.94 26.441 -2.453
86 "MD" -36.315 23.811 -2.782
87 "MD" -38.006 20.263 -2.961
88 "MD" -39.285 16.773 -3.184
89 "MD" -40.721 13.743 -2.496
90 "MD" -42.337 10.781 -2.166
91 "MD" -42.968 7.148 -2.178
92 "MD" -42.779 4.22 -3.422
93 "MD" -43.538 1.261 -2.961
94 "MD" -43.267 -1.781 -4.558
95 "MD" -43.573 -5.059 -5.601
96 "MD" -43.508 -7.658 -7.366
97 "MD" -40.807 -10.429 -7.818
98 "MD" -39.429 -13.66 -8.013
99 "MD" -37.709 -16.064 -9.057
100 "MD" -36.252 -19.294 -9.241
101 "MD" -34.601 -21.63 -11.192
102 "MD" -31.88 -23.933 -10.887
103 "MD" -29.894 -26.81 -11.049
104 "MD" -27.797 -29.986 -12.149
105 "MD" -24.387 -31.62 -12.338
106 "MD" -21.496 -33.476 -10.923
107 "MD" -19.326 -35.88 -11.285
108 "MD" -15.881 -38.134 -11.958
109 "MD" -12.562 -38.966 -11.634
110 "MD" -9.508 -40.415 -12.193
111 "MD" -7.073 -41.711 -12.849
112 "MD" -3.229 -40.95 -11.733
113 "MD" -0.026 -42.344 -12.515
114 "MD" 2.723 -43.352 -12.473
115 "MD" 6.672 -44.809 -12.303
116 "MD" 10.341 -43.834 -13.211
117 "MD" 13.959 -43.505 -13.246
118 "MD" 17.219 -42.482 -13.575
119 "MD" 20.359 -41.359 -13.861
120 "MD" 23.749 -40.629 -14.32
121 "MD" 25.811 -37.849 -14.604
122 "MD" 28.104 -35.307 -15.597
123 "MD" 30.91 -33.563 -16.075
124 "MD" 33.409 -31.783 -16.049
125 "MD" 34.595 -29.627 -18.592
126 "MD" 37.889 -27.965 -19.88
127 "MD" 38.057 -24.792 -21.39
128 "MD" 37.315 -20.22 -22.149
129 "MD" 38.957 -17.551 -22.323
130 "MD" 40.011 -14.393 -22.764
131 "MD" 39.429 -11.133 -23.027
132 "MD" 40.698 -7.253 -22.33
133 "MD" 39.811 -3.958 -22.877
134 "MD" 39.963 -0.361 -21.774
135 "MD" 39.362 2.743 -22.099
136 "MD" 39.336 5.963 -23.687
137 "MD" 37.469 9.064 -22.881
138 "MD" 36.274 12.018 -23.78
139 "MD" 33.825 15.709 -23.988
140 "MD" 32.316 18.764 -24.406
141 "MD" 31.802 21.662 -24.519
142 "MD" 29.562 24.788 -24.888
143 "MD" 28.65 28.111 -25.772
144 "MD" 27.541 31.145 -26.356
145 "MD" 26.609 34.506 -26.324
146 "MD" 24.248 36.858 -26.533
147 "MD" 21.849 39.552 -26.036
148 "MD" 21.034 41.982 -27.191
149 "MD" 19.064 45.202 -25.592
150 "MD" 16.607 47.575 -26.538
151 "MD" 13.876 50.175 -26.561
152 "MD" 12.266 52.895 -27.993
153 "MD" 10.587 55.807 -28.266
154 "MD" 10.021 58.837 -29.848
155 "MD" 8.814 61.972 -30.235
156 "MD" 7.39 64.966 -31.603
157 "MD" 4.989 67.118 -32.546
158 "MD" 2.62 69.155 -32.128
159 "MD" 0.439 71.5 -32.561
160 "MD" -1.507 74.244 -31.417
161 "MD" -2.54 77.314 -30.057
162 "MD" -5.796 78.614 -29.231
163 "MD" -7.207 81.615 -28.069
164 "MD" -8.1 84.976 -28.167
165 "MD" -9.788 88.312 -28.047
166 "MD" -13.037 90.372 -27.431
167 "MD" -16.252 91.634 -27.673
-19 "MD" 21.96 87.286 31.894
-18 "MD" 19.833 85.286 30.596
-17 "MD" 17.514 83.09 29.51
-16 "MD" 14.756 80.954 28.758
-15 "MD" 11.577 79.125 28.156
-14 "MD" 7.858 79.474 27.247
-13 "MD" 5.432 77.101 27.209
-12 "MD" 2.904 75.314 25.4
-11 "MD" 0.44 72.716 25.604
-10 "MD" -2.977 71.889 24.678
-9 "MD" -5.906 70.168 23.369
-8 "MD" -8.026 67.252 22.917
-7 "MD" -9.59 64.793 22.409
-6 "MD" -12.058 62.631 21.445
-5 "MD" -14.349 60.242 20.905
-4 "MD" -16.323 56.918 20.89
-3 "MD" -18.614 54.788 21.863
-2 "MD" -20.293 52.205 22.548
-1 "MD" -21.874 49.365 21.153
0 "MD" -23.35 46.629 22.124
1 "MD" -25.843 43.776 21.782
2 "MD" -26.687 40.622 21.097
3 "MD" -27.349 37.573 21.544
4 "MD" -28.998 34.714 20.837
5 "MD" -29.775 31.845 21.641
6 "MD" -30.954 28.241 22.251
7 "MD" -31.57 24.55 23.549
8 "MD" -32.587 21.526 23.601
9 "MD" -34.103 18.68 24.242
10 "MD" -34.41 15.615 25.089
11 "MD" -36.175 12.848 23.992
12 "MD" -36.635 9.891 22.699
13 "MD" -38.147 6.978 21.826
14 "MD" -38.523 3.781 20.378
15 "MD" -39.129 0.308 21.927
16 "MD" -39.182 -2.687 20.955
17 "MD" -39.645 -5.972 20.489
18 "MD" -38.283 -9.15 20.606
19 "MD" -37.255 -12.402 19.625
20 "MD" -37.006 -16.403 18.983
21 "MD" -36.885 -19.788 18.723
22 "MD" -36.625 -23.123 17.698
23 "MD" -33.771 -25.324 17.336
24 "MD" -32.572 -28.549 16.41
25 "MD" -29.141 -29.772 16.087
26 "MD" -26.661 -31.732 17.641
27 "MD" -23.497 -33.246 16.664
28 "MD" -20.291 -35.282 15.189
29 "MD" -18.412 -37.863 14.86
30 "MD" -15.117 -39.747 15.711
31 "MD" -12.863 -41.606 14.879
32 "MD" -10.156 -44.451 14.673
33 "MD" -5.723 -44.301 13.908
34 "MD" -2.676 -43.958 14.33
35 "MD" 0.669 -44.026 13.903
36 "MD" 3.227 -42.378 13.26
37 "MD" 6.657 -41.495 13.437
38 "MD" 10.013 -40.08 12.889
39 "MD" 13.285 -39.071 12.522
40 "MD" 17.187 -37.654 12.292
41 "MD" 19.6 -36.067 11.168
42 "MD" 22.594 -35.333 11.388
43 "MD" 25.163 -32.362 11.976
44 "MD" 27.659 -29.924 11.881
45 "MD" 30.349 -28.309 10.542
46 "MD" 32.004 -24.882 10.12
47 "MD" 34.184 -22.476 10.525
48 "MD" 36.337 -20.297 10.051
49 "MD" 37.562 -17.202 9.809
50 "MD" 39.176 -14.417 9.798
51 "MD" 40.653 -11.492 9.146
52 "MD" 42.212 -8.416 8.991
53 "MD" 43.747 -5.229 7.942
54 "MD" 43.62 -2.045 6.84
55 "MD" 43.642 1.314 6.899
56 "MD" 43.376 4.593 6.167
57 "MD" 42.677 7.816 6.082
58 "MD" 42.865 10.901 5.675
59 "MD" 40.49 15.072 5.05
60 "MD" 39.299 17.696 3.852
61 "MD" 36.645 19.666 4.429
62 "MD" 35.345 22.65 3.985
63 "MD" 33.821 25.899 4.288
64 "MD" 30.735 27.633 4.187
65 "MD" 27.995 29.908 2.93
66 "MD" 25.364 32.45 2.744
67 "MD" 22.162 33.547 3.169
68 "MD" 19.072 35.899 2.995
69 "MD" 16.485 37.151 2.534
70 "MD" 13.229 37.647 1.956
71 "MD" 9.657 37.888 2.649
72 "MD" 6.655 38.56 1.682
73 "MD" 2.994 39.644 2.271
74 "MD" -0.192 39.729 1.198
75 "MD" -3.769 39.23 0.346
76 "MD" -6.088 38.868 -0.584
77 "MD" -9.451 38.397 -0.914
78 "MD" -12.967 37.989 -1.812
79 "MD" -16.344 38.423 -1.7
80 "MD" -18.93 36.869 -2.317
81 "MD" -21.64 33.806 -2.497
82 "MD" -24.647 32.782 -1.601
83 "MD" -27.983 29.838 -2.393
84 "MD" -30.376 27.369 -2.446
85 "MD" -32.635 25.746 -3.204
86 "MD" -35.859 24.307 -3.777
87 "MD" -37.712 19.969 -4.437
88 "MD" -38.982 16.7 -4.1
89 "MD" -40.603 13.998 -3.624
90 "MD" -41.468 11.107 -2.638
91 "MD" -42.507 7.446 -2.939
92 "MD" -42.294 3.856 -4.195
93 "MD" -43.559 0.76 -5.084
94 "MD" -44.776 -2.036 -5.46
95 "MD" -44.616 -5.353 -6.55
96 "MD" -43.548 -8.01 -7.369
97 "MD" -41.432 -10.847 -7.617
98 "MD" -40.129 -13.927 -7.419
99 "MD" -38.653 -16.586 -8.187
100 "MD" -35.974 -18.755 -9.367
101 "MD" -34.851 -21.712 -10.952
102 "MD" -32.348 -24.103 -10.996
103 "MD" -30.287 -27.959 -10.813
104 "MD" -27.321 -30.215 -11.277
105 "MD" -24.276 -31.806 -10.424
106 "MD" -22.227 -33.785 -10.524
107 "MD" -19.805 -35.909 -10.671
108 "MD" -16.684 -37.613 -10.432
109 "MD" -13.247 -38.91 -9.459
110 "MD" -9.644 -38.703 -10.683
111 "MD" -7.128 -40.613 -12.265
112 "MD" -3.564 -40.876 -12.006
113 "MD" -0.098 -41.815 -12.34
114 "MD" 3.127 -41.917 -13.046
115 "MD" 6.373 -43.147 -13.144
116 "MD" 9.395 -42.819 -13.876
117 "MD" 12.685 -42.775 -14.05
118 "MD" 16.063 -41.29 -13.711
119 "MD" 19.308 -40.853 -13.67
120 "MD" 22.715 -40.112 -14.252
121 "MD" 25.197 -36.673 -14.031
122 "MD" 27.43 -34.185 -15.493
123 "MD" 30.152 -32.611 -16.556
124 "MD" 32.859 -30.444 -17.186
125 "MD" 34.697 -28.231 -18.202
126 "MD" 37.155 -26.233 -20.02
127 "MD" 38.009 -23.426 -21.594
128 "MD" 37.291 -19.351 -22.243
129 "MD" 38.284 -15.893 -21.965
130 "MD" 38.257 -12.735 -22.348
131 "MD" 38.53 -10 -22.491
132 "MD" 39.178 -6.225 -22.411
133 "MD" 38.608 -3.019 -22.561
134 "MD" 39.43 0.391 -22.839
135 "MD" 38.698 3.565 -23.69
136 "MD" 39.035 6.734 -24.202
137 "MD" 37.954 10.571 -23.174
138 "MD" 37.226 13.25 -24.302
139 "MD" 34.661 16.697 -24.466
140 "MD" 34.632 20.339 -24.213
141 "MD" 32.894 23.119 -24.758
142 "MD" 31.922 26.338 -23.714
143 "MD" 30.845 29.557 -24.545
144 "MD" 29.087 32.424 -24.795
145 "MD" 27.041 35.099 -25.32
146 "MD" 27.48 38.564 -25.585
147 "MD" 25.169 41.802 -25.415
148 "MD" 24.921 44.605 -26.045
149 "MD" 24.027 47.544 -24.935
150 "MD" 22.669 50.354 -26.003
151 "MD" 22.167 53.681 -25.76
152 "MD" 20.939 57.448 -25.661
153 "MD" 20.897 61.202 -25.518
154 "MD" 20.697 64.719 -26.026
155 "MD" 20.219 67.686 -25.858
156 "MD" 21.187 71.194 -24.396
157 "MD" 20.854 74.836 -24.253
158 "MD" 20.277 77.968 -25.262
159 "MD" 20.845 81.542 -24.517
160 "MD" 21.698 84.338 -24.215
161 "MD" 22.474 87.684 -24.43
162 "MD" 22.812 91.295 -23.618
163 "MD" 24.183 94.129 -23.131
164 "MD" 27.097 96.527 -23.232
165 "MD" 30.135 99.539 -23.67
166 "MD" 32.288 102.102 -24.074
167 "MD" 32.176 105.774 -24.189
-19 "MD" 26.26 80.172 30.022
-18 "MD" 23.53 79.589 28.552
-17 "MD" 20.632 77.79 28.319
-16 "MD" 17.769 76.375 27.668
-15 "MD" 15.303 75.371 26.552
-14 "MD" 11.778 74.941 27.305
-13 "MD" 8.391 73.973 27.011
-12 "MD" 5.8 71.973 26.011
-11 "MD" 2.457 70.631 26.002
-10 "MD" -0.831 69.925 25.257
-9 "MD" -4.19 69.58 24.43
-8 "MD" -6.635 66.408 24.283
-7 "MD" -8.951 64.596 23.755
-6 "MD" -11.342 61.658 24.445
-5 "MD" -12.524 58.585 24.125
-4 "MD" -14.517 55.716 23.57
-3 "MD" -16.857 52.989 23.572
-2 "MD" -19.377 50.915 23.221
-1 "MD" -22.676 48.436 23.086
0 "MD" -25.631 46.117 22.733
1 "MD" -27.022 43.209 22.892
2 "MD" -27.768 39.784 21.191
3 "MD" -29.301 36.982 20.737
4 "MD" -30.809 33.622 20.209
5 "MD" -31.567 30.976 21.586
6 "MD" -32.491 27.707 21.805
7 "MD" -33.542 24.284 23.454
8 "MD" -34.875 21.388 23.583
9 "MD" -36.615 18.701 24.695
10 "MD" -37.191 15.253 25.462
11 "MD" -38.526 12.194 24.661
12 "MD" -39.263 9.483 24.032
13 "MD" -39.375 6.294 22.891
14 "MD" -39.231 3.028 22.007
15 "MD" -39.319 -0.629 22.542
16 "MD" -38.674 -3.842 20.861
17 "MD" -39.671 -7.024 20.863
18 "MD" -38.7 -9.881 20.081
19 "MD" -37.595 -13.234 20.154
20 "MD" -37.629 -17.296 20.204
21 "MD" -37.003 -21.394 20.058
22 "MD" -35.213 -24.091 18.745
23 "MD" -32.508 -25.976 18.547
24 "MD" -30.098 -28.49 16.773
25 "MD" -28.019 -31.066 16.531
26 "MD" -25.695 -32.973 18.305
27 "MD" -22.877 -34.298 17.104
28 "MD" -19.97 -36.779 16.528
29 "MD" -17.442 -38.884 16.18
30 "MD" -15.126 -41.079 14.913
31 "MD" -12.466 -42.636 16.671
32 "MD" -9.682 -45.295 16.317
33 "MD" -4.54 -45.49 16.286
34 "MD" -1.464 -44.535 16.368
35 "MD" 1.779 -44.308 16.135
36 "MD" 4.641 -41.957 15.035
37 "MD" 7.602 -41.583 14.975
38 "MD" 10.828 -41.431 13.531
39 "MD" 13.215 -38.466 12.555
40 "MD" 16.337 -37.429 12.319
41 "MD" 19.278 -35.956 10.932
42 "MD" 22.104 -35.142 11.257
43 "MD" 24.795 -33.132 11.602
44 "MD" 26.798 -30.185 11.601
45 "MD" 29.583 -28.476 9.805
46 "MD" 31.491 -25.367 10.346
47 "MD" 33.672 -23.217 9.652
48 "MD" 35.997 -20.926 9.688
49 "MD" 37.312 -18.052 9.409
50 "MD" 38.439 -14.367 9.592
51 "MD" 39.61 -11.723 8.087
52 "MD" 41.373 -8.849 7.957
53 "MD" 42.608 -6.012 6.235
54 "MD" 43.74 -3.444 4.623
55 "MD" 43.507 0.32 4.945
56 "MD" 42.715 3.498 4.415
57 "MD" 42.269 6.724 5.622
58 "MD" 41.902 10.456 5.182
59 "MD" 40.434 13.457 5.349
60 "MD" 39.561 16.613 4.102
61 "MD" 36.395 19.366 5.542
62 "MD" 35.446 22.789 4.679
63 "MD" 33.286 25.545 4.642
64 "MD" 30.189 27.79 4.104
65 "MD" 28.576 30.062 3.687
66 "MD" 26.124 32.479 2.223
67 "MD" 22.562 33.663 3.009
68 "MD" 19.858 35.672 2.097
69 "MD" 16.957 36.624 1.609
70 "MD" 14.018 37.452 0.583
71 "MD" 10.525 38.215 0.91
72 "MD" 7.165 38.797 0.136
73 "MD" 3.785 39.572 0.563
74 "MD" 0.583 40.288 0.08
75 "MD" -2.665 38.978 -0.042
76 "MD" -5.864 38.314 -0.884
77 "MD" -8.797 38.506 -0.866
78 "MD" -12.201 38.344 -1.843
79 "MD" -15.638 37.562 -1.585
80 "MD" -18.917 36.098 -1.892
81 "MD" -21.977 33.595 -2.556
82 "MD" -24.842 32.666 -1.565
83 "MD" -28.072 31.567 -2.084
84 "MD" -31.098 29.088 -2.645
85 "MD" -33.184 26.324 -3.911
86 "MD" -35.182 24.284 -4.671
87 "MD" -37.237 20.411 -3.364
88 "MD" -38.844 17.427 -4.068
89 "MD" -40.349 14.846 -3.873
90 "MD" -41.903 11.394 -3.272
91 "MD" -42.735 7.857 -3.423
92 "MD" -43.17 4.627 -4.532
93 "MD" -43.483 0.777 -4.134
94 "MD" -43.461 -1.832 -5.884
95 "MD" -43.569 -5.609 -7.176
96 "MD" -43.277 -8.461 -8.733
97 "MD" -41.369 -11.179 -8.988
98 "MD" -40.054 -14.863 -9.183
99 "MD" -37.831 -17.333 -10.792
100 "MD" -36.49 -19.989 -11.852
101 "MD" -34.651 -22.515 -12.434
102 "MD" -32.138 -24.827 -11.509
103 "MD" -30.666 -28.338 -12.109
104 "MD" -28.107 -30.801 -11.656
105 "MD" -25.03 -32.197 -11.251
106 "MD" -22.25 -34.605 -10.709
107 "MD" -19.048 -36.236 -10.757
108 "MD" -16.511 -37.844 -11.852
109 "MD" -12.992 -38.903 -11.445
110 "MD" -9.771 -40.207 -11.922
111 "MD" -6.26 -40.876 -12.212
112 "MD" -3.208 -40.181 -12.593
113 "MD" 0.456 -41.939 -12.962
114 "MD" 3.773 -41.65 -12.991
115 "MD" 7.675 -42.494 -13.09
116 "MD" 10.254 -41.066 -13.609
117 "MD" 14.026 -41.119 -13.886
118 "MD" 16.587 -39.931 -14.076
119 "MD" 19.653 -38.437 -14.591
120 "MD" 23.304 -37.726 -14.643
121 "MD" 25.82 -34.405 -14.751
122 "MD" 28.5 -33.084 -16.586
123 "MD" 31.219 -31.647 -16.81
124 "MD" 33.325 -28.925 -17.261
125 "MD" 36.169 -26.526 -18.265
126 "MD" 38.843 -23.968 -19.199
127 "MD" 38.786 -20.839 -20.856
128 "MD" 39.276 -17.296 -20.784
129 "MD" 38.684 -13.899 -20.463
130 "MD" 39.077 -10.321 -22.051
131 "MD" 40.458 -7.192 -22.253
132 "MD" 39.99 -3.415 -22.374
133 "MD" 39.767 -0.476 -22.193
134 "MD" 39.649 2.783 -22.473
135 "MD" 39.734 5.981 -23.759
136 "MD" 37.825 9.21 -24.357
137 "MD" 36.807 11.991 -25.431
138 "MD" 35.291 14.646 -25.254
139 "MD" 34.667 17.622 -25.827
140 "MD" 33.522 21.112 -25.409
141 "MD" 31.862 23.991 -25.415
142 "MD" 32.655 27.025 -25.571
143 "MD" 33.499 30.272 -24.748
144 "MD" 33.121 33.166 -24.563
145 "MD" 33.292 37.175 -25.891
146 "MD" 32.734 40.726 -27.373
147 "MD" 30.348 43.233 -27.742
148 "MD" 30.694 46.392 -28.967
149 "MD" 30.884 48.889 -30.823
150 "MD" 30.153 51.859 -32.581
151 "MD" 30.643 55.337 -32.308
152 "MD" 31.503 58.457 -33.036
153 "MD" 31.156 61.804 -32.894
154 "MD" 32.028 64.779 -33.778
155 "MD" 32.242 68.507 -33.83
156 "MD" 32.042 71.62 -35.074
157 "MD" 32.165 74.481 -35.83
158 "MD" 30.382 77.692 -36.911
159 "MD" 29.25 81.16 -37.442
160 "MD" 28.107 83.751 -38.626
161 "MD" 26.931 86.277 -38.52
162 "MD" 26.787 89.809 -38.702
163 "MD" 26.584 93.408 -38.658
164 "MD" 27.496 96.944 -38.407
165 "MD" 28.805 100.318 -38.995
166 "MD" 28.74 103.494 -40.069
167 "MD" 27.374 105.802 -41.587
-19 "MD" 20.239 89.66 17.615
-18 "MD" 17.886 87.662 17.952
-17 "MD" 15.982 84.922 17.953
-16 "MD" 13.684 82.577 18.995
-15 "MD" 12.192 79.407 18.254
-14 "MD" 9.711 77.381 18.215
-13 "MD" 7.05 75.613 17.334
-12 "MD" 5.206 72.86 17.819
-11 "MD" 2.457 70.485 18.315
-10 "MD" -0.78 68.018 17.746
-9 "MD" -2.824 65.977 17.338
-8 "MD" -4.505 63.024 17.8
-7 "MD" -6.032 60.818 17.259
-6 "MD" -7.78 58.32 17.996
-5 "MD" -9.135 54.793 18.155
-4 "MD" -11.213 51.924 19.102
-3 "MD" -12.713 49.232 20.47
-2 "MD" -15.944 47.88 21.339
-1 "MD" -19.334 45.858 21.87
0 "MD" -22.047 44.175 22.04
1 "MD" -25.396 42.323 21.422
2 "MD" -27.444 39.354 20.725
3 "MD" -28.08 36.476 21.243
4 "MD" -30.172 33.783 20.61
5 "MD" -30.611 30.5 21.572
6 "MD" -31.703 27.765 21.98
7 "MD" -32.754 24.147 23.615
8 "MD" -34.676 21.518 23.778
9 "MD" -35.48 18.671 24.734
10 "MD" -35.994 15.48 25.171
11 "MD" -36.999 11.91 24.561
12 "MD" -37.524 9.191 24.302
13 "MD" -38.313 5.933 22.872
14 "MD" -38.749 2.747 21.773
15 "MD" -39.432 -0.696 22.956
16 "MD" -39.112 -3.999 21.104
17 "MD" -39.592 -7.595 20.872
18 "MD" -39.359 -10.687 20.43
19 "MD" -37.076 -13.522 20.722
20 "MD" -36.549 -16.83 20.453
21 "MD" -35.636 -19.78 19.675
22 "MD" -34.493 -22.845 18.948
23 "MD" -33.419 -26.252 15.708
24 "MD" -30.697 -27.792 15.598
25 "MD" -28.822 -30.854 14.89
26 "MD" -26.777 -33.187 17.386
27 "MD" -23.841 -34.476 16.01
28 "MD" -20.707 -36.123 14.739
29 "MD" -19.088 -38.662 14.087
30 "MD" -16.252 -41.494 15.061
31 "MD" -13.024 -43.242 15.106
32 "MD" -10.085 -44.807 15.293
33 "MD" -4.808 -45.134 15.325
34 "MD" -1.934 -44.019 15.841
35 "MD" 1.455 -43.282 15.04
36 "MD" 4.069 -41.518 14.367
37 "MD" 7.308 -42.11 14.993
38 "MD" 10.995 -41.503 13.933
39 "MD" 13.322 -38.651 12.22
40 "MD" 16.521 -37.887 12.414
41 "MD" 20.145 -36.414 11.192
42 "MD" 22.818 -35.334 11.99
43 "MD" 25.59 -33.219 11.945
44 "MD" 27.234 -30.456 12.496
45 "MD" 30.37 -28.207 10.612
46 "MD" 31.591 -24.667 10.574
47 "MD" 34.294 -22.725 10.712
48 "MD" 36.835 -20.477 10.852
49 "MD" 37.99 -17.623 10.542
50 "MD" 39.002 -14.065 10.978
51 "MD" 39.863 -11.161 10.611
52 "MD" 40.938 -8.422 10.649
53 "MD" 43.13 -5.737 9.65
54 "MD" 43.362 -2.573 8.02
55 "MD" 42.332 1.019 8.593
56 "MD" 42.705 4.649 7.708
57 "MD" 42.631 7.627 7.445
58 "MD" 42.651 11.579 7.646
59 "MD" 41.231 14.573 6.528
60 "MD" 39.725 17.526 4.291
61 "MD" 37.005 20.156 5.308
62 "MD" 35.742 23.112 4.559
63 "MD" 34.258 26.044 4.087
64 "MD" 31.206 27.849 4.126
65 "MD" 28.365 29.642 3.191
66 "MD" 25.976 31.85 2.429
67 "MD" 22.727 33.563 2.939
68 "MD" 19.834 35.907 2.287
69 "MD" 16.158 36.379 1.65
70 "MD" 13.233 37.733 1.465
71 "MD" 10.013 37.888 1.665
72 "MD" 7.009 38.426 0.479
73 "MD" 3.485 38.683 0.525
74 "MD" 0.375 39.592 -0.358
75 "MD" -3.263 39.218 -1.254
76 "MD" -6.073 38.479 -1.075
77 "MD" -9.295 38.12 -1.012
78 "MD" -12.945 37.364 -2.569
79 "MD" -16.458 38.238 -1.525
80 "MD" -19.059 36.325 -2.215
81 "MD" -22.311 33.677 -2.634
82 "MD" -25.259 32.618 -2.168
83 "MD" -29.353 30.786 -2.286
84 "MD" -31.19 27.988 -2.962
85 "MD" -33.985 25.895 -4.188
86 "MD" -35.95 24.155 -4.128
87 "MD" -37.174 20.52 -4.168
88 "MD" -38.554 17.214 -4.096
89 "MD" -40.418 14.753 -3.226
90 "MD" -41.604 11.413 -2.556
91 "MD" -42.322 8.141 -2.538
92 "MD" -42.574 4.842 -3.354
93 "MD" -43.737 1.82 -4.064
94 "MD" -45.062 -1.222 -4.827
95 "MD" -44.284 -4.328 -6.216
96 "MD" -43.4 -7.375 -8.072
97 "MD" -41.622 -10.146 -8.385
98 "MD" -40.42 -12.714 -8.995
99 "MD" -39.396 -16.081 -8.578
100 "MD" -36.053 -18.368 -8.897
101 "MD" -34.884 -21.528 -10.369
102 "MD" -32.958 -24.315 -10.28
103 "MD" -31.675 -27.947 -10.847
104 "MD" -28.887 -30.446 -11.234
105 "MD" -25.564 -31.78 -10.805
106 "MD" -23.156 -34.459 -10.751
107 "MD" -19.982 -36.876 -11.206
108 "MD" -16.599 -37.792 -10.902
109 "MD" -13.416 -38.864 -10.891
110 "MD" -10.511 -40.303 -11.642
111 "MD" -6.987 -41.209 -11.999
112 "MD" -3.565 -40.397 -10.639
113 "MD" -0.509 -41.322 -11.57
114 "MD" 3.419 -42.252 -11.964
115 "MD" 6.9 -43.093 -12.576
116 "MD" 10.013 -41.903 -12.898
117 "MD" 13.719 -41.672 -13.074
118 "MD" 16.719 -40.284 -13.548
119 "MD" 19.679 -39.523 -14.176
120 "MD" 23.336 -37.705 -13.35
121 "MD" 25.675 -35.016 -14.175
122 "MD" 28.098 -33.818 -16.3
123 "MD" 31.009 -31.425 -16.404
124 "MD" 32.951 -29.081 -17.222
125 "MD" 34.949 -26.256 -18.044
126 "MD" 37.804 -24.458 -20.187
127 "MD" 38.405 -21.633 -20.316
128 "MD" 37.467 -17.341 -20.332
129 "MD" 38.554 -13.773 -20.141
130 "MD" 37.989 -10.233 -22.092
131 "MD" 38.738 -7.281 -22.461
132 "MD" 39.749 -4.205 -23.718
133 "MD" 39.407 -0.987 -23.446
134 "MD" 40.861 3.012 -23.174
135 "MD" 39.942 6.255 -24.631
136 "MD" 39.853 9.051 -25.744
137 "MD" 40.345 12.363 -26.192
138 "MD" 39.088 15.122 -26.568
139 "MD" 37.163 18.646 -26.387
140 "MD" 36.504 21.768 -25.707
141 "MD" 34.966 24.794 -26.96
142 "MD" 34.469 28.351 -26.426
143 "MD" 34.973 32.359 -26.756
144 "MD" 35.25 35.723 -26.182
145 "MD" 33.49 38.161 -27.696
146 "MD" 34.188 41.97 -28.021
147 "MD" 32.45 45.11 -28.648
148 "MD" 33.169 48.578 -29.256
149 "MD" 32.44 51.528 -28.711
150 "MD" 31.968 54.909 -29.925
151 "MD" 31.987 58.242 -29.449
152 "MD" 29.96 61.081 -29.939
153 "MD" 30.666 65.087 -30.56
154 "MD" 30.119 68.171 -30.324
155 "MD" 29.334 70.433 -32.151
156 "MD" 30.001 74.194 -32.584
157 "MD" 28.888 77.217 -33.687
158 "MD" 27.58 80.533 -34.2
159 "MD" 26.779 83.336 -36.293
160 "MD" 26.862 87.207 -35.952
161 "MD" 26.369 90.285 -35.953
162 "MD" 25.002 93.713 -36.241
163 "MD" 24.524 96.396 -36.667
164 "MD" 23.747 99.862 -37.177
165 "MD" 22.972 102.972 -37.739
166 "MD" 21.246 105.701 -38.496
167 "MD" 17.077 108.154 -39.666
-19 "MD" 7.707 97.673 35.079
-18 "MD" 6.825 95.098 32.864
-17 "MD" 6.758 92.128 31.23
-16 "MD" 5.273 89.262 30.203
-15 "MD" 3.696 86.589 29.136
-14 "MD" 1.395 83.944 27.839
-13 "MD" 0.339 80.582 27.867
-12 "MD" -2.46 79.545 26.631
-11 "MD" -4.102 75.939 27.094
-10 "MD" -6.032 73.55 26.325
-9 "MD" -7.402 70.516 24.991
-8 "MD" -9.378 68.521 23.75
-7 "MD" -10.927 65.524 23.73
-6 "MD" -12.014 62.718 22.211
-5 "MD" -13.164 59.984 22.7
-4 "MD" -14.553 56.819 22.142
-3 "MD" -16.246 53.777 22.229
-2 "MD" -19.212 51.375 21.703
-1 "MD" -21.413 48.781 22.235
0 "MD" -24.831 45.997 21.826
1 "MD" -25.896 42.518 21.298
2 "MD" -25.967 39.664 20.781
3 "MD" -27.954 37.082 21.499
4 "MD" -29.801 33.805 21.841
5 "MD" -31.14 30.881 21.812
6 "MD" -31.43 27.261 23.1
7 "MD" -31.843 24.054 24.088
8 "MD" -33.731 21.032 23.885
9 "MD" -34.805 18.423 24.324
10 "MD" -35.898 15.35 23.627
11 "MD" -38.459 11.868 25.04
12 "MD" -39.789 9.04 24.609
13 "MD" -39.653 5.588 23.381
14 "MD" -39.924 2.303 23
15 "MD" -39.255 -1.136 22.862
16 "MD" -38.962 -4.435 21.594
17 "MD" -39.695 -8.005 21.232
18 "MD" -39.875 -11.377 20.281
19 "MD" -38.328 -14.004 18.701
20 "MD" -36.159 -17.234 19.83
21 "MD" -35.365 -20.323 18.638
22 "MD" -34.615 -23.28 17.447
23 "MD" -33.681 -26.153 16.283
24 "MD" -31.398 -29.197 15.179
25 "MD" -28.305 -31.027 15.105
26 "MD" -25.775 -32.869 16.568
27 "MD" -22.993 -34.768 15.966
28 "MD" -20.124 -36.407 15.86
29 "MD" -18.296 -38.993 15.171
30 "MD" -15.42 -41.147 16.016
31 "MD" -12.822 -43.162 15.894
32 "MD" -10.232 -45.403 16.063
33 "MD" -4.59 -44.684 16.561
34 "MD" -1.884 -43.783 16.432
35 "MD" 1.218 -43.884 14.733
36 "MD" 4.364 -42.235 14.333
37 "MD" 7.849 -41.865 13.855
38 "MD" 10.317 -40.262 13.538
39 "MD" 13.26 -39.338 12.821
40 "MD" 17.272 -38.662 12.979
41 "MD" 20.822 -37.44 13.277
42 "MD" 23.188 -35.465 12.653
43 "MD" 25.876 -33.866 12.266
44 "MD" 27.976 -30.829 12.247
45 "MD" 30.428 -28.973 10.615
46 "MD" 31.923 -25.892 10.457
47 "MD" 34.162 -23.731 10.344
48 "MD" 36.129 -20.726 9.729
49 "MD" 37.147 -17.989 9.721
50 "MD" 38.806 -14.308 9.644
51 "MD" 40.365 -11.209 8.348
[truncated: 5,530,064 more chars]
