# Supplementary material for: Histone variant H2A.Z modulates nucleosome dynamics to promote DNA accessibility
Source: Nat Commun. 2023 Feb 11;14:769. doi: 10.1038/s41467-023-36465-5 (PMC9918499; doi:10.1038/s41467-023-36465-5)
Supplement: Supplementary file 4 — Source Data [file 41467_2023_36465_MOESM4_ESM.zip › data/H2AZ_nucleosome_gaping_distance_1.txt]

1 201 24.0266
2 202 23.8133
3 203 22.8821
4 204 25.3481
5 205 25.0163
6 206 25.4424
7 207 26.9128
8 208 27.2532
9 209 26.2301
10 210 24.6469
11 211 26.1915
12 212 25.0737
13 213 25.899
14 214 24.5788
15 215 23.1828
16 216 22.0993
17 217 23.525
18 218 25.564
19 219 23.6393
20 220 23.9854
21 221 22.9916
22 222 25.5399
23 223 24.2575
24 224 25.8221
25 225 25.8398
26 226 23.9014
27 227 24.4979
28 228 23.8488
29 229 24.2067
30 230 26.3514
31 231 23.003
32 232 23.4804
33 233 26.0438
34 234 24.9086
35 235 26.2573
36 236 25.6013
37 237 25.2575
38 238 24.4085
39 239 25.3979
40 240 25.3533
41 241 24.1407
42 242 25.9872
43 243 27.1679
44 244 27.6705
45 245 25.302
46 246 26.8246
47 247 24.9815
48 248 26.7091
49 249 25.7093
50 250 25.6125
51 251 25.7103
52 252 25.7266
53 253 25.2835
54 254 26.1878
55 255 25.0672
56 256 23.2295
57 257 25.6984
58 258 24.4336
59 259 23.9707
60 260 25.4163
61 261 23.5343
62 262 23.7153
63 263 25.7937
64 264 26.945
65 265 25.3239
66 266 23.2822
67 267 25.6
68 268 24.6125
69 269 25.2722
70 270 24.9005
71 271 25.4563
72 272 23.8794
73 273 25.2357
74 274 24.7131
75 275 26.7917
76 276 24.1096
77 277 24.2261
78 278 24.2543
79 279 25.2614
80 280 24.8684
81 281 26.0357
82 282 24.1499
83 283 23.9724
84 284 22.6592
85 285 23.9101
86 286 23.4406
87 287 23.6761
88 288 25.0637
89 289 23.9286
90 290 25.4584
91 291 25.2927
92 292 25.1727
93 293 25.4751
94 294 26.8859
95 295 26.6888
96 296 25.9208
97 297 23.3798
98 298 25.7085
99 299 25.6692
100 300 25.1637
101 301 25.9284
102 302 24.4317
103 303 23.8515
104 304 25.7416
105 305 25.8896
106 306 26.5498
107 307 27.7854
108 308 26.6877
109 309 25.0555
110 310 25.1418
111 311 27.4084
112 312 29.1862
113 313 26.5706
114 314 27.7768
115 315 28.5785
116 316 27.6949
117 317 27.2768
118 318 24.4009
119 319 25.2555
120 320 26.5014
121 321 26.0921
122 322 26.2017
123 323 26.5016
124 324 26.8663
125 325 25.3703
126 326 28.5577
127 327 25.2867
128 328 26.4059
129 329 26.4209
130 330 26.927
131 331 26.3814
132 332 27.1718
133 333 26.8061
134 334 23.7403
135 335 26.4617
136 336 26.8359
137 337 26.6758
138 338 26.276
139 339 27.463
140 340 26.8776
141 341 27.925
142 342 26.8912
143 343 26.9349
144 344 27.9003
145 345 26.1097
146 346 25.1941
147 347 25.5292
148 348 26.3129
149 349 27.0892
150 350 26.8678
151 351 26.4629
152 352 27.857
153 353 26.8847
154 354 28.6203
155 355 25.8577
156 356 28.7426
157 357 26.7629
158 358 26.5155
159 359 24.9995
160 360 27.0553
161 361 25.403
162 362 26.2641
163 363 26.5517
164 364 27.4996
165 365 25.5237
166 366 25.5168
167 367 25.8513
168 368 25.0777
169 369 28.262
170 370 27.3332
171 371 25.4933
172 372 24.236
173 373 25.4631
174 374 25.3839
175 375 27.2632
176 376 27.7275
177 377 27.538
178 378 26.2659
179 379 25.6545
180 380 28.098
181 381 28.1941
182 382 27.5709
183 383 28.2927
184 384 28.3634
185 385 27.7435
186 386 26.8617
187 387 27.8999
188 388 27.2755
189 389 28.8707
190 390 27.4181
191 391 27.5131
192 392 28.1539
193 393 28.1001
194 394 26.9797
195 395 27.884
196 396 27.6712
197 397 27.2611
198 398 27.0193
199 399 27.3667
200 400 27.0037
201 401 27.8904
202 402 29.2596
203 403 28.2242
204 404 28.687
205 405 27.0837
206 406 30.0253
207 407 28.5546
208 408 29.4143
209 409 26.0035
210 410 28.2399
211 411 29.6644
212 412 28.7199
213 413 28.3461
214 414 26.5405
215 415 28.9262
216 416 27.6656
217 417 29.9492
218 418 28.6505
219 419 26.0422
220 420 27.9727
221 421 27.6322
222 422 28.0955
223 423 27.0004
224 424 25.011
225 425 24.2977
226 426 26.9612
227 427 26.8839
228 428 26.6046
229 429 25.5682
230 430 26.9308
231 431 27.7148
232 432 25.8213
233 433 26.5535
234 434 26.6783
235 435 25.8886
236 436 27.6194
237 437 26.0408
238 438 27.6727
239 439 28.3733
240 440 27.7453
241 441 24.587
242 442 25.2268
243 443 25.7433
244 444 26.6488
245 445 26.8476
246 446 25.5816
247 447 27.0476
248 448 26.6136
249 449 25.049
250 450 25.9141
251 451 26.1149
252 452 27.6266
253 453 28.0587
254 454 27.2417
255 455 25.909
256 456 26.51
257 457 25.2057
258 458 26.2382
259 459 26.4007
260 460 26.7835
261 461 27.0893
262 462 27.3003
263 463 27.7732
264 464 27.1886
265 465 25.6322
266 466 26.1371
267 467 25.2987
268 468 24.6813
269 469 28.7082
270 470 26.1571
271 471 26.8737
272 472 27.3767
273 473 26.2981
274 474 26.0926
275 475 28.0439
276 476 27.6275
277 477 27.4256
278 478 25.6159
279 479 29.3595
280 480 26.4159
281 481 30.4013
282 482 29.8274
283 483 26.7435
284 484 27.8625
285 485 31.3157
286 486 27.8826
287 487 28.0321
288 488 28.3408
289 489 28.3704
290 490 26.9736
291 491 28.8342
292 492 27.4147
293 493 28.7068
294 494 27.0782
295 495 27.2418
296 496 27.3213
297 497 28.863
298 498 27.207
299 499 28.4167
300 500 25.4934
301 501 25.6569
302 502 28.0215
303 503 26.334
304 504 28.2843
305 505 27.4767
306 506 28.4073
307 507 26.7668
308 508 28.7334
309 509 27.6855
310 510 28.8146
311 511 26.997
312 512 28.8251
313 513 27.1233
314 514 27.1664
315 515 26.899
316 516 26.5777
317 517 25.2314
318 518 28.2752
319 519 26.4467
320 520 28.553
321 521 27.1618
322 522 28.6603
323 523 26.5618
324 524 28.5072
325 525 27.0534
326 526 26.9457
327 527 26.5332
328 528 27.7626
329 529 26.8302
330 530 26.0853
331 531 25.6096
332 532 26.9221
333 533 26.2819
334 534 26.3791
335 535 24.5145
336 536 28.466
337 537 26.1715
338 538 25.6807
339 539 27.3383
340 540 27.8757
341 541 27.3734
342 542 27.817
343 543 27.0574
344 544 29.5155
345 545 27.079
346 546 28.287
347 547 28.1222
348 548 28.0182
349 549 29.5557
350 550 28.1499
351 551 28.4114
352 552 29.8845
353 553 28.2733
354 554 26.7474
355 555 27.5824
356 556 26.5049
357 557 27.3589
358 558 25.442
359 559 26.4622
360 560 26.074
361 561 28.0996
362 562 28.1626
363 563 29.7135
364 564 28.279
365 565 26.771
366 566 26.7457
367 567 26.8883
368 568 27.8419
369 569 28.4541
370 570 27.3863
371 571 26.297
372 572 27.8688
373 573 27.4833
374 574 26.3294
375 575 28.3618
376 576 28.6883
377 577 32.3401
378 578 32.6918
379 579 31.8702
380 580 31.4761
381 581 30.735
382 582 29.2217
383 583 28.1247
384 584 27.0493
385 585 26.0457
386 586 28.6266
387 587 28.9706
388 588 29.4066
389 589 28.4975
390 590 26.5285
391 591 27.5728
392 592 29.4025
393 593 24.7952
394 594 24.7778
395 595 26.4629
396 596 27.1104
397 597 26.8993
398 598 26.88
399 599 27.1768
400 600 26.9427
401 601 29.3345
402 602 29.0132
403 603 24.5577
404 604 25.4507
405 605 24.0395
406 606 23.221
407 607 25.5075
408 608 25.578
409 609 24.7579
410 610 24.0301
411 611 24.4024
412 612 23.2213
413 613 23.7898
414 614 22.9691
415 615 24.0235
416 616 25.5768
417 617 27.1079
418 618 27.317
419 619 23.868
420 620 25.0817
421 621 27.0577
422 622 28.3163
423 623 23.9401
424 624 24.7758
425 625 23.8443
426 626 24.7595
427 627 23.5773
428 628 22.8943
429 629 24.6463
430 630 25.6624
431 631 25.0108
432 632 24.3089
433 633 24.0868
434 634 23.9329
435 635 24.1182
436 636 24.2736
437 637 24.041
438 638 24.7985
439 639 22.981
440 640 23.2831
441 641 24.5452
442 642 26.0504
443 643 28.4252
444 644 26.2496
445 645 28.0989
446 646 29.0456
447 647 28.1881
448 648 25.5614
449 649 26.4727
450 650 26.7266
451 651 28.5062
452 652 28.3179
453 653 29.5102
454 654 27.7955
455 655 26.0788
456 656 26.7031
457 657 26.0756
458 658 24.1178
459 659 27.1121
460 660 25.9145
461 661 26.8835
462 662 26.2453
463 663 25.4939
464 664 25.2273
465 665 24.9094
466 666 25.394
467 667 23.4989
468 668 23.3041
469 669 22.5488
470 670 24.3897
471 671 22.3565
472 672 24.1123
473 673 26.7133
474 674 26.8446
475 675 27.2566
476 676 26.191
477 677 26.6426
478 678 27.1838
479 679 28.2912
480 680 28.129
481 681 29.9042
482 682 27.5241
483 683 27.0506
484 684 29.7582
485 685 29.2174
486 686 28.4205
487 687 27.1293
488 688 26.1928
489 689 23.3626
490 690 25.2647
491 691 25.0952
492 692 23.2802
493 693 24.7425
494 694 24.6974
495 695 23.7362
496 696 24.8918
497 697 23.8336
498 698 26.5721
499 699 25.7891
500 700 27.7701
501 701 25.9984
502 702 24.9
503 703 24.7388
504 704 26.4935
505 705 28.0175
506 706 25.1975
507 707 26.3419
508 708 26.3485
509 709 25.1385
510 710 25.266
511 711 25.0102
512 712 23.4348
513 713 24.2919
514 714 23.0758
515 715 22.8298
516 716 24.8779
517 717 25.0494
518 718 25.3566
519 719 24.5413
520 720 25.8664
521 721 23.9886
522 722 24.9415
523 723 23.562
524 724 25.4516
525 725 23.966
526 726 24.9184
527 727 27.0318
528 728 27.7522
529 729 27.9926
530 730 27.1889
531 731 26.7062
532 732 26.4176
533 733 26.7714
534 734 27.1062
535 735 28.4165
536 736 26.1425
537 737 24.9253
538 738 23.9646
539 739 24.6509
540 740 26.0941
541 741 27.759
542 742 25.599
543 743 27.0272
544 744 24.2347
545 745 22.6747
546 746 26.0457
547 747 25.688
548 748 25.6581
549 749 25.7641
550 750 30.0704
551 751 26.137
552 752 27.437
553 753 26.3318
554 754 27.9077
555 755 26.0243
556 756 26.2702
557 757 27.9302
558 758 26.7501
559 759 26.4353
560 760 25.8557
561 761 25.188
562 762 25.1998
563 763 24.5685
564 764 24.7464
565 765 25.1208
566 766 24.0828
567 767 24.0212
568 768 24.9858
569 769 23.1956
570 770 25.3839
571 771 25.8961
572 772 25.0115
573 773 23.9857
574 774 23.5904
575 775 22.8168
576 776 22.9303
577 777 26.7344
578 778 26.8351
579 779 25.1684
580 780 26.682
581 781 26.5294
582 782 23.5444
583 783 22.3918
584 784 23.8854
585 785 26.0323
586 786 22.5295
587 787 24.6497
588 788 22.0023
589 789 24.1935
590 790 23.0549
591 791 25.6052
592 792 25.2455
593 793 24.53
594 794 23.851
595 795 25.1651
596 796 23.59
597 797 24.7014
598 798 27.3911
599 799 28.1878
600 800 25.2152
601 801 25.5397
602 802 26.0744
603 803 26.1168
604 804 25.6406
605 805 26.4757
606 806 27.0544
607 807 28.3648
608 808 29.0523
609 809 30.0843
610 810 28.6615
611 811 27.8855
612 812 27.4474
613 813 27.6058
614 814 26.4865
615 815 25.8762
616 816 26.1381
617 817 26.8609
618 818 25.5737
619 819 26.6099
620 820 27.2394
621 821 25.7518
622 822 25.3274
623 823 23.0108
624 824 23.1387
625 825 25.3532
626 826 25.5407
627 827 25.8683
628 828 24.9354
629 829 25.3467
630 830 24.5389
631 831 27.5318
632 832 25.9372
633 833 28.5776
634 834 24.9169
635 835 26.7934
636 836 26.8757
637 837 25.5683
638 838 23.8071
639 839 22.9836
640 840 24.5446
641 841 25.7562
642 842 26.6482
643 843 27.0768
644 844 28.2256
645 845 25.0737
646 846 27.0083
647 847 26.8733
648 848 29.4939
649 849 25.7882
650 850 26.7012
651 851 24.0061
652 852 24.7292
653 853 22.6822
654 854 24.767
655 855 23.6484
656 856 23.7978
657 857 23.7235
658 858 23.3006
659 859 22.2513
660 860 22.3725
661 861 21.2053
662 862 22.4411
663 863 24.6318
664 864 25.4359
665 865 25.8096
666 866 28.0843
667 867 28.3966
668 868 25.6318
669 869 25.2471
670 870 24.8221
671 871 27.061
672 872 25.48
673 873 27.4274
674 874 27.1384
675 875 28.3559
676 876 27.9029
677 877 28.1133
678 878 26.6843
679 879 29.8102
680 880 29.2555
681 881 30.5114
682 882 28.3426
683 883 29.4336
684 884 28.1691
685 885 30.2617
686 886 28.0398
687 887 25.9086
688 888 24.4988
689 889 26.2664
690 890 26.5818
691 891 29.1987
692 892 27.2795
693 893 25.4998
694 894 27.1508
695 895 27.1316
696 896 26.2249
697 897 28.1576
698 898 29.9338
699 899 29.5283
700 900 25.7152
701 901 25.6111
702 902 27.1624
703 903 27.0192
704 904 29.3243
705 905 28.0837
706 906 28.2751
707 907 27.6845
708 908 27.4745
709 909 28.3386
710 910 27.1422
711 911 25.6971
712 912 25.7719
713 913 26.72
714 914 28.7937
715 915 25.2269
716 916 25.7055
717 917 24.8121
718 918 24.29
719 919 26.1226
720 920 26.0065
721 921 26.5241
722 922 24.5013
723 923 24.2824
724 924 23.7787
725 925 24.9373
726 926 26.3171
727 927 23.1922
728 928 24.0359
729 929 23.5184
730 930 24.1524
731 931 23.3522
732 932 25.6219
733 933 24.4359
734 934 23.124
735 935 26.2041
736 936 24.6727
737 937 25.7341
738 938 24.7259
739 939 26.7766
740 940 26.21
741 941 26.1475
742 942 25.2944
743 943 23.1219
744 944 23.5148
745 945 22.6044
746 946 23.3606
747 947 22.2949
748 948 22.4829
749 949 21.411
750 950 21.4881
751 951 23.0219
752 952 22.3556
753 953 23.2619
754 954 21.5726
755 955 24.2647
756 956 24.3153
757 957 21.1005
758 958 20.59
759 959 22.487
760 960 20.9758
761 961 22.4921
762 962 22.5745
763 963 21.2558
764 964 21.2408
765 965 21.4901
766 966 22.1533
767 967 22.2374
768 968 21.6389
769 969 21.3594
770 970 20.5349
771 971 22.0166
772 972 22.8831
773 973 22.4125
774 974 22.0114
775 975 20.6514
776 976 20.9289
777 977 23.195
778 978 22.6015
779 979 23.6017
780 980 23.487
781 981 23.616
782 982 23.867
783 983 22.9884
784 984 23.8282
785 985 23.0024
786 986 25.6416
787 987 23.4538
788 988 24.102
789 989 22.3627
790 990 21.267
791 991 21.1917
792 992 22.6193
793 993 22.7154
794 994 22.6107
795 995 22.2308
796 996 24.4285
797 997 22.7784
798 998 22.3824
799 999 22.1781
800 1000 23.0826
801 1001 23.6768
802 1002 25.6208
803 1003 24.6581
804 1004 24.4941
805 1005 23.6614
806 1006 22.711
807 1007 22.2985
808 1008 24.2395
809 1009 24.6085
810 1010 25.8266
811 1011 23.6201
812 1012 24.8991
813 1013 24.6785
814 1014 23.1265
815 1015 24.4151
816 1016 26.3312
817 1017 25.3974
818 1018 27.1683
819 1019 26.0219
820 1020 27.0257
821 1021 24.5191
822 1022 24.3676
823 1023 24.0961
824 1024 24.1362
825 1025 23.3981
826 1026 23.8742
827 1027 24.5372
828 1028 25.3031
829 1029 23.7183
830 1030 22.7016
831 1031 23.3582
832 1032 22.9573
833 1033 23.8805
834 1034 22.468
835 1035 23.0535
836 1036 24.0207
837 1037 23.6067
838 1038 21.9943
839 1039 22.2324
840 1040 22.1967
841 1041 22.5096
842 1042 20.8088
843 1043 20.7867
844 1044 21.2483
845 1045 22.2956
846 1046 24.0185
847 1047 22.9491
848 1048 23.0153
849 1049 23.8231
850 1050 24.2055
851 1051 22.3271
852 1052 23.8325
853 1053 25.0301
854 1054 22.0363
855 1055 23.6485
856 1056 23.0677
857 1057 24.4927
858 1058 23.9123
859 1059 24.2655
860 1060 24.332
861 1061 22.5881
862 1062 22.7473
863 1063 21.8694
864 1064 23.9303
865 1065 23.6614
866 1066 25.4171
867 1067 25.2361
868 1068 25.4027
869 1069 24.5266
870 1070 23.8806
871 1071 24.0004
872 1072 27.627
873 1073 25.8962
874 1074 26.1127
875 1075 26.1388
876 1076 25.3693
877 1077 24.0361
878 1078 23.8086
879 1079 24.7166
880 1080 25.1469
881 1081 25.252
882 1082 25.9139
883 1083 24.0568
884 1084 25.8412
885 1085 24.5252
886 1086 25.9293
887 1087 25.2864
888 1088 25.1803
889 1089 25.6166
890 1090 26.8948
891 1091 26.8359
892 1092 27.0601
893 1093 24.6789
894 1094 24.6096
895 1095 26.749
896 1096 27.8743
897 1097 26.3571
898 1098 26.9631
899 1099 28.0275
900 1100 27.5938
901 1101 27.653
902 1102 28.413
903 1103 31.0767
904 1104 29.4507
905 1105 27.7229
906 1106 30.511
907 1107 27.8975
908 1108 25.5761
909 1109 28.9783
910 1110 28.2177
911 1111 28.4304
912 1112 26.9175
913 1113 26.2743
914 1114 27.2896
915 1115 25.1164
916 1116 28.9257
917 1117 26.841
918 1118 27.2388
919 1119 28.2431
920 1120 26.8376
921 1121 27.4781
922 1122 28.5946
923 1123 26.8111
924 1124 26.5758
925 1125 24.9503
926 1126 28.6036
927 1127 25.5835
928 1128 28.3161
929 1129 26.4327
930 1130 25.8356
931 1131 26.3726
932 1132 28.2481
933 1133 28.406
934 1134 28.9702
935 1135 24.0148
936 1136 24.6176
937 1137 23.2092
938 1138 24.0464
939 1139 23.7606
940 1140 23.6771
941 1141 26.7577
942 1142 25.4327
943 1143 26.2118
944 1144 24.4284
945 1145 26.0443
946 1146 25.5888
947 1147 28.0586
948 1148 24.4638
949 1149 25.5625
950 1150 26.4718
951 1151 25.6313
952 1152 25.9794
953 1153 27.3687
954 1154 26.0792
955 1155 27.1707
956 1156 25.693
957 1157 22.6327
958 1158 22.7865
959 1159 23.0359
960 1160 23.9805
961 1161 26.2247
962 1162 23.563
963 1163 23.3887
964 1164 25.837
965 1165 27.7361
966 1166 24.9617
967 1167 24.3615
968 1168 26.2183
969 1169 26.3971
970 1170 29.2985
971 1171 26.8999
972 1172 28.0099
973 1173 25.4849
974 1174 27.8959
975 1175 24.7389
976 1176 27.2329
977 1177 27.4746
978 1178 27.0852
979 1179 26.4622
980 1180 25.8115
981 1181 24.773
982 1182 27.054
983 1183 26.2525
984 1184 24.385
985 1185 26.5473
986 1186 27.7319
987 1187 25.4534
988 1188 26.5007
989 1189 26.641
990 1190 25.5049
991 1191 25.4338
992 1192 24.7571
993 1193 24.7434
994 1194 24.422
995 1195 24.71
996 1196 26.6355
997 1197 25.3239
998 1198 27.346
999 1199 26.1133
1000 1200 26.4407
1001 1201 26.1055
1002 1202 27.5088
1003 1203 26.7023
1004 1204 25.9142
1005 1205 26.1074
1006 1206 24.0448
1007 1207 24.7216
1008 1208 23.2324
1009 1209 26.6984
1010 1210 28.9954
1011 1211 26.0328
1012 1212 26.585
1013 1213 26.8458
1014 1214 25.1989
1015 1215 28.0174
1016 1216 26.7373
1017 1217 27.4296
1018 1218 29.2254
1019 1219 30.626
1020 1220 29.002
1021 1221 26.9668
1022 1222 28.3018
1023 1223 26.6161
1024 1224 27.0523
1025 1225 27.3345
1026 1226 27.1453
1027 1227 27.7173
1028 1228 26.9844
1029 1229 26.0787
1030 1230 27.8577
1031 1231 28.7741
1032 1232 26.8561
1033 1233 26.0528
1034 1234 27.1142
1035 1235 24.7649
1036 1236 24.4246
1037 1237 26.3347
1038 1238 27.2882
1039 1239 25.5278
1040 1240 25.5683
1041 1241 26.6721
1042 1242 25.2312
1043 1243 28.3489
1044 1244 26.4475
1045 1245 24.5308
1046 1246 24.8871
1047 1247 27.9355
1048 1248 25.596
1049 1249 27.4559
1050 1250 27.6455
1051 1251 26.1036
1052 1252 27.4204
1053 1253 23.7559
1054 1254 26.7735
1055 1255 24.109
1056 1256 26.5585
1057 1257 24.593
1058 1258 28.6084
1059 1259 26.5291
1060 1260 27.0851
1061 1261 25.5844
1062 1262 24.7778
1063 1263 27.0646
1064 1264 26.8582
1065 1265 25.5406
1066 1266 26.326
1067 1267 24.5779
1068 1268 24.5754
1069 1269 23.8372
1070 1270 26.6603
1071 1271 25.117
1072 1272 26.5863
1073 1273 25.1254
1074 1274 26.0598
1075 1275 25.6588
1076 1276 25.7113
1077 1277 26.2429
1078 1278 25.123
1079 1279 25.7033
1080 1280 25.3207
1081 1281 26.3199
1082 1282 25.2782
1083 1283 26.6328
1084 1284 26.6562
1085 1285 28.4656
1086 1286 26.8797
1087 1287 29.057
1088 1288 27.0682
1089 1289 27.1048
1090 1290 25.0769
1091 1291 29.2645
1092 1292 26.8939
1093 1293 27.6874
1094 1294 26.712
1095 1295 28.5456
1096 1296 30.09
1097 1297 26.6411
1098 1298 30.4913
1099 1299 28.4085
1100 1300 24.8356
1101 1301 27.1358
1102 1302 26.9161
1103 1303 24.1177
1104 1304 24.2736
1105 1305 21.5158
1106 1306 24.2615
1107 1307 21.9575
1108 1308 24.7784
1109 1309 22.6634
1110 1310 23.4156
1111 1311 23.7495
1112 1312 24.1472
1113 1313 23.1528
1114 1314 24.6158
1115 1315 23.7453
1116 1316 23.1809
1117 1317 23.5869
1118 1318 22.8187
1119 1319 25.4527
1120 1320 25.3266
1121 1321 29.1867
1122 1322 25.2841
1123 1323 25.5652
1124 1324 25.2161
1125 1325 27.5874
1126 1326 26.5722
1127 1327 27.6095
1128 1328 28.1329
1129 1329 26.5249
1130 1330 27.7536
1131 1331 25.2274
1132 1332 24.7803
1133 1333 24.4813
1134 1334 24.0098
1135 1335 23.5213
1136 1336 23.8694
1137 1337 25.2754
1138 1338 22.9515
1139 1339 23.6124
1140 1340 25.2937
1141 1341 24.5837
1142 1342 26.5478
1143 1343 25.0221
1144 1344 27.1999
1145 1345 23.5952
1146 1346 24.5052
1147 1347 24.1086
1148 1348 24.9019
1149 1349 23.7972
1150 1350 24.1531
1151 1351 25.8226
1152 1352 24.6958
1153 1353 23.6559
1154 1354 23.9796
1155 1355 23.0512
1156 1356 23.2691
1157 1357 24.3543
1158 1358 24.3312
1159 1359 26.1583
1160 1360 27.4972
1161 1361 27.3014
1162 1362 25.0498
1163 1363 24.126
1164 1364 26.1416
1165 1365 27.2131
1166 1366 25.9627
1167 1367 27.4021
1168 1368 26.0904
1169 1369 26.7667
1170 1370 25.7415
1171 1371 26.1661
1172 1372 23.642
1173 1373 25.6654
1174 1374 24.4378
1175 1375 25.9898
1176 1376 24.664
1177 1377 26.2401
1178 1378 24.5834
1179 1379 23.9146
1180 1380 25.5815
1181 1381 23.8086
1182 1382 24.872
1183 1383 22.8475
1184 1384 23.7503
1185 1385 25.4925
1186 1386 24.1417
1187 1387 23.8253
1188 1388 23.8795
1189 1389 26.7595
1190 1390 27.4867
1191 1391 27.8939
1192 1392 26.6596
1193 1393 27.7297
1194 1394 23.5364
1195 1395 23.8976
1196 1396 22.6376
1197 1397 23.5021
1198 1398 24.5972
1199 1399 24.3854
1200 1400 25.6406
1201 1401 23.5315
1202 1402 24.2229
1203 1403 20.5064
1204 1404 19.8715
1205 1405 22.1711
1206 1406 21.4621
1207 1407 21.4081
1208 1408 21.5306
1209 1409 22.1778
1210 1410 21.6555
1211 1411 23.1855
1212 1412 24.9032
1213 1413 25.2072
1214 1414 23.2636
1215 1415 25.9597
1216 1416 24.7951
1217 1417 25.6569
1218 1418 25.3552
1219 1419 26.0897
1220 1420 22.8723
1221 1421 25.469
1222 1422 24.2451
1223 1423 24.165
1224 1424 24.8508
1225 1425 24.3783
1226 1426 25.2543
1227 1427 25.7946
1228 1428 25.3994
1229 1429 26.7043
1230 1430 24.5916
1231 1431 24.1366
1232 1432 22.61
1233 1433 23.5893
1234 1434 22.5381
1235 1435 22.2578
1236 1436 22.7732
1237 1437 23.2036
1238 1438 22.1668
1239 1439 21.8831
1240 1440 22.572
1241 1441 21.274
1242 1442 20.3017
1243 1443 20.616
1244 1444 20.7019
1245 1445 21.6107
1246 1446 21.6946
1247 1447 23.1951
1248 1448 22.521
1249 1449 23.102
1250 1450 24.1863
1251 1451 23.6072
1252 1452 23.0386
1253 1453 23.908
1254 1454 21.5343
1255 1455 21.6352
1256 1456 19.9493
1257 1457 22.1239
1258 1458 21.1232
1259 1459 22.6787
1260 1460 24.3898
1261 1461 23.6852
1262 1462 23.2113
1263 1463 23.4527
1264 1464 21.6317
1265 1465 23.0093
1266 1466 22.142
1267 1467 22.0356
1268 1468 20.7803
1269 1469 21.1672
1270 1470 21.6616
1271 1471 22.5188
1272 1472 21.0244
1273 1473 20.8389
1274 1474 20.947
1275 1475 20.5567
1276 1476 21.4959
1277 1477 19.8683
1278 1478 21.026
1279 1479 20.6194
1280 1480 22.7534
1281 1481 21.2644
1282 1482 20.8646
1283 1483 21.19
1284 1484 21.5582
1285 1485 21.9113
1286 1486 21.0733
1287 1487 22.9054
1288 1488 22.9474
1289 1489 24.3758
1290 1490 23.1732
1291 1491 23.5047
1292 1492 26.405
1293 1493 24.6258
1294 1494 24.1769
1295 1495 23.9509
1296 1496 24.9331
1297 1497 23.0602
1298 1498 24.8204
1299 1499 23.905
1300 1500 23.1935
1301 1501 22.4334
1302 1502 23.9653
1303 1503 24.0507
1304 1504 23.0394
1305 1505 21.9764
1306 1506 21.8883
1307 1507 22.8693
1308 1508 22.3441
1309 1509 23.5364
1310 1510 24.0552
1311 1511 21.5995
1312 1512 20.5595
1313 1513 21.2464
1314 1514 21.753
1315 1515 21.3982
1316 1516 21.5042
1317 1517 23.048
1318 1518 25.3887
1319 1519 25.1972
1320 1520 27.0296
1321 1521 28.1898
1322 1522 27.6459
1323 1523 27.7698
1324 1524 28.1784
1325 1525 28.16
1326 1526 28.7888
1327 1527 25.478
1328 1528 24.6892
1329 1529 27.1165
1330 1530 28.4681
1331 1531 26.644
1332 1532 27.1622
1333 1533 27.7138
1334 1534 25.9613
1335 1535 25.8777
1336 1536 28.6577
1337 1537 28.8454
1338 1538 29.0879
1339 1539 25.317
1340 1540 24.7535
1341 1541 26.736
1342 1542 28.7914
1343 1543 27.0377
1344 1544 26.8086
1345 1545 26.2385
1346 1546 25.6504
1347 1547 25.1983
1348 1548 27.4234
1349 1549 25.836
1350 1550 24.9557
1351 1551 25.3279
1352 1552 26.3418
1353 1553 23.7031
1354 1554 23.4961
1355 1555 24.1796
1356 1556 24.3808
1357 1557 25.6044
1358 1558 25.228
1359 1559 27.7447
1360 1560 26.3826
1361 1561 27.6155
1362 1562 27.7934
1363 1563 27.353
1364 1564 25.3587
1365 1565 27.1869
1366 1566 27.6282
1367 1567 29.0446
1368 1568 28.8839
1369 1569 27.8904
1370 1570 27.4229
1371 1571 25.6193
1372 1572 26.589
1373 1573 27.5571
1374 1574 25.3658
1375 1575 23.6904
1376 1576 24.6388
1377 1577 24.263
1378 1578 21.8913
1379 1579 22.8274
1380 1580 23.5035
1381 1581 25.1562
1382 1582 25.5116
1383 1583 24.1272
1384 1584 23.6111
1385 1585 24.5687
1386 1586 25.5587
1387 1587 25.5152
1388 1588 27.8297
1389 1589 25.0697
1390 1590 26.9723
1391 1591 25.861
1392 1592 29.685
1393 1593 26.6154
1394 1594 27.4194
1395 1595 26.3651
1396 1596 25.9442
1397 1597 22.1176
1398 1598 22.9213
1399 1599 22.7871
1400 1600 22.0971
1401 1601 22.1909
1402 1602 21.6191
1403 1603 22.0491
1404 1604 21.252
1405 1605 23.0998
1406 1606 21.4495
1407 1607 21.772
1408 1608 22.7062
1409 1609 24.4173
1410 1610 22.5088
1411 1611 24.0473
1412 1612 22.5922
1413 1613 22.6381
1414 1614 21.6069
1415 1615 23.2208
1416 1616 21.6712
1417 1617 18.8426
1418 1618 20.6348
1419 1619 21.6467
1420 1620 20.1284
1421 1621 22.4422
1422 1622 20.1432
1423 1623 21.0979
1424 1624 23.5949
1425 1625 23.1839
1426 1626 21.2329
1427 1627 22.4749
1428 1628 21.4649
1429 1629 24.3405
1430 1630 23.1054
1431 1631 23.3289
1432 1632 22.8735
1433 1633 23.8753
1434 1634 24.0204
1435 1635 23.7444
1436 1636 23.0035
1437 1637 23.9768
1438 1638 23.3962
1439 1639 23.3482
1440 1640 26.2947
1441 1641 24.6681
1442 1642 25.0753
1443 1643 24.0619
1444 1644 20.8365
1445 1645 23.935
1446 1646 22.5751
1447 1647 22.3012
1448 1648 21.6014
1449 1649 22.3048
1450 1650 21.6519
1451 1651 23.2208
1452 1652 23.2415
1453 1653 23.2131
1454 1654 26.528
1455 1655 26.9912
1456 1656 27.139
1457 1657 24.9468
1458 1658 25.5974
1459 1659 26.164
1460 1660 27.4412
1461 1661 24.3034
1462 1662 25.2151
1463 1663 25.4829
1464 1664 25.4299
1465 1665 25.0873
1466 1666 27.3751
1467 1667 29.4616
1468 1668 26.4508
1469 1669 28.7202
1470 1670 29.0356
1471 1671 27.0234
1472 1672 26.2623
1473 1673 28.2772
1474 1674 25.3155
1475 1675 25.0939
1476 1676 25.8255
1477 1677 29.0783
1478 1678 26.7259
1479 1679 30.4434
1480 1680 31.451
1481 1681 29.213
1482 1682 30.6529
1483 1683 28.1476
1484 1684 30.5858
1485 1685 31.5187
1486 1686 27.9662
1487 1687 31.4646
1488 1688 29.8276
1489 1689 29.6901
1490 1690 31.1049
1491 1691 29.8291
1492 1692 28.7341
1493 1693 29.6145
1494 1694 26.4285
1495 1695 30.4231
1496 1696 30.3597
1497 1697 29.503
1498 1698 29.5574
1499 1699 28.4962
1500 1700 28.6036
1501 1701 29.701
1502 1702 27.8005
1503 1703 27.7491
1504 1704 30.1616
1505 1705 30.9225
1506 1706 30.0354
1507 1707 31.0988
1508 1708 30.4209
1509 1709 31.1143
1510 1710 29.7127
1511 1711 33.9834
1512 1712 32.5018
1513 1713 32.7102
1514 1714 31.7322
1515 1715 29.845
1516 1716 29.6135
1517 1717 31.8426
1518 1718 30.3542
1519 1719 27.63
1520 1720 25.6646
1521 1721 26.3953
1522 1722 25.1258
1523 1723 24.1026
1524 1724 26.7764
1525 1725 26.6263
1526 1726 27.2418
1527 1727 28.9125
1528 1728 28.2023
1529 1729 26.715
1530 1730 26.5556
1531 1731 25.159
1532 1732 27.758
1533 1733 26.4873
1534 1734 27.6558
1535 1735 26.4142
1536 1736 27.0738
1537 1737 28.8563
1538 1738 28.1453
1539 1739 30.7729
1540 1740 30.1659
1541 1741 27.9885
1542 1742 30.7723
1543 1743 30.8742
1544 1744 29.3231
1545 1745 26.8579
1546 1746 27.5965
1547 1747 26.4073
1548 1748 28.7853
1549 1749 28.0381
1550 1750 25.6092
1551 1751 26.2897
1552 1752 25.8093
1553 1753 24.4782
1554 1754 26.5411
1555 1755 26.9174
1556 1756 25.8094
1557 1757 28.3155
1558 1758 25.1313
1559 1759 26.9572
1560 1760 27.2995
1561 1761 25.5738
1562 1762 26.3044
1563 1763 27.7387
1564 1764 29.518
1565 1765 27.4733
1566 1766 26.6174
1567 1767 27.7191
1568 1768 26.4378
1569 1769 26.195
1570 1770 27.5471
1571 1771 28.3574
1572 1772 28.1022
1573 1773 30.3265
1574 1774 32.4756
1575 1775 29.0408
1576 1776 28.82
1577 1777 29.2541
1578 1778 28.6965
1579 1779 30.8607
1580 1780 28.6516
1581 1781 28.9856
1582 1782 28.7076
1583 1783 27.3876
1584 1784 28.4696
1585 1785 28.6625
1586 1786 29.8668
1587 1787 30.2839
1588 1788 28.0185
1589 1789 28.9806
1590 1790 28.6862
1591 1791 28.5321
1592 1792 29.0628
1593 1793 30.6322
1594 1794 29.1074
1595 1795 29.7293
1596 1796 28.3732
1597 1797 29.439
1598 1798 28.9738
1599 1799 28.0824
1600 1800 28.8608
1601 1801 30.0776
1602 1802 29.2548
1603 1803 30.3298
1604 1804 30.7039
1605 1805 28.4569
1606 1806 29.3602
1607 1807 27.805
1608 1808 25.9579
1609 1809 30.0535
1610 1810 27.9933
1611 1811 27.8685
1612 1812 26.0991
1613 1813 26.358
1614 1814 24.7162
1615 1815 25.2626
1616 1816 25.8319
1617 1817 23.8955
1618 1818 24.2973
1619 1819 24.8879
1620 1820 25.4697
1621 1821 25.2031
1622 1822 28.1076
1623 1823 28.1996
1624 1824 26.933
1625 1825 27.7148
1626 1826 27.5409
1627 1827 27.5961
1628 1828 29.1891
1629 1829 28.3577
1630 1830 29.8816
1631 1831 27.587
1632 1832 27.9522
1633 1833 28.7287
1634 1834 26.2608
1635 1835 25.5617
1636 1836 23.8113
1637 1837 24.6806
1638 1838 23.9887
1639 1839 24.4306
1640 1840 24.1555
1641 1841 24.5931
1642 1842 24.7997
1643 1843 26.3005
1644 1844 25.7497
1645 1845 26.2183
1646 1846 26.4621
1647 1847 28.4306
1648 1848 28.8018
1649 1849 28.7652
1650 1850 31.2685
1651 1851 30.9018
1652 1852 30.5379
1653 1853 28.9689
1654 1854 28.4477
1655 1855 27.6638
1656 1856 30.7133
1657 1857 30.5415
1658 1858 31.386
1659 1859 30.1882
1660 1860 30.5303
1661 1861 30.9576
1662 1862 30.2122
1663 1863 31.3173
1664 1864 30.986
1665 1865 31.3643
1666 1866 29.4075
1667 1867 29.4719
1668 1868 29.9627
1669 1869 27.0323
1670 1870 28.7241
1671 1871 28.0604
1672 1872 30.4504
1673 1873 33.1703
1674 1874 31.6841
1675 1875 27.5916
1676 1876 27.6317
1677 1877 27.6786
1678 1878 27.6474
1679 1879 26.09
1680 1880 28.0592
1681 1881 28.2325
1682 1882 26.4139
1683 1883 27.8249
1684 1884 27.3682
1685 1885 26.5901
1686 1886 25.9834
1687 1887 27.7103
1688 1888 27.7487
1689 1889 27.8913
1690 1890 27.4925
1691 1891 26.5336
1692 1892 28.1255
1693 1893 30.2854
1694 1894 27.0198
1695 1895 27.5704
1696 1896 25.6769
1697 1897 28.4772
1698 1898 25.7105
1699 1899 26.2112
1700 1900 26.5251
1701 1901 28.4198
1702 1902 25.8686
1703 1903 25.6171
1704 1904 24.9822
1705 1905 26.9259
1706 1906 27.8536
1707 1907 28.3359
1708 1908 27.3616
1709 1909 27.1712
1710 1910 28.2713
1711 1911 24.8619
1712 1912 31.6856
1713 1913 28.9796
1714 1914 30.6235
1715 1915 29.294
1716 1916 26.5678
1717 1917 26.6553
1718 1918 27.3237
1719 1919 25.7657
1720 1920 25.7473
1721 1921 27.2437
1722 1922 26.208
1723 1923 26.9411
1724 1924 28.5859
1725 1925 26.7688
1726 1926 28.1538
1727 1927 29.2109
1728 1928 28.287
1729 1929 26.7243
1730 1930 26.4528
1731 1931 28.1645
1732 1932 28.1411
1733 1933 27.1139
1734 1934 29.5047
1735 1935 28.7278
1736 1936 27.4066
1737 1937 28.8804
1738 1938 26.8004
1739 1939 27.2499
1740 1940 24.9078
1741 1941 26.1324
1742 1942 25.079
1743 1943 27.0676
1744 1944 27.353
1745 1945 26.5703
1746 1946 28.4428
1747 1947 27.3419
1748 1948 29.1092
1749 1949 28.1471
1750 1950 27.7641
1751 1951 27.3433
1752 1952 27.5491
1753 1953 25.7849
1754 1954 27.024
1755 1955 27.457
1756 1956 27.6453
1757 1957 28.3511
1758 1958 27.5649
1759 1959 26.7428
1760 1960 27.6985
1761 1961 27.5408
1762 1962 27.5512
1763 1963 28.5545
1764 1964 29.4776
1765 1965 29.1154
1766 1966 27.9395
1767 1967 27.0485
1768 1968 25.3247
1769 1969 26.2861
1770 1970 27.7826
1771 1971 29.5351
1772 1972 30.2412
1773 1973 29.2547
1774 1974 26.8593
1775 1975 25.971
1776 1976 26.6237
1777 1977 27.8885
1778 1978 27.511
1779 1979 27.1272
1780 1980 25.8177
1781 1981 27.0417
1782 1982 28.2115
1783 1983 27.8397
1784 1984 29.0323
1785 1985 27.7511
1786 1986 26.3483
1787 1987 27.2867
1788 1988 26.2291
1789 1989 26.3058
1790 1990 27.1486
1791 1991 26.3873
1792 1992 27.8618
1793 1993 28.9326
1794 1994 27.3128
1795 1995 28.6696
1796 1996 29.6154
1797 1997 29.4788
1798 1998 28.7763
1799 1999 27.5137
1800 2000 27.8055
1801 2001 32.1432
1802 2002 30.0319
1803 2003 27.7953
1804 2004 26.4621
1805 2005 27.8333
1806 2006 28.2545
1807 2007 31.3618
1808 2008 28.2837
1809 2009 28.7336
1810 2010 25.9488
1811 2011 27.6584
1812 2012 28.6392
1813 2013 27.3095
1814 2014 27.4533
1815 2015 30.2572
1816 2016 27.4928
1817 2017 30.5197
1818 2018 29.3899
1819 2019 25.3562
1820 2020 29.3853
1821 2021 25.2436
1822 2022 25.7862
1823 2023 28.5405
1824 2024 25.5089
1825 2025 26.0478
1826 2026 26.991
1827 2027 26.1056
1828 2028 25.984
1829 2029 25.9265
1830 2030 24.95
1831 2031 25.0899
1832 2032 24.9093
1833 2033 24.2854
1834 2034 25.0473
1835 2035 25.1562
1836 2036 26.6979
1837 2037 27.618
1838 2038 26.0356
1839 2039 26.5095
1840 2040 26.6755
1841 2041 25.6997
1842 2042 24.8804
1843 2043 26.334
1844 2044 27.8021
1845 2045 25.8625
1846 2046 27.4368
1847 2047 26.2461
1848 2048 25.1877
1849 2049 26.3431
1850 2050 27.1258
1851 2051 27.2252
1852 2052 24.4999
1853 2053 24.491
1854 2054 25.1694
1855 2055 27.0977
1856 2056 24.7403
1857 2057 22.4845
1858 2058 23.8933
1859 2059 25.3449
1860 2060 27.1678
1861 2061 28.2274
1862 2062 27.5366
1863 2063 29.8637
1864 2064 28.7633
1865 2065 29.8465
1866 2066 28.1181
1867 2067 29.3546
1868 2068 30.9913
1869 2069 29.8772
1870 2070 30.4985
1871 2071 29.6959
1872 2072 28.8602
1873 2073 27.042
1874 2074 25.5701
1875 2075 26.9052
1876 2076 25.8644
1877 2077 27.6945
1878 2078 24.2838
1879 2079 25.862
1880 2080 25.4183
1881 2081 26.977
1882 2082 25.393
1883 2083 24.9295
1884 2084 26.1274
1885 2085 25.9363
1886 2086 28.5853
1887 2087 29.508
1888 2088 27.9158
1889 2089 27.5314
1890 2090 27.328
1891 2091 26.1828
1892 2092 25.4477
1893 2093 25.0253
1894 2094 25.79
1895 2095 23.9304
1896 2096 26.9955
1897 2097 28.2383
1898 2098 27.928
1899 2099 25.9652
1900 2100 25.7404
1901 2101 27.3514
1902 2102 28.0067
1903 2103 23.0437
1904 2104 25.1287
1905 2105 27.2486
1906 2106 27.7808
1907 2107 29.5379
1908 2108 27.828
1909 2109 27.6361
1910 2110 27.5254
1911 2111 29.009
1912 2112 26.5622
1913 2113 25.4936
1914 2114 24.4299
1915 2115 26.5236
1916 2116 28.6757
1917 2117 28.549
1918 2118 30.0635
1919 2119 30.2539
1920 2120 30.7086
1921 2121 28.4613
1922 2122 28.5759
1923 2123 27.6977
1924 2124 28.3168
1925 2125 30.2219
1926 2126 28.6797
1927 2127 27.6107
1928 2128 28.4088
1929 2129 27.9062
1930 2130 26.9193
1931 2131 27.0804
1932 2132 27.1525
1933 2133 28.1875
1934 2134 27.7744
1935 2135 28.1298
1936 2136 29.781
1937 2137 28.4069
1938 2138 27.1864
1939 2139 27.8671
1940 2140 28.1695
1941 2141 25.8961
1942 2142 25.2432
1943 2143 27.0473
1944 2144 26.2512
1945 2145 28.744
1946 2146 28.043
1947 2147 25.9696
1948 2148 26.7966
1949 2149 29.9545
1950 2150 29.0959
1951 2151 28.2343
1952 2152 26.7187
1953 2153 26.9661
1954 2154 27.2027
1955 2155 28.9625
1956 2156 25.6175
1957 2157 26.4578
1958 2158 27.9515
1959 2159 27.8621
1960 2160 26.6033
1961 2161 28.0809
1962 2162 30.2999
1963 2163 29.1889
1964 2164 30.5519
1965 2165 29.1443
1966 2166 28.6317
1967 2167 28.7446
1968 2168 29.2462
1969 2169 26.7396
1970 2170 27.5884
1971 2171 26.4309
1972 2172 26.719
1973 2173 27.6654
1974 2174 27.3303
1975 2175 29.4378
1976 2176 28.8377
1977 2177 27.5235
1978 2178 26.9795
1979 2179 27.6179
1980 2180 28.2143
1981 2181 27.2744
1982 2182 29.4305
1983 2183 29.3763
1984 2184 31.2487
1985 2185 29.4536
1986 2186 29.3942
1987 2187 28.0736
1988 2188 27.9747
1989 2189 28.0946
1990 2190 27.1209
1991 2191 26.3876
1992 2192 27.0177
1993 2193 26.1319
1994 2194 26.0808
1995 2195 28.9218
1996 2196 25.9585
1997 2197 23.9886
1998 2198 26.7844
1999 2199 26.728
2000 2200 24.388
2001 2201 24.8223
2002 2202 25.1863
2003 2203 25.3636
2004 2204 26.7183
2005 2205 26.4624
2006 2206 26.0593
2007 2207 29.4957
2008 2208 28.4876
2009 2209 27.2651
2010 2210 26.539
2011 2211 27.8406
2012 2212 26.2837
2013 2213 27.8218
2014 2214 28.4284
2015 2215 25.4629
2016 2216 25.3728
2017 2217 25.6515
2018 2218 26.0094
2019 2219 28.1839
2020 2220 26.9527
2021 2221 26.886
2022 2222 26.9962
2023 2223 26.5826
2024 2224 26.5764
2025 2225 27.8379
2026 2226 25.3055
2027 2227 26.6074
2028 2228 27.3069
2029 2229 24.8096
2030 2230 25.6539
2031 2231 23.9506
2032 2232 26.5584
2033 2233 26.2427
2034 2234 25.5007
2035 2235 26.0942
2036 2236 27.8209
2037 2237 26.5331
2038 2238 26.8357
2039 2239 27.1269
2040 2240 28.3622
2041 2241 26.1797
2042 2242 26.8707
2043 2243 28.315
2044 2244 26.7353
2045 2245 28.4948
2046 2246 27.5547
2047 2247 26.8968
2048 2248 25.0315
2049 2249 25.681
2050 2250 26.5162
2051 2251 26.8059
2052 2252 27.9727
2053 2253 28.6418
2054 2254 26.4856
2055 2255 28.0752
2056 2256 30.4922
2057 2257 26.8618
2058 2258 25.903
2059 2259 25.2707
2060 2260 26.6612
2061 2261 25.3407
2062 2262 24.7603
2063 2263 26.4964
2064 2264 26.4512
2065 2265 27.0163
2066 2266 26.0538
2067 2267 24.4833
2068 2268 24.0676
2069 2269 23.44
2070 2270 26.9384
2071 2271 24.5253
2072 2272 24.9338
2073 2273 25.4124
2074 2274 26.8141
2075 2275 25.7407
2076 2276 25.565
2077 2277 26.8256
2078 2278 28.2954
2079 2279 27.4175
2080 2280 24.5178
2081 2281 25.1278
2082 2282 25.0103
2083 2283 24.2249
2084 2284 27.0683
2085 2285 26.5816
2086 2286 26.5305
2087 2287 26.7878
2088 2288 27.0438
2089 2289 24.7325
2090 2290 25.5343
2091 2291 24.5516
2092 2292 25.7583
2093 2293 25.6383
2094 2294 25.2586
2095 2295 26.3858
2096 2296 25.2062
2097 2297 24.5391
2098 2298 25.5187
2099 2299 23.8544
2100 2300 24.0659
2101 2301 24.9394
2102 2302 24.6195
2103 2303 24.4113
2104 2304 25.5708
2105 2305 24.2737
2106 2306 24.9939
2107 2307 25.9168
2108 2308 25.547
2109 2309 25.5157
2110 2310 26.4441
2111 2311 24.7713
2112 2312 24.0934
2113 2313 25.6946
2114 2314 27.4924
2115 2315 26.6543
2116 2316 25.4996
2117 2317 25.9306
2118 2318 25.7743
2119 2319 26.4452
2120 2320 23.6792
2121 2321 25.4338
2122 2322 25.2346
2123 2323 25.5089
2124 2324 26.9886
2125 2325 26.3159
2126 2326 28.5447
2127 2327 25.9838
2128 2328 25.3291
2129 2329 24.5352
2130 2330 24.9249
2131 2331 25.5958
2132 2332 25.4711
2133 2333 25.3298
2134 2334 24.5676
2135 2335 22.4354
2136 2336 24.4465
2137 2337 24.6603
2138 2338 25.3897
2139 2339 25.3578
2140 2340 25.8241
2141 2341 27.0666
2142 2342 25.0536
2143 2343 27.0602
2144 2344 27.4974
2145 2345 29.24
2146 2346 29.2579
2147 2347 27.91
2148 2348 27.8686
2149 2349 27.7616
2150 2350 26.0214
2151 2351 27.5957
2152 2352 27.2429
2153 2353 28.3067
2154 2354 28.6948
2155 2355 28.3129
2156 2356 26.1389
2157 2357 27.2708
2158 2358 26.668
2159 2359 27.7682
2160 2360 25.2003
2161 2361 25.8394
2162 2362 24.2016
2163 2363 27.3154
2164 2364 25.6176
2165 2365 25.5586
2166 2366 25.2465
2167 2367 26.4046
2168 2368 26.74
2169 2369 26.9081
2170 2370 28.0663
2171 2371 28.9956
2172 2372 27.8084
2173 2373 25.9983
2174 2374 25.9898
2175 2375 26.5533
2176 2376 28.2325
2177 2377 27.3785
2178 2378 27.2291
2179 2379 25.4972
2180 2380 25.0719
2181 2381 25.2422
2182 2382 25.839
2183 2383 26.648
2184 2384 28.5295
2185 2385 27.7388
2186 2386 27.7341
2187 2387 26.9836
2188 2388 25.4313
2189 2389 28.8872
2190 2390 26.6119
2191 2391 28.1239
2192 2392 27.3912
2193 2393 27.9475
2194 2394 26.8148
2195 2395 28.4645
2196 2396 27.8067
2197 2397 28.9601
2198 2398 26.5578
2199 2399 28.0106
2200 2400 25.3429
2201 2401 26.2995
2202 2402 26.0546
2203 2403 26.8166
2204 2404 27.3368
2205 2405 28.9329
2206 2406 27.4832
2207 2407 27.6739
2208 2408 27.2132
2209 2409 30.1755
2210 2410 28.8605
2211 2411 27.0277
2212 2412 26.4664
2213 2413 25.0306
2214 2414 25.5069
2215 2415 26.0033
2216 2416 26.3772
2217 2417 25.3692
2218 2418 26.8364
2219 2419 25.78
2220 2420 26.4435
2221 2421 26.4849
2222 2422 28.009
2223 2423 26.9251
2224 2424 27.315
2225 2425 26.596
2226 2426 28.16
2227 2427 28.2052
2228 2428 28.5656
2229 2429 29.101
2230 2430 27.4147
2231 2431 26.7553
2232 2432 27.7849
2233 2433 29.5518
2234 2434 27.5918
2235 2435 29.1472
2236 2436 27.9561
2237 2437 27.6514
2238 2438 28.8437
2239 2439 26.8855
2240 2440 27.8828
2241 2441 27.7226
2242 2442 29.4485
2243 2443 29.0622
2244 2444 28.3573
2245 2445 29.0821
2246 2446 29.3125
2247 2447 27.9552
2248 2448 27.5093
2249 2449 29.1842
2250 2450 30.3824
2251 2451 29.0509
2252 2452 28.3035
2253 2453 28.0561
2254 2454 27.2071
2255 2455 26.207
2256 2456 27.2101
2257 2457 25.9864
2258 2458 24.7009
2259 2459 25.7683
2260 2460 28.6898
2261 2461 27.3843
2262 2462 29.359
2263 2463 28.8164
2264 2464 29.4473
2265 2465 27.644
2266 2466 27.9246
2267 2467 28.4173
2268 2468 26.8657
2269 2469 27.8291
2270 2470 29.3476
2271 2471 30.0587
2272 2472 28.3191
2273 2473 28.0417
2274 2474 28.2908
2275 2475 30.1114
2276 2476 28.163
2277 2477 29.6794
2278 2478 28.6897
2279 2479 27.7123
2280 2480 29.5237
2281 2481 27.7444
2282 2482 28.5852
2283 2483 26.5764
2284 2484 24.9348
2285 2485 25.6357
2286 2486 27.7897
2287 2487 26.5331
2288 2488 26.9114
2289 2489 24.6476
2290 2490 24.5059
2291 2491 24.7918
2292 2492 25.4428
2293 2493 26.8088
2294 2494 26.7306
2295 2495 27.1269
2296 2496 27.2534
2297 2497 28.6903
2298 2498 29.7315
2299 2499 28.0594
2300 2500 29.383
2301 2501 26.4897
2302 2502 28.3001
2303 2503 29.3082
2304 2504 26.7993
2305 2505 27.4588
2306 2506 26.9825
2307 2507 27.2411
2308 2508 28.3485
2309 2509 27.6844
2310 2510 29.1928
2311 2511 30.0955
2312 2512 30.3631
2313 2513 28.8714
2314 2514 27.2881
2315 2515 27.1802
2316 2516 27.3565
2317 2517 26.4484
2318 2518 26.3841
2319 2519 25.9107
2320 2520 24.9313
2321 2521 26.3743
2322 2522 28.5265
2323 2523 27.2165
2324 2524 30.2536
2325 2525 31.3222
2326 2526 29.8112
2327 2527 28.8428
2328 2528 29.629
2329 2529 29.1232
2330 2530 28.5411
2331 2531 31.1868
2332 2532 28.436
2333 2533 30.0816
2334 2534 27.6472
2335 2535 30.8167
2336 2536 29.3776
2337 2537 30.6466
2338 2538 31.1031
2339 2539 27.7731
2340 2540 30.1324
2341 2541 27.868
2342 2542 29.9489
2343 2543 32.4015
2344 2544 30.3571
2345 2545 30.5012
2346 2546 28.9207
2347 2547 27.7961
2348 2548 26.5079
2349 2549 28.4194
2350 2550 25.6864
2351 2551 28.9767
2352 2552 26.9164
2353 2553 26.739
2354 2554 27.5864
2355 2555 28.3327
2356 2556 26.8671
2357 2557 24.3687
2358 2558 26.7877
2359 2559 28.4238
2360 2560 27.5629
2361 2561 28.6478
2362 2562 26.1694
2363 2563 28.3613
2364 2564 29.3508
2365 2565 27.1416
2366 2566 29.5742
2367 2567 29.1323
2368 2568 28.054
2369 2569 30.1305
2370 2570 28.717
2371 2571 28.3127
2372 2572 30.2828
2373 2573 31.4832
2374 2574 28.9872
2375 2575 28.6855
2376 2576 29.0034
2377 2577 27.8332
2378 2578 26.8285
2379 2579 29.3856
2380 2580 29.2812
2381 2581 28.3805
2382 2582 26.7718
2383 2583 28.6309
2384 2584 27.5807
2385 2585 29.5991
2386 2586 27.7151
2387 2587 27.9175
2388 2588 25.1637
2389 2589 26.329
2390 2590 27.0105
2391 2591 28.1958
2392 2592 27.9588
2393 2593 26.4602
2394 2594 26.894
2395 2595 29.7908
2396 2596 26.8072
2397 2597 27.9284
2398 2598 27.4089
2399 2599 28.2676
2400 2600 27.5936
2401 2601 27.6461
2402 2602 27.9034
2403 2603 28.6471
2404 2604 30.327
2405 2605 25.7722
2406 2606 26.0884
2407 2607 28.1333
2408 2608 28.24
2409 2609 26.8448
2410 2610 25.5421
2411 2611 27.5417
2412 2612 28.3319
2413 2613 27.4039
2414 2614 25.203
2415 2615 27.5687
2416 2616 28.9591
2417 2617 27.5627
2418 2618 26.3086
2419 2619 28.2447
2420 2620 27.7824
2421 2621 27.5223
2422 2622 26.673
2423 2623 26.903
2424 2624 28.0669
2425 2625 24.8886
2426 2626 26.3608
2427 2627 27.1278
2428 2628 24.8833
2429 2629 26.2425
2430 2630 27.0812
2431 2631 25.2514
2432 2632 26.3383
2433 2633 26.3402
2434 2634 28.3132
2435 2635 27.3351
2436 2636 27.7715
2437 2637 26.7779
2438 2638 26.4191
2439 2639 26.2395
2440 2640 28.8111
2441 2641 26.749
2442 2642 27.1382
2443 2643 28.3472
2444 2644 27.9742
2445 2645 28.4376
2446 2646 28.2143
2447 2647 25.2386
2448 2648 23.8927
2449 2649 25.816
2450 2650 26.5524
2451 2651 28.978
2452 2652 30.1762
2453 2653 28.6937
2454 2654 25.9286
2455 2655 27.0186
2456 2656 27.4299
2457 2657 24.4783
2458 2658 27.9668
2459 2659 26.049
2460 2660 23.847
2461 2661 24.1654
2462 2662 26.7723
2463 2663 27.5822
2464 2664 26.9192
2465 2665 27.6299
2466 2666 27.6188
2467 2667 27.4832
2468 2668 27.5033
2469 2669 25.9618
2470 2670 27.7925
2471 2671 28.8551
2472 2672 27.6718
2473 2673 29.2545
2474 2674 30.0042
2475 2675 31.5949
2476 2676 30.1265
2477 2677 30.7849
2478 2678 28.3377
2479 2679 30.9035
2480 2680 29.1816
2481 2681 28.5396
2482 2682 29.9047
2483 2683 33.1024
2484 2684 31.1093
2485 2685 30.0246
2486 2686 29.2663
2487 2687 32.6921
2488 2688 29.5247
2489 2689 29.2935
2490 2690 28.8542
2491 2691 27.7918
2492 2692 27.0362
2493 2693 28.812
2494 2694 27.9107
2495 2695 30.2285
2496 2696 32.4455
2497 2697 30.2509
2498 2698 31.1174
2499 2699 31.5688
2500 2700 31.1258
2501 2701 31.5195
2502 2702 30.2712
2503 2703 30.9717
2504 2704 30.1392
2505 2705 29.3699
2506 2706 29.4181
2507 2707 30.8468
2508 2708 30.5392
2509 2709 30.7176
2510 2710 31.2522
2511 2711 30.0527
2512 2712 29.7294
2513 2713 28.4339
2514 2714 29.553
2515 2715 28.5155
2516 2716 28.0747
2517 2717 28.1375
2518 2718 29.9519
2519 2719 31.489
2520 2720 27.7214
2521 2721 28.2164
2522 2722 27.7028
2523 2723 30.3777
2524 2724 28.8289
2525 2725 30.6629
2526 2726 30.2451
2527 2727 28.1718
2528 2728 26.6292
2529 2729 28.5913
2530 2730 26.6006
2531 2731 26.6613
2532 2732 27.9554
2533 2733 28.9926
2534 2734 28.1745
2535 2735 27.4916
2536 2736 25.9949
2537 2737 26.5498
2538 2738 31.7032
2539 2739 29.5095
2540 2740 30.5463
2541 2741 28.3819
2542 2742 30.4621
2543 2743 28.0743
2544 2744 25.5682
2545 2745 25.2829
2546 2746 26.4617
2547 2747 23.2926
2548 2748 25.0426
2549 2749 24.7614
2550 2750 25.5123
2551 2751 26.7271
2552 2752 25.7331
2553 2753 27.6873
2554 2754 27.7992
2555 2755 27.8435
2556 2756 28.2044
2557 2757 27.1292
2558 2758 27.7593
2559 2759 29.6897
2560 2760 29.9824
2561 2761 27.9755
2562 2762 27.4254
2563 2763 27.3762
2564 2764 26.6504
2565 2765 26.1345
2566 2766 27.5785
2567 2767 27.8862
2568 2768 27.3476
2569 2769 26.5233
2570 2770 27.2343
2571 2771 29.1671
2572 2772 25.7745
2573 2773 26.104
2574 2774 23.0985
2575 2775 23.4867
2576 2776 25.2391
2577 2777 24.6509
2578 2778 24.8915
2579 2779 26.9034
2580 2780 27.3397
2581 2781 25.0425
2582 2782 26.2656
2583 2783 24.7472
2584 2784 26.0856
2585 2785 26.8333
2586 2786 25.3872
2587 2787 28.2349
2588 2788 27.1419
2589 2789 24.9218
2590 2790 28.0744
2591 2791 25.3745
2592 2792 28.5104
2593 2793 26.258
2594 2794 26.2151
2595 2795 27.7554
2596 2796 27.9654
2597 2797 29.0068
2598 2798 28.2293
2599 2799 26.0529
2600 2800 27.8914
2601 2801 27.7842
2602 2802 25.6919
2603 2803 28.3973
2604 2804 28.2775
2605 2805 27.2485
2606 2806 26.7527
2607 2807 25.755
2608 2808 24.7748
2609 2809 24.0158
2610 2810 24.2553
2611 2811 23.773
2612 2812 25.8752
2613 2813 26.7288
2614 2814 27.3502
2615 2815 27.4594
2616 2816 27.9385
2617 2817 29.1041
2618 2818 27.7138
2619 2819 31.2621
2620 2820 29.4214
2621 2821 28.6295
2622 2822 27.1795
2623 2823 27.2724
2624 2824 27.0113
2625 2825 25.1629
2626 2826 24.6915
2627 2827 28.8614
2628 2828 25.9005
2629 2829 28.3067
2630 2830 28.9314
2631 2831 29.0112
2632 2832 29.728
2633 2833 28.21
2634 2834 30.2352
2635 2835 29.8596
2636 2836 31.7298
2637 2837 30.5944
2638 2838 30.3603
2639 2839 30.9062
2640 2840 29.0625
2641 2841 28.2696
2642 2842 28.2794
2643 2843 27.4509
2644 2844 29.2401
2645 2845 28.3898
2646 2846 27.6049
2647 2847 28.824
2648 2848 27.0855
2649 2849 26.1396
2650 2850 26.8462
2651 2851 28.5896
2652 2852 28.5937
2653 2853 27.8374
2654 2854 26.9184
2655 2855 27.8064
2656 2856 28.2844
2657 2857 27.4735
2658 2858 28.1217
2659 2859 27.0316
2660 2860 27.8952
2661 2861 27.2655
2662 2862 28.4157
2663 2863 26.8176
2664 2864 30.5738
2665 2865 26.6811
2666 2866 26.8559
2667 2867 28.2546
2668 2868 27.3587
2669 2869 27.8678
2670 2870 25.9886
2671 2871 27.1155
2672 2872 27.4234
2673 2873 28.2984
2674 2874 30.0491
2675 2875 28.3328
2676 2876 29.1158
2677 2877 26.6236
2678 2878 28.3293
2679 2879 28.7606
2680 2880 26.5067
2681 2881 29.6293
2682 2882 26.5471
2683 2883 29.2247
2684 2884 25.9488
2685 2885 24.7145
2686 2886 25.4346
2687 2887 25.8196
2688 2888 27.6926
2689 2889 24.7347
2690 2890 23.2441
2691 2891 24.1395
2692 2892 23.7802
2693 2893 26.3131
2694 2894 23.9991
2695 2895 26.1688
2696 2896 28.7026
2697 2897 25.9235
2698 2898 26.3653
2699 2899 27.229
2700 2900 25.2518
2701 2901 26.8695
2702 2902 25.8257
2703 2903 25.7648
2704 2904 25.2893
2705 2905 25.3126
2706 2906 26.5397
2707 2907 24.0469
2708 2908 25.1472
2709 2909 25.6016
2710 2910 25.2602
2711 2911 26.8825
2712 2912 25.179
2713 2913 26.96
2714 2914 26.663
2715 2915 29.5732
2716 2916 30.9571
2717 2917 30.246
2718 2918 28.9136
2719 2919 28.8884
2720 2920 28.1657
2721 2921 31.232
2722 2922 29.6361
2723 2923 28.1901
2724 2924 29.2766
2725 2925 27.4832
2726 2926 28.3491
2727 2927 27.0929
2728 2928 27.3694
2729 2929 27.5749
2730 2930 28.4587
2731 2931 27.0074
2732 2932 27.892
2733 2933 27.5349
2734 2934 28.2943
2735 2935 26.7783
2736 2936 25.0552
2737 2937 28.7569
2738 2938 27.9241
2739 2939 29.7867
2740 2940 27.5648
2741 2941 28.9448
2742 2942 28.3685
2743 2943 29.396
2744 2944 28.2634
2745 2945 31.1983
2746 2946 31.0101
2747 2947 28.9894
2748 2948 30.9435
2749 2949 30.1868
2750 2950 31.2108
2751 2951 28.2523
2752 2952 29.2013
2753 2953 28.7387
2754 2954 31.3379
2755 2955 29.0333
2756 2956 30.0544
2757 2957 27.5377
2758 2958 28.3776
2759 2959 30.603
2760 2960 29.8938
2761 2961 30.5839
2762 2962 26.8406
2763 2963 28.6686
2764 2964 29.5101
2765 2965 29.1372
2766 2966 31.1038
2767 2967 29.2833
2768 2968 28.3775
2769 2969 27.5205
2770 2970 26.8772
2771 2971 30.0997
2772 2972 27.6771
2773 2973 26.1279
2774 2974 29.1997
2775 2975 27.6601
2776 2976 29.6538
2777 2977 27.9079
2778 2978 29.5324
2779 2979 28.2403
2780 2980 26.4895
2781 2981 28.9856
2782 2982 26.5073
2783 2983 25.4998
2784 2984 26.1455
2785 2985 28.0215
2786 2986 26.0135
2787 2987 26.8804
2788 2988 28.9672
2789 2989 30.6923
2790 2990 30.8591
2791 2991 32.4994
2792 2992 29.8369
2793 2993 30.9474
2794 2994 26.5122
2795 2995 25.9117
2796 2996 27.7549
2797 2997 27.5679
2798 2998 26.8803
2799 2999 27.4688
2800 3000 28.1534
2801 3001 28.3901
2802 3002 28.4888
2803 3003 28.7489
2804 3004 29.2185
2805 3005 25.1141
2806 3006 28.2341
2807 3007 27.6797
2808 3008 28.8636
2809 3009 26.3236
2810 3010 26.0144
2811 3011 26.4742
2812 3012 27.3809
2813 3013 28.436
2814 3014 30.2746
2815 3015 26.7046
2816 3016 27.5325
2817 3017 29.51
2818 3018 28.7027
2819 3019 25.8672
2820 3020 26.0962
2821 3021 26.6184
2822 3022 26.3921
2823 3023 25.3139
2824 3024 25.3331
2825 3025 25.603
2826 3026 25.7331
2827 3027 25.6466
2828 3028 26.8711
2829 3029 26.0882
2830 3030 25.7357
2831 3031 25.2951
2832 3032 26.7135
2833 3033 26.7076
2834 3034 26.9718
2835 3035 25.6518
2836 3036 25.5782
2837 3037 26.3672
2838 3038 26.1629
2839 3039 25.9368
2840 3040 25.4036
2841 3041 26.7665
2842 3042 28.0416
2843 3043 25.4765
2844 3044 24.3286
2845 3045 26.691
2846 3046 26.7912
2847 3047 25.822
2848 3048 25.6524
2849 3049 25.1052
2850 3050 25.5338
2851 3051 26.054
2852 3052 25.1476
2853 3053 25.699
2854 3054 26.6018
2855 3055 25.65
2856 3056 26.1781
2857 3057 26.4604
2858 3058 27.0646
2859 3059 29.7202
2860 3060 26.9223
2861 3061 25.468
2862 3062 25.4879
2863 3063 25.3827
2864 3064 25.3641
2865 3065 24.798
2866 3066 24.7433
2867 3067 27.6977
2868 3068 28.7509
2869 3069 25.7608
2870 3070 27.5085
2871 3071 26.4372
2872 3072 26.9467
2873 3073 26.6923
2874 3074 28.5861
2875 3075 27.5321
2876 3076 29.5248
2877 3077 27.8263
2878 3078 28.164
2879 3079 26.4688
2880 3080 25.856
2881 3081 26.7108
2882 3082 28.2443
2883 3083 27.7854
2884 3084 27.9055
2885 3085 25.7196
2886 3086 26.3045
2887 3087 27.6394
2888 3088 27.2523
2889 3089 29.3358
2890 3090 27.9988
2891 3091 29.1284
2892 3092 27.0457
2893 3093 27.4199
2894 3094 28.7279
2895 3095 28.8331
2896 3096 26.5262
2897 3097 25.4891
2898 3098 26.41
2899 3099 27.0526
2900 3100 27.0656
2901 3101 25.9784
2902 3102 25.5739
2903 3103 27.4761
2904 3104 25.2391
2905 3105 24.8033
2906 3106 26.4694
2907 3107 24.5589
2908 3108 25.913
2909 3109 23.8886
2910 3110 23.5305
2911 3111 24.9307
2912 3112 26.9683
2913 3113 27.4061
2914 3114 26.628
2915 3115 27.5114
2916 3116 28.4326
2917 3117 24.7678
2918 3118 26.0274
2919 3119 28.0503
2920 3120 27.238
2921 3121 30.1863
2922 3122 30.7163
2923 3123 28.9344
2924 3124 29.6587
2925 3125 30.1385
2926 3126 31.4466
2927 3127 31.9167
2928 3128 30.022
2929 3129 26.3883
2930 3130 28.4196
2931 3131 26.2622
2932 3132 29.2963
2933 3133 29.1346
2934 3134 30.789
2935 3135 31.2085
2936 3136 30.2723
2937 3137 30.4082
2938 3138 30.8097
2939 3139 29.8776
2940 3140 27.6297
2941 3141 27.6422
2942 3142 27.2056
2943 3143 27.9398
2944 3144 27.3641
2945 3145 27.4661
2946 3146 27.2743
2947 3147 25.8225
2948 3148 27.6112
2949 3149 27.0668
2950 3150 25.7984
2951 3151 29.939
2952 3152 31.0008
2953 3153 27.9701
2954 3154 31.1135
2955 3155 29.1038
2956 3156 29.2277
2957 3157 27.0978
2958 3158 27.5711
2959 3159 30.0959
2960 3160 28.0414
2961 3161 28.9911
2962 3162 27.1625
2963 3163 29.8121
2964 3164 29.5066
2965 3165 30.9544
2966 3166 30.2166
2967 3167 29.4853
2968 3168 31.1821
2969 3169 31.8055
2970 3170 29.1002
2971 3171 26.3845
2972 3172 26.6203
2973 3173 24.6593
2974 3174 27.4683
2975 3175 31.3403
2976 3176 28.3015
2977 3177 28.7588
2978 3178 29.3596
2979 3179 31.1965
2980 3180 30.4113
2981 3181 29.7137
2982 3182 31.7204
2983 3183 30.9214
2984 3184 31.5679
2985 3185 32.9676
2986 3186 31.2044
2987 3187 32.6285
2988 3188 30.1047
2989 3189 31.9242
2990 3190 29.0165
2991 3191 28.0227
2992 3192 28.2453
2993 3193 28.402
2994 3194 29.3256
2995 3195 29.8459
2996 3196 26.8278
2997 3197 30.5712
2998 3198 31.5105
2999 3199 30.1947
3000 3200 29.1624
3001 3201 29.1578
3002 3202 24.8268
3003 3203 28.2286
3004 3204 28.062
3005 3205 29.1584
3006 3206 28.6643
3007 3207 26.4402
3008 3208 28.7934
3009 3209 27.0391
3010 3210 28.1013
3011 3211 27.0722
3012 3212 27.6584
3013 3213 29.0147
3014 3214 27.0134
3015 3215 27.4035
3016 3216 27.452
3017 3217 26.8402
3018 3218 27.5603
3019 3219 28.0671
3020 3220 29.4322
3021 3221 29.021
3022 3222 29.9932
3023 3223 30.3017
3024 3224 28.4957
3025 3225 30.0475
3026 3226 31.4673
3027 3227 29.0945
3028 3228 29.2515
3029 3229 29.4864
3030 3230 29.6217
3031 3231 27.1465
3032 3232 28.9058
3033 3233 29.2987
3034 3234 29.4355
3035 3235 30.3187
3036 3236 29.8756
3037 3237 28.6862
3038 3238 27.2588
3039 3239 28.4589
3040 3240 30.3256
3041 3241 30.407
3042 3242 28.0872
3043 3243 28.3426
3044 3244 29.0731
3045 3245 31.4052
3046 3246 30.121
3047 3247 30.8427
3048 3248 28.6148
3049 3249 29.8861
3050 3250 32.5146
3051 3251 32.6966
3052 3252 32.6519
3053 3253 31.5452
3054 3254 30.2462
3055 3255 30.7901
3056 3256 29.8809
3057 3257 28.5488
3058 3258 28.6219
3059 3259 29.0204
3060 3260 28.9623
3061 3261 29.5392
3062 3262 30.277
3063 3263 28.077
3064 3264 28.6027
3065 3265 28.5139
3066 3266 29.7592
3067 3267 28.1311
3068 3268 27.7682
3069 3269 28.0511
3070 3270 28.1618
3071 3271 26.988
3072 3272 27.4544
3073 3273 27.374
3074 3274 29.9997
3075 3275 32.835
3076 3276 27.7099
3077 3277 29.7902
3078 3278 31.4009
3079 3279 29.9114
3080 3280 31.2457
3081 3281 29.898
3082 3282 29.95
3083 3283 31.4878
3084 3284 28.9901
3085 3285 29.5977
3086 3286 30.6891
3087 3287 31.2536
3088 3288 30.4947
3089 3289 30.9714
3090 3290 32.0497
3091 3291 30.1401
3092 3292 29.5217
3093 3293 30.1288
3094 3294 30.1627
3095 3295 30.5593
3096 3296 31.3501
3097 3297 29.0591
3098 3298 30.8578
3099 3299 30.8346
3100 3300 28.7781
3101 3301 27.5879
3102 3302 29.7926
3103 3303 29.3281
3104 3304 28.1755
3105 3305 28.9167
3106 3306 28.5781
3107 3307 27.4895
3108 3308 27.9415
3109 3309 29.2191
3110 3310 27.7038
3111 3311 29.2693
3112 3312 26.6621
3113 3313 28.4915
3114 3314 27.2597
3115 3315 29.4487
3116 3316 28.7409
3117 3317 28.3832
3118 3318 28.7488
3119 3319 26.8763
3120 3320 25.8486
3121 3321 26.6599
3122 3322 28.1228
3123 3323 27.1505
3124 3324 29.9772
3125 3325 30.4147
3126 3326 29.5528
3127 3327 33.9372
3128 3328 34.5052
3129 3329 32.1663
3130 3330 30.7227
3131 3331 30.1832
3132 3332 28.51
3133 3333 29.5514
3134 3334 29.2556
3135 3335 29.1359
3136 3336 29.5834
3137 3337 29.3542
3138 3338 30.488
3139 3339 30.2749
3140 3340 31.2418
3141 3341 31.0275
3142 3342 31.6803
3143 3343 30.9528
3144 3344 30.6061
3145 3345 30.6384
3146 3346 30.5482
3147 3347 29.4818
3148 3348 28.157
3149 3349 29.538
3150 3350 29.4319
3151 3351 28.697
3152 3352 29.9676
3153 3353 32.6293
3154 3354 30.1653
3155 3355 31.2547
3156 3356 30.4816
3157 3357 32.314
3158 3358 33.2013
3159 3359 33.0005
3160 3360 32.3558
3161 3361 32.11
3162 3362 31.227
3163 3363 30.751
3164 3364 29.1036
3165 3365 30.8485
3166 3366 30.3712
3167 3367 28.9743
3168 3368 32.2706
3169 3369 30.1343
3170 3370 30.3174
3171 3371 29.661
3172 3372 31.0604
3173 3373 32.2968
3174 3374 30.8345
3175 3375 29.4654
3176 3376 30.4644
3177 3377 30.1146
3178 3378 31.5105
3179 3379 30.6011
3180 3380 32.9644
3181 3381 31.4838
3182 3382 31.9446
3183 3383 31.9556
3184 3384 31.4139
3185 3385 30.9691
3186 3386 31.7539
3187 3387 28.7151
3188 3388 31.2727
3189 3389 31.6338
3190 3390 30.787
3191 3391 30.0027
3192 3392 29.2323
3193 3393 29.4413
3194 3394 31.7903
3195 3395 31.9956
3196 3396 30.1063
3197 3397 33.7299
3198 3398 29.453
3199 3399 31.0581
3200 3400 32.3344
3201 3401 31.1658
3202 3402 32.4592
3203 3403 29.195
3204 3404 30.5275
3205 3405 30.0031
3206 3406 27.4289
3207 3407 27.6472
3208 3408 30.7475
3209 3409 28.4055
3210 3410 28.7355
3211 3411 27.6369
3212 3412 30.7528
3213 3413 26.6167
3214 3414 31.7536
3215 3415 29.1312
3216 3416 29.7259
3217 3417 26.7713
3218 3418 30.9513
3219 3419 29.5915
3220 3420 27.4059
3221 3421 26.8117
3222 3422 27.8555
3223 3423 27.5325
3224 3424 30.2336
3225 3425 28.7068
3226 3426 29.2643
3227 3427 26.1677
3228 3428 29.1557
3229 3429 30.2784
3230 3430 31.0846
3231 3431 29.0276
3232 3432 29.3743
3233 3433 31.2361
3234 3434 30.2309
3235 3435 27.9339
3236 3436 32.3478
3237 3437 30.5516
3238 3438 30.3028
3239 3439 28.9516
3240 3440 32.1712
3241 3441 30.7705
3242 3442 31.9709
3243 3443 30.2935
3244 3444 30.3827
3245 3445 28.8089
3246 3446 32.0575
3247 3447 31.5374
3248 3448 29.9542
3249 3449 30.9116
3250 3450 28.6175
3251 3451 31.9107
3252 3452 32.8622
3253 3453 32.2036
3254 3454 31.1131
3255 3455 32.7864
3256 3456 29.6232
3257 3457 26.935
3258 3458 28.6565
3259 3459 29.2609
3260 3460 29.7746
3261 3461 28.9788
3262 3462 30.7779
3263 3463 27.6013
3264 3464 29.7327
3265 3465 28.851
3266 3466 31.1621
3267 3467 31.8151
3268 3468 31.8534
3269 3469 31.3045
3270 3470 31.5174
3271 3471 31.9078
3272 3472 29.7359
3273 3473 29.7595
3274 3474 29.0725
3275 3475 29.6446
3276 3476 29.6234
3277 3477 28.8743
3278 3478 29.7039
3279 3479 29.1612
3280 3480 32.2667
3281 3481 29.1439
3282 3482 29.8017
3283 3483 28.8379
3284 3484 28.4682
3285 3485 28.9076
3286 3486 30.1453
3287 3487 31.7765
3288 3488 28.979
3289 3489 30.4758
3290 3490 30.7582
3291 3491 27.7904
3292 3492 27.4613
3293 3493 29.3694
3294 3494 28.0945
3295 3495 29.559
3296 3496 28.8739
3297 3497 30.8367
3298 3498 30.2522
3299 3499 29.4107
3300 3500 29.7873
3301 3501 28.9634
3302 3502 28.5568
3303 3503 29.3996
3304 3504 28.5023
3305 3505 28.8705
3306 3506 28.0363
3307 3507 28.7739
3308 3508 28.9089
3309 3509 26.8539
3310 3510 29.0152
3311 3511 30.8265
3312 3512 31.7306
3313 3513 30.3549
3314 3514 28.7828
3315 3515 29.0984
3316 3516 30.2764
3317 3517 31.3188
3318 3518 31.4713
3319 3519 31.315
3320 3520 33.5809
3321 3521 30.2276
3322 3522 29.322
3323 3523 29.1307
3324 3524 27.8438
3325 3525 28.117
3326 3526 28.1872
3327 3527 28.4738
3328 3528 29.2489
3329 3529 29.2243
3330 3530 29.5543
3331 3531 28.5786
3332 3532 28.3739
3333 3533 27.2839
3334 3534 26.9883
3335 3535 27.2981
3336 3536 28.5948
3337 3537 30.5224
3338 3538 31.4689
3339 3539 30.8488
3340 3540 32.3911
3341 3541 29.72
3342 3542 30.8491
3343 3543 30.6202
3344 3544 30.6598
3345 3545 30.1547
3346 3546 28.5068
3347 3547 29.633
3348 3548 30.7243
3349 3549 28.7323
3350 3550 30.4995
3351 3551 29.1078
3352 3552 29.5006
3353 3553 30.6746
3354 3554 28.9019
3355 3555 29.333
3356 3556 31.3656
3357 3557 31.903
3358 3558 30.1818
3359 3559 27.6619
3360 3560 28.8963
3361 3561 28.2093
3362 3562 28.0272
3363 3563 27.2067
3364 3564 29.759
3365 3565 30.2462
3366 3566 34.0835
3367 3567 28.6988
3368 3568 32.0594
3369 3569 31.3789
3370 3570 29.5225
3371 3571 28.7268
3372 3572 28.4444
3373 3573 27.7608
3374 3574 29.262
3375 3575 28.7237
3376 3576 27.8221
3377 3577 28.9017
3378 3578 30.0978
3379 3579 28.715
3380 3580 27.3052
3381 3581 28.6438
3382 3582 26.826
3383 3583 25.8971
3384 3584 27.4853
3385 3585 30.2609
3386 3586 30.1908
3387 3587 30.3021
3388 3588 29.3193
3389 3589 29.695
3390 3590 29.5623
3391 3591 31.2342
3392 3592 31.8021
3393 3593 29.7476
3394 3594 31.6917
3395 3595 29.1867
3396 3596 28.8517
3397 3597 31.5919
3398 3598 29.0421
3399 3599 30.2195
3400 3600 28.0513
3401 3601 29.265
3402 3602 27.2476
3403 3603 28.6118
3404 3604 33.3157
3405 3605 31.1213
3406 3606 31.1064
3407 3607 30.91
3408 3608 30.3942
3409 3609 31.3612
3410 3610 31.9144
3411 3611 30.6126
3412 3612 31.7289
3413 3613 33.498
3414 3614 33.0212
3415 3615 30.7832
3416 3616 31.2049
3417 3617 31.8492
3418 3618 30.0783
3419 3619 29.6426
3420 3620 33.4162
3421 3621 32.1514
3422 3622 30.5962
3423 3623 30.4386
3424 3624 31.5409
3425 3625 30.9615
3426 3626 31.922
3427 3627 34.6193
3428 3628 35.3912
3429 3629 33.2287
3430 3630 34.5425
3431 3631 34.8824
3432 3632 35.4249
3433 3633 32.9902
3434 3634 33.1782
3435 3635 35.3312
3436 3636 32.5027
3437 3637 35.2543
3438 3638 34.1218
3439 3639 32.4016
3440 3640 32.8508
3441 3641 32.6382
3442 3642 34.0284
3443 3643 33.0422
3444 3644 31.2023
3445 3645 30.9293
3446 3646 34.0902
3447 3647 32.0019
3448 3648 36.385
3449 3649 36.8439
3450 3650 36.7841
3451 3651 34.0173
3452 3652 35.802
3453 3653 35.4491
3454 3654 34.3002
3455 3655 33.8143
3456 3656 34.0022
3457 3657 37.3543
3458 3658 35.0836
3459 3659 36.4853
3460 3660 36.2408
3461 3661 35.338
3462 3662 35.9855
3463 3663 35.6408
3464 3664 34.9715
3465 3665 35.3651
3466 3666 34.864
3467 3667 35.4043
3468 3668 32.6576
3469 3669 34.8161
3470 3670 35.6223
3471 3671 35.5996
3472 3672 34.5003
3473 3673 34.421
3474 3674 34.7374
3475 3675 34.024
3476 3676 35.4358
3477 3677 34.9734
3478 3678 36.3246
3479 3679 35.7437
3480 3680 34.6988
3481 3681 35.0093
3482 3682 34.1351
3483 3683 33.9748
3484 3684 36.9224
3485 3685 36.864
3486 3686 35.2284
3487 3687 35.6824
3488 3688 37.0182
3489 3689 35.265
3490 3690 33.7549
3491 3691 35.6063
3492 3692 34.7195
3493 3693 34.5356
3494 3694 33.9065
3495 3695 35.3092
3496 3696 35.2513
3497 3697 35.853
3498 3698 34.3467
3499 3699 33.8032
3500 3700 36.2825
3501 3701 35.8448
3502 3702 34.8121
3503 3703 36.8545
3504 3704 35.8788
3505 3705 34.8252
3506 3706 35.9844
3507 3707 33.9503
3508 3708 34.338
3509 3709 35.6188
3510 3710 36.4929
3511 3711 34.7181
3512 3712 34.9483
3513 3713 34.5121
3514 3714 35.6576
3515 3715 36.6876
3516 3716 37.373
3517 3717 36.4156
3518 3718 38.2824
3519 3719 35.8107
3520 3720 39.2866
3521 3721 37.4223
3522 3722 36.692
3523 3723 37.2342
3524 3724 37.1161
3525 3725 36.4427
3526 3726 36.9484
3527 3727 37.181
3528 3728 38.1059
3529 3729 37.3898
3530 3730 37.0608
3531 3731 37.0076
3532 3732 35.7939
3533 3733 39.4276
3534 3734 39.4301
3535 3735 36.7922
3536 3736 38.1512
3537 3737 38.2679
3538 3738 38.272
3539 3739 36.6701
3540 3740 36.3498
3541 3741 37.0197
3542 3742 36.0851
3543 3743 38.6484
3544 3744 34.9167
3545 3745 36.3931
3546 3746 37.7112
3547 3747 37.7178
3548 3748 36.6637
3549 3749 38.7452
3550 3750 34.8086
3551 3751 37.5903
3552 3752 39.5605
3553 3753 36.6583
3554 3754 36.4062
3555 3755 35.6352
3556 3756 35.4784
3557 3757 35.603
3558 3758 40.1605
3559 3759 37.7806
3560 3760 38.3793
3561 3761 40.2895
3562 3762 38.0621
3563 3763 35.5056
3564 3764 36.3617
3565 3765 34.5804
3566 3766 34.1834
3567 3767 34.9625
3568 3768 36.9844
3569 3769 35.8732
3570 3770 34.0164
3571 3771 34.7364
3572 3772 36.0185
3573 3773 36.905
3574 3774 35.8506
3575 3775 34.7522
3576 3776 35.7746
3577 3777 34.0034
3578 3778 35.3872
3579 3779 34.5204
3580 3780 34.9481
3581 3781 36.638
3582 3782 38.8182
3583 3783 38.0533
3584 3784 37.3095
3585 3785 35.3173
3586 3786 36.0556
3587 3787 36.9265
3588 3788 38.2306
3589 3789 38.7943
3590 3790 37.7681
3591 3791 36.9368
3592 3792 35.9449
3593 3793 36.7782
3594 3794 35.5547
3595 3795 35.0244
3596 3796 35.9321
3597 3797 35.9568
3598 3798 36.1542
3599 3799 35.8945
3600 3800 37.9309
3601 3801 38.4758
3602 3802 37.4214
3603 3803 37.6373
3604 3804 37.7883
3605 3805 35.4781
3606 3806 36.0193
3607 3807 37.0414
3608 3808 37.6793
3609 3809 36.5049
3610 3810 38.0825
3611 3811 37.0381
3612 3812 35.9121
3613 3813 36.4973
3614 3814 37.0158
3615 3815 36.8286
3616 3816 35.6241
3617 3817 37.5405
3618 3818 37.0295
3619 3819 37.5193
3620 3820 36.5103
3621 3821 36.7085
3622 3822 36.0819
3623 3823 37.2178
3624 3824 37.9784
3625 3825 34.8519
3626 3826 36.3106
3627 3827 35.9081
3628 3828 37.2248
3629 3829 35.8359
3630 3830 38.2912
3631 3831 34.9919
3632 3832 34.5181
3633 3833 36.0779
3634 3834 36.6254
3635 3835 35.5893
3636 3836 37.1019
3637 3837 36.9232
3638 3838 37.7027
3639 3839 38.7639
3640 3840 37.2416
3641 3841 38.5936
3642 3842 37.8319
3643 3843 37.3317
3644 3844 37.4204
3645 3845 38.2889
3646 3846 35.8158
3647 3847 36.7368
3648 3848 38.3471
3649 3849 38.5654
3650 3850 36.8293
3651 3851 37.1761
3652 3852 37.1351
3653 3853 38.3076
3654 3854 36.1985
3655 3855 37.3292
3656 3856 35.7858
3657 3857 36.0731
3658 3858 36.4614
3659 3859 35.5534
3660 3860 34.1164
3661 3861 35.4788
3662 3862 34.3103
3663 3863 34.586
3664 3864 34.6692
3665 3865 35.8707
3666 3866 36.6279
3667 3867 35.8025
3668 3868 35.6119
3669 3869 36.4235
3670 3870 37.7023
3671 3871 35.4646
3672 3872 36.6739
3673 3873 37.0506
3674 3874 37.8779
3675 3875 38.237
3676 3876 36.4051
3677 3877 35.5798
3678 3878 36.3802
3679 3879 36.1626
3680 3880 36.7768
3681 3881 34.6266
3682 3882 34.4594
3683 3883 34.2212
3684 3884 37.1149
3685 3885 34.7911
3686 3886 36.2772
3687 3887 36.0501
3688 3888 34.9799
3689 3889 36.8756
3690 3890 37.0756
3691 3891 37.1806
3692 3892 36.2721
3693 3893 35.2578
3694 3894 36.577
3695 3895 35.1446
3696 3896 35.5567
3697 3897 35.8311
3698 3898 36.4535
3699 3899 37.3493
3700 3900 35.4307
3701 3901 35.7264
3702 3902 35.5052
3703 3903 34.3483
3704 3904 34.9063
3705 3905 34.2302
3706 3906 35.4131
3707 3907 35.3348
3708 3908 36.713
3709 3909 37.1022
3710 3910 35.5715
3711 3911 35.9058
3712 3912 36.1242
3713 3913 36.1131
3714 3914 35.2949
3715 3915 37.7322
3716 3916 35.614
3717 3917 37.9085
3718 3918 35.2721
3719 3919 37.3508
3720 3920 37.3646
3721 3921 36.5853
3722 3922 37.1605
3723 3923 36.9071
3724 3924 36.772
3725 3925 34.7797
3726 3926 36.9542
3727 3927 36.2507
3728 3928 37.5291
3729 3929 36.0681
3730 3930 35.1588
3731 3931 37.7583
3732 3932 35.8863
3733 3933 36.8886
3734 3934 36.5617
3735 3935 36.4206
3736 3936 35.4009
3737 3937 35.7313
3738 3938 36.8908
3739 3939 34.9177
3740 3940 34.9016
3741 3941 36.6373
3742 3942 35.7548
3743 3943 37.8535
3744 3944 35.3147
3745 3945 36.7189
3746 3946 36.8859
3747 3947 37.4394
3748 3948 37.6964
3749 3949 37.9504
3750 3950 36.1897
3751 3951 35.9793
3752 3952 36.4013
3753 3953 34.9842
3754 3954 36.9386
3755 3955 37.3568
3756 3956 36.1445
3757 3957 35.6676
3758 3958 35.7723
3759 3959 35.9664
3760 3960 36.5206
3761 3961 35.4331
3762 3962 34.9913
3763 3963 36.4456
3764 3964 35.8439
3765 3965 36.5215
3766 3966 36.0843
3767 3967 37.1866
3768 3968 35.4596
3769 3969 37.5625
3770 3970 37.1759
3771 3971 37.6084
3772 3972 37.3359
3773 3973 36.9967
3774 3974 36.3163
3775 3975 35.7809
3776 3976 35.5363
3777 3977 36.0647
3778 3978 36.4437
3779 3979 37.3434
3780 3980 36.2662
3781 3981 37.484
3782 3982 36.5303
3783 3983 35.1043
3784 3984 36.1821
3785 3985 36.2272
3786 3986 35.5395
3787 3987 36.0376
3788 3988 36.0771
3789 3989 35.35
3790 3990 36.8846
3791 3991 36.7134
3792 3992 36.869
3793 3993 36.334
3794 3994 37.909
3795 3995 36.1849
3796 3996 36.3455
3797 3997 35.7604
3798 3998 32.542
3799 3999 32.7091
3800 4000 34.6974
3801 4001 36.1235
3802 4002 35.4551
3803 4003 34.2415
3804 4004 34.8502
3805 4005 35.1525
3806 4006 31.6214
3807 4007 35.2045
3808 4008 34.045
3809 4009 37.1014
3810 4010 35.4854
3811 4011 34.29
3812 4012 33.2134
3813 4013 34.2189
3814 4014 34.4058
3815 4015 33.6467
3816 4016 33.4115
3817 4017 34.8752
3818 4018 33.8934
3819 4019 34.343
3820 4020 36.9778
3821 4021 36.3727
3822 4022 34.7857
3823 4023 34.4537
3824 4024 35.9731
3825 4025 35.0552
3826 4026 34.7628
3827 4027 35.5835
3828 4028 36.6397
3829 4029 34.3848
3830 4030 32.5145
3831 4031 36.5599
3832 4032 36.1819
3833 4033 33.7518
3834 4034 32.6558
3835 4035 34.2466
3836 4036 34.4047
3837 4037 35.5851
3838 4038 34.9044
3839 4039 35.8592
3840 4040 36.1874
3841 4041 34.7709
3842 4042 33.6441
3843 4043 34.9463
3844 4044 32.4718
3845 4045 35.3419
3846 4046 35.6458
3847 4047 33.692
3848 4048 33.68
3849 4049 34.0932
3850 4050 32.2712
3851 4051 35.467
3852 4052 35.0483
3853 4053 35.3893
3854 4054 35.7521
3855 4055 33.6064
3856 4056 32.8616
3857 4057 34.8292
3858 4058 35.0098
3859 4059 34.5223
3860 4060 35.0535
3861 4061 36.3732
3862 4062 35.631
3863 4063 35.2776
3864 4064 33.8986
3865 4065 36.462
3866 4066 35.8401
3867 4067 37.053
3868 4068 35.4868
3869 4069 35.5657
3870 4070 33.933
3871 4071 35.2562
3872 4072 35.9278
3873 4073 35.1368
3874 4074 34.9691
3875 4075 34.9518
3876 4076 36.7945
3877 4077 35.5262
3878 4078 36.4995
3879 4079 33.5827
3880 4080 37.0893
3881 4081 37.357
3882 4082 35.6061
3883 4083 34.7357
3884 4084 34.5311
3885 4085 35.6383
3886 4086 34.3502
3887 4087 33.4366
3888 4088 33.3301
3889 4089 33.3861
3890 4090 34.2708
3891 4091 34.931
3892 4092 32.5868
3893 4093 33.0109
3894 4094 34.238
3895 4095 33.9819
3896 4096 34.8581
3897 4097 34.8659
3898 4098 34.5185
3899 4099 34.5679
3900 4100 32.8586
3901 4101 33.0014
3902 4102 33.0132
3903 4103 32.764
3904 4104 34.1628
3905 4105 33.1811
3906 4106 34.7093
3907 4107 34.469
3908 4108 34.0772
3909 4109 34.2054
3910 4110 33.7001
3911 4111 34.2439
3912 4112 34.0768
3913 4113 35.8613
3914 4114 35.3996
3915 4115 35.8691
3916 4116 36.8322
3917 4117 36.5214
3918 4118 36.0587
3919 4119 35.174
3920 4120 35.4055
3921 4121 33.7666
3922 4122 34.4925
3923 4123 35.5808
3924 4124 32.0627
3925 4125 33.5546
3926 4126 33.9805
3927 4127 33.8506
3928 4128 35.4277
3929 4129 34.314
3930 4130 33.7106
3931 4131 33.6712
3932 4132 33.3642
3933 4133 35.2785
3934 4134 35.4856
3935 4135 34.8221
3936 4136 35.3956
3937 4137 35.1487
3938 4138 33.4499
3939 4139 34.2904
3940 4140 35.9711
3941 4141 36.1205
3942 4142 33.7809
3943 4143 35.9784
3944 4144 35.2397
3945 4145 34.5664
3946 4146 35.4466
3947 4147 35.7254
3948 4148 36.8593
3949 4149 35.332
3950 4150 33.8829
3951 4151 34.5845
3952 4152 34.2439
3953 4153 37.7129
3954 4154 36.4759
3955 4155 35.6499
3956 4156 34.3367
3957 4157 37.0094
3958 4158 35.6406
3959 4159 35.8454
3960 4160 34.5878
3961 4161 34.7446
3962 4162 35.6898
3963 4163 36.9385
3964 4164 35.944
3965 4165 35.8795
3966 4166 37.2897
3967 4167 35.8063
3968 4168 35.3713
3969 4169 35.155
3970 4170 35.3704
3971 4171 35.8076
3972 4172 34.6269
3973 4173 35.6788
3974 4174 34.8525
3975 4175 36.3616
3976 4176 37.584
3977 4177 36.9225
3978 4178 36.9934
3979 4179 35.9936
3980 4180 35.3049
3981 4181 33.7785
3982 4182 33.0046
3983 4183 34.2982
3984 4184 32.2224
3985 4185 34.532
3986 4186 34.2438
3987 4187 33.7744
3988 4188 35.6962
3989 4189 35.3428
3990 4190 36.6424
3991 4191 34.313
3992 4192 32.9433
3993 4193 36.6479
3994 4194 35.6811
3995 4195 34.2011
3996 4196 33.9767
3997 4197 34.4162
3998 4198 35.6143
3999 4199 34.764
4000 4200 35.0562
4001 4201 34.1053
4002 4202 36.3684
4003 4203 33.8317
4004 4204 35.8352
4005 4205 35.6073
4006 4206 35.3498
4007 4207 34.8432
4008 4208 35.803
4009 4209 35.7279
4010 4210 35.0458
4011 4211 34.9146
4012 4212 34.9024
4013 4213 35.6296
4014 4214 34.3992
4015 4215 33.6144
4016 4216 35.8425
4017 4217 35.2313
4018 4218 35.5709
4019 4219 35.2969
4020 4220 36.5205
4021 4221 34.8287
4022 4222 36.1313
4023 4223 35.4789
4024 4224 35.0784
4025 4225 34.7378
4026 4226 34.7971
4027 4227 33.9286
4028 4228 35.7839
4029 4229 36.47
4030 4230 36.5673
4031 4231 35.5083
4032 4232 35.8029
4033 4233 36.4659
4034 4234 36.5058
4035 4235 36.4982
4036 4236 33.7268
4037 4237 33.9788
4038 4238 36.6034
4039 4239 36.1405
4040 4240 36.885
4041 4241 35.9644
4042 4242 35.4401
4043 4243 36.6988
4044 4244 36.1702
4045 4245 34.9179
4046 4246 34.3674
4047 4247 34.2951
4048 4248 34.5565
4049 4249 34.8056
4050 4250 34.4464
4051 4251 36.3529
4052 4252 34.9247
4053 4253 35.3179
4054 4254 36.3281
4055 4255 35.6035
4056 4256 36.0339
4057 4257 36.2934
4058 4258 36.1615
4059 4259 36.7481
4060 4260 35.6509
4061 4261 36.5269
4062 4262 37.1384
4063 4263 37.0096
4064 4264 34.9816
4065 4265 34.8373
4066 4266 34.2482
4067 4267 34.5812
4068 4268 33.8382
4069 4269 35.7789
4070 4270 36.9274
4071 4271 34.394
4072 4272 34.791
4073 4273 35.1159
4074 4274 36.3191
4075 4275 35.9416
4076 4276 35.4612
4077 4277 35.5036
4078 4278 37.6492
4079 4279 35.154
4080 4280 35.9728
4081 4281 34.7216
4082 4282 34.8359
4083 4283 35.7684
4084 4284 37.8926
4085 4285 36.6363
4086 4286 35.8504
4087 4287 35.2823
4088 4288 34.8322
4089 4289 36.022
4090 4290 36.2149
4091 4291 34.2015
4092 4292 34.4795
4093 4293 34.7362
4094 4294 34.8537
4095 4295 34.0258
4096 4296 34.7458
4097 4297 34.951
4098 4298 35.2105
4099 4299 34.8267
4100 4300 33.311
4101 4301 33.1695
4102 4302 33.8167
4103 4303 34.0139
4104 4304 33.9501
4105 4305 35.9086
4106 4306 33.9591
4107 4307 33.5507
4108 4308 36.0583
4109 4309 37.45
4110 4310 35.4392
4111 4311 35.6242
4112 4312 36.2038
4113 4313 34.9591
4114 4314 35.6208
4115 4315 34.3306
4116 4316 34.7943
4117 4317 34.0191
4118 4318 34.1367
4119 4319 34.7513
4120 4320 34.4365
4121 4321 35.3144
4122 4322 35.2772
4123 4323 35.8299
4124 4324 34.6931
4125 4325 33.8058
4126 4326 36.0481
4127 4327 36.8047
4128 4328 36.5511
4129 4329 35.25
4130 4330 35.4804
4131 4331 36.0311
4132 4332 35.019
4133 4333 36.3105
4134 4334 34.8319
4135 4335 35.4304
4136 4336 33.7119
4137 4337 34.0266
4138 4338 33.5517
4139 4339 32.5847
4140 4340 34.9684
4141 4341 34.2672
4142 4342 34.9146
4143 4343 33.7293
4144 4344 34.5698
4145 4345 33.8477
4146 4346 32.8684
4147 4347 34.6247
4148 4348 34.5168
4149 4349 35.153
4150 4350 33.6464
4151 4351 34.6555
4152 4352 36.1201
4153 4353 35.4382
4154 4354 36.1824
4155 4355 35.3628
4156 4356 35.3279
4157 4357 36.5802
4158 4358 35.3414
4159 4359 37.1804
4160 4360 36.5289
4161 4361 37.1845
4162 4362 36.917
4163 4363 35.8978
4164 4364 36.4506
4165 4365 35.8145
4166 4366 34.2504
4167 4367 34.747
4168 4368 35.9769
4169 4369 35.3796
4170 4370 36.7121
4171 4371 35.4019
4172 4372 36.8953
4173 4373 36.458
4174 4374 36.2964
4175 4375 36.1952
4176 4376 36.0158
4177 4377 34.443
4178 4378 34.0919
4179 4379 34.1577
4180 4380 34.7354
4181 4381 35.0352
4182 4382 35.732
4183 4383 34.7577
4184 4384 32.0079
4185 4385 34.0505
4186 4386 35.6008
4187 4387 36.6477
4188 4388 36.1853
4189 4389 35.4489
4190 4390 36.046
4191 4391 38.1118
4192 4392 36.4277
4193 4393 38.3435
4194 4394 34.0405
4195 4395 34.1675
4196 4396 34.0051
4197 4397 34.1039
4198 4398 34.7985
4199 4399 35.3758
4200 4400 34.6262
4201 4401 34.0873
4202 4402 33.8805
4203 4403 36.0532
4204 4404 35.5475
4205 4405 34.0577
4206 4406 34.6918
4207 4407 35.1676
4208 4408 34.268
4209 4409 36.6495
4210 4410 34.9735
4211 4411 35.4438
4212 4412 34.5455
4213 4413 34.5447
4214 4414 36.5561
4215 4415 35.8959
4216 4416 35.1122
4217 4417 35.953
4218 4418 35.8026
4219 4419 34.7845
4220 4420 38.2734
4221 4421 38.049
4222 4422 36.1893
4223 4423 35.9186
4224 4424 34.6997
4225 4425 36.8473
4226 4426 37.0174
4227 4427 37.2877
4228 4428 37.547
4229 4429 36.6517
4230 4430 37.275
4231 4431 35.5517
4232 4432 35.1778
4233 4433 34.6884
4234 4434 34.7007
4235 4435 35.2904
4236 4436 34.7125
4237 4437 35.6401
4238 4438 36.5482
4239 4439 36.4388
4240 4440 36.3577
4241 4441 35.3988
4242 4442 35.2668
4243 4443 34.8051
4244 4444 34.7984
4245 4445 35.1538
4246 4446 36.0968
4247 4447 35.2803
4248 4448 35.8296
4249 4449 35.9979
4250 4450 35.277
4251 4451 34.9606
4252 4452 36.0707
4253 4453 36.8366
4254 4454 37.7446
4255 4455 36.9583
4256 4456 36.8932
4257 4457 35.6753
4258 4458 37.4021
4259 4459 37.8639
4260 4460 36.7039
4261 4461 37.8027
4262 4462 38.4527
4263 4463 36.9904
4264 4464 38.0232
4265 4465 37.5699
4266 4466 36.5747
4267 4467 38.5509
4268 4468 36.8951
4269 4469 35.8403
4270 4470 36.4951
4271 4471 37.1647
4272 4472 36.1275
4273 4473 38.1449
4274 4474 33.5106
4275 4475 35.2184
4276 4476 35.9178
4277 4477 36.1722
4278 4478 35.5394
4279 4479 36.9878
4280 4480 36.3629
4281 4481 37.2664
4282 4482 35.3064
4283 4483 36.2478
4284 4484 35.3391
4285 4485 34.763
4286 4486 36.9904
4287 4487 37.1562
4288 4488 36.5981
4289 4489 36.6387
4290 4490 36.3602
4291 4491 34.6656
4292 4492 36.3312
4293 4493 34.2106
4294 4494 35.6385
4295 4495 36.3377
4296 4496 34.1189
4297 4497 36.2412
4298 4498 34.861
4299 4499 35.6544
4300 4500 37.2771
4301 4501 36.1361
4302 4502 34.1826
4303 4503 36.8026
4304 4504 36.7921
4305 4505 36.9984
4306 4506 34.8629
4307 4507 35.8673
4308 4508 35.4804
4309 4509 37.4486
4310 4510 34.9709
4311 4511 35.5532
4312 4512 35.0688
4313 4513 36.0403
4314 4514 37.8288
4315 4515 37.2457
4316 4516 37.5645
4317 4517 36.4124
4318 4518 34.7488
4319 4519 34.5183
4320 4520 33.4436
4321 4521 36.0566
4322 4522 34.7754
4323 4523 35.4769
4324 4524 35.1947
4325 4525 33.8307
4326 4526 34.2689
4327 4527 34.4534
4328 4528 35.4121
4329 4529 36.6017
4330 4530 33.8873
4331 4531 35.0886
4332 4532 34.3184
4333 4533 33.9102
4334 4534 35.0436
4335 4535 33.9522
4336 4536 35.1392
4337 4537 34.6188
4338 4538 34.916
4339 4539 36.0149
4340 4540 35.9345
4341 4541 34.5653
4342 4542 36.3841
4343 4543 32.9203
4344 4544 33.9216
4345 4545 35.8134
4346 4546 32.8198
4347 4547 37.7393
4348 4548 36.1943
4349 4549 37.9582
4350 4550 34.9342
4351 4551 36.7576
4352 4552 37.5124
4353 4553 35.2264
4354 4554 35.0105
4355 4555 34.8983
4356 4556 34.3858
4357 4557 36.105
4358 4558 34.6779
4359 4559 37.3138
4360 4560 35.8467
4361 4561 36.2344
4362 4562 37.8254
4363 4563 36.7105
4364 4564 34.128
4365 4565 36.8213
4366 4566 36.3372
4367 4567 35.7277
4368 4568 35.8374
4369 4569 35.1491
4370 4570 35.2147
4371 4571 35.4913
4372 4572 35.2859
4373 4573 34.5725
4374 4574 34.1328
4375 4575 35.0411
4376 4576 34.946
4377 4577 34.8453
4378 4578 35.0667
4379 4579 33.7207
4380 4580 35.0401
4381 4581 35.2045
4382 4582 37.6954
4383 4583 36.7673
4384 4584 36.0934
4385 4585 35.3333
4386 4586 36.3875
4387 4587 35.1344
4388 4588 34.2847
4389 4589 36.4348
4390 4590 35.2551
4391 4591 34.3809
4392 4592 35.0729
4393 4593 36.2634
4394 4594 37.0462
4395 4595 35.1248
4396 4596 35.4999
4397 4597 35.6237
4398 4598 36.6323
4399 4599 34.3235
4400 4600 34.278
4401 4601 35.3449
4402 4602 33.74
4403 4603 33.9484
4404 4604 35.6679
4405 4605 35.7739
4406 4606 35.2223
4407 4607 35.0131
4408 4608 35.1119
4409 4609 36.0737
4410 4610 35.0484
4411 4611 34.4701
4412 4612 36.2647
4413 4613 34.8379
4414 4614 34.1938
4415 4615 34.8339
4416 4616 37.6313
4417 4617 35.6715
4418 4618 34.5904
4419 4619 35.3633
4420 4620 34.3917
4421 4621 35.3977
4422 4622 35.4524
4423 4623 38.2393
4424 4624 37.0275
4425 4625 35.696
4426 4626 36.6298
4427 4627 36.9412
4428 4628 34.9965
4429 4629 37.5567
4430 4630 34.359
4431 4631 36.1566
4432 4632 34.8588
4433 4633 35.0848
4434 4634 35.116
4435 4635 34.2062
4436 4636 35.8653
4437 4637 34.9074
4438 4638 33.7381
4439 4639 35.007
4440 4640 35.0659
4441 4641 34.1185
4442 4642 36.0666
4443 4643 36.1881
4444 4644 35.3006
4445 4645 36.7281
4446 4646 35.7152
4447 4647 37.4562
4448 4648 35.4576
4449 4649 35.6951
4450 4650 35.8349
4451 4651 35.6905
4452 4652 34.4333
4453 4653 34.8553
4454 4654 37.0309
4455 4655 35.695
4456 4656 37.3757
4457 4657 35.2702
4458 4658 34.9084
4459 4659 36.3099
4460 4660 36.4042
4461 4661 36.7392
4462 4662 34.5718
4463 4663 35.6634
4464 4664 35.2534
4465 4665 34.7845
4466 4666 35.9742
4467 4667 35.3344
4468 4668 35.2325
4469 4669 36.7289
4470 4670 36.7426
4471 4671 35.8041
4472 4672 35.3825
4473 4673 33.4366
4474 4674 35.4394
4475 4675 36.5626
4476 4676 31.7207
4477 4677 36.1082
4478 4678 36.1442
4479 4679 36.3132
4480 4680 35.7141
4481 4681 35.7013
4482 4682 34.986
4483 4683 35.3892
4484 4684 36.5795
4485 4685 36.2161
4486 4686 33.7662
4487 4687 34.2287
4488 4688 35.7818
4489 4689 35.375
4490 4690 35.0041
4491 4691 36.2485
4492 4692 35.4478
4493 4693 35.5405
4494 4694 35.6299
4495 4695 34.4509
4496 4696 35.6439
4497 4697 35.1226
4498 4698 37.2961
4499 4699 35.3025
4500 4700 35.0917
4501 4701 35.4898
4502 4702 34.7333
4503 4703 35.7402
4504 4704 35.03
4505 4705 35.7005
4506 4706 35.3724
4507 4707 35.3059
4508 4708 36.6869
4509 4709 37.0729
4510 4710 37.1816
4511 4711 37.3692
4512 4712 36.6445
4513 4713 36.9586
4514 4714 35.4669
4515 4715 38.1864
4516 4716 36.2761
4517 4717 35.484
4518 4718 36.5633
4519 4719 35.973
4520 4720 34.5557
4521 4721 34.3419
4522 4722 36.2207
4523 4723 35.3291
4524 4724 34.4025
4525 4725 33.0212
4526 4726 35.4626
4527 4727 33.561
4528 4728 34.6451
4529 4729 37.0571
4530 4730 36.2007
4531 4731 33.6784
4532 4732 34.4744
4533 4733 34.9454
4534 4734 36.4697
4535 4735 36.2033
4536 4736 34.7008
4537 4737 34.7714
4538 4738 35.281
4539 4739 33.7266
4540 4740 33.4216
4541 4741 34.0992
4542 4742 31.6338
4543 4743 31.8125
4544 4744 31.015
4545 4745 32.194
4546 4746 32.6665
4547 4747 32.5021
4548 4748 33.7144
4549 4749 32.4651
4550 4750 33.5659
4551 4751 36.0205
4552 4752 33.4111
4553 4753 34.0658
4554 4754 35.2974
4555 4755 33.1539
4556 4756 38.8025
4557 4757 36.4523
4558 4758 35.3431
4559 4759 37.4081
4560 4760 36.0943
4561 4761 37.1344
4562 4762 37.734
4563 4763 36.8885
4564 4764 36.6534
4565 4765 37.3113
4566 4766 35.9402
4567 4767 35.4386
4568 4768 37.0512
4569 4769 37.4823
4570 4770 37.4207
4571 4771 37.8738
4572 4772 36.7171
4573 4773 38.2061
4574 4774 39.5855
4575 4775 38.1578
4576 4776 37.6412
4577 4777 36.6173
4578 4778 36.9833
4579 4779 36.5035
4580 4780 35.2377
4581 4781 36.7445
4582 4782 34.2699
4583 4783 34.4351
4584 4784 33.3209
4585 4785 36.1593
4586 4786 35.3722
4587 4787 39.0646
4588 4788 38.7127
4589 4789 38.8532
4590 4790 38.7236
4591 4791 37.3968
4592 4792 37.6657
4593 4793 36.1514
4594 4794 36.2212
4595 4795 36.9606
4596 4796 37.8317
4597 4797 36.7256
4598 4798 35.5302
4599 4799 36.0523
4600 4800 37.5259
4601 4801 37.7208
4602 4802 36.1755
4603 4803 36.6443
4604 4804 37.2106
4605 4805 36.229
4606 4806 35.3972
4607 4807 36.9321
4608 4808 38.3676
4609 4809 38.3914
4610 4810 38.7578
4611 4811 36.9712
4612 4812 38.1413
4613 4813 37.1715
4614 4814 37.0971
4615 4815 34.9816
4616 4816 36.4088
4617 4817 36.4591
4618 4818 36.6462
4619 4819 36.4782
4620 4820 36.6026
4621 4821 35.2407
4622 4822 34.4969
4623 4823 36.1395
4624 4824 36.2675
4625 4825 33.9836
4626 4826 34.4051
4627 4827 35.1106
4628 4828 33.0906
4629 4829 33.1849
4630 4830 34.1227
4631 4831 35.3226
4632 4832 32.1323
4633 4833 34.3499
4634 4834 35.2136
4635 4835 36.0533
4636 4836 37.7792
4637 4837 36.627
4638 4838 35.516
4639 4839 35.7261
4640 4840 37.5065
4641 4841 36.5292
4642 4842 36.3996
4643 4843 36.3872
4644 4844 37.5508
4645 4845 36.1152
4646 4846 34.3666
4647 4847 35.1336
4648 4848 34.4395
4649 4849 34.3704
4650 4850 35.7931
4651 4851 36.8573
4652 4852 34.4329
4653 4853 35.7328
4654 4854 35.1353
4655 4855 36.5193
4656 4856 36.9888
4657 4857 37.9038
4658 4858 36.3296
4659 4859 33.5013
4660 4860 34.6351
4661 4861 36.2725
4662 4862 35.5783
4663 4863 35.3145
4664 4864 34.6524
4665 4865 35.6258
4666 4866 34.2697
4667 4867 36.8386
4668 4868 35.4511
4669 4869 34.828
4670 4870 34.4789
4671 4871 34.1604
4672 4872 31.3345
4673 4873 34.8175
4674 4874 32.9527
4675 4875 34.6591
4676 4876 34.0979
4677 4877 33.4814
4678 4878 33.6216
4679 4879 34.3548
4680 4880 35.2677
4681 4881 33.1694
4682 4882 33.9982
4683 4883 38.2263
4684 4884 35.9516
4685 4885 35.0258
4686 4886 33.0268
4687 4887 33.8474
4688 4888 32.1475
4689 4889 33.0088
4690 4890 32.2279
4691 4891 33.6712
4692 4892 34.7498
4693 4893 33.9989
4694 4894 32.1479
4695 4895 35.1999
4696 4896 33.1143
4697 4897 35.6455
4698 4898 36.6459
4699 4899 36.4596
4700 4900 36.127
4701 4901 34.8401
4702 4902 35.0572
4703 4903 35.8585
4704 4904 36.029
4705 4905 32.7743
4706 4906 34.2707
4707 4907 33.7705
4708 4908 37.5739
4709 4909 37.3353
4710 4910 36.2351
4711 4911 35.8425
4712 4912 34.6563
4713 4913 35.8471
4714 4914 35.3249
4715 4915 34.0431
4716 4916 35.4103
4717 4917 36.6697
4718 4918 33.3616
4719 4919 33.1003
4720 4920 33.3772
4721 4921 34.7387
4722 4922 33.4282
4723 4923 32.7274
4724 4924 32.9803
4725 4925 31.5216
4726 4926 32.4178
4727 4927 33.2571
4728 4928 32.4302
4729 4929 34.6665
4730 4930 35.9725
4731 4931 34.9403
4732 4932 34.438
4733 4933 34.8404
4734 4934 33.7963
4735 4935 36.2891
4736 4936 37.5614
4737 4937 37.2723
4738 4938 36.7953
4739 4939 35.373
4740 4940 34.8805
4741 4941 35.0978
4742 4942 34.6519
4743 4943 36.1964
4744 4944 35.6344
4745 4945 34.3896
4746 4946 33.1043
4747 4947 32.2144
4748 4948 32.7027
4749 4949 33.4899
4750 4950 33.8311
4751 4951 35.4198
4752 4952 37.0164
4753 4953 35.4119
4754 4954 36.8591
4755 4955 35.9773
4756 4956 34.6639
4757 4957 35.4576
4758 4958 33.9232
4759 4959 34.672
4760 4960 35.4423
4761 4961 33.6405
4762 4962 35.6945
4763 4963 32.0454
4764 4964 34.497
4765 4965 34.6205
4766 4966 33.4825
4767 4967 35.5553
4768 4968 34.3489
4769 4969 32.2552
4770 4970 33.2025
4771 4971 35.5917
4772 4972 35.8612
4773 4973 34.6276
4774 4974 34.663
4775 4975 33.7731
4776 4976 33.4268
4777 4977 34.2342
4778 4978 36.2613
4779 4979 35.5218
4780 4980 34.8965
4781 4981 34.4324
4782 4982 35.3083
4783 4983 35.9044
4784 4984 34.9993
4785 4985 36.1911
4786 4986 37.5512
4787 4987 34.3645
4788 4988 33.5145
4789 4989 32.1465
4790 4990 33.4229
4791 4991 33.9005
4792 4992 32.3114
4793 4993 32.5761
4794 4994 34.0334
4795 4995 32.851
4796 4996 32.1099
4797 4997 33.6008
4798 4998 32.9716
4799 4999 33.642
4800 5000 34.7846
4801 5001 36.003
4802 5002 35.5456
4803 5003 34.294
4804 5004 34.3961
4805 5005 37.0248
4806 5006 34.7861
4807 5007 34.7276
4808 5008 35.9303
4809 5009 36.9653
4810 5010 37.2687
4811 5011 36.5038
4812 5012 37.4223
4813 5013 35.6202
4814 5014 36.1214
4815 5015 35.4679
4816 5016 36.4258
4817 5017 36.3258
4818 5018 35.9544
4819 5019 34.7809
4820 5020 34.6228
4821 5021 37.5115
4822 5022 36.7586
4823 5023 34.0338
4824 5024 36.8798
4825 5025 37.5293
4826 5026 35.1745
4827 5027 35.5235
4828 5028 35.7784
4829 5029 36.6226
4830 5030 37.12
4831 5031 36.2207
4832 5032 37.0316
4833 5033 34.8474
4834 5034 35.3743
4835 5035 35.8902
4836 5036 35.9363
4837 5037 33.5623
4838 5038 35.7288
4839 5039 35.5979
4840 5040 34.2099
4841 5041 36.8019
4842 5042 37.8523
4843 5043 37.1894
4844 5044 36.8061
4845 5045 36.6106
4846 5046 35.7464
4847 5047 36.8409
4848 5048 35.9507
4849 5049 37.3497
4850 5050 35.373
4851 5051 38.0612
4852 5052 36.2221
4853 5053 36.5059
4854 5054 35.7778
4855 5055 36.5086
4856 5056 36.2708
4857 5057 36.1717
4858 5058 38.5007
4859 5059 35.6299
4860 5060 33.9096
4861 5061 36.3008
4862 5062 34.6035
4863 5063 35.8494
4864 5064 36.0546
4865 5065 36.189
4866 5066 36.2031
4867 5067 37.3464
4868 5068 36.0613
4869 5069 36.4658
4870 5070 37.7071
4871 5071 37.8284
4872 5072 38.0551
4873 5073 37.2137
4874 5074 37.3264
4875 5075 36.6312
4876 5076 36.8362
4877 5077 35.9421
4878 5078 37.4269
4879 5079 38.4075
4880 5080 37.159
4881 5081 37.3982
4882 5082 38.1863
4883 5083 35.9176
4884 5084 33.1939
4885 5085 36.2932
4886 5086 35.3594
4887 5087 34.7352
4888 5088 36.4449
4889 5089 34.7876
4890 5090 35.2997
4891 5091 38.0328
4892 5092 36.9759
4893 5093 37.5601
4894 5094 35.4588
4895 5095 35.4888
4896 5096 35.9191
4897 5097 35.4845
4898 5098 36.4502
4899 5099 38.109
4900 5100 37.2242
4901 5101 37.0077
4902 5102 36.7765
4903 5103 35.9353
4904 5104 36.6746
4905 5105 36.8027
4906 5106 37.1885
4907 5107 39.9168
4908 5108 36.4748
4909 5109 36.0809
4910 5110 36.117
4911 5111 36.3063
4912 5112 36.1119
4913 5113 36.5938
4914 5114 36.235
4915 5115 37.1294
4916 5116 37.6581
4917 5117 36.5853
4918 5118 36.9999
4919 5119 37.0485
4920 5120 37.2504
4921 5121 36.5625
4922 5122 38.4436
4923 5123 36.8783
4924 5124 37.0047
4925 5125 38.82
4926 5126 34.3193
4927 5127 37.5639
4928 5128 37.0679
4929 5129 35.6274
4930 5130 36.7134
4931 5131 38.0891
4932 5132 37.2218
4933 5133 37.9326
4934 5134 37.0238
4935 5135 36.4103
4936 5136 37.3444
4937 5137 36.9513
4938 5138 37.4552
4939 5139 36.4656
4940 5140 36.5362
4941 5141 36.453
4942 5142 36.0266
4943 5143 37.1347
4944 5144 37.4485
4945 5145 35.0617
4946 5146 35.5592
4947 5147 36.845
4948 5148 35.0613
4949 5149 35.55
4950 5150 34.9714
4951 5151 36.3191
4952 5152 35.5872
4953 5153 35.6043
4954 5154 35.9642
4955 5155 37.5874
4956 5156 37.2928
4957 5157 36.6872
4958 5158 36.1072
4959 5159 38.146
4960 5160 37.4332
4961 5161 36.6608
4962 5162 37.2408
4963 5163 38.8231
4964 5164 39.2553
4965 5165 37.7371
4966 5166 38.2737
4967 5167 37.6321
4968 5168 35.1088
4969 5169 38.2097
4970 5170 39.2586
4971 5171 39.179
4972 5172 35.8649
4973 5173 36.2661
4974 5174 36.8251
4975 5175 38.4051
4976 5176 37.6637
4977 5177 37.7339
4978 5178 38.0417
4979 5179 37.8011
4980 5180 38.1913
4981 5181 35.6515
4982 5182 37.7297
4983 5183 37.7331
4984 5184 37.6681
4985 5185 37.4572
4986 5186 35.963
4987 5187 37.7039
4988 5188 38.0401
4989 5189 37.399
4990 5190 35.9525
4991 5191 37.9575
4992 5192 35.6065
4993 5193 35.4347
4994 5194 36.7317
4995 5195 38.6483
4996 5196 35.7301
4997 5197 37.1248
4998 5198 37.8399
4999 5199 37.2055
5000 5200 35.5345
5001 5201 35.727
5002 5202 35.0094
5003 5203 36.3365
5004 5204 37.3173
5005 5205 36.2286
5006 5206 35.8423
5007 5207 34.4364
5008 5208 35.5881
5009 5209 35.5697
5010 5210 36.9591
5011 5211 35.5163
5012 5212 33.6509
5013 5213 35.8332
5014 5214 34.5548
5015 5215 34.5291
5016 5216 34.3593
5017 5217 34.6249
5018 5218 34.5916
5019 5219 36.4688
5020 5220 34.7573
5021 5221 36.9345
5022 5222 37.7215
5023 5223 34.0917
5024 5224 35.1751
5025 5225 35.1244
5026 5226 37.5816
5027 5227 35.8385
5028 5228 36.1054
5029 5229 37.238
5030 5230 36.8685
5031 5231 37.1558
5032 5232 33.7054
5033 5233 35.2146
5034 5234 38.3097
5035 5235 35.1543
5036 5236 38.8419
5037 5237 37.7239
5038 5238 36.953
5039 5239 35.5785
5040 5240 35.0245
5041 5241 35.3657
5042 5242 34.5662
5043 5243 36.6911
5044 5244 33.2641
5045 5245 36.4173
5046 5246 34.2034
5047 5247 35.794
5048 5248 35.7039
5049 5249 33.7035
5050 5250 36.7408
5051 5251 35.5176
5052 5252 37.0328
5053 5253 36.0776
5054 5254 36.4185
5055 5255 36.1452
5056 5256 35.1171
5057 5257 35.4116
5058 5258 36.3846
5059 5259 37.3215
5060 5260 36.6029
5061 5261 36.316
5062 5262 36.1589
5063 5263 35.5623
5064 5264 38.3093
5065 5265 36.6463
5066 5266 37.6775
5067 5267 40.1301
5068 5268 35.9533
5069 5269 34.7514
5070 5270 35.1848
5071 5271 36.9712
5072 5272 36.12
5073 5273 33.7044
5074 5274 35.4415
5075 5275 33.0913
5076 5276 34.1792
5077 5277 35.0493
5078 5278 34.2703
5079 5279 36.2401
5080 5280 34.9846
5081 5281 35.2383
5082 5282 33.0828
5083 5283 34.7885
5084 5284 36.4615
5085 5285 35.8045
5086 5286 36.6536
5087 5287 35.894
5088 5288 35.3901
5089 5289 35.1477
5090 5290 36.2178
5091 5291 35.956
5092 5292 34.5232
5093 5293 33.5133
5094 5294 36.3401
5095 5295 35.7009
5096 5296 34.3253
5097 5297 35.0931
5098 5298 32.8882
5099 5299 34.5726
5100 5300 35.5099
5101 5301 36.1716
5102 5302 37.1866
5103 5303 35.6669
5104 5304 34.4066
5105 5305 36.0028
5106 5306 34.2386
5107 5307 34.7834
5108 5308 35.8348
5109 5309 36.1436
5110 5310 35.6293
5111 5311 34.9169
5112 5312 37.741
5113 5313 35.5195
5114 5314 34.7939
5115 5315 38.1095
5116 5316 36.5044
5117 5317 36.5959
5118 5318 36.3704
5119 5319 35.7722
5120 5320 35.7112
5121 5321 35.006
5122 5322 34.4268
5123 5323 34.9283
5124 5324 34.9933
5125 5325 35.6287
5126 5326 34.5046
5127 5327 33.6147
5128 5328 35.0058
5129 5329 32.907
5130 5330 34.014
5131 5331 31.8199
5132 5332 32.1929
5133 5333 34.2516
5134 5334 33.7133
5135 5335 33.8646
5136 5336 35.2186
5137 5337 36.815
5138 5338 33.0507
5139 5339 34.9708
5140 5340 34.6841
5141 5341 33.7916
5142 5342 34.3569
5143 5343 35.4982
5144 5344 34.5291
5145 5345 34.3531
5146 5346 35.3624
5147 5347 36.5552
5148 5348 33.2769
5149 5349 34.1433
5150 5350 34.179
5151 5351 34.815
5152 5352 36.6513
5153 5353 35.5032
5154 5354 34.9539
5155 5355 35.7043
5156 5356 35.3274
5157 5357 35.9317
5158 5358 34.5438
5159 5359 34.2642
5160 5360 34.7184
5161 5361 34.9562
5162 5362 35.3932
5163 5363 33.9097
5164 5364 35.9147
5165 5365 34.1216
5166 5366 34.2999
5167 5367 36.7168
5168 5368 36.5569
5169 5369 34.6139
5170 5370 37.6276
5171 5371 37.215
5172 5372 37.4582
5173 5373 37.8064
5174 5374 36.5358
5175 5375 36.8513
5176 5376 37.6527
5177 5377 38.8986
5178 5378 36.9134
5179 5379 37.8956
5180 5380 36.75
5181 5381 37.5406
5182 5382 37.225
5183 5383 35.8155
5184 5384 35.6804
5185 5385 38.45
5186 5386 37.9093
5187 5387 37.6206
5188 5388 37.2902
5189 5389 39.0316
5190 5390 37.6737
5191 5391 37.4656
5192 5392 36.1721
5193 5393 37.1607
5194 5394 36.6063
5195 5395 36.9108
5196 5396 38.1148
5197 5397 39.0098
5198 5398 37.4463
5199 5399 35.3112
5200 5400 36.7509
5201 5401 37.3202
5202 5402 33.2423
5203 5403 36.9033
5204 5404 37.1203
5205 5405 36.9673
5206 5406 36.3225
5207 5407 37.3637
5208 5408 37.2308
5209 5409 35.7867
5210 5410 33.4815
5211 5411 36.7976
5212 5412 36.8104
5213 5413 36.2122
5214 5414 35.6526
5215 5415 36.5775
5216 5416 36.7814
5217 5417 35.4764
5218 5418 37.0301
5219 5419 35.4983
5220 5420 33.877
5221 5421 33.0267
5222 5422 35.0144
5223 5423 33.5116
5224 5424 33.7831
5225 5425 35.7127
5226 5426 34.0582
5227 5427 33.4646
5228 5428 34.1832
5229 5429 33.4923
5230 5430 35.3805
5231 5431 36.0948
5232 5432 37.4983
5233 5433 39.3832
5234 5434 37.1273
5235 5435 36.7739
5236 5436 34.4091
5237 5437 36.3331
5238 5438 36.3804
5239 5439 35.4592
5240 5440 35.056
5241 5441 35.2944
5242 5442 35.6686
5243 5443 36.8103
5244 5444 36.8293
5245 5445 38.1416
5246 5446 35.7868
5247 5447 34.2203
5248 5448 36.7823
5249 5449 35.2365
5250 5450 35.6831
5251 5451 35.5056
5252 5452 35.896
5253 5453 36.6698
5254 5454 35.9646
5255 5455 36.2476
5256 5456 35.0883
5257 5457 36.5313
5258 5458 36.4501
5259 5459 36.0488
5260 5460 35.667
5261 5461 33.1221
5262 5462 36.1663
5263 5463 34.708
5264 5464 33.9009
5265 5465 35.2781
5266 5466 36.5014
5267 5467 35.6521
5268 5468 37.7506
5269 5469 38.2519
5270 5470 36.6847
5271 5471 34.9475
5272 5472 36.4497
5273 5473 34.6138
5274 5474 35.852
5275 5475 35.8494
5276 5476 34.9958
5277 5477 36.2485
5278 5478 36.3765
5279 5479 35.8605
5280 5480 34.5586
5281 5481 32.7965
5282 5482 34.9105
5283 5483 34.285
5284 5484 35.7536
5285 5485 35.8493
5286 5486 37.2477
5287 5487 36.9299
5288 5488 36.3614
5289 5489 35.1491
5290 5490 36.6445
5291 5491 35.4888
5292 5492 36.9762
5293 5493 34.886
5294 5494 34.3376
5295 5495 33.9011
5296 5496 34.334
5297 5497 35.1246
5298 5498 33.8025
5299 5499 34.505
5300 5500 37.3715
5301 5501 37.6604
5302 5502 35.2207
5303 5503 35.8658
5304 5504 36.1499
5305 5505 36.2669
5306 5506 35.9312
5307 5507 35.9362
5308 5508 35.1543
5309 5509 36.9886
5310 5510 34.0796
5311 5511 34.9429
5312 5512 35.2366
5313 5513 33.775
5314 5514 35.6484
5315 5515 35.4422
5316 5516 36.6088
5317 5517 34.6367
5318 5518 36.2294
5319 5519 33.8136
5320 5520 37.867
5321 5521 34.5147
5322 5522 36.5998
5323 5523 35.5245
5324 5524 38.1352
5325 5525 37.0235
5326 5526 34.2579
5327 5527 36.5546
5328 5528 35.135
5329 5529 33.0857
5330 5530 35.3529
5331 5531 35.4743
5332 5532 35.4115
5333 5533 32.8992
5334 5534 35.976
5335 5535 35.7525
5336 5536 36.6137
5337 5537 35.8938
5338 5538 39.824
5339 5539 36.144
5340 5540 34.975
5341 5541 35.627
5342 5542 38.2189
5343 5543 37.1404
5344 5544 37.1568
5345 5545 35.7951
5346 5546 35.48
5347 5547 36.897
5348 5548 35.2451
5349 5549 36.1201
5350 5550 36.5389
5351 5551 37.1185
5352 5552 35.472
5353 5553 36.4465
5354 5554 36.2469
5355 5555 38.6777
5356 5556 39.1132
5357 5557 36.6444
5358 5558 37.5424
5359 5559 36.1214
5360 5560 36.7709
5361 5561 38.3379
5362 5562 38.334
5363 5563 36.2053
5364 5564 38.2156
5365 5565 38.7895
5366 5566 37.3109
5367 5567 37.7223
5368 5568 36.3132
5369 5569 37.0015
5370 5570 37.3344
5371 5571 36.6564
5372 5572 36.6588
5373 5573 34.868
5374 5574 34.9785
5375 5575 36.2291
5376 5576 35.2237
5377 5577 37.6028
5378 5578 38.6495
5379 5579 36.846
5380 5580 36.2782
5381 5581 35.2568
5382 5582 38.1822
5383 5583 37.4958
5384 5584 35.9414
5385 5585 37.8432
5386 5586 36.6474
5387 5587 37.677
5388 5588 36.6123
5389 5589 37.4614
5390 5590 35.9111
5391 5591 35.3797
5392 5592 35.5692
5393 5593 36.1685
5394 5594 34.1739
5395 5595 36.0671
5396 5596 36.808
5397 5597 35.0333
5398 5598 35.7811
5399 5599 36.1336
5400 5600 35.7305
5401 5601 34.7958
5402 5602 35.7346
5403 5603 34.7892
5404 5604 35.4672
5405 5605 35.9592
5406 5606 38.927
5407 5607 37.4845
5408 5608 36.1217
5409 5609 36.2817
5410 5610 37.5497
5411 5611 36.1595
5412 5612 36.9341
5413 5613 35.4438
5414 5614 37.2043
5415 5615 36.9083
5416 5616 36.868
5417 5617 37.4904
5418 5618 37.3593
5419 5619 36.8542
5420 5620 33.8951
5421 5621 37.0126
5422 5622 36.8493
5423 5623 36.0234
5424 5624 38.4655
5425 5625 36.7491
5426 5626 37.6525
5427 5627 36.4948
5428 5628 36.0463
5429 5629 34.9337
5430 5630 34.8331
5431 5631 35.3764
5432 5632 36.4594
5433 5633 36.9669
5434 5634 36.4683
5435 5635 35.5985
5436 5636 36.2954
5437 5637 37.3814
5438 5638 36.8712
5439 5639 38.0089
5440 5640 34.6645
5441 5641 35.5318
5442 5642 33.2602
5443 5643 35.319
5444 5644 37.5514
5445 5645 35.3643
5446 5646 37.8089
5447 5647 35.5805
5448 5648 37.1809
5449 5649 36.4834
5450 5650 36.5046
5451 5651 37.168
5452 5652 37.5646
5453 5653 38.2901
5454 5654 36.0594
5455 5655 37.0493
5456 5656 35.9409
5457 5657 36.4714
5458 5658 36.261
5459 5659 36.6423
5460 5660 36.8635
5461 5661 37.4353
5462 5662 36.5045
5463 5663 36.9486
5464 5664 35.764
5465 5665 36.9188
5466 5666 37.3096
5467 5667 36.5341
5468 5668 36.3443
5469 5669 35.9478
5470 5670 37.407
5471 5671 37.1844
5472 5672 33.337
5473 5673 35.6214
5474 5674 36.6557
5475 5675 38.1232
5476 5676 37.6881
5477 5677 37.8267
5478 5678 37.7991
5479 5679 35.1077
5480 5680 37.4003
5481 5681 36.5968
5482 5682 36.0687
5483 5683 38.1822
5484 5684 37.0885
5485 5685 38.3338
5486 5686 37.5301
5487 5687 35.4369
5488 5688 37.8146
5489 5689 39.1618
5490 5690 37.8963
5491 5691 41.2688
5492 5692 41.5262
5493 5693 39.1717
5494 5694 38.0312
5495 5695 39.6148
5496 5696 38.1817
5497 5697 38.0217
5498 5698 37.2846
5499 5699 38.4893
5500 5700 37.1624
5501 5701 37.8676
5502 5702 37.7163
5503 5703 35.3147
5504 5704 37.2887
5505 5705 37.2234
5506 5706 36.6315
5507 5707 35.8115
5508 5708 35.6039
5509 5709 38.1919
5510 5710 36.7771
5511 5711 36.0841
5512 5712 38.7637
5513 5713 36.8997
5514 5714 36.4393
5515 5715 35.0624
5516 5716 37.5657
5517 5717 37.6141
5518 5718 34.3501
5519 5719 36.7105
5520 5720 37.2107
5521 5721 37.3995
5522 5722 35.7078
5523 5723 34.0967
5524 5724 34.8644
5525 5725 34.2602
5526 5726 33.5639
5527 5727 36.6201
5528 5728 37.7035
5529 5729 36.7392
5530 5730 34.2807
5531 5731 35.2304
5532 5732 37.5308
5533 5733 34.4912
5534 5734 35.4478
5535 5735 36.7225
5536 5736 37.6397
5537 5737 35.8672
5538 5738 34.6003
5539 5739 36.3709
5540 5740 35.5871
5541 5741 36.1511
5542 5742 36.5583
5543 5743 36.5519
5544 5744 36.8767
5545 5745 34.3791
5546 5746 36.2952
5547 5747 34.7868
5548 5748 37.9155
5549 5749 32.5779
5550 5750 36.8866
5551 5751 36.7643
5552 5752 35.6037
5553 5753 37.6939
5554 5754 34.7347
5555 5755 36.1017
5556 5756 34.8367
5557 5757 37.0771
5558 5758 38.3891
5559 5759 36.7132
5560 5760 37.4884
5561 5761 37.3221
5562 5762 36.4274
5563 5763 37.4944
5564 5764 37.6076
5565 5765 37.2069
5566 5766 35.4725
5567 5767 35.3552
5568 5768 35.7774
5569 5769 38.1104
5570 5770 37.9238
5571 5771 38.0658
5572 5772 37.1728
5573 5773 37.8599
5574 5774 37.2107
5575 5775 36.2777
5576 5776 37.7254
5577 5777 36.8341
5578 5778 37.1101
5579 5779 37.83
5580 5780 39.5341
5581 5781 38.5967
5582 5782 35.779
5583 5783 36.6733
5584 5784 35.4652
5585 5785 35.5908
5586 5786 37.4641
5587 5787 37.9423
5588 5788 36.139
5589 5789 38.1482
5590 5790 38.3998
5591 5791 37.7619
5592 5792 37.3746
5593 5793 37.2565
5594 5794 36.0481
5595 5795 35.4744
5596 5796 37.2349
5597 5797 37.2246
5598 5798 36.8779
5599 5799 36.2582
5600 5800 38.2615
5601 5801 37.7895
5602 5802 34.5723
5603 5803 37.6424
5604 5804 35.1976
5605 5805 37.1715
5606 5806 38.6191
5607 5807 36.6001
5608 5808 37.638
5609 5809 35.0828
5610 5810 36.8576
5611 5811 37.4929
5612 5812 37.9703
5613 5813 40.0293
5614 5814 38.2053
5615 5815 39.2566
5616 5816 38.1145
5617 5817 37.3328
5618 5818 39.2368
5619 5819 37.6977
5620 5820 37.347
5621 5821 37.8922
5622 5822 36.8271
5623 5823 34.6753
5624 5824 34.9262
5625 5825 36.3521
5626 5826 35.0694
5627 5827 37.6018
5628 5828 39.2483
5629 5829 38.2125
5630 5830 37.1604
5631 5831 37.2951
5632 5832 35.0813
5633 5833 34.6237
5634 5834 34.9803
5635 5835 37.0379
5636 5836 37.6242
5637 5837 37.4003
5638 5838 34.8717
5639 5839 36.238
5640 5840 37.9281
5641 5841 39.2482
5642 5842 38.2196
5643 5843 35.5762
5644 5844 37.6415
5645 5845 36.3744
5646 5846 36.2715
5647 5847 36.798
5648 5848 37.0383
5649 5849 38.4539
5650 5850 38.6153
5651 5851 38.4597
5652 5852 36.253
5653 5853 37.1849
5654 5854 37.3389
5655 5855 35.8514
5656 5856 35.8234
5657 5857 34.5724
5658 5858 35.8878
5659 5859 35.7818
5660 5860 36.0293
5661 5861 36.7463
5662 5862 36.0504
5663 5863 39.3689
5664 5864 37.1099
5665 5865 37.1944
5666 5866 35.9485
5667 5867 37.8058
5668 5868 35.9626
5669 5869 37.8095
5670 5870 36.4991
5671 5871 37.4969
5672 5872 37.5505
5673 5873 36.8266
5674 5874 35.8472
5675 5875 36.7871
5676 5876 38.2108
5677 5877 37.8888
5678 5878 38.121
5679 5879 36.5758
5680 5880 37.0519
5681 5881 36.3034
5682 5882 36.6267
5683 5883 34.0904
5684 5884 34.7631
5685 5885 35.2232
5686 5886 34.9774
5687 5887 35.5463
5688 5888 35.3755
5689 5889 33.5831
5690 5890 33.8942
5691 5891 34.0058
5692 5892 36.5617
5693 5893 33.7252
5694 5894 34.4246
5695 5895 31.9965
5696 5896 34.4953
5697 5897 35.1313
5698 5898 34.3182
5699 5899 32.6521
5700 5900 33.3253
5701 5901 33.8611
5702 5902 34.8793
5703 5903 34.0369
5704 5904 31.4984
5705 5905 33.6169
5706 5906 32.5323
5707 5907 35.0364
5708 5908 34.1921
5709 5909 33.8572
5710 5910 34.3543
5711 5911 35.2603
5712 5912 35.4215
5713 5913 35.3532
5714 5914 34.3223
5715 5915 34.2462
5716 5916 35.4388
5717 5917 33.9991
5718 5918 34.8029
5719 5919 33.7745
5720 5920 33.589
5721 5921 31.5101
5722 5922 35.2466
5723 5923 36.9295
5724 5924 34.53
5725 5925 33.1661
5726 5926 37.1498
5727 5927 35.2152
5728 5928 37.8462
5729 5929 36.2196
5730 5930 37.3582
5731 5931 37.4077
5732 5932 37.0842
5733 5933 38.2932
5734 5934 35.0405
5735 5935 37.8423
5736 5936 36.8037
5737 5937 38.174
5738 5938 35.5121
5739 5939 36.0839
5740 5940 36.9141
5741 5941 37.2435
5742 5942 36.9445
5743 5943 35.4138
5744 5944 35.8767
5745 5945 35.5922
5746 5946 35.6799
5747 5947 36.0835
5748 5948 34.6481
5749 5949 32.941
5750 5950 36.3388
5751 5951 35.3104
5752 5952 35.719
5753 5953 36.4403
5754 5954 33.9907
5755 5955 33.677
5756 5956 36.9863
5757 5957 36.9673
5758 5958 33.6003
5759 5959 34.4918
5760 5960 36.6346
5761 5961 33.9897
5762 5962 33.0765
5763 5963 32.9134
5764 5964 35.2791
5765 5965 35.9708
5766 5966 34.1512
5767 5967 36.7754
5768 5968 35.6898
5769 5969 37.079
5770 5970 35.9082
5771 5971 36.8795
5772 5972 35.9492
5773 5973 37.8534
5774 5974 37.7185
5775 5975 36.4297
5776 5976 35.591
5777 5977 38.3767
5778 5978 35.1653
5779 5979 37.5454
5780 5980 37.822
5781 5981 36.7055
5782 5982 36.7238
5783 5983 36.9046
5784 5984 37.2638
5785 5985 37.1188
5786 5986 36.6641
5787 5987 36.2392
5788 5988 36.001
5789 5989 37.0126
5790 5990 36.1935
5791 5991 36.3398
5792 5992 38.1854
5793 5993 34.6307
5794 5994 34.6247
5795 5995 33.0415
5796 5996 35.8912
5797 5997 35.434
5798 5998 35.7191
5799 5999 32.2538
5800 6000 32.9591
5801 6001 33.5749
5802 6002 33.0774
5803 6003 34.0226
5804 6004 34.8023
5805 6005 36.0455
5806 6006 36.1106
5807 6007 34.8871
5808 6008 35.0975
5809 6009 34.6846
5810 6010 39.0691
5811 6011 35.7503
5812 6012 38.1046
5813 6013 37.2741
5814 6014 35.6869
5815 6015 34.4417
5816 6016 35.1948
5817 6017 36.0646
5818 6018 35.4447
5819 6019 33.2198
5820 6020 35.4686
5821 6021 37.0088
5822 6022 35.0605
5823 6023 35.3067
5824 6024 34.6094
5825 6025 33.7128
5826 6026 35.021
5827 6027 33.4675
5828 6028 34.2158
5829 6029 33.6959
5830 6030 35.1733
5831 6031 36.6997
5832 6032 34.7841
5833 6033 36.0886
5834 6034 35.3568
5835 6035 36.1805
5836 6036 35.2936
5837 6037 36.0324
5838 6038 33.5273
5839 6039 33.8667
5840 6040 35.3906
5841 6041 35.0548
5842 6042 35.5502
5843 6043 34.3495
5844 6044 34.9807
5845 6045 34.7013
5846 6046 34.7806
5847 6047 34.3095
5848 6048 33.7616
5849 6049 34.143
5850 6050 34.9443
5851 6051 34.0799
5852 6052 33.7058
5853 6053 36.4977
5854 6054 31.7306
5855 6055 34.8781
5856 6056 36.8167
5857 6057 36.6529
5858 6058 36.4407
5859 6059 36.6182
5860 6060 36.2154
5861 6061 36.8099
5862 6062 38.3981
5863 6063 39.1401
5864 6064 35.8296
5865 6065 36.5441
5866 6066 36.4251
5867 6067 37.3581
5868 6068 36.1519
5869 6069 36.2105
5870 6070 36.6214
5871 6071 35.6596
5872 6072 34.9424
5873 6073 36.5923
5874 6074 35.9633
5875 6075 36.1076
5876 6076 36.3552
5877 6077 36.7817
5878 6078 34.2464
5879 6079 38.5779
5880 6080 37.7271
5881 6081 35.9461
5882 6082 37.4889
5883 6083 37.8011
5884 6084 37.4136
5885 6085 37.5549
5886 6086 38.3014
5887 6087 37.2571
5888 6088 37.9542
5889 6089 38.7495
5890 6090 40.0444
5891 6091 38.2086
5892 6092 37.285
5893 6093 37.838
5894 6094 37.1154
5895 6095 38.1543
5896 6096 36.8985
5897 6097 38.0325
5898 6098 39.0819
5899 6099 37.2721
5900 6100 37.2522
5901 6101 36.0445
5902 6102 33.9946
5903 6103 36.9333
5904 6104 35.1526
5905 6105 35.4751
5906 6106 34.6403
5907 6107 35.2768
5908 6108 35.7611
5909 6109 35.0932
5910 6110 33.1728
5911 6111 33.3908
5912 6112 34.1255
5913 6113 34.8808
5914 6114 35.6116
5915 6115 34.526
5916 6116 31.868
5917 6117 31.903
5918 6118 32.6814
5919 6119 35.8197
5920 6120 33.9623
5921 6121 34.8314
5922 6122 33.8743
5923 6123 34.397
5924 6124 35.4563
5925 6125 33.942
5926 6126 31.8444
5927 6127 32.8311
5928 6128 32.7717
5929 6129 33.8509
5930 6130 34.6745
5931 6131 34.1862
5932 6132 34.8001
5933 6133 32.0377
5934 6134 37.7259
5935 6135 35.739
5936 6136 34.456
5937 6137 33.5591
5938 6138 33.9695
5939 6139 35.5324
5940 6140 36.1443
5941 6141 36.7103
5942 6142 35.3833
5943 6143 36.7168
5944 6144 37.5632
5945 6145 37.5012
5946 6146 36.5233
5947 6147 35.7097
5948 6148 36.5837
5949 6149 35.2134
5950 6150 34.1995
5951 6151 32.8844
5952 6152 33.9469
5953 6153 34.791
5954 6154 34.3592
5955 6155 36.3876
5956 6156 36.3431
5957 6157 36.5509
5958 6158 36.2698
5959 6159 36.8535
5960 6160 36.6556
5961 6161 37.8669
5962 6162 36.8361
5963 6163 37.3454
5964 6164 35.7092
5965 6165 34.6656
5966 6166 34.1377
5967 6167 34.924
5968 6168 34.4692
5969 6169 35.6982
5970 6170 34.144
5971 6171 36.5745
5972 6172 37.008
5973 6173 36.7437
5974 6174 37.2382
5975 6175 35.0537
5976 6176 34.5616
5977 6177 35.6846
5978 6178 36.48
5979 6179 34.7209
5980 6180 36.2949
5981 6181 36.1602
5982 6182 39.0524
5983 6183 36.6617
5984 6184 34.8275
5985 6185 34.8235
5986 6186 37.1388
5987 6187 36.6547
5988 6188 35.6307
5989 6189 36.3197
5990 6190 34.137
5991 6191 34.5407
5992 6192 37.1193
5993 6193 37.532
5994 6194 35.7991
5995 6195 37.8429
5996 6196 36.6886
5997 6197 36.4541
5998 6198 36.349
5999 6199 36.5891
6000 6200 36.8037
6001 6201 34.534
6002 6202 36.4117
6003 6203 37.7263
6004 6204 37.4808
6005 6205 37.7743
6006 6206 35.7601
6007 6207 35.2672
6008 6208 37.1022
6009 6209 34.8483
6010 6210 35.7766
6011 6211 36.9314
6012 6212 36.5591
6013 6213 37.0347
6014 6214 38.0268
6015 6215 39.1873
6016 6216 38.049
6017 6217 36.9757
6018 6218 38.5597
6019 6219 37.3535
6020 6220 38.0833
6021 6221 36.8466
6022 6222 37.4436
6023 6223 36.6756
6024 6224 37.1595
6025 6225 37.0745
6026 6226 36.3099
6027 6227 37.8811
6028 6228 38.0665
6029 6229 38.1008
6030 6230 36.499
6031 6231 36.7696
6032 6232 37.4021
6033 6233 36.8498
6034 6234 34.8153
6035 6235 36.518
6036 6236 35.4737
6037 6237 37.1865
6038 6238 36.4521
6039 6239 35.1618
6040 6240 37.8012
6041 6241 36.2593
6042 6242 36.1032
6043 6243 36.937
6044 6244 37.6277
6045 6245 38.9477
6046 6246 36.7206
6047 6247 33.2168
6048 6248 35.2182
6049 6249 34.4421
6050 6250 37.0177
6051 6251 33.0406
6052 6252 33.8592
6053 6253 34.9226
6054 6254 32.4942
6055 6255 32.3635
6056 6256 31.2363
6057 6257 32.7829
6058 6258 33.9477
6059 6259 33.8013
6060 6260 31.3867
6061 6261 32.4753
6062 6262 32.1456
6063 6263 31.7235
6064 6264 33.8601
6065 6265 32.0037
6066 6266 31.6954
6067 6267 34.0988
6068 6268 36.5676
6069 6269 34.2327
6070 6270 33.47
6071 6271 33.3791
6072 6272 34.1314
6073 6273 33.8302
6074 6274 32.0491
6075 6275 31.0623
6076 6276 33.3852
6077 6277 33.8651
6078 6278 35.4615
6079 6279 37.7667
6080 6280 34.2606
6081 6281 35.3681
6082 6282 33.9967
6083 6283 32.8995
6084 6284 35.7961
6085 6285 34.3863
6086 6286 33.0545
6087 6287 33.9011
6088 6288 35.2493
6089 6289 33.5442
6090 6290 32.7854
6091 6291 34.7496
6092 6292 35.2089
6093 6293 31.382
6094 6294 32.5992
6095 6295 32.5889
6096 6296 33.2579
6097 6297 32.1565
6098 6298 34.2186
6099 6299 33.374
6100 6300 33.9767
6101 6301 33.7009
6102 6302 34.9053
6103 6303 33.5677
6104 6304 35.4677
6105 6305 34.3508
6106 6306 33.7675
6107 6307 35.1479
6108 6308 34.3123
6109 6309 34.5599
6110 6310 33.1264
6111 6311 34.1918
6112 6312 34.7241
6113 6313 33.1093
6114 6314 34.2359
6115 6315 35.454
6116 6316 33.5863
6117 6317 35.2823
6118 6318 36.0334
6119 6319 37.516
6120 6320 38.882
6121 6321 36.7857
6122 6322 38.491
6123 6323 38.502
6124 6324 38.12
6125 6325 34.6408
6126 6326 36.7934
6127 6327 37.4679
6128 6328 37.084
6129 6329 39.8383
6130 6330 38.0434
6131 6331 37.7322
6132 6332 38.6057
6133 6333 38.1483
6134 6334 36.3961
6135 6335 36.6941
6136 6336 37.5776
6137 6337 35.9182
6138 6338 37.597
6139 6339 38.5612
6140 6340 37.4977
6141 6341 36.209
6142 6342 35.7054
6143 6343 36.1635
6144 6344 37.2992
6145 6345 38.2578
6146 6346 37.4307
6147 6347 37.786
6148 6348 37.6781
6149 6349 37.5087
6150 6350 36.8264
6151 6351 36.8542
6152 6352 35.9226
6153 6353 35.5626
6154 6354 35.8614
6155 6355 35.27
6156 6356 34.7092
6157 6357 34.8649
6158 6358 36.5738
6159 6359 36.4667
6160 6360 36.9421
6161 6361 36.9183
6162 6362 36.7112
6163 6363 36.9616
6164 6364 38.873
6165 6365 35.2285
6166 6366 36.6197
6167 6367 38.6759
6168 6368 37.4075
6169 6369 36.8033
6170 6370 37.9988
6171 6371 38.1021
6172 6372 36.404
6173 6373 35.8044
6174 6374 35.7661
6175 6375 36.934
6176 6376 36.7816
6177 6377 34.8335
6178 6378 38.0799
6179 6379 37.672
6180 6380 38.1544
6181 6381 36.7074
6182 6382 38.166
6183 6383 38.3437
6184 6384 38.1749
6185 6385 39.795
6186 6386 38.9617
6187 6387 38.781
6188 6388 39.1174
6189 6389 38.0819
6190 6390 37.2734
6191 6391 39.2935
6192 6392 38.3061
6193 6393 36.5545
6194 6394 37.4581
6195 6395 36.975
6196 6396 37.7367
6197 6397 38.4254
6198 6398 38.5093
6199 6399 39.0127
6200 6400 38.9117
6201 6401 39.6286
6202 6402 38.9749
6203 6403 39.4198
6204 6404 37.6442
6205 6405 37.9227
6206 6406 35.7891
6207 6407 37.4033
6208 6408 37.4569
6209 6409 38.3252
6210 6410 37.7423
6211 6411 38.0794
6212 6412 38.3576
6213 6413 38.0299
6214 6414 37.0822
6215 6415 38.5706
6216 6416 37.4053
6217 6417 36.3949
6218 6418 38.1306
6219 6419 37.2831
6220 6420 36.7231
6221 6421 38.9827
6222 6422 37.1657
6223 6423 37.9142
6224 6424 38.0828
6225 6425 37.9168
6226 6426 39.2986
6227 6427 36.7954
6228 6428 37.1658
6229 6429 37.2358
6230 6430 35.7854
6231 6431 37.5062
6232 6432 39.306
6233 6433 40.3391
6234 6434 38.3499
6235 6435 40.2069
6236 6436 38.3819
6237 6437 39.5709
6238 6438 36.7825
6239 6439 38.6014
6240 6440 40.4955
6241 6441 38.947
6242 6442 40.6929
6243 6443 37.4516
6244 6444 38.6502
6245 6445 38.8298
6246 6446 38.0445
6247 6447 37.8342
6248 6448 39.7044
6249 6449 38.2678
6250 6450 39.2355
6251 6451 38.6392
6252 6452 40.2514
6253 6453 39.2504
6254 6454 39.8878
6255 6455 40.0765
6256 6456 38.4885
6257 6457 37.9891
6258 6458 38.949
6259 6459 37.3261
6260 6460 36.7645
6261 6461 34.7541
6262 6462 36.6863
6263 6463 37.8621
6264 6464 36.5855
6265 6465 36.6088
6266 6466 38.6157
6267 6467 38.4544
6268 6468 38.3391
6269 6469 39.1713
6270 6470 37.3676
6271 6471 37.6672
6272 6472 39.4395
6273 6473 37.348
6274 6474 38.2454
6275 6475 37.3085
6276 6476 38.2801
6277 6477 38.364
6278 6478 39.3463
6279 6479 38.7234
6280 6480 37.2666
6281 6481 38.8301
6282 6482 39.1175
6283 6483 38.5103
6284 6484 40.4251
6285 6485 39.353
6286 6486 42.2711
6287 6487 38.9964
6288 6488 36.2838
6289 6489 35.427
6290 6490 38.6941
6291 6491 38.0313
6292 6492 41.1171
6293 6493 37.0995
6294 6494 36.3759
6295 6495 37.0671
6296 6496 38.0015
6297 6497 37.7212
6298 6498 39.0265
6299 6499 39.3802
6300 6500 37.7062
6301 6501 36.2558
6302 6502 36.8201
6303 6503 37.4094
6304 6504 36.142
6305 6505 38.2459
6306 6506 38.7703
6307 6507 38.8305
6308 6508 37.8356
6309 6509 37.8233
6310 6510 37.0554
6311 6511 36.8722
6312 6512 37.2271
6313 6513 38.1033
6314 6514 38.6146
6315 6515 39.6863
6316 6516 37.3448
6317 6517 39.3649
6318 6518 37.7273
6319 6519 36.472
6320 6520 35.6036
6321 6521 36.4965
6322 6522 35.6634
6323 6523 34.898
6324 6524 35.3104
6325 6525 35.911
6326 6526 35.284
6327 6527 36.2023
6328 6528 34.4473
6329 6529 35.6468
6330 6530 34.3959
6331 6531 35.0082
6332 6532 35.2866
6333 6533 34.6036
6334 6534 35.3074
6335 6535 38.5563
6336 6536 37.2544
6337 6537 38.002
6338 6538 36.6344
6339 6539 36.6381
6340 6540 37.4
6341 6541 35.58
6342 6542 32.6469
6343 6543 33.4073
6344 6544 36.8589
6345 6545 35.725
6346 6546 35.4479
6347 6547 35.6622
6348 6548 34.8796
6349 6549 35.2495
6350 6550 35.9889
6351 6551 35.2183
6352 6552 35.3382
6353 6553 33.6782
6354 6554 35.3489
6355 6555 36.6371
6356 6556 39.5298
6357 6557 39.6347
6358 6558 36.2022
6359 6559 41.321
6360 6560 37.4054
6361 6561 37.6928
6362 6562 37.0562
6363 6563 36.6036
6364 6564 36.4021
6365 6565 36.4851
6366 6566 35.786
6367 6567 35.0129
6368 6568 36.8687
6369 6569 35.748
6370 6570 37.2474
6371 6571 35.0558
6372 6572 35.6023
6373 6573 33.3183
6374 6574 33.8013
6375 6575 36.6043
6376 6576 34.7037
6377 6577 37.0643
6378 6578 33.4523
6379 6579 36.9778
6380 6580 35.7229
6381 6581 35.3331
6382 6582 34.1657
6383 6583 35.586
6384 6584 34.4264
6385 6585 34.5937
6386 6586 33.5956
6387 6587 33.6975
6388 6588 36.2897
6389 6589 37.0211
6390 6590 35.9415
6391 6591 38.2794
6392 6592 38.3349
6393 6593 34.8196
6394 6594 35.8695
6395 6595 34.4492
6396 6596 33.9728
6397 6597 35.655
6398 6598 32.0327
6399 6599 32.2567
6400 6600 32.5735
6401 6601 32.6303
6402 6602 31.9038
6403 6603 33.4867
6404 6604 33.5571
6405 6605 33.8209
6406 6606 32.079
6407 6607 32.9712
6408 6608 32.7154
6409 6609 32.073
6410 6610 30.498
6411 6611 31.1639
6412 6612 32.7399
6413 6613 30.9755
6414 6614 31.485
6415 6615 30.948
6416 6616 31.864
6417 6617 31.2498
6418 6618 31.984
6419 6619 31.5641
6420 6620 31.172
6421 6621 31.4177
6422 6622 30.201
6423 6623 31.8977
6424 6624 35.1121
6425 6625 32.2621
6426 6626 33.6464
6427 6627 34.3173
6428 6628 33.2479
6429 6629 33.0924
6430 6630 34.6711
6431 6631 31.0083
6432 6632 32.2044
6433 6633 32.6659
6434 6634 35.6101
6435 6635 35.133
6436 6636 35.5262
6437 6637 33.2614
6438 6638 35.654
6439 6639 32.7508
6440 6640 34.1909
6441 6641 36.7568
6442 6642 36.5504
6443 6643 35.251
6444 6644 37.163
6445 6645 37.2923
6446 6646 39.0014
6447 6647 34.822
6448 6648 36.7128
6449 6649 35.1824
6450 6650 36.3648
6451 6651 34.712
6452 6652 35.6753
6453 6653 35.3299
6454 6654 35.0716
6455 6655 35.8674
6456 6656 34.9401
6457 6657 33.3465
6458 6658 34.0769
6459 6659 36.055
6460 6660 34.4097
6461 6661 34.5071
6462 6662 34.6124
6463 6663 33.8296
6464 6664 36.2996
6465 6665 33.6097
6466 6666 35.5689
6467 6667 37.3806
6468 6668 36.3117
6469 6669 34.6908
6470 6670 33.3474
6471 6671 35.2689
6472 6672 36.3021
6473 6673 32.7868
6474 6674 32.5825
6475 6675 30.6842
6476 6676 31.2338
6477 6677 32.2402
6478 6678 33.0305
6479 6679 31.9014
6480 6680 35.2828
6481 6681 36.2068
6482 6682 35.5264
6483 6683 36.5437
6484 6684 37.0022
6485 6685 34.5532
6486 6686 34.8282
6487 6687 34.9041
6488 6688 32.625
6489 6689 36.0081
6490 6690 34.2321
6491 6691 31.6601
6492 6692 34.1291
6493 6693 32.6217
6494 6694 34.3439
6495 6695 31.7721
6496 6696 33.8038
6497 6697 31.6446
6498 6698 34.3348
6499 6699 30.2319
6500 6700 30.8912
6501 6701 30.1734
6502 6702 30.6235
6503 6703 30.05
6504 6704 29.1613
6505 6705 29.71
6506 6706 32.1919
6507 6707 31.1246
6508 6708 33.5083
6509 6709 34.2307
6510 6710 33.681
6511 6711 32.7531
6512 6712 33.3617
6513 6713 34.3383
6514 6714 32.8027
6515 6715 33.3154
6516 6716 33.0698
6517 6717 32.3758
6518 6718 32.6479
6519 6719 30.2201
6520 6720 32.4138
6521 6721 30.3732
6522 6722 29.0121
6523 6723 30.886
6524 6724 30.8415
6525 6725 32.5943
6526 6726 30.8529
6527 6727 29.0923
6528 6728 31.063
6529 6729 30.3264
6530 6730 29.9477
6531 6731 31.0854
6532 6732 30.9806
6533 6733 30.9949
6534 6734 32.3764
6535 6735 30.0007
6536 6736 29.3698
6537 6737 30.3332
6538 6738 30.2147
6539 6739 30.2471
6540 6740 32.3643
6541 6741 30.2544
6542 6742 28.9733
6543 6743 29.5798
6544 6744 31.1707
6545 6745 29.4951
6546 6746 28.5688
6547 6747 31.8936
6548 6748 30.466
6549 6749 33.5789
6550 6750 33.1594
6551 6751 32.4664
6552 6752 33.3003
6553 6753 33.7307
6554 6754 31.9552
6555 6755 33.7539
6556 6756 32.9753
6557 6757 34.1151
6558 6758 32.0385
6559 6759 32.101
6560 6760 34.0075
6561 6761 30.6638
6562 6762 32.9321
6563 6763 34.1288
6564 6764 32.3357
6565 6765 32.2412
6566 6766 33.462
6567 6767 33.9243
6568 6768 33.0744
6569 6769 32.8506
6570 6770 31.2242
6571 6771 32.654
6572 6772 32.9753
6573 6773 32.3449
6574 6774 33.353
6575 6775 33.2886
6576 6776 35.2879
6577 6777 34.6198
6578 6778 36.601
6579 6779 34.3936
6580 6780 36.7999
6581 6781 36.1828
6582 6782 35.1142
6583 6783 35.8014
6584 6784 37.0885
6585 6785 35.874
6586 6786 35.2732
6587 6787 35.0705
6588 6788 34.8705
6589 6789 33.4592
6590 6790 35.9615
6591 6791 32.7076
6592 6792 32.7459
6593 6793 34.4058
6594 6794 34.3025
6595 6795 37.2219
6596 6796 36.1089
6597 6797 35.5225
6598 6798 35.9996
6599 6799 35.3558
6600 6800 35.8114
6601 6801 35.5438
6602 6802 36.0778
6603 6803 35.2777
6604 6804 35.5836
6605 6805 37.5781
6606 6806 37.2404
6607 6807 35.1615
6608 6808 38.2566
6609 6809 33.3575
6610 6810 34.9128
6611 6811 36.8163
6612 6812 34.7346
6613 6813 35.7095
6614 6814 34.2472
6615 6815 34.283
6616 6816 34.0015
6617 6817 33.52
6618 6818 32.8312
6619 6819 34.6275
6620 6820 33.8302
6621 6821 37.6185
6622 6822 34.9031
6623 6823 34.7567
6624 6824 32.3263
6625 6825 35.821
6626 6826 34.3275
6627 6827 33.398
6628 6828 32.9165
6629 6829 34.6758
6630 6830 36.5019
6631 6831 36.1628
6632 6832 36.8929
6633 6833 37.4771
6634 6834 37.9561
6635 6835 37.8596
6636 6836 38.5391
6637 6837 35.1889
6638 6838 33.3882
6639 6839 35.4138
6640 6840 33.2403
6641 6841 33.9046
6642 6842 34.0849
6643 6843 32.8244
6644 6844 33.0927
6645 6845 33.4908
6646 6846 33.5405
6647 6847 34.3213
6648 6848 33.9732
6649 6849 32.68
6650 6850 34.8226
6651 6851 33.6794
6652 6852 33.7191
6653 6853 31.5853
6654 6854 32.8698
6655 6855 35.5817
6656 6856 34.0475
6657 6857 33.7031
6658 6858 35.2993
6659 6859 33.1959
6660 6860 35.5257
6661 6861 29.8322
6662 6862 30.1131
6663 6863 31.9587
6664 6864 29.3443
6665 6865 28.7
6666 6866 28.7215
6667 6867 29.5828
6668 6868 30.1773
6669 6869 30.5531
6670 6870 29.1721
6671 6871 32.1928
6672 6872 29.7926
6673 6873 30.1573
6674 6874 28.7197
6675 6875 31.7459
6676 6876 29.4225
6677 6877 29.2543
6678 6878 27.0754
6679 6879 28.967
6680 6880 30.3536
6681 6881 29.3497
6682 6882 28.9409
6683 6883 28.9507
6684 6884 28.8397
6685 6885 28.2759
6686 6886 28.9121
6687 6887 28.0406
6688 6888 31.1702
6689 6889 31.608
6690 6890 32.5081
6691 6891 30.5543
6692 6892 32.2085
6693 6893 30.7242
6694 6894 30.9502
6695 6895 33.8736
6696 6896 34.0621
6697 6897 31.4624
6698 6898 29.6811
6699 6899 30.4604
6700 6900 30.1971
6701 6901 28.9333
6702 6902 32.1317
6703 6903 31.2426
6704 6904 29.5949
6705 6905 30.41
6706 6906 31.2492
6707 6907 30.9722
6708 6908 31.6816
6709 6909 30.2192
6710 6910 31.0859
6711 6911 31.5411
6712 6912 30.8823
6713 6913 30.5
6714 6914 32.468
6715 6915 32.2161
6716 6916 34.6299
6717 6917 33.1649
6718 6918 32.2942
6719 6919 30.598
6720 6920 32.7377
6721 6921 31.1622
6722 6922 30.3566
6723 6923 30.2365
6724 6924 31.4131
6725 6925 32.079
6726 6926 33.5063
6727 6927 32.3415
6728 6928 32.8688
6729 6929 31.6864
6730 6930 31.4696
6731 6931 31.5036
6732 6932 31.3057
6733 6933 34.0119
6734 6934 34.7404
6735 6935 34.9016
6736 6936 33.5117
6737 6937 34.0308
6738 6938 33.9601
6739 6939 34.0646
6740 6940 35.3373
6741 6941 34.5363
6742 6942 33.4954
6743 6943 33.6497
6744 6944 33.8106
6745 6945 35.9582
6746 6946 34.7065
6747 6947 32.5287
6748 6948 32.9849
6749 6949 34.5368
6750 6950 33.4012
6751 6951 31.8875
6752 6952 34.8647
6753 6953 30.1285
6754 6954 33.3532
6755 6955 34.3706
6756 6956 31.8014
6757 6957 35.712
6758 6958 33.7628
6759 6959 33.9833
6760 6960 35.2661
6761 6961 35.2103
6762 6962 34.5467
6763 6963 33.1217
6764 6964 32.7677
6765 6965 34.2323
6766 6966 34.9641
6767 6967 33.2846
6768 6968 31.1891
6769 6969 35.023
6770 6970 33.8332
6771 6971 34.7229
6772 6972 33.9388
6773 6973 34.4308
6774 6974 33.1457
6775 6975 31.9516
6776 6976 33.3575
6777 6977 30.8766
6778 6978 32.5639
6779 6979 31.3812
6780 6980 32.7732
6781 6981 37.0255
6782 6982 34.9359
6783 6983 33.3427
6784 6984 31.8038
6785 6985 32.9299
6786 6986 31.2953
6787 6987 32.1839
6788 6988 33.0345
6789 6989 30.8231
6790 6990 33.216
6791 6991 32.2334
6792 6992 34.1512
6793 6993 33.1775
6794 6994 33.1142
6795 6995 33.0133
6796 6996 32.5969
6797 6997 36.0774
6798 6998 33.2145
6799 6999 34.5804
6800 7000 34.857
6801 7001 34.1929
