# Supplementary material for: Histone variant H2A.Z modulates nucleosome dynamics to promote DNA accessibility
Source: Nat Commun. 2023 Feb 11;14:769. doi: 10.1038/s41467-023-36465-5 (PMC9918499; doi:10.1038/s41467-023-36465-5)
Supplement: Supplementary file 4 — Source Data [file 41467_2023_36465_MOESM4_ESM.zip › data/H2AZ_nucleosome_gaping_distance_2.txt]

1 201 28.5043
2 202 27.3852
3 203 29.1508
4 204 30.9146
5 205 31.723
6 206 31.6257
7 207 28.3344
8 208 26.203
9 209 27.8378
10 210 28.8157
11 211 30.2415
12 212 30.1529
13 213 29.6802
14 214 26.6471
15 215 29.5881
16 216 31.8135
17 217 28.5445
18 218 29.6224
19 219 30.4699
20 220 30.9307
21 221 27.7204
22 222 29.4612
23 223 28.1435
24 224 29.2331
25 225 30.6492
26 226 32.169
27 227 32.2027
28 228 33.1827
29 229 30.467
30 230 31.6219
31 231 30.9316
32 232 30.0546
33 233 30.9469
34 234 29.9087
35 235 28.5384
36 236 29.2879
37 237 28.8774
38 238 28.9998
39 239 30.79
40 240 30.2033
41 241 28.1027
42 242 27.988
43 243 29.7173
44 244 30.0211
45 245 28.4084
46 246 30.2114
47 247 29.7033
48 248 31.2039
49 249 28.0833
50 250 28.5608
51 251 28.6703
52 252 27.0841
53 253 27.4252
54 254 29.5245
55 255 28.391
56 256 28.5649
57 257 32.5363
58 258 29.9984
59 259 30.4172
60 260 30.2058
61 261 31.6149
62 262 30.1561
63 263 28.6323
64 264 31.5203
65 265 27.8367
66 266 27.3761
67 267 27.9218
68 268 29.2259
69 269 28.8021
70 270 27.2389
71 271 27.7791
72 272 27.8156
73 273 27.8052
74 274 27.1201
75 275 27.0321
76 276 26.8637
77 277 27.2284
78 278 27.7817
79 279 27.7138
80 280 27.2882
81 281 26.3664
82 282 27.9354
83 283 26.979
84 284 31.134
85 285 28.4935
86 286 30.2833
87 287 29.0418
88 288 30.818
89 289 28.0405
90 290 28.4713
91 291 27.7085
92 292 28.0085
93 293 29.5799
94 294 30.2446
95 295 33.2734
96 296 30.4775
97 297 31.4657
98 298 30.4219
99 299 31.5321
100 300 31.7734
101 301 29.5858
102 302 30.9187
103 303 30.2856
104 304 27.4066
105 305 28.3353
106 306 29.4644
107 307 28.655
108 308 29.3193
109 309 29.3763
110 310 31.5387
111 311 29.7755
112 312 33.5503
113 313 31.9831
114 314 30.257
115 315 32.0067
116 316 32.1095
117 317 32.109
118 318 32.6365
119 319 33.2531
120 320 33.2854
121 321 28.5719
122 322 31.2246
123 323 31.001
124 324 31.6315
125 325 29.3245
126 326 32.1746
127 327 31.1043
128 328 30.6509
129 329 31.2656
130 330 32.6866
131 331 33.2489
132 332 33.5204
133 333 32.1569
134 334 31.1448
135 335 30.8996
136 336 29.7553
137 337 28.8323
138 338 30.1635
139 339 32.2251
140 340 30.0305
141 341 29.8696
142 342 28.249
143 343 30.9927
144 344 33.0729
145 345 29.5702
146 346 31.21
147 347 29.1219
148 348 29.1772
149 349 29.5564
150 350 31.2001
151 351 32.3626
152 352 31.7082
153 353 31.0631
154 354 31.712
155 355 30.9399
156 356 29.1201
157 357 27.242
158 358 27.4446
159 359 26.6491
160 360 27.3371
161 361 30.0048
162 362 28.8714
163 363 28.4836
164 364 31.035
165 365 30.1932
166 366 29.8351
167 367 32.9467
168 368 32.1365
169 369 30.9936
170 370 32.2099
171 371 33.3084
172 372 29.7126
173 373 30.2211
174 374 30.9398
175 375 28.3171
176 376 30.7547
177 377 29.7505
178 378 30.3578
179 379 30.4043
180 380 30.5619
181 381 31.7596
182 382 31.3082
183 383 30.6535
184 384 29.4093
185 385 29.7857
186 386 27.9571
187 387 30.1332
188 388 29.3212
189 389 28.4412
190 390 29.6901
191 391 29.367
192 392 28.7992
193 393 28.7839
194 394 31.2994
195 395 27.1933
196 396 28.4816
197 397 31.1249
198 398 32.3044
199 399 29.6957
200 400 27.0731
201 401 28.4257
202 402 27.9107
203 403 27.7991
204 404 28.6092
205 405 29.2177
206 406 28.0373
207 407 30.0141
208 408 30.715
209 409 29.0793
210 410 31.114
211 411 32.6378
212 412 30.06
213 413 30.5848
214 414 32.9668
215 415 30.7532
216 416 33.2426
217 417 32.2649
218 418 32.6606
219 419 35.2794
220 420 34.3887
221 421 31.5299
222 422 31.5816
223 423 29.9476
224 424 33.4049
225 425 34.2854
226 426 31.7888
227 427 35.4877
228 428 32.8075
229 429 31.6347
230 430 32.6451
231 431 31.9505
232 432 32.6557
233 433 33.4733
234 434 31.4722
235 435 32.6863
236 436 31.3914
237 437 30.9286
238 438 34.4089
239 439 31.8412
240 440 32.1955
241 441 32.3116
242 442 31.1317
243 443 34.3085
244 444 36.751
245 445 35.3705
246 446 34.1321
247 447 35.3651
248 448 35.9912
249 449 36.7571
250 450 35.6803
251 451 35.1635
252 452 32.5362
253 453 34.0309
254 454 35.8494
255 455 35.4483
256 456 33.132
257 457 33.7604
258 458 32.3333
259 459 32.5924
260 460 33.3927
261 461 31.7593
262 462 35.1602
263 463 34.0213
264 464 35.9738
265 465 36.5009
266 466 36.3211
267 467 36.6823
268 468 34.1237
269 469 35.1756
270 470 36.1894
271 471 36.9427
272 472 34.5511
273 473 33.1419
274 474 33.3699
275 475 35.59
276 476 35.078
277 477 33.7954
278 478 37.1202
279 479 34.0242
280 480 35.2201
281 481 37.7369
282 482 35.9414
283 483 36.2343
284 484 33.6975
285 485 32.6415
286 486 34.7868
287 487 34.1187
288 488 35.206
289 489 32.7804
290 490 33.8336
291 491 34.367
292 492 31.6476
293 493 31.4224
294 494 34.0955
295 495 35.0907
296 496 32.9408
297 497 35.0989
298 498 34.3121
299 499 33.4822
300 500 33.8916
301 501 33.6099
302 502 35.7565
303 503 34.6009
304 504 32.86
305 505 33.8585
306 506 33.333
307 507 33.1393
308 508 30.7851
309 509 31.5877
310 510 30.2656
311 511 31.9679
312 512 32.7089
313 513 33.6502
314 514 33.2952
315 515 34.0639
316 516 33.1874
317 517 36.0497
318 518 34.0106
319 519 35.2062
320 520 30.8314
321 521 30.549
322 522 31.0673
323 523 35.3593
324 524 34.451
325 525 32.8729
326 526 32.8059
327 527 34.9505
328 528 31.8253
329 529 31.6234
330 530 33.7223
331 531 33.53
332 532 33.5224
333 533 30.8253
334 534 34.4887
335 535 33.793
336 536 34.4703
337 537 35.6634
338 538 34.6113
339 539 33.8355
340 540 35.495
341 541 33.4541
342 542 32.706
343 543 33.4226
344 544 30.7296
345 545 32.5826
346 546 32.8268
347 547 28.3643
348 548 28.8927
349 549 32.0888
350 550 33.865
351 551 31.1601
352 552 31.7264
353 553 31.9081
354 554 34.3122
355 555 30.5827
356 556 35.3192
357 557 33.6247
358 558 32.8512
359 559 32.3757
360 560 30.8167
361 561 31.7268
362 562 34.2662
363 563 32.9382
364 564 36.226
365 565 34.7339
366 566 33.1008
367 567 32.103
368 568 33.8068
369 569 31.7919
370 570 33.7284
371 571 32.497
372 572 34.0522
373 573 34.1934
374 574 32.09
375 575 30.6252
376 576 33.2041
377 577 32.6323
378 578 33.6489
379 579 31.0586
380 580 31.2412
381 581 31.5707
382 582 32.0077
383 583 32.2317
384 584 32.9981
385 585 32.4877
386 586 31.5606
387 587 33.5173
388 588 30.9671
389 589 33.7289
390 590 31.628
391 591 31.3321
392 592 31.7457
393 593 32.6971
394 594 31.8764
395 595 33.8822
396 596 34.3725
397 597 33.7695
398 598 33.8923
399 599 34.4646
400 600 32.6634
401 601 32.6103
402 602 33.096
403 603 31.3256
404 604 30.8639
405 605 34.1888
406 606 32.6387
407 607 33.8366
408 608 32.1187
409 609 32.7781
410 610 33.7803
411 611 30.7486
412 612 32.3035
413 613 33.1738
414 614 35.2729
415 615 34.7634
416 616 33.4503
417 617 32.3889
418 618 33.0266
419 619 34.2545
420 620 33.7911
421 621 33.5888
422 622 32.4461
423 623 30.7076
424 624 32.5196
425 625 32.666
426 626 32.5275
427 627 32.8272
428 628 33.2285
429 629 32.761
430 630 32.2212
431 631 34.5535
432 632 33.0341
433 633 34.6967
434 634 33.1479
435 635 33.1537
436 636 34.0257
437 637 34.9085
438 638 31.9171
439 639 30.7812
440 640 29.487
441 641 32.7556
442 642 32.9608
443 643 34.4513
444 644 34.0146
445 645 33.1903
446 646 32.5909
447 647 31.7045
448 648 32.7531
449 649 33.6118
450 650 34.0027
451 651 31.9868
452 652 33.5783
453 653 30.2244
454 654 32.4165
455 655 34.0233
456 656 32.4135
457 657 31.5496
458 658 31.5375
459 659 33.6158
460 660 32.3556
461 661 30.1818
462 662 31.9381
463 663 33.2222
464 664 31.0272
465 665 35.444
466 666 33.0629
467 667 33.6693
468 668 32.9081
469 669 33.1766
470 670 31.5985
471 671 32.0535
472 672 35.682
473 673 34.1668
474 674 31.4592
475 675 31.7085
476 676 33.0236
477 677 31.1438
478 678 32.5984
479 679 30.6553
480 680 31.8843
481 681 31.1459
482 682 31.0756
483 683 30.3021
484 684 30.4003
485 685 30.7694
486 686 30.896
487 687 32.6108
488 688 32.4112
489 689 29.3273
490 690 31.0261
491 691 31.226
492 692 30.9374
493 693 29.2951
494 694 30.4898
495 695 30.0896
496 696 30.4635
497 697 30.6239
498 698 32.4858
499 699 30.9772
500 700 30.8786
501 701 31.0503
502 702 31.9372
503 703 30.8937
504 704 31.652
505 705 30.0229
506 706 31.9335
507 707 32.1539
508 708 31.8622
509 709 33.9739
510 710 27.8969
511 711 30.6526
512 712 31.9162
513 713 29.7804
514 714 31.2081
515 715 30.4202
516 716 29.3185
517 717 29.5646
518 718 32.8663
519 719 32.4146
520 720 32.0099
521 721 32.9096
522 722 29.9813
523 723 30.7371
524 724 28.4999
525 725 30.3291
526 726 30.914
527 727 32.0077
528 728 30.1756
529 729 31.6499
530 730 30
531 731 31.1724
532 732 28.4876
533 733 31.7038
534 734 33.3651
535 735 32.7007
536 736 33.2253
537 737 29.9643
538 738 32.7407
539 739 32.9436
540 740 32.9697
541 741 32.6687
542 742 29.298
543 743 33.1198
544 744 31.6327
545 745 30.9401
546 746 30.7192
547 747 31.3319
548 748 30.8555
549 749 31.4389
550 750 30.6032
551 751 28.9396
552 752 28.5202
553 753 30.5442
554 754 30.8927
555 755 29.7521
556 756 31.1319
557 757 31.4705
558 758 30.4751
559 759 33.7638
560 760 34.1643
561 761 31.8209
562 762 32.534
563 763 35.0575
564 764 30.8273
565 765 31.9567
566 766 31.5313
567 767 27.5013
568 768 27.3941
569 769 27.4411
570 770 29.3476
571 771 30.7531
572 772 34.1648
573 773 33.7353
574 774 34.3121
575 775 33.3904
576 776 29.7803
577 777 33.1437
578 778 33.1955
579 779 32.5143
580 780 30.6145
581 781 29.3583
582 782 32.6131
583 783 32.5767
584 784 35.1876
585 785 34.372
586 786 33.5033
587 787 32.498
588 788 35.5963
589 789 34.2546
590 790 30.6257
591 791 33.2164
592 792 31.0098
593 793 31.6639
594 794 30.0976
595 795 31.1973
596 796 29.5777
597 797 29.5125
598 798 29.1702
599 799 31.2176
600 800 29.5749
601 801 30.9441
602 802 28.6383
603 803 30.5572
604 804 29.7547
605 805 30.5064
606 806 31.3884
607 807 28.2676
608 808 29.5763
609 809 32.8477
610 810 30.1406
611 811 29.6822
612 812 32.5283
613 813 31.6065
614 814 32.8248
615 815 32.6853
616 816 31.6761
617 817 31.5607
618 818 29.8293
619 819 32.0611
620 820 33.3546
621 821 32.0679
622 822 31.2416
623 823 30.7497
624 824 32.8998
625 825 31.9535
626 826 35.5325
627 827 33.4189
628 828 33.8822
629 829 29.7648
630 830 30.3003
631 831 33.4109
632 832 34.4104
633 833 32.9001
634 834 33.0074
635 835 34.1049
636 836 36.3001
637 837 30.7427
638 838 34.1988
639 839 33.0312
640 840 34.2402
641 841 33.4081
642 842 32.6337
643 843 33.2423
644 844 29.2582
645 845 29.8651
646 846 30.0672
647 847 32.7286
648 848 32.4116
649 849 31.0484
650 850 31.1113
651 851 33.0678
652 852 32.1293
653 853 34.4591
654 854 33.9613
655 855 34.4592
656 856 31.5874
657 857 32.4168
658 858 30.8097
659 859 32.5207
660 860 33.5384
661 861 33.1708
662 862 35.202
663 863 33.5294
664 864 34.3558
665 865 34.0709
666 866 29.9943
667 867 29.1407
668 868 28.1592
669 869 32.1371
670 870 32.5559
671 871 32.9746
672 872 33.5837
673 873 33.8437
674 874 36.219
675 875 31.4699
676 876 32.1963
677 877 33.2371
678 878 31.2818
679 879 30.6833
680 880 28.8384
681 881 31.7228
682 882 31.0013
683 883 32.7215
684 884 29.9822
685 885 34.3324
686 886 30.781
687 887 32.6711
688 888 33.7969
689 889 31.3638
690 890 27.9619
691 891 31.1308
692 892 32.3754
693 893 30.9696
694 894 33.397
695 895 34.9731
696 896 31.7309
697 897 31.9871
698 898 33.7948
699 899 31.6555
700 900 33.2504
701 901 30.8828
702 902 33.1786
703 903 30.869
704 904 29.8188
705 905 30.5094
706 906 32.8852
707 907 29.14
708 908 33.1121
709 909 33.6636
710 910 29.5055
711 911 32.1105
712 912 29.4574
713 913 30.0167
714 914 33.1075
715 915 30.6054
716 916 30.6276
717 917 29.9203
718 918 31.3604
719 919 30.5811
720 920 32.3027
721 921 31.0686
722 922 32.6913
723 923 31.7405
724 924 33.4826
725 925 30.2235
726 926 29.5712
727 927 27.2531
728 928 27.1894
729 929 29.3499
730 930 30.5413
731 931 30.1507
732 932 30.6718
733 933 27.9977
734 934 27.2874
735 935 30.4335
736 936 28.3294
737 937 27.7486
738 938 29.6343
739 939 28.7846
740 940 28.6734
741 941 29.6481
742 942 26.9173
743 943 27.6615
744 944 27.7836
745 945 27.3152
746 946 27.8621
747 947 26.0523
748 948 26.8857
749 949 28.6337
750 950 30.3118
751 951 30.6373
752 952 28.7828
753 953 29.9492
754 954 27.8019
755 955 28.6616
756 956 26.9534
757 957 29.753
758 958 31.2356
759 959 30.3004
760 960 28.0218
761 961 29.2976
762 962 29.2371
763 963 28.9697
764 964 29.3274
765 965 28.4078
766 966 27.3628
767 967 27.3687
768 968 29.5787
769 969 27.6734
770 970 26.7659
771 971 27.9236
772 972 26.665
773 973 30.0217
774 974 30.3212
775 975 29.658
776 976 28.2955
777 977 27.2773
778 978 30.5075
779 979 28.3597
780 980 27.5431
781 981 28.4041
782 982 26.6395
783 983 29.8348
784 984 26.452
785 985 29.9375
786 986 29.1131
787 987 25.6198
788 988 26.1937
789 989 26.3294
790 990 26.76
791 991 26.3128
792 992 27.4949
793 993 25.9859
794 994 26.3829
795 995 29.4202
796 996 30.8343
797 997 28.8192
798 998 27.6554
799 999 28.3625
800 1000 28.8693
801 1001 28.9451
802 1002 24.8813
803 1003 27.0275
804 1004 32.18
805 1005 28.7724
806 1006 25.9685
807 1007 24.2649
808 1008 26.0274
809 1009 27.4833
810 1010 30.0525
811 1011 28.7055
812 1012 27.7264
813 1013 27.1459
814 1014 28.1486
815 1015 27.9051
816 1016 28.4845
817 1017 27.0201
818 1018 29.0753
819 1019 27.3755
820 1020 30.3044
821 1021 30.9442
822 1022 31.3714
823 1023 28.6519
824 1024 29.0997
825 1025 29.1526
826 1026 27.2221
827 1027 29.839
828 1028 27.6364
829 1029 28.0715
830 1030 26.9369
831 1031 27.6521
832 1032 27.473
833 1033 27.8221
834 1034 27.544
835 1035 27.7994
836 1036 29.1386
837 1037 30.1161
838 1038 29.075
839 1039 30.9936
840 1040 28.2091
841 1041 31.0587
842 1042 30.3286
843 1043 28.8969
844 1044 31.9527
845 1045 28.1161
846 1046 32.3498
847 1047 29.6123
848 1048 28.6301
849 1049 28.9852
850 1050 26.7844
851 1051 26.5969
852 1052 28.6503
853 1053 29.6021
854 1054 27.06
855 1055 28.1777
856 1056 28.479
857 1057 28.4616
858 1058 27.9136
859 1059 30.8842
860 1060 27.2338
861 1061 26.464
862 1062 26.3917
863 1063 27.5592
864 1064 28.5028
865 1065 28.2677
866 1066 28.1243
867 1067 26.8977
868 1068 25.3936
869 1069 26.0149
870 1070 26.165
871 1071 27.7295
872 1072 24.0078
873 1073 23.7319
874 1074 23.5646
875 1075 24.1405
876 1076 23.6979
877 1077 23.3258
878 1078 23.6581
879 1079 25.1045
880 1080 22.5187
881 1081 24.1058
882 1082 25.84
883 1083 28.2685
884 1084 25.7644
885 1085 24.4783
886 1086 25.1193
887 1087 24.7587
888 1088 26.9894
889 1089 27.9509
890 1090 27.6345
891 1091 26.7135
892 1092 28.5587
893 1093 25.9072
894 1094 27.2505
895 1095 27.8653
896 1096 24.9566
897 1097 26.8814
898 1098 27.2992
899 1099 28.4262
900 1100 29.3523
901 1101 27.3034
902 1102 28.3878
903 1103 27.8399
904 1104 28.6598
905 1105 26.981
906 1106 26.0936
907 1107 26.8597
908 1108 26.4396
909 1109 25.3374
910 1110 25.8473
911 1111 24.8143
912 1112 26.4713
913 1113 26.4727
914 1114 29.8648
915 1115 27.1024
916 1116 27.3369
917 1117 26.7996
918 1118 25.1338
919 1119 25.6411
920 1120 25.7261
921 1121 27.7947
922 1122 27.8217
923 1123 26.3027
924 1124 26.464
925 1125 26.6724
926 1126 26.2715
927 1127 27.7851
928 1128 27.8288
929 1129 27.06
930 1130 23.2908
931 1131 24.6783
932 1132 25.6948
933 1133 27.2602
934 1134 28.9903
935 1135 31.5437
936 1136 31.5927
937 1137 28.5992
938 1138 27.7438
939 1139 25.4807
940 1140 27.7821
941 1141 25.0421
942 1142 26.3733
943 1143 26.8498
944 1144 26.8041
945 1145 29.3795
946 1146 26.621
947 1147 26.6408
948 1148 28.7813
949 1149 30.4404
950 1150 28.6246
951 1151 29.398
952 1152 26.3406
953 1153 27.4205
954 1154 26.0344
955 1155 29.7962
956 1156 29.3425
957 1157 27.4487
958 1158 28.9347
959 1159 30.1432
960 1160 28.6328
961 1161 29.1387
962 1162 26.8119
963 1163 26.8131
964 1164 25.8686
965 1165 25.3576
966 1166 26.7724
967 1167 28.0305
968 1168 27.1661
969 1169 28.9688
970 1170 27.4555
971 1171 27.4351
972 1172 28.1482
973 1173 28.188
974 1174 29.1753
975 1175 28.6114
976 1176 28.3308
977 1177 31.2506
978 1178 31.743
979 1179 28.8971
980 1180 31.0066
981 1181 28.6032
982 1182 31.1101
983 1183 26.4652
984 1184 28.2583
985 1185 29.5151
986 1186 27.1776
987 1187 27.504
988 1188 27.6452
989 1189 27.9921
990 1190 27.2889
991 1191 28.83
992 1192 28.1759
993 1193 28.3823
994 1194 27.2014
995 1195 27.6454
996 1196 29.6382
997 1197 27.3712
998 1198 28.6645
999 1199 26.1291
1000 1200 26.6427
1001 1201 27.187
1002 1202 27.9922
1003 1203 27.7069
1004 1204 29.2427
1005 1205 27.1577
1006 1206 26.3248
1007 1207 27.1652
1008 1208 28.7434
1009 1209 30.6717
1010 1210 28.2015
1011 1211 28.7402
1012 1212 27.7054
1013 1213 27.5547
1014 1214 25.5397
1015 1215 27.1334
1016 1216 24.8393
1017 1217 26.0845
1018 1218 27.6474
1019 1219 27.2757
1020 1220 28.2966
1021 1221 28.8117
1022 1222 28.8769
1023 1223 26.4954
1024 1224 26.7895
1025 1225 27.6873
1026 1226 27.7009
1027 1227 29.6325
1028 1228 26.0057
1029 1229 29.7072
1030 1230 29.5023
1031 1231 28.037
1032 1232 28.9645
1033 1233 27.0942
1034 1234 28.8054
1035 1235 26.7547
1036 1236 28.4287
1037 1237 28.2771
1038 1238 28.2626
1039 1239 29.1798
1040 1240 28.7631
1041 1241 29.4463
1042 1242 29.451
1043 1243 28.514
1044 1244 26.1317
1045 1245 30.3479
1046 1246 27.3601
1047 1247 28.8057
1048 1248 29.5625
1049 1249 28.4359
1050 1250 28.3663
1051 1251 28.1975
1052 1252 30.0798
1053 1253 28.6416
1054 1254 27.3359
1055 1255 27.8934
1056 1256 27.8377
1057 1257 28.0657
1058 1258 28.1574
1059 1259 27.5201
1060 1260 28.7721
1061 1261 28.7274
1062 1262 29.6344
1063 1263 29.5911
1064 1264 25.3839
1065 1265 26.2122
1066 1266 26.0382
1067 1267 30.5289
1068 1268 27.7079
1069 1269 28.3906
1070 1270 30.1981
1071 1271 30.5494
1072 1272 27.7477
1073 1273 27.1609
1074 1274 28.4661
1075 1275 29.0803
1076 1276 28.0596
1077 1277 26.7878
1078 1278 28.2256
1079 1279 26.668
1080 1280 27.6875
1081 1281 27.022
1082 1282 25.9147
1083 1283 25.1006
1084 1284 28.4969
1085 1285 26.4999
1086 1286 27.4509
1087 1287 28.1261
1088 1288 28.1039
1089 1289 25.8646
1090 1290 29.7362
1091 1291 28.0973
1092 1292 28.9526
1093 1293 29.3146
1094 1294 26.7938
1095 1295 29.4415
1096 1296 29.5696
1097 1297 31.5313
1098 1298 28.6743
1099 1299 25.0382
1100 1300 28.4024
1101 1301 27.7248
1102 1302 29.3676
1103 1303 27.6043
1104 1304 26.3796
1105 1305 30.6308
1106 1306 28.4321
1107 1307 27.8099
1108 1308 29.0395
1109 1309 29.4993
1110 1310 28.9276
1111 1311 30.8883
1112 1312 30.4134
1113 1313 29.1666
1114 1314 28.2907
1115 1315 29.9339
1116 1316 30.3327
1117 1317 28.2243
1118 1318 30.9777
1119 1319 32.5702
1120 1320 30.0493
1121 1321 30.6881
1122 1322 31.3729
1123 1323 30.8982
1124 1324 33.0983
1125 1325 32.9448
1126 1326 32.3795
1127 1327 31.3989
1128 1328 33.7009
1129 1329 31.8232
1130 1330 31.9603
1131 1331 31.9982
1132 1332 34.236
1133 1333 29.7066
1134 1334 32.6246
1135 1335 32.8871
1136 1336 34.2682
1137 1337 34.1204
1138 1338 32.4786
1139 1339 31.6519
1140 1340 30.8086
1141 1341 31.0683
1142 1342 32.6238
1143 1343 29.9118
1144 1344 30.1682
1145 1345 29.3599
1146 1346 29.6812
1147 1347 29.6147
1148 1348 27.2707
1149 1349 29.1639
1150 1350 29.4496
1151 1351 28.0468
1152 1352 28.7809
1153 1353 30.2812
1154 1354 30.415
1155 1355 29.4828
1156 1356 29.4725
1157 1357 30.2607
1158 1358 29.028
1159 1359 27.1335
1160 1360 28.8512
1161 1361 28.3621
1162 1362 27.8957
1163 1363 28.9421
1164 1364 27.386
1165 1365 28.1447
1166 1366 28.2425
1167 1367 28.5077
1168 1368 28.6613
1169 1369 29.1386
1170 1370 27.5776
1171 1371 29.5394
1172 1372 30.8621
1173 1373 30.5326
1174 1374 28.147
1175 1375 30.5191
1176 1376 28.7619
1177 1377 28.5371
1178 1378 26.363
1179 1379 26.5503
1180 1380 26.8995
1181 1381 28.3294
1182 1382 28.0004
1183 1383 26.8174
1184 1384 27.216
1185 1385 29.9482
1186 1386 28.8895
1187 1387 27.0678
1188 1388 30.9932
1189 1389 30.6027
1190 1390 33.6903
1191 1391 32.6822
1192 1392 34.0325
1193 1393 34.4467
1194 1394 33.1286
1195 1395 33.3129
1196 1396 30.8901
1197 1397 32.4531
1198 1398 31.148
1199 1399 28.6576
1200 1400 29.9078
1201 1401 31.8317
1202 1402 28.974
1203 1403 28.5122
1204 1404 30.5224
1205 1405 27.8283
1206 1406 29.4726
1207 1407 28.1963
1208 1408 28.5487
1209 1409 29.8221
1210 1410 28.2372
1211 1411 28.4614
1212 1412 27.951
1213 1413 27.0133
1214 1414 27.7311
1215 1415 27.8902
1216 1416 26.5431
1217 1417 28.657
1218 1418 27.0582
1219 1419 29.9862
1220 1420 28.1384
1221 1421 27.5067
1222 1422 28.026
1223 1423 28.2176
1224 1424 28.6556
1225 1425 27.3823
1226 1426 27.1963
1227 1427 26.0932
1228 1428 26.937
1229 1429 27.0708
1230 1430 27.4196
1231 1431 27.4087
1232 1432 27.1879
1233 1433 27.4896
1234 1434 29.357
1235 1435 29.8066
1236 1436 27.1431
1237 1437 26.7674
1238 1438 28.3737
1239 1439 28.4586
1240 1440 29.9638
1241 1441 30.0452
1242 1442 26.8666
1243 1443 28.047
1244 1444 29.8213
1245 1445 28.1814
1246 1446 27.6732
1247 1447 26.0945
1248 1448 29.0962
1249 1449 30.8919
1250 1450 28.7698
1251 1451 28.0612
1252 1452 27.5299
1253 1453 27.8003
1254 1454 26.9176
1255 1455 28.0623
1256 1456 28.0424
1257 1457 25.6055
1258 1458 25.8361
1259 1459 25.5752
1260 1460 26.7537
1261 1461 26.2106
1262 1462 28.3649
1263 1463 27.1156
1264 1464 27.4457
1265 1465 29.7302
1266 1466 26.7944
1267 1467 27.154
1268 1468 28.7166
1269 1469 28.187
1270 1470 25.6947
1271 1471 25.1556
1272 1472 24.6078
1273 1473 26.3046
1274 1474 28.9677
1275 1475 28.8897
1276 1476 27.417
1277 1477 28.121
1278 1478 27.5036
1279 1479 27.1909
1280 1480 25.6217
1281 1481 28.8238
1282 1482 25.8127
1283 1483 27.0319
1284 1484 27.3217
1285 1485 28.1583
1286 1486 28.4227
1287 1487 27.1506
1288 1488 28.5533
1289 1489 27.2283
1290 1490 28.7794
1291 1491 26.3521
1292 1492 25.4296
1293 1493 25.7846
1294 1494 25.802
1295 1495 23.4092
1296 1496 25.1283
1297 1497 24.808
1298 1498 25.1114
1299 1499 24.3373
1300 1500 24.0201
1301 1501 22.1206
1302 1502 22.5629
1303 1503 20.1812
1304 1504 21.0615
1305 1505 20.6878
1306 1506 22.6678
1307 1507 23.0104
1308 1508 24.2377
1309 1509 24.2007
1310 1510 25.0853
1311 1511 25.2963
1312 1512 26.4018
1313 1513 23.7567
1314 1514 25.4678
1315 1515 25.7128
1316 1516 24.2298
1317 1517 26.8831
1318 1518 28.9744
1319 1519 29.6091
1320 1520 26.9119
1321 1521 27.3639
1322 1522 27.7383
1323 1523 25.848
1324 1524 26.8084
1325 1525 25.9717
1326 1526 28.7762
1327 1527 26.6097
1328 1528 25.6097
1329 1529 24.1829
1330 1530 25.1155
1331 1531 24.0253
1332 1532 23.9055
1333 1533 24.4208
1334 1534 26.546
1335 1535 23.6904
1336 1536 26.4326
1337 1537 25.8764
1338 1538 26.0509
1339 1539 27.0657
1340 1540 27.6975
1341 1541 27.235
1342 1542 27.363
1343 1543 25.7557
1344 1544 26.8267
1345 1545 26.4123
1346 1546 25.8472
1347 1547 24.8884
1348 1548 25.9181
1349 1549 24.3574
1350 1550 25.6108
1351 1551 22.97
1352 1552 23.7284
1353 1553 23.2043
1354 1554 25.9321
1355 1555 25.6882
1356 1556 25.68
1357 1557 26.7593
1358 1558 26.4917
1359 1559 22.6544
1360 1560 26.3945
1361 1561 27.5939
1362 1562 25.8053
1363 1563 27.0347
1364 1564 25.425
1365 1565 25.9693
1366 1566 25.6154
1367 1567 27.2046
1368 1568 24.815
1369 1569 27.7068
1370 1570 24.5416
1371 1571 25.2567
1372 1572 27.1823
1373 1573 29.8736
1374 1574 26.3493
1375 1575 25.0378
1376 1576 23.3995
1377 1577 24.1916
1378 1578 25.1969
1379 1579 24.9109
1380 1580 23.9439
1381 1581 25.1482
1382 1582 28.4101
1383 1583 28.3175
1384 1584 26.9594
1385 1585 28.4841
1386 1586 29.0703
1387 1587 26.447
1388 1588 27.7634
1389 1589 26.2389
1390 1590 27.841
1391 1591 27.7867
1392 1592 27.7993
1393 1593 26.899
1394 1594 27.395
1395 1595 28.4444
1396 1596 29.2344
1397 1597 28.7841
1398 1598 30.3866
1399 1599 26.9976
1400 1600 28.4468
1401 1601 26.3996
1402 1602 27.6621
1403 1603 28.4571
1404 1604 28.347
1405 1605 28.7146
1406 1606 27.8429
1407 1607 28.9566
1408 1608 27.4354
1409 1609 28.4486
1410 1610 28.4177
1411 1611 27.1903
1412 1612 30.7915
1413 1613 28.7804
1414 1614 27.6704
1415 1615 28.864
1416 1616 27.8418
1417 1617 27.2268
1418 1618 25.0696
1419 1619 27.2971
1420 1620 27.1753
1421 1621 27.279
1422 1622 27.0584
1423 1623 27.7434
1424 1624 26.0109
1425 1625 28.6076
1426 1626 29.3239
1427 1627 27.9124
1428 1628 29.1154
1429 1629 30.0845
1430 1630 29.2716
1431 1631 26.47
1432 1632 25.7002
1433 1633 26.218
1434 1634 25.5101
1435 1635 26.0947
1436 1636 28.7853
1437 1637 28.0232
1438 1638 29.3109
1439 1639 26.3215
1440 1640 29.2766
1441 1641 29.3651
1442 1642 28.5197
1443 1643 29.2094
1444 1644 28.7537
1445 1645 26.4797
1446 1646 25.377
1447 1647 27.7503
1448 1648 28.9385
1449 1649 25.0306
1450 1650 25.6183
1451 1651 24.5318
1452 1652 25.7638
1453 1653 25.4167
1454 1654 24.8538
1455 1655 25.5676
1456 1656 25.8277
1457 1657 24.5014
1458 1658 23.0174
1459 1659 22.5633
1460 1660 21.9361
1461 1661 23.417
1462 1662 24.9506
1463 1663 27.0748
1464 1664 22.3494
1465 1665 22.6996
1466 1666 23.4058
1467 1667 24.708
1468 1668 24.0167
1469 1669 26.4252
1470 1670 26.3971
1471 1671 27.8066
1472 1672 26.8922
1473 1673 26.2403
1474 1674 25.7772
1475 1675 24.9459
1476 1676 27.6293
1477 1677 23.2095
1478 1678 22.9405
1479 1679 24.9358
1480 1680 23.9745
1481 1681 25.9851
1482 1682 26.0562
1483 1683 22.2747
1484 1684 24.23
1485 1685 23.4826
1486 1686 24.2324
1487 1687 24.1915
1488 1688 24.7112
1489 1689 22.5408
1490 1690 24.8467
1491 1691 24.5965
1492 1692 26.4888
1493 1693 26.7472
1494 1694 23.1086
1495 1695 24.6369
1496 1696 25.6717
1497 1697 25.4952
1498 1698 23.8881
1499 1699 24.849
1500 1700 25.2336
1501 1701 25.907
1502 1702 24.4428
1503 1703 24.561
1504 1704 26.6182
1505 1705 26.5782
1506 1706 26.9978
1507 1707 24.1526
1508 1708 26.704
1509 1709 25.0165
1510 1710 25.3866
1511 1711 24.6585
1512 1712 24.9286
1513 1713 24.9666
1514 1714 24.2228
1515 1715 26.2126
1516 1716 29.2256
1517 1717 26.5721
1518 1718 25.1644
1519 1719 26.1035
1520 1720 26.3017
1521 1721 25.2535
1522 1722 28.9452
1523 1723 28.1083
1524 1724 27.2611
1525 1725 28.0048
1526 1726 28.5758
1527 1727 29.491
1528 1728 29.039
1529 1729 27.3764
1530 1730 29.2339
1531 1731 26.6288
1532 1732 26.5691
1533 1733 26.6048
1534 1734 27.2432
1535 1735 26.241
1536 1736 28.5783
1537 1737 27.1611
1538 1738 26.939
1539 1739 30.215
1540 1740 28.9725
1541 1741 27.3705
1542 1742 27.7522
1543 1743 28.3955
1544 1744 25.356
1545 1745 23.9173
1546 1746 26.9026
1547 1747 26.8851
1548 1748 26.1659
1549 1749 26.972
1550 1750 26.6289
1551 1751 28.4817
1552 1752 28.0914
1553 1753 27.9838
1554 1754 27.3477
1555 1755 28.7344
1556 1756 28.7527
1557 1757 27.4983
1558 1758 27.723
1559 1759 27.2033
1560 1760 28.179
1561 1761 25.5061
1562 1762 25.193
1563 1763 26.7381
1564 1764 26.2684
1565 1765 27.6369
1566 1766 27.1465
1567 1767 30.3502
1568 1768 29.2297
1569 1769 25.7449
1570 1770 26.6154
1571 1771 27.0504
1572 1772 24.7832
1573 1773 23.7325
1574 1774 24.9253
1575 1775 26.5903
1576 1776 28.7681
1577 1777 23.678
1578 1778 26.0283
1579 1779 25.8452
1580 1780 26.1958
1581 1781 28.532
1582 1782 28.3659
1583 1783 26.9429
1584 1784 29.0097
1585 1785 27.5688
1586 1786 27.1086
1587 1787 27.2122
1588 1788 27.9259
1589 1789 29.3083
1590 1790 29.3402
1591 1791 27.904
1592 1792 27.4745
1593 1793 29.5522
1594 1794 28.2363
1595 1795 29.252
1596 1796 30.1282
1597 1797 30.5598
1598 1798 30.1786
1599 1799 32.4698
1600 1800 30.0148
1601 1801 29.5282
1602 1802 29.3421
1603 1803 27.8299
1604 1804 29.8013
1605 1805 29.2281
1606 1806 28.1238
1607 1807 25.8196
1608 1808 30.4922
1609 1809 28.8051
1610 1810 26.1552
1611 1811 30.6557
1612 1812 28.4423
1613 1813 30.2848
1614 1814 28.7084
1615 1815 25.516
1616 1816 27.6234
1617 1817 29.2806
1618 1818 28.6868
1619 1819 28.9445
1620 1820 26.7407
1621 1821 28.8364
1622 1822 29.8454
1623 1823 29.2938
1624 1824 27.9012
1625 1825 27.8696
1626 1826 25.1998
1627 1827 26.9147
1628 1828 28.0728
1629 1829 28.4315
1630 1830 29.2075
1631 1831 23.1393
1632 1832 25.7777
1633 1833 25.6249
1634 1834 24.9238
1635 1835 23.7
1636 1836 28.4213
1637 1837 25.6908
1638 1838 23.345
1639 1839 23.0383
1640 1840 26.2249
1641 1841 24.2592
1642 1842 27.7459
1643 1843 23.7062
1644 1844 23.5176
1645 1845 24.9528
1646 1846 24.0688
1647 1847 28.4166
1648 1848 24.583
1649 1849 22.5364
1650 1850 23.7922
1651 1851 24.0286
1652 1852 24.2161
1653 1853 23.9804
1654 1854 23.7506
1655 1855 26.129
1656 1856 26.0003
1657 1857 27.1007
1658 1858 24.8347
1659 1859 26.0915
1660 1860 26.2269
1661 1861 27.4622
1662 1862 25.1581
1663 1863 26.0151
1664 1864 23.9984
1665 1865 24.9905
1666 1866 26.9968
1667 1867 27.5103
1668 1868 27.3297
1669 1869 27.049
1670 1870 30.8517
1671 1871 32.6868
1672 1872 28.8215
1673 1873 30.5564
1674 1874 32.8409
1675 1875 33.8529
1676 1876 28.5214
1677 1877 26.7797
1678 1878 28.8722
1679 1879 30.0255
1680 1880 31.5698
1681 1881 30.5909
1682 1882 27.8092
1683 1883 30.7743
1684 1884 29.037
1685 1885 26.0193
1686 1886 24.2882
1687 1887 25.3231
1688 1888 25.2385
1689 1889 26.5807
1690 1890 26.1999
1691 1891 28.6383
1692 1892 28.7678
1693 1893 27.6152
1694 1894 28.2157
1695 1895 28.368
1696 1896 28.5262
1697 1897 30.0213
1698 1898 27.7007
1699 1899 26.753
1700 1900 27.461
1701 1901 28.7811
1702 1902 29.6822
1703 1903 28.2787
1704 1904 29.9948
1705 1905 27.9143
1706 1906 28.947
1707 1907 26.589
1708 1908 25.4779
1709 1909 27.003
1710 1910 27.1814
1711 1911 25.8694
1712 1912 27.2237
1713 1913 27.5717
1714 1914 27.0028
1715 1915 26.3891
1716 1916 26.9133
1717 1917 27.9009
1718 1918 26.766
1719 1919 28.3973
1720 1920 28.3897
1721 1921 27.9153
1722 1922 26.1689
1723 1923 27.0833
1724 1924 26.741
1725 1925 24.6799
1726 1926 25.866
1727 1927 24.8238
1728 1928 27.284
1729 1929 29.8088
1730 1930 29.3605
1731 1931 28.8568
1732 1932 28.4324
1733 1933 31.1502
1734 1934 28.6522
1735 1935 27.8241
1736 1936 28.1287
1737 1937 28.4505
1738 1938 28.6076
1739 1939 27.8034
1740 1940 28.6711
1741 1941 29.3354
1742 1942 27.8229
1743 1943 28.5469
1744 1944 28.6183
1745 1945 28.4643
1746 1946 27.3861
1747 1947 28.7063
1748 1948 26.2904
1749 1949 27.4268
1750 1950 25.065
1751 1951 25.976
1752 1952 25.7072
1753 1953 26.2922
1754 1954 26.046
1755 1955 25.7561
1756 1956 24.822
1757 1957 24.0729
1758 1958 25.6038
1759 1959 24.013
1760 1960 26.7566
1761 1961 24.9595
1762 1962 25.922
1763 1963 24.8961
1764 1964 25.0863
1765 1965 26.3996
1766 1966 26.9022
1767 1967 24.1888
1768 1968 24.3069
1769 1969 24.9836
1770 1970 27.4704
1771 1971 26.2401
1772 1972 26.3326
1773 1973 25.2196
1774 1974 26.3615
1775 1975 26.0684
1776 1976 22.9636
1777 1977 25.7108
1778 1978 26.0741
1779 1979 26.8573
1780 1980 25.4793
1781 1981 25.4973
1782 1982 25.7722
1783 1983 27.6885
1784 1984 25.8668
1785 1985 23.831
1786 1986 23.7628
1787 1987 28.1872
1788 1988 27.1839
1789 1989 25.3814
1790 1990 24.6083
1791 1991 27.2463
1792 1992 25.6177
1793 1993 26.3843
1794 1994 26.4553
1795 1995 25.233
1796 1996 27.5661
1797 1997 26.4301
1798 1998 24.7998
1799 1999 25.1806
1800 2000 22.457
1801 2001 22.474
1802 2002 23.0078
1803 2003 23.2496
1804 2004 25.2356
1805 2005 24.7738
1806 2006 24.8491
1807 2007 24.2144
1808 2008 26.8612
1809 2009 23.8159
1810 2010 22.8221
1811 2011 22.3942
1812 2012 22.4877
1813 2013 22.0102
1814 2014 22.8642
1815 2015 23.0625
1816 2016 22.4653
1817 2017 23.84
1818 2018 24.6438
1819 2019 21.9221
1820 2020 22.2241
1821 2021 22.3229
1822 2022 21.7755
1823 2023 23.2415
1824 2024 21.8136
1825 2025 21.8937
1826 2026 23.9364
1827 2027 23.9569
1828 2028 22.4099
1829 2029 22.4329
1830 2030 22.8221
1831 2031 21.0266
1832 2032 20.6686
1833 2033 20.9527
1834 2034 21.1712
1835 2035 21.5648
1836 2036 21.3265
1837 2037 20.7318
1838 2038 21.7917
1839 2039 19.7844
1840 2040 21.5093
1841 2041 22.023
1842 2042 22.992
1843 2043 24.2571
1844 2044 24.6816
1845 2045 22.7835
1846 2046 23.1399
1847 2047 25.3292
1848 2048 22.9218
1849 2049 23.5813
1850 2050 26.3464
1851 2051 23.2142
1852 2052 24.5792
1853 2053 25.3502
1854 2054 23.6992
1855 2055 25.808
1856 2056 25.0526
1857 2057 26.3441
1858 2058 27.4854
1859 2059 27.8067
1860 2060 25.5528
1861 2061 26.7732
1862 2062 25.0609
1863 2063 20.5281
1864 2064 20.9229
1865 2065 20.9766
1866 2066 20.6063
1867 2067 21.5201
1868 2068 21.4436
1869 2069 21.7949
1870 2070 21.5137
1871 2071 21.9943
1872 2072 24.429
1873 2073 24.796
1874 2074 23.37
1875 2075 24.1265
1876 2076 22.8611
1877 2077 22.7545
1878 2078 24.537
1879 2079 23.8509
1880 2080 23.454
1881 2081 23.4258
1882 2082 25.0797
1883 2083 22.7888
1884 2084 27.4806
1885 2085 26.5349
1886 2086 25.9776
1887 2087 23.6182
1888 2088 24.8525
1889 2089 22.5305
1890 2090 21.6977
1891 2091 21.7946
1892 2092 24.506
1893 2093 22.9974
1894 2094 23.4329
1895 2095 23.0082
1896 2096 22.6124
1897 2097 25.5233
1898 2098 23.7383
1899 2099 22.8494
1900 2100 25.5256
1901 2101 26.1705
1902 2102 28.8125
1903 2103 24.6049
1904 2104 24.0592
1905 2105 22.7569
1906 2106 23.2779
1907 2107 26.7011
1908 2108 24.6529
1909 2109 22.0067
1910 2110 22.9932
1911 2111 23.5395
1912 2112 23.9181
1913 2113 24.7469
1914 2114 24.959
1915 2115 22.1611
1916 2116 23.117
1917 2117 24.7992
1918 2118 25.4332
1919 2119 24.0732
1920 2120 24.697
1921 2121 25.0799
1922 2122 23.5821
1923 2123 22.6774
1924 2124 24.5845
1925 2125 25.8958
1926 2126 24.5267
1927 2127 27.0008
1928 2128 26.0496
1929 2129 24.495
1930 2130 26.7106
1931 2131 25.5759
1932 2132 24.8006
1933 2133 23.6834
1934 2134 25.1127
1935 2135 24.1955
1936 2136 23.9666
1937 2137 23.9155
1938 2138 24.4058
1939 2139 24.9067
1940 2140 24.4609
1941 2141 21.8832
1942 2142 24.3312
1943 2143 22.7275
1944 2144 25.3742
1945 2145 25.5165
1946 2146 25.3718
1947 2147 24.0576
1948 2148 21.965
1949 2149 23.101
1950 2150 23.0894
1951 2151 25.1348
1952 2152 28.5998
1953 2153 27.3255
1954 2154 25.054
1955 2155 23.3071
1956 2156 22.4931
1957 2157 25.3864
1958 2158 23.2399
1959 2159 24.8879
1960 2160 24.6787
1961 2161 23.7028
1962 2162 24.8117
1963 2163 22.8897
1964 2164 23.9063
1965 2165 22.5417
1966 2166 22.7418
1967 2167 23.2881
1968 2168 23.9513
1969 2169 26.4505
1970 2170 22.9643
1971 2171 25.599
1972 2172 26.952
1973 2173 24.6981
1974 2174 29.5548
1975 2175 27.567
1976 2176 25.4137
1977 2177 25.444
1978 2178 27.8095
1979 2179 26.1702
1980 2180 26.7556
1981 2181 28.3786
1982 2182 26.2358
1983 2183 26.4629
1984 2184 28.1753
1985 2185 23.6518
1986 2186 24.749
1987 2187 24.4983
1988 2188 24.9599
1989 2189 24.9557
1990 2190 23.2178
1991 2191 23.8432
1992 2192 23.3044
1993 2193 24.6217
1994 2194 27.3152
1995 2195 25.0036
1996 2196 27.3369
1997 2197 23.0273
1998 2198 25.5425
1999 2199 27.8
2000 2200 24.2784
2001 2201 24.5604
2002 2202 25.3902
2003 2203 25.6617
2004 2204 23.5255
2005 2205 28.1534
2006 2206 25.5893
2007 2207 25.8979
2008 2208 24.5068
2009 2209 24.8645
2010 2210 25.4387
2011 2211 27.0068
2012 2212 25.457
2013 2213 25.8757
2014 2214 25.5031
2015 2215 26.7736
2016 2216 24.4584
2017 2217 23.6065
2018 2218 25.9333
2019 2219 27.7465
2020 2220 25.7943
2021 2221 26.7388
2022 2222 28.7013
2023 2223 26.018
2024 2224 24.6772
2025 2225 28.6484
2026 2226 27.0123
2027 2227 26.2237
2028 2228 25.5118
2029 2229 25.7172
2030 2230 27.091
2031 2231 25.6586
2032 2232 25.3282
2033 2233 25.7853
2034 2234 26.9391
2035 2235 25.2328
2036 2236 23.8887
2037 2237 23.8336
2038 2238 24.9025
2039 2239 23.8046
2040 2240 24.9165
2041 2241 28.9055
2042 2242 26.7117
2043 2243 27.5004
2044 2244 27.9427
2045 2245 27.8097
2046 2246 29.5046
2047 2247 29.5414
2048 2248 29.2315
2049 2249 30.8465
2050 2250 28.2772
2051 2251 29.1502
2052 2252 29.5883
2053 2253 26.4654
2054 2254 24.6966
2055 2255 26.6972
2056 2256 25.9722
2057 2257 28.4406
2058 2258 24.8826
2059 2259 25.6399
2060 2260 25.6956
2061 2261 26.2709
2062 2262 26.8582
2063 2263 26.0863
2064 2264 25.894
2065 2265 24.8128
2066 2266 25.655
2067 2267 28.1518
2068 2268 26.3562
2069 2269 26.0816
2070 2270 26.2476
2071 2271 31.5776
2072 2272 28.2737
2073 2273 27.0521
2074 2274 27.0178
2075 2275 27.1543
2076 2276 27.4939
2077 2277 24.4987
2078 2278 25.9135
2079 2279 25.9845
2080 2280 28.7399
2081 2281 27.9923
2082 2282 27.7008
2083 2283 24.8886
2084 2284 28.2347
2085 2285 27.3365
2086 2286 27.3252
2087 2287 26.451
2088 2288 26.3066
2089 2289 25.0047
2090 2290 26.0422
2091 2291 26.2379
2092 2292 25.8516
2093 2293 25.6122
2094 2294 21.2698
2095 2295 25.1032
2096 2296 24.8023
2097 2297 23.6442
2098 2298 25.9591
2099 2299 26.608
2100 2300 26.1993
2101 2301 24.355
2102 2302 28.9908
2103 2303 30.0216
2104 2304 25.8291
2105 2305 26.9134
2106 2306 28.2683
2107 2307 27.1035
2108 2308 24.3584
2109 2309 27.1036
2110 2310 29.8577
2111 2311 25.1998
2112 2312 25.6208
2113 2313 27.7238
2114 2314 26.1505
2115 2315 27.0439
2116 2316 23.6547
2117 2317 24.267
2118 2318 24.5794
2119 2319 24.4374
2120 2320 25.6865
2121 2321 26.0608
2122 2322 27.5643
2123 2323 27.097
2124 2324 27.052
2125 2325 26.7236
2126 2326 24.7215
2127 2327 26.2798
2128 2328 28.4772
2129 2329 28.049
2130 2330 28.7655
2131 2331 25.9083
2132 2332 26.0982
2133 2333 24.253
2134 2334 27.1245
2135 2335 26.4717
2136 2336 27.3706
2137 2337 26.6277
2138 2338 26.0376
2139 2339 27.9805
2140 2340 26.1509
2141 2341 28.5136
2142 2342 26.2948
2143 2343 26.5112
2144 2344 26.3282
2145 2345 24.2888
2146 2346 23.7205
2147 2347 26.775
2148 2348 24.5965
2149 2349 24.721
2150 2350 25.5875
2151 2351 26.3272
2152 2352 27.7305
2153 2353 24.1635
2154 2354 24.7333
2155 2355 24.8124
2156 2356 23.1367
2157 2357 23.875
2158 2358 26.4544
2159 2359 28.0278
2160 2360 26.6323
2161 2361 28.1041
2162 2362 26.4532
2163 2363 28.8181
2164 2364 27.2564
2165 2365 27.4913
2166 2366 26.9237
2167 2367 28.6589
2168 2368 28.4591
2169 2369 33.0489
2170 2370 28.1277
2171 2371 30.8885
2172 2372 29.7735
2173 2373 27.1616
2174 2374 27.7622
2175 2375 29.3146
2176 2376 28.3554
2177 2377 28.9651
2178 2378 29.2843
2179 2379 26.7126
2180 2380 24.9295
2181 2381 27.5355
2182 2382 26.5701
2183 2383 28.5118
2184 2384 28.0478
2185 2385 26.3883
2186 2386 27.4667
2187 2387 26.7331
2188 2388 27.5204
2189 2389 29.8682
2190 2390 27.2285
2191 2391 28.5502
2192 2392 29.9462
2193 2393 29.3022
2194 2394 27.5695
2195 2395 26.907
2196 2396 27.4142
2197 2397 28.3655
2198 2398 28.4476
2199 2399 26.9275
2200 2400 26.395
2201 2401 27.313
2202 2402 25.9132
2203 2403 27.8775
2204 2404 28.4534
2205 2405 29.5478
2206 2406 26.6499
2207 2407 26.1234
2208 2408 25.5531
2209 2409 28.1014
2210 2410 24.6422
2211 2411 24.6706
2212 2412 25.8927
2213 2413 25.3217
2214 2414 24.2654
2215 2415 23.3616
2216 2416 26.4955
2217 2417 26.5784
2218 2418 25.0237
2219 2419 25.1213
2220 2420 26.7282
2221 2421 28.6669
2222 2422 27.9053
2223 2423 25.9274
2224 2424 24.9791
2225 2425 25.5544
2226 2426 25.2447
2227 2427 23.9144
2228 2428 25.896
2229 2429 23.5035
2230 2430 24.8354
2231 2431 26.1495
2232 2432 27.1546
2233 2433 24.1435
2234 2434 25.3596
2235 2435 25.1901
2236 2436 24.7625
2237 2437 23.6357
2238 2438 22.5111
2239 2439 26.677
2240 2440 24.9806
2241 2441 24.9846
2242 2442 29.8355
2243 2443 29.2226
2244 2444 26.9369
2245 2445 28.2952
2246 2446 28.0947
2247 2447 27.9615
2248 2448 26.9766
2249 2449 28.2263
2250 2450 27.7617
2251 2451 28.1658
2252 2452 26.62
2253 2453 26.4131
2254 2454 27.28
2255 2455 27.1133
2256 2456 23.7583
2257 2457 25.1082
2258 2458 24.381
2259 2459 25.3276
2260 2460 25.838
2261 2461 25.141
2262 2462 26.4339
2263 2463 26.6646
2264 2464 27.7046
2265 2465 25.9083
2266 2466 26.5287
2267 2467 26.5461
2268 2468 26.4815
2269 2469 27.5038
2270 2470 28.6121
2271 2471 26.2489
2272 2472 28.7218
2273 2473 26.1346
2274 2474 27.4221
2275 2475 27.2144
2276 2476 26.2917
2277 2477 27.0889
2278 2478 25.7345
2279 2479 29.6001
2280 2480 30.0699
2281 2481 28.8218
2282 2482 26.4247
2283 2483 26.4811
2284 2484 25.2289
2285 2485 25.7283
2286 2486 27.2295
2287 2487 25.5937
2288 2488 25.9534
2289 2489 24.7245
2290 2490 27.3871
2291 2491 25.7644
2292 2492 29.745
2293 2493 26.1846
2294 2494 25.8101
2295 2495 24.6755
2296 2496 24.1795
2297 2497 24.5722
2298 2498 26.1761
2299 2499 27.656
2300 2500 25.6723
2301 2501 26.5101
2302 2502 30.2101
2303 2503 29.3696
2304 2504 27.9778
2305 2505 26.3259
2306 2506 24.5582
2307 2507 25.9133
2308 2508 24.7805
2309 2509 24.8026
2310 2510 25.11
2311 2511 24.4375
2312 2512 24.8299
2313 2513 25.1215
2314 2514 24.2952
2315 2515 24.9029
2316 2516 25.5768
2317 2517 24.1286
2318 2518 24.0669
2319 2519 26.3046
2320 2520 24.3529
2321 2521 25.2025
2322 2522 23.7918
2323 2523 27.0904
2324 2524 25.2802
2325 2525 26.197
2326 2526 26.643
2327 2527 24.5529
2328 2528 26.3258
2329 2529 24.2633
2330 2530 24.35
2331 2531 24.2635
2332 2532 25.3408
2333 2533 26.2937
2334 2534 27.0686
2335 2535 25.8261
2336 2536 25.2834
2337 2537 26.777
2338 2538 26.1019
2339 2539 29.668
2340 2540 25.536
2341 2541 27.6919
2342 2542 26.431
2343 2543 25.6994
2344 2544 25.0707
2345 2545 25.126
2346 2546 25.7246
2347 2547 29.0282
2348 2548 27.2557
2349 2549 26.8233
2350 2550 26.005
2351 2551 26.3405
2352 2552 26.3061
2353 2553 24.9543
2354 2554 25.9912
2355 2555 24.6371
2356 2556 26.8733
2357 2557 26.039
2358 2558 26.0648
2359 2559 24.9246
2360 2560 25.3664
2361 2561 24.9711
2362 2562 27.298
2363 2563 26.9826
2364 2564 27.0206
2365 2565 27.7691
2366 2566 25.9839
2367 2567 26.7334
2368 2568 26.1748
2369 2569 25.8855
2370 2570 24.8547
2371 2571 23.3684
2372 2572 24.128
2373 2573 22.7057
2374 2574 25.2477
2375 2575 24.5368
2376 2576 25.6609
2377 2577 27.9049
2378 2578 25.3241
2379 2579 23.396
2380 2580 24.08
2381 2581 23.7254
2382 2582 23.4439
2383 2583 26.0689
2384 2584 25.1094
2385 2585 24.1146
2386 2586 22.6568
2387 2587 23.6489
2388 2588 23.483
2389 2589 24.1551
2390 2590 25.0931
2391 2591 26.6127
2392 2592 26.4569
2393 2593 25.9569
2394 2594 26.5047
2395 2595 27.7179
2396 2596 25.7031
2397 2597 27.1114
2398 2598 26.269
2399 2599 27.1205
2400 2600 26.7471
2401 2601 27.587
2402 2602 27.9152
2403 2603 26.7309
2404 2604 25.5251
2405 2605 25.622
2406 2606 26.0765
2407 2607 25.4716
2408 2608 24.8163
2409 2609 27.6952
2410 2610 24.3885
2411 2611 24.4967
2412 2612 28.7021
2413 2613 24.8975
2414 2614 27.7797
2415 2615 26.271
2416 2616 29.8794
2417 2617 28.4642
2418 2618 26.1576
2419 2619 26.5005
2420 2620 24.5644
2421 2621 25.6745
2422 2622 27.7153
2423 2623 25.6272
2424 2624 25.482
2425 2625 24.6703
2426 2626 25.2338
2427 2627 26.4202
2428 2628 25.7033
2429 2629 24.9196
2430 2630 26.7256
2431 2631 24.3833
2432 2632 25.7515
2433 2633 25.789
2434 2634 27.0535
2435 2635 25.2268
2436 2636 23.7472
2437 2637 24.2979
2438 2638 25.1587
2439 2639 25.484
2440 2640 26.1091
2441 2641 23.9689
2442 2642 23.778
2443 2643 24.3715
2444 2644 25.6634
2445 2645 25.769
2446 2646 23.5853
2447 2647 24.4649
2448 2648 23.9129
2449 2649 25.3743
2450 2650 25.3761
2451 2651 24.6732
2452 2652 25.0535
2453 2653 23.8133
2454 2654 24.0418
2455 2655 24.7189
2456 2656 26.1841
2457 2657 24.7322
2458 2658 25.506
2459 2659 25.4923
2460 2660 25.0774
2461 2661 25.2447
2462 2662 24.0324
2463 2663 23.8079
2464 2664 25.7507
2465 2665 27.6588
2466 2666 28.9385
2467 2667 25.7904
2468 2668 23.6739
2469 2669 26.3593
2470 2670 24.0684
2471 2671 26.2693
2472 2672 26.0527
2473 2673 27.6156
2474 2674 28.0546
2475 2675 27.661
2476 2676 25.8137
2477 2677 26.2349
2478 2678 25.5662
2479 2679 24.3349
2480 2680 25.9099
2481 2681 25.9571
2482 2682 25.9711
2483 2683 24.4343
2484 2684 21.7642
2485 2685 22.4942
2486 2686 22.6486
2487 2687 21.7222
2488 2688 24.4232
2489 2689 23.3022
2490 2690 23.4503
2491 2691 24.7255
2492 2692 23.593
2493 2693 22.4441
2494 2694 24.3456
2495 2695 22.5037
2496 2696 22.8502
2497 2697 23.7497
2498 2698 25.375
2499 2699 23.7278
2500 2700 25.8971
2501 2701 25.6518
2502 2702 26.6822
2503 2703 24.8571
2504 2704 23.4016
2505 2705 24.9879
2506 2706 24.8677
2507 2707 24.6097
2508 2708 23.277
2509 2709 23.3718
2510 2710 24.1535
2511 2711 24.689
2512 2712 26.7747
2513 2713 25.3708
2514 2714 25.5572
2515 2715 25.667
2516 2716 25.6528
2517 2717 26.4701
2518 2718 24.5055
2519 2719 27.0362
2520 2720 26.6401
2521 2721 25.5689
2522 2722 26.979
2523 2723 23.6114
2524 2724 25.3114
2525 2725 24.6586
2526 2726 23.4369
2527 2727 24.5572
2528 2728 25.0915
2529 2729 25.0447
2530 2730 25.7813
2531 2731 25.3259
2532 2732 25.9663
2533 2733 27.5601
2534 2734 26.5994
2535 2735 26.6963
2536 2736 26.086
2537 2737 25.4162
2538 2738 24.7243
2539 2739 25.1857
2540 2740 26.2009
2541 2741 27.9114
2542 2742 29.0356
2543 2743 26.0341
2544 2744 26.1182
2545 2745 27.3142
2546 2746 27.3377
2547 2747 28.6484
2548 2748 28.5593
2549 2749 26.7069
2550 2750 25.2461
2551 2751 26.2667
2552 2752 27.3207
2553 2753 28.6327
2554 2754 29.2986
2555 2755 26.5467
2556 2756 26.3005
2557 2757 26.4207
2558 2758 29.0368
2559 2759 26.3019
2560 2760 27.1581
2561 2761 24.5524
2562 2762 27.7073
2563 2763 26.9023
2564 2764 29.1001
2565 2765 29.5755
2566 2766 27.3383
2567 2767 27.1378
2568 2768 26.5617
2569 2769 28.7727
2570 2770 26.785
2571 2771 26.6684
2572 2772 26.8232
2573 2773 28.012
2574 2774 28.2767
2575 2775 26.1235
2576 2776 26.5145
2577 2777 24.9889
2578 2778 26.2392
2579 2779 26.5097
2580 2780 26.8901
2581 2781 25.9999
2582 2782 26.9343
2583 2783 28.5797
2584 2784 27.8541
2585 2785 26.6832
2586 2786 25.5858
2587 2787 25.3534
2588 2788 23.8752
2589 2789 25.0918
2590 2790 26.3062
2591 2791 27.5466
2592 2792 27.2623
2593 2793 27.2611
2594 2794 25.9743
2595 2795 26.8657
2596 2796 26.5891
2597 2797 26.5325
2598 2798 28.2544
2599 2799 29.0823
2600 2800 27.1934
2601 2801 25.805
2602 2802 25.9268
2603 2803 25.5156
2604 2804 28.8578
2605 2805 26.3905
2606 2806 27.0161
2607 2807 27.7697
2608 2808 28.5302
2609 2809 27.7634
2610 2810 28.9887
2611 2811 26.7071
2612 2812 29.5156
2613 2813 28.1121
2614 2814 26.7385
2615 2815 27.0291
2616 2816 29.0289
2617 2817 29.0902
2618 2818 27.3242
2619 2819 28.6242
2620 2820 27.2191
2621 2821 26.953
2622 2822 25.8209
2623 2823 25.5085
2624 2824 29.5284
2625 2825 27.4749
2626 2826 25.0176
2627 2827 25.4687
2628 2828 27.7169
2629 2829 26.3069
2630 2830 27.9065
2631 2831 25.5825
2632 2832 27.0467
2633 2833 25.6116
2634 2834 25.6808
2635 2835 23.5497
2636 2836 26.6401
2637 2837 25.1731
2638 2838 25.6615
2639 2839 27.7146
2640 2840 23.0385
2641 2841 22.1974
2642 2842 22.3911
2643 2843 26.7665
2644 2844 26.2399
2645 2845 27.0826
2646 2846 27.6719
2647 2847 30.8977
2648 2848 29.4581
2649 2849 29.8433
2650 2850 25.9481
2651 2851 27.6548
2652 2852 27.8731
2653 2853 26.686
2654 2854 27.0573
2655 2855 28.6311
2656 2856 28.3826
2657 2857 26.4252
2658 2858 26.4626
2659 2859 29.1821
2660 2860 26.9866
2661 2861 25.9157
2662 2862 29.9784
2663 2863 28.5047
2664 2864 28.5396
2665 2865 27.8137
2666 2866 28.9777
2667 2867 28.0631
2668 2868 27.4324
2669 2869 27.2013
2670 2870 27.2016
2671 2871 26.795
2672 2872 27.4191
2673 2873 27.02
2674 2874 26.1318
2675 2875 25.4609
2676 2876 26.4894
2677 2877 25.1535
2678 2878 27.4972
2679 2879 27.0905
2680 2880 28.4143
2681 2881 26.914
2682 2882 27.3593
2683 2883 29.6204
2684 2884 27.5372
2685 2885 26.0507
2686 2886 26.8164
2687 2887 23.0846
2688 2888 23.8111
2689 2889 25.3481
2690 2890 24.2946
2691 2891 24.9283
2692 2892 25.2541
2693 2893 27.5504
2694 2894 27.2687
2695 2895 26.5557
2696 2896 25.8633
2697 2897 26.1355
2698 2898 24.4007
2699 2899 26.3811
2700 2900 25.5333
2701 2901 26.1743
2702 2902 26.2915
2703 2903 24.9204
2704 2904 26.3102
2705 2905 25.0633
2706 2906 26.8703
2707 2907 23.8752
2708 2908 25.1026
2709 2909 24.8693
2710 2910 27.2314
2711 2911 27.26
2712 2912 27.5309
2713 2913 27.841
2714 2914 26.8499
2715 2915 25.9072
2716 2916 24.5054
2717 2917 25.4463
2718 2918 25.9454
2719 2919 24.3459
2720 2920 27.2249
2721 2921 28.2398
2722 2922 26.8083
2723 2923 24.2263
2724 2924 24.7475
2725 2925 23.4194
2726 2926 24.4565
2727 2927 26.6009
2728 2928 27.1756
2729 2929 25.5604
2730 2930 24.1255
2731 2931 26.6704
2732 2932 26.9616
2733 2933 25.3419
2734 2934 25.7247
2735 2935 25.7489
2736 2936 27.0699
2737 2937 25.2369
2738 2938 25.3342
2739 2939 26.3634
2740 2940 23.6211
2741 2941 22.4045
2742 2942 25.2632
2743 2943 25.4999
2744 2944 25.3952
2745 2945 25.8781
2746 2946 24.351
2747 2947 26.0648
2748 2948 27.2418
2749 2949 26.5377
2750 2950 26.3549
2751 2951 30.1399
2752 2952 26.0998
2753 2953 26.3698
2754 2954 26.4097
2755 2955 26.3219
2756 2956 23.9792
2757 2957 24.5237
2758 2958 24.1517
2759 2959 24.6282
2760 2960 25.3028
2761 2961 23.8534
2762 2962 24.5895
2763 2963 22.2191
2764 2964 25.8591
2765 2965 23.8523
2766 2966 25.2694
2767 2967 25.6472
2768 2968 27.38
2769 2969 25.6959
2770 2970 27.4967
2771 2971 27.2582
2772 2972 26.7806
2773 2973 26.001
2774 2974 27.9122
2775 2975 25.4755
2776 2976 27.0485
2777 2977 27.6066
2778 2978 25.1629
2779 2979 25.4052
2780 2980 26.3871
2781 2981 28.2581
2782 2982 25.6587
2783 2983 26.4086
2784 2984 26.737
2785 2985 27.0519
2786 2986 25.2466
2787 2987 25.2889
2788 2988 23.0961
2789 2989 24.1656
2790 2990 24.3356
2791 2991 24.1986
2792 2992 23.8208
2793 2993 23.0282
2794 2994 24.9235
2795 2995 25.9575
2796 2996 24.4506
2797 2997 24.9281
2798 2998 26.1973
2799 2999 25.2784
2800 3000 24.8296
2801 3001 23.5033
2802 3002 24.3413
2803 3003 23.6093
2804 3004 25.7125
2805 3005 25.8484
2806 3006 24.0535
2807 3007 25.4391
2808 3008 26.2895
2809 3009 23.1691
2810 3010 25.467
2811 3011 26.0955
2812 3012 24.9717
2813 3013 24.323
2814 3014 25.9806
2815 3015 24.8224
2816 3016 26.0576
2817 3017 24.7979
2818 3018 26.2524
2819 3019 26.0714
2820 3020 28.0431
2821 3021 25.7959
2822 3022 27.7639
2823 3023 25.028
2824 3024 27.1108
2825 3025 27.5535
2826 3026 25.2556
2827 3027 24.0267
2828 3028 24.1259
2829 3029 26.3763
2830 3030 25.9106
2831 3031 22.8728
2832 3032 26.4371
2833 3033 23.1294
2834 3034 24.2649
2835 3035 24.5014
2836 3036 25.1836
2837 3037 26.2757
2838 3038 22.8744
2839 3039 25.7244
2840 3040 25.2278
2841 3041 25.8907
2842 3042 24.0346
2843 3043 25.6917
2844 3044 25.8991
2845 3045 24.3297
2846 3046 28.7522
2847 3047 27.1881
2848 3048 26.652
2849 3049 27.6361
2850 3050 28.6804
2851 3051 28.1539
2852 3052 26.9176
2853 3053 27.2869
2854 3054 26.5833
2855 3055 25.6786
2856 3056 26.9025
2857 3057 25.6441
2858 3058 25.1855
2859 3059 24.3516
2860 3060 23.6668
2861 3061 26.8802
2862 3062 27.0019
2863 3063 27.9064
2864 3064 25.6692
2865 3065 26.603
2866 3066 25.732
2867 3067 26.1225
2868 3068 24.9694
2869 3069 24.4412
2870 3070 26.7998
2871 3071 25.3076
2872 3072 25.8564
2873 3073 27.7562
2874 3074 25.4223
2875 3075 27.9857
2876 3076 25.8604
2877 3077 27.4461
2878 3078 26.6878
2879 3079 27.6679
2880 3080 26.7799
2881 3081 27.2779
2882 3082 27.1636
2883 3083 26.0948
2884 3084 25.4766
2885 3085 26.5152
2886 3086 24.7356
2887 3087 27.4366
2888 3088 25.8711
2889 3089 27.1139
2890 3090 25.1858
2891 3091 24.813
2892 3092 24.9525
2893 3093 25.2466
2894 3094 24.9826
2895 3095 27.1532
2896 3096 28.9597
2897 3097 26.685
2898 3098 26.3188
2899 3099 27.222
2900 3100 25.566
2901 3101 26.4255
2902 3102 25.2474
2903 3103 25.5865
2904 3104 27.6829
2905 3105 24.828
2906 3106 27.0763
2907 3107 25.2815
2908 3108 25.9203
2909 3109 24.0288
2910 3110 25.7307
2911 3111 28.0938
2912 3112 26.5808
2913 3113 26.9699
2914 3114 25.9596
2915 3115 29.5257
2916 3116 28.5229
2917 3117 28.619
2918 3118 29.0417
2919 3119 26.6465
2920 3120 27.2017
2921 3121 26.2794
2922 3122 25.4027
2923 3123 24.9388
2924 3124 23.9918
2925 3125 25.4223
2926 3126 27.5905
2927 3127 27.0948
2928 3128 24.7658
2929 3129 26.2257
2930 3130 24.6373
2931 3131 25.6861
2932 3132 25.5526
2933 3133 26.8045
2934 3134 26.4597
2935 3135 28.1148
2936 3136 26.5723
2937 3137 25.6083
2938 3138 24.7376
2939 3139 24.7117
2940 3140 25.4567
2941 3141 26.6399
2942 3142 26.4826
2943 3143 28.5897
2944 3144 28.056
2945 3145 26.9244
2946 3146 24.7
2947 3147 26.649
2948 3148 24.3406
2949 3149 25.4789
2950 3150 26.4977
2951 3151 26.9307
2952 3152 26.2189
2953 3153 23.5152
2954 3154 26.2978
2955 3155 26.7681
2956 3156 24.658
2957 3157 25.6509
2958 3158 27.0901
2959 3159 26.4392
2960 3160 26.4564
2961 3161 26.6258
2962 3162 25.4443
2963 3163 27.0826
2964 3164 27.4185
2965 3165 27.7842
2966 3166 26.4037
2967 3167 25.9848
2968 3168 27.7491
2969 3169 26.2423
2970 3170 24.2763
2971 3171 24.6511
2972 3172 27.781
2973 3173 27.6581
2974 3174 26.7853
2975 3175 30.9453
2976 3176 27.007
2977 3177 27.2564
2978 3178 27.1788
2979 3179 25.2356
2980 3180 27.4547
2981 3181 28.7021
2982 3182 27.6561
2983 3183 28.4707
2984 3184 27.314
2985 3185 27.2013
2986 3186 28.1933
2987 3187 25.1253
2988 3188 26.0345
2989 3189 26.7552
2990 3190 28.5144
2991 3191 27.6772
2992 3192 25.1593
2993 3193 26.423
2994 3194 29.4754
2995 3195 26.7889
2996 3196 26.7533
2997 3197 26.409
2998 3198 26.3164
2999 3199 25.8407
3000 3200 26.2885
3001 3201 25.8244
3002 3202 26.2913
3003 3203 26.0476
3004 3204 28.8539
3005 3205 26.6847
3006 3206 28.4862
3007 3207 27.7119
3008 3208 24.5534
3009 3209 23.7197
3010 3210 25.3104
3011 3211 25.299
3012 3212 23.6561
3013 3213 24.7323
3014 3214 25.708
3015 3215 26.5202
3016 3216 26.7917
3017 3217 28.8742
3018 3218 26.1259
3019 3219 26.5549
3020 3220 25.6806
3021 3221 23.4941
3022 3222 25.3216
3023 3223 26.7171
3024 3224 26.4706
3025 3225 26.773
3026 3226 26.7152
3027 3227 27.4629
3028 3228 26.8418
3029 3229 25.4868
3030 3230 26.9821
3031 3231 25.7705
3032 3232 26.9604
3033 3233 27.7286
3034 3234 28.8432
3035 3235 27.2917
3036 3236 26.7158
3037 3237 27.9192
3038 3238 27.1042
3039 3239 27.6314
3040 3240 26.5842
3041 3241 26.6552
3042 3242 26.2805
3043 3243 26.571
3044 3244 26.9384
3045 3245 26.0907
3046 3246 25.8338
3047 3247 24.9805
3048 3248 26.2579
3049 3249 26.8006
3050 3250 25.5287
3051 3251 27.572
3052 3252 25.0404
3053 3253 26.2174
3054 3254 24.8727
3055 3255 26.0791
3056 3256 26.5664
3057 3257 25.8982
3058 3258 27.5994
3059 3259 25.9782
3060 3260 26.2363
3061 3261 28.0445
3062 3262 27.5489
3063 3263 28.1779
3064 3264 26.5716
3065 3265 28.9432
3066 3266 28.7056
3067 3267 29.0951
3068 3268 29.0268
3069 3269 29.6341
3070 3270 28.5709
3071 3271 27.4388
3072 3272 27.5138
3073 3273 28.9687
3074 3274 30.7167
3075 3275 27.462
3076 3276 26.6822
3077 3277 23.7883
3078 3278 26.2939
3079 3279 25.3663
3080 3280 26.5419
3081 3281 26.3023
3082 3282 27.8607
3083 3283 26.9149
3084 3284 28.0408
3085 3285 27.7961
3086 3286 28.4387
3087 3287 28.9443
3088 3288 31.0428
3089 3289 28.1663
3090 3290 24.9146
3091 3291 28.1533
3092 3292 29.6086
3093 3293 27.0227
3094 3294 27.4832
3095 3295 25.0623
3096 3296 26.1233
3097 3297 26.2723
3098 3298 27.1133
3099 3299 27.1674
3100 3300 27.478
3101 3301 26.9412
3102 3302 26.7639
3103 3303 25.924
3104 3304 27.7553
3105 3305 26.3093
3106 3306 24.4178
3107 3307 24.6714
3108 3308 23.9871
3109 3309 24.7025
3110 3310 26.2826
3111 3311 25.2455
3112 3312 25.1359
3113 3313 26.6499
3114 3314 23.9939
3115 3315 27.5619
3116 3316 26.581
3117 3317 27.6762
3118 3318 28.0146
3119 3319 24.9774
3120 3320 30.2576
3121 3321 25.5524
3122 3322 25.5335
3123 3323 28.5422
3124 3324 25.1846
3125 3325 26.0505
3126 3326 27.1562
3127 3327 26.6341
3128 3328 26.0248
3129 3329 27.8009
3130 3330 28.5678
3131 3331 28.6036
3132 3332 27.5825
3133 3333 26.028
3134 3334 25.6893
3135 3335 26.8809
3136 3336 26.965
3137 3337 28.7041
3138 3338 27.4475
3139 3339 26.9546
3140 3340 25.9826
3141 3341 25.2107
3142 3342 28.318
3143 3343 27.164
3144 3344 26.4108
3145 3345 26.4256
3146 3346 25.798
3147 3347 26.7147
3148 3348 25.2737
3149 3349 28.1948
3150 3350 27.73
3151 3351 27.1146
3152 3352 27.6701
3153 3353 27.5157
3154 3354 29.1468
3155 3355 27.6038
3156 3356 28.7129
3157 3357 29.0222
3158 3358 29.1855
3159 3359 28.3985
3160 3360 26.4796
3161 3361 27.6178
3162 3362 26.1375
3163 3363 28.2571
3164 3364 25.445
3165 3365 24.946
3166 3366 25.3026
3167 3367 28.4067
3168 3368 27.1952
3169 3369 27.5994
3170 3370 30.4289
3171 3371 28.7135
3172 3372 27.9704
3173 3373 27.933
3174 3374 27.6163
3175 3375 27.3731
3176 3376 27.1392
3177 3377 28.2683
3178 3378 28.3477
3179 3379 25.2656
3180 3380 27.935
3181 3381 26.4965
3182 3382 24.4851
3183 3383 27.6112
3184 3384 25.5488
3185 3385 24.1441
3186 3386 26.9573
3187 3387 26.5359
3188 3388 25.6203
3189 3389 24.2728
3190 3390 27.5309
3191 3391 25.8687
3192 3392 26.3119
3193 3393 25.755
3194 3394 27.198
3195 3395 27.7958
3196 3396 26.6568
3197 3397 26.4133
3198 3398 26.0822
3199 3399 24.7721
3200 3400 27.8293
3201 3401 27.1979
3202 3402 26.98
3203 3403 27.1581
3204 3404 27.5142
3205 3405 26.1249
3206 3406 24.8836
3207 3407 26.4388
3208 3408 25.5815
3209 3409 27.1639
3210 3410 29.1746
3211 3411 26.4401
3212 3412 29.6013
3213 3413 24.7678
3214 3414 27.7445
3215 3415 28.0328
3216 3416 28.7993
3217 3417 28.3206
3218 3418 26.8273
3219 3419 25.9812
3220 3420 29.2969
3221 3421 29.0956
3222 3422 26.8323
3223 3423 28.9183
3224 3424 25.5388
3225 3425 29.6611
3226 3426 28.8371
3227 3427 29.4269
3228 3428 28.3753
3229 3429 28.6411
3230 3430 30.4675
3231 3431 27.6324
3232 3432 29.5512
3233 3433 28.0214
3234 3434 30.4384
3235 3435 26.3142
3236 3436 28.7077
3237 3437 28.7073
3238 3438 30.1576
3239 3439 28.0883
3240 3440 27.7447
3241 3441 26.8463
3242 3442 26.8192
3243 3443 25.6969
3244 3444 25.2785
3245 3445 25.1765
3246 3446 24.9463
3247 3447 26.7878
3248 3448 26.3452
3249 3449 27.7832
3250 3450 27.2425
3251 3451 26.5303
3252 3452 26.7044
3253 3453 24.3465
3254 3454 26.5124
3255 3455 25.4667
3256 3456 27.3103
3257 3457 28.2172
3258 3458 27.8384
3259 3459 29.1748
3260 3460 30.5299
3261 3461 27.8543
3262 3462 29.3973
3263 3463 28.6
3264 3464 29.2639
3265 3465 26.8456
3266 3466 26.2973
3267 3467 28.3541
3268 3468 27.6867
3269 3469 27.3841
3270 3470 30.1773
3271 3471 24.8621
3272 3472 26.6802
3273 3473 28.8222
3274 3474 30.7332
3275 3475 26.1665
3276 3476 28.277
3277 3477 27.0307
3278 3478 28.2725
3279 3479 29.5
3280 3480 27.4172
3281 3481 28.2678
3282 3482 26.255
3283 3483 25.6074
3284 3484 27.1916
3285 3485 27.0351
3286 3486 28.5489
3287 3487 28.3643
3288 3488 26.6634
3289 3489 29.2995
3290 3490 25.2518
3291 3491 22.5403
3292 3492 25.2113
3293 3493 24.9183
3294 3494 27.3203
3295 3495 27.3758
3296 3496 29.1049
3297 3497 29.2846
3298 3498 29.2476
3299 3499 30.4057
3300 3500 28.424
3301 3501 30.592
3302 3502 31.4156
3303 3503 30.8401
3304 3504 29.2057
3305 3505 31.352
3306 3506 30.2481
3307 3507 30.2477
3308 3508 29.3673
3309 3509 31.1741
3310 3510 29.0607
3311 3511 28.8372
3312 3512 27.7051
3313 3513 29.2508
3314 3514 28.9798
3315 3515 28.1053
3316 3516 30.4897
3317 3517 28.0774
3318 3518 28.6826
3319 3519 25.7007
3320 3520 27.1349
3321 3521 25.8778
3322 3522 25.9271
3323 3523 27.059
3324 3524 28.0476
3325 3525 26.0661
3326 3526 28.1938
3327 3527 31.2673
3328 3528 26.5659
3329 3529 27.1458
3330 3530 24.081
3331 3531 23.5719
3332 3532 22.6467
3333 3533 24.831
3334 3534 25.389
3335 3535 28.0295
3336 3536 27.3502
3337 3537 26.438
3338 3538 26.3423
3339 3539 27.6488
3340 3540 26.7024
3341 3541 25.1514
3342 3542 24.608
3343 3543 24.0969
3344 3544 26.6184
3345 3545 27.8774
3346 3546 26.3449
3347 3547 25.3908
3348 3548 27.3618
3349 3549 26.3724
3350 3550 27.4969
3351 3551 26.2194
3352 3552 25.0591
3353 3553 26.355
3354 3554 27.8149
3355 3555 24.7943
3356 3556 26.2788
3357 3557 28.187
3358 3558 26.9601
3359 3559 27.2411
3360 3560 25.7383
3361 3561 28.9768
3362 3562 27.938
3363 3563 28.9645
3364 3564 26.9833
3365 3565 29.3736
3366 3566 28.9457
3367 3567 28.1021
3368 3568 28.6885
3369 3569 28.7141
3370 3570 28.2704
3371 3571 27.1133
3372 3572 25.8536
3373 3573 28.9163
3374 3574 26.6563
3375 3575 28.1254
3376 3576 31.0016
3377 3577 31.5039
3378 3578 28.8127
3379 3579 30.5678
3380 3580 29.3299
3381 3581 31.7477
3382 3582 30.301
3383 3583 31.0841
3384 3584 33.2361
3385 3585 30.4798
3386 3586 31.3142
3387 3587 29.0015
3388 3588 27.7274
3389 3589 31.4322
3390 3590 32.368
3391 3591 28.7712
3392 3592 27.4824
3393 3593 30.2371
3394 3594 30.8338
3395 3595 30.3848
3396 3596 30.4509
3397 3597 30.2099
3398 3598 30.1882
3399 3599 30.3592
3400 3600 28.0684
3401 3601 28.2421
3402 3602 26.43
3403 3603 27.839
3404 3604 29.6468
3405 3605 28.8448
3406 3606 27.5821
3407 3607 29.4466
3408 3608 27.3866
3409 3609 29.7601
3410 3610 30.4136
3411 3611 30.1223
3412 3612 29.7602
3413 3613 29.825
3414 3614 27.5077
3415 3615 29.0822
3416 3616 27.0119
3417 3617 30.3381
3418 3618 28.4038
3419 3619 29.076
3420 3620 27.8217
3421 3621 25.2795
3422 3622 27.9755
3423 3623 29.1405
3424 3624 29.2453
3425 3625 28.221
3426 3626 28.347
3427 3627 29.2702
3428 3628 30.764
3429 3629 27.8681
3430 3630 29.1108
3431 3631 28.9555
3432 3632 29.6643
3433 3633 29.3014
3434 3634 30.7967
3435 3635 29.1198
3436 3636 29.2301
3437 3637 28.0921
3438 3638 28.0008
3439 3639 28.4183
3440 3640 26.6203
3441 3641 27.7568
3442 3642 26.1593
3443 3643 28.6806
3444 3644 27.1791
3445 3645 30.6523
3446 3646 28.8818
3447 3647 27.6188
3448 3648 26.2003
3449 3649 27.3196
3450 3650 28.2874
3451 3651 30.6718
3452 3652 27.471
3453 3653 28.8065
3454 3654 30.6272
3455 3655 26.6822
3456 3656 27.2294
3457 3657 29.1036
3458 3658 27.1356
3459 3659 28.4232
3460 3660 29.3179
3461 3661 26.0741
3462 3662 27.1463
3463 3663 27.7901
3464 3664 27.3641
3465 3665 28.2156
3466 3666 25.9125
3467 3667 27.2756
3468 3668 27.3633
3469 3669 29.1459
3470 3670 27.2441
3471 3671 28.1491
3472 3672 27.8886
3473 3673 29.9779
3474 3674 30.5958
3475 3675 27.8201
3476 3676 26.7734
3477 3677 28.804
3478 3678 27.5129
3479 3679 25.9705
3480 3680 26.6639
3481 3681 28.4823
3482 3682 26.7778
3483 3683 26.0149
3484 3684 28.7118
3485 3685 28.7457
3486 3686 29.8908
3487 3687 28.3328
3488 3688 29.3397
3489 3689 28.5708
3490 3690 28.8055
3491 3691 28.4768
3492 3692 28.8026
3493 3693 27.2521
3494 3694 25.6857
3495 3695 28.4214
3496 3696 27.4441
3497 3697 28.7168
3498 3698 28.7428
3499 3699 30.5981
3500 3700 28.6354
3501 3701 29.1662
3502 3702 29.4141
3503 3703 33.4186
3504 3704 29.2459
3505 3705 28.1898
3506 3706 28.1694
3507 3707 27.9442
3508 3708 30.338
3509 3709 31.1166
3510 3710 29.7034
3511 3711 31.8113
3512 3712 29.3079
3513 3713 29.1901
3514 3714 29.1024
3515 3715 26.8524
3516 3716 28.9366
3517 3717 27.822
3518 3718 29.9884
3519 3719 29.1125
3520 3720 28.2452
3521 3721 27.9177
3522 3722 28.925
3523 3723 29.5603
3524 3724 25.1134
3525 3725 27.6784
3526 3726 28.1841
3527 3727 29.0451
3528 3728 27.9434
3529 3729 29.1591
3530 3730 29.605
3531 3731 31.3608
3532 3732 29.241
3533 3733 30.5189
3534 3734 30.0823
3535 3735 28.8793
3536 3736 29.4789
3537 3737 31.0823
3538 3738 30.1973
3539 3739 28.2127
3540 3740 26.372
3541 3741 25.6465
3542 3742 27.6925
3543 3743 25.623
3544 3744 26.3746
3545 3745 27.0074
3546 3746 25.2161
3547 3747 25.1381
3548 3748 25.4799
3549 3749 30.0628
3550 3750 31.0481
3551 3751 27.6328
3552 3752 27.2017
3553 3753 26.7711
3554 3754 26.5661
3555 3755 27.4217
3556 3756 27.1582
3557 3757 25.8592
3558 3758 26.7028
3559 3759 28.1447
3560 3760 27.4085
3561 3761 29.4644
3562 3762 26.7347
3563 3763 28.2563
3564 3764 28.1932
3565 3765 30.3361
3566 3766 28.1444
3567 3767 29.2503
3568 3768 28.3394
3569 3769 27.5317
3570 3770 26.7783
3571 3771 26.9091
3572 3772 26.3793
3573 3773 27.7074
3574 3774 26.5445
3575 3775 29.1392
3576 3776 26.5933
3577 3777 28.1602
3578 3778 28.984
3579 3779 31.0246
3580 3780 30.4564
3581 3781 30.079
3582 3782 31.0042
3583 3783 29.5083
3584 3784 29.0577
3585 3785 28.3414
3586 3786 29.9623
3587 3787 31.7736
3588 3788 28.4068
3589 3789 28.8421
3590 3790 29.5289
3591 3791 28.8863
3592 3792 29.7344
3593 3793 31.0008
3594 3794 27.1928
3595 3795 28.3096
3596 3796 27.553
3597 3797 28.9587
3598 3798 27.7449
3599 3799 28.4091
3600 3800 27.7973
3601 3801 31.5902
3602 3802 30.868
3603 3803 30.892
3604 3804 29.5389
3605 3805 30.7525
3606 3806 30.4976
3607 3807 28.704
3608 3808 28.7156
3609 3809 27.0624
3610 3810 29.5154
3611 3811 30.8094
3612 3812 30.2165
3613 3813 30.4504
3614 3814 28.9163
3615 3815 31.1044
3616 3816 29.701
3617 3817 29.9963
3618 3818 31.4256
3619 3819 27.9562
3620 3820 28.6096
3621 3821 29.3382
3622 3822 30.7217
3623 3823 28.4879
3624 3824 27.9851
3625 3825 29.4527
3626 3826 27.674
3627 3827 29.6859
3628 3828 31.5707
3629 3829 30.4351
3630 3830 28.4606
3631 3831 29.3862
3632 3832 29.9874
3633 3833 30.5118
3634 3834 29.0901
3635 3835 27.8891
3636 3836 30.3076
3637 3837 25.7601
3638 3838 28.5347
3639 3839 28.6372
3640 3840 27.6452
3641 3841 28.6879
3642 3842 27.9424
3643 3843 28.7869
3644 3844 28.0442
3645 3845 30.645
3646 3846 29.8257
3647 3847 30.3399
3648 3848 27.9429
3649 3849 29.9224
3650 3850 29.9699
3651 3851 30.3627
3652 3852 30.2529
3653 3853 30.9217
3654 3854 31.0563
3655 3855 30.8842
3656 3856 27.4733
3657 3857 27.2126
3658 3858 27.5849
3659 3859 28.8274
3660 3860 29.5611
3661 3861 26.6004
3662 3862 28.0895
3663 3863 28.9379
3664 3864 28.1924
3665 3865 28.4517
3666 3866 27.7183
3667 3867 27.2123
3668 3868 28.1733
3669 3869 29.2524
3670 3870 29.1383
3671 3871 27.9165
3672 3872 28.4746
3673 3873 26.3423
3674 3874 27.3635
3675 3875 27.3977
3676 3876 28.758
3677 3877 28.4808
3678 3878 30.0074
3679 3879 28.755
3680 3880 29.6756
3681 3881 28.3939
3682 3882 28.1457
3683 3883 28.3364
3684 3884 30.2585
3685 3885 27.516
3686 3886 30.3557
3687 3887 28.1247
3688 3888 28.2478
3689 3889 27.2517
3690 3890 28.2749
3691 3891 28.2006
3692 3892 29.1679
3693 3893 28.3058
3694 3894 28.448
3695 3895 27.3376
3696 3896 27.1757
3697 3897 26.8451
3698 3898 28.0818
3699 3899 28.5042
3700 3900 28.1083
3701 3901 27.4191
3702 3902 27.8986
3703 3903 28.6537
3704 3904 29.901
3705 3905 28.3847
3706 3906 27.7028
3707 3907 29.3438
3708 3908 29.3078
3709 3909 27.9769
3710 3910 29.8791
3711 3911 27.0827
3712 3912 27.2946
3713 3913 29.5037
3714 3914 29.662
3715 3915 28.4165
3716 3916 30.1614
3717 3917 30.6969
3718 3918 29.8831
3719 3919 30.1333
3720 3920 27.9918
3721 3921 28.5953
3722 3922 30.5367
3723 3923 30.8779
3724 3924 29.6325
3725 3925 30.8609
3726 3926 29.4199
3727 3927 31.0178
3728 3928 31.2807
3729 3929 32.6467
3730 3930 32.1995
3731 3931 31.1915
3732 3932 29.6142
3733 3933 32.5289
3734 3934 30.5899
3735 3935 30.1797
3736 3936 30.9451
3737 3937 30.6296
3738 3938 31.3668
3739 3939 31.5394
3740 3940 30.4876
3741 3941 28.951
3742 3942 28.6134
3743 3943 32.06
3744 3944 32.124
3745 3945 30.8627
3746 3946 31.2475
3747 3947 32.7766
3748 3948 30.5842
3749 3949 30.8468
3750 3950 32.0089
3751 3951 33.014
3752 3952 31.7575
3753 3953 29.599
3754 3954 31.2886
3755 3955 31.675
3756 3956 31.1788
3757 3957 29.8892
3758 3958 32.197
3759 3959 31.1736
3760 3960 31.5389
3761 3961 29.9454
3762 3962 33.9178
3763 3963 36.193
3764 3964 33.9346
3765 3965 34.4659
3766 3966 34.0941
3767 3967 32.8239
3768 3968 35.5434
3769 3969 34.609
3770 3970 31.4664
3771 3971 34.2045
3772 3972 34.5115
3773 3973 33.7824
3774 3974 31.8683
3775 3975 33.2004
3776 3976 31.1855
3777 3977 33.763
3778 3978 36.8804
3779 3979 33.0972
3780 3980 32.6105
3781 3981 30.5176
3782 3982 30.7596
3783 3983 35.1215
3784 3984 31.8172
3785 3985 32.6568
3786 3986 34.7455
3787 3987 34.3008
3788 3988 32.2672
3789 3989 34.4618
3790 3990 35.2872
3791 3991 33.4679
3792 3992 29.9458
3793 3993 30.0419
3794 3994 32.1304
3795 3995 31.0517
3796 3996 31.6537
3797 3997 32.6317
3798 3998 32.1297
3799 3999 30.3294
3800 4000 32.8756
3801 4001 31.2672
3802 4002 29.6741
3803 4003 30.8363
3804 4004 29.6189
3805 4005 30.8606
3806 4006 30.7871
3807 4007 31.6597
3808 4008 29.6167
3809 4009 28.2622
3810 4010 29.6404
3811 4011 29.9897
3812 4012 31.27
3813 4013 29.5143
3814 4014 28.9736
3815 4015 28.2493
3816 4016 31.116
3817 4017 30.5594
3818 4018 30.0318
3819 4019 34.0368
3820 4020 35.1441
3821 4021 37.0163
3822 4022 35.98
3823 4023 36.1855
3824 4024 32.0123
3825 4025 31.8137
3826 4026 33.4677
3827 4027 33.1494
3828 4028 31.8077
3829 4029 32.8542
3830 4030 30.5245
3831 4031 31.5523
3832 4032 30.8651
3833 4033 31.2078
3834 4034 30.0146
3835 4035 31.0508
3836 4036 30.9816
3837 4037 29.9961
3838 4038 31.4938
3839 4039 30.9473
3840 4040 31.4254
3841 4041 32.7839
3842 4042 32.0081
3843 4043 30.7026
3844 4044 30.9858
3845 4045 30.7845
3846 4046 30.8798
3847 4047 29.0694
3848 4048 29.7635
3849 4049 31.8225
3850 4050 32.5202
3851 4051 30.0698
3852 4052 32.6335
3853 4053 32.9834
3854 4054 30.7252
3855 4055 31.1493
3856 4056 31.3974
3857 4057 31.7049
3858 4058 30.4571
3859 4059 29.4456
3860 4060 30.0535
3861 4061 26.9839
3862 4062 34.7014
3863 4063 37.0197
3864 4064 35.4599
3865 4065 35.9565
3866 4066 34.598
3867 4067 34.5264
3868 4068 36.457
3869 4069 34.0053
3870 4070 36.159
3871 4071 35.2135
3872 4072 32.7352
3873 4073 34.5669
3874 4074 35.7802
3875 4075 35.0285
3876 4076 34.2289
3877 4077 34.6085
3878 4078 36.3265
3879 4079 36.1398
3880 4080 33.4624
3881 4081 36.1836
3882 4082 34.6085
3883 4083 35.2049
3884 4084 37.8492
3885 4085 33.5842
3886 4086 35.1614
3887 4087 36.2093
3888 4088 32.2218
3889 4089 35.7419
3890 4090 34.3147
3891 4091 35.2471
3892 4092 36.132
3893 4093 38.2009
3894 4094 35.9715
3895 4095 34.2709
3896 4096 33.6498
3897 4097 34.2633
3898 4098 35.9349
3899 4099 34.6443
3900 4100 36.1077
3901 4101 35.752
3902 4102 36.5983
3903 4103 35.2485
3904 4104 34.0142
3905 4105 36.0058
3906 4106 35.6368
3907 4107 35.9234
3908 4108 36.8764
3909 4109 35.0722
3910 4110 33.2448
3911 4111 35.9538
3912 4112 37.9758
3913 4113 36.9741
3914 4114 35.5815
3915 4115 36.8043
3916 4116 36.6726
3917 4117 36.2763
3918 4118 36.8231
3919 4119 33.683
3920 4120 35.4406
3921 4121 35.3323
3922 4122 37.5165
3923 4123 36.7876
3924 4124 35.4238
3925 4125 33.7032
3926 4126 33.5862
3927 4127 39.4241
3928 4128 32.9622
3929 4129 35.2631
3930 4130 36.0808
3931 4131 36.2509
3932 4132 35.2114
3933 4133 34.6417
3934 4134 37.2046
3935 4135 33.2663
3936 4136 36.9021
3937 4137 37.23
3938 4138 33.8021
3939 4139 33.4843
3940 4140 31.3298
3941 4141 34.2781
3942 4142 36.9977
3943 4143 35.1234
3944 4144 35.7261
3945 4145 37.2141
3946 4146 37.931
3947 4147 38.8103
3948 4148 38.7627
3949 4149 38.0204
3950 4150 34.7915
3951 4151 37.9579
3952 4152 36.1427
3953 4153 36.7078
3954 4154 35.8205
3955 4155 33.4509
3956 4156 34.8972
3957 4157 34.2449
3958 4158 36.9824
3959 4159 32.7824
3960 4160 32.4933
3961 4161 35.5654
3962 4162 34.3968
3963 4163 33.5187
3964 4164 34.1269
3965 4165 33.3525
3966 4166 36.4913
3967 4167 35.6722
3968 4168 36.0875
3969 4169 35.9739
3970 4170 35.0328
3971 4171 37.8873
3972 4172 34.2109
3973 4173 33.833
3974 4174 34.0439
3975 4175 34.9129
3976 4176 33.5168
3977 4177 36.1477
3978 4178 35.81
3979 4179 35.0944
3980 4180 36.2094
3981 4181 32.7116
3982 4182 35.7704
3983 4183 34.8767
3984 4184 33.9533
3985 4185 34.9045
3986 4186 34.9821
3987 4187 32.3173
3988 4188 34.5889
3989 4189 34.5413
3990 4190 35.1371
3991 4191 36.504
3992 4192 34.5214
3993 4193 33.6934
3994 4194 35.7092
3995 4195 39.4135
3996 4196 37.0745
3997 4197 37.3445
3998 4198 34.7741
3999 4199 36.314
4000 4200 38.1833
4001 4201 38.5321
4002 4202 37.7245
4003 4203 35.9505
4004 4204 36.0174
4005 4205 36.6512
4006 4206 34.8047
4007 4207 36.225
4008 4208 35.9328
4009 4209 35.1551
4010 4210 36.8412
4011 4211 33.9843
4012 4212 35.4639
4013 4213 35.4266
4014 4214 36.1976
4015 4215 36.563
4016 4216 33.3266
4017 4217 33.1737
4018 4218 35.5328
4019 4219 35.0736
4020 4220 35.18
4021 4221 36.7487
4022 4222 35.4647
4023 4223 34.4925
4024 4224 33.4353
4025 4225 35.897
4026 4226 36.5711
4027 4227 33.6981
4028 4228 35.4005
4029 4229 35.7003
4030 4230 35.7701
4031 4231 36.2416
4032 4232 35.193
4033 4233 35.2627
4034 4234 34.9152
4035 4235 37.7771
4036 4236 36.3447
4037 4237 36.3158
4038 4238 38.4252
4039 4239 34.0276
4040 4240 37.4873
4041 4241 36.8247
4042 4242 35.1522
4043 4243 36.7395
4044 4244 36.6312
4045 4245 36.0244
4046 4246 35.4404
4047 4247 35.8098
4048 4248 33.0499
4049 4249 37.8328
4050 4250 37.3052
4051 4251 36.1591
4052 4252 35.8751
4053 4253 37.8254
4054 4254 40.0681
4055 4255 40.4371
4056 4256 35.859
4057 4257 38.7607
4058 4258 38.2473
4059 4259 35.0165
4060 4260 35.7183
4061 4261 36.4221
4062 4262 36.002
4063 4263 39.5232
4064 4264 38.6575
4065 4265 37.9247
4066 4266 39.1328
4067 4267 38.9733
4068 4268 38.3282
4069 4269 37.1454
4070 4270 34.9186
4071 4271 34.7081
4072 4272 35.7286
4073 4273 35.9624
4074 4274 33.4327
4075 4275 36.8528
4076 4276 36.9429
4077 4277 36.3127
4078 4278 37.416
4079 4279 35.3748
4080 4280 37.0615
4081 4281 36.6902
4082 4282 38.0116
4083 4283 36.5307
4084 4284 36.5213
4085 4285 35.4108
4086 4286 35.4959
4087 4287 33.2332
4088 4288 36.2334
4089 4289 35.4048
4090 4290 35.4814
4091 4291 34.0157
4092 4292 34.1135
4093 4293 35.4389
4094 4294 36.9776
4095 4295 38.2034
4096 4296 35.9509
4097 4297 38.3935
4098 4298 38.0158
4099 4299 39.3965
4100 4300 39.8474
4101 4301 38.5694
4102 4302 38.9363
4103 4303 40.6405
4104 4304 37.3882
4105 4305 35.7064
4106 4306 34.8004
4107 4307 34.8709
4108 4308 35.5316
4109 4309 36.7551
4110 4310 35.2855
4111 4311 35.5303
4112 4312 32.3173
4113 4313 32.9896
4114 4314 32.9897
4115 4315 32.6927
4116 4316 33.4134
4117 4317 33.5402
4118 4318 32.5029
4119 4319 37.6037
4120 4320 37.2574
4121 4321 36.1451
4122 4322 34.4542
4123 4323 37.3885
4124 4324 37.354
4125 4325 37.9613
4126 4326 38.2678
4127 4327 39.4147
4128 4328 34.9736
4129 4329 34.931
4130 4330 36.6094
4131 4331 35.9181
4132 4332 37.8893
4133 4333 36.3657
4134 4334 36.8769
4135 4335 38.2195
4136 4336 36.6722
4137 4337 38.1744
4138 4338 37.5182
4139 4339 38.2203
4140 4340 37.5748
4141 4341 40.6707
4142 4342 38.9877
4143 4343 40.3165
4144 4344 36.5264
4145 4345 36.3944
4146 4346 37.299
4147 4347 38.867
4148 4348 38.6722
4149 4349 36.3809
4150 4350 37.7886
4151 4351 36.9111
4152 4352 38.9965
4153 4353 35.838
4154 4354 37.3439
4155 4355 36.2829
4156 4356 36.9655
4157 4357 37.179
4158 4358 36.2959
4159 4359 36.7503
4160 4360 35.3964
4161 4361 34.988
4162 4362 34.4672
4163 4363 37.1686
4164 4364 36.4378
4165 4365 35.344
4166 4366 35.7197
4167 4367 34.5932
4168 4368 37.4221
4169 4369 39.1343
4170 4370 37.788
4171 4371 36.221
4172 4372 37.3527
4173 4373 35.3873
4174 4374 36.8667
4175 4375 35.8157
4176 4376 36.4655
4177 4377 36.252
4178 4378 35.1329
4179 4379 37.2398
4180 4380 37.6605
4181 4381 37.1551
4182 4382 38.084
4183 4383 36.1476
4184 4384 36.4933
4185 4385 34.4854
4186 4386 35.8557
4187 4387 36.3423
4188 4388 34.2704
4189 4389 35.4242
4190 4390 37.5749
4191 4391 40.1981
4192 4392 38.142
4193 4393 37.0751
4194 4394 36.1728
4195 4395 37.5299
4196 4396 35.6933
4197 4397 35.0821
4198 4398 34.5715
4199 4399 32.5395
4200 4400 35.5979
4201 4401 36.4856
4202 4402 33.8059
4203 4403 36.9571
4204 4404 38.571
4205 4405 35.2431
4206 4406 34.711
4207 4407 37.6285
4208 4408 35.8474
4209 4409 35.9369
4210 4410 36.5059
4211 4411 35.0678
4212 4412 35.6171
4213 4413 37.5075
4214 4414 35.6619
4215 4415 36.1816
4216 4416 37.6244
4217 4417 36.2057
4218 4418 37.8516
4219 4419 38.638
4220 4420 35.2421
4221 4421 38.2491
4222 4422 35.6865
4223 4423 36.4918
4224 4424 37.3651
4225 4425 36.8712
4226 4426 35.8947
4227 4427 35.4398
4228 4428 37.124
4229 4429 33.1512
4230 4430 33.5236
4231 4431 35.6186
4232 4432 31.1589
4233 4433 33.6856
4234 4434 32.6507
4235 4435 33.1464
4236 4436 33.6195
4237 4437 33.3777
4238 4438 29.453
4239 4439 32.7282
4240 4440 32.001
4241 4441 32.1195
4242 4442 33.4198
4243 4443 33.106
4244 4444 34.1085
4245 4445 33.9772
4246 4446 32.9858
4247 4447 33.0869
4248 4448 34.8573
4249 4449 33.3473
4250 4450 35.1523
4251 4451 34.7483
4252 4452 35.0904
4253 4453 33.8981
4254 4454 35.087
4255 4455 32.9819
4256 4456 30.2091
4257 4457 31.0001
4258 4458 30.3015
4259 4459 29.0164
4260 4460 31.9502
4261 4461 31.0529
4262 4462 31.8657
4263 4463 35.2404
4264 4464 33.3787
4265 4465 32.7324
4266 4466 33.3282
4267 4467 34.0365
4268 4468 32.0136
4269 4469 31.2989
4270 4470 29.3
4271 4471 31.7772
4272 4472 33.9225
4273 4473 33.7032
4274 4474 34.5817
4275 4475 36.9304
4276 4476 36.331
4277 4477 37.6023
4278 4478 35.4155
4279 4479 34.9151
4280 4480 35.0171
4281 4481 35.2256
4282 4482 38.6957
4283 4483 37.0192
4284 4484 35.637
4285 4485 36.0348
4286 4486 36.2698
4287 4487 35.1323
4288 4488 33.3426
4289 4489 33.7834
4290 4490 32.2593
4291 4491 35.82
4292 4492 34.2529
4293 4493 33.2391
4294 4494 32.8537
4295 4495 31.014
4296 4496 33.396
4297 4497 31.8972
4298 4498 32.0071
4299 4499 32.1427
4300 4500 32.7894
4301 4501 33.2641
4302 4502 29.8522
4303 4503 29.9825
4304 4504 31.2743
4305 4505 30.7773
4306 4506 33.8994
4307 4507 31.9682
4308 4508 35.1616
4309 4509 34.6853
4310 4510 37.8884
4311 4511 38.3773
4312 4512 37.2854
4313 4513 35.334
4314 4514 35.5432
4315 4515 36.218
4316 4516 38.0751
4317 4517 36.7899
4318 4518 36.4475
4319 4519 35.5621
4320 4520 35.9084
4321 4521 36.4766
4322 4522 35.2867
4323 4523 36.4195
4324 4524 34.479
4325 4525 35.7805
4326 4526 37.0764
4327 4527 37.0959
4328 4528 35.77
4329 4529 36.3412
4330 4530 35.2808
4331 4531 35.1187
4332 4532 35.4604
4333 4533 36.5909
4334 4534 34.1892
4335 4535 36.9508
4336 4536 35.1307
4337 4537 35.6722
4338 4538 34.5231
4339 4539 36.067
4340 4540 36.5889
4341 4541 33.0777
4342 4542 33.8716
4343 4543 34.4974
4344 4544 33.6249
4345 4545 34.4856
4346 4546 36.7876
4347 4547 34.2814
4348 4548 33.3843
4349 4549 31.2114
4350 4550 33.0425
4351 4551 31.3635
4352 4552 30.9246
4353 4553 34.8698
4354 4554 35.406
4355 4555 33.9631
4356 4556 35.2178
4357 4557 36.3449
4358 4558 33.7565
4359 4559 35.3494
4360 4560 33.8297
4361 4561 33.3905
4362 4562 36.4319
4363 4563 35.4902
4364 4564 36.0369
4365 4565 36.4133
4366 4566 37.3232
4367 4567 37.8842
4368 4568 37.8759
4369 4569 38.0123
4370 4570 35.3746
4371 4571 38.4018
4372 4572 36.4606
4373 4573 37.1791
4374 4574 35.2057
4375 4575 35.0938
4376 4576 36.4057
4377 4577 37.6968
4378 4578 38.659
4379 4579 38.3161
4380 4580 39.7373
4381 4581 37.4897
4382 4582 39.5817
4383 4583 39.0282
4384 4584 36.5931
4385 4585 38.405
4386 4586 38.2794
4387 4587 39.6143
4388 4588 36.7004
4389 4589 37.6816
4390 4590 37.0068
4391 4591 38.8531
4392 4592 38.5459
4393 4593 37.898
4394 4594 37.8306
4395 4595 40.0937
4396 4596 41.5405
4397 4597 39.389
4398 4598 41.0616
4399 4599 40.0178
4400 4600 38.6205
4401 4601 37.9265
4402 4602 36.0665
4403 4603 32.9266
4404 4604 36.178
4405 4605 37.3305
4406 4606 37.5796
4407 4607 36.3573
4408 4608 36.6752
4409 4609 37.6788
4410 4610 37.5048
4411 4611 36.8698
4412 4612 37.9206
4413 4613 36.1895
4414 4614 38.3148
4415 4615 38.1944
4416 4616 36.2577
4417 4617 38.2812
4418 4618 38.8543
4419 4619 39.7657
4420 4620 39.45
4421 4621 38.6648
4422 4622 38.014
4423 4623 36.2358
4424 4624 36.6751
4425 4625 36.7904
4426 4626 35.1411
4427 4627 36.1692
4428 4628 37.3634
4429 4629 38.5845
4430 4630 37.8753
4431 4631 36.8995
4432 4632 37.4455
4433 4633 38.7028
4434 4634 34.5815
4435 4635 36.3862
4436 4636 38.9905
4437 4637 36.2058
4438 4638 35.7476
4439 4639 36.6651
4440 4640 35.8868
4441 4641 37.0685
4442 4642 35.0853
4443 4643 37.6729
4444 4644 37.0655
4445 4645 36.4652
4446 4646 38.56
4447 4647 40.1394
4448 4648 39.1899
4449 4649 40.8155
4450 4650 38.5981
4451 4651 35.6154
4452 4652 35.8932
4453 4653 38.3063
4454 4654 38.7408
4455 4655 37.4999
4456 4656 36.7994
4457 4657 37.8469
4458 4658 39.6282
4459 4659 36.1223
4460 4660 36.8353
4461 4661 36.9879
4462 4662 36.3517
4463 4663 37.6375
4464 4664 35.3228
4465 4665 36.2912
4466 4666 35.969
4467 4667 37.971
4468 4668 34.6821
4469 4669 36.5415
4470 4670 36.7412
4471 4671 38.5767
4472 4672 35.931
4473 4673 37.7404
4474 4674 39.218
4475 4675 40.3837
4476 4676 34.3725
4477 4677 36.2117
4478 4678 35.4113
4479 4679 35.4056
4480 4680 36.7865
4481 4681 35.535
4482 4682 34.6651
4483 4683 37.019
4484 4684 36.1231
4485 4685 35.0874
4486 4686 37.1649
4487 4687 37.3212
4488 4688 36.9821
4489 4689 36.8128
4490 4690 36.6795
4491 4691 38.403
4492 4692 37.2041
4493 4693 37.7727
4494 4694 36.4265
4495 4695 34.633
4496 4696 35.8665
4497 4697 36.0991
4498 4698 35.5168
4499 4699 36.3223
4500 4700 35.837
4501 4701 34.5338
4502 4702 34.66
4503 4703 36.6203
4504 4704 35.3009
4505 4705 34.4175
4506 4706 34.4451
4507 4707 36.3143
4508 4708 35.0362
4509 4709 35.8214
4510 4710 35.4565
4511 4711 35.8189
4512 4712 36.1242
4513 4713 34.1506
4514 4714 34.4545
4515 4715 35.8482
4516 4716 34.2225
4517 4717 34.0569
4518 4718 35.9117
4519 4719 33.0041
4520 4720 33.3763
4521 4721 36.1499
4522 4722 35.2373
4523 4723 37.2351
4524 4724 35.2714
4525 4725 35.0415
4526 4726 34.601
4527 4727 35.748
4528 4728 35.5708
4529 4729 33.9801
4530 4730 35.5363
4531 4731 34.6393
4532 4732 36.111
4533 4733 38.2757
4534 4734 36.2394
4535 4735 36.0686
4536 4736 33.8269
4537 4737 35.6436
4538 4738 34.1316
4539 4739 32.5687
4540 4740 35.2272
4541 4741 34.9591
4542 4742 35.4094
4543 4743 35.2771
4544 4744 35.8575
4545 4745 38.0486
4546 4746 36.0033
4547 4747 36.8211
4548 4748 36.6015
4549 4749 36.1196
4550 4750 37.5282
4551 4751 38.3109
4552 4752 36.468
4553 4753 35.7379
4554 4754 37.9122
4555 4755 38.6748
4556 4756 37.7597
4557 4757 39.1038
4558 4758 35.8374
4559 4759 37.6313
4560 4760 38.0169
4561 4761 34.8484
4562 4762 36.0305
4563 4763 35.3583
4564 4764 33.98
4565 4765 36.3888
4566 4766 36.6463
4567 4767 35.6433
4568 4768 35.8427
4569 4769 33.3772
4570 4770 35.9297
4571 4771 37.7235
4572 4772 37.4301
4573 4773 36.2611
4574 4774 37.6328
4575 4775 36.7169
4576 4776 37.8727
4577 4777 39.2429
4578 4778 37.561
4579 4779 34.8052
4580 4780 38.4408
4581 4781 36.1058
4582 4782 36.6414
4583 4783 36.6552
4584 4784 35.1075
4585 4785 36.246
4586 4786 34.422
4587 4787 34.9321
4588 4788 37.2486
4589 4789 33.3424
4590 4790 35.6993
4591 4791 35.5422
4592 4792 36.4456
4593 4793 34.0195
4594 4794 36.1969
4595 4795 36.6482
4596 4796 34.5947
4597 4797 35.6244
4598 4798 34.9812
4599 4799 36.8082
4600 4800 35.1978
4601 4801 36.3121
4602 4802 33.9521
4603 4803 34.8483
4604 4804 37.0525
4605 4805 38.5987
4606 4806 35.5911
4607 4807 36.6235
4608 4808 36.1271
4609 4809 37.2948
4610 4810 37.6309
4611 4811 36.9313
4612 4812 35.8152
4613 4813 36.9282
4614 4814 38.0812
4615 4815 38.5763
4616 4816 38.1613
4617 4817 38.3324
4618 4818 36.7409
4619 4819 37.518
4620 4820 38.1541
4621 4821 38.7308
4622 4822 37.9003
4623 4823 38.7414
4624 4824 38.0692
4625 4825 38.1728
4626 4826 39.2505
4627 4827 37.4393
4628 4828 37.7601
4629 4829 39.2784
4630 4830 37.0493
4631 4831 37.543
4632 4832 35.8653
4633 4833 37.1372
4634 4834 36.2089
4635 4835 37.6299
4636 4836 35.6548
4637 4837 37.9342
4638 4838 40.1591
4639 4839 34.9333
4640 4840 36.2138
4641 4841 35.7459
4642 4842 37.6454
4643 4843 37.3876
4644 4844 37.7712
4645 4845 40.3301
4646 4846 39.4199
4647 4847 38.8252
4648 4848 37.7916
4649 4849 37.2213
4650 4850 38.1121
4651 4851 36.0666
4652 4852 38.0989
4653 4853 37.141
4654 4854 37.6648
4655 4855 36.3929
4656 4856 36.3023
4657 4857 36.0543
4658 4858 37.4344
4659 4859 35.9816
4660 4860 36.0819
4661 4861 38.5911
4662 4862 38.2145
4663 4863 38.226
4664 4864 39.0421
4665 4865 37.3148
4666 4866 36.4777
4667 4867 39.5621
4668 4868 37.8365
4669 4869 37.5678
4670 4870 37.4405
4671 4871 39.6818
4672 4872 37.42
4673 4873 36.8321
4674 4874 35.9844
4675 4875 36.8598
4676 4876 38.2091
4677 4877 36.882
4678 4878 37.3584
4679 4879 37.0301
4680 4880 37.5475
4681 4881 39.7003
4682 4882 36.3484
4683 4883 36.8506
4684 4884 37.8399
4685 4885 36.8277
4686 4886 38.1887
4687 4887 40.2006
4688 4888 37.2719
4689 4889 35.4178
4690 4890 37.5265
4691 4891 36.5061
4692 4892 37.2059
4693 4893 35.5738
4694 4894 36.926
4695 4895 35.8413
4696 4896 36.4418
4697 4897 35.8394
4698 4898 36.2636
4699 4899 36.3656
4700 4900 36.1101
4701 4901 36.818
4702 4902 36.2086
4703 4903 34.9965
4704 4904 34.4771
4705 4905 35.8448
4706 4906 38.5349
4707 4907 35.9905
4708 4908 37.512
4709 4909 35.9648
4710 4910 35.059
4711 4911 38.0914
4712 4912 37.0556
4713 4913 35.7685
4714 4914 32.0357
4715 4915 36.6236
4716 4916 35.0425
4717 4917 33.9307
4718 4918 34.4071
4719 4919 34.8516
4720 4920 36.7752
4721 4921 35.522
4722 4922 35.1083
4723 4923 34.4902
4724 4924 36.8504
4725 4925 36.8697
4726 4926 37.2895
4727 4927 36.0137
4728 4928 37.3294
4729 4929 33.671
4730 4930 35.4999
4731 4931 37.7295
4732 4932 35.1673
4733 4933 35.3586
4734 4934 34.7725
4735 4935 37.8727
4736 4936 38.8027
4737 4937 36.5011
4738 4938 37.625
4739 4939 36.3946
4740 4940 38.1512
4741 4941 38.678
4742 4942 37.4801
4743 4943 37.9917
4744 4944 38.5238
4745 4945 39.0264
4746 4946 38.1321
4747 4947 38.1071
4748 4948 39.0131
4749 4949 36.8616
4750 4950 35.4366
4751 4951 38.9253
4752 4952 36.6614
4753 4953 34.9494
4754 4954 35.5862
4755 4955 35.1712
4756 4956 36.2266
4757 4957 35.9425
4758 4958 36.656
4759 4959 35.3333
4760 4960 33.5371
4761 4961 34.2762
4762 4962 36.1322
4763 4963 36.5169
4764 4964 36.8472
4765 4965 36.487
4766 4966 34.3847
4767 4967 38.2107
4768 4968 34.943
4769 4969 35.0776
4770 4970 36.2345
4771 4971 35.4198
4772 4972 34.7404
4773 4973 37.7451
4774 4974 38.999
4775 4975 37.5016
4776 4976 36.6118
4777 4977 37.1333
4778 4978 38.1535
4779 4979 36.7204
4780 4980 37.4816
4781 4981 37.8625
4782 4982 37.0444
4783 4983 39.5163
4784 4984 37.7
4785 4985 35.0233
4786 4986 37.6673
4787 4987 37.1703
4788 4988 35.163
4789 4989 35.381
4790 4990 34.9641
4791 4991 36.962
4792 4992 38.3799
4793 4993 36.9497
4794 4994 38.9728
4795 4995 35.891
4796 4996 37.2025
4797 4997 34.9401
4798 4998 36.4816
4799 4999 34.9166
4800 5000 35.6771
4801 5001 36.4816
4802 5002 36.2983
4803 5003 35.6334
4804 5004 36.3472
4805 5005 36.7469
4806 5006 36.5035
4807 5007 38.9333
4808 5008 36.9692
4809 5009 35.9177
4810 5010 36.6005
4811 5011 34.1809
4812 5012 36.3028
4813 5013 35.6508
4814 5014 36.545
4815 5015 35.0896
4816 5016 36.4135
4817 5017 35.3946
4818 5018 33.6119
4819 5019 36.171
4820 5020 34.499
4821 5021 35.0587
4822 5022 37.0183
4823 5023 36.8799
4824 5024 34.7099
4825 5025 34.3658
4826 5026 34.0379
4827 5027 34.9803
4828 5028 37.3193
4829 5029 36.7737
4830 5030 32.946
4831 5031 34.8679
4832 5032 33.2185
4833 5033 33.0791
4834 5034 34.6692
4835 5035 36.7253
4836 5036 36.1534
4837 5037 34.8635
4838 5038 34.9408
4839 5039 34.4334
4840 5040 35.9197
4841 5041 36.4454
4842 5042 37.878
4843 5043 36.1929
4844 5044 35.9546
4845 5045 36.2133
4846 5046 34.3291
4847 5047 36.5992
4848 5048 36.6225
4849 5049 37.0593
4850 5050 35.3126
4851 5051 35.6257
4852 5052 36.3608
4853 5053 34.4731
4854 5054 37.0313
4855 5055 33.399
4856 5056 34.5662
4857 5057 36.4529
4858 5058 31.7548
4859 5059 35.2475
4860 5060 34.9929
4861 5061 35.1354
4862 5062 34.4092
4863 5063 33.4722
4864 5064 32.9887
4865 5065 35.1851
4866 5066 34.3509
4867 5067 35.4353
4868 5068 34.6513
4869 5069 35.8313
4870 5070 34.7279
4871 5071 34.1728
4872 5072 32.6836
4873 5073 34.4076
4874 5074 34.4305
4875 5075 34.4956
4876 5076 34.503
4877 5077 36.0823
4878 5078 33.891
4879 5079 33.33
4880 5080 33.2641
4881 5081 32.8105
4882 5082 34.0951
4883 5083 34.9085
4884 5084 33.6788
4885 5085 33.974
4886 5086 35.5418
4887 5087 36.0051
4888 5088 34.7256
4889 5089 34.6681
4890 5090 34.2231
4891 5091 33.754
4892 5092 34.9775
4893 5093 35.536
4894 5094 34.9001
4895 5095 38.238
4896 5096 36.8097
4897 5097 35.349
4898 5098 36.3291
4899 5099 34.8956
4900 5100 32.2913
4901 5101 34.0145
4902 5102 33.005
4903 5103 33.7683
4904 5104 33.741
4905 5105 34.3864
4906 5106 36.5869
4907 5107 35.0055
4908 5108 35.4082
4909 5109 34.5875
4910 5110 38.1816
4911 5111 35.0466
4912 5112 36.6363
4913 5113 34.5907
4914 5114 35.2754
4915 5115 33.8415
4916 5116 35.6969
4917 5117 36.0879
4918 5118 33.4498
4919 5119 34.3928
4920 5120 34.9086
4921 5121 37.0314
4922 5122 34.9346
4923 5123 33.9917
4924 5124 32.9556
4925 5125 33.1158
4926 5126 37.4009
4927 5127 36.4852
4928 5128 33.7545
4929 5129 36.2921
4930 5130 35.8374
4931 5131 37.6042
4932 5132 35.4695
4933 5133 35.8032
4934 5134 32.9261
4935 5135 35.3753
4936 5136 34.4727
4937 5137 35.7476
4938 5138 32.9719
4939 5139 33.3484
4940 5140 34.4487
4941 5141 33.9436
4942 5142 37.5245
4943 5143 36.0263
4944 5144 36.4001
4945 5145 35.7862
4946 5146 34.8118
4947 5147 36.3972
4948 5148 35.4261
4949 5149 34.6756
4950 5150 33.7533
4951 5151 31.9128
4952 5152 34.1437
4953 5153 34.7382
4954 5154 34.6327
4955 5155 34.8646
4956 5156 37.071
4957 5157 35.9045
4958 5158 36.98
4959 5159 37.9472
4960 5160 33.3321
4961 5161 34.509
4962 5162 34.656
4963 5163 33.2117
4964 5164 36.4766
4965 5165 35.229
4966 5166 34.394
4967 5167 30.5917
4968 5168 37.3489
4969 5169 33.8335
4970 5170 33.6784
4971 5171 33.277
4972 5172 35.5644
4973 5173 34.2897
4974 5174 34.3016
4975 5175 35.8563
4976 5176 34.3115
4977 5177 34.1276
4978 5178 32.7026
4979 5179 32.8577
4980 5180 34.7821
4981 5181 35.6167
4982 5182 33.6216
4983 5183 32.411
4984 5184 33.2053
4985 5185 32.7564
4986 5186 34.1183
4987 5187 35.8309
4988 5188 33.8319
4989 5189 31.4891
4990 5190 33.9406
4991 5191 32.86
4992 5192 31.6572
4993 5193 32.4141
4994 5194 32.7979
4995 5195 33.1395
4996 5196 34.992
4997 5197 35.4358
4998 5198 31.8838
4999 5199 30.9542
5000 5200 33.6346
5001 5201 33.4462
5002 5202 33.6564
5003 5203 31.5605
5004 5204 31.7344
5005 5205 32.7076
5006 5206 33.8462
5007 5207 33.2396
5008 5208 33.3057
5009 5209 32.6459
5010 5210 35.1393
5011 5211 33.8655
5012 5212 33.7382
5013 5213 35.3084
5014 5214 33.8639
5015 5215 34.3255
5016 5216 32.5314
5017 5217 34.4024
5018 5218 36.0315
5019 5219 36.6434
5020 5220 34.8993
5021 5221 34.2868
5022 5222 36.1128
5023 5223 33.3727
5024 5224 36.1999
5025 5225 36.2299
5026 5226 33.8078
5027 5227 35.4742
5028 5228 36.4455
5029 5229 37.1228
5030 5230 35.8509
5031 5231 35.7372
5032 5232 35.276
5033 5233 35.8002
5034 5234 36.2914
5035 5235 38.7131
5036 5236 37.024
5037 5237 36.4784
5038 5238 36.5905
5039 5239 35.3004
5040 5240 36.0137
5041 5241 34.0334
5042 5242 36.2265
5043 5243 37.7902
5044 5244 39.6085
5045 5245 37.1261
5046 5246 35.3026
5047 5247 33.7294
5048 5248 34.0889
5049 5249 35.546
5050 5250 36.1746
5051 5251 35.6103
5052 5252 37.5575
5053 5253 34.7983
5054 5254 35.7104
5055 5255 36.2298
5056 5256 34.8797
5057 5257 34.1101
5058 5258 34.296
5059 5259 35.0605
5060 5260 35.9776
5061 5261 34.4621
5062 5262 36.9034
5063 5263 36.5816
5064 5264 36.2028
5065 5265 36.6857
5066 5266 34.9962
5067 5267 34.6611
5068 5268 35.0197
5069 5269 33.3425
5070 5270 33.8039
5071 5271 36.4309
5072 5272 35.1956
5073 5273 35.7982
5074 5274 33.1118
5075 5275 36.5769
5076 5276 34.0201
5077 5277 35.8336
5078 5278 33.8297
5079 5279 36.1396
5080 5280 36.3517
5081 5281 34.5075
5082 5282 36.8529
5083 5283 37.4082
5084 5284 35.0415
5085 5285 34.6086
5086 5286 35.7902
5087 5287 35.6707
5088 5288 34.9502
5089 5289 33.9743
5090 5290 34.7728
5091 5291 34.4727
5092 5292 32.7009
5093 5293 33.7446
5094 5294 32.6775
5095 5295 37.331
5096 5296 33.7732
5097 5297 35.5161
5098 5298 32.3331
5099 5299 34.3376
5100 5300 34.2882
5101 5301 32.6806
5102 5302 33.4271
5103 5303 37.829
5104 5304 35.529
5105 5305 36.0431
5106 5306 35.3272
5107 5307 32.9294
5108 5308 35.0524
5109 5309 34.4265
5110 5310 34.2164
5111 5311 35.8695
5112 5312 35.7679
5113 5313 34.7771
5114 5314 35.7735
5115 5315 34.6033
5116 5316 35.158
5117 5317 37.1704
5118 5318 35.8653
5119 5319 34.232
5120 5320 33.8114
5121 5321 34.8691
5122 5322 36.7337
5123 5323 33.3778
5124 5324 35.9076
5125 5325 34.9456
5126 5326 35.5847
5127 5327 35.6758
5128 5328 34.7205
5129 5329 34.2928
5130 5330 32.4621
5131 5331 35.4935
5132 5332 36.5788
5133 5333 32.8606
5134 5334 34.3148
5135 5335 34.8217
5136 5336 32.8326
5137 5337 34.014
5138 5338 34.8976
5139 5339 33.72
5140 5340 33.1647
5141 5341 29.3454
5142 5342 27.5636
5143 5343 28.6932
5144 5344 28.4504
5145 5345 30.8686
5146 5346 29.0018
5147 5347 30.0839
5148 5348 31.1261
5149 5349 31.2031
5150 5350 32.4119
5151 5351 32.5637
5152 5352 32.3595
5153 5353 32.9756
5154 5354 30.9175
5155 5355 29.1122
5156 5356 31.5404
5157 5357 29.4462
5158 5358 32.6244
5159 5359 29.8729
5160 5360 28.5517
5161 5361 27.0975
5162 5362 28.4784
5163 5363 28.1602
5164 5364 28.2604
5165 5365 27.9638
5166 5366 29.552
5167 5367 26.9244
5168 5368 27.331
5169 5369 30.1781
5170 5370 29.2235
5171 5371 27.7954
5172 5372 30.1041
5173 5373 28.7213
5174 5374 29.5016
5175 5375 29.7408
5176 5376 30.6919
5177 5377 29.9002
5178 5378 30.7494
5179 5379 29.0086
5180 5380 29.0854
5181 5381 30.1295
5182 5382 31.2847
5183 5383 30.6311
5184 5384 29.7037
5185 5385 30.4969
5186 5386 28.8693
5187 5387 28.0823
5188 5388 29.2748
5189 5389 28.78
5190 5390 30.222
5191 5391 29.5037
5192 5392 28.8239
5193 5393 27.9428
5194 5394 29.2368
5195 5395 28.8739
5196 5396 29.3394
5197 5397 29.4996
5198 5398 27.9934
5199 5399 26.8087
5200 5400 26.3262
5201 5401 28.6866
5202 5402 28.7567
5203 5403 30.5056
5204 5404 30.1797
5205 5405 28.752
5206 5406 28.894
5207 5407 28.8059
5208 5408 29.6983
5209 5409 27.9812
5210 5410 27.4349
5211 5411 28.0602
5212 5412 29.6718
5213 5413 28.4647
5214 5414 28.0654
5215 5415 26.172
5216 5416 28.1152
5217 5417 28.8361
5218 5418 27.9456
5219 5419 27.6635
5220 5420 27.8187
5221 5421 28.4714
5222 5422 28.2903
5223 5423 29.2605
5224 5424 28.7649
5225 5425 28.0933
5226 5426 30.1837
5227 5427 28.0281
5228 5428 27.6563
5229 5429 29.6487
5230 5430 30.4975
5231 5431 29.884
5232 5432 29.6318
5233 5433 27.875
5234 5434 26.7715
5235 5435 30.1415
5236 5436 32.1892
5237 5437 32.6647
5238 5438 30.7813
5239 5439 30.6443
5240 5440 33.4652
5241 5441 30.1225
5242 5442 28.6994
5243 5443 31.4092
5244 5444 30.3878
5245 5445 30.0213
5246 5446 30.956
5247 5447 30.0918
5248 5448 31.1104
5249 5449 29.0472
5250 5450 27.0956
5251 5451 28.7226
5252 5452 29.3551
5253 5453 30.4078
5254 5454 30.0255
5255 5455 28.6152
5256 5456 30.6241
5257 5457 29.2147
5258 5458 27.9445
5259 5459 29.1961
5260 5460 28.7272
5261 5461 28.3522
5262 5462 26.646
5263 5463 28.5699
5264 5464 27.5085
5265 5465 27.5782
5266 5466 28.2084
5267 5467 28.5596
5268 5468 28.5387
5269 5469 29.8085
5270 5470 27.9352
5271 5471 30.6095
5272 5472 31.5648
5273 5473 29.9145
5274 5474 28.6966
5275 5475 27.7763
5276 5476 28.9521
5277 5477 28.885
5278 5478 29.0637
5279 5479 28.3349
5280 5480 30.0213
5281 5481 31.0489
5282 5482 29.4128
5283 5483 29.2027
5284 5484 29.8303
5285 5485 28.8536
5286 5486 29.23
5287 5487 30.6239
5288 5488 31.4411
5289 5489 30.057
5290 5490 30.8455
5291 5491 28.6262
5292 5492 28.7991
5293 5493 28.5289
5294 5494 29.1591
5295 5495 30.2667
5296 5496 30.0246
5297 5497 31.4872
5298 5498 31.3087
5299 5499 29.7063
5300 5500 31.7941
5301 5501 29.0576
5302 5502 31.3241
5303 5503 32.4351
5304 5504 31.448
5305 5505 28.6284
5306 5506 31.1915
5307 5507 31.1853
5308 5508 32.403
5309 5509 29.672
5310 5510 30.3124
5311 5511 30.5882
5312 5512 29.73
5313 5513 30.0258
5314 5514 29.2587
5315 5515 27.9013
5316 5516 29.3936
5317 5517 30.1148
5318 5518 32.6432
5319 5519 31.3868
5320 5520 29.6497
5321 5521 30.2658
5322 5522 31.9672
5323 5523 33.1795
5324 5524 30.7746
5325 5525 28.2597
5326 5526 28.443
5327 5527 30.262
5328 5528 30.4859
5329 5529 29.3796
5330 5530 31.672
5331 5531 28.6792
5332 5532 32.0133
5333 5533 31.0513
5334 5534 30.389
5335 5535 29.4908
5336 5536 29.4756
5337 5537 30.5979
5338 5538 30.9865
5339 5539 29.3745
5340 5540 27.5394
5341 5541 30.1314
5342 5542 30.1638
5343 5543 29.7767
5344 5544 30.3579
5345 5545 32.6673
5346 5546 30.2225
5347 5547 28.6762
5348 5548 28.8531
5349 5549 29.4043
5350 5550 31.1387
5351 5551 30.8728
5352 5552 28.6421
5353 5553 31.5172
5354 5554 28.3541
5355 5555 29.239
5356 5556 28.6851
5357 5557 31.3343
5358 5558 28.9365
5359 5559 30.0002
5360 5560 27.8337
5361 5561 29.2882
5362 5562 29.7316
5363 5563 30.4891
5364 5564 29.5885
5365 5565 29.0721
5366 5566 29.3246
5367 5567 29.4996
5368 5568 30.7611
5369 5569 29.3334
5370 5570 28.3906
5371 5571 29.2961
5372 5572 29.024
5373 5573 30.0491
5374 5574 29.194
5375 5575 31.3411
5376 5576 29.53
5377 5577 29.163
5378 5578 29.2385
5379 5579 29.2945
5380 5580 29.0468
5381 5581 30.125
5382 5582 29.7689
5383 5583 29.123
5384 5584 30.5084
5385 5585 28.6984
5386 5586 29.4595
5387 5587 26.6451
5388 5588 29.2611
5389 5589 30.1253
5390 5590 30.2953
5391 5591 28.8918
5392 5592 26.5197
5393 5593 28.7979
5394 5594 26.6063
5395 5595 25.8561
5396 5596 26.4052
5397 5597 26.8042
5398 5598 26.3257
5399 5599 25.6264
5400 5600 26.8774
5401 5601 26.9044
5402 5602 27.0715
5403 5603 25.3863
5404 5604 29.2191
5405 5605 25.7154
5406 5606 25.9183
5407 5607 25.3933
5408 5608 27.0613
5409 5609 27.121
5410 5610 25.5342
5411 5611 27.0547
5412 5612 26.9652
5413 5613 27.1505
5414 5614 26.6719
5415 5615 25.7164
5416 5616 26.8604
5417 5617 28.7396
5418 5618 27.3103
5419 5619 25.7504
5420 5620 25.6458
5421 5621 27.4045
5422 5622 25.5481
5423 5623 27.7691
5424 5624 27.303
5425 5625 27.5156
5426 5626 27.3169
5427 5627 27.5475
5428 5628 25.5991
5429 5629 27.278
5430 5630 26.3107
5431 5631 26.3453
5432 5632 26.7932
5433 5633 25.2826
5434 5634 25.4292
5435 5635 24.9007
5436 5636 26.7568
5437 5637 26.4449
5438 5638 28.7293
5439 5639 27.2784
5440 5640 28.6821
5441 5641 26.4346
5442 5642 26.8828
5443 5643 26.5062
5444 5644 27.4714
5445 5645 27.2615
5446 5646 27.7898
5447 5647 26.8331
5448 5648 27.4467
5449 5649 28.0763
5450 5650 27.4904
5451 5651 27.4209
5452 5652 26.8451
5453 5653 26.6786
5454 5654 28.0371
5455 5655 28.7744
5456 5656 27.7767
5457 5657 27.2404
5458 5658 27.1141
5459 5659 27.5903
5460 5660 27.5514
5461 5661 27.9854
5462 5662 26.3274
5463 5663 27.205
5464 5664 28.5792
5465 5665 30.2266
5466 5666 27.0302
5467 5667 28.6258
5468 5668 29.1322
5469 5669 28.5961
5470 5670 28.8092
5471 5671 29.4572
5472 5672 28.5962
5473 5673 29.2425
5474 5674 29.7121
5475 5675 28.4416
5476 5676 30.1518
5477 5677 29.7335
5478 5678 28.6778
5479 5679 29.794
5480 5680 29.0672
5481 5681 28.2867
5482 5682 28.98
5483 5683 28.0041
5484 5684 29.0006
5485 5685 28.3907
5486 5686 28.9462
5487 5687 27.6984
5488 5688 28.7787
5489 5689 27.3346
5490 5690 29.3336
5491 5691 29.6987
5492 5692 27.5349
5493 5693 28.7181
5494 5694 25.11
5495 5695 25.5097
5496 5696 25.7875
5497 5697 25.5878
5498 5698 26.6071
5499 5699 26.8345
5500 5700 26.6774
5501 5701 25.3282
5502 5702 26.9255
5503 5703 26.2473
5504 5704 23.9091
5505 5705 27.4144
5506 5706 25.6918
5507 5707 26.1979
5508 5708 25.9209
5509 5709 26.8579
5510 5710 29.5634
5511 5711 27.9212
5512 5712 27.7832
5513 5713 25.5301
5514 5714 25.6763
5515 5715 26.4771
5516 5716 26.2173
5517 5717 27.3565
5518 5718 26.7397
5519 5719 28.2655
5520 5720 28.1571
5521 5721 27.5232
5522 5722 29.0167
5523 5723 29.676
5524 5724 29.652
5525 5725 29.7347
5526 5726 27.4457
5527 5727 30.2106
5528 5728 29.4207
5529 5729 29.35
5530 5730 25.6782
5531 5731 28.3051
5532 5732 28.1695
5533 5733 27.3759
5534 5734 26.0343
5535 5735 29.1599
5536 5736 28.0874
5537 5737 28.6129
5538 5738 27.5955
5539 5739 27.5036
5540 5740 27.0375
5541 5741 27.1544
5542 5742 25.6861
5543 5743 27.4564
5544 5744 25.8624
5545 5745 27.5918
5546 5746 28.949
5547 5747 27.8875
5548 5748 27.5237
5549 5749 28.7119
5550 5750 29.3648
5551 5751 27.0049
5552 5752 26.8481
5553 5753 27.9976
5554 5754 26.6891
5555 5755 25.244
5556 5756 26.202
5557 5757 27.5161
5558 5758 26.114
5559 5759 27.2157
5560 5760 28.0698
5561 5761 28.4984
5562 5762 28.8851
5563 5763 28.6162
5564 5764 28.1027
5565 5765 24.6067
5566 5766 25.7754
5567 5767 27.7834
5568 5768 26.9117
5569 5769 26.4189
5570 5770 26.6892
5571 5771 27.4672
5572 5772 25.3184
5573 5773 27.2755
5574 5774 28.5684
5575 5775 28.0851
5576 5776 28.1687
5577 5777 26.4849
5578 5778 26.4053
5579 5779 29.6678
5580 5780 29.8171
5581 5781 28.7318
5582 5782 27.9249
5583 5783 27.2563
5584 5784 28.5907
5585 5785 29.698
5586 5786 30.8687
5587 5787 25.6733
5588 5788 25.3268
5589 5789 28.079
5590 5790 25.3634
5591 5791 26.3462
5592 5792 26.4047
5593 5793 27.1585
5594 5794 26.7723
5595 5795 27.16
5596 5796 27.1964
5597 5797 28.1132
5598 5798 28.6799
5599 5799 29.5535
5600 5800 28.7414
5601 5801 29.4335
5602 5802 28.8037
5603 5803 29.1924
5604 5804 26.9337
5605 5805 29.8352
5606 5806 27.0529
5607 5807 30.4382
5608 5808 30.3421
5609 5809 29.8359
5610 5810 29.8442
5611 5811 31.9907
5612 5812 30.8998
5613 5813 32.1085
5614 5814 33.7581
5615 5815 32.6724
5616 5816 28.6312
5617 5817 30.9605
5618 5818 29.7224
5619 5819 32.6692
5620 5820 29.1037
5621 5821 32.0511
5622 5822 30.5849
5623 5823 32.5292
5624 5824 29.9942
5625 5825 29.4026
5626 5826 29.4879
5627 5827 29.079
5628 5828 30.064
5629 5829 29.7007
5630 5830 32.2227
5631 5831 32.773
5632 5832 32.0914
5633 5833 31.1784
5634 5834 31.7604
5635 5835 27.8535
5636 5836 29.905
5637 5837 30.4096
5638 5838 30.4782
5639 5839 28.4067
5640 5840 28.276
5641 5841 28.2831
5642 5842 28.0938
5643 5843 27.9415
5644 5844 27.5674
5645 5845 29.2247
5646 5846 30.2741
5647 5847 30.9497
5648 5848 33.1835
5649 5849 31.4904
5650 5850 30.965
5651 5851 29.9522
5652 5852 30.6792
5653 5853 29.7974
5654 5854 28.5108
5655 5855 30.0715
5656 5856 29.4042
5657 5857 28.407
5658 5858 28.2653
5659 5859 27.8255
5660 5860 27.7693
5661 5861 28.2908
5662 5862 26.4933
5663 5863 29.0255
5664 5864 28.3403
5665 5865 27.7328
5666 5866 30.1403
5667 5867 26.7996
5668 5868 29.085
5669 5869 28.7639
5670 5870 29.3563
5671 5871 29.4479
5672 5872 29.6484
5673 5873 29.5633
5674 5874 28.7626
5675 5875 29.2826
5676 5876 31.1154
5677 5877 29.8734
5678 5878 28.0741
5679 5879 29.2292
5680 5880 30.0793
5681 5881 29.7468
5682 5882 30.6118
5683 5883 32.59
5684 5884 30.3644
5685 5885 30.0372
5686 5886 31.86
5687 5887 30.639
5688 5888 30.8195
5689 5889 31.824
5690 5890 31.5133
5691 5891 30.9247
5692 5892 31.4054
5693 5893 31.4843
5694 5894 32.017
5695 5895 29.8929
5696 5896 29.3796
5697 5897 32.7287
5698 5898 29.9331
5699 5899 29.6716
5700 5900 30.0059
5701 5901 29.517
5702 5902 32.4105
5703 5903 30.6016
5704 5904 31.0835
5705 5905 29.3803
5706 5906 27.1293
5707 5907 30.3637
5708 5908 30.0269
5709 5909 31.5681
5710 5910 31.2939
5711 5911 31.0429
5712 5912 31.0835
5713 5913 29.5527
5714 5914 28.9706
5715 5915 30.8686
5716 5916 31.8935
5717 5917 29.8837
5718 5918 31.9632
5719 5919 30.7605
5720 5920 31.0317
5721 5921 31.492
5722 5922 29.8919
5723 5923 31.4807
5724 5924 29.1579
5725 5925 30.1297
5726 5926 29.1824
5727 5927 30.9642
5728 5928 32.1612
5729 5929 30.391
5730 5930 31.5528
5731 5931 31.0695
5732 5932 29.6171
5733 5933 31.2726
5734 5934 30.6766
5735 5935 31.8881
5736 5936 32.3195
5737 5937 33.115
5738 5938 33.1947
5739 5939 31.603
5740 5940 32.5945
5741 5941 32.3513
5742 5942 31.9328
5743 5943 34.2338
5744 5944 34.953
5745 5945 33.0601
5746 5946 33.0436
5747 5947 32.8625
5748 5948 33.8426
5749 5949 32.4319
5750 5950 34.4071
5751 5951 32.1634
5752 5952 30.857
5753 5953 31.2179
5754 5954 31.1555
5755 5955 31.5896
5756 5956 33.1863
5757 5957 31.8355
5758 5958 32.9325
5759 5959 32.0659
5760 5960 32.154
5761 5961 32.127
5762 5962 32.0013
5763 5963 31.4256
5764 5964 31.227
5765 5965 30.922
5766 5966 31.1318
5767 5967 31.4598
5768 5968 32.8948
5769 5969 30.95
5770 5970 31.8947
5771 5971 33.433
5772 5972 32.6042
5773 5973 32.2249
5774 5974 33.7914
5775 5975 33.032
5776 5976 33.0085
5777 5977 36.7066
5778 5978 33.0038
5779 5979 32.2588
5780 5980 32.4058
5781 5981 31.7518
5782 5982 33.4905
5783 5983 32.9657
5784 5984 32.4122
5785 5985 31.18
5786 5986 32.5743
5787 5987 32.0328
5788 5988 31.6108
5789 5989 31.1076
5790 5990 32.5873
5791 5991 33.8964
5792 5992 31.0717
5793 5993 31.9175
5794 5994 33.0434
5795 5995 32.9333
5796 5996 32.4832
5797 5997 34.2237
5798 5998 32.4254
5799 5999 33.7393
5800 6000 31.2291
5801 6001 32.8001
5802 6002 31.6372
5803 6003 32.2141
5804 6004 30.6791
5805 6005 30.4851
5806 6006 32.3688
5807 6007 34.0875
5808 6008 33.0975
5809 6009 32.5569
5810 6010 31.1331
5811 6011 32.8052
5812 6012 30.8534
5813 6013 31.1884
5814 6014 31.5731
5815 6015 31.4408
5816 6016 31.6131
5817 6017 31.5778
5818 6018 33.3451
5819 6019 32.6241
5820 6020 30.7693
5821 6021 31.1982
5822 6022 30.6364
5823 6023 30.6154
5824 6024 31.9004
5825 6025 33.6559
5826 6026 33.073
5827 6027 30.7812
5828 6028 33.0279
5829 6029 33.7862
5830 6030 31.6901
5831 6031 30.2189
5832 6032 30.469
5833 6033 31.4882
5834 6034 33.1341
5835 6035 31.3106
5836 6036 30.8396
5837 6037 32.587
5838 6038 29.352
5839 6039 31.61
5840 6040 30.2497
5841 6041 30.6161
5842 6042 29.4466
5843 6043 30.5845
5844 6044 31.2166
5845 6045 31.2645
5846 6046 31.8525
5847 6047 32.6996
5848 6048 31.4839
5849 6049 30.8253
5850 6050 33.3901
5851 6051 31.6975
5852 6052 31.6641
5853 6053 33.5529
5854 6054 30.9121
5855 6055 33.1058
5856 6056 30.9092
5857 6057 34.116
5858 6058 33.0414
5859 6059 32.4888
5860 6060 32.7455
5861 6061 33.4952
5862 6062 30.4973
5863 6063 32.3976
5864 6064 30.6032
5865 6065 30.2028
5866 6066 31.4516
5867 6067 32.7105
5868 6068 30.8563
5869 6069 30.8419
5870 6070 32.6175
5871 6071 30.8681
5872 6072 31.0888
5873 6073 31.3472
5874 6074 31.4594
5875 6075 30.4551
5876 6076 30.8753
5877 6077 30.3732
5878 6078 29.8458
5879 6079 31.4745
5880 6080 30.7306
5881 6081 31.2212
5882 6082 30.8724
5883 6083 29.2185
5884 6084 29.472
5885 6085 32.8605
5886 6086 30.5116
5887 6087 32.0034
5888 6088 29.0245
5889 6089 30.6816
5890 6090 30.7438
5891 6091 32.0956
5892 6092 30.3914
5893 6093 30.0288
5894 6094 31.6893
5895 6095 29.5401
5896 6096 32.0943
5897 6097 30.4815
5898 6098 32.5361
5899 6099 31.3901
5900 6100 31.7101
5901 6101 32.0952
5902 6102 31.1265
5903 6103 31.7388
5904 6104 31.3525
5905 6105 32.1596
5906 6106 29.6922
5907 6107 27.7769
5908 6108 28.9085
5909 6109 31.3548
5910 6110 28.8607
5911 6111 28.7039
5912 6112 32.3016
5913 6113 33.0235
5914 6114 30.5086
5915 6115 30.2108
5916 6116 29.8864
5917 6117 31.9138
5918 6118 32.8457
5919 6119 31.1122
5920 6120 31.9181
5921 6121 29.6715
5922 6122 29.6652
5923 6123 31.2047
5924 6124 29.9968
5925 6125 30.626
5926 6126 31.5421
5927 6127 28.6267
5928 6128 29.375
5929 6129 30.1073
5930 6130 30.3061
5931 6131 30.02
5932 6132 27.258
5933 6133 29.3578
5934 6134 29.8937
5935 6135 28.8024
5936 6136 30.7793
5937 6137 28.7998
5938 6138 28.8662
5939 6139 28.5004
5940 6140 29.7033
5941 6141 29.0253
5942 6142 27.5884
5943 6143 27.4775
5944 6144 26.4316
5945 6145 27.9497
5946 6146 28.8128
5947 6147 28.4615
5948 6148 28.5462
5949 6149 26.6488
5950 6150 26.8868
5951 6151 28.4257
5952 6152 27.3654
5953 6153 29.597
5954 6154 30.3113
5955 6155 27.7957
5956 6156 28.5844
5957 6157 27.3959
5958 6158 27.2105
5959 6159 28.0853
5960 6160 27.8021
5961 6161 30.1665
5962 6162 29.2643
5963 6163 28.9105
5964 6164 29.2729
5965 6165 29.8218
5966 6166 29.9458
5967 6167 30.1155
5968 6168 28.5933
5969 6169 28.96
5970 6170 27.7381
5971 6171 28.4699
5972 6172 27.8875
5973 6173 29.7427
5974 6174 28.6676
5975 6175 28.2952
5976 6176 30.9398
5977 6177 28.8147
5978 6178 28.6317
5979 6179 30.0327
5980 6180 27.0334
5981 6181 27.4331
5982 6182 28.8073
5983 6183 27.5534
5984 6184 28.5776
5985 6185 27.4754
5986 6186 27.9516
5987 6187 27.9833
5988 6188 28.4619
5989 6189 30.7244
5990 6190 28.8454
5991 6191 29.416
5992 6192 28.2692
5993 6193 28.5029
5994 6194 30.5367
5995 6195 29.8129
5996 6196 30.0552
5997 6197 28.1215
5998 6198 28.143
5999 6199 29.0184
6000 6200 27.2556
6001 6201 30.7603
6002 6202 27.3768
6003 6203 27.9655
6004 6204 28.5526
6005 6205 28.4369
6006 6206 28.32
6007 6207 30.2178
6008 6208 29.0464
6009 6209 29.5251
6010 6210 29.013
6011 6211 30.7086
6012 6212 28.5752
6013 6213 28.5071
6014 6214 28.3311
6015 6215 29.2981
6016 6216 28.9325
6017 6217 29.9831
6018 6218 28.4007
6019 6219 29.8968
6020 6220 32.399
6021 6221 31.1385
6022 6222 30.0804
6023 6223 29.6903
6024 6224 32.2274
6025 6225 28.5005
6026 6226 29.5088
6027 6227 28.3077
6028 6228 30.3438
6029 6229 28.3769
6030 6230 29.815
6031 6231 30.5686
6032 6232 29.0332
6033 6233 27.9264
6034 6234 27.3017
6035 6235 28.8305
6036 6236 28.5453
6037 6237 29.4055
6038 6238 30.0171
6039 6239 31.0074
6040 6240 29.1523
6041 6241 30.4332
6042 6242 29.6242
6043 6243 29.443
6044 6244 31.1237
6045 6245 29.1297
6046 6246 27.7505
6047 6247 30.9586
6048 6248 31.6703
6049 6249 31.3354
6050 6250 29.6152
6051 6251 31.6903
6052 6252 29.9
6053 6253 28.8148
6054 6254 28.4303
6055 6255 27.9231
6056 6256 27.809
6057 6257 27.0179
6058 6258 27.5375
6059 6259 25.815
6060 6260 29.6406
6061 6261 28.446
6062 6262 27.3303
6063 6263 28.7479
6064 6264 26.7176
6065 6265 25.5161
6066 6266 26.6627
6067 6267 24.4609
6068 6268 27.3449
6069 6269 25.0951
6070 6270 25.2637
6071 6271 26.1375
6072 6272 26.3205
6073 6273 25.8893
6074 6274 25.6859
6075 6275 24.3636
6076 6276 24.6866
6077 6277 25.4463
6078 6278 23.9946
6079 6279 26.4938
6080 6280 25.6736
6081 6281 27.0309
6082 6282 28.7822
6083 6283 27.391
6084 6284 27.6178
6085 6285 26.2321
6086 6286 25.8393
6087 6287 25.1966
6088 6288 24.1615
6089 6289 24.4262
6090 6290 25.1773
6091 6291 23.7736
6092 6292 22.9596
6093 6293 23.8564
6094 6294 24.2964
6095 6295 23.559
6096 6296 27.586
6097 6297 25.9079
6098 6298 26.0207
6099 6299 24.5019
6100 6300 27.6295
6101 6301 27.5133
6102 6302 25.8852
6103 6303 25.8377
6104 6304 25.2535
6105 6305 23.1741
6106 6306 23.742
6107 6307 25.1686
6108 6308 24.8844
6109 6309 25.4737
6110 6310 26.486
6111 6311 25.4446
6112 6312 26.2833
6113 6313 24.6729
6114 6314 25.9414
6115 6315 24.3315
6116 6316 27.076
6117 6317 23.8594
6118 6318 23.7386
6119 6319 23.8685
6120 6320 25.7043
6121 6321 27.1774
6122 6322 24.4579
6123 6323 25.5399
6124 6324 27.1216
6125 6325 27.6588
6126 6326 26.5616
6127 6327 27.092
6128 6328 26.4399
6129 6329 27.7211
6130 6330 25.4118
6131 6331 26.2505
6132 6332 27.0202
6133 6333 26.1268
6134 6334 28.2901
6135 6335 26.6455
6136 6336 26.2844
6137 6337 24.2699
6138 6338 26.0885
6139 6339 25.0245
6140 6340 28.6957
6141 6341 26.876
6142 6342 27.3027
6143 6343 29.3945
6144 6344 28.2656
6145 6345 26.2199
6146 6346 27.4105
6147 6347 26.3051
6148 6348 26.6156
6149 6349 25.9085
6150 6350 26.9186
6151 6351 25.407
6152 6352 26.6967
6153 6353 27.2268
6154 6354 26.1163
6155 6355 24.1046
6156 6356 24.2561
6157 6357 24.4201
6158 6358 25.9898
6159 6359 24.761
6160 6360 26.1123
6161 6361 24.7637
6162 6362 23.9972
6163 6363 25.1789
6164 6364 24.9165
6165 6365 24.9126
6166 6366 24.8075
6167 6367 25.0955
6168 6368 25.2651
6169 6369 24.7977
6170 6370 24.836
6171 6371 26.0635
6172 6372 24.3602
6173 6373 27.3365
6174 6374 27.0592
6175 6375 26.6645
6176 6376 25.3315
6177 6377 25.9801
6178 6378 27.239
6179 6379 25.4723
6180 6380 25.3089
6181 6381 26.5376
6182 6382 25.0189
6183 6383 25.6163
6184 6384 24.6907
6185 6385 25.9543
6186 6386 25.9856
6187 6387 25.7283
6188 6388 25.8473
6189 6389 25.4215
6190 6390 25.3704
6191 6391 26.1961
6192 6392 26.7144
6193 6393 27.0905
6194 6394 27.9581
6195 6395 25.644
6196 6396 27.0037
6197 6397 28.072
6198 6398 26.899
6199 6399 28.9928
6200 6400 26.8188
6201 6401 26.2584
6202 6402 27.4931
6203 6403 26.4016
6204 6404 30.3692
6205 6405 28.9784
6206 6406 27.2843
6207 6407 28.6422
6208 6408 25.9565
6209 6409 26.5433
6210 6410 26.4198
6211 6411 28.3325
6212 6412 28.9864
6213 6413 28.3514
6214 6414 27.647
6215 6415 27.7146
6216 6416 23.8778
6217 6417 26.8513
6218 6418 27.7867
6219 6419 26.7468
6220 6420 28.509
6221 6421 28.4261
6222 6422 27.1615
6223 6423 29.9227
6224 6424 29.7174
6225 6425 28.6784
6226 6426 29.8964
6227 6427 30.1776
6228 6428 29.1296
6229 6429 28.5017
6230 6430 31.8559
6231 6431 30.8171
6232 6432 30.4593
6233 6433 30.401
6234 6434 30.5086
6235 6435 29.2011
6236 6436 28.3759
6237 6437 29.629
6238 6438 28.8392
6239 6439 30.0398
6240 6440 28.8163
6241 6441 27.4033
6242 6442 28.4982
6243 6443 29.4419
6244 6444 28.4648
6245 6445 28.4526
6246 6446 27.7169
6247 6447 30.8289
6248 6448 26.407
6249 6449 28.4921
6250 6450 30.5101
6251 6451 29.2992
6252 6452 30.9165
6253 6453 32.0992
6254 6454 29.9428
6255 6455 30.9114
6256 6456 29.0256
6257 6457 28.5681
6258 6458 29.6262
6259 6459 30.3513
6260 6460 28.5493
6261 6461 31.5117
6262 6462 27.4134
6263 6463 28.1442
6264 6464 29.4285
6265 6465 28.9513
6266 6466 28.5051
6267 6467 29.0147
6268 6468 29.4532
6269 6469 29.4732
6270 6470 30.3564
6271 6471 29.5413
6272 6472 28.5437
6273 6473 29.6837
6274 6474 28.612
6275 6475 28.3411
6276 6476 29.4217
6277 6477 30.4089
6278 6478 29.041
6279 6479 27.2233
6280 6480 27.0358
6281 6481 31.275
6282 6482 28.2347
6283 6483 28.0341
6284 6484 28.9947
6285 6485 28.538
6286 6486 26.9209
6287 6487 31.4055
6288 6488 27.6263
6289 6489 28.0679
6290 6490 28.9735
6291 6491 27.8577
6292 6492 29.0559
6293 6493 27.9342
6294 6494 27.0169
6295 6495 28.1428
6296 6496 28.3609
6297 6497 26.7475
6298 6498 27.6082
6299 6499 25.235
6300 6500 26.7446
6301 6501 27.8047
6302 6502 28.4588
6303 6503 24.204
6304 6504 25.0533
6305 6505 26.6637
6306 6506 26.781
6307 6507 27.9721
6308 6508 27.9742
6309 6509 26.7532
6310 6510 27.568
6311 6511 28.0075
6312 6512 26.2696
6313 6513 25.6959
6314 6514 26.1681
6315 6515 27.298
6316 6516 27.1711
6317 6517 26.6719
6318 6518 28.7137
6319 6519 28.2628
6320 6520 29.0368
6321 6521 27.0432
6322 6522 26.0877
6323 6523 28.0201
6324 6524 28.46
6325 6525 26.8284
6326 6526 28.4238
6327 6527 25.8698
6328 6528 26.499
6329 6529 27.8079
6330 6530 29.2666
6331 6531 28.8484
6332 6532 27.4594
6333 6533 28.809
6334 6534 29.6505
6335 6535 27.8099
6336 6536 29.9534
6337 6537 29.2176
6338 6538 28.4794
6339 6539 29.2191
6340 6540 27.7554
6341 6541 30.2087
6342 6542 28.0754
6343 6543 29.3031
6344 6544 29.3483
6345 6545 27.5316
6346 6546 28.9256
6347 6547 28.1133
6348 6548 25.9211
6349 6549 28.5171
6350 6550 27.5742
6351 6551 26.8595
6352 6552 27.8748
6353 6553 27.2594
6354 6554 27.1373
6355 6555 27.6929
6356 6556 29.1591
6357 6557 27.5886
6358 6558 25.7142
6359 6559 28.6132
6360 6560 28.373
6361 6561 28.8846
6362 6562 29.7604
6363 6563 28.2856
6364 6564 28.1936
6365 6565 27.0125
6366 6566 28.9529
6367 6567 30.3261
6368 6568 30.1663
6369 6569 29.6535
6370 6570 26.8081
6371 6571 24.5794
6372 6572 28.5311
6373 6573 26.9116
6374 6574 25.1789
6375 6575 25.8458
6376 6576 27.7428
6377 6577 28.3097
6378 6578 26.9143
6379 6579 26.6141
6380 6580 26.476
6381 6581 26.1381
6382 6582 28.0982
6383 6583 26.6087
6384 6584 28.0637
6385 6585 27.1238
6386 6586 26.6428
6387 6587 27.4254
6388 6588 29.8273
6389 6589 28.0954
6390 6590 30.499
6391 6591 29.3445
6392 6592 30.5827
6393 6593 29.4519
6394 6594 28.4575
6395 6595 27.2695
6396 6596 29.1933
6397 6597 31.0828
6398 6598 31.0201
6399 6599 28.5102
6400 6600 29.5934
6401 6601 27.2984
6402 6602 26.9605
6403 6603 27.1576
6404 6604 27.1864
6405 6605 28.6575
6406 6606 26.4955
6407 6607 27.6729
6408 6608 27.1465
6409 6609 29.0139
6410 6610 28.1612
6411 6611 27.2168
6412 6612 28.2388
6413 6613 29.939
6414 6614 28.4359
6415 6615 29.36
6416 6616 28.4006
6417 6617 29.0962
6418 6618 27.1207
6419 6619 26.7869
6420 6620 26.564
6421 6621 28.0523
6422 6622 27.4904
6423 6623 30.1399
6424 6624 28.6532
6425 6625 28.5306
6426 6626 29.5114
6427 6627 28.2421
6428 6628 27.6829
6429 6629 27.9955
6430 6630 29.9028
6431 6631 29.305
6432 6632 25.3974
6433 6633 25.847
6434 6634 24.6376
6435 6635 25.7865
6436 6636 26.1707
6437 6637 25.6858
6438 6638 27.4247
6439 6639 26.7505
6440 6640 26.1911
6441 6641 27.2736
6442 6642 27.5076
6443 6643 28.6703
6444 6644 25.1263
6445 6645 25.8581
6446 6646 27.0955
6447 6647 29.4796
6448 6648 25.7355
6449 6649 26.5103
6450 6650 24.8207
6451 6651 24.6016
6452 6652 25.7
6453 6653 26.6451
6454 6654 25.8436
6455 6655 24.878
6456 6656 26.1492
6457 6657 26.9403
6458 6658 25.9154
6459 6659 25.2851
6460 6660 26.6769
6461 6661 24.7846
6462 6662 25.8484
6463 6663 29.3187
6464 6664 28.4044
6465 6665 28.445
6466 6666 27.1125
6467 6667 25.3607
6468 6668 25.3652
6469 6669 25.5042
6470 6670 24.9705
6471 6671 25.5552
6472 6672 25.4239
6473 6673 25.2704
6474 6674 25.3898
6475 6675 26.8599
6476 6676 24.9193
6477 6677 26.0697
6478 6678 25.938
6479 6679 26.9043
6480 6680 26.7483
6481 6681 26.2244
6482 6682 25.0316
6483 6683 27.2261
6484 6684 25.2902
6485 6685 25.8751
6486 6686 25.365
6487 6687 26.3831
6488 6688 25.6596
6489 6689 27.4229
6490 6690 27.4173
6491 6691 26.5163
6492 6692 25.5809
6493 6693 25.1713
6494 6694 24.0527
6495 6695 24.7782
6496 6696 25.5378
6497 6697 26.3171
6498 6698 25.9764
6499 6699 26.0294
6500 6700 25.7601
6501 6701 27.9766
6502 6702 28.2463
6503 6703 27.5039
6504 6704 25.7089
6505 6705 25.6428
6506 6706 27.5292
6507 6707 27.7988
6508 6708 26.657
6509 6709 27.1798
6510 6710 27.1164
6511 6711 28.1006
6512 6712 30.2021
6513 6713 26.456
6514 6714 24.912
6515 6715 26.3479
6516 6716 26.4666
6517 6717 26.9198
6518 6718 25.7029
6519 6719 27.4504
6520 6720 26.9881
6521 6721 27.7129
6522 6722 27.8313
6523 6723 27.4809
6524 6724 28.4451
6525 6725 26.5065
6526 6726 26.7958
6527 6727 25.887
6528 6728 27.0194
6529 6729 29.1097
6530 6730 25.969
6531 6731 26.8803
6532 6732 27.6635
6533 6733 27.1491
6534 6734 28.4602
6535 6735 26.156
6536 6736 27.8258
6537 6737 25.5588
6538 6738 26.5212
6539 6739 27.8392
6540 6740 28.2574
6541 6741 25.3916
6542 6742 27.5779
6543 6743 26.6267
6544 6744 26.0647
6545 6745 27.2354
6546 6746 27.5534
6547 6747 29.8336
6548 6748 28.2739
6549 6749 28.1914
6550 6750 25.5338
6551 6751 24.2217
6552 6752 25.1882
6553 6753 25.8031
6554 6754 26.0985
6555 6755 26.0477
6556 6756 25.8174
6557 6757 26.5557
6558 6758 27.6408
6559 6759 27.5707
6560 6760 28.5237
6561 6761 26.5622
6562 6762 28.1814
6563 6763 30.1694
6564 6764 27.4348
6565 6765 27.3779
6566 6766 26.327
6567 6767 27.7487
6568 6768 27.4062
6569 6769 26.736
6570 6770 27.8112
6571 6771 25.3024
6572 6772 26.6922
6573 6773 26.4067
6574 6774 26.5697
6575 6775 29.0035
6576 6776 27.724
6577 6777 29.5044
6578 6778 27.8605
6579 6779 29.1239
6580 6780 28.075
6581 6781 28.0374
6582 6782 26.8614
6583 6783 25.4291
6584 6784 28.2575
6585 6785 26.8326
6586 6786 29.0531
6587 6787 26.3776
6588 6788 26.4701
6589 6789 26.8286
6590 6790 26.2383
6591 6791 27.3976
6592 6792 26.7972
6593 6793 26.9943
6594 6794 27.3724
6595 6795 27.8032
6596 6796 28.3524
6597 6797 26.705
6598 6798 28.8154
6599 6799 27.3008
6600 6800 27.6818
6601 6801 26.7183
6602 6802 27.3259
6603 6803 25.8598
6604 6804 29.2741
6605 6805 26.9151
6606 6806 27.3706
6607 6807 28.3658
6608 6808 27.4155
6609 6809 25.9901
6610 6810 27.1436
6611 6811 25.3959
6612 6812 25.6401
6613 6813 27.9298
6614 6814 27.8767
6615 6815 27.1616
6616 6816 28.1888
6617 6817 27.2151
6618 6818 27.4492
6619 6819 27.2904
6620 6820 27.8331
6621 6821 27.2099
6622 6822 28.2501
6623 6823 26.7103
6624 6824 27.4351
6625 6825 27.74
6626 6826 26.4141
6627 6827 27.1536
6628 6828 25.7951
6629 6829 27.6278
6630 6830 25.6991
6631 6831 26.6908
6632 6832 27.1316
6633 6833 27.0212
6634 6834 26.3195
6635 6835 27.3257
6636 6836 28.0534
6637 6837 27.7349
6638 6838 26.9649
6639 6839 26.918
6640 6840 25.3591
6641 6841 28.6895
6642 6842 27.9404
6643 6843 28.3615
6644 6844 27.6666
6645 6845 26.9449
6646 6846 27.8251
6647 6847 27.1406
6648 6848 26.2604
6649 6849 26.8325
6650 6850 25.5483
6651 6851 28.0189
6652 6852 28.2962
6653 6853 26.42
6654 6854 28.0771
6655 6855 28.2443
6656 6856 28.497
6657 6857 28.2237
6658 6858 26.2092
6659 6859 27.5997
6660 6860 24.6397
6661 6861 25.7837
6662 6862 25.5709
6663 6863 25.0051
6664 6864 25.7936
6665 6865 24.8723
6666 6866 26.1877
6667 6867 25.3766
6668 6868 25.9174
6669 6869 24.3199
6670 6870 25.1817
6671 6871 26.5156
6672 6872 27.1992
6673 6873 25.7931
6674 6874 25.1803
6675 6875 26.2992
6676 6876 25.4397
6677 6877 26.3178
6678 6878 25.43
6679 6879 25.3246
6680 6880 27.6181
6681 6881 26.9624
6682 6882 27.0462
6683 6883 27.8188
6684 6884 27.1836
6685 6885 25.9361
6686 6886 25.9009
6687 6887 27.626
6688 6888 27.1411
6689 6889 25.9904
6690 6890 27.3861
6691 6891 28.5347
6692 6892 26.9711
6693 6893 26.4548
6694 6894 27.9391
6695 6895 27.079
6696 6896 26.0504
6697 6897 26.4237
6698 6898 24.7495
6699 6899 26.6296
6700 6900 25.7566
6701 6901 24.9841
6702 6902 23.5986
6703 6903 25.9045
6704 6904 24.0416
6705 6905 27.1073
6706 6906 29.4129
6707 6907 28.7188
6708 6908 28.4131
6709 6909 27.8843
6710 6910 28.0069
6711 6911 26.8117
6712 6912 26.2854
6713 6913 26.1157
6714 6914 26.1201
6715 6915 24.6709
6716 6916 25.8825
6717 6917 25.7145
6718 6918 26.4942
6719 6919 26.4799
6720 6920 25.278
6721 6921 26.7545
6722 6922 28.1698
6723 6923 25.5348
6724 6924 25.083
6725 6925 27.8395
6726 6926 26.0145
6727 6927 26.383
6728 6928 25.9451
6729 6929 24.6152
6730 6930 26.152
6731 6931 25.5891
6732 6932 24.8735
6733 6933 26.6225
6734 6934 26.2237
6735 6935 24.781
6736 6936 25.6655
6737 6937 27.011
6738 6938 26.2229
6739 6939 26.4986
6740 6940 25.4703
6741 6941 24.3324
6742 6942 24.7425
6743 6943 25.0473
6744 6944 24.9683
6745 6945 27.4775
6746 6946 26.4153
6747 6947 25.1599
6748 6948 26.0839
6749 6949 26.1792
6750 6950 24.4768
6751 6951 27.4264
6752 6952 26.3933
6753 6953 27.8813
6754 6954 28.0629
6755 6955 25.9666
6756 6956 28.673
6757 6957 25.2058
6758 6958 26.6951
6759 6959 27.7295
6760 6960 25.9318
6761 6961 27.9083
6762 6962 25.2336
6763 6963 25.5985
6764 6964 26.2754
6765 6965 25.3383
6766 6966 25.2947
6767 6967 25.5508
6768 6968 25.7456
6769 6969 24.6636
6770 6970 24.9016
6771 6971 23.7158
6772 6972 25.2843
6773 6973 25.2579
6774 6974 24.4649
6775 6975 25.5849
6776 6976 23.776
6777 6977 23.9275
6778 6978 24.4921
6779 6979 26.1726
6780 6980 25.4962
6781 6981 23.9528
6782 6982 25.9861
6783 6983 24.4896
6784 6984 26.5489
6785 6985 23.9268
6786 6986 23.8667
6787 6987 24.4424
6788 6988 23.3834
6789 6989 25.0468
6790 6990 23.7789
6791 6991 23.4029
6792 6992 23.9683
6793 6993 24.87
6794 6994 23.9633
6795 6995 23.6527
6796 6996 23.6334
6797 6997 22.3828
6798 6998 21.5499
6799 6999 23.7425
6800 7000 23.831
6801 7001 24.3859
