# Supplementary material for: Histone variant H2A.Z modulates nucleosome dynamics to promote DNA accessibility
Source: Nat Commun. 2023 Feb 11;14:769. doi: 10.1038/s41467-023-36465-5 (PMC9918499; doi:10.1038/s41467-023-36465-5)
Supplement: Supplementary file 4 — Source Data [file 41467_2023_36465_MOESM4_ESM.zip › data/H2AZ_nucleosome_gaping_distance_3.txt]

1 201 26.9233
2 202 25.4484
3 203 24.5037
4 204 25.2834
5 205 23.8681
6 206 26.4234
7 207 25.8234
8 208 24.9722
9 209 23.7495
10 210 23.1594
11 211 26.01
12 212 26.0093
13 213 26.0891
14 214 25.7413
15 215 26.9736
16 216 27.0527
17 217 26.0325
18 218 25.309
19 219 27.331
20 220 25.7525
21 221 26.2853
22 222 25.8353
23 223 27.2005
24 224 26.2719
25 225 24.4944
26 226 25.6291
27 227 23.4092
28 228 26.3059
29 229 23.5687
30 230 24.1859
31 231 24.4286
32 232 24.4002
33 233 24.5643
34 234 24.3646
35 235 25.2303
36 236 23.8585
37 237 23.8971
38 238 23.5249
39 239 22.9537
40 240 22.8919
41 241 22.9714
42 242 23.2133
43 243 24.1348
44 244 26.2333
45 245 25.9855
46 246 25.6369
47 247 26.4025
48 248 26.7879
49 249 26.3948
50 250 27.9173
51 251 24.5684
52 252 24.9848
53 253 25.1917
54 254 25.6523
55 255 24.7618
56 256 25.7915
57 257 23.9579
58 258 24.3408
59 259 21.3822
60 260 25.453
61 261 25.1477
62 262 24.9015
63 263 24.4356
64 264 24.2385
65 265 24.6188
66 266 25.4854
67 267 23.0714
68 268 23.2543
69 269 25.2978
70 270 25.8476
71 271 26.9209
72 272 25.8368
73 273 26.0318
74 274 24.1252
75 275 24.9613
76 276 23.5106
77 277 26.2643
78 278 25.5894
79 279 23.8522
80 280 25.9565
81 281 23.8445
82 282 24.2363
83 283 24.5361
84 284 25.6024
85 285 27.0102
86 286 24.6442
87 287 25.448
88 288 24.8641
89 289 24.8719
90 290 26.6423
91 291 25.688
92 292 26.0671
93 293 25.1674
94 294 26.7223
95 295 25.2326
96 296 27.1565
97 297 26.751
98 298 25.8856
99 299 25.9163
100 300 25.7919
101 301 26.3289
102 302 26.0225
103 303 26.4839
104 304 24.7066
105 305 24.7918
106 306 27.8745
107 307 26.7459
108 308 25.6575
109 309 23.8484
110 310 24.7277
111 311 24.9764
112 312 26.9337
113 313 26.8194
114 314 27.7579
115 315 25.8707
116 316 24.0685
117 317 24.9865
118 318 25.9203
119 319 26.2405
120 320 26.2028
121 321 26.9972
122 322 26.9787
123 323 25.2865
124 324 24.7208
125 325 26.4571
126 326 26.3085
127 327 26.7119
128 328 24.3194
129 329 29.031
130 330 27.3982
131 331 27.2105
132 332 27.0011
133 333 27.0145
134 334 27.3226
135 335 25.9253
136 336 26.4408
137 337 26.3183
138 338 26.504
139 339 25.43
140 340 24.7073
141 341 24.4133
142 342 26.6656
143 343 24.5961
144 344 25.4343
145 345 25.9887
146 346 27.6551
147 347 26.3739
148 348 26.3254
149 349 28.1688
150 350 25.5856
151 351 26.1273
152 352 26.4898
153 353 27.1132
154 354 26.1814
155 355 24.8797
156 356 27.3381
157 357 25.5287
158 358 24.3274
159 359 23.62
160 360 26.7716
161 361 24.4688
162 362 25.7852
163 363 26.1152
164 364 26.6006
165 365 26.1142
166 366 26.5916
167 367 25.7165
168 368 27.0838
169 369 26.1492
170 370 25.6355
171 371 25.6065
172 372 24.8766
173 373 26.2671
174 374 24.3632
175 375 22.9377
176 376 24.5696
177 377 24.0039
178 378 25.7519
179 379 24.9864
180 380 26.5415
181 381 23.3967
182 382 24.7952
183 383 24.0279
184 384 23.2295
185 385 26.6993
186 386 25.0832
187 387 23.9091
188 388 25.1048
189 389 26.096
190 390 27.2186
191 391 25.9546
192 392 25.8373
193 393 25.9293
194 394 26.8351
195 395 25.2749
196 396 24.9488
197 397 27.2608
198 398 26.6357
199 399 26.6789
200 400 27.1832
201 401 26.1598
202 402 27.0626
203 403 27.7936
204 404 26.1937
205 405 26.4461
206 406 27.5777
207 407 26.6529
208 408 26.3478
209 409 25.6785
210 410 24.2532
211 411 25.7946
212 412 24.8664
213 413 26.9268
214 414 28.9331
215 415 27.0125
216 416 26.4649
217 417 24.7574
218 418 26.1784
219 419 24.6118
220 420 27.1018
221 421 27.7486
222 422 25.2163
223 423 26.5254
224 424 26.9792
225 425 26.4703
226 426 25.9776
227 427 26.3332
228 428 27.609
229 429 28.6184
230 430 26.49
231 431 27.4112
232 432 26.927
233 433 27.4432
234 434 27.0549
235 435 27.2378
236 436 25.7082
237 437 26.5317
238 438 27.7496
239 439 26.6494
240 440 28.5359
241 441 28.4977
242 442 25.7824
243 443 27.9421
244 444 28.0505
245 445 27.5735
246 446 29.5019
247 447 29.2205
248 448 27.0005
249 449 27.4197
250 450 28.618
251 451 27.8006
252 452 28.9895
253 453 29.3676
254 454 28.4566
255 455 28.9038
256 456 28.7912
257 457 27.6368
258 458 28.2554
259 459 26.3526
260 460 28.5478
261 461 28.0221
262 462 27.4798
263 463 28.2589
264 464 26.6745
265 465 28.2888
266 466 28.0696
267 467 28.1091
268 468 27.5584
269 469 27.404
270 470 27.2137
271 471 26.2161
272 472 24.8794
273 473 25.4311
274 474 27.2367
275 475 27.0468
276 476 27.1169
277 477 26.0877
278 478 26.4825
279 479 26.0496
280 480 25.9553
281 481 26.8615
282 482 27.9524
283 483 28.0234
284 484 25.8439
285 485 27.8571
286 486 27.8182
287 487 27.5463
288 488 27.3875
289 489 25.2799
290 490 24.8973
291 491 24.3123
292 492 25.3373
293 493 25.7729
294 494 26.5141
295 495 26.2829
296 496 26.1188
297 497 27.4984
298 498 27.5182
299 499 27.7696
300 500 28.3387
301 501 26.7651
302 502 26.5012
303 503 27.406
304 504 26.5077
305 505 26.7486
306 506 26.3402
307 507 26.546
308 508 27.7867
309 509 27.9749
310 510 26.9322
311 511 27.2274
312 512 26.1858
313 513 26.9559
314 514 27.5742
315 515 24.9459
316 516 25.14
317 517 25.3929
318 518 26.6098
319 519 27.0949
320 520 26.4767
321 521 25.9564
322 522 27.3908
323 523 27.7139
324 524 28.7467
325 525 27.4467
326 526 27.0293
327 527 25.4553
328 528 26.6142
329 529 26.7873
330 530 27.4166
331 531 25.1719
332 532 25.1523
333 533 26.252
334 534 28.201
335 535 25.8981
336 536 26.1909
337 537 26.5251
338 538 29.0746
339 539 27.5938
340 540 28.494
341 541 27.0209
342 542 28.5285
343 543 29.337
344 544 26.5351
345 545 26.1823
346 546 29.1913
347 547 27.529
348 548 25.4134
349 549 27.0453
350 550 27.5983
351 551 28.6356
352 552 27.5926
353 553 29.12
354 554 29.8771
355 555 28.9522
356 556 27.8937
357 557 29.6567
358 558 29.4161
359 559 32.2247
360 560 30.9575
361 561 29.7508
362 562 29.1341
363 563 28.9513
364 564 27.3835
365 565 29.2806
366 566 29.9244
367 567 29.3295
368 568 29.6539
369 569 30.0487
370 570 30.7241
371 571 30.7232
372 572 30.8747
373 573 30.2861
374 574 30.4707
375 575 30.0791
376 576 29.5369
377 577 30.5227
378 578 28.8708
379 579 28.9746
380 580 28.9594
381 581 26.8331
382 582 29.2018
383 583 29.4835
384 584 27.8538
385 585 29.7801
386 586 30.0893
387 587 29.8723
388 588 27.8375
389 589 24.1958
390 590 26.6899
391 591 26.2176
392 592 26.9629
393 593 27.1554
394 594 26.3382
395 595 28.7736
396 596 26.7582
397 597 26.1601
398 598 27.4299
399 599 27.8045
400 600 27.2331
401 601 27.2056
402 602 25.7687
403 603 28.5473
404 604 27.9997
405 605 25.1243
406 606 26.1474
407 607 25.5837
408 608 26.2348
409 609 26.9331
410 610 26.0649
411 611 26.562
412 612 28.3301
413 613 28.2934
414 614 27.8267
415 615 30.1096
416 616 29.0783
417 617 29.2881
418 618 28.1846
419 619 27.9503
420 620 28.9675
421 621 30.3736
422 622 30.4069
423 623 30.275
424 624 28.9539
425 625 30.049
426 626 29.8511
427 627 30.9722
428 628 28.9138
429 629 31.7923
430 630 30.9248
431 631 29.957
432 632 30.5682
433 633 30.1928
434 634 30.5075
435 635 29.4643
436 636 31.0027
437 637 30.9277
438 638 29.6956
439 639 30.9223
440 640 30.7454
441 641 30.268
442 642 29.0572
443 643 28.9239
444 644 26.9257
445 645 26.4289
446 646 26.385
447 647 28.3845
448 648 27.9394
449 649 28.7132
450 650 31.5622
451 651 29.581
452 652 29.5989
453 653 30.5069
454 654 28.5149
455 655 27.8317
456 656 26.8303
457 657 27.1444
458 658 27.3267
459 659 26.5772
460 660 26.2705
461 661 27.5122
462 662 26.8051
463 663 27.2116
464 664 28.8635
465 665 27.2092
466 666 27.7903
467 667 28.7245
468 668 28.7706
469 669 28.9438
470 670 27.7671
471 671 28.5886
472 672 28.5327
473 673 27.929
474 674 27.2243
475 675 27.4633
476 676 29.0715
477 677 27.5879
478 678 28.0062
479 679 27.2014
480 680 28.1383
481 681 27.9437
482 682 29.0406
483 683 29.5213
484 684 27.933
485 685 31.4922
486 686 29.1528
487 687 28.7918
488 688 26.5435
489 689 25.8079
490 690 25.566
491 691 27.6475
492 692 26.966
493 693 26.0199
494 694 27.1068
495 695 26.8447
496 696 27.9284
497 697 29.0639
498 698 26.3969
499 699 27.3828
500 700 28.3545
501 701 28.328
502 702 29.8352
503 703 27.8427
504 704 27.9601
505 705 28.8487
506 706 28.0503
507 707 28.337
508 708 29.8903
509 709 27.7629
510 710 28.3367
511 711 28.5431
512 712 31.2666
513 713 29.2595
514 714 28.9901
515 715 27.7391
516 716 29.2104
517 717 29.9426
518 718 29.982
519 719 30.6659
520 720 29.3844
521 721 29.6651
522 722 31.2387
523 723 31.9448
524 724 31.3988
525 725 30.7204
526 726 34.2234
527 727 30.8813
528 728 30.8606
529 729 29.43
530 730 30.1968
531 731 30.8135
532 732 28.1681
533 733 29.5227
534 734 26.5976
535 735 28.9068
536 736 30.269
537 737 29.0145
538 738 26.9499
539 739 26.4939
540 740 27.9791
541 741 28.3195
542 742 28.5549
543 743 30.1164
544 744 28.5159
545 745 28.2974
546 746 26.8456
547 747 27.6389
548 748 26.7596
549 749 27.445
550 750 27.7568
551 751 27.573
552 752 27.2534
553 753 27.432
554 754 27.6256
555 755 27.7318
556 756 27.6895
557 757 27.3788
558 758 28.4864
559 759 27.2973
560 760 27.4571
561 761 30.1253
562 762 25.3369
563 763 29.0803
564 764 28.3593
565 765 28.4462
566 766 28.4088
567 767 28.7158
568 768 28.0532
569 769 27.7791
570 770 25.5355
571 771 27.2449
572 772 27.428
573 773 27.7619
574 774 27.8317
575 775 27.6173
576 776 26.9377
577 777 27.7746
578 778 28.5697
579 779 29.8552
580 780 30.2042
581 781 29.8798
582 782 29.4887
583 783 29.1958
584 784 26.1997
585 785 28.4859
586 786 28.0593
587 787 28.9622
588 788 29.8902
589 789 27.7315
590 790 27.7273
591 791 27.5943
592 792 26.9589
593 793 27.1568
594 794 26.3666
595 795 28.4198
596 796 26.5115
597 797 27.4464
598 798 25.6588
599 799 25.7329
600 800 26.2768
601 801 27.1633
602 802 26.8731
603 803 25.9046
604 804 26.722
605 805 27.2814
606 806 27.0671
607 807 26.031
608 808 27.6446
609 809 27.5039
610 810 26.3344
611 811 26.3498
612 812 25.2372
613 813 26.7602
614 814 26.9076
615 815 25.8323
616 816 27.7292
617 817 24.3523
618 818 27.7389
619 819 27.5279
620 820 27.8849
621 821 26.1003
622 822 26.2983
623 823 27.7115
624 824 28.4714
625 825 26.6392
626 826 28.3147
627 827 28.9081
628 828 28.7097
629 829 28.6744
630 830 27.1553
631 831 27.9067
632 832 27.0506
633 833 29.3822
634 834 27.8795
635 835 28.1084
636 836 27.7974
637 837 26.6946
638 838 26.3087
639 839 24.7923
640 840 25.5835
641 841 24.4073
642 842 26.1057
643 843 24.5934
644 844 25.7162
645 845 26.8139
646 846 24.0965
647 847 24.5535
648 848 27.1985
649 849 25.5585
650 850 24.9589
651 851 26.2976
652 852 25.0821
653 853 27.6424
654 854 25.9232
655 855 26.2162
656 856 25.4897
657 857 26.0672
658 858 24.8938
659 859 25.3863
660 860 26.3128
661 861 26.7723
662 862 24.0465
663 863 23.5316
664 864 24.4038
665 865 26.605
666 866 26.4116
667 867 27.0688
668 868 27.3838
669 869 26.6987
670 870 28.326
671 871 26.9693
672 872 29.0019
673 873 28.7408
674 874 28.3252
675 875 28.1901
676 876 28.3679
677 877 26.1803
678 878 27.3282
679 879 27.342
680 880 25.9
681 881 25.235
682 882 25.6899
683 883 24.7788
684 884 25.285
685 885 28.099
686 886 24.6681
687 887 24.6243
688 888 25.7098
689 889 26.9278
690 890 25.7716
691 891 25.94
692 892 24.9302
693 893 25.8417
694 894 25.9617
695 895 24.9842
696 896 26.2927
697 897 24.9494
698 898 24.4573
699 899 23.9505
700 900 25.9481
701 901 26.4606
702 902 26.8858
703 903 26.1306
704 904 24.319
705 905 24.5281
706 906 24.4324
707 907 23.7335
708 908 23.3567
709 909 23.585
710 910 23.7723
711 911 24.0328
712 912 23.6695
713 913 23.5292
714 914 24.5005
715 915 23.8427
716 916 24.3522
717 917 23.8991
718 918 24.2906
719 919 23.2274
720 920 26.7085
721 921 27.7957
722 922 26.414
723 923 26.3418
724 924 27.0525
725 925 26.5749
726 926 25.884
727 927 26.1593
728 928 26.6122
729 929 27.9584
730 930 27.5805
731 931 27.2519
732 932 28.1584
733 933 29.2972
734 934 29.2411
735 935 28.0653
736 936 27.7032
737 937 29.3686
738 938 28.2351
739 939 26.9763
740 940 27.4626
741 941 25.9712
742 942 29.2493
743 943 27.9274
744 944 27.4489
745 945 26.99
746 946 28.6001
747 947 26.3008
748 948 28.3608
749 949 28.4373
750 950 29.4539
751 951 29.7487
752 952 27.9265
753 953 28.2792
754 954 27.2745
755 955 27.3884
756 956 27.3345
757 957 27.2218
758 958 26.8767
759 959 26.7128
760 960 28.0576
761 961 28.2261
762 962 25.9381
763 963 25.9262
764 964 26.5775
765 965 25.8021
766 966 25.454
767 967 24.1782
768 968 24.8789
769 969 25.7559
770 970 25.5726
771 971 26.004
772 972 24.8478
773 973 26.3079
774 974 26.4942
775 975 26.3533
776 976 25.1442
777 977 25.7496
778 978 24.9528
779 979 25.4708
780 980 27.2599
781 981 29.4767
782 982 25.8051
783 983 27.5255
784 984 26.1351
785 985 26.5383
786 986 27.474
787 987 26.7961
788 988 25.8991
789 989 24.9016
790 990 26.6724
791 991 26.3923
792 992 27.1897
793 993 28.9835
794 994 26.2441
795 995 27.2172
796 996 26.963
797 997 27.6457
798 998 27.6634
799 999 25.3601
800 1000 25.8788
801 1001 27.0947
802 1002 26.013
803 1003 28.1524
804 1004 28.1419
805 1005 29.255
806 1006 28.2528
807 1007 28.874
808 1008 30.7366
809 1009 29.3854
810 1010 29.4706
811 1011 28.8483
812 1012 27.6579
813 1013 27.9279
814 1014 31.065
815 1015 28.4453
816 1016 30.0959
817 1017 28.4087
818 1018 25.6651
819 1019 25.3771
820 1020 26.7524
821 1021 29.1224
822 1022 25.3787
823 1023 27.6109
824 1024 27.0528
825 1025 29.0582
826 1026 27.4486
827 1027 26.907
828 1028 26.2981
829 1029 28.4194
830 1030 27.8511
831 1031 28.1866
832 1032 30.0529
833 1033 27.9343
834 1034 26.5834
835 1035 28.174
836 1036 29.3823
837 1037 28.0234
838 1038 28.3509
839 1039 27.6445
840 1040 27.3581
841 1041 27.1663
842 1042 28.3308
843 1043 28.5618
844 1044 31.5144
845 1045 30.2385
846 1046 30.2986
847 1047 30.555
848 1048 27.5977
849 1049 28.728
850 1050 29.6985
851 1051 27.6764
852 1052 30.8906
853 1053 30.0056
854 1054 29.1249
855 1055 29.2008
856 1056 32.3644
857 1057 29.4961
858 1058 29.8094
859 1059 28.0839
860 1060 29.6914
861 1061 28.8313
862 1062 28.8945
863 1063 28.2828
864 1064 30.6088
865 1065 29.6769
866 1066 31.4603
867 1067 27.2384
868 1068 28.1721
869 1069 28.5599
870 1070 29.2782
871 1071 29.0463
872 1072 24.8421
873 1073 28.3886
874 1074 29.2458
875 1075 29.5904
876 1076 28.3983
877 1077 26.3156
878 1078 29.0255
879 1079 29.0324
880 1080 29.372
881 1081 31.4805
882 1082 30.6825
883 1083 31.803
884 1084 32.0744
885 1085 29.5188
886 1086 29.656
887 1087 28.225
888 1088 29.1989
889 1089 29.1043
890 1090 28.203
891 1091 29.567
892 1092 29.4439
893 1093 28.5199
894 1094 29.7786
895 1095 26.5747
896 1096 30.4991
897 1097 29.6997
898 1098 29.8103
899 1099 29.7364
900 1100 30.4922
901 1101 29.9386
902 1102 28.1106
903 1103 29.2867
904 1104 25.8162
905 1105 28.5117
906 1106 27.2697
907 1107 26.6299
908 1108 27.0767
909 1109 27.4115
910 1110 27.1968
911 1111 26.6844
912 1112 29.2874
913 1113 25.2355
914 1114 27.3578
915 1115 27.4928
916 1116 27.3454
917 1117 27.9501
918 1118 29.4633
919 1119 29.6986
920 1120 28.4703
921 1121 29.5275
922 1122 27.8163
923 1123 28.9352
924 1124 27.5457
925 1125 27.7072
926 1126 29.7521
927 1127 27.7464
928 1128 28.3993
929 1129 26.0439
930 1130 26.6444
931 1131 26.2028
932 1132 26.1609
933 1133 27.782
934 1134 28.4114
935 1135 27.875
936 1136 28.656
937 1137 28.1035
938 1138 27.0348
939 1139 25.9658
940 1140 29.5061
941 1141 27.0622
942 1142 27.4614
943 1143 26.9108
944 1144 27.5192
945 1145 26.4666
946 1146 28.2183
947 1147 28.5353
948 1148 27.6902
949 1149 28.0053
950 1150 29.7188
951 1151 27.7744
952 1152 27.8251
953 1153 29.4807
954 1154 27.5858
955 1155 27.7542
956 1156 26.3506
957 1157 27.8531
958 1158 26.7666
959 1159 28.601
960 1160 28.4159
961 1161 29.2253
962 1162 26.8798
963 1163 27.7071
964 1164 27.8699
965 1165 29.8157
966 1166 27.8337
967 1167 27.1925
968 1168 27.6825
969 1169 30.0952
970 1170 27.5368
971 1171 30.004
972 1172 31.8449
973 1173 30.297
974 1174 30.2568
975 1175 26.9937
976 1176 27.7453
977 1177 29.5519
978 1178 30.1826
979 1179 30.0497
980 1180 30.8138
981 1181 32.0935
982 1182 30.7655
983 1183 31.6569
984 1184 30.1391
985 1185 30.2422
986 1186 30.1654
987 1187 30.8987
988 1188 31.2617
989 1189 29.528
990 1190 29.6144
991 1191 31.7107
992 1192 30.3067
993 1193 30.2577
994 1194 30.7411
995 1195 29.6506
996 1196 29.72
997 1197 29.0594
998 1198 28.5965
999 1199 28.1522
1000 1200 29.2626
1001 1201 30.2033
1002 1202 29.981
1003 1203 29.873
1004 1204 28.2533
1005 1205 27.5847
1006 1206 27.9987
1007 1207 27.977
1008 1208 27.8205
1009 1209 29.123
1010 1210 28.5433
1011 1211 28.8669
1012 1212 28.4796
1013 1213 27.6922
1014 1214 29.5724
1015 1215 29.1592
1016 1216 29.2176
1017 1217 27.0642
1018 1218 26.7145
1019 1219 28.4246
1020 1220 27.7478
1021 1221 26.5416
1022 1222 29.9501
1023 1223 28.15
1024 1224 26.9547
1025 1225 29.187
1026 1226 31.1799
1027 1227 29.3486
1028 1228 29.2376
1029 1229 29.8916
1030 1230 29.8227
1031 1231 32.0804
1032 1232 29.2988
1033 1233 27.38
1034 1234 28.1959
1035 1235 30.5069
1036 1236 29.8992
1037 1237 29.8768
1038 1238 29.1457
1039 1239 28.7704
1040 1240 28.6588
1041 1241 28.4072
1042 1242 27.5674
1043 1243 27.9188
1044 1244 29.1181
1045 1245 28.3068
1046 1246 26.1496
1047 1247 27.0281
1048 1248 27.961
1049 1249 26.2682
1050 1250 26.0416
1051 1251 26.8399
1052 1252 23.5144
1053 1253 22.6721
1054 1254 25.7095
1055 1255 26.1719
1056 1256 24.4672
1057 1257 26.3074
1058 1258 24.8258
1059 1259 26.4826
1060 1260 27.8492
1061 1261 27.8794
1062 1262 26.8401
1063 1263 27.0713
1064 1264 26.6865
1065 1265 26.707
1066 1266 25.1964
1067 1267 26.3672
1068 1268 26.6688
1069 1269 25.963
1070 1270 26.233
1071 1271 26.1633
1072 1272 24.8632
1073 1273 27.5192
1074 1274 27.3368
1075 1275 27.2457
1076 1276 26.7473
1077 1277 27.2765
1078 1278 26.0138
1079 1279 27.5434
1080 1280 27.2659
1081 1281 26.0033
1082 1282 26.5829
1083 1283 27.7005
1084 1284 28.1506
1085 1285 25.4016
1086 1286 25.4682
1087 1287 26.0273
1088 1288 25.8455
1089 1289 26.995
1090 1290 26.3991
1091 1291 28.3288
1092 1292 26.6683
1093 1293 28.2317
1094 1294 27.2481
1095 1295 27.1676
1096 1296 29.0377
1097 1297 27.9803
1098 1298 26.4782
1099 1299 27.0227
1100 1300 27.1056
1101 1301 28.0349
1102 1302 28.272
1103 1303 26.3465
1104 1304 25.3054
1105 1305 27.7658
1106 1306 25.7529
1107 1307 25.4453
1108 1308 25.5014
1109 1309 27.7208
1110 1310 23.8783
1111 1311 25.0679
1112 1312 26.4755
1113 1313 25.3282
1114 1314 25.7689
1115 1315 27.454
1116 1316 25.4961
1117 1317 26.8882
1118 1318 25.6014
1119 1319 25.5179
1120 1320 25.7358
1121 1321 26.6338
1122 1322 25.7543
1123 1323 26.3556
1124 1324 27.1988
1125 1325 27.2282
1126 1326 28.7409
1127 1327 28.4136
1128 1328 29.3742
1129 1329 27.3568
1130 1330 25.4807
1131 1331 26.9397
1132 1332 26.7144
1133 1333 27.1771
1134 1334 27.0722
1135 1335 27.2306
1136 1336 28.7765
1137 1337 29.8265
1138 1338 27.596
1139 1339 27.7819
1140 1340 27.1454
1141 1341 27.4918
1142 1342 25.4838
1143 1343 25.6432
1144 1344 26.314
1145 1345 26.8564
1146 1346 26.7248
1147 1347 29.6376
1148 1348 29.5081
1149 1349 27.3343
1150 1350 31.0652
1151 1351 28.4275
1152 1352 28.6763
1153 1353 28.7177
1154 1354 30.1526
1155 1355 28.3647
1156 1356 28.8907
1157 1357 31.2527
1158 1358 30.9008
1159 1359 31.1224
1160 1360 29.8331
1161 1361 27.5898
1162 1362 28.9849
1163 1363 28.4676
1164 1364 28.924
1165 1365 29.3863
1166 1366 28.6111
1167 1367 29.6809
1168 1368 27.4167
1169 1369 28.6586
1170 1370 27.573
1171 1371 29.098
1172 1372 28.9779
1173 1373 29.8842
1174 1374 30.8281
1175 1375 28.0857
1176 1376 28.983
1177 1377 29.1934
1178 1378 27.8293
1179 1379 30.0791
1180 1380 29.6467
1181 1381 27.6472
1182 1382 28.9498
1183 1383 28.0323
1184 1384 27.2226
1185 1385 26.731
1186 1386 27.2208
1187 1387 24.0421
1188 1388 23.8983
1189 1389 24.9732
1190 1390 24.2165
1191 1391 27.2529
1192 1392 27.8395
1193 1393 27.1249
1194 1394 24.402
1195 1395 24.888
1196 1396 23.6496
1197 1397 23.1426
1198 1398 25.7234
1199 1399 25.1855
1200 1400 23.1545
1201 1401 22.9701
1202 1402 22.9379
1203 1403 22.7953
1204 1404 23.6577
1205 1405 24.4559
1206 1406 25.5756
1207 1407 27.9083
1208 1408 25.5529
1209 1409 25.5567
1210 1410 26.531
1211 1411 25.344
1212 1412 26.5561
1213 1413 26.9228
1214 1414 27.0111
1215 1415 26.1465
1216 1416 27.164
1217 1417 26.3204
1218 1418 28.7084
1219 1419 28.3675
1220 1420 27.3679
1221 1421 28.0717
1222 1422 28.3694
1223 1423 28.5494
1224 1424 27.6354
1225 1425 25.0229
1226 1426 24.1355
1227 1427 23.3253
1228 1428 24.4189
1229 1429 25.1948
1230 1430 24.528
1231 1431 25.1028
1232 1432 25.3541
1233 1433 25.3925
1234 1434 26.1304
1235 1435 26.6494
1236 1436 26.4256
1237 1437 25.501
1238 1438 26.114
1239 1439 26.9792
1240 1440 26.6924
1241 1441 24.9535
1242 1442 25.9337
1243 1443 24.3808
1244 1444 26.6951
1245 1445 24.5799
1246 1446 27.0603
1247 1447 27.0956
1248 1448 26.9577
1249 1449 27.3862
1250 1450 25.0984
1251 1451 27.3228
1252 1452 26.8214
1253 1453 27.2038
1254 1454 28.5839
1255 1455 24.6806
1256 1456 26.617
1257 1457 25.9306
1258 1458 25.1784
1259 1459 25.1916
1260 1460 24.9968
1261 1461 25.1878
1262 1462 24.9173
1263 1463 25.2199
1264 1464 24.0755
1265 1465 24.019
1266 1466 24.3382
1267 1467 28.0275
1268 1468 26.5519
1269 1469 26.4335
1270 1470 25.5614
1271 1471 25.6651
1272 1472 23.9579
1273 1473 22.3341
1274 1474 23.2093
1275 1475 23.5564
1276 1476 22.5677
1277 1477 22.6149
1278 1478 23.2304
1279 1479 23.1424
1280 1480 23.8799
1281 1481 24.3274
1282 1482 25.0937
1283 1483 25.1502
1284 1484 25.3111
1285 1485 24.5943
1286 1486 24.8302
1287 1487 26.4957
1288 1488 25.349
1289 1489 26.4736
1290 1490 27.7659
1291 1491 26.7941
1292 1492 26.3108
1293 1493 26.8357
1294 1494 24.0136
1295 1495 25.2499
1296 1496 24.4042
1297 1497 26.6821
1298 1498 27.5462
1299 1499 30.009
1300 1500 27.6167
1301 1501 27.3279
1302 1502 25.6477
1303 1503 27.9636
1304 1504 29.2036
1305 1505 27.256
1306 1506 28.7519
1307 1507 27.7809
1308 1508 28.175
1309 1509 29.3674
1310 1510 26.7462
1311 1511 26.5898
1312 1512 25.8291
1313 1513 25.0789
1314 1514 25.1302
1315 1515 25.1972
1316 1516 25.2385
1317 1517 26.6045
1318 1518 25.0706
1319 1519 25.3355
1320 1520 26.4341
1321 1521 26.6078
1322 1522 24.2859
1323 1523 25.4728
1324 1524 25.0825
1325 1525 24.4241
1326 1526 24.8765
1327 1527 26.6041
1328 1528 24.4852
1329 1529 26.7533
1330 1530 25.8673
1331 1531 25.5332
1332 1532 26.6477
1333 1533 29.1518
1334 1534 28.0718
1335 1535 29.1025
1336 1536 30.4514
1337 1537 29.9324
1338 1538 27.5742
1339 1539 26.9128
1340 1540 27.9648
1341 1541 28.6229
1342 1542 27.7953
1343 1543 30.0344
1344 1544 29.5495
1345 1545 29.2775
1346 1546 28.5592
1347 1547 29.8
1348 1548 27.8208
1349 1549 27.0166
1350 1550 25.1782
1351 1551 26.9624
1352 1552 27.6906
1353 1553 28.5769
1354 1554 27.4036
1355 1555 25.9498
1356 1556 26.4593
1357 1557 26.0032
1358 1558 26.7115
1359 1559 25.2653
1360 1560 27.6222
1361 1561 27.4785
1362 1562 26.4147
1363 1563 26.7441
1364 1564 29.0451
1365 1565 27.542
1366 1566 29.1779
1367 1567 27.7811
1368 1568 29.0042
1369 1569 28.1477
1370 1570 28.9073
1371 1571 27.8189
1372 1572 26.8826
1373 1573 26.5186
1374 1574 27.8828
1375 1575 28.0719
1376 1576 28.1277
1377 1577 27.2217
1378 1578 27.1853
1379 1579 26.7897
1380 1580 27.137
1381 1581 27.6012
1382 1582 27.6519
1383 1583 28.1995
1384 1584 29.1381
1385 1585 28.9523
1386 1586 29.5969
1387 1587 30.0874
1388 1588 28.6873
1389 1589 30.321
1390 1590 30.0287
1391 1591 30.1902
1392 1592 29.7225
1393 1593 29.6877
1394 1594 29.5928
1395 1595 30.0136
1396 1596 28.4685
1397 1597 28.1947
1398 1598 27.7261
1399 1599 29.0997
1400 1600 26.3125
1401 1601 26.8397
1402 1602 27.6369
1403 1603 25.1241
1404 1604 24.4986
1405 1605 25.3357
1406 1606 26.3519
1407 1607 25.4952
1408 1608 27.3194
1409 1609 25.3417
1410 1610 25.7308
1411 1611 25.6002
1412 1612 24.4759
1413 1613 26.7148
1414 1614 25.3842
1415 1615 25.3725
1416 1616 25.6895
1417 1617 26.0239
1418 1618 25.2763
1419 1619 23.5514
1420 1620 26.094
1421 1621 26.2834
1422 1622 26.0572
1423 1623 25.3642
1424 1624 27.9958
1425 1625 27.3331
1426 1626 26.2337
1427 1627 29.6827
1428 1628 26.9722
1429 1629 26.3746
1430 1630 27.9302
1431 1631 23.609
1432 1632 25.2382
1433 1633 25.9314
1434 1634 25.2845
1435 1635 27.5968
1436 1636 26.8536
1437 1637 26.8273
1438 1638 25.0729
1439 1639 27.9489
1440 1640 29.0941
1441 1641 30.8357
1442 1642 30.2971
1443 1643 31.1165
1444 1644 28.7208
1445 1645 29.7173
1446 1646 27.4745
1447 1647 28.9952
1448 1648 26.8503
1449 1649 27.374
1450 1650 26.3895
1451 1651 26.1552
1452 1652 28.6756
1453 1653 25.2306
1454 1654 25.9411
1455 1655 26.7187
1456 1656 27.5548
1457 1657 29.585
1458 1658 29.8653
1459 1659 29.9716
1460 1660 27.4513
1461 1661 28.1496
1462 1662 28.797
1463 1663 28.9313
1464 1664 27.9908
1465 1665 27.6589
1466 1666 27.8405
1467 1667 30.7471
1468 1668 31.1324
1469 1669 31.6373
1470 1670 30.0062
1471 1671 27.7418
1472 1672 28.22
1473 1673 29.2422
1474 1674 29.916
1475 1675 30.8481
1476 1676 28.3229
1477 1677 30.8612
1478 1678 29.4298
1479 1679 28.4098
1480 1680 28.2458
1481 1681 29.0768
1482 1682 27.9838
1483 1683 31.0283
1484 1684 29.5905
1485 1685 31.1496
1486 1686 29.4531
1487 1687 29.0374
1488 1688 30.1412
1489 1689 31.8825
1490 1690 29.5989
1491 1691 29.0826
1492 1692 29.5321
1493 1693 30.3222
1494 1694 30.2627
1495 1695 27.6363
1496 1696 30.0346
1497 1697 29.0006
1498 1698 28.2678
1499 1699 30.2418
1500 1700 30.613
1501 1701 31.1967
1502 1702 32.4695
1503 1703 29.4767
1504 1704 30.5681
1505 1705 28.6357
1506 1706 30.513
1507 1707 28.2952
1508 1708 29.4942
1509 1709 27.8252
1510 1710 27.6458
1511 1711 27.2965
1512 1712 25.9067
1513 1713 26.3134
1514 1714 25.3033
1515 1715 26.4277
1516 1716 27.5673
1517 1717 27.0059
1518 1718 26.3393
1519 1719 27.167
1520 1720 29.0523
1521 1721 26.927
1522 1722 27.6348
1523 1723 27.6803
1524 1724 27.1802
1525 1725 30.4719
1526 1726 28.9736
1527 1727 28.3817
1528 1728 27.136
1529 1729 27.5738
1530 1730 28.1647
1531 1731 27.3813
1532 1732 28.2526
1533 1733 28.9429
1534 1734 27.5723
1535 1735 28.006
1536 1736 29.3104
1537 1737 29.2004
1538 1738 28.9044
1539 1739 27.939
1540 1740 27.9091
1541 1741 30.024
1542 1742 28.4539
1543 1743 28.2661
1544 1744 27.6114
1545 1745 27.1447
1546 1746 26.9196
1547 1747 28.1277
1548 1748 27.9767
1549 1749 26.8341
1550 1750 27.0942
1551 1751 27.0456
1552 1752 26.9155
1553 1753 25.8436
1554 1754 26.1461
1555 1755 28.1144
1556 1756 28.2152
1557 1757 27.5559
1558 1758 28.4082
1559 1759 28.3172
1560 1760 27.9635
1561 1761 27.4997
1562 1762 26.1702
1563 1763 25.9097
1564 1764 27.3532
1565 1765 28.1816
1566 1766 28.3446
1567 1767 29.4278
1568 1768 29.3464
1569 1769 25.9553
1570 1770 27.9001
1571 1771 27.7503
1572 1772 27.9
1573 1773 27.9727
1574 1774 28.1834
1575 1775 28.0441
1576 1776 29.831
1577 1777 27.4736
1578 1778 25.3717
1579 1779 26.3906
1580 1780 26.6811
1581 1781 26.7391
1582 1782 26.4991
1583 1783 28.6792
1584 1784 28.1675
1585 1785 28.4152
1586 1786 26.9737
1587 1787 26.922
1588 1788 27.2972
1589 1789 29.1647
1590 1790 28.3935
1591 1791 26.7967
1592 1792 28.1274
1593 1793 27.3104
1594 1794 29.0498
1595 1795 28.6906
1596 1796 26.4292
1597 1797 26.7429
1598 1798 27.3496
1599 1799 25.2573
1600 1800 28.3329
1601 1801 29.4749
1602 1802 29.6242
1603 1803 27.9349
1604 1804 28.3883
1605 1805 28.5987
1606 1806 31.1483
1607 1807 29.975
1608 1808 26.6298
1609 1809 27.4479
1610 1810 27.5502
1611 1811 27.3732
1612 1812 28.4603
1613 1813 28.5404
1614 1814 29.8393
1615 1815 28.4303
1616 1816 26.9721
1617 1817 26.6387
1618 1818 26.754
1619 1819 27.6258
1620 1820 27.0474
1621 1821 25.7681
1622 1822 27.2284
1623 1823 27.2608
1624 1824 26.5037
1625 1825 27.5638
1626 1826 27.7573
1627 1827 29.324
1628 1828 27.479
1629 1829 28.1437
1630 1830 30.053
1631 1831 28.0494
1632 1832 26.6244
1633 1833 26.0832
1634 1834 27.349
1635 1835 27.9145
1636 1836 28.4156
1637 1837 28.4021
1638 1838 26.1753
1639 1839 28.3139
1640 1840 28.3823
1641 1841 29.9731
1642 1842 28.9096
1643 1843 28.89
1644 1844 27.7882
1645 1845 27.8694
1646 1846 28.6147
1647 1847 28.3842
1648 1848 28.5806
1649 1849 26.4049
1650 1850 30.4974
1651 1851 29.0204
1652 1852 29.9178
1653 1853 31.6139
1654 1854 29.0778
1655 1855 32.2532
1656 1856 29.3163
1657 1857 27.9005
1658 1858 28.4827
1659 1859 29.6809
1660 1860 29.5505
1661 1861 30.1362
1662 1862 29.7478
1663 1863 30.7043
1664 1864 29.0846
1665 1865 28.0561
1666 1866 28.3995
1667 1867 29.7011
1668 1868 28.9704
1669 1869 29.9759
1670 1870 29.4918
1671 1871 28.331
1672 1872 27.0929
1673 1873 28.7296
1674 1874 30.5732
1675 1875 29.3909
1676 1876 29.6566
1677 1877 28.073
1678 1878 29.9962
1679 1879 29.3908
1680 1880 29.7785
1681 1881 28.5552
1682 1882 29.6885
1683 1883 27.6721
1684 1884 27.8162
1685 1885 27.1236
1686 1886 29.0653
1687 1887 27.4752
1688 1888 25.7456
1689 1889 26.8177
1690 1890 27.5902
1691 1891 28.1962
1692 1892 27.5628
1693 1893 26.8437
1694 1894 27.6941
1695 1895 25.5987
1696 1896 25.7262
1697 1897 24.3827
1698 1898 25.1171
1699 1899 25.3986
1700 1900 26.7385
1701 1901 26.9928
1702 1902 26.6462
1703 1903 25.8987
1704 1904 26.3824
1705 1905 27.2809
1706 1906 26.1568
1707 1907 27.7223
1708 1908 25.8417
1709 1909 26.2506
1710 1910 24.8331
1711 1911 26.4627
1712 1912 25.3531
1713 1913 27.4495
1714 1914 26.0646
1715 1915 25.788
1716 1916 27.5884
1717 1917 27.8739
1718 1918 27.7545
1719 1919 27.9081
1720 1920 26.0098
1721 1921 25.9304
1722 1922 27.3986
1723 1923 27.6776
1724 1924 28.8616
1725 1925 27.3702
1726 1926 25.9514
1727 1927 26.3579
1728 1928 26.2838
1729 1929 23.2731
1730 1930 25.849
1731 1931 26.1348
1732 1932 26.0878
1733 1933 24.4616
1734 1934 26.5657
1735 1935 24.7693
1736 1936 28.0801
1737 1937 25.9128
1738 1938 24.0383
1739 1939 25.0808
1740 1940 28.1944
1741 1941 26.086
1742 1942 27.3538
1743 1943 26.5274
1744 1944 26.0026
1745 1945 26.4438
1746 1946 24.8139
1747 1947 25.6042
1748 1948 24.2219
1749 1949 24.6354
1750 1950 24.8842
1751 1951 24.6612
1752 1952 24.7138
1753 1953 24.8537
1754 1954 26.4888
1755 1955 25.7632
1756 1956 26.8975
1757 1957 24.2993
1758 1958 27.243
1759 1959 26.3349
1760 1960 25.9307
1761 1961 29.5139
1762 1962 27.7823
1763 1963 27.1337
1764 1964 25.3527
1765 1965 28.011
1766 1966 28.433
1767 1967 27.3127
1768 1968 26.4051
1769 1969 28.2475
1770 1970 26.1363
1771 1971 26.8951
1772 1972 27.6999
1773 1973 28.5619
1774 1974 26.4308
1775 1975 26.3382
1776 1976 29.6958
1777 1977 27.3353
1778 1978 27.1984
1779 1979 26.0028
1780 1980 25.5023
1781 1981 26.1092
1782 1982 28.162
1783 1983 26.9179
1784 1984 23.9955
1785 1985 26.3759
1786 1986 25.5351
1787 1987 25.952
1788 1988 24.3329
1789 1989 24.2911
1790 1990 25.5079
1791 1991 25.2828
1792 1992 27.0001
1793 1993 25.034
1794 1994 25.5343
1795 1995 25.2574
1796 1996 24.3745
1797 1997 25.4936
1798 1998 26.9964
1799 1999 25.2609
1800 2000 24.56
1801 2001 24.9685
1802 2002 25.8256
1803 2003 23.3544
1804 2004 22.3472
1805 2005 24.0737
1806 2006 22.7924
1807 2007 23.4162
1808 2008 23.9694
1809 2009 23.9267
1810 2010 24.3694
1811 2011 23.9452
1812 2012 23.5642
1813 2013 25.79
1814 2014 24.5749
1815 2015 24.5179
1816 2016 23.085
1817 2017 23.0752
1818 2018 23.1981
1819 2019 23.4165
1820 2020 23.2389
1821 2021 25.0994
1822 2022 22.9066
1823 2023 23.3394
1824 2024 22.934
1825 2025 22.2354
1826 2026 24.852
1827 2027 26.9223
1828 2028 26.4223
1829 2029 24.5857
1830 2030 26.7239
1831 2031 24.7942
1832 2032 26.3535
1833 2033 26.5836
1834 2034 24.6474
1835 2035 25.0691
1836 2036 24.0934
1837 2037 24.277
1838 2038 24.009
1839 2039 23.7576
1840 2040 23.0767
1841 2041 21.8539
1842 2042 22.653
1843 2043 22.8094
1844 2044 21.7609
1845 2045 21.5012
1846 2046 21.5486
1847 2047 20.3729
1848 2048 22.179
1849 2049 22.3582
1850 2050 23.5405
1851 2051 24.3695
1852 2052 24.1595
1853 2053 23.9158
1854 2054 23.4403
1855 2055 21.7683
1856 2056 23.2787
1857 2057 22.93
1858 2058 24.2673
1859 2059 22.9181
1860 2060 27.2302
1861 2061 23.9372
1862 2062 24.6016
1863 2063 22.8
1864 2064 22.643
1865 2065 22.9908
1866 2066 23.5734
1867 2067 23.0502
1868 2068 24.4957
1869 2069 24.3579
1870 2070 24.7214
1871 2071 23.0069
1872 2072 22.6163
1873 2073 22.8692
1874 2074 24.5094
1875 2075 24.1891
1876 2076 22.9973
1877 2077 23.1406
1878 2078 22.7417
1879 2079 23.1404
1880 2080 22.2177
1881 2081 23.55
1882 2082 22.4612
1883 2083 23.8436
1884 2084 23.6437
1885 2085 23.4383
1886 2086 25.2147
1887 2087 26.4778
1888 2088 26.8769
1889 2089 24.7823
1890 2090 24.294
1891 2091 26.7713
1892 2092 24.2358
1893 2093 25.8629
1894 2094 25.5
1895 2095 24.0232
1896 2096 25.4417
1897 2097 24.8479
1898 2098 24.8454
1899 2099 23.8127
1900 2100 24.4268
1901 2101 25.5496
1902 2102 26.8288
1903 2103 25.5678
1904 2104 29.1626
1905 2105 26.0864
1906 2106 27.0796
1907 2107 25.2784
1908 2108 24.1646
1909 2109 23.6821
1910 2110 25.159
1911 2111 26.6679
1912 2112 26.5836
1913 2113 24.8958
1914 2114 24.5286
1915 2115 25.4153
1916 2116 25.5759
1917 2117 25.6843
1918 2118 23.1785
1919 2119 24.4777
1920 2120 24.7967
1921 2121 25.5718
1922 2122 25.0854
1923 2123 26.1276
1924 2124 24.9777
1925 2125 24.9983
1926 2126 23.4494
1927 2127 23.6818
1928 2128 24.3359
1929 2129 25.461
1930 2130 26.4003
1931 2131 27.7071
1932 2132 26.626
1933 2133 25.2499
1934 2134 24.0308
1935 2135 23.9794
1936 2136 24.2627
1937 2137 23.6579
1938 2138 25.2054
1939 2139 26.2762
1940 2140 26.0466
1941 2141 26.3675
1942 2142 22.9638
1943 2143 23.7702
1944 2144 25.8023
1945 2145 25.2942
1946 2146 24.4065
1947 2147 24.8769
1948 2148 24.2622
1949 2149 23.7657
1950 2150 25.0956
1951 2151 25.0128
1952 2152 25.3933
1953 2153 26.5091
1954 2154 24.5764
1955 2155 24.7078
1956 2156 24.3719
1957 2157 23.5352
1958 2158 24.2825
1959 2159 22.4887
1960 2160 23.6953
1961 2161 24.1862
1962 2162 25.934
1963 2163 24.9709
1964 2164 24.196
1965 2165 25.2438
1966 2166 24.5274
1967 2167 24.2029
1968 2168 25.1837
1969 2169 23.4599
1970 2170 22.6802
1971 2171 22.129
1972 2172 22.6417
1973 2173 25.4639
1974 2174 24.455
1975 2175 23.5805
1976 2176 23.4325
1977 2177 24.9489
1978 2178 24.1895
1979 2179 26.5186
1980 2180 26.4855
1981 2181 25.3253
1982 2182 24.4211
1983 2183 25.9986
1984 2184 24.0261
1985 2185 24.2855
1986 2186 23.0777
1987 2187 25.4893
1988 2188 23.2583
1989 2189 23.525
1990 2190 22.9435
1991 2191 24.6392
1992 2192 24.1808
1993 2193 23.6645
1994 2194 24.6399
1995 2195 24.2706
1996 2196 21.8738
1997 2197 23.2617
1998 2198 23.8068
1999 2199 24.0428
2000 2200 24.8187
2001 2201 24.3032
2002 2202 23.694
2003 2203 24.1102
2004 2204 21.7302
2005 2205 23.5021
2006 2206 23.4125
2007 2207 24.2871
2008 2208 22.6837
2009 2209 21.2113
2010 2210 21.2353
2011 2211 22.6229
2012 2212 20.3147
2013 2213 21.587
2014 2214 21.2354
2015 2215 23.4026
2016 2216 22.6359
2017 2217 22.136
2018 2218 22.0377
2019 2219 22.3181
2020 2220 22.3801
2021 2221 22.179
2022 2222 22.3169
2023 2223 23.2621
2024 2224 22.3543
2025 2225 23.4972
2026 2226 22.017
2027 2227 21.3647
2028 2228 21.7867
2029 2229 21.6837
2030 2230 20.8082
2031 2231 22.1577
2032 2232 21.3301
2033 2233 21.1801
2034 2234 22.1195
2035 2235 21.3805
2036 2236 22.4068
2037 2237 21.2845
2038 2238 21.0574
2039 2239 21.0493
2040 2240 20.2439
2041 2241 20.6924
2042 2242 20.3677
2043 2243 20.2247
2044 2244 21.169
2045 2245 21.436
2046 2246 21.7543
2047 2247 20.7045
2048 2248 21.1318
2049 2249 21.1666
2050 2250 20.942
2051 2251 20.6672
2052 2252 20.4838
2053 2253 20.6096
2054 2254 21.6409
2055 2255 22.624
2056 2256 23.4747
2057 2257 21.9479
2058 2258 22.7753
2059 2259 22.8266
2060 2260 21.882
2061 2261 23.0006
2062 2262 23.9523
2063 2263 24.1349
2064 2264 26.6156
2065 2265 25.4258
2066 2266 25.2622
2067 2267 26.0964
2068 2268 24.6869
2069 2269 26.2806
2070 2270 26.1844
2071 2271 25.6637
2072 2272 26.6025
2073 2273 26.1794
2074 2274 27.0765
2075 2275 27.4843
2076 2276 25.8872
2077 2277 26.6389
2078 2278 27.1177
2079 2279 28.5184
2080 2280 25.7215
2081 2281 25.0153
2082 2282 24.38
2083 2283 25.8965
2084 2284 25.4422
2085 2285 25.5826
2086 2286 25.6692
2087 2287 24.6336
2088 2288 25.0429
2089 2289 25.7953
2090 2290 26.0943
2091 2291 27.2861
2092 2292 24.4231
2093 2293 25.5478
2094 2294 24.9911
2095 2295 25.2987
2096 2296 25.5896
2097 2297 26.763
2098 2298 26.6278
2099 2299 25.8097
2100 2300 26.4939
2101 2301 26.1056
2102 2302 25.7435
2103 2303 25.5243
2104 2304 24.1026
2105 2305 24.3002
2106 2306 23.9848
2107 2307 25.1848
2108 2308 25.8195
2109 2309 26.2732
2110 2310 26.4734
2111 2311 24.6489
2112 2312 25.3507
2113 2313 27.866
2114 2314 26.2225
2115 2315 25.9408
2116 2316 25.4678
2117 2317 26.4742
2118 2318 25.2097
2119 2319 23.9097
2120 2320 26.1334
2121 2321 26.9656
2122 2322 26.4983
2123 2323 25.3199
2124 2324 25.5218
2125 2325 26.2319
2126 2326 25.9806
2127 2327 28.3409
2128 2328 25.9527
2129 2329 26.5729
2130 2330 25.3284
2131 2331 24.7631
2132 2332 25.2685
2133 2333 25.9435
2134 2334 27.0708
2135 2335 26.8833
2136 2336 26.7871
2137 2337 24.9556
2138 2338 25.1881
2139 2339 26.5806
2140 2340 25.3021
2141 2341 26.858
2142 2342 21.8034
2143 2343 25.3284
2144 2344 24.0977
2145 2345 24.7043
2146 2346 23.9802
2147 2347 25.2826
2148 2348 24.9377
2149 2349 27.8491
2150 2350 25.5479
2151 2351 26.7359
2152 2352 27.3406
2153 2353 27.341
2154 2354 26.9822
2155 2355 27.825
2156 2356 26.2901
2157 2357 26.9356
2158 2358 27.4066
2159 2359 24.8524
2160 2360 27.1301
2161 2361 27.0089
2162 2362 27.8807
2163 2363 27.6346
2164 2364 28.1166
2165 2365 26.8523
2166 2366 27.6453
2167 2367 29.7552
2168 2368 26.6705
2169 2369 28.1367
2170 2370 27.128
2171 2371 26.9038
2172 2372 27.3021
2173 2373 26.8334
2174 2374 29.0846
2175 2375 27.4421
2176 2376 26.9888
2177 2377 28.7825
2178 2378 27.7544
2179 2379 26.9192
2180 2380 26.9314
2181 2381 27.745
2182 2382 29.6777
2183 2383 27.8022
2184 2384 30.3919
2185 2385 28.3439
2186 2386 27.343
2187 2387 27.7679
2188 2388 28.5572
2189 2389 28.7405
2190 2390 25.9387
2191 2391 28.397
2192 2392 26.5621
2193 2393 24.7087
2194 2394 24.8546
2195 2395 25.5013
2196 2396 27.3407
2197 2397 28.3324
2198 2398 26.1966
2199 2399 27.9169
2200 2400 26.121
2201 2401 27.1903
2202 2402 26.6097
2203 2403 26.8724
2204 2404 26.9465
2205 2405 26.3327
2206 2406 27.5141
2207 2407 27.4265
2208 2408 29.1101
2209 2409 28.5101
2210 2410 28.3256
2211 2411 29.1758
2212 2412 27.2303
2213 2413 25.5022
2214 2414 26.9036
2215 2415 26.3021
2216 2416 27.8808
2217 2417 26.9632
2218 2418 27.0312
2219 2419 27.1767
2220 2420 28.0531
2221 2421 27.9746
2222 2422 25.7744
2223 2423 27.6905
2224 2424 26.1885
2225 2425 25.0876
2226 2426 25.6801
2227 2427 25.6672
2228 2428 24.791
2229 2429 24.8775
2230 2430 24.0386
2231 2431 24.2301
2232 2432 25.2656
2233 2433 25.771
2234 2434 25.9295
2235 2435 26.3821
2236 2436 25.544
2237 2437 25.4254
2238 2438 26.602
2239 2439 26.951
2240 2440 27.0587
2241 2441 25.7184
2242 2442 24.5125
2243 2443 24.0114
2244 2444 24.5606
2245 2445 25.6314
2246 2446 25.1384
2247 2447 23.3814
2248 2448 25.0759
2249 2449 25.1873
2250 2450 26.8354
2251 2451 25.0776
2252 2452 24.4048
2253 2453 26.0526
2254 2454 26.113
2255 2455 26.8419
2256 2456 24.668
2257 2457 25.739
2258 2458 26.9514
2259 2459 25.8862
2260 2460 25.1045
2261 2461 27.1223
2262 2462 25.3052
2263 2463 24.6304
2264 2464 26.7648
2265 2465 26.7313
2266 2466 24.3863
2267 2467 26.4744
2268 2468 26.6315
2269 2469 25.85
2270 2470 25.5035
2271 2471 24.2695
2272 2472 23.8757
2273 2473 26.8142
2274 2474 25.578
2275 2475 24.2763
2276 2476 25.7139
2277 2477 25.8217
2278 2478 26.9285
2279 2479 26.5746
2280 2480 25.4088
2281 2481 26.4925
2282 2482 25.9396
2283 2483 24.5404
2284 2484 26.8067
2285 2485 27.8513
2286 2486 26.289
2287 2487 26.1044
2288 2488 24.8059
2289 2489 26.5504
2290 2490 26.9609
2291 2491 26.6062
2292 2492 26.4318
2293 2493 26.7436
2294 2494 25.2907
2295 2495 26.6538
2296 2496 25.812
2297 2497 27.3498
2298 2498 26.2044
2299 2499 28.0845
2300 2500 28.4816
2301 2501 27.1884
2302 2502 26.2009
2303 2503 24.4694
2304 2504 28.0122
2305 2505 27.1405
2306 2506 26.4337
2307 2507 28.1262
2308 2508 25.8234
2309 2509 25.6336
2310 2510 27.0285
2311 2511 25.2929
2312 2512 29.2297
2313 2513 29.2997
2314 2514 29.8305
2315 2515 28.8982
2316 2516 29.2628
2317 2517 26.3921
2318 2518 26.8832
2319 2519 28.0093
2320 2520 27.6639
2321 2521 27.0497
2322 2522 28.5573
2323 2523 27.1897
2324 2524 25.9501
2325 2525 26.1771
2326 2526 29.2858
2327 2527 26.1443
2328 2528 29.2733
2329 2529 27.2602
2330 2530 29.357
2331 2531 31.9368
2332 2532 29.0453
2333 2533 26.9725
2334 2534 27.2377
2335 2535 27.6761
2336 2536 28.429
2337 2537 26.2148
2338 2538 26.868
2339 2539 26.2132
2340 2540 27.1701
2341 2541 25.5109
2342 2542 25.446
2343 2543 27.0981
2344 2544 27.6249
2345 2545 25.8099
2346 2546 25.7593
2347 2547 27.9015
2348 2548 27.4076
2349 2549 27.4306
2350 2550 29.1979
2351 2551 29.5872
2352 2552 28.0106
2353 2553 27.6847
2354 2554 28.4512
2355 2555 27.4242
2356 2556 28.5286
2357 2557 28.1329
2358 2558 28.3033
2359 2559 28.0304
2360 2560 25.8282
2361 2561 24.9859
2362 2562 25.9023
2363 2563 25.9403
2364 2564 27.302
2365 2565 27.5872
2366 2566 26.0573
2367 2567 26.8306
2368 2568 27.2477
2369 2569 25.6719
2370 2570 25.3699
2371 2571 26.6267
2372 2572 28.4295
2373 2573 25.5907
2374 2574 26.326
2375 2575 25.7837
2376 2576 26.8083
2377 2577 26.4451
2378 2578 25.5464
2379 2579 26.5527
2380 2580 26.6378
2381 2581 25.8793
2382 2582 27.4084
2383 2583 27.4564
2384 2584 31.0262
2385 2585 29.9762
2386 2586 28.4526
2387 2587 28.1948
2388 2588 26.1338
2389 2589 27.2103
2390 2590 29.0155
2391 2591 26.8579
2392 2592 28.0759
2393 2593 26.0418
2394 2594 26.9727
2395 2595 25.4151
2396 2596 24.6849
2397 2597 24.7004
2398 2598 27.9064
2399 2599 26.3782
2400 2600 25.9216
2401 2601 24.8814
2402 2602 25.1203
2403 2603 24.4041
2404 2604 26.9354
2405 2605 24.3373
2406 2606 27.6965
2407 2607 27.7727
2408 2608 27.8938
2409 2609 26.5693
2410 2610 26.5308
2411 2611 26.6109
2412 2612 26.7341
2413 2613 25.5948
2414 2614 28.5045
2415 2615 28.2566
2416 2616 27.7177
2417 2617 30.0392
2418 2618 28.0858
2419 2619 27.5949
2420 2620 28.0345
2421 2621 26.6577
2422 2622 26.6799
2423 2623 27.0943
2424 2624 27.6979
2425 2625 26.5343
2426 2626 27.8996
2427 2627 26.0926
2428 2628 26.735
2429 2629 26.3832
2430 2630 30.2851
2431 2631 25.8829
2432 2632 28.3861
2433 2633 27.8956
2434 2634 26.7858
2435 2635 28.2075
2436 2636 26.811
2437 2637 29.5188
2438 2638 27.2273
2439 2639 27.7266
2440 2640 29.328
2441 2641 29.4761
2442 2642 27.4738
2443 2643 28.3898
2444 2644 27.0957
2445 2645 27.7268
2446 2646 29.4304
2447 2647 29.0625
2448 2648 28.9798
2449 2649 29.5557
2450 2650 29.7305
2451 2651 27.3468
2452 2652 29.9423
2453 2653 27.7845
2454 2654 27.2582
2455 2655 28.8883
2456 2656 26.7244
2457 2657 27.1451
2458 2658 29.5434
2459 2659 30.2433
2460 2660 29.3129
2461 2661 28.7602
2462 2662 28.4066
2463 2663 29.0685
2464 2664 28.6061
2465 2665 29.0501
2466 2666 30.5052
2467 2667 30.6998
2468 2668 30.8259
2469 2669 29.7453
2470 2670 28.158
2471 2671 28.1554
2472 2672 30.6781
2473 2673 29.7736
2474 2674 28.9334
2475 2675 27.8851
2476 2676 27.0576
2477 2677 27.5844
2478 2678 27.1213
2479 2679 26.6495
2480 2680 26.4609
2481 2681 26.8599
2482 2682 28.2943
2483 2683 29.0273
2484 2684 28.1428
2485 2685 27.8674
2486 2686 29.0808
2487 2687 27.8637
2488 2688 27.803
2489 2689 29.3511
2490 2690 27.676
2491 2691 27.4822
2492 2692 29.2653
2493 2693 27.6088
2494 2694 29.2682
2495 2695 29.1415
2496 2696 28.4759
2497 2697 27.7357
2498 2698 29.0138
2499 2699 28.9467
2500 2700 28.3844
2501 2701 26.0348
2502 2702 29.0892
2503 2703 26.9792
2504 2704 27.98
2505 2705 28.4197
2506 2706 29.2329
2507 2707 28.9499
2508 2708 29.0157
2509 2709 28.1987
2510 2710 27.6208
2511 2711 26.8542
2512 2712 25.7559
2513 2713 26.5137
2514 2714 26.7182
2515 2715 27.891
2516 2716 26.0546
2517 2717 27.3562
2518 2718 28.6267
2519 2719 28.704
2520 2720 27.7196
2521 2721 28.5129
2522 2722 25.4183
2523 2723 28.4409
2524 2724 27.5022
2525 2725 24.2227
2526 2726 27.0249
2527 2727 26.1849
2528 2728 25.7798
2529 2729 25.3934
2530 2730 26.4518
2531 2731 26.5763
2532 2732 26.1856
2533 2733 25.6334
2534 2734 27.6217
2535 2735 27.0417
2536 2736 29.57
2537 2737 27.7669
2538 2738 26.142
2539 2739 25.9809
2540 2740 25.816
2541 2741 27.2951
2542 2742 26.7355
2543 2743 25.99
2544 2744 27.3651
2545 2745 27.9358
2546 2746 27.2529
2547 2747 29.5921
2548 2748 28.538
2549 2749 28.8845
2550 2750 29.8589
2551 2751 27.3391
2552 2752 29.8113
2553 2753 28.9637
2554 2754 31.2906
2555 2755 31.2495
2556 2756 28.5373
2557 2757 29.4199
2558 2758 26.924
2559 2759 26.4967
2560 2760 26.7606
2561 2761 27.6897
2562 2762 26.412
2563 2763 25.9821
2564 2764 28.7396
2565 2765 28.2789
2566 2766 27.8804
2567 2767 27.3569
2568 2768 25.6277
2569 2769 26.2157
2570 2770 26.1583
2571 2771 27.1103
2572 2772 30.1509
2573 2773 26.4193
2574 2774 24.9848
2575 2775 26.4844
2576 2776 24.0584
2577 2777 27.0971
2578 2778 24.8853
2579 2779 24.7617
2580 2780 25.75
2581 2781 27.541
2582 2782 26.1221
2583 2783 25.566
2584 2784 24.1414
2585 2785 23.1779
2586 2786 25.9989
2587 2787 24.4998
2588 2788 23.9983
2589 2789 23.1013
2590 2790 24.9789
2591 2791 23.8077
2592 2792 24.8412
2593 2793 24.1372
2594 2794 26.1895
2595 2795 27.9348
2596 2796 24.283
2597 2797 27.3323
2598 2798 26.1189
2599 2799 27.1867
2600 2800 25.836
2601 2801 26.7386
2602 2802 26.0482
2603 2803 27.3486
2604 2804 26.0926
2605 2805 25.9002
2606 2806 27.762
2607 2807 26.9632
2608 2808 26.8252
2609 2809 26.0151
2610 2810 27.7822
2611 2811 27.1179
2612 2812 24.5909
2613 2813 29.3869
2614 2814 28.2035
2615 2815 28.4325
2616 2816 28.8736
2617 2817 28.9039
2618 2818 31.4158
2619 2819 29.5068
2620 2820 29.3734
2621 2821 31.6068
2622 2822 28.5235
2623 2823 30.5726
2624 2824 27.816
2625 2825 28.3824
2626 2826 28.6332
2627 2827 28.7926
2628 2828 27.2066
2629 2829 27.5899
2630 2830 28.9101
2631 2831 29.3128
2632 2832 28.4706
2633 2833 26.891
2634 2834 27.6608
2635 2835 27.6356
2636 2836 25.7432
2637 2837 27.0899
2638 2838 27.4027
2639 2839 25.449
2640 2840 26.6813
2641 2841 26.1144
2642 2842 23.7907
2643 2843 25.7036
2644 2844 24.9393
2645 2845 25.8062
2646 2846 29.4119
2647 2847 26.7957
2648 2848 25.4961
2649 2849 25.4675
2650 2850 25.7752
2651 2851 27.638
2652 2852 25.6648
2653 2853 25.5884
2654 2854 25.4494
2655 2855 26.0236
2656 2856 27.4919
2657 2857 26.7976
2658 2858 27.6358
2659 2859 25.2147
2660 2860 26.513
2661 2861 28.0743
2662 2862 26.874
2663 2863 25.002
2664 2864 27.3898
2665 2865 26.4727
2666 2866 28.5959
2667 2867 27.9709
2668 2868 26.2612
2669 2869 27.458
2670 2870 27.9499
2671 2871 26.7062
2672 2872 25.4952
2673 2873 25.5071
2674 2874 25.955
2675 2875 27.2749
2676 2876 25.9508
2677 2877 25.2951
2678 2878 24.5094
2679 2879 24.4232
2680 2880 26.4824
2681 2881 25.9705
2682 2882 25.3413
2683 2883 27.9145
2684 2884 29.3321
2685 2885 26.952
2686 2886 27.6091
2687 2887 26.0778
2688 2888 25.7398
2689 2889 25.597
2690 2890 27.2425
2691 2891 28.2438
2692 2892 25.7808
2693 2893 25.2267
2694 2894 26.2939
2695 2895 26.8778
2696 2896 27.3216
2697 2897 27.234
2698 2898 26.5024
2699 2899 29.7292
2700 2900 28.7462
2701 2901 28.0534
2702 2902 26.1383
2703 2903 28.44
2704 2904 27.9895
2705 2905 26.8062
2706 2906 28.2176
2707 2907 28.054
2708 2908 26.2435
2709 2909 27.3359
2710 2910 25.3064
2711 2911 26.1233
2712 2912 25.5535
2713 2913 28.5624
2714 2914 27.8771
2715 2915 26.0591
2716 2916 25.2939
2717 2917 26.8184
2718 2918 27.8703
2719 2919 26.6991
2720 2920 29.0108
2721 2921 26.5994
2722 2922 26.3764
2723 2923 23.5856
2724 2924 25.6381
2725 2925 24.8121
2726 2926 27.4368
2727 2927 25.9432
2728 2928 27.0964
2729 2929 26.906
2730 2930 25.1626
2731 2931 26.0057
2732 2932 25.2394
2733 2933 26.0127
2734 2934 26.1944
2735 2935 25.2289
2736 2936 25.6479
2737 2937 25.5816
2738 2938 25.8339
2739 2939 25.4967
2740 2940 25.9723
2741 2941 25.9723
2742 2942 24.4809
2743 2943 24.694
2744 2944 25.768
2745 2945 23.8764
2746 2946 26.5786
2747 2947 25.0166
2748 2948 24.7608
2749 2949 24.6738
2750 2950 24.0389
2751 2951 26.2462
2752 2952 24.7684
2753 2953 25.396
2754 2954 25.2543
2755 2955 25.313
2756 2956 25.7001
2757 2957 27.3842
2758 2958 25.1185
2759 2959 26.4787
2760 2960 27.9076
2761 2961 27.2279
2762 2962 26.5202
2763 2963 28.8184
2764 2964 26.1393
2765 2965 27.8178
2766 2966 28.4983
2767 2967 27.0413
2768 2968 27.4653
2769 2969 27.0014
2770 2970 26.9408
2771 2971 26.4639
2772 2972 26.4817
2773 2973 27.1432
2774 2974 26.1824
2775 2975 25.1187
2776 2976 26.1019
2777 2977 26.7025
2778 2978 26.3856
2779 2979 26.4009
2780 2980 26.9725
2781 2981 26.8967
2782 2982 27.0825
2783 2983 26.2325
2784 2984 26.9531
2785 2985 25.8093
2786 2986 25.6244
2787 2987 25.373
2788 2988 24.5342
2789 2989 26.3248
2790 2990 26.0214
2791 2991 26.8798
2792 2992 26.5819
2793 2993 26.432
2794 2994 24.7161
2795 2995 25.4711
2796 2996 25.5919
2797 2997 25.0808
2798 2998 24.6053
2799 2999 23.0086
2800 3000 23.4945
2801 3001 23.7957
2802 3002 26.3695
2803 3003 24.5482
2804 3004 24.6807
2805 3005 23.3605
2806 3006 24.0527
2807 3007 24.04
2808 3008 23.9459
2809 3009 24.2438
2810 3010 24.3781
2811 3011 24.9447
2812 3012 25.1059
2813 3013 24.8867
2814 3014 23.9188
2815 3015 25.2632
2816 3016 26.2711
2817 3017 25.7783
2818 3018 25.3368
2819 3019 27.4896
2820 3020 25.472
2821 3021 25.8902
2822 3022 25.6528
2823 3023 27.1875
2824 3024 26.3124
2825 3025 26.1132
2826 3026 24.3399
2827 3027 24.7284
2828 3028 26.6702
2829 3029 25.0654
2830 3030 26.3863
2831 3031 25.0373
2832 3032 24.9871
2833 3033 25.3974
2834 3034 27.4712
2835 3035 26.264
2836 3036 25.0582
2837 3037 25.9776
2838 3038 23.9816
2839 3039 24.3754
2840 3040 23.7799
2841 3041 24.4559
2842 3042 25.0944
2843 3043 23.6819
2844 3044 23.2292
2845 3045 23.1518
2846 3046 24.3654
2847 3047 25.5249
2848 3048 22.8678
2849 3049 24.8854
2850 3050 25.3167
2851 3051 24.7961
2852 3052 25.4347
2853 3053 24.9232
2854 3054 23.7892
2855 3055 25.1662
2856 3056 23.7508
2857 3057 25.2967
2858 3058 25.9687
2859 3059 26.9136
2860 3060 25.4164
2861 3061 23.9057
2862 3062 24.8879
2863 3063 25.4901
2864 3064 26.1045
2865 3065 25.8938
2866 3066 25.6443
2867 3067 23.5668
2868 3068 24.5401
2869 3069 23.7923
2870 3070 24.2041
2871 3071 24.2409
2872 3072 23.4067
2873 3073 24.3347
2874 3074 24.4661
2875 3075 23.7471
2876 3076 24.4184
2877 3077 25.179
2878 3078 24.9676
2879 3079 25.1515
2880 3080 22.9745
2881 3081 25.9242
2882 3082 23.6547
2883 3083 24.967
2884 3084 25.4195
2885 3085 25.6955
2886 3086 26.1588
2887 3087 25.2722
2888 3088 25.7961
2889 3089 25.8718
2890 3090 26.9252
2891 3091 26.8459
2892 3092 25.538
2893 3093 24.2961
2894 3094 25.8852
2895 3095 25.32
2896 3096 25.8967
2897 3097 26.5084
2898 3098 27.4578
2899 3099 25.2189
2900 3100 25.4761
2901 3101 25.0397
2902 3102 25.7657
2903 3103 24.9064
2904 3104 25.9828
2905 3105 26.2189
2906 3106 25.157
2907 3107 27.701
2908 3108 27.2462
2909 3109 26.5074
2910 3110 28.5267
2911 3111 27.7026
2912 3112 26.5906
2913 3113 26.428
2914 3114 28.0178
2915 3115 28.4439
2916 3116 27.4231
2917 3117 26.2489
2918 3118 27.441
2919 3119 27.7729
2920 3120 28.0328
2921 3121 27.3588
2922 3122 29.9668
2923 3123 29.3094
2924 3124 28.3424
2925 3125 28.2025
2926 3126 27.8327
2927 3127 27.4947
2928 3128 25.9265
2929 3129 27.7176
2930 3130 27.5607
2931 3131 27.9967
2932 3132 27.1224
2933 3133 25.7057
2934 3134 27.6456
2935 3135 28.1149
2936 3136 26.7649
2937 3137 25.8364
2938 3138 26.0089
2939 3139 28.3395
2940 3140 25.6782
2941 3141 23.6652
2942 3142 25.957
2943 3143 24.4443
2944 3144 24.0612
2945 3145 24.2057
2946 3146 25.1886
2947 3147 24.265
2948 3148 23.7581
2949 3149 25.2822
2950 3150 24.7535
2951 3151 25.4243
2952 3152 24.3649
2953 3153 24.7767
2954 3154 23.6927
2955 3155 26.435
2956 3156 25.7239
2957 3157 25.7326
2958 3158 26.3273
2959 3159 25.566
2960 3160 25.451
2961 3161 23.942
2962 3162 24.1733
2963 3163 25.4799
2964 3164 25.4609
2965 3165 23.8311
2966 3166 25.1867
2967 3167 24.2147
2968 3168 23.8797
2969 3169 23.7835
2970 3170 25.4484
2971 3171 25.2626
2972 3172 26.2077
2973 3173 25.6008
2974 3174 26.3603
2975 3175 24.1875
2976 3176 25.8179
2977 3177 27.1393
2978 3178 26.5679
2979 3179 26.9637
2980 3180 27.6858
2981 3181 25.4191
2982 3182 26.5792
2983 3183 26.9756
2984 3184 24.462
2985 3185 23.4575
2986 3186 24.7995
2987 3187 25.7412
2988 3188 27.5301
2989 3189 25.6142
2990 3190 25.3763
2991 3191 25.9016
2992 3192 25.4488
2993 3193 24.5226
2994 3194 24.3906
2995 3195 25.6944
2996 3196 25.7699
2997 3197 27.4289
2998 3198 25.6913
2999 3199 26.0191
3000 3200 24.7248
3001 3201 25.46
3002 3202 24.2718
3003 3203 25.7215
3004 3204 25.3412
3005 3205 26.0235
3006 3206 24.3833
3007 3207 24.5679
3008 3208 26.3186
3009 3209 24.546
3010 3210 26.0402
3011 3211 26.1702
3012 3212 24.5068
3013 3213 25.9263
3014 3214 24.7322
3015 3215 26.6459
3016 3216 26.8719
3017 3217 25.0589
3018 3218 27.1253
3019 3219 24.7183
3020 3220 25.0406
3021 3221 25.5305
3022 3222 25.1525
3023 3223 25.6719
3024 3224 25.23
3025 3225 25.7478
3026 3226 26.0589
3027 3227 25.7841
3028 3228 25.796
3029 3229 25.9202
3030 3230 25.7512
3031 3231 25.7139
3032 3232 23.8375
3033 3233 25.0013
3034 3234 25.6987
3035 3235 25.8885
3036 3236 24.9084
3037 3237 25.1486
3038 3238 25.6495
3039 3239 25.2092
3040 3240 25.561
3041 3241 25.7371
3042 3242 26.3765
3043 3243 23.3878
3044 3244 25.9921
3045 3245 24.6518
3046 3246 26.0493
3047 3247 24.926
3048 3248 22.2123
3049 3249 22.3095
3050 3250 23.7536
3051 3251 22.6074
3052 3252 23.0801
3053 3253 24.3289
3054 3254 23.7618
3055 3255 23.6554
3056 3256 22.7132
3057 3257 24.1544
3058 3258 22.4719
3059 3259 22.5685
3060 3260 23.1005
3061 3261 22.6241
3062 3262 24.2249
3063 3263 23.9226
3064 3264 26.3961
3065 3265 24.2557
3066 3266 24.4461
3067 3267 25.0054
3068 3268 24.298
3069 3269 25.9676
3070 3270 24.6685
3071 3271 25.0956
3072 3272 22.1018
3073 3273 23.6455
3074 3274 24.8543
3075 3275 23.6342
3076 3276 23.4875
3077 3277 24.0229
3078 3278 23.6806
3079 3279 26.0378
3080 3280 24.985
3081 3281 26.1876
3082 3282 25.1809
3083 3283 25.201
3084 3284 23.9979
3085 3285 25.7149
3086 3286 26.012
3087 3287 24.456
3088 3288 24.0375
3089 3289 24.0125
3090 3290 23.2162
3091 3291 25.1605
3092 3292 24.4444
3093 3293 23.7046
3094 3294 22.6114
3095 3295 23.0596
3096 3296 22.6863
3097 3297 23.4647
3098 3298 24.4363
3099 3299 23.3159
3100 3300 23.3818
3101 3301 23.5474
3102 3302 23.268
3103 3303 23.0367
3104 3304 24.0599
3105 3305 23.9828
3106 3306 23.3967
3107 3307 23.6051
3108 3308 24.8214
3109 3309 22.6488
3110 3310 22.2419
3111 3311 21.9149
3112 3312 22.6199
3113 3313 22.1558
3114 3314 23.1126
3115 3315 23.6171
3116 3316 23.7075
3117 3317 24.6615
3118 3318 22.6101
3119 3319 22.4856
3120 3320 21.9138
3121 3321 22.6817
3122 3322 23.3161
3123 3323 23.0399
3124 3324 22.9846
3125 3325 23.154
3126 3326 25.0309
3127 3327 24.9599
3128 3328 24.5218
3129 3329 23.8733
3130 3330 25.0895
3131 3331 24.086
3132 3332 24.526
3133 3333 25.0431
3134 3334 24.7054
3135 3335 24.2495
3136 3336 24.6516
3137 3337 25.7476
3138 3338 23.4309
3139 3339 24.1137
3140 3340 24.0622
3141 3341 22.3378
3142 3342 23.7433
3143 3343 24.476
3144 3344 26.0012
3145 3345 25.3096
3146 3346 24.7887
3147 3347 24.9614
3148 3348 24.8905
3149 3349 25.2933
3150 3350 25.8857
3151 3351 26.9596
3152 3352 26.7123
3153 3353 26.8209
3154 3354 25.9977
3155 3355 26.7584
3156 3356 26.7495
3157 3357 25.0957
3158 3358 24.076
3159 3359 24.1041
3160 3360 24.5175
3161 3361 24.5408
3162 3362 28.0948
3163 3363 28.2688
3164 3364 25.4548
3165 3365 25.8077
3166 3366 24.7117
3167 3367 26.9164
3168 3368 26.9435
3169 3369 25.3265
3170 3370 23.2307
3171 3371 23.5871
3172 3372 22.6775
3173 3373 23.6764
3174 3374 25.0969
3175 3375 23.6562
3176 3376 23.5479
3177 3377 24.6576
3178 3378 23.9044
3179 3379 24.2497
3180 3380 24.3072
3181 3381 26.0047
3182 3382 24.3304
3183 3383 24.4034
3184 3384 24.5748
3185 3385 23.3238
3186 3386 22.1263
3187 3387 22.7539
3188 3388 23.2017
3189 3389 22.2309
3190 3390 23.1622
3191 3391 22.5483
3192 3392 24.5393
3193 3393 24.1011
3194 3394 23.0409
3195 3395 24.2437
3196 3396 24.7218
3197 3397 24.1756
3198 3398 23.5487
3199 3399 22.5424
3200 3400 21.5785
3201 3401 21.5178
3202 3402 24.3861
3203 3403 23.6502
3204 3404 23.6489
3205 3405 21.4097
3206 3406 23.8885
3207 3407 24.3359
3208 3408 21.3436
3209 3409 22.8378
3210 3410 22.7027
3211 3411 22.0486
3212 3412 23.9214
3213 3413 24.1961
3214 3414 24.1746
3215 3415 26.4839
3216 3416 24.9845
3217 3417 25.0799
3218 3418 25.1332
3219 3419 26.1862
3220 3420 25.6382
3221 3421 26.4929
3222 3422 24.8486
3223 3423 23.7618
3224 3424 24.6346
3225 3425 23.4525
3226 3426 23.574
3227 3427 25.2907
3228 3428 24.2233
3229 3429 23.6294
3230 3430 23.2006
3231 3431 25.1532
3232 3432 25.8907
3233 3433 25.2001
3234 3434 24.8304
3235 3435 24.5558
3236 3436 25.939
3237 3437 25.1612
3238 3438 24.5642
3239 3439 25.6808
3240 3440 25.4731
3241 3441 25.4038
3242 3442 23.8171
3243 3443 23.9731
3244 3444 24.4392
3245 3445 22.0497
3246 3446 23.6295
3247 3447 26.2075
3248 3448 23.4951
3249 3449 25.102
3250 3450 26.1375
3251 3451 26.0101
3252 3452 25.2448
3253 3453 24.2994
3254 3454 24.7914
3255 3455 24.7253
3256 3456 25.235
3257 3457 25.533
3258 3458 26.2805
3259 3459 24.3869
3260 3460 24.0185
3261 3461 24.7462
3262 3462 23.5637
3263 3463 26.3724
3264 3464 25.2856
3265 3465 26.0265
3266 3466 25.4966
3267 3467 25.8405
3268 3468 26.5274
3269 3469 25.9466
3270 3470 24.3262
3271 3471 25.0269
3272 3472 25.0948
3273 3473 25.9316
3274 3474 26.9622
3275 3475 27.2389
3276 3476 25.6285
3277 3477 27.2162
3278 3478 25.498
3279 3479 25.0321
3280 3480 25.7253
3281 3481 25.0059
3282 3482 26.6588
3283 3483 24.3061
3284 3484 26.0623
3285 3485 25.8805
3286 3486 28.0365
3287 3487 28.6602
3288 3488 26.1125
3289 3489 26.183
3290 3490 28.1631
3291 3491 25.4089
3292 3492 25.4654
3293 3493 26.1426
3294 3494 24.9268
3295 3495 25.8927
3296 3496 27.6559
3297 3497 27.0069
3298 3498 26.6819
3299 3499 26.1618
3300 3500 27.0587
3301 3501 24.5342
3302 3502 26.8514
3303 3503 28.8012
3304 3504 28.8659
3305 3505 26.696
3306 3506 25.5922
3307 3507 25.4051
3308 3508 25.4763
3309 3509 26.3313
3310 3510 26.1237
3311 3511 26.1567
3312 3512 26.0347
3313 3513 25.1075
3314 3514 25.6441
3315 3515 25.2547
3316 3516 24.3743
3317 3517 26.284
3318 3518 26.5004
3319 3519 26.3432
3320 3520 25.6785
3321 3521 25.563
3322 3522 26.1331
3323 3523 25.7268
3324 3524 25.3979
3325 3525 24.8057
3326 3526 26.3381
3327 3527 24.6187
3328 3528 26.3775
3329 3529 25.6949
3330 3530 23.987
3331 3531 25.8663
3332 3532 25.0856
3333 3533 23.0396
3334 3534 26.993
3335 3535 25.7589
3336 3536 27.4395
3337 3537 26.2414
3338 3538 26.2145
3339 3539 25.4524
3340 3540 26.0187
3341 3541 25.7388
3342 3542 26.9385
3343 3543 27.8629
3344 3544 25.0819
3345 3545 26.9717
3346 3546 26.3232
3347 3547 26.8264
3348 3548 26.5768
3349 3549 25.434
3350 3550 24.5071
3351 3551 24.9767
3352 3552 24.0625
3353 3553 24.8717
3354 3554 24.5518
3355 3555 24.4316
3356 3556 25.4295
3357 3557 22.9366
3358 3558 25.2736
3359 3559 24.7715
3360 3560 23.3664
3361 3561 24.3485
3362 3562 24.9216
3363 3563 27.5713
3364 3564 24.4677
3365 3565 26.7689
3366 3566 25.4836
3367 3567 22.6633
3368 3568 25.8059
3369 3569 25.716
3370 3570 25.4526
3371 3571 25.5845
3372 3572 25.3841
3373 3573 25.5248
3374 3574 24.7143
3375 3575 24.7007
3376 3576 24.8912
3377 3577 25.2042
3378 3578 25.9248
3379 3579 24.5889
3380 3580 25.5423
3381 3581 24.4084
3382 3582 26.3957
3383 3583 25.8925
3384 3584 25.3127
3385 3585 27.3245
3386 3586 26.2932
3387 3587 26.1716
3388 3588 25.4756
3389 3589 24.1428
3390 3590 24.6476
3391 3591 25.8776
3392 3592 24.6018
3393 3593 25.9541
3394 3594 25.0728
3395 3595 27.1622
3396 3596 25.5641
3397 3597 25.9043
3398 3598 28.667
3399 3599 26.2988
3400 3600 26.3073
3401 3601 26.6064
3402 3602 26.6067
3403 3603 24.3562
3404 3604 26.0146
3405 3605 25.5961
3406 3606 25.0674
3407 3607 25.6621
3408 3608 23.7132
3409 3609 25.1061
3410 3610 25.3987
3411 3611 26.0784
3412 3612 25.0025
3413 3613 27.0082
3414 3614 24.9201
3415 3615 24.2219
3416 3616 25.3164
3417 3617 26.2938
3418 3618 25.185
3419 3619 25.8568
3420 3620 26.3502
3421 3621 26.4363
3422 3622 25.8233
3423 3623 26.8546
3424 3624 26.3643
3425 3625 26.8455
3426 3626 26.1529
3427 3627 27.0407
3428 3628 26.4219
3429 3629 26.4599
3430 3630 26.1304
3431 3631 23.8029
3432 3632 23.8461
3433 3633 24.6128
3434 3634 26.2902
3435 3635 25.8369
3436 3636 25.3069
3437 3637 25.8881
3438 3638 27.4753
3439 3639 25.8307
3440 3640 25.1543
3441 3641 24.3276
3442 3642 24.0018
3443 3643 24.6837
3444 3644 27.1865
3445 3645 26.9981
3446 3646 25.4371
3447 3647 25.2783
3448 3648 26.0225
3449 3649 26.298
3450 3650 25.1986
3451 3651 26.0735
3452 3652 23.8206
3453 3653 25.3378
3454 3654 25.1014
3455 3655 26.2383
3456 3656 25.8514
3457 3657 23.7366
3458 3658 24.8475
3459 3659 24.9375
3460 3660 25.6622
3461 3661 23.4937
3462 3662 23.7608
3463 3663 25.8439
3464 3664 25.0285
3465 3665 27.3489
3466 3666 24.0991
3467 3667 26.5264
3468 3668 26.922
3469 3669 26.2909
3470 3670 28.4196
3471 3671 27.2859
3472 3672 26.8171
3473 3673 27.2657
3474 3674 26.8553
3475 3675 27.3697
3476 3676 27.0257
3477 3677 25.379
3478 3678 27.0464
3479 3679 26.0239
3480 3680 25.9021
3481 3681 25.6738
3482 3682 25.2562
3483 3683 26.0243
3484 3684 25.7975
3485 3685 25.172
3486 3686 25.8055
3487 3687 26.3086
3488 3688 25.8145
3489 3689 25.8574
3490 3690 25.8296
3491 3691 24.4339
3492 3692 27.4337
3493 3693 27.3416
3494 3694 27.0374
3495 3695 25.8334
3496 3696 25.4959
3497 3697 25.2125
3498 3698 27.2079
3499 3699 26.0612
3500 3700 27.264
3501 3701 26.9957
3502 3702 27.0728
3503 3703 26.05
3504 3704 24.4557
3505 3705 24.1657
3506 3706 25.4037
3507 3707 24.4145
3508 3708 25.6015
3509 3709 27.0002
3510 3710 27.6463
3511 3711 26.0557
3512 3712 25.4334
3513 3713 27.6773
3514 3714 26.256
3515 3715 25.5009
3516 3716 25.2589
3517 3717 26.2851
3518 3718 27.648
3519 3719 24.785
3520 3720 25.1121
3521 3721 23.7296
3522 3722 26.4252
3523 3723 23.5295
3524 3724 25.2403
3525 3725 25.4031
3526 3726 23.5657
3527 3727 22.9388
3528 3728 24.3596
3529 3729 23.3996
3530 3730 24.2756
3531 3731 24.4653
3532 3732 24.6998
3533 3733 26.1598
3534 3734 25.3922
3535 3735 27.6448
3536 3736 26.7891
3537 3737 27.6616
3538 3738 25.8696
3539 3739 28.176
3540 3740 25.9669
3541 3741 26.8512
3542 3742 26.4791
3543 3743 27.8814
3544 3744 26.828
3545 3745 26.5082
3546 3746 26.5526
3547 3747 27.5066
3548 3748 27.7242
3549 3749 28.0744
3550 3750 24.7628
3551 3751 27.1322
3552 3752 28.2937
3553 3753 27.2851
3554 3754 27.7684
3555 3755 27.9787
3556 3756 29.3706
3557 3757 29.1593
3558 3758 29.5808
3559 3759 28.5666
3560 3760 27.4281
3561 3761 28.9799
3562 3762 29.3545
3563 3763 29.3381
3564 3764 30.0955
3565 3765 30.2765
3566 3766 28.7263
3567 3767 29.1685
3568 3768 27.5141
3569 3769 27.3423
3570 3770 27.4228
3571 3771 26.5706
3572 3772 26.0547
3573 3773 25.6134
3574 3774 26.6136
3575 3775 25.3653
3576 3776 27.6656
3577 3777 28.4567
3578 3778 26.3755
3579 3779 28.4536
3580 3780 26.5486
3581 3781 27.0257
3582 3782 28.6281
3583 3783 30.415
3584 3784 29.3386
3585 3785 27.8995
3586 3786 30.0612
3587 3787 28.2854
3588 3788 28.7887
3589 3789 29.2887
3590 3790 29.2858
3591 3791 28.5547
3592 3792 28.0954
3593 3793 28.716
3594 3794 29.48
3595 3795 31.1703
3596 3796 28.4018
3597 3797 27.1175
3598 3798 30.2418
3599 3799 29.8928
3600 3800 29.5688
3601 3801 28.2821
3602 3802 27.7594
3603 3803 27.2061
3604 3804 29.0952
3605 3805 27.0714
3606 3806 29.9883
3607 3807 27.3139
3608 3808 28.2406
3609 3809 28.928
3610 3810 29.3114
3611 3811 29.5576
3612 3812 29.0797
3613 3813 26.9543
3614 3814 29.6192
3615 3815 29.8405
3616 3816 30.4894
3617 3817 27.7152
3618 3818 30.2869
3619 3819 30.6871
3620 3820 30.3141
3621 3821 27.5985
3622 3822 29.5419
3623 3823 27.296
3624 3824 28.1303
3625 3825 29.7251
3626 3826 28.046
3627 3827 26.4957
3628 3828 29.5525
3629 3829 26.4685
3630 3830 26.7229
3631 3831 24.6344
3632 3832 24.8713
3633 3833 27.5692
3634 3834 27.0017
3635 3835 25.4818
3636 3836 24.8113
3637 3837 24.2902
3638 3838 25.9748
3639 3839 26.0448
3640 3840 28.1095
3641 3841 27.4803
3642 3842 28.5854
3643 3843 29.2213
3644 3844 29.4005
3645 3845 26.9128
3646 3846 26.8689
3647 3847 28.9441
3648 3848 28.6727
3649 3849 27.0822
3650 3850 28.7805
3651 3851 28.7276
3652 3852 28.6442
3653 3853 27.0381
3654 3854 27.2253
3655 3855 26.2157
3656 3856 27.4171
3657 3857 27.0058
3658 3858 26.8865
3659 3859 26.7481
3660 3860 27.2349
3661 3861 27.5555
3662 3862 28.625
3663 3863 27.7099
3664 3864 26.5701
3665 3865 26.9569
3666 3866 26.0863
3667 3867 26.7342
3668 3868 26.3173
3669 3869 27.4014
3670 3870 28.9462
3671 3871 27.4813
3672 3872 28.6054
3673 3873 27.9692
3674 3874 30.968
3675 3875 29.6555
3676 3876 27.2116
3677 3877 29.5726
3678 3878 31.3306
3679 3879 30.5964
3680 3880 27.9637
3681 3881 31.3184
3682 3882 28.1697
3683 3883 27.1392
3684 3884 27.1423
3685 3885 26.7287
3686 3886 27.7922
3687 3887 28.9901
3688 3888 27.6005
3689 3889 28.1382
3690 3890 27.4933
3691 3891 29.0404
3692 3892 29.4008
3693 3893 27.1633
3694 3894 30.1466
3695 3895 30.3971
3696 3896 30.2646
3697 3897 29.514
3698 3898 31.4749
3699 3899 29.3965
3700 3900 29.5595
3701 3901 28.9515
3702 3902 28.3901
3703 3903 29.1345
3704 3904 28.149
3705 3905 27.8556
3706 3906 27.5851
3707 3907 26.867
3708 3908 26.4657
3709 3909 27.2961
3710 3910 27.8532
3711 3911 27.8383
3712 3912 29.4641
3713 3913 28.8012
3714 3914 29.4304
3715 3915 30.3712
3716 3916 29.754
3717 3917 29.5595
3718 3918 29.2362
3719 3919 29.7246
3720 3920 28.2643
3721 3921 27.6288
3722 3922 30.1347
3723 3923 29.6591
3724 3924 30.325
3725 3925 29.4972
3726 3926 29.7626
3727 3927 29.292
3728 3928 27.6679
3729 3929 26.3854
3730 3930 25.7928
3731 3931 27.9654
3732 3932 27.0484
3733 3933 28.184
3734 3934 30.1095
3735 3935 30.9455
3736 3936 28.8726
3737 3937 28.7198
3738 3938 30.1348
3739 3939 28.9218
3740 3940 28.2462
3741 3941 29.1832
3742 3942 29.9201
3743 3943 29.4401
3744 3944 27.6593
3745 3945 26.4066
3746 3946 27.8638
3747 3947 28.3696
3748 3948 26.7144
3749 3949 26.1826
3750 3950 27.5231
3751 3951 26.162
3752 3952 27.7162
3753 3953 31.0979
3754 3954 28.7656
3755 3955 29.4888
3756 3956 27.8878
3757 3957 28.468
3758 3958 26.4657
3759 3959 26.3541
3760 3960 28.5279
3761 3961 28.6182
3762 3962 27.6867
3763 3963 26.557
3764 3964 27.1663
3765 3965 28.2314
3766 3966 27.4013
3767 3967 28.3989
3768 3968 30.109
3769 3969 27.6749
3770 3970 28.2849
3771 3971 30.2762
3772 3972 28.0782
3773 3973 30.1352
3774 3974 29.5762
3775 3975 28.2971
3776 3976 27.4584
3777 3977 28.9194
3778 3978 29.2732
3779 3979 28.8438
3780 3980 28.0242
3781 3981 27.725
3782 3982 27.8579
3783 3983 29.171
3784 3984 25.8109
3785 3985 29.732
3786 3986 27.1637
3787 3987 27.2855
3788 3988 28.1804
3789 3989 27.2469
3790 3990 29.1731
3791 3991 30.3545
3792 3992 27.1426
3793 3993 28.1367
3794 3994 28.1862
3795 3995 26.0236
3796 3996 26.0455
3797 3997 27.6633
3798 3998 27.1315
3799 3999 26.8386
3800 4000 27.5181
3801 4001 27.0746
3802 4002 25.1892
3803 4003 28.0197
3804 4004 26.3206
3805 4005 25.0559
3806 4006 28.1485
3807 4007 26.8275
3808 4008 24.6246
3809 4009 23.7447
3810 4010 26.4179
3811 4011 27.2352
3812 4012 26.5661
3813 4013 27.0496
3814 4014 26.5442
3815 4015 26.2653
3816 4016 25.3546
3817 4017 26.6327
3818 4018 28.1917
3819 4019 26.5396
3820 4020 26.7249
3821 4021 27.069
3822 4022 26.3568
3823 4023 28.4289
3824 4024 27.8321
3825 4025 25.4387
3826 4026 26.7209
3827 4027 26.5148
3828 4028 28.5621
3829 4029 29.338
3830 4030 29.7543
3831 4031 27.9681
3832 4032 26.525
3833 4033 25.8986
3834 4034 26.944
3835 4035 26.0266
3836 4036 27.0443
3837 4037 27.3805
3838 4038 27.7614
3839 4039 25.9161
3840 4040 26.9872
3841 4041 28.6732
3842 4042 28.667
3843 4043 28.7883
3844 4044 28.2738
3845 4045 28.2255
3846 4046 29.7763
3847 4047 30.0015
3848 4048 28.4501
3849 4049 28.6382
3850 4050 29.2668
3851 4051 28.2438
3852 4052 28.8237
3853 4053 31.9493
3854 4054 31.1064
3855 4055 28.9076
3856 4056 29.8507
3857 4057 29.0596
3858 4058 29.2344
3859 4059 29.3035
3860 4060 29.155
3861 4061 29.0483
3862 4062 29.6267
3863 4063 32.5558
3864 4064 28.4033
3865 4065 28.4112
3866 4066 28.6602
3867 4067 31.7725
3868 4068 29.619
3869 4069 28.8021
3870 4070 29.969
3871 4071 31.9953
3872 4072 30.1146
3873 4073 27.3264
3874 4074 30.2616
3875 4075 30.3747
3876 4076 28.6178
3877 4077 29.0915
3878 4078 28.3863
3879 4079 28.4889
3880 4080 29.6001
3881 4081 28.7148
3882 4082 28.56
3883 4083 27.948
3884 4084 28.2642
3885 4085 26.2897
3886 4086 27.2219
3887 4087 28.7388
3888 4088 27.982
3889 4089 30.4843
3890 4090 29.3251
3891 4091 30.2264
3892 4092 29.0219
3893 4093 28.0289
3894 4094 26.8653
3895 4095 28.0362
3896 4096 28.197
3897 4097 28.9063
3898 4098 28.9031
3899 4099 26.1422
3900 4100 28.9616
3901 4101 27.8759
3902 4102 29.0128
3903 4103 28.4468
3904 4104 28.0544
3905 4105 29.5114
3906 4106 30.3094
3907 4107 30.0352
3908 4108 29.845
3909 4109 28.9877
3910 4110 27.8098
3911 4111 29.2386
3912 4112 23.7527
3913 4113 26.4027
3914 4114 28.4609
3915 4115 29.183
3916 4116 29.8873
3917 4117 28.9209
3918 4118 30.404
3919 4119 28.3838
3920 4120 29.2339
3921 4121 27.0744
3922 4122 28.7383
3923 4123 29.2681
3924 4124 27.5677
3925 4125 28.1358
3926 4126 29.422
3927 4127 28.8592
3928 4128 28.5209
3929 4129 27.5535
3930 4130 29.1606
3931 4131 30.4738
3932 4132 30.0704
3933 4133 29.7719
3934 4134 28.9521
3935 4135 28.4895
3936 4136 28.3606
3937 4137 28.4734
3938 4138 30.746
3939 4139 30.5082
3940 4140 29.7594
3941 4141 29.3939
3942 4142 31.5137
3943 4143 29.3877
3944 4144 28.9112
3945 4145 27.7079
3946 4146 27.8484
3947 4147 27.4664
3948 4148 26.8077
3949 4149 27.2832
3950 4150 29.0578
3951 4151 28.5492
3952 4152 28.4228
3953 4153 28.4705
3954 4154 27.8101
3955 4155 28.7268
3956 4156 27.024
3957 4157 26.3154
3958 4158 27.6806
3959 4159 27.7357
3960 4160 27.5131
3961 4161 29.7846
3962 4162 29.0004
3963 4163 28.6944
3964 4164 28.3579
3965 4165 30.1626
3966 4166 28.118
3967 4167 27.0062
3968 4168 28.0769
3969 4169 27.8015
3970 4170 28.2682
3971 4171 28.7877
3972 4172 27.6365
3973 4173 27.7546
3974 4174 28.9585
3975 4175 29.2373
3976 4176 28.3905
3977 4177 28.8715
3978 4178 29.0452
3979 4179 25.8627
3980 4180 26.1362
3981 4181 27.45
3982 4182 27.0801
3983 4183 26.1402
3984 4184 27.9326
3985 4185 28.5602
3986 4186 28.7082
3987 4187 28.5651
3988 4188 29.4661
3989 4189 28.0281
3990 4190 27.7729
3991 4191 25.0191
3992 4192 27.5044
3993 4193 28.205
3994 4194 28.526
3995 4195 28.3875
3996 4196 27.8055
3997 4197 27.9336
3998 4198 29.2172
3999 4199 27.2662
4000 4200 27.8596
4001 4201 28.5513
4002 4202 30.0047
4003 4203 28.2986
4004 4204 26.9365
4005 4205 29.0592
4006 4206 27.7637
4007 4207 28.7848
4008 4208 29.7565
4009 4209 28.8366
4010 4210 29.1678
4011 4211 30.0137
4012 4212 31.8985
4013 4213 29.0528
4014 4214 31.0409
4015 4215 30.2738
4016 4216 28.165
4017 4217 30.2179
4018 4218 29.9344
4019 4219 30.247
4020 4220 30.1415
4021 4221 31.1171
4022 4222 31.555
4023 4223 31.6525
4024 4224 31.9145
4025 4225 30.9085
4026 4226 27.7117
4027 4227 28.5642
4028 4228 30.1148
4029 4229 28.419
4030 4230 30.4195
4031 4231 31.8969
4032 4232 29.0644
4033 4233 28.289
4034 4234 31.6724
4035 4235 31.4151
4036 4236 29.9048
4037 4237 33.4763
4038 4238 30.2564
4039 4239 30.7123
4040 4240 30.0809
4041 4241 28.5592
4042 4242 26.1663
4043 4243 25.9381
4044 4244 28.9259
4045 4245 28.6134
4046 4246 27.5733
4047 4247 29.4922
4048 4248 31.1671
4049 4249 30.0874
4050 4250 30.0503
4051 4251 30.2457
4052 4252 30.5426
4053 4253 30.8449
4054 4254 28.6985
4055 4255 28.4945
4056 4256 31.579
4057 4257 29.7258
4058 4258 29.6036
4059 4259 32.0826
4060 4260 31.2827
4061 4261 31.5215
4062 4262 29.1933
4063 4263 31.5245
4064 4264 31.8586
4065 4265 31.6757
4066 4266 30.4541
4067 4267 29.6265
4068 4268 29.699
4069 4269 30.0576
4070 4270 30.79
4071 4271 29.7185
4072 4272 30.0363
4073 4273 29.6956
4074 4274 29.6852
4075 4275 30.7677
4076 4276 30.8486
4077 4277 29.8499
4078 4278 28.2068
4079 4279 30.6927
4080 4280 30.684
4081 4281 29.7837
4082 4282 29.8102
4083 4283 30.9898
4084 4284 31.1299
4085 4285 32.4622
4086 4286 31.3161
4087 4287 32.0445
4088 4288 29.8251
4089 4289 26.8132
4090 4290 29.7864
4091 4291 30.7058
4092 4292 28.4071
4093 4293 29.4048
4094 4294 29.1767
4095 4295 27.4208
4096 4296 27.3621
4097 4297 27.1994
4098 4298 27.6526
4099 4299 26.8209
4100 4300 24.9848
4101 4301 25.5868
4102 4302 25.4367
4103 4303 24.8441
4104 4304 24.7885
4105 4305 24.4476
4106 4306 24.4794
4107 4307 25.0707
4108 4308 24.856
4109 4309 24.066
4110 4310 25.7153
4111 4311 26.2377
4112 4312 27.8399
4113 4313 26.6091
4114 4314 26.0644
4115 4315 27.3979
4116 4316 27.8941
4117 4317 27.6747
4118 4318 28.3841
4119 4319 27.5449
4120 4320 27.337
4121 4321 28.0575
4122 4322 29.6452
4123 4323 27.8667
4124 4324 25.8346
4125 4325 26.439
4126 4326 28.111
4127 4327 27.9268
4128 4328 28.4861
4129 4329 27.4263
4130 4330 26.2165
4131 4331 26.5807
4132 4332 26.5911
4133 4333 26.9345
4134 4334 25.4589
4135 4335 24.9859
4136 4336 27.3095
4137 4337 26.9622
4138 4338 27.1991
4139 4339 27.8312
4140 4340 28.5921
4141 4341 26.6322
4142 4342 27.5262
4143 4343 27.5466
4144 4344 25.7488
4145 4345 27.9337
4146 4346 26.8006
4147 4347 26.3689
4148 4348 28.688
4149 4349 28.374
4150 4350 28.952
4151 4351 27.5768
4152 4352 27.5331
4153 4353 28.1896
4154 4354 28.4784
4155 4355 27.2874
4156 4356 29.3124
4157 4357 27.2325
4158 4358 27.4927
4159 4359 28.5235
4160 4360 27.3834
4161 4361 29.6327
4162 4362 29.8524
4163 4363 30.5153
4164 4364 31.0141
4165 4365 29.9972
4166 4366 29.3599
4167 4367 29.0904
4168 4368 28.6331
4169 4369 28.9606
4170 4370 27.3409
4171 4371 28.3446
4172 4372 28.8839
4173 4373 28.445
4174 4374 27.969
4175 4375 28.4033
4176 4376 28.4543
4177 4377 29.1666
4178 4378 30.3905
4179 4379 29.1508
4180 4380 26.6188
4181 4381 26.5467
4182 4382 26.4499
4183 4383 28.106
4184 4384 27.4224
4185 4385 29.4088
4186 4386 27.0767
4187 4387 26.4623
4188 4388 28.2957
4189 4389 29.6766
4190 4390 28.9758
4191 4391 28.948
4192 4392 28.6448
4193 4393 30.5398
4194 4394 30.2834
4195 4395 29.2823
4196 4396 30.5993
4197 4397 29.8575
4198 4398 30.0029
4199 4399 28.6654
4200 4400 29.9415
4201 4401 31.0006
4202 4402 27.7283
4203 4403 30.3371
4204 4404 28.6393
4205 4405 29.2904
4206 4406 29.7904
4207 4407 28.7381
4208 4408 30.3306
4209 4409 28.6679
4210 4410 30.7684
4211 4411 29.0642
4212 4412 29.991
4213 4413 30.3532
4214 4414 32.5169
4215 4415 30.8375
4216 4416 27.8021
4217 4417 29.2902
4218 4418 30.0901
4219 4419 32.7327
4220 4420 31.4842
4221 4421 28.9341
4222 4422 30.6957
4223 4423 28.6824
4224 4424 30.1434
4225 4425 29.4976
4226 4426 30.1939
4227 4427 30.2561
4228 4428 30.7064
4229 4429 30.3124
4230 4430 31.6451
4231 4431 30.1956
4232 4432 27.7331
4233 4433 29.4052
4234 4434 28.6036
4235 4435 30.5079
4236 4436 30.4027
4237 4437 28.8056
4238 4438 30.3871
4239 4439 30.4486
4240 4440 29.6333
4241 4441 30.7428
4242 4442 27.5073
4243 4443 29.0662
4244 4444 29.5559
4245 4445 27.8394
4246 4446 28.3545
4247 4447 29.9602
4248 4448 29.0498
4249 4449 29.0518
4250 4450 29.2269
4251 4451 29.1779
4252 4452 28.789
4253 4453 27.5435
4254 4454 28.1956
4255 4455 28.9826
4256 4456 29.5431
4257 4457 30.3097
4258 4458 31.8975
4259 4459 31.9735
4260 4460 29.3098
4261 4461 29.0714
4262 4462 29.7391
4263 4463 29.9725
4264 4464 29.9664
4265 4465 29.6966
4266 4466 30.2944
4267 4467 30.6832
4268 4468 29.5527
4269 4469 29.9603
4270 4470 26.293
4271 4471 27.2877
4272 4472 29.1571
4273 4473 30.2366
4274 4474 28.6601
4275 4475 28.0297
4276 4476 29.355
4277 4477 28.8647
4278 4478 28.5378
4279 4479 29.2043
4280 4480 30.1873
4281 4481 31.2638
4282 4482 31.9406
4283 4483 29.6933
4284 4484 29.396
4285 4485 29.6365
4286 4486 29.3226
4287 4487 29.7026
4288 4488 29.2378
4289 4489 30.2152
4290 4490 31.4403
4291 4491 31.5073
4292 4492 32.806
4293 4493 31.7744
4294 4494 29.8881
4295 4495 29.245
4296 4496 29.8078
4297 4497 29.9627
4298 4498 27.6553
4299 4499 28.9926
4300 4500 32.8258
4301 4501 31.4726
4302 4502 28.2896
4303 4503 32.1628
4304 4504 30.1319
4305 4505 28.8398
4306 4506 30.2387
4307 4507 32.202
4308 4508 29.4236
4309 4509 29.9083
4310 4510 30.4076
4311 4511 31.9547
4312 4512 27.0989
4313 4513 27.6446
4314 4514 26.6402
4315 4515 28.71
4316 4516 29.4058
4317 4517 26.974
4318 4518 29.3719
4319 4519 29.4487
4320 4520 29.3016
4321 4521 28.378
4322 4522 30.2872
4323 4523 29.9636
4324 4524 29.5453
4325 4525 28.9126
4326 4526 29.5257
4327 4527 29.345
4328 4528 30.0296
4329 4529 29.4917
4330 4530 29.8967
4331 4531 28.2855
4332 4532 27.8146
4333 4533 29.5558
4334 4534 28.6304
4335 4535 27.2271
4336 4536 26.4694
4337 4537 27.9833
4338 4538 27.85
4339 4539 30.0658
4340 4540 27.9656
4341 4541 28.3554
4342 4542 29.0951
4343 4543 29.1877
4344 4544 28.5654
4345 4545 28.1216
4346 4546 29.3515
4347 4547 26.9916
4348 4548 27.7337
4349 4549 28.4129
4350 4550 26.3389
4351 4551 28.0435
4352 4552 27.533
4353 4553 29.487
4354 4554 29.4698
4355 4555 29.1484
4356 4556 27.2853
4357 4557 26.5809
4358 4558 29.0003
4359 4559 29.8828
4360 4560 29.7614
4361 4561 31.5063
4362 4562 30.11
4363 4563 28.4384
4364 4564 29.8212
4365 4565 29.4092
4366 4566 29.2841
4367 4567 29.7058
4368 4568 29.777
4369 4569 28.9483
4370 4570 29.1805
4371 4571 27.9764
4372 4572 29.1692
4373 4573 30.0362
4374 4574 30.808
4375 4575 28.3653
4376 4576 29.1198
4377 4577 30.2019
4378 4578 27.3852
4379 4579 28.7824
4380 4580 28.9285
4381 4581 30.3276
4382 4582 27.7214
4383 4583 29.0185
4384 4584 31.5284
4385 4585 32.2899
4386 4586 27.7611
4387 4587 29.8086
4388 4588 28.1056
4389 4589 29.7464
4390 4590 27.6507
4391 4591 27.6126
4392 4592 27.3847
4393 4593 28.1261
4394 4594 28.6745
4395 4595 30.9353
4396 4596 30.9142
4397 4597 31.3889
4398 4598 32.995
4399 4599 30.8051
4400 4600 29.9894
4401 4601 31.5448
4402 4602 28.9673
4403 4603 31.2696
4404 4604 29.3173
4405 4605 30.1353
4406 4606 27.2835
4407 4607 29.3231
4408 4608 29.8981
4409 4609 29.3893
4410 4610 27.6769
4411 4611 27.8079
4412 4612 29.4178
4413 4613 28.8943
4414 4614 30.2644
4415 4615 28.3786
4416 4616 31.0458
4417 4617 29.0563
4418 4618 30.6031
4419 4619 29.0115
4420 4620 28.7028
4421 4621 27.7452
4422 4622 30.6479
4423 4623 28.6051
4424 4624 28.8808
4425 4625 28.1945
4426 4626 28.5705
4427 4627 29.1001
4428 4628 30.2735
4429 4629 31.8413
4430 4630 29.2378
4431 4631 30.0677
4432 4632 28.8707
4433 4633 30.3103
4434 4634 31.7988
4435 4635 32.1555
4436 4636 30.0298
4437 4637 27.665
4438 4638 29.1953
4439 4639 29.0552
4440 4640 31.5614
4441 4641 27.5909
4442 4642 31.1628
4443 4643 30.3172
4444 4644 28.3715
4445 4645 27.5841
4446 4646 28.802
4447 4647 29.871
4448 4648 27.3796
4449 4649 28.7718
4450 4650 28.6019
4451 4651 28.0873
4452 4652 26.6312
4453 4653 27.4858
4454 4654 27.7957
4455 4655 26.679
4456 4656 27.9466
4457 4657 28.9543
4458 4658 29.2138
4459 4659 29.2821
4460 4660 26.9266
4461 4661 28.1025
4462 4662 29.7552
4463 4663 27.0948
4464 4664 27.2708
4465 4665 27.7249
4466 4666 28.3867
4467 4667 29.33
4468 4668 27.5945
4469 4669 29.6608
4470 4670 30.1726
4471 4671 28.7624
4472 4672 27.6246
4473 4673 30.1192
4474 4674 29.8841
4475 4675 28.4798
4476 4676 31.7839
4477 4677 30.2848
4478 4678 28.691
4479 4679 29.0429
4480 4680 27.2509
4481 4681 26.8067
4482 4682 28.3736
4483 4683 29.4591
4484 4684 27.7374
4485 4685 28.0443
4486 4686 28.5601
4487 4687 29.619
4488 4688 28.4361
4489 4689 28.849
4490 4690 29.46
4491 4691 27.3732
4492 4692 25.3168
4493 4693 31.4463
4494 4694 32.369
4495 4695 30.3742
4496 4696 32.923
4497 4697 31.5036
4498 4698 30.5783
4499 4699 30.4484
4500 4700 30.8373
4501 4701 30.1928
4502 4702 30.4632
4503 4703 30.2937
4504 4704 29.0604
4505 4705 30.5428
4506 4706 31.0212
4507 4707 31.3152
4508 4708 29.3403
4509 4709 30.5093
4510 4710 30.5132
4511 4711 31.3326
4512 4712 30.2069
4513 4713 31.6965
4514 4714 31.7299
4515 4715 30.5514
4516 4716 34.5867
4517 4717 31.3608
4518 4718 31.0523
4519 4719 31.4423
4520 4720 30.2526
4521 4721 32.8103
4522 4722 30.1946
4523 4723 29.794
4524 4724 29.4257
4525 4725 30.2375
4526 4726 31.6608
4527 4727 32.009
4528 4728 32.6045
4529 4729 30.5647
4530 4730 32.1865
4531 4731 30.381
4532 4732 31.652
4533 4733 32.0936
4534 4734 29.8981
4535 4735 31.592
4536 4736 30.4621
4537 4737 29.2654
4538 4738 27.1406
4539 4739 27.9065
4540 4740 29.7187
4541 4741 27.3509
4542 4742 28.2695
4543 4743 29.7733
4544 4744 29.2087
4545 4745 27.3459
4546 4746 28.3319
4547 4747 28.449
4548 4748 28.229
4549 4749 28.4262
4550 4750 26.822
4551 4751 26.2205
4552 4752 27.4606
4553 4753 27.9805
4554 4754 26.7668
4555 4755 27.9815
4556 4756 27.5346
4557 4757 28.9427
4558 4758 26.8469
4559 4759 28.7671
4560 4760 28.4805
4561 4761 27.9868
4562 4762 29.8328
4563 4763 30.1587
4564 4764 29.5719
4565 4765 29.5813
4566 4766 29.698
4567 4767 27.0482
4568 4768 30.7419
4569 4769 31.5317
4570 4770 31.5177
4571 4771 29.7906
4572 4772 30.0952
4573 4773 30.0591
4574 4774 29.1874
4575 4775 30.0809
4576 4776 28.8797
4577 4777 30.5134
4578 4778 29.4966
4579 4779 30.0764
4580 4780 28.9039
4581 4781 29.2508
4582 4782 27.764
4583 4783 27.4491
4584 4784 28.2668
4585 4785 25.88
4586 4786 26.9014
4587 4787 27.7011
4588 4788 26.9946
4589 4789 28.8131
4590 4790 27.9989
4591 4791 29.1621
4592 4792 27.8852
4593 4793 29.6173
4594 4794 29.596
4595 4795 26.8804
4596 4796 26.8619
4597 4797 31.4315
4598 4798 32.1276
4599 4799 31.5422
4600 4800 31.5361
4601 4801 30.5539
4602 4802 30.4552
4603 4803 30.2104
4604 4804 31.768
4605 4805 31.1876
4606 4806 32.284
4607 4807 31.4539
4608 4808 29.0183
4609 4809 29.5291
4610 4810 29.7506
4611 4811 29.7095
4612 4812 31.7325
4613 4813 29.2814
4614 4814 31.3678
4615 4815 29.608
4616 4816 31.6597
4617 4817 30.5617
4618 4818 30.9363
4619 4819 31.169
4620 4820 31.1813
4621 4821 30.5323
4622 4822 32.2587
4623 4823 32.6659
4624 4824 32.0355
4625 4825 32.1118
4626 4826 32.6365
4627 4827 30.8874
4628 4828 33.2808
4629 4829 32.038
4630 4830 33.5261
4631 4831 31.5157
4632 4832 29.5253
4633 4833 29.8916
4634 4834 29.8256
4635 4835 29.5632
4636 4836 29.312
4637 4837 29.5732
4638 4838 27.9929
4639 4839 28.1168
4640 4840 27.9734
4641 4841 29.7384
4642 4842 29.6653
4643 4843 28.9133
4644 4844 27.7033
4645 4845 27.2035
4646 4846 26.9548
4647 4847 28.2819
4648 4848 26.5362
4649 4849 26.5974
4650 4850 27.2182
4651 4851 27.9281
4652 4852 27.7216
4653 4853 26.9237
4654 4854 29.4973
4655 4855 26.8182
4656 4856 29.0609
4657 4857 29.1415
4658 4858 30.3063
4659 4859 29.0133
4660 4860 29.4633
4661 4861 31.1231
4662 4862 32.0838
4663 4863 29.612
4664 4864 29.5012
4665 4865 30.4205
4666 4866 29.8143
4667 4867 28.2417
4668 4868 27.6539
4669 4869 30.9677
4670 4870 27.8804
4671 4871 27.432
4672 4872 26.8999
4673 4873 27.8607
4674 4874 29.6252
4675 4875 27.887
4676 4876 28.713
4677 4877 28.6096
4678 4878 28.8194
4679 4879 27.973
4680 4880 30.0337
4681 4881 27.224
4682 4882 29.8247
4683 4883 30.6602
4684 4884 31.7325
4685 4885 29.9437
4686 4886 30.6934
4687 4887 30.4977
4688 4888 33.9737
4689 4889 34.912
4690 4890 31.1629
4691 4891 30.5091
4692 4892 29.7319
4693 4893 31.4798
4694 4894 29.95
4695 4895 28.6629
4696 4896 30.0903
4697 4897 30.47
4698 4898 30.2304
4699 4899 29.6099
4700 4900 28.4901
4701 4901 28.0517
4702 4902 30.1196
4703 4903 30.5637
4704 4904 29.7319
4705 4905 28.4026
4706 4906 27.2098
4707 4907 26.5297
4708 4908 29.2221
4709 4909 27.961
4710 4910 26.683
4711 4911 28.1934
4712 4912 28.3655
4713 4913 28.7481
4714 4914 25.4516
4715 4915 31.6266
4716 4916 29.0411
4717 4917 28.4155
4718 4918 28.1569
4719 4919 29.5241
4720 4920 28.3715
4721 4921 28.4971
4722 4922 29.4642
4723 4923 28.1382
4724 4924 30.8189
4725 4925 28.5577
4726 4926 31.1426
4727 4927 30.3735
4728 4928 29.3684
4729 4929 29.6507
4730 4930 31.5072
4731 4931 33.2823
4732 4932 29.5606
4733 4933 30.0773
4734 4934 31.1095
4735 4935 29.2208
4736 4936 30.3155
4737 4937 30.7909
4738 4938 31.6989
4739 4939 30.1814
4740 4940 29.1852
4741 4941 28.0821
4742 4942 27.7253
4743 4943 29.5269
4744 4944 27.3106
4745 4945 29.5753
4746 4946 28.1106
4747 4947 27.8223
4748 4948 28.4261
4749 4949 30.0213
4750 4950 31.2264
4751 4951 32.1921
4752 4952 30.8786
4753 4953 30.869
4754 4954 30.7861
4755 4955 30.5389
4756 4956 31.4412
4757 4957 31.3445
4758 4958 29.6351
4759 4959 31.5826
4760 4960 30.9213
4761 4961 30.8815
4762 4962 31.7988
4763 4963 32.6806
4764 4964 31.9527
4765 4965 32.212
4766 4966 32.7185
4767 4967 32.5204
4768 4968 30.3546
4769 4969 32.1444
4770 4970 30.1499
4771 4971 32.6928
4772 4972 32.9911
4773 4973 31.836
4774 4974 29.0843
4775 4975 29.0876
4776 4976 29.7941
4777 4977 30.7547
4778 4978 31.1711
4779 4979 30.9277
4780 4980 29.9552
4781 4981 29.0317
4782 4982 30.6779
4783 4983 30.7331
4784 4984 28.5973
4785 4985 30.0431
4786 4986 29.6586
4787 4987 26.8187
4788 4988 30.2969
4789 4989 28.6079
4790 4990 30.4372
4791 4991 29.4106
4792 4992 29.9826
4793 4993 30.1526
4794 4994 30.4722
4795 4995 31.4298
4796 4996 29.6073
4797 4997 28.4486
4798 4998 31.6233
4799 4999 30.8629
4800 5000 30.0541
4801 5001 31.1472
4802 5002 29.5841
4803 5003 30.1801
4804 5004 31.4863
4805 5005 29.3503
4806 5006 30.4659
4807 5007 28.4639
4808 5008 29.7387
4809 5009 31.5575
4810 5010 28.7514
4811 5011 30.7621
4812 5012 28.7601
4813 5013 29.4978
4814 5014 28.3116
4815 5015 29.3883
4816 5016 29.6118
4817 5017 28.7059
4818 5018 28.4629
4819 5019 27.9331
4820 5020 28.2927
4821 5021 30.4717
4822 5022 28.8271
4823 5023 29.1253
4824 5024 30.193
4825 5025 28.7588
4826 5026 30.7667
4827 5027 29.4601
4828 5028 28.6327
4829 5029 28.7983
4830 5030 29.167
4831 5031 29.0323
4832 5032 30.3666
4833 5033 29.8533
4834 5034 27.9566
4835 5035 29.5837
4836 5036 30.3422
4837 5037 28.7639
4838 5038 27.9033
4839 5039 27.3331
4840 5040 29.2378
4841 5041 29.6144
4842 5042 29.1631
4843 5043 30.9804
4844 5044 30.5731
4845 5045 30.9316
4846 5046 29.7992
4847 5047 30.9858
4848 5048 30.1955
4849 5049 29.7923
4850 5050 28.5553
4851 5051 29.0983
4852 5052 27.2928
4853 5053 28.6081
4854 5054 28.3697
4855 5055 28.7136
4856 5056 28.3941
4857 5057 27.3845
4858 5058 26.5057
4859 5059 28.1164
4860 5060 29.0344
4861 5061 26.9193
4862 5062 28.3252
4863 5063 28.4094
4864 5064 29.9225
4865 5065 28.8923
4866 5066 28.8532
4867 5067 25.8816
4868 5068 26.529
4869 5069 28.3497
4870 5070 27.251
4871 5071 27.7133
4872 5072 26.7931
4873 5073 27.8067
4874 5074 26.5123
4875 5075 27.1712
4876 5076 27.2875
4877 5077 28.9799
4878 5078 28.7489
4879 5079 27.3721
4880 5080 27.7513
4881 5081 29.5621
4882 5082 27.1413
4883 5083 28.7655
4884 5084 28.0983
4885 5085 27.4788
4886 5086 27.3141
4887 5087 26.7426
4888 5088 27.5884
4889 5089 26.8465
4890 5090 28.8294
4891 5091 28.7397
4892 5092 29.061
4893 5093 29.0194
4894 5094 31.0387
4895 5095 30.3016
4896 5096 29.0611
4897 5097 28.6054
4898 5098 30.7744
4899 5099 28.5187
4900 5100 29.8476
4901 5101 28.9931
4902 5102 29.4415
4903 5103 29.2283
4904 5104 30.0911
4905 5105 28.1214
4906 5106 27.3469
4907 5107 26.3979
4908 5108 27.8914
4909 5109 28.9047
4910 5110 28.5593
4911 5111 28.827
4912 5112 28.0238
4913 5113 27.2729
4914 5114 27.3117
4915 5115 26.0259
4916 5116 26.2907
4917 5117 27.4982
4918 5118 29.6699
4919 5119 30.1226
4920 5120 24.7858
4921 5121 25.7848
4922 5122 27.125
4923 5123 26.3455
4924 5124 27.4015
4925 5125 26.6786
4926 5126 26.2895
4927 5127 26.3754
4928 5128 27.6024
4929 5129 28.806
4930 5130 24.6066
4931 5131 25.7733
4932 5132 25.949
4933 5133 25.6665
4934 5134 24.864
4935 5135 27.9255
4936 5136 28.1031
4937 5137 27.2612
4938 5138 28.254
4939 5139 29.4556
4940 5140 28.6142
4941 5141 25.5376
4942 5142 24.5357
4943 5143 26.8727
4944 5144 24.9683
4945 5145 26.564
4946 5146 26.2667
4947 5147 26.0214
4948 5148 27.3102
4949 5149 28.8638
4950 5150 26.1176
4951 5151 28.6419
4952 5152 28.7295
4953 5153 29.1683
4954 5154 29.9078
4955 5155 30.3222
4956 5156 30.7564
4957 5157 29.621
4958 5158 30.0938
4959 5159 28.967
4960 5160 29.0823
4961 5161 27.9198
4962 5162 27.7846
4963 5163 31.0602
4964 5164 29.3389
4965 5165 31.6142
4966 5166 29.0934
4967 5167 28.1059
4968 5168 28.3958
4969 5169 28.052
4970 5170 29.8716
4971 5171 30.4603
4972 5172 29.8165
4973 5173 30.3272
4974 5174 28.8833
4975 5175 28.7034
4976 5176 29.9358
4977 5177 31.5121
4978 5178 30.6144
4979 5179 30.3192
4980 5180 29.1774
4981 5181 31.7253
4982 5182 30.9684
4983 5183 32.5289
4984 5184 30.367
4985 5185 31.9191
4986 5186 31.7032
4987 5187 30.2131
4988 5188 31.0047
4989 5189 30.8792
4990 5190 30.95
4991 5191 32.8801
4992 5192 29.144
4993 5193 32.3871
4994 5194 33.2261
4995 5195 32.8705
4996 5196 27.9921
4997 5197 30.5671
4998 5198 31.6382
4999 5199 32.958
5000 5200 32.5076
5001 5201 29.1386
5002 5202 32.1666
5003 5203 31.0615
5004 5204 31.2474
5005 5205 31.2771
5006 5206 31.8225
5007 5207 32.0859
5008 5208 32.4058
5009 5209 29.7082
5010 5210 29.811
5011 5211 30.618
5012 5212 30.1199
5013 5213 29.9532
5014 5214 26.4502
5015 5215 27.1463
5016 5216 26.1465
5017 5217 28.2025
5018 5218 28.7389
5019 5219 27.8852
5020 5220 28.2535
5021 5221 28.876
5022 5222 29.956
5023 5223 30.6122
5024 5224 31.7895
5025 5225 32.2893
5026 5226 29.4255
5027 5227 30.6618
5028 5228 30.4968
5029 5229 29.4797
5030 5230 29.2512
5031 5231 31.7897
5032 5232 31.6913
5033 5233 30.6248
5034 5234 29.9511
5035 5235 30.3253
5036 5236 27.1975
5037 5237 28.2588
5038 5238 30.3928
5039 5239 31.1974
5040 5240 29.963
5041 5241 30.9297
5042 5242 31.5681
5043 5243 31.6113
5044 5244 31.8442
5045 5245 29.5046
5046 5246 30.5893
5047 5247 30.8905
5048 5248 31.6471
5049 5249 31.5308
5050 5250 29.3241
5051 5251 30.8009
5052 5252 30.2175
5053 5253 32.6712
5054 5254 30.6215
5055 5255 29.2131
5056 5256 30.0121
5057 5257 29.172
5058 5258 28.8237
5059 5259 27.3137
5060 5260 29.3957
5061 5261 31.6388
5062 5262 29.5748
5063 5263 29.4296
5064 5264 31.7041
5065 5265 30.6901
5066 5266 29.1811
5067 5267 29.5642
5068 5268 31.1836
5069 5269 31.0692
5070 5270 28.1789
5071 5271 29.7292
5072 5272 29.6558
5073 5273 30.1722
5074 5274 30.9105
5075 5275 30.4855
5076 5276 29.5756
5077 5277 30.0223
5078 5278 29.7628
5079 5279 33.2618
5080 5280 28.5274
5081 5281 28.5497
5082 5282 30.6801
5083 5283 30.7997
5084 5284 29.5487
5085 5285 31.4776
5086 5286 29.6827
5087 5287 29.4479
5088 5288 29.3461
5089 5289 29.6374
5090 5290 31.7243
5091 5291 29.4791
5092 5292 29.1177
5093 5293 28.5993
5094 5294 26.8849
5095 5295 28.8883
5096 5296 30.7284
5097 5297 30.1123
5098 5298 27.8056
5099 5299 30.4869
5100 5300 31.3953
5101 5301 30.5708
5102 5302 31.305
5103 5303 32.6429
5104 5304 31.4954
5105 5305 29.2341
5106 5306 30.3184
5107 5307 29.9777
5108 5308 29.9844
5109 5309 28.7329
5110 5310 30.0518
5111 5311 29.2716
5112 5312 26.3685
5113 5313 29.6251
5114 5314 30.1852
5115 5315 27.8348
5116 5316 28.9965
5117 5317 29.2788
5118 5318 27.1113
5119 5319 30.4187
5120 5320 28.2122
5121 5321 28.5294
5122 5322 27.3243
5123 5323 29.8022
5124 5324 29.5088
5125 5325 27.9739
5126 5326 32.8535
5127 5327 29.0324
5128 5328 30.0035
5129 5329 30.4435
5130 5330 31.2837
5131 5331 30.3901
5132 5332 31.2697
5133 5333 30.9132
5134 5334 29.2259
5135 5335 29.3715
5136 5336 29.3581
5137 5337 31.9667
5138 5338 32.0204
5139 5339 31.4134
5140 5340 30.6552
5141 5341 31.341
5142 5342 30.9473
5143 5343 31.1562
5144 5344 30.4259
5145 5345 29.9175
5146 5346 31.6279
5147 5347 29.8286
5148 5348 29.0122
5149 5349 31.042
5150 5350 30.9141
5151 5351 30.0378
5152 5352 29.9399
5153 5353 30.658
5154 5354 30.1885
5155 5355 28.7595
5156 5356 29.5498
5157 5357 30.758
5158 5358 32.4607
5159 5359 30.8736
5160 5360 31.1462
5161 5361 33.0597
5162 5362 33.3205
5163 5363 32.3311
5164 5364 32.9
5165 5365 29.2737
5166 5366 29.7529
5167 5367 31.4017
5168 5368 30.8411
5169 5369 28.8455
5170 5370 28.4534
5171 5371 27.2903
5172 5372 26.9552
5173 5373 29.9831
5174 5374 28.2976
5175 5375 31.6013
5176 5376 29.5642
5177 5377 32.9617
5178 5378 30.9228
5179 5379 29.6044
5180 5380 30.1351
5181 5381 29.5928
5182 5382 30.2663
5183 5383 30.2878
5184 5384 31.5211
5185 5385 29.1167
5186 5386 29.2636
5187 5387 26.8818
5188 5388 26.3938
5189 5389 28.9031
5190 5390 29.5204
5191 5391 28.6458
5192 5392 28.5627
5193 5393 28.3932
5194 5394 27.974
5195 5395 28.6819
5196 5396 28.68
5197 5397 30.1804
5198 5398 27.1104
5199 5399 28.4752
5200 5400 27.4801
5201 5401 28.3227
5202 5402 28.0112
5203 5403 29.7948
5204 5404 28.982
5205 5405 28.9967
5206 5406 28.6428
5207 5407 29.1513
5208 5408 29.2627
5209 5409 30.2759
5210 5410 29.5568
5211 5411 28.8244
5212 5412 29.9938
5213 5413 29.3344
5214 5414 28.8609
5215 5415 27.9417
5216 5416 27.6732
5217 5417 28.5098
5218 5418 28.5739
5219 5419 26.2985
5220 5420 27.1526
5221 5421 27.3939
5222 5422 30.0501
5223 5423 28.6222
5224 5424 29.7317
5225 5425 28.1086
5226 5426 30.2663
5227 5427 27.0596
5228 5428 28.3721
5229 5429 27.6544
5230 5430 28.9932
5231 5431 28.8094
5232 5432 28.7853
5233 5433 28.1697
5234 5434 26.1939
5235 5435 27.1687
5236 5436 28.8129
5237 5437 28.4271
5238 5438 25.9796
5239 5439 26.8515
5240 5440 25.5912
5241 5441 25.2892
5242 5442 26.2465
5243 5443 26.5055
5244 5444 25.906
5245 5445 26.8248
5246 5446 26.5116
5247 5447 27.1985
5248 5448 27.4103
5249 5449 28.3464
5250 5450 25.1334
5251 5451 26.8849
5252 5452 26.3077
5253 5453 25.4428
5254 5454 25.7602
5255 5455 24.4806
5256 5456 25.2536
5257 5457 24.7993
5258 5458 24.5903
5259 5459 24.6894
5260 5460 24.4486
5261 5461 24.4755
5262 5462 24.4728
5263 5463 24.4256
5264 5464 26.3001
5265 5465 28.1069
5266 5466 27.7353
5267 5467 28.466
5268 5468 27.761
5269 5469 27.6197
5270 5470 25.5871
5271 5471 27.4992
5272 5472 25.8976
5273 5473 25.966
5274 5474 26.4565
5275 5475 26.3298
5276 5476 27.3401
5277 5477 28.2698
5278 5478 27.123
5279 5479 25.4465
5280 5480 26.8274
5281 5481 26.7331
5282 5482 27.3056
5283 5483 28.9392
5284 5484 27.2957
5285 5485 26.7365
5286 5486 25.664
5287 5487 26.2866
5288 5488 25.6494
5289 5489 24.5805
5290 5490 26.3668
5291 5491 24.8879
5292 5492 25.1425
5293 5493 24.6622
5294 5494 24.4449
5295 5495 25.8086
5296 5496 27.3896
5297 5497 25.1141
5298 5498 26.7356
5299 5499 26.4375
5300 5500 29.1872
5301 5501 28.0572
5302 5502 26.6707
5303 5503 26.0085
5304 5504 28.4889
5305 5505 27.3858
5306 5506 28.6996
5307 5507 28.0078
5308 5508 27.1775
5309 5509 27.7184
5310 5510 28.038
5311 5511 31.6612
5312 5512 28.4125
5313 5513 26.7088
5314 5514 27.6513
5315 5515 26.0095
5316 5516 27.5285
5317 5517 29.062
5318 5518 28.8306
5319 5519 28.7066
5320 5520 27.6207
5321 5521 29.0083
5322 5522 30.0663
5323 5523 27.6241
5324 5524 27.0524
5325 5525 29.0618
5326 5526 28.653
5327 5527 29.4526
5328 5528 30.4364
5329 5529 29.9389
5330 5530 30.3174
5331 5531 28.997
5332 5532 29.1251
5333 5533 27.5908
5334 5534 28.4025
5335 5535 27.8308
5336 5536 28.6838
5337 5537 27.6214
5338 5538 26.9117
5339 5539 27.061
5340 5540 27.749
5341 5541 25.6257
5342 5542 27.8097
5343 5543 27.0922
5344 5544 28.5413
5345 5545 27.7777
5346 5546 28.5142
5347 5547 27.8357
5348 5548 25.9115
5349 5549 27.7027
5350 5550 25.8019
5351 5551 27.2414
5352 5552 27.8584
5353 5553 28.9627
5354 5554 28.396
5355 5555 27.4815
5356 5556 29.0468
5357 5557 28.0465
5358 5558 29.7457
5359 5559 29.1031
5360 5560 28.4272
5361 5561 28.1376
5362 5562 27.3984
5363 5563 27.3711
5364 5564 28.0336
5365 5565 27.4626
5366 5566 27.7879
5367 5567 28.9224
5368 5568 29.0343
5369 5569 27.4347
5370 5570 29.3211
5371 5571 27.2196
5372 5572 29.2701
5373 5573 27.2501
5374 5574 29.8673
5375 5575 28.1446
5376 5576 27.5834
5377 5577 27.8983
5378 5578 28.8182
5379 5579 28.6548
5380 5580 28.1679
5381 5581 29.2057
5382 5582 27.0233
5383 5583 28.6715
5384 5584 29.0264
5385 5585 30.5811
5386 5586 29.5004
5387 5587 27.8997
5388 5588 27.3332
5389 5589 28.7642
5390 5590 26.1073
5391 5591 23.9937
5392 5592 26.0625
5393 5593 28.5447
5394 5594 26.0835
5395 5595 26.4992
5396 5596 25.9894
5397 5597 26.4853
5398 5598 27.8305
5399 5599 28.2216
5400 5600 29.6363
5401 5601 28.906
5402 5602 26.4277
5403 5603 27.8001
5404 5604 27.9675
5405 5605 27.3846
5406 5606 28.7158
5407 5607 28.4992
5408 5608 28.5233
5409 5609 27.5814
5410 5610 26.6034
5411 5611 26.2581
5412 5612 25.9426
5413 5613 28.1603
5414 5614 27.9366
5415 5615 28.4558
5416 5616 27.8225
5417 5617 26.3651
5418 5618 26.3914
5419 5619 27.5221
5420 5620 28.3878
5421 5621 28.1101
5422 5622 27.9457
5423 5623 25.851
5424 5624 26.9029
5425 5625 25.981
5426 5626 25.4894
5427 5627 27.347
5428 5628 27.3554
5429 5629 27.562
5430 5630 27.0522
5431 5631 28.3059
5432 5632 28.36
5433 5633 27.8554
5434 5634 30.1659
5435 5635 28.0123
5436 5636 29.9622
5437 5637 29.8467
5438 5638 30.6382
5439 5639 28.5807
5440 5640 27.9414
5441 5641 28.422
5442 5642 28.9785
5443 5643 28.129
5444 5644 27.5132
5445 5645 28.0696
5446 5646 28.5491
5447 5647 27.106
5448 5648 27.9513
5449 5649 27.9859
5450 5650 28.3385
5451 5651 27.957
5452 5652 29.2058
5453 5653 28.9151
5454 5654 28.7025
5455 5655 29.4502
5456 5656 29.7551
5457 5657 29.4566
5458 5658 28.3334
5459 5659 27.4741
5460 5660 28.3205
5461 5661 28.9286
5462 5662 29.4626
5463 5663 29.9124
5464 5664 28.5767
5465 5665 28.5326
5466 5666 26.6477
5467 5667 28.7896
5468 5668 28.7823
5469 5669 28.8675
5470 5670 27.9295
5471 5671 26.76
5472 5672 27.0401
5473 5673 27.3354
5474 5674 26.0086
5475 5675 26.6327
5476 5676 27.1684
5477 5677 27.7771
5478 5678 27.5683
5479 5679 28.5081
5480 5680 24.7433
5481 5681 26.6283
5482 5682 28.9939
5483 5683 26.6842
5484 5684 27.2857
5485 5685 27.654
5486 5686 27.7903
5487 5687 27.9609
5488 5688 27.5688
5489 5689 27.5864
5490 5690 27.4618
5491 5691 25.8598
5492 5692 27.0747
5493 5693 26.1594
5494 5694 26.7047
5495 5695 27.4967
5496 5696 25.928
5497 5697 26.4622
5498 5698 26.6302
5499 5699 26.6621
5500 5700 26.1696
5501 5701 27.0905
5502 5702 27.0931
5503 5703 27.5485
5504 5704 27.6761
5505 5705 28.0094
5506 5706 28.7452
5507 5707 27.7414
5508 5708 26.4725
5509 5709 28.034
5510 5710 27.2131
5511 5711 27.5393
5512 5712 26.4128
5513 5713 25.4827
5514 5714 25.1667
5515 5715 27.439
5516 5716 27.1727
5517 5717 29.853
5518 5718 27.0495
5519 5719 26.5892
5520 5720 26.7384
5521 5721 25.6446
5522 5722 27.5534
5523 5723 28.4249
5524 5724 26.008
5525 5725 27.5259
5526 5726 27.6161
5527 5727 28.5818
5528 5728 29.2528
5529 5729 28.3332
5530 5730 26.7322
5531 5731 24.3752
5532 5732 27.5392
5533 5733 26.3241
5534 5734 28.3272
5535 5735 26.417
5536 5736 28.1816
5537 5737 27.4013
5538 5738 28.5022
5539 5739 27.9556
5540 5740 26.9097
5541 5741 27.0827
5542 5742 28.0273
5543 5743 27.8888
5544 5744 27.5439
5545 5745 25.771
5546 5746 27.1886
5547 5747 25.9385
5548 5748 25.7745
5549 5749 27.517
5550 5750 27.2984
5551 5751 28.8971
5552 5752 26.0688
5553 5753 27.443
5554 5754 27.9188
5555 5755 27.0701
5556 5756 27.344
5557 5757 27.4516
5558 5758 26.49
5559 5759 25.5481
5560 5760 26.4408
5561 5761 26.7137
5562 5762 27.5833
5563 5763 27.3143
5564 5764 26.7427
5565 5765 25.3311
5566 5766 25.3896
5567 5767 26.1738
5568 5768 27.0775
5569 5769 26.1395
5570 5770 26.0523
5571 5771 27.4575
5572 5772 26.3751
5573 5773 25.7452
5574 5774 27.634
5575 5775 27.46
5576 5776 26.9675
5577 5777 25.8206
5578 5778 26.5959
5579 5779 26.5703
5580 5780 24.9058
5581 5781 23.0767
5582 5782 24.201
5583 5783 22.983
5584 5784 22.4143
5585 5785 22.5946
5586 5786 22.5187
5587 5787 22.3798
5588 5788 21.8365
5589 5789 21.9575
5590 5790 21.7744
5591 5791 22.1487
5592 5792 22.102
5593 5793 22.4926
5594 5794 24.6509
5595 5795 25.1243
5596 5796 25.1745
5597 5797 24.4487
5598 5798 23.6495
5599 5799 23.4307
5600 5800 23.5584
5601 5801 25.4185
5602 5802 25.918
5603 5803 25.9469
5604 5804 25.5535
5605 5805 26.2076
5606 5806 25.2627
5607 5807 27.1367
5608 5808 26.2619
5609 5809 25.3537
5610 5810 25.0506
5611 5811 27.6441
5612 5812 25.7503
5613 5813 26.7717
5614 5814 26.1829
5615 5815 25.728
5616 5816 26.3928
5617 5817 25.7557
5618 5818 24.4902
5619 5819 25.1888
5620 5820 27.3932
5621 5821 25.418
5622 5822 25.9468
5623 5823 26.9981
5624 5824 27.0119
5625 5825 25.3279
5626 5826 26.5783
5627 5827 26.4113
5628 5828 25.9782
5629 5829 25.644
5630 5830 25.9707
5631 5831 25.2558
5632 5832 25.4441
5633 5833 25.0812
5634 5834 25.7516
5635 5835 24.9011
5636 5836 24.3075
5637 5837 24.1266
5638 5838 24.0032
5639 5839 23.8251
5640 5840 24.8357
5641 5841 24.4462
5642 5842 23.4813
5643 5843 24.0462
5644 5844 26.8394
5645 5845 26.511
5646 5846 26.3782
5647 5847 26.4451
5648 5848 26.6407
5649 5849 26.5882
5650 5850 26.5879
5651 5851 28.7301
5652 5852 26.5647
5653 5853 26.4835
5654 5854 26.7484
5655 5855 27.2671
5656 5856 26.5552
5657 5857 26.6783
5658 5858 27.6707
5659 5859 27.4554
5660 5860 26.4081
5661 5861 26.528
5662 5862 26.2003
5663 5863 27.5664
5664 5864 26.0315
5665 5865 27.0452
5666 5866 26.9866
5667 5867 26.9293
5668 5868 27.6597
5669 5869 28.5253
5670 5870 24.9296
5671 5871 28.1158
5672 5872 26.1462
5673 5873 28.5226
5674 5874 26.4418
5675 5875 28.0615
5676 5876 27.6924
5677 5877 28.9214
5678 5878 28.9158
5679 5879 28.4517
5680 5880 29.0733
5681 5881 28.0232
5682 5882 27.1534
5683 5883 28.4679
5684 5884 28.4014
5685 5885 26.2451
5686 5886 26.4354
5687 5887 26.6539
5688 5888 27.8575
5689 5889 27.9349
5690 5890 27.962
5691 5891 26.4766
5692 5892 27.6229
5693 5893 25.7532
5694 5894 26.7175
5695 5895 27.7616
5696 5896 27.7902
5697 5897 28.345
5698 5898 26.2096
5699 5899 27.0331
5700 5900 27.1883
5701 5901 27.9982
5702 5902 27.5995
5703 5903 28.3135
5704 5904 27.294
5705 5905 26.4043
5706 5906 28.0939
5707 5907 26.8561
5708 5908 28.5796
5709 5909 27.6139
5710 5910 29.1337
5711 5911 27.6028
5712 5912 28.7808
5713 5913 27.8184
5714 5914 27.6131
5715 5915 25.8373
5716 5916 28.2754
5717 5917 29.4915
5718 5918 27.1356
5719 5919 28.2829
5720 5920 28.0629
5721 5921 27.9287
5722 5922 27.1243
5723 5923 28.5256
5724 5924 28.2132
5725 5925 27.9938
5726 5926 27.0109
5727 5927 27.2921
5728 5928 29.0015
5729 5929 29.2432
5730 5930 28.2224
5731 5931 27.9935
5732 5932 27.2169
5733 5933 26.438
5734 5934 29.123
5735 5935 26.6022
5736 5936 29.442
5737 5937 30.3113
5738 5938 27.9131
5739 5939 30.3808
5740 5940 31.2352
5741 5941 28.1081
5742 5942 27.9802
5743 5943 27.1516
5744 5944 26.2845
5745 5945 27.7404
5746 5946 26.8647
5747 5947 25.7163
5748 5948 27.2868
5749 5949 27.2099
5750 5950 27.232
5751 5951 26.5877
5752 5952 27.7096
5753 5953 28.52
5754 5954 29.4118
5755 5955 28.7755
5756 5956 29.7079
5757 5957 27.3004
5758 5958 28.8451
5759 5959 30.5634
5760 5960 28.2401
5761 5961 29.4275
5762 5962 28.2618
5763 5963 28.8403
5764 5964 28.5607
5765 5965 26.4967
5766 5966 27.4718
5767 5967 27.7042
5768 5968 26.0202
5769 5969 27.3783
5770 5970 27.4591
5771 5971 27.8611
5772 5972 27.3069
5773 5973 26.9097
5774 5974 28.7166
5775 5975 27.2243
5776 5976 28.4091
5777 5977 26.6192
5778 5978 28.0047
5779 5979 26.6922
5780 5980 26.3189
5781 5981 28.4365
5782 5982 26.4909
5783 5983 26.9048
5784 5984 27.3855
5785 5985 28.2843
5786 5986 29.1911
5787 5987 29.5055
5788 5988 27.5369
5789 5989 29.5997
5790 5990 29.1521
5791 5991 26.7596
5792 5992 28.9426
5793 5993 27.7024
5794 5994 26.1189
5795 5995 26.6615
5796 5996 27.0562
5797 5997 27.6032
5798 5998 28.1349
5799 5999 26.7656
5800 6000 28.25
5801 6001 27.6661
5802 6002 28.0719
5803 6003 26.6691
5804 6004 26.4025
5805 6005 26.7582
5806 6006 29.248
5807 6007 29.1558
5808 6008 28.3946
5809 6009 28.1217
5810 6010 25.9695
5811 6011 28.2912
5812 6012 27.5372
5813 6013 26.4899
5814 6014 26.9819
5815 6015 27.7608
5816 6016 26.9559
5817 6017 26.493
5818 6018 28.3185
5819 6019 27.5592
5820 6020 28.5776
5821 6021 27.0943
5822 6022 26.601
5823 6023 26.4622
5824 6024 26.5628
5825 6025 28.401
5826 6026 26.8524
5827 6027 27.7948
5828 6028 27.9974
5829 6029 27.2305
5830 6030 25.6995
5831 6031 26.6792
5832 6032 26.7134
5833 6033 27.3802
5834 6034 29.1383
5835 6035 27.0748
5836 6036 27.8261
5837 6037 27.8651
5838 6038 27.4104
5839 6039 29.325
5840 6040 27.8903
5841 6041 27.4084
5842 6042 28.474
5843 6043 27.7859
5844 6044 28.1322
5845 6045 28.5146
5846 6046 28.0103
5847 6047 28.7521
5848 6048 27.0993
5849 6049 27.8973
5850 6050 27.9562
5851 6051 26.8379
5852 6052 28.6458
5853 6053 29.2652
5854 6054 28.0204
5855 6055 28.3759
5856 6056 27.5605
5857 6057 27.6544
5858 6058 29.3817
5859 6059 30.6406
5860 6060 28.7375
5861 6061 28.6272
5862 6062 30.0179
5863 6063 28.0943
5864 6064 26.6496
5865 6065 29.3125
5866 6066 27.5569
5867 6067 27.8426
5868 6068 28.8243
5869 6069 28.5085
5870 6070 28.1604
5871 6071 27.1868
5872 6072 28.0677
5873 6073 26.7518
5874 6074 28.3404
5875 6075 28.1498
5876 6076 27.666
5877 6077 26.4868
5878 6078 27.0597
5879 6079 26.8265
5880 6080 27.9931
5881 6081 29.0974
5882 6082 28.1121
5883 6083 28.4709
5884 6084 27.5766
5885 6085 27.7774
5886 6086 26.902
5887 6087 28.1702
5888 6088 27.7221
5889 6089 26.989
5890 6090 27.933
5891 6091 27.7155
5892 6092 27.3525
5893 6093 27.1984
5894 6094 26.7021
5895 6095 27.7381
5896 6096 28.4965
5897 6097 29.2474
5898 6098 27.6244
5899 6099 27.673
5900 6100 27.8272
5901 6101 27.1695
5902 6102 27.7212
5903 6103 29.7535
5904 6104 28.03
5905 6105 29.3912
5906 6106 27.6936
5907 6107 28.5593
5908 6108 27.591
5909 6109 28.1453
5910 6110 28.209
5911 6111 27.7652
5912 6112 28.1397
5913 6113 27.496
5914 6114 27.311
5915 6115 28.8899
5916 6116 27.4391
5917 6117 28.2929
5918 6118 28.1098
5919 6119 28.0079
5920 6120 30.6645
5921 6121 29.056
5922 6122 27.0707
5923 6123 29.6821
5924 6124 27.1816
5925 6125 27.8339
5926 6126 27.0471
5927 6127 25.7044
5928 6128 27.1613
5929 6129 26.737
5930 6130 28.0018
5931 6131 28.8049
5932 6132 27.5991
5933 6133 27.2741
5934 6134 28.5781
5935 6135 28.7937
5936 6136 29.1766
5937 6137 28.6634
5938 6138 28.7836
5939 6139 27.531
5940 6140 26.5247
5941 6141 26.7131
5942 6142 29.3028
5943 6143 28.6343
5944 6144 28.8948
5945 6145 28.6854
5946 6146 27.8877
5947 6147 25.7779
5948 6148 27.0139
5949 6149 27.6689
5950 6150 27.4331
5951 6151 28.2325
5952 6152 27.4154
5953 6153 27.5792
5954 6154 28.8185
5955 6155 28.212
5956 6156 28.6986
5957 6157 27.3852
5958 6158 26.3949
5959 6159 25.5925
5960 6160 25.9689
5961 6161 27.9633
5962 6162 27.0297
5963 6163 27.4921
5964 6164 26.4793
5965 6165 28.8623
5966 6166 28.4946
5967 6167 26.8432
5968 6168 26.5382
5969 6169 27.9219
5970 6170 27.8995
5971 6171 26.7313
5972 6172 27.2788
5973 6173 26.7545
5974 6174 27.8876
5975 6175 26.639
5976 6176 27.8965
5977 6177 29.2941
5978 6178 26.6567
5979 6179 28.685
5980 6180 27.8522
5981 6181 28.7241
5982 6182 27.7984
5983 6183 28.0927
5984 6184 28.9658
5985 6185 26.8699
5986 6186 28.7173
5987 6187 27.0105
5988 6188 26.6394
5989 6189 28.9811
5990 6190 28.8349
5991 6191 27.5989
5992 6192 27.6733
5993 6193 27.5801
5994 6194 26.5996
5995 6195 27.1371
5996 6196 27.62
5997 6197 27.1886
5998 6198 27.8574
5999 6199 28.6159
6000 6200 28.6281
6001 6201 28.6037
6002 6202 28.2142
6003 6203 29.8827
6004 6204 27.149
6005 6205 27.3643
6006 6206 27.7604
6007 6207 28.4861
6008 6208 27.1124
6009 6209 26.5832
6010 6210 28.0928
6011 6211 25.5314
6012 6212 25.5082
6013 6213 27.027
6014 6214 26.0685
6015 6215 28.2826
6016 6216 28.0024
6017 6217 26.2616
6018 6218 27.0483
6019 6219 28.5008
6020 6220 27.059
6021 6221 27.4074
6022 6222 26.8233
6023 6223 27.6515
6024 6224 26.4296
6025 6225 28.8594
6026 6226 28.0295
6027 6227 26.0061
6028 6228 26.3102
6029 6229 28.6238
6030 6230 26.5002
6031 6231 26.6499
6032 6232 25.352
6033 6233 27.1981
6034 6234 27.7404
6035 6235 26.6612
6036 6236 27.1153
6037 6237 27.6974
6038 6238 27.2549
6039 6239 27.4205
6040 6240 26.3647
6041 6241 28.7435
6042 6242 28.0976
6043 6243 25.6504
6044 6244 27.2978
6045 6245 26.9766
6046 6246 27.3682
6047 6247 25.0609
6048 6248 24.5993
6049 6249 26.4995
6050 6250 26.1734
6051 6251 25.9016
6052 6252 25.3858
6053 6253 25.6337
6054 6254 24.6764
6055 6255 27.5514
6056 6256 27.2643
6057 6257 26.9816
6058 6258 27.0635
6059 6259 25.5585
6060 6260 26.2574
6061 6261 26.5805
6062 6262 25.4621
6063 6263 27.7631
6064 6264 28.3302
6065 6265 27.2002
6066 6266 25.0585
6067 6267 27.1103
6068 6268 27.5423
6069 6269 27.1873
6070 6270 27.2015
6071 6271 26.3103
6072 6272 28.6285
6073 6273 26.7691
6074 6274 26.9689
6075 6275 27.2838
6076 6276 27.3399
6077 6277 28.6358
6078 6278 27.2474
6079 6279 25.9072
6080 6280 24.5578
6081 6281 25.6106
6082 6282 26.314
6083 6283 27.0878
6084 6284 25.7389
6085 6285 28.9182
6086 6286 27.0706
6087 6287 27.5315
6088 6288 28.9153
6089 6289 29.5132
6090 6290 29.1224
6091 6291 29.3841
6092 6292 28.7607
6093 6293 27.4852
6094 6294 27.498
6095 6295 28.3778
6096 6296 26.903
6097 6297 25.9734
6098 6298 26.886
6099 6299 28.1584
6100 6300 27.9595
6101 6301 28.6651
6102 6302 27.6661
6103 6303 28.7796
6104 6304 27.6578
6105 6305 28.1816
6106 6306 27.912
6107 6307 26.3939
6108 6308 26.3422
6109 6309 27.3211
6110 6310 27.5105
6111 6311 27.1562
6112 6312 29.5315
6113 6313 27.7071
6114 6314 29.6364
6115 6315 27.6468
6116 6316 29.2786
6117 6317 28.0369
6118 6318 29.4751
6119 6319 28.2448
6120 6320 28.3899
6121 6321 29.9424
6122 6322 29.3825
6123 6323 29.0312
6124 6324 29.228
6125 6325 29.2347
6126 6326 28.3211
6127 6327 29.2338
6128 6328 29.052
6129 6329 27.0376
6130 6330 26.8599
6131 6331 28.5941
6132 6332 27.1307
6133 6333 28.5358
6134 6334 28.9256
6135 6335 26.1374
6136 6336 25.7316
6137 6337 28.3317
6138 6338 28.2119
6139 6339 28.0999
6140 6340 26.7484
6141 6341 27.1598
6142 6342 27.8124
6143 6343 28.7752
6144 6344 28.9302
6145 6345 27.1334
6146 6346 26.7645
6147 6347 27.7205
6148 6348 27.785
6149 6349 27.1808
6150 6350 26.0409
6151 6351 27.5385
6152 6352 27.3264
6153 6353 27.0819
6154 6354 26.9515
6155 6355 27.7912
6156 6356 27.7765
6157 6357 26.8859
6158 6358 27.6763
6159 6359 26.3522
6160 6360 28.2767
6161 6361 27.5136
6162 6362 28.3187
6163 6363 26.7195
6164 6364 28.077
6165 6365 26.9339
6166 6366 27.5711
6167 6367 27.3426
6168 6368 26.9473
6169 6369 25.8408
6170 6370 29.3627
6171 6371 28.0462
6172 6372 27.316
6173 6373 27.575
6174 6374 28.0447
6175 6375 26.949
6176 6376 27.4268
6177 6377 28.245
6178 6378 30.0544
6179 6379 28.6188
6180 6380 29.3752
6181 6381 29.79
6182 6382 30.4653
6183 6383 28.2151
6184 6384 28.3261
6185 6385 30.1978
6186 6386 29.785
6187 6387 28.9158
6188 6388 30.8574
6189 6389 29.4588
6190 6390 29.3916
6191 6391 29.6033
6192 6392 30.6193
6193 6393 29.4732
6194 6394 29.0646
6195 6395 28.2413
6196 6396 30.4232
6197 6397 30.3467
6198 6398 29.6697
6199 6399 29.6348
6200 6400 28.0971
6201 6401 30.2162
6202 6402 26.2507
6203 6403 27.7999
6204 6404 26.6674
6205 6405 28.88
6206 6406 28.7146
6207 6407 30.4297
6208 6408 31.7305
6209 6409 29.2497
6210 6410 28.1986
6211 6411 28.6773
6212 6412 28.3784
6213 6413 28.0308
6214 6414 27.8912
6215 6415 28.415
6216 6416 25.7438
6217 6417 28.2388
6218 6418 26.4174
6219 6419 27.1753
6220 6420 28.6875
6221 6421 27.1916
6222 6422 25.9692
6223 6423 28.2634
6224 6424 28.8981
6225 6425 29.0381
6226 6426 29.0929
6227 6427 30.0795
6228 6428 31.4222
6229 6429 29.3296
6230 6430 28.919
6231 6431 30.4872
6232 6432 28.6572
6233 6433 29.3057
6234 6434 28.4222
6235 6435 29.9364
6236 6436 31.0018
6237 6437 29.2806
6238 6438 30.0313
6239 6439 30.8974
6240 6440 28.2102
6241 6441 27.1623
6242 6442 30.7159
6243 6443 31.3429
6244 6444 30.3959
6245 6445 29.196
6246 6446 31.4982
6247 6447 31.9451
6248 6448 31.3396
6249 6449 27.8611
6250 6450 28.5729
6251 6451 30.7421
6252 6452 30.4097
6253 6453 30.4785
6254 6454 29.7473
6255 6455 31.7268
6256 6456 31.1096
6257 6457 30.5352
6258 6458 31.2616
6259 6459 30.9262
6260 6460 28.2145
6261 6461 29.6273
6262 6462 30.347
6263 6463 28.2277
6264 6464 28.8542
6265 6465 28.3022
6266 6466 30.1973
6267 6467 26.7644
6268 6468 26.4372
6269 6469 27.2955
6270 6470 27.5414
6271 6471 29.4711
6272 6472 28.7756
6273 6473 31.0304
6274 6474 29.1241
6275 6475 30.719
6276 6476 27.7675
6277 6477 29.8207
6278 6478 29.0495
6279 6479 29.6013
6280 6480 30.9575
6281 6481 29.5402
6282 6482 28.8748
6283 6483 27.7262
6284 6484 27.2351
6285 6485 26.7949
6286 6486 28.6108
6287 6487 28.5675
6288 6488 27.8339
6289 6489 25.7607
6290 6490 26.8431
6291 6491 26.5145
6292 6492 28.1672
6293 6493 26.498
6294 6494 27.2431
6295 6495 27.9568
6296 6496 25.7238
6297 6497 26.6072
6298 6498 27.3931
6299 6499 28.7082
6300 6500 27.3666
6301 6501 25.2124
6302 6502 25.1506
6303 6503 25.8944
6304 6504 25.8133
6305 6505 27.295
6306 6506 25.8581
6307 6507 30.1908
6308 6508 27.4188
6309 6509 28.5376
6310 6510 29.7651
6311 6511 27.3586
6312 6512 27.566
6313 6513 27.9095
6314 6514 27.2622
6315 6515 26.2501
6316 6516 27.8691
6317 6517 28.1408
6318 6518 27.0692
6319 6519 26.4463
6320 6520 27.3007
6321 6521 26.399
6322 6522 26.5291
6323 6523 24.638
6324 6524 26.6105
6325 6525 25.2988
6326 6526 26.2151
6327 6527 29.5599
6328 6528 28.7094
6329 6529 28.234
6330 6530 28.6674
6331 6531 28.3843
6332 6532 26.2398
6333 6533 27.3021
6334 6534 28.0962
6335 6535 26.8987
6336 6536 26.8087
6337 6537 28.5917
6338 6538 26.1496
6339 6539 26.0231
6340 6540 26.2249
6341 6541 25.6918
6342 6542 27.063
6343 6543 26.1753
6344 6544 25.7231
6345 6545 27.2213
6346 6546 25.2259
6347 6547 24.2952
6348 6548 24.2356
6349 6549 24.3151
6350 6550 25.2622
6351 6551 27.1031
6352 6552 27.098
6353 6553 26.0054
6354 6554 27.0316
6355 6555 28.848
6356 6556 27.2099
6357 6557 27.8595
6358 6558 26.9769
6359 6559 28.4534
6360 6560 31.4755
6361 6561 29.3336
6362 6562 29.108
6363 6563 28.4065
6364 6564 28.3209
6365 6565 27.3115
6366 6566 27.9867
6367 6567 27.9289
6368 6568 29.9228
6369 6569 30.2716
6370 6570 27.7216
6371 6571 28.1671
6372 6572 26.7325
6373 6573 26.6524
6374 6574 28.2245
6375 6575 26.5273
6376 6576 28.1243
6377 6577 27.838
6378 6578 28.2073
6379 6579 27.0567
6380 6580 25.8496
6381 6581 25.7308
6382 6582 26.1517
6383 6583 26.5689
6384 6584 27.3136
6385 6585 25.6707
6386 6586 26.1196
6387 6587 25.9797
6388 6588 26.4566
6389 6589 26.6776
6390 6590 26.4412
6391 6591 25.3471
6392 6592 25.6677
6393 6593 25.6557
6394 6594 27.3959
6395 6595 26.6063
6396 6596 26.8044
6397 6597 25.1744
6398 6598 25.5376
6399 6599 25.2199
6400 6600 26.1725
6401 6601 26.8627
6402 6602 26.6541
6403 6603 28.2581
6404 6604 28.7377
6405 6605 28.8236
6406 6606 28.5732
6407 6607 28.7616
6408 6608 26.772
6409 6609 28.7516
6410 6610 27.653
6411 6611 28.0975
6412 6612 28.8398
6413 6613 27.69
6414 6614 28.0574
6415 6615 28.338
6416 6616 28.5302
6417 6617 28.4483
6418 6618 28.5332
6419 6619 27.9146
6420 6620 27.7385
6421 6621 28.5815
6422 6622 27.5964
6423 6623 25.9814
6424 6624 27.0227
6425 6625 28.626
6426 6626 25.7469
6427 6627 26.4748
6428 6628 29.5324
6429 6629 28.8494
6430 6630 27.5323
6431 6631 27.7273
6432 6632 28.3926
6433 6633 27.1755
6434 6634 27.984
6435 6635 27.5142
6436 6636 30.734
6437 6637 27.2162
6438 6638 28.0635
6439 6639 26.9726
6440 6640 28.5262
6441 6641 28.4114
6442 6642 28.3647
6443 6643 27.8393
6444 6644 28.0068
6445 6645 28.8473
6446 6646 29.445
6447 6647 29.2892
6448 6648 27.6214
6449 6649 28.2731
6450 6650 28.8329
6451 6651 28.8249
6452 6652 30.1201
6453 6653 29.205
6454 6654 29.4168
6455 6655 28.4508
6456 6656 28.3222
6457 6657 29.8556
6458 6658 29.8908
6459 6659 28.9413
6460 6660 26.9131
6461 6661 28.9569
6462 6662 29.8874
6463 6663 27.8612
6464 6664 29.1605
6465 6665 29.8502
6466 6666 28.3457
6467 6667 29.7099
6468 6668 29.9037
6469 6669 29.2125
6470 6670 27.3915
6471 6671 28.4274
6472 6672 27.2324
6473 6673 28.5624
6474 6674 28.7713
6475 6675 27.4333
6476 6676 28.971
6477 6677 28.2823
6478 6678 27.4653
6479 6679 28.6225
6480 6680 28.1691
6481 6681 27.0821
6482 6682 26.1751
6483 6683 26.4067
6484 6684 26.3809
6485 6685 23.5059
6486 6686 24.7019
6487 6687 27.4802
6488 6688 25.7761
6489 6689 27.2526
6490 6690 26.5814
6491 6691 28.1003
6492 6692 28.2849
6493 6693 27.563
6494 6694 24.9606
6495 6695 24.3143
6496 6696 27.1456
6497 6697 26.6531
6498 6698 25.4609
6499 6699 24.8431
6500 6700 25.2384
6501 6701 26.7597
6502 6702 28.2121
6503 6703 24.7188
6504 6704 28.2464
6505 6705 26.2654
6506 6706 28.0095
6507 6707 25.5131
6508 6708 25.2993
6509 6709 26.6244
6510 6710 27.7075
6511 6711 27.8171
6512 6712 25.1067
6513 6713 26.3774
6514 6714 25.0289
6515 6715 25.87
6516 6716 25.1356
6517 6717 26.8672
6518 6718 28.9091
6519 6719 27.6988
6520 6720 27.1385
6521 6721 27.0161
6522 6722 25.9003
6523 6723 24.4225
6524 6724 25.156
6525 6725 25.4807
6526 6726 24.4901
6527 6727 24.0179
6528 6728 26.218
6529 6729 25.1558
6530 6730 27.2497
6531 6731 26.7786
6532 6732 27.0569
6533 6733 26.2558
6534 6734 25.1057
6535 6735 26.3915
6536 6736 27.0794
6537 6737 27.4249
6538 6738 26.8244
6539 6739 28.9765
6540 6740 26.9666
6541 6741 25.5019
6542 6742 27.1789
6543 6743 26.7626
6544 6744 26.8127
6545 6745 25.0103
6546 6746 24.2499
6547 6747 24.333
6548 6748 23.6639
6549 6749 25.6769
6550 6750 25.3614
6551 6751 26.334
6552 6752 27.7087
6553 6753 27.5888
6554 6754 27.0031
6555 6755 25.3842
6556 6756 24.8769
6557 6757 27.0363
6558 6758 26.1507
6559 6759 23.5227
6560 6760 24.8529
6561 6761 25.4949
6562 6762 24.4685
6563 6763 24.7752
6564 6764 24.1164
6565 6765 22.0816
6566 6766 23.0894
6567 6767 23.4657
6568 6768 26.0659
6569 6769 22.7936
6570 6770 25.2891
6571 6771 27.6972
6572 6772 27.726
6573 6773 27.6216
6574 6774 25.6089
6575 6775 24.611
6576 6776 25.9517
6577 6777 25.5347
6578 6778 26.2385
6579 6779 28.582
6580 6780 26.3177
6581 6781 26.2134
6582 6782 28.1424
6583 6783 26.1432
6584 6784 26.4085
6585 6785 25.7618
6586 6786 27.0622
6587 6787 25.5358
6588 6788 26.6755
6589 6789 28.6986
6590 6790 29.3722
6591 6791 29.1922
6592 6792 27.741
6593 6793 27.7631
6594 6794 25.9801
6595 6795 26.2451
6596 6796 24.3806
6597 6797 28.4099
6598 6798 26.8383
6599 6799 26.1501
6600 6800 29.149
6601 6801 26.9033
6602 6802 27.8422
6603 6803 25.2801
6604 6804 25.9416
6605 6805 26.8171
6606 6806 25.8687
6607 6807 25.7588
6608 6808 26.2599
6609 6809 28.296
6610 6810 28.9604
6611 6811 28.1595
6612 6812 29.1468
6613 6813 28.7897
6614 6814 27.8045
6615 6815 26.8294
6616 6816 26.9634
6617 6817 27.5169
6618 6818 26.3004
6619 6819 26.0603
6620 6820 26.4232
6621 6821 25.6034
6622 6822 26.6121
6623 6823 30.3884
6624 6824 28.0101
6625 6825 29.5266
6626 6826 27.1812
6627 6827 26.6347
6628 6828 27.2942
6629 6829 27.7994
6630 6830 29.0119
6631 6831 28.977
6632 6832 28.7335
6633 6833 28.4234
6634 6834 26.4398
6635 6835 27.1428
6636 6836 27.793
6637 6837 26.561
6638 6838 28.4736
6639 6839 29.7566
6640 6840 29.4216
6641 6841 28.7566
6642 6842 29.9229
6643 6843 26.5472
6644 6844 28.8205
6645 6845 27.1162
6646 6846 26.0979
6647 6847 27.5595
6648 6848 26.6672
6649 6849 30.3735
6650 6850 28.8044
6651 6851 31.3094
6652 6852 28.3195
6653 6853 27.8313
6654 6854 27.0725
6655 6855 27.5831
6656 6856 28.2356
6657 6857 27.3163
6658 6858 27.109
6659 6859 26.8899
6660 6860 24.1735
6661 6861 28.3064
6662 6862 26.3067
6663 6863 24.2651
6664 6864 24.5384
6665 6865 25.8021
6666 6866 27.4161
6667 6867 26.8652
6668 6868 27.3042
6669 6869 28.6104
6670 6870 28.9667
6671 6871 28.018
6672 6872 29.6707
6673 6873 25.6461
6674 6874 26.6966
6675 6875 29.1969
6676 6876 28.0381
6677 6877 27.7465
6678 6878 28.0214
6679 6879 27.2197
6680 6880 27.7758
6681 6881 29.8726
6682 6882 27.0623
6683 6883 26.4005
6684 6884 26.3694
6685 6885 25.6516
6686 6886 29.3137
6687 6887 30.1933
6688 6888 28.3844
6689 6889 26.6297
6690 6890 28.156
6691 6891 27.4454
6692 6892 27.6842
6693 6893 28.0114
6694 6894 27.1003
6695 6895 24.9742
6696 6896 25.8693
6697 6897 25.8887
6698 6898 26.4684
6699 6899 25.3039
6700 6900 28.2418
6701 6901 27.1527
6702 6902 28.8812
6703 6903 27.917
6704 6904 26.7338
6705 6905 27.0481
6706 6906 27.0261
6707 6907 25.9915
6708 6908 26.7107
6709 6909 27.3485
6710 6910 26.9608
6711 6911 25.5625
6712 6912 28.127
6713 6913 28.3934
6714 6914 28.5174
6715 6915 29.1908
6716 6916 28.6277
6717 6917 24.9427
6718 6918 27.1887
6719 6919 27.7441
6720 6920 27.6734
6721 6921 30.1162
6722 6922 27.4011
6723 6923 29.855
6724 6924 29.9844
6725 6925 30.4565
6726 6926 27.1959
6727 6927 27.6499
6728 6928 26.3176
6729 6929 25.6196
6730 6930 28.0417
6731 6931 26.475
6732 6932 26.3689
6733 6933 27.062
6734 6934 29.4033
6735 6935 28.4055
6736 6936 28.3193
6737 6937 26.2822
6738 6938 26.1118
6739 6939 28.0832
6740 6940 28.3727
6741 6941 27.1532
6742 6942 28.5312
6743 6943 28.2586
6744 6944 26.0105
6745 6945 26.8264
6746 6946 24.6055
6747 6947 24.8842
6748 6948 24.8578
6749 6949 25.9226
6750 6950 25.9725
6751 6951 27.1849
6752 6952 26.98
6753 6953 26.3399
6754 6954 25.7689
6755 6955 25.3519
6756 6956 25.1727
6757 6957 23.4499
6758 6958 24.4908
6759 6959 25.1791
6760 6960 26.4392
6761 6961 26.5321
6762 6962 26.2533
6763 6963 25.4098
6764 6964 24.0568
6765 6965 25.7563
6766 6966 25.8594
6767 6967 24.9737
6768 6968 25.6894
6769 6969 26.7877
6770 6970 27.2124
6771 6971 26.6725
6772 6972 25.5705
6773 6973 25.1216
6774 6974 26.1005
6775 6975 24.8322
6776 6976 24.458
6777 6977 25.9394
6778 6978 25.7652
6779 6979 25.8239
6780 6980 24.3183
6781 6981 25.5959
6782 6982 25.9967
6783 6983 25.6276
6784 6984 24.2763
6785 6985 25.1352
6786 6986 24.3518
6787 6987 24.9904
6788 6988 26.6494
6789 6989 25.2821
6790 6990 24.9179
6791 6991 28.5018
6792 6992 28.7161
6793 6993 28.1769
6794 6994 25.3353
6795 6995 28.0242
6796 6996 24.702
6797 6997 23.3031
6798 6998 23.8464
6799 6999 22.3945
6800 7000 24.5255
6801 7001 21.7799
