# Supplementary material for: Histone variant H2A.Z modulates nucleosome dynamics to promote DNA accessibility
Source: Nat Commun. 2023 Feb 11;14:769. doi: 10.1038/s41467-023-36465-5 (PMC9918499; doi:10.1038/s41467-023-36465-5)
Supplement: Supplementary file 4 — Source Data [file 41467_2023_36465_MOESM4_ESM.zip › data/H2AZ_nucleosome_Ntail_hist_DNA_interaction_1.txt]

1 201 221
2 202 217
3 203 194
4 204 213
5 205 205
6 206 170
7 207 165
8 208 173
9 209 195
10 210 191
11 211 155
12 212 180
13 213 154
14 214 155
15 215 194
16 216 174
17 217 158
18 218 164
19 219 181
20 220 154
21 221 167
22 222 196
23 223 192
24 224 167
25 225 181
26 226 152
27 227 153
28 228 155
29 229 173
30 230 165
31 231 170
32 232 171
33 233 176
34 234 181
35 235 155
36 236 166
37 237 162
38 238 157
39 239 146
40 240 163
41 241 158
42 242 160
43 243 163
44 244 178
45 245 161
46 246 152
47 247 151
48 248 169
49 249 216
50 250 166
51 251 174
52 252 195
53 253 189
54 254 175
55 255 198
56 256 188
57 257 171
58 258 205
59 259 170
60 260 195
61 261 185
62 262 182
63 263 195
64 264 187
65 265 183
66 266 179
67 267 172
68 268 199
69 269 191
70 270 230
71 271 170
72 272 173
73 273 195
74 274 179
75 275 196
76 276 181
77 277 154
78 278 162
79 279 162
80 280 158
81 281 180
82 282 183
83 283 158
84 284 168
85 285 196
86 286 156
87 287 136
88 288 186
89 289 175
90 290 196
91 291 190
92 292 182
93 293 175
94 294 197
95 295 205
96 296 169
97 297 197
98 298 201
99 299 170
100 300 172
101 301 158
102 302 174
103 303 165
104 304 162
105 305 190
106 306 161
107 307 231
108 308 180
109 309 170
110 310 199
111 311 210
112 312 208
113 313 180
114 314 226
115 315 204
116 316 205
117 317 152
118 318 157
119 319 139
120 320 179
121 321 188
122 322 154
123 323 186
124 324 202
125 325 176
126 326 162
127 327 172
128 328 148
129 329 160
130 330 189
131 331 175
132 332 207
133 333 167
134 334 157
135 335 146
136 336 196
137 337 175
138 338 146
139 339 169
140 340 183
141 341 172
142 342 187
143 343 210
144 344 179
145 345 209
146 346 214
147 347 203
148 348 214
149 349 201
150 350 173
151 351 180
152 352 174
153 353 167
154 354 141
155 355 156
156 356 160
157 357 181
158 358 162
159 359 153
160 360 206
161 361 212
162 362 178
163 363 156
164 364 181
165 365 161
166 366 187
167 367 216
168 368 189
169 369 183
170 370 199
171 371 199
172 372 195
173 373 164
174 374 184
175 375 151
176 376 147
177 377 183
178 378 179
179 379 184
180 380 169
181 381 189
182 382 187
183 383 188
184 384 198
185 385 179
186 386 153
187 387 165
188 388 204
189 389 163
190 390 172
191 391 200
192 392 205
193 393 193
194 394 223
195 395 198
196 396 219
197 397 178
198 398 216
199 399 178
200 400 220
201 401 206
202 402 187
203 403 237
204 404 229
205 405 232
206 406 223
207 407 197
208 408 226
209 409 219
210 410 235
211 411 227
212 412 202
213 413 205
214 414 210
215 415 197
216 416 229
217 417 227
218 418 182
219 419 207
220 420 205
221 421 205
222 422 191
223 423 201
224 424 210
225 425 205
226 426 242
227 427 217
228 428 241
229 429 252
230 430 220
231 431 253
232 432 267
233 433 283
234 434 253
235 435 260
236 436 258
237 437 240
238 438 216
239 439 224
240 440 217
241 441 271
242 442 224
243 443 205
244 444 229
245 445 214
246 446 212
247 447 191
248 448 174
249 449 179
250 450 230
251 451 213
252 452 188
253 453 211
254 454 204
255 455 230
256 456 250
257 457 239
258 458 248
259 459 235
260 460 232
261 461 251
262 462 249
263 463 218
264 464 207
265 465 252
266 466 210
267 467 214
268 468 197
269 469 234
270 470 181
271 471 234
272 472 211
273 473 172
274 474 165
275 475 199
276 476 176
277 477 169
278 478 186
279 479 192
280 480 181
281 481 208
282 482 202
283 483 245
284 484 178
285 485 195
286 486 205
287 487 203
288 488 191
289 489 203
290 490 229
291 491 229
292 492 225
293 493 206
294 494 235
295 495 242
296 496 272
297 497 224
298 498 255
299 499 258
300 500 241
301 501 248
302 502 279
303 503 207
304 504 240
305 505 277
306 506 267
307 507 261
308 508 232
309 509 246
310 510 243
311 511 272
312 512 222
313 513 279
314 514 234
315 515 265
316 516 252
317 517 210
318 518 226
319 519 252
320 520 235
321 521 214
322 522 221
323 523 283
324 524 235
325 525 228
326 526 250
327 527 240
328 528 193
329 529 247
330 530 200
331 531 250
332 532 236
333 533 220
334 534 228
335 535 220
336 536 205
337 537 215
338 538 209
339 539 224
340 540 267
341 541 251
342 542 226
343 543 231
344 544 231
345 545 268
346 546 245
347 547 259
348 548 276
349 549 289
350 550 282
351 551 242
352 552 289
353 553 288
354 554 276
355 555 263
356 556 267
357 557 302
358 558 272
359 559 267
360 560 256
361 561 252
362 562 264
363 563 270
364 564 234
365 565 245
366 566 255
367 567 306
368 568 315
369 569 267
370 570 283
371 571 264
372 572 272
373 573 233
374 574 258
375 575 265
376 576 277
377 577 285
378 578 253
379 579 236
380 580 278
381 581 256
382 582 271
383 583 253
384 584 225
385 585 229
386 586 300
387 587 300
388 588 277
389 589 264
390 590 282
391 591 252
392 592 259
393 593 288
394 594 269
395 595 264
396 596 272
397 597 267
398 598 265
399 599 269
400 600 222
401 601 254
402 602 259
403 603 277
404 604 275
405 605 250
406 606 272
407 607 297
408 608 240
409 609 284
410 610 254
411 611 266
412 612 238
413 613 257
414 614 233
415 615 257
416 616 260
417 617 274
418 618 264
419 619 271
420 620 258
421 621 277
422 622 268
423 623 270
424 624 222
425 625 240
426 626 232
427 627 210
428 628 244
429 629 245
430 630 221
431 631 199
432 632 194
433 633 232
434 634 254
435 635 249
436 636 245
437 637 227
438 638 225
439 639 244
440 640 245
441 641 251
442 642 280
443 643 227
444 644 241
445 645 265
446 646 290
447 647 226
448 648 255
449 649 266
450 650 242
451 651 222
452 652 279
453 653 261
454 654 272
455 655 251
456 656 234
457 657 244
458 658 246
459 659 263
460 660 289
461 661 246
462 662 250
463 663 269
464 664 229
465 665 266
466 666 287
467 667 239
468 668 241
469 669 259
470 670 243
471 671 250
472 672 274
473 673 232
474 674 260
475 675 271
476 676 223
477 677 206
478 678 246
479 679 230
480 680 242
481 681 225
482 682 236
483 683 219
484 684 222
485 685 226
486 686 258
487 687 186
488 688 204
489 689 235
490 690 204
491 691 230
492 692 226
493 693 250
494 694 279
495 695 257
496 696 233
497 697 225
498 698 275
499 699 247
500 700 227
501 701 246
502 702 233
503 703 255
504 704 217
505 705 230
506 706 246
507 707 231
508 708 263
509 709 207
510 710 225
511 711 189
512 712 185
513 713 264
514 714 184
515 715 228
516 716 247
517 717 209
518 718 203
519 719 227
520 720 227
521 721 213
522 722 196
523 723 218
524 724 222
525 725 191
526 726 193
527 727 219
528 728 207
529 729 251
530 730 207
531 731 217
532 732 212
533 733 236
534 734 225
535 735 201
536 736 210
537 737 188
538 738 215
539 739 210
540 740 211
541 741 185
542 742 264
543 743 235
544 744 210
545 745 218
546 746 211
547 747 198
548 748 195
549 749 248
550 750 241
551 751 219
552 752 252
553 753 225
554 754 231
555 755 220
556 756 228
557 757 183
558 758 204
559 759 203
560 760 165
561 761 176
562 762 207
563 763 210
564 764 190
565 765 147
566 766 164
567 767 170
568 768 158
569 769 163
570 770 163
571 771 191
572 772 181
573 773 166
574 774 201
575 775 155
576 776 163
577 777 178
578 778 150
579 779 201
580 780 165
581 781 228
582 782 194
583 783 174
584 784 194
585 785 167
586 786 180
587 787 197
588 788 187
589 789 202
590 790 185
591 791 172
592 792 183
593 793 182
594 794 189
595 795 189
596 796 178
597 797 153
598 798 170
599 799 181
600 800 170
601 801 205
602 802 176
603 803 186
604 804 176
605 805 160
606 806 165
607 807 175
608 808 193
609 809 200
610 810 193
611 811 166
612 812 193
613 813 192
614 814 213
615 815 173
616 816 202
617 817 185
618 818 189
619 819 192
620 820 210
621 821 189
622 822 194
623 823 180
624 824 189
625 825 191
626 826 195
627 827 178
628 828 165
629 829 210
630 830 200
631 831 210
632 832 206
633 833 194
634 834 194
635 835 175
636 836 192
637 837 171
638 838 184
639 839 209
640 840 190
641 841 162
642 842 156
643 843 166
644 844 201
645 845 161
646 846 174
647 847 170
648 848 184
649 849 160
650 850 169
651 851 181
652 852 169
653 853 173
654 854 208
655 855 192
656 856 203
657 857 229
658 858 207
659 859 170
660 860 197
661 861 190
662 862 214
663 863 188
664 864 199
665 865 188
666 866 194
667 867 181
668 868 178
669 869 186
670 870 181
671 871 161
672 872 193
673 873 198
674 874 223
675 875 213
676 876 207
677 877 212
678 878 234
679 879 232
680 880 205
681 881 219
682 882 190
683 883 228
684 884 213
685 885 222
686 886 210
687 887 205
688 888 227
689 889 247
690 890 223
691 891 226
692 892 216
693 893 234
694 894 251
695 895 229
696 896 242
697 897 218
698 898 216
699 899 208
700 900 214
701 901 213
702 902 239
703 903 235
704 904 235
705 905 231
706 906 244
707 907 226
708 908 225
709 909 237
710 910 250
711 911 241
712 912 195
713 913 218
714 914 204
715 915 235
716 916 218
717 917 227
718 918 230
719 919 223
720 920 221
721 921 211
722 922 192
723 923 179
724 924 213
725 925 188
726 926 213
727 927 191
728 928 188
729 929 210
730 930 240
731 931 220
732 932 177
733 933 224
734 934 203
735 935 192
736 936 179
737 937 225
738 938 209
739 939 187
740 940 228
741 941 207
742 942 203
743 943 233
744 944 206
745 945 236
746 946 191
747 947 234
748 948 205
749 949 217
750 950 204
751 951 215
752 952 199
753 953 209
754 954 197
755 955 224
756 956 199
757 957 195
758 958 202
759 959 194
760 960 211
761 961 189
762 962 217
763 963 213
764 964 209
765 965 216
766 966 195
767 967 235
768 968 220
769 969 214
770 970 203
771 971 198
772 972 233
773 973 215
774 974 217
775 975 223
776 976 271
777 977 246
778 978 254
779 979 262
780 980 273
781 981 244
782 982 240
783 983 226
784 984 234
785 985 266
786 986 247
787 987 248
788 988 218
789 989 245
790 990 229
791 991 241
792 992 239
793 993 216
794 994 237
795 995 233
796 996 247
797 997 199
798 998 252
799 999 268
800 1000 240
801 1001 280
802 1002 237
803 1003 265
804 1004 287
805 1005 284
806 1006 281
807 1007 258
808 1008 246
809 1009 291
810 1010 267
811 1011 282
812 1012 299
813 1013 260
814 1014 264
815 1015 282
816 1016 263
817 1017 295
818 1018 279
819 1019 276
820 1020 243
821 1021 249
822 1022 255
823 1023 268
824 1024 264
825 1025 230
826 1026 263
827 1027 284
828 1028 235
829 1029 228
830 1030 240
831 1031 267
832 1032 215
833 1033 271
834 1034 267
835 1035 282
836 1036 241
837 1037 263
838 1038 248
839 1039 278
840 1040 282
841 1041 271
842 1042 256
843 1043 278
844 1044 291
845 1045 234
846 1046 242
847 1047 257
848 1048 259
849 1049 253
850 1050 267
851 1051 270
852 1052 213
853 1053 235
854 1054 247
855 1055 223
856 1056 218
857 1057 246
858 1058 226
859 1059 223
860 1060 231
861 1061 266
862 1062 245
863 1063 251
864 1064 238
865 1065 252
866 1066 269
867 1067 245
868 1068 214
869 1069 273
870 1070 244
871 1071 256
872 1072 234
873 1073 243
874 1074 238
875 1075 235
876 1076 207
877 1077 204
878 1078 213
879 1079 236
880 1080 240
881 1081 233
882 1082 221
883 1083 256
884 1084 249
885 1085 212
886 1086 235
887 1087 232
888 1088 239
889 1089 230
890 1090 245
891 1091 251
892 1092 258
893 1093 256
894 1094 263
895 1095 239
896 1096 256
897 1097 242
898 1098 275
899 1099 269
900 1100 274
901 1101 272
902 1102 260
903 1103 258
904 1104 273
905 1105 289
906 1106 243
907 1107 253
908 1108 278
909 1109 303
910 1110 241
911 1111 258
912 1112 295
913 1113 268
914 1114 234
915 1115 232
916 1116 229
917 1117 296
918 1118 243
919 1119 276
920 1120 261
921 1121 291
922 1122 253
923 1123 252
924 1124 238
925 1125 239
926 1126 232
927 1127 266
928 1128 254
929 1129 185
930 1130 215
931 1131 208
932 1132 236
933 1133 247
934 1134 228
935 1135 240
936 1136 265
937 1137 248
938 1138 266
939 1139 233
940 1140 266
941 1141 267
942 1142 244
943 1143 212
944 1144 224
945 1145 236
946 1146 269
947 1147 254
948 1148 255
949 1149 264
950 1150 255
951 1151 255
952 1152 240
953 1153 271
954 1154 256
955 1155 216
956 1156 225
957 1157 247
958 1158 227
959 1159 239
960 1160 263
961 1161 262
962 1162 280
963 1163 254
964 1164 262
965 1165 251
966 1166 223
967 1167 254
968 1168 283
969 1169 218
970 1170 221
971 1171 237
972 1172 246
973 1173 253
974 1174 243
975 1175 267
976 1176 239
977 1177 243
978 1178 236
979 1179 214
980 1180 208
981 1181 228
982 1182 285
983 1183 253
984 1184 225
985 1185 271
986 1186 250
987 1187 242
988 1188 246
989 1189 244
990 1190 236
991 1191 256
992 1192 243
993 1193 231
994 1194 214
995 1195 227
996 1196 234
997 1197 226
998 1198 206
999 1199 196
1000 1200 237
1001 1201 253
1002 1202 267
1003 1203 238
1004 1204 246
1005 1205 256
1006 1206 258
1007 1207 262
1008 1208 250
1009 1209 257
1010 1210 261
1011 1211 240
1012 1212 255
1013 1213 267
1014 1214 249
1015 1215 234
1016 1216 226
1017 1217 231
1018 1218 253
1019 1219 259
1020 1220 259
1021 1221 259
1022 1222 281
1023 1223 271
1024 1224 251
1025 1225 271
1026 1226 293
1027 1227 286
1028 1228 300
1029 1229 283
1030 1230 274
1031 1231 249
1032 1232 284
1033 1233 267
1034 1234 230
1035 1235 258
1036 1236 278
1037 1237 244
1038 1238 261
1039 1239 277
1040 1240 280
1041 1241 266
1042 1242 295
1043 1243 280
1044 1244 289
1045 1245 300
1046 1246 266
1047 1247 272
1048 1248 265
1049 1249 295
1050 1250 294
1051 1251 264
1052 1252 283
1053 1253 270
1054 1254 330
1055 1255 314
1056 1256 293
1057 1257 284
1058 1258 295
1059 1259 324
1060 1260 275
1061 1261 254
1062 1262 290
1063 1263 332
1064 1264 292
1065 1265 279
1066 1266 290
1067 1267 298
1068 1268 266
1069 1269 298
1070 1270 294
1071 1271 263
1072 1272 287
1073 1273 311
1074 1274 302
1075 1275 264
1076 1276 299
1077 1277 272
1078 1278 280
1079 1279 257
1080 1280 249
1081 1281 274
1082 1282 258
1083 1283 261
1084 1284 234
1085 1285 265
1086 1286 286
1087 1287 293
1088 1288 286
1089 1289 284
1090 1290 270
1091 1291 319
1092 1292 273
1093 1293 265
1094 1294 275
1095 1295 308
1096 1296 310
1097 1297 322
1098 1298 295
1099 1299 290
1100 1300 277
1101 1301 299
1102 1302 334
1103 1303 249
1104 1304 269
1105 1305 266
1106 1306 261
1107 1307 297
1108 1308 240
1109 1309 274
1110 1310 290
1111 1311 282
1112 1312 254
1113 1313 274
1114 1314 300
1115 1315 255
1116 1316 290
1117 1317 302
1118 1318 297
1119 1319 275
1120 1320 292
1121 1321 294
1122 1322 306
1123 1323 259
1124 1324 292
1125 1325 297
1126 1326 279
1127 1327 279
1128 1328 251
1129 1329 275
1130 1330 278
1131 1331 283
1132 1332 322
1133 1333 317
1134 1334 294
1135 1335 282
1136 1336 270
1137 1337 280
1138 1338 308
1139 1339 239
1140 1340 289
1141 1341 298
1142 1342 297
1143 1343 290
1144 1344 261
1145 1345 319
1146 1346 299
1147 1347 270
1148 1348 322
1149 1349 258
1150 1350 240
1151 1351 255
1152 1352 277
1153 1353 298
1154 1354 295
1155 1355 300
1156 1356 322
1157 1357 293
1158 1358 279
1159 1359 265
1160 1360 273
1161 1361 324
1162 1362 270
1163 1363 258
1164 1364 282
1165 1365 299
1166 1366 288
1167 1367 260
1168 1368 273
1169 1369 280
1170 1370 321
1171 1371 304
1172 1372 245
1173 1373 291
1174 1374 281
1175 1375 288
1176 1376 314
1177 1377 307
1178 1378 292
1179 1379 281
1180 1380 298
1181 1381 285
1182 1382 272
1183 1383 264
1184 1384 225
1185 1385 259
1186 1386 228
1187 1387 249
1188 1388 224
1189 1389 243
1190 1390 257
1191 1391 220
1192 1392 218
1193 1393 249
1194 1394 227
1195 1395 242
1196 1396 236
1197 1397 245
1198 1398 213
1199 1399 249
1200 1400 259
1201 1401 248
1202 1402 232
1203 1403 257
1204 1404 280
1205 1405 294
1206 1406 291
1207 1407 298
1208 1408 335
1209 1409 309
1210 1410 321
1211 1411 353
1212 1412 292
1213 1413 322
1214 1414 299
1215 1415 281
1216 1416 278
1217 1417 285
1218 1418 282
1219 1419 259
1220 1420 269
1221 1421 242
1222 1422 270
1223 1423 244
1224 1424 250
1225 1425 200
1226 1426 246
1227 1427 253
1228 1428 258
1229 1429 264
1230 1430 250
1231 1431 225
1232 1432 251
1233 1433 199
1234 1434 201
1235 1435 208
1236 1436 232
1237 1437 230
1238 1438 273
1239 1439 247
1240 1440 268
1241 1441 275
1242 1442 247
1243 1443 260
1244 1444 258
1245 1445 255
1246 1446 256
1247 1447 208
1248 1448 242
1249 1449 252
1250 1450 261
1251 1451 292
1252 1452 305
1253 1453 298
1254 1454 289
1255 1455 284
1256 1456 310
1257 1457 328
1258 1458 262
1259 1459 274
1260 1460 319
1261 1461 259
1262 1462 282
1263 1463 296
1264 1464 299
1265 1465 281
1266 1466 290
1267 1467 243
1268 1468 243
1269 1469 252
1270 1470 238
1271 1471 212
1272 1472 230
1273 1473 203
1274 1474 232
1275 1475 189
1276 1476 207
1277 1477 220
1278 1478 225
1279 1479 195
1280 1480 237
1281 1481 253
1282 1482 207
1283 1483 216
1284 1484 213
1285 1485 238
1286 1486 247
1287 1487 244
1288 1488 236
1289 1489 244
1290 1490 206
1291 1491 241
1292 1492 248
1293 1493 259
1294 1494 229
1295 1495 231
1296 1496 230
1297 1497 237
1298 1498 273
1299 1499 242
1300 1500 201
1301 1501 222
1302 1502 212
1303 1503 229
1304 1504 229
1305 1505 239
1306 1506 235
1307 1507 214
1308 1508 236
1309 1509 282
1310 1510 283
1311 1511 264
1312 1512 221
1313 1513 225
1314 1514 239
1315 1515 259
1316 1516 262
1317 1517 238
1318 1518 223
1319 1519 261
1320 1520 250
1321 1521 239
1322 1522 273
1323 1523 262
1324 1524 240
1325 1525 256
1326 1526 218
1327 1527 241
1328 1528 248
1329 1529 260
1330 1530 233
1331 1531 237
1332 1532 204
1333 1533 214
1334 1534 219
1335 1535 206
1336 1536 198
1337 1537 217
1338 1538 235
1339 1539 184
1340 1540 204
1341 1541 206
1342 1542 233
1343 1543 249
1344 1544 226
1345 1545 256
1346 1546 219
1347 1547 205
1348 1548 230
1349 1549 230
1350 1550 204
1351 1551 238
1352 1552 202
1353 1553 214
1354 1554 217
1355 1555 216
1356 1556 199
1357 1557 198
1358 1558 212
1359 1559 213
1360 1560 207
1361 1561 186
1362 1562 220
1363 1563 190
1364 1564 204
1365 1565 246
1366 1566 185
1367 1567 197
1368 1568 208
1369 1569 194
1370 1570 195
1371 1571 175
1372 1572 183
1373 1573 205
1374 1574 171
1375 1575 177
1376 1576 200
1377 1577 190
1378 1578 194
1379 1579 199
1380 1580 190
1381 1581 218
1382 1582 199
1383 1583 200
1384 1584 180
1385 1585 176
1386 1586 173
1387 1587 207
1388 1588 202
1389 1589 220
1390 1590 182
1391 1591 179
1392 1592 184
1393 1593 185
1394 1594 174
1395 1595 210
1396 1596 163
1397 1597 170
1398 1598 188
1399 1599 172
1400 1600 195
1401 1601 181
1402 1602 167
1403 1603 198
1404 1604 205
1405 1605 182
1406 1606 203
1407 1607 204
1408 1608 192
1409 1609 205
1410 1610 213
1411 1611 185
1412 1612 165
1413 1613 185
1414 1614 186
1415 1615 198
1416 1616 184
1417 1617 164
1418 1618 182
1419 1619 180
1420 1620 171
1421 1621 183
1422 1622 238
1423 1623 195
1424 1624 203
1425 1625 204
1426 1626 190
1427 1627 208
1428 1628 194
1429 1629 180
1430 1630 194
1431 1631 198
1432 1632 204
1433 1633 198
1434 1634 165
1435 1635 212
1436 1636 182
1437 1637 180
1438 1638 179
1439 1639 190
1440 1640 186
1441 1641 196
1442 1642 212
1443 1643 198
1444 1644 215
1445 1645 170
1446 1646 217
1447 1647 214
1448 1648 197
1449 1649 197
1450 1650 205
1451 1651 220
1452 1652 191
1453 1653 203
1454 1654 182
1455 1655 214
1456 1656 200
1457 1657 197
1458 1658 200
1459 1659 191
1460 1660 192
1461 1661 191
1462 1662 194
1463 1663 210
1464 1664 197
1465 1665 190
1466 1666 187
1467 1667 154
1468 1668 193
1469 1669 188
1470 1670 189
1471 1671 185
1472 1672 162
1473 1673 207
1474 1674 202
1475 1675 223
1476 1676 185
1477 1677 200
1478 1678 162
1479 1679 176
1480 1680 195
1481 1681 177
1482 1682 180
1483 1683 178
1484 1684 162
1485 1685 173
1486 1686 179
1487 1687 194
1488 1688 206
1489 1689 157
1490 1690 166
1491 1691 177
1492 1692 172
1493 1693 194
1494 1694 167
1495 1695 219
1496 1696 229
1497 1697 251
1498 1698 234
1499 1699 226
1500 1700 225
1501 1701 237
1502 1702 261
1503 1703 219
1504 1704 266
1505 1705 210
1506 1706 218
1507 1707 246
1508 1708 202
1509 1709 253
1510 1710 254
1511 1711 225
1512 1712 253
1513 1713 263
1514 1714 220
1515 1715 231
1516 1716 222
1517 1717 300
1518 1718 278
1519 1719 279
1520 1720 276
1521 1721 256
1522 1722 271
1523 1723 231
1524 1724 283
1525 1725 281
1526 1726 260
1527 1727 258
1528 1728 273
1529 1729 277
1530 1730 268
1531 1731 283
1532 1732 279
1533 1733 268
1534 1734 312
1535 1735 262
1536 1736 292
1537 1737 303
1538 1738 295
1539 1739 279
1540 1740 259
1541 1741 293
1542 1742 305
1543 1743 320
1544 1744 308
1545 1745 270
1546 1746 278
1547 1747 284
1548 1748 278
1549 1749 237
1550 1750 239
1551 1751 242
1552 1752 259
1553 1753 271
1554 1754 232
1555 1755 211
1556 1756 285
1557 1757 246
1558 1758 218
1559 1759 262
1560 1760 234
1561 1761 231
1562 1762 223
1563 1763 214
1564 1764 254
1565 1765 238
1566 1766 269
1567 1767 228
1568 1768 211
1569 1769 226
1570 1770 234
1571 1771 265
1572 1772 219
1573 1773 246
1574 1774 225
1575 1775 240
1576 1776 254
1577 1777 223
1578 1778 194
1579 1779 204
1580 1780 176
1581 1781 211
1582 1782 213
1583 1783 217
1584 1784 182
1585 1785 266
1586 1786 213
1587 1787 243
1588 1788 219
1589 1789 220
1590 1790 197
1591 1791 206
1592 1792 249
1593 1793 252
1594 1794 229
1595 1795 223
1596 1796 248
1597 1797 231
1598 1798 245
1599 1799 262
1600 1800 273
1601 1801 239
1602 1802 271
1603 1803 273
1604 1804 250
1605 1805 260
1606 1806 240
1607 1807 209
1608 1808 261
1609 1809 224
1610 1810 249
1611 1811 256
1612 1812 252
1613 1813 263
1614 1814 252
1615 1815 268
1616 1816 242
1617 1817 232
1618 1818 245
1619 1819 250
1620 1820 214
1621 1821 241
1622 1822 284
1623 1823 255
1624 1824 244
1625 1825 222
1626 1826 282
1627 1827 219
1628 1828 252
1629 1829 259
1630 1830 252
1631 1831 237
1632 1832 274
1633 1833 286
1634 1834 291
1635 1835 290
1636 1836 267
1637 1837 288
1638 1838 269
1639 1839 295
1640 1840 290
1641 1841 244
1642 1842 270
1643 1843 263
1644 1844 263
1645 1845 289
1646 1846 261
1647 1847 263
1648 1848 284
1649 1849 279
1650 1850 289
1651 1851 273
1652 1852 263
1653 1853 264
1654 1854 268
1655 1855 273
1656 1856 278
1657 1857 272
1658 1858 242
1659 1859 246
1660 1860 236
1661 1861 247
1662 1862 242
1663 1863 266
1664 1864 262
1665 1865 239
1666 1866 275
1667 1867 281
1668 1868 254
1669 1869 270
1670 1870 261
1671 1871 256
1672 1872 241
1673 1873 241
1674 1874 290
1675 1875 266
1676 1876 284
1677 1877 276
1678 1878 276
1679 1879 275
1680 1880 282
1681 1881 274
1682 1882 290
1683 1883 282
1684 1884 258
1685 1885 244
1686 1886 276
1687 1887 269
1688 1888 259
1689 1889 254
1690 1890 260
1691 1891 290
1692 1892 291
1693 1893 271
1694 1894 272
1695 1895 261
1696 1896 266
1697 1897 308
1698 1898 225
1699 1899 253
1700 1900 273
1701 1901 251
1702 1902 205
1703 1903 224
1704 1904 218
1705 1905 230
1706 1906 207
1707 1907 251
1708 1908 241
1709 1909 263
1710 1910 266
1711 1911 235
1712 1912 237
1713 1913 297
1714 1914 262
1715 1915 267
1716 1916 239
1717 1917 245
1718 1918 227
1719 1919 242
1720 1920 224
1721 1921 268
1722 1922 248
1723 1923 225
1724 1924 258
1725 1925 221
1726 1926 261
1727 1927 243
1728 1928 247
1729 1929 252
1730 1930 296
1731 1931 286
1732 1932 215
1733 1933 291
1734 1934 222
1735 1935 282
1736 1936 251
1737 1937 281
1738 1938 275
1739 1939 280
1740 1940 229
1741 1941 267
1742 1942 263
1743 1943 296
1744 1944 271
1745 1945 255
1746 1946 269
1747 1947 239
1748 1948 272
1749 1949 264
1750 1950 288
1751 1951 267
1752 1952 237
1753 1953 281
1754 1954 286
1755 1955 254
1756 1956 274
1757 1957 309
1758 1958 242
1759 1959 250
1760 1960 267
1761 1961 272
1762 1962 275
1763 1963 235
1764 1964 282
1765 1965 215
1766 1966 265
1767 1967 215
1768 1968 243
1769 1969 263
1770 1970 231
1771 1971 237
1772 1972 273
1773 1973 232
1774 1974 243
1775 1975 269
1776 1976 289
1777 1977 297
1778 1978 269
1779 1979 276
1780 1980 276
1781 1981 255
1782 1982 257
1783 1983 259
1784 1984 251
1785 1985 278
1786 1986 265
1787 1987 217
1788 1988 239
1789 1989 246
1790 1990 251
1791 1991 279
1792 1992 240
1793 1993 259
1794 1994 271
1795 1995 272
1796 1996 267
1797 1997 257
1798 1998 249
1799 1999 268
1800 2000 242
1801 2001 238
1802 2002 255
1803 2003 284
1804 2004 268
1805 2005 246
1806 2006 230
1807 2007 273
1808 2008 248
1809 2009 244
1810 2010 289
1811 2011 240
1812 2012 254
1813 2013 244
1814 2014 260
1815 2015 261
1816 2016 217
1817 2017 262
1818 2018 254
1819 2019 291
1820 2020 319
1821 2021 285
1822 2022 259
1823 2023 300
1824 2024 230
1825 2025 266
1826 2026 292
1827 2027 244
1828 2028 275
1829 2029 254
1830 2030 262
1831 2031 276
1832 2032 271
1833 2033 290
1834 2034 284
1835 2035 280
1836 2036 275
1837 2037 299
1838 2038 295
1839 2039 233
1840 2040 300
1841 2041 274
1842 2042 320
1843 2043 270
1844 2044 273
1845 2045 281
1846 2046 275
1847 2047 224
1848 2048 252
1849 2049 279
1850 2050 265
1851 2051 273
1852 2052 274
1853 2053 272
1854 2054 267
1855 2055 251
1856 2056 251
1857 2057 279
1858 2058 234
1859 2059 279
1860 2060 299
1861 2061 275
1862 2062 301
1863 2063 312
1864 2064 266
1865 2065 269
1866 2066 248
1867 2067 255
1868 2068 242
1869 2069 259
1870 2070 271
1871 2071 251
1872 2072 282
1873 2073 256
1874 2074 258
1875 2075 260
1876 2076 260
1877 2077 278
1878 2078 254
1879 2079 259
1880 2080 265
1881 2081 288
1882 2082 243
1883 2083 248
1884 2084 281
1885 2085 258
1886 2086 247
1887 2087 257
1888 2088 253
1889 2089 251
1890 2090 229
1891 2091 248
1892 2092 235
1893 2093 234
1894 2094 243
1895 2095 235
1896 2096 254
1897 2097 239
1898 2098 217
1899 2099 214
1900 2100 250
1901 2101 218
1902 2102 223
1903 2103 228
1904 2104 220
1905 2105 236
1906 2106 257
1907 2107 218
1908 2108 216
1909 2109 204
1910 2110 215
1911 2111 226
1912 2112 220
1913 2113 242
1914 2114 232
1915 2115 257
1916 2116 224
1917 2117 223
1918 2118 228
1919 2119 232
1920 2120 191
1921 2121 250
1922 2122 258
1923 2123 215
1924 2124 231
1925 2125 266
1926 2126 274
1927 2127 256
1928 2128 240
1929 2129 248
1930 2130 268
1931 2131 239
1932 2132 226
1933 2133 253
1934 2134 210
1935 2135 213
1936 2136 253
1937 2137 259
1938 2138 214
1939 2139 227
1940 2140 235
1941 2141 267
1942 2142 239
1943 2143 264
1944 2144 242
1945 2145 266
1946 2146 252
1947 2147 268
1948 2148 291
1949 2149 274
1950 2150 282
1951 2151 268
1952 2152 239
1953 2153 284
1954 2154 270
1955 2155 320
1956 2156 263
1957 2157 263
1958 2158 276
1959 2159 255
1960 2160 222
1961 2161 226
1962 2162 275
1963 2163 217
1964 2164 245
1965 2165 273
1966 2166 273
1967 2167 261
1968 2168 246
1969 2169 237
1970 2170 232
1971 2171 221
1972 2172 228
1973 2173 215
1974 2174 249
1975 2175 244
1976 2176 232
1977 2177 244
1978 2178 225
1979 2179 206
1980 2180 273
1981 2181 249
1982 2182 207
1983 2183 226
1984 2184 255
1985 2185 226
1986 2186 236
1987 2187 271
1988 2188 263
1989 2189 271
1990 2190 286
1991 2191 254
1992 2192 222
1993 2193 266
1994 2194 286
1995 2195 271
1996 2196 265
1997 2197 264
1998 2198 271
1999 2199 287
2000 2200 281
2001 2201 297
2002 2202 271
2003 2203 293
2004 2204 270
2005 2205 276
2006 2206 278
2007 2207 275
2008 2208 281
2009 2209 263
2010 2210 260
2011 2211 280
2012 2212 244
2013 2213 258
2014 2214 228
2015 2215 263
2016 2216 234
2017 2217 234
2018 2218 250
2019 2219 293
2020 2220 206
2021 2221 213
2022 2222 286
2023 2223 267
2024 2224 249
2025 2225 258
2026 2226 232
2027 2227 259
2028 2228 264
2029 2229 255
2030 2230 286
2031 2231 252
2032 2232 234
2033 2233 235
2034 2234 281
2035 2235 255
2036 2236 270
2037 2237 251
2038 2238 228
2039 2239 274
2040 2240 274
2041 2241 256
2042 2242 271
2043 2243 263
2044 2244 289
2045 2245 252
2046 2246 281
2047 2247 298
2048 2248 291
2049 2249 283
2050 2250 269
2051 2251 310
2052 2252 273
2053 2253 296
2054 2254 298
2055 2255 279
2056 2256 277
2057 2257 259
2058 2258 242
2059 2259 281
2060 2260 285
2061 2261 316
2062 2262 269
2063 2263 275
2064 2264 265
2065 2265 298
2066 2266 268
2067 2267 297
2068 2268 329
2069 2269 288
2070 2270 244
2071 2271 300
2072 2272 307
2073 2273 269
2074 2274 304
2075 2275 277
2076 2276 317
2077 2277 299
2078 2278 291
2079 2279 283
2080 2280 320
2081 2281 312
2082 2282 288
2083 2283 288
2084 2284 256
2085 2285 275
2086 2286 243
2087 2287 285
2088 2288 244
2089 2289 273
2090 2290 251
2091 2291 260
2092 2292 271
2093 2293 244
2094 2294 233
2095 2295 241
2096 2296 271
2097 2297 258
2098 2298 261
2099 2299 285
2100 2300 237
2101 2301 291
2102 2302 223
2103 2303 243
2104 2304 228
2105 2305 236
2106 2306 260
2107 2307 257
2108 2308 254
2109 2309 249
2110 2310 258
2111 2311 267
2112 2312 261
2113 2313 314
2114 2314 250
2115 2315 249
2116 2316 219
2117 2317 259
2118 2318 262
2119 2319 282
2120 2320 275
2121 2321 229
2122 2322 214
2123 2323 222
2124 2324 265
2125 2325 254
2126 2326 250
2127 2327 216
2128 2328 269
2129 2329 274
2130 2330 235
2131 2331 247
2132 2332 262
2133 2333 227
2134 2334 264
2135 2335 274
2136 2336 247
2137 2337 234
2138 2338 273
2139 2339 288
2140 2340 237
2141 2341 244
2142 2342 213
2143 2343 212
2144 2344 224
2145 2345 227
2146 2346 284
2147 2347 245
2148 2348 253
2149 2349 266
2150 2350 265
2151 2351 259
2152 2352 257
2153 2353 274
2154 2354 255
2155 2355 254
2156 2356 244
2157 2357 264
2158 2358 243
2159 2359 234
2160 2360 276
2161 2361 243
2162 2362 284
2163 2363 261
2164 2364 272
2165 2365 253
2166 2366 233
2167 2367 254
2168 2368 224
2169 2369 220
2170 2370 263
2171 2371 257
2172 2372 238
2173 2373 215
2174 2374 257
2175 2375 258
2176 2376 251
2177 2377 248
2178 2378 244
2179 2379 251
2180 2380 244
2181 2381 213
2182 2382 268
2183 2383 218
2184 2384 224
2185 2385 252
2186 2386 264
2187 2387 247
2188 2388 254
2189 2389 235
2190 2390 251
2191 2391 223
2192 2392 265
2193 2393 246
2194 2394 258
2195 2395 242
2196 2396 244
2197 2397 234
2198 2398 222
2199 2399 250
2200 2400 240
2201 2401 248
2202 2402 274
2203 2403 215
2204 2404 230
2205 2405 237
2206 2406 266
2207 2407 233
2208 2408 235
2209 2409 255
2210 2410 252
2211 2411 274
2212 2412 239
2213 2413 249
2214 2414 257
2215 2415 260
2216 2416 280
2217 2417 273
2218 2418 258
2219 2419 249
2220 2420 259
2221 2421 241
2222 2422 247
2223 2423 215
2224 2424 210
2225 2425 280
2226 2426 229
2227 2427 254
2228 2428 259
2229 2429 259
2230 2430 254
2231 2431 232
2232 2432 259
2233 2433 248
2234 2434 260
2235 2435 241
2236 2436 242
2237 2437 261
2238 2438 266
2239 2439 261
2240 2440 253
2241 2441 266
2242 2442 260
2243 2443 253
2244 2444 245
2245 2445 267
2246 2446 246
2247 2447 279
2248 2448 237
2249 2449 268
2250 2450 248
2251 2451 218
2252 2452 236
2253 2453 289
2254 2454 252
2255 2455 256
2256 2456 253
2257 2457 262
2258 2458 237
2259 2459 246
2260 2460 249
2261 2461 274
2262 2462 252
2263 2463 280
2264 2464 220
2265 2465 246
2266 2466 281
2267 2467 251
2268 2468 269
2269 2469 271
2270 2470 239
2271 2471 253
2272 2472 263
2273 2473 245
2274 2474 284
2275 2475 228
2276 2476 277
2277 2477 272
2278 2478 281
2279 2479 270
2280 2480 252
2281 2481 245
2282 2482 242
2283 2483 293
2284 2484 265
2285 2485 265
2286 2486 259
2287 2487 266
2288 2488 238
2289 2489 286
2290 2490 279
2291 2491 301
2292 2492 248
2293 2493 302
2294 2494 285
2295 2495 259
2296 2496 260
2297 2497 264
2298 2498 263
2299 2499 261
2300 2500 270
2301 2501 281
2302 2502 245
2303 2503 263
2304 2504 250
2305 2505 273
2306 2506 269
2307 2507 305
2308 2508 274
2309 2509 318
2310 2510 257
2311 2511 271
2312 2512 259
2313 2513 275
2314 2514 257
2315 2515 250
2316 2516 282
2317 2517 256
2318 2518 278
2319 2519 259
2320 2520 226
2321 2521 262
2322 2522 266
2323 2523 250
2324 2524 280
2325 2525 285
2326 2526 262
2327 2527 274
2328 2528 248
2329 2529 237
2330 2530 266
2331 2531 251
2332 2532 246
2333 2533 275
2334 2534 271
2335 2535 265
2336 2536 227
2337 2537 252
2338 2538 246
2339 2539 274
2340 2540 258
2341 2541 296
2342 2542 252
2343 2543 270
2344 2544 259
2345 2545 266
2346 2546 276
2347 2547 286
2348 2548 272
2349 2549 270
2350 2550 266
2351 2551 243
2352 2552 278
2353 2553 282
2354 2554 277
2355 2555 267
2356 2556 266
2357 2557 264
2358 2558 243
2359 2559 260
2360 2560 278
2361 2561 291
2362 2562 270
2363 2563 284
2364 2564 308
2365 2565 295
2366 2566 283
2367 2567 269
2368 2568 287
2369 2569 273
2370 2570 285
2371 2571 274
2372 2572 286
2373 2573 271
2374 2574 272
2375 2575 249
2376 2576 292
2377 2577 297
2378 2578 303
2379 2579 241
2380 2580 264
2381 2581 292
2382 2582 279
2383 2583 264
2384 2584 254
2385 2585 266
2386 2586 251
2387 2587 270
2388 2588 280
2389 2589 268
2390 2590 260
2391 2591 289
2392 2592 275
2393 2593 280
2394 2594 264
2395 2595 296
2396 2596 289
2397 2597 298
2398 2598 287
2399 2599 261
2400 2600 275
2401 2601 246
2402 2602 245
2403 2603 264
2404 2604 276
2405 2605 293
2406 2606 288
2407 2607 252
2408 2608 272
2409 2609 293
2410 2610 282
2411 2611 301
2412 2612 256
2413 2613 278
2414 2614 260
2415 2615 293
2416 2616 258
2417 2617 283
2418 2618 269
2419 2619 286
2420 2620 294
2421 2621 280
2422 2622 295
2423 2623 283
2424 2624 270
2425 2625 284
2426 2626 289
2427 2627 296
2428 2628 292
2429 2629 289
2430 2630 288
2431 2631 290
2432 2632 258
2433 2633 274
2434 2634 273
2435 2635 246
2436 2636 274
2437 2637 279
2438 2638 289
2439 2639 291
2440 2640 270
2441 2641 269
2442 2642 303
2443 2643 309
2444 2644 284
2445 2645 316
2446 2646 325
2447 2647 270
2448 2648 290
2449 2649 299
2450 2650 294
2451 2651 284
2452 2652 305
2453 2653 288
2454 2654 284
2455 2655 302
2456 2656 222
2457 2657 302
2458 2658 276
2459 2659 282
2460 2660 278
2461 2661 277
2462 2662 324
2463 2663 287
2464 2664 221
2465 2665 277
2466 2666 250
2467 2667 319
2468 2668 251
2469 2669 295
2470 2670 249
2471 2671 290
2472 2672 293
2473 2673 275
2474 2674 286
2475 2675 304
2476 2676 269
2477 2677 292
2478 2678 271
2479 2679 270
2480 2680 294
2481 2681 307
2482 2682 295
2483 2683 273
2484 2684 301
2485 2685 234
2486 2686 298
2487 2687 300
2488 2688 288
2489 2689 271
2490 2690 345
2491 2691 307
2492 2692 320
2493 2693 311
2494 2694 312
2495 2695 304
2496 2696 307
2497 2697 300
2498 2698 323
2499 2699 284
2500 2700 285
2501 2701 265
2502 2702 287
2503 2703 298
2504 2704 333
2505 2705 290
2506 2706 293
2507 2707 272
2508 2708 284
2509 2709 294
2510 2710 298
2511 2711 303
2512 2712 312
2513 2713 287
2514 2714 253
2515 2715 240
2516 2716 266
2517 2717 272
2518 2718 260
2519 2719 272
2520 2720 282
2521 2721 276
2522 2722 249
2523 2723 266
2524 2724 244
2525 2725 290
2526 2726 239
2527 2727 285
2528 2728 271
2529 2729 263
2530 2730 297
2531 2731 275
2532 2732 266
2533 2733 291
2534 2734 313
2535 2735 273
2536 2736 289
2537 2737 297
2538 2738 295
2539 2739 278
2540 2740 322
2541 2741 271
2542 2742 328
2543 2743 284
2544 2744 288
2545 2745 280
2546 2746 272
2547 2747 265
2548 2748 278
2549 2749 287
2550 2750 308
2551 2751 275
2552 2752 282
2553 2753 313
2554 2754 294
2555 2755 297
2556 2756 306
2557 2757 277
2558 2758 298
2559 2759 268
2560 2760 245
2561 2761 276
2562 2762 294
2563 2763 291
2564 2764 224
2565 2765 238
2566 2766 275
2567 2767 252
2568 2768 223
2569 2769 252
2570 2770 265
2571 2771 284
2572 2772 247
2573 2773 242
2574 2774 247
2575 2775 275
2576 2776 240
2577 2777 243
2578 2778 283
2579 2779 275
2580 2780 271
2581 2781 259
2582 2782 269
2583 2783 265
2584 2784 261
2585 2785 237
2586 2786 252
2587 2787 256
2588 2788 244
2589 2789 289
2590 2790 271
2591 2791 209
2592 2792 250
2593 2793 253
2594 2794 217
2595 2795 228
2596 2796 261
2597 2797 232
2598 2798 248
2599 2799 280
2600 2800 248
2601 2801 210
2602 2802 245
2603 2803 221
2604 2804 242
2605 2805 267
2606 2806 235
2607 2807 234
2608 2808 220
2609 2809 240
2610 2810 240
2611 2811 245
2612 2812 272
2613 2813 258
2614 2814 254
2615 2815 257
2616 2816 253
2617 2817 284
2618 2818 274
2619 2819 278
2620 2820 275
2621 2821 287
2622 2822 260
2623 2823 272
2624 2824 221
2625 2825 258
2626 2826 268
2627 2827 253
2628 2828 230
2629 2829 248
2630 2830 235
2631 2831 266
2632 2832 269
2633 2833 271
2634 2834 278
2635 2835 310
2636 2836 241
2637 2837 261
2638 2838 286
2639 2839 267
2640 2840 255
2641 2841 278
2642 2842 289
2643 2843 269
2644 2844 284
2645 2845 285
2646 2846 301
2647 2847 281
2648 2848 275
2649 2849 265
2650 2850 292
2651 2851 265
2652 2852 236
2653 2853 274
2654 2854 252
2655 2855 238
2656 2856 272
2657 2857 290
2658 2858 256
2659 2859 276
2660 2860 249
2661 2861 244
2662 2862 263
2663 2863 217
2664 2864 266
2665 2865 286
2666 2866 238
2667 2867 250
2668 2868 235
2669 2869 272
2670 2870 269
2671 2871 271
2672 2872 247
2673 2873 262
2674 2874 287
2675 2875 228
2676 2876 251
2677 2877 260
2678 2878 225
2679 2879 263
2680 2880 251
2681 2881 259
2682 2882 270
2683 2883 200
2684 2884 266
2685 2885 230
2686 2886 261
2687 2887 250
2688 2888 245
2689 2889 308
2690 2890 296
2691 2891 307
2692 2892 253
2693 2893 279
2694 2894 242
2695 2895 270
2696 2896 250
2697 2897 262
2698 2898 225
2699 2899 258
2700 2900 242
2701 2901 240
2702 2902 237
2703 2903 235
2704 2904 247
2705 2905 219
2706 2906 257
2707 2907 244
2708 2908 241
2709 2909 258
2710 2910 236
2711 2911 264
2712 2912 252
2713 2913 259
2714 2914 240
2715 2915 255
2716 2916 227
2717 2917 246
2718 2918 240
2719 2919 222
2720 2920 262
2721 2921 229
2722 2922 247
2723 2923 246
2724 2924 253
2725 2925 226
2726 2926 253
2727 2927 217
2728 2928 248
2729 2929 270
2730 2930 256
2731 2931 256
2732 2932 243
2733 2933 244
2734 2934 254
2735 2935 242
2736 2936 235
2737 2937 231
2738 2938 266
2739 2939 251
2740 2940 245
2741 2941 242
2742 2942 229
2743 2943 210
2744 2944 205
2745 2945 235
2746 2946 213
2747 2947 209
2748 2948 247
2749 2949 263
2750 2950 242
2751 2951 258
2752 2952 262
2753 2953 235
2754 2954 255
2755 2955 225
2756 2956 242
2757 2957 225
2758 2958 212
2759 2959 251
2760 2960 258
2761 2961 241
2762 2962 265
2763 2963 216
2764 2964 241
2765 2965 222
2766 2966 235
2767 2967 200
2768 2968 199
2769 2969 275
2770 2970 236
2771 2971 230
2772 2972 250
2773 2973 247
2774 2974 251
2775 2975 212
2776 2976 220
2777 2977 237
2778 2978 238
2779 2979 228
2780 2980 208
2781 2981 209
2782 2982 241
2783 2983 251
2784 2984 258
2785 2985 250
2786 2986 234
2787 2987 257
2788 2988 293
2789 2989 244
2790 2990 223
2791 2991 273
2792 2992 271
2793 2993 246
2794 2994 249
2795 2995 223
2796 2996 231
2797 2997 242
2798 2998 287
2799 2999 256
2800 3000 258
2801 3001 230
2802 3002 253
2803 3003 280
2804 3004 246
2805 3005 232
2806 3006 254
2807 3007 282
2808 3008 265
2809 3009 242
2810 3010 272
2811 3011 237
2812 3012 247
2813 3013 224
2814 3014 231
2815 3015 250
2816 3016 244
2817 3017 236
2818 3018 216
2819 3019 210
2820 3020 253
2821 3021 243
2822 3022 248
2823 3023 273
2824 3024 252
2825 3025 254
2826 3026 289
2827 3027 268
2828 3028 261
2829 3029 251
2830 3030 273
2831 3031 252
2832 3032 292
2833 3033 264
2834 3034 266
2835 3035 276
2836 3036 195
2837 3037 278
2838 3038 260
2839 3039 266
2840 3040 258
2841 3041 270
2842 3042 268
2843 3043 305
2844 3044 289
2845 3045 249
2846 3046 234
2847 3047 268
2848 3048 242
2849 3049 267
2850 3050 292
2851 3051 277
2852 3052 275
2853 3053 302
2854 3054 236
2855 3055 289
2856 3056 263
2857 3057 246
2858 3058 221
2859 3059 238
2860 3060 259
2861 3061 258
2862 3062 231
2863 3063 264
2864 3064 232
2865 3065 267
2866 3066 254
2867 3067 233
2868 3068 212
2869 3069 240
2870 3070 213
2871 3071 256
2872 3072 252
2873 3073 264
2874 3074 232
2875 3075 266
2876 3076 241
2877 3077 195
2878 3078 228
2879 3079 212
2880 3080 217
2881 3081 218
2882 3082 219
2883 3083 207
2884 3084 222
2885 3085 220
2886 3086 235
2887 3087 206
2888 3088 216
2889 3089 239
2890 3090 241
2891 3091 227
2892 3092 194
2893 3093 208
2894 3094 247
2895 3095 197
2896 3096 189
2897 3097 202
2898 3098 211
2899 3099 154
2900 3100 235
2901 3101 227
2902 3102 233
2903 3103 232
2904 3104 262
2905 3105 222
2906 3106 229
2907 3107 247
2908 3108 251
2909 3109 210
2910 3110 231
2911 3111 204
2912 3112 210
2913 3113 220
2914 3114 193
2915 3115 218
2916 3116 201
2917 3117 245
2918 3118 204
2919 3119 197
2920 3120 182
2921 3121 204
2922 3122 190
2923 3123 243
2924 3124 243
2925 3125 222
2926 3126 193
2927 3127 210
2928 3128 240
2929 3129 202
2930 3130 216
2931 3131 183
2932 3132 187
2933 3133 211
2934 3134 183
2935 3135 231
2936 3136 268
2937 3137 239
2938 3138 222
2939 3139 228
2940 3140 247
2941 3141 254
2942 3142 280
2943 3143 257
2944 3144 254
2945 3145 233
2946 3146 257
2947 3147 228
2948 3148 253
2949 3149 243
2950 3150 247
2951 3151 224
2952 3152 235
2953 3153 277
2954 3154 262
2955 3155 287
2956 3156 259
2957 3157 265
2958 3158 236
2959 3159 215
2960 3160 224
2961 3161 214
2962 3162 190
2963 3163 198
2964 3164 214
2965 3165 213
2966 3166 216
2967 3167 218
2968 3168 230
2969 3169 227
2970 3170 215
2971 3171 221
2972 3172 203
2973 3173 201
2974 3174 221
2975 3175 217
2976 3176 195
2977 3177 208
2978 3178 207
2979 3179 220
2980 3180 201
2981 3181 193
2982 3182 185
2983 3183 246
2984 3184 220
2985 3185 220
2986 3186 189
2987 3187 217
2988 3188 206
2989 3189 207
2990 3190 210
2991 3191 238
2992 3192 197
2993 3193 214
2994 3194 212
2995 3195 200
2996 3196 196
2997 3197 222
2998 3198 223
2999 3199 226
3000 3200 234
3001 3201 207
3002 3202 203
3003 3203 225
3004 3204 261
3005 3205 257
3006 3206 242
3007 3207 256
3008 3208 226
3009 3209 237
3010 3210 197
3011 3211 213
3012 3212 234
3013 3213 204
3014 3214 187
3015 3215 205
3016 3216 236
3017 3217 201
3018 3218 237
3019 3219 245
3020 3220 190
3021 3221 179
3022 3222 198
3023 3223 190
3024 3224 197
3025 3225 178
3026 3226 193
3027 3227 214
3028 3228 190
3029 3229 211
3030 3230 206
3031 3231 193
3032 3232 186
3033 3233 222
3034 3234 216
3035 3235 202
3036 3236 214
3037 3237 199
3038 3238 233
3039 3239 221
3040 3240 253
3041 3241 223
3042 3242 237
3043 3243 186
3044 3244 189
3045 3245 176
3046 3246 209
3047 3247 215
3048 3248 217
3049 3249 228
3050 3250 208
3051 3251 245
3052 3252 248
3053 3253 220
3054 3254 206
3055 3255 235
3056 3256 214
3057 3257 242
3058 3258 213
3059 3259 205
3060 3260 201
3061 3261 205
3062 3262 199
3063 3263 229
3064 3264 243
3065 3265 224
3066 3266 215
3067 3267 213
3068 3268 201
3069 3269 223
3070 3270 199
3071 3271 189
3072 3272 195
3073 3273 224
3074 3274 212
3075 3275 216
3076 3276 227
3077 3277 204
3078 3278 196
3079 3279 217
3080 3280 234
3081 3281 231
3082 3282 243
3083 3283 217
3084 3284 207
3085 3285 182
3086 3286 173
3087 3287 176
3088 3288 171
3089 3289 162
3090 3290 172
3091 3291 212
3092 3292 234
3093 3293 237
3094 3294 208
3095 3295 214
3096 3296 207
3097 3297 208
3098 3298 197
3099 3299 193
3100 3300 258
3101 3301 230
3102 3302 230
3103 3303 210
3104 3304 254
3105 3305 210
3106 3306 228
3107 3307 243
3108 3308 256
3109 3309 253
3110 3310 218
3111 3311 224
3112 3312 221
3113 3313 180
3114 3314 181
3115 3315 204
3116 3316 176
3117 3317 182
3118 3318 209
3119 3319 213
3120 3320 192
3121 3321 245
3122 3322 226
3123 3323 215
3124 3324 218
3125 3325 216
3126 3326 266
3127 3327 204
3128 3328 226
3129 3329 217
3130 3330 223
3131 3331 201
3132 3332 244
3133 3333 223
3134 3334 246
3135 3335 176
3136 3336 196
3137 3337 179
3138 3338 192
3139 3339 183
3140 3340 184
3141 3341 197
3142 3342 223
3143 3343 202
3144 3344 196
3145 3345 212
3146 3346 185
3147 3347 160
3148 3348 187
3149 3349 175
3150 3350 152
3151 3351 155
3152 3352 157
3153 3353 171
3154 3354 135
3155 3355 133
3156 3356 137
3157 3357 153
3158 3358 142
3159 3359 151
3160 3360 149
3161 3361 131
3162 3362 129
3163 3363 172
3164 3364 154
3165 3365 173
3166 3366 165
3167 3367 142
3168 3368 139
3169 3369 140
3170 3370 127
3171 3371 133
3172 3372 126
3173 3373 127
3174 3374 132
3175 3375 185
3176 3376 199
3177 3377 155
3178 3378 145
3179 3379 176
3180 3380 146
3181 3381 153
3182 3382 168
3183 3383 142
3184 3384 179
3185 3385 156
3186 3386 177
3187 3387 196
3188 3388 192
3189 3389 189
3190 3390 155
3191 3391 183
3192 3392 168
3193 3393 178
3194 3394 168
3195 3395 153
3196 3396 159
3197 3397 174
3198 3398 175
3199 3399 172
3200 3400 149
3201 3401 156
3202 3402 134
3203 3403 144
3204 3404 183
3205 3405 144
3206 3406 155
3207 3407 186
3208 3408 179
3209 3409 174
3210 3410 159
3211 3411 159
3212 3412 164
3213 3413 168
3214 3414 173
3215 3415 173
3216 3416 179
3217 3417 204
3218 3418 179
3219 3419 182
3220 3420 156
3221 3421 182
3222 3422 201
3223 3423 173
3224 3424 176
3225 3425 182
3226 3426 215
3227 3427 186
3228 3428 148
3229 3429 144
3230 3430 163
3231 3431 178
3232 3432 155
3233 3433 165
3234 3434 194
3235 3435 175
3236 3436 183
3237 3437 158
3238 3438 166
3239 3439 165
3240 3440 159
3241 3441 169
3242 3442 158
3243 3443 176
3244 3444 176
3245 3445 174
3246 3446 182
3247 3447 206
3248 3448 145
3249 3449 170
3250 3450 162
3251 3451 143
3252 3452 160
3253 3453 142
3254 3454 138
3255 3455 154
3256 3456 147
3257 3457 160
3258 3458 130
3259 3459 124
3260 3460 129
3261 3461 140
3262 3462 144
3263 3463 136
3264 3464 132
3265 3465 168
3266 3466 156
3267 3467 172
3268 3468 184
3269 3469 160
3270 3470 171
3271 3471 176
3272 3472 178
3273 3473 143
3274 3474 184
3275 3475 189
3276 3476 178
3277 3477 194
3278 3478 180
3279 3479 172
3280 3480 202
3281 3481 184
3282 3482 133
3283 3483 163
3284 3484 155
3285 3485 155
3286 3486 160
3287 3487 169
3288 3488 195
3289 3489 174
3290 3490 205
3291 3491 205
3292 3492 160
3293 3493 185
3294 3494 199
3295 3495 161
3296 3496 162
3297 3497 151
3298 3498 159
3299 3499 143
3300 3500 145
3301 3501 143
3302 3502 173
3303 3503 166
3304 3504 125
3305 3505 154
3306 3506 183
3307 3507 182
3308 3508 184
3309 3509 161
3310 3510 156
3311 3511 174
3312 3512 167
3313 3513 169
3314 3514 146
3315 3515 163
3316 3516 143
3317 3517 136
3318 3518 151
3319 3519 138
3320 3520 164
3321 3521 135
3322 3522 145
3323 3523 151
3324 3524 160
3325 3525 188
3326 3526 175
3327 3527 177
3328 3528 154
3329 3529 182
3330 3530 171
3331 3531 170
3332 3532 168
3333 3533 153
3334 3534 188
3335 3535 181
3336 3536 174
3337 3537 147
3338 3538 168
3339 3539 160
3340 3540 195
3341 3541 152
3342 3542 181
3343 3543 172
3344 3544 186
3345 3545 193
3346 3546 179
3347 3547 194
3348 3548 192
3349 3549 210
3350 3550 201
3351 3551 211
3352 3552 172
3353 3553 174
3354 3554 181
3355 3555 188
3356 3556 171
3357 3557 151
3358 3558 136
3359 3559 164
3360 3560 177
3361 3561 127
3362 3562 123
3363 3563 180
3364 3564 167
3365 3565 157
3366 3566 153
3367 3567 143
3368 3568 142
3369 3569 145
3370 3570 163
3371 3571 147
3372 3572 167
3373 3573 178
3374 3574 145
3375 3575 183
3376 3576 133
3377 3577 135
3378 3578 142
3379 3579 130
3380 3580 126
3381 3581 106
3382 3582 120
3383 3583 132
3384 3584 151
3385 3585 155
3386 3586 149
3387 3587 153
3388 3588 105
3389 3589 132
3390 3590 106
3391 3591 125
3392 3592 116
3393 3593 132
3394 3594 128
3395 3595 141
3396 3596 132
3397 3597 103
3398 3598 120
3399 3599 122
3400 3600 135
3401 3601 136
3402 3602 135
3403 3603 171
3404 3604 107
3405 3605 120
3406 3606 132
3407 3607 140
3408 3608 123
3409 3609 125
3410 3610 114
3411 3611 98
3412 3612 121
3413 3613 110
3414 3614 108
3415 3615 111
3416 3616 130
3417 3617 103
3418 3618 102
3419 3619 113
3420 3620 118
3421 3621 98
3422 3622 116
3423 3623 97
3424 3624 128
3425 3625 88
3426 3626 84
3427 3627 95
3428 3628 68
3429 3629 86
3430 3630 96
3431 3631 136
3432 3632 119
3433 3633 157
3434 3634 118
3435 3635 137
3436 3636 151
3437 3637 100
3438 3638 128
3439 3639 128
3440 3640 143
3441 3641 146
3442 3642 139
3443 3643 131
3444 3644 119
3445 3645 129
3446 3646 166
3447 3647 161
3448 3648 156
3449 3649 131
3450 3650 136
3451 3651 137
3452 3652 143
3453 3653 128
3454 3654 158
3455 3655 147
3456 3656 141
3457 3657 124
3458 3658 137
3459 3659 140
3460 3660 143
3461 3661 131
3462 3662 128
3463 3663 187
3464 3664 133
3465 3665 147
3466 3666 132
3467 3667 149
3468 3668 159
3469 3669 146
3470 3670 167
3471 3671 127
3472 3672 136
3473 3673 136
3474 3674 150
3475 3675 134
3476 3676 154
3477 3677 135
3478 3678 127
3479 3679 133
3480 3680 127
3481 3681 129
3482 3682 130
3483 3683 141
3484 3684 127
3485 3685 102
3486 3686 142
3487 3687 99
3488 3688 145
3489 3689 144
3490 3690 122
3491 3691 137
3492 3692 127
3493 3693 122
3494 3694 107
3495 3695 118
3496 3696 130
3497 3697 122
3498 3698 125
3499 3699 135
3500 3700 125
3501 3701 95
3502 3702 111
3503 3703 135
3504 3704 135
3505 3705 114
3506 3706 133
3507 3707 117
3508 3708 113
3509 3709 132
3510 3710 155
3511 3711 153
3512 3712 145
3513 3713 170
3514 3714 179
3515 3715 169
3516 3716 166
3517 3717 151
3518 3718 161
3519 3719 206
3520 3720 214
3521 3721 216
3522 3722 208
3523 3723 204
3524 3724 190
3525 3725 168
3526 3726 156
3527 3727 175
3528 3728 189
3529 3729 203
3530 3730 156
3531 3731 179
3532 3732 185
3533 3733 187
3534 3734 199
3535 3735 190
3536 3736 193
3537 3737 171
3538 3738 163
3539 3739 188
3540 3740 189
3541 3741 222
3542 3742 184
3543 3743 194
3544 3744 168
3545 3745 155
3546 3746 159
3547 3747 167
3548 3748 147
3549 3749 106
3550 3750 113
3551 3751 142
3552 3752 129
3553 3753 153
3554 3754 98
3555 3755 120
3556 3756 131
3557 3757 139
3558 3758 114
3559 3759 124
3560 3760 143
3561 3761 165
3562 3762 131
3563 3763 138
3564 3764 156
3565 3765 160
3566 3766 159
3567 3767 135
3568 3768 153
3569 3769 150
3570 3770 141
3571 3771 146
3572 3772 128
3573 3773 151
3574 3774 186
3575 3775 150
3576 3776 155
3577 3777 147
3578 3778 141
3579 3779 162
3580 3780 185
3581 3781 169
3582 3782 168
3583 3783 190
3584 3784 216
3585 3785 197
3586 3786 210
3587 3787 218
3588 3788 197
3589 3789 192
3590 3790 200
3591 3791 180
3592 3792 212
3593 3793 221
3594 3794 217
3595 3795 209
3596 3796 191
3597 3797 184
3598 3798 187
3599 3799 191
3600 3800 176
3601 3801 179
3602 3802 197
3603 3803 131
3604 3804 171
3605 3805 157
3606 3806 150
3607 3807 163
3608 3808 138
3609 3809 166
3610 3810 175
3611 3811 148
3612 3812 141
3613 3813 197
3614 3814 173
3615 3815 206
3616 3816 198
3617 3817 205
3618 3818 204
3619 3819 216
3620 3820 182
3621 3821 183
3622 3822 216
3623 3823 234
3624 3824 210
3625 3825 187
3626 3826 214
3627 3827 198
3628 3828 222
3629 3829 229
3630 3830 222
3631 3831 226
3632 3832 251
3633 3833 235
3634 3834 206
3635 3835 232
3636 3836 194
3637 3837 188
3638 3838 207
3639 3839 198
3640 3840 207
3641 3841 207
3642 3842 184
3643 3843 202
3644 3844 213
3645 3845 201
3646 3846 248
3647 3847 225
3648 3848 240
3649 3849 229
3650 3850 210
3651 3851 190
3652 3852 234
3653 3853 200
3654 3854 236
3655 3855 224
3656 3856 176
3657 3857 178
3658 3858 173
3659 3859 168
3660 3860 158
3661 3861 158
3662 3862 162
3663 3863 174
3664 3864 168
3665 3865 155
3666 3866 147
3667 3867 163
3668 3868 180
3669 3869 166
3670 3870 185
3671 3871 170
3672 3872 162
3673 3873 182
3674 3874 171
3675 3875 198
3676 3876 165
3677 3877 168
3678 3878 182
3679 3879 173
3680 3880 182
3681 3881 184
3682 3882 218
3683 3883 217
3684 3884 204
3685 3885 206
3686 3886 198
3687 3887 222
3688 3888 198
3689 3889 177
3690 3890 206
3691 3891 214
3692 3892 188
3693 3893 198
3694 3894 224
3695 3895 204
3696 3896 191
3697 3897 243
3698 3898 215
3699 3899 202
3700 3900 189
3701 3901 190
3702 3902 179
3703 3903 165
3704 3904 174
3705 3905 198
3706 3906 225
3707 3907 194
3708 3908 196
3709 3909 196
3710 3910 205
3711 3911 202
3712 3912 173
3713 3913 207
3714 3914 226
3715 3915 214
3716 3916 214
3717 3917 226
3718 3918 218
3719 3919 192
3720 3920 198
3721 3921 211
3722 3922 215
3723 3923 227
3724 3924 198
3725 3925 176
3726 3926 178
3727 3927 216
3728 3928 249
3729 3929 239
3730 3930 263
3731 3931 235
3732 3932 225
3733 3933 194
3734 3934 210
3735 3935 202
3736 3936 202
3737 3937 166
3738 3938 253
3739 3939 222
3740 3940 211
3741 3941 216
3742 3942 260
3743 3943 243
3744 3944 276
3745 3945 216
3746 3946 237
3747 3947 231
3748 3948 233
3749 3949 261
3750 3950 237
3751 3951 226
3752 3952 215
3753 3953 227
3754 3954 237
3755 3955 242
3756 3956 264
3757 3957 245
3758 3958 222
3759 3959 250
3760 3960 259
3761 3961 244
3762 3962 229
3763 3963 243
3764 3964 237
3765 3965 259
3766 3966 249
3767 3967 217
3768 3968 222
3769 3969 237
3770 3970 246
3771 3971 248
3772 3972 242
3773 3973 234
3774 3974 213
3775 3975 197
3776 3976 192
3777 3977 195
3778 3978 232
3779 3979 198
3780 3980 193
3781 3981 210
3782 3982 190
3783 3983 162
3784 3984 184
3785 3985 218
3786 3986 234
3787 3987 232
3788 3988 194
3789 3989 192
3790 3990 187
3791 3991 216
3792 3992 202
3793 3993 181
3794 3994 220
3795 3995 224
3796 3996 216
3797 3997 209
3798 3998 203
3799 3999 209
3800 4000 185
3801 4001 229
3802 4002 209
3803 4003 212
3804 4004 235
3805 4005 227
3806 4006 251
3807 4007 235
3808 4008 236
3809 4009 244
3810 4010 215
3811 4011 258
3812 4012 237
3813 4013 271
3814 4014 248
3815 4015 267
3816 4016 255
3817 4017 282
3818 4018 264
3819 4019 256
3820 4020 272
3821 4021 279
3822 4022 279
3823 4023 225
3824 4024 292
3825 4025 279
3826 4026 265
3827 4027 258
3828 4028 284
3829 4029 289
3830 4030 272
3831 4031 274
3832 4032 282
3833 4033 261
3834 4034 239
3835 4035 285
3836 4036 244
3837 4037 253
3838 4038 290
3839 4039 302
3840 4040 288
3841 4041 294
3842 4042 252
3843 4043 292
3844 4044 292
3845 4045 266
3846 4046 284
3847 4047 259
3848 4048 275
3849 4049 289
3850 4050 267
3851 4051 303
3852 4052 271
3853 4053 269
3854 4054 283
3855 4055 267
3856 4056 272
3857 4057 251
3858 4058 259
3859 4059 249
3860 4060 277
3861 4061 288
3862 4062 298
3863 4063 295
3864 4064 248
3865 4065 245
3866 4066 278
3867 4067 298
3868 4068 303
3869 4069 318
3870 4070 272
3871 4071 266
3872 4072 279
3873 4073 292
3874 4074 259
3875 4075 265
3876 4076 290
3877 4077 292
3878 4078 272
3879 4079 288
3880 4080 267
3881 4081 287
3882 4082 263
3883 4083 280
3884 4084 270
3885 4085 286
3886 4086 243
3887 4087 273
3888 4088 264
3889 4089 297
3890 4090 256
3891 4091 250
3892 4092 273
3893 4093 259
3894 4094 252
3895 4095 272
3896 4096 271
3897 4097 283
3898 4098 245
3899 4099 275
3900 4100 242
3901 4101 273
3902 4102 281
3903 4103 236
3904 4104 252
3905 4105 267
3906 4106 279
3907 4107 264
3908 4108 297
3909 4109 289
3910 4110 293
3911 4111 252
3912 4112 263
3913 4113 285
3914 4114 240
3915 4115 228
3916 4116 210
3917 4117 213
3918 4118 210
3919 4119 236
3920 4120 254
3921 4121 223
3922 4122 271
3923 4123 246
3924 4124 253
3925 4125 218
3926 4126 242
3927 4127 180
3928 4128 211
3929 4129 248
3930 4130 234
3931 4131 222
3932 4132 250
3933 4133 238
3934 4134 245
3935 4135 223
3936 4136 213
3937 4137 225
3938 4138 228
3939 4139 223
3940 4140 232
3941 4141 249
3942 4142 238
3943 4143 216
3944 4144 234
3945 4145 249
3946 4146 252
3947 4147 226
3948 4148 210
3949 4149 264
3950 4150 227
3951 4151 249
3952 4152 239
3953 4153 225
3954 4154 240
3955 4155 238
3956 4156 229
3957 4157 256
3958 4158 242
3959 4159 211
3960 4160 211
3961 4161 269
3962 4162 225
3963 4163 251
3964 4164 250
3965 4165 219
3966 4166 232
3967 4167 292
3968 4168 242
3969 4169 223
3970 4170 230
3971 4171 253
3972 4172 227
3973 4173 187
3974 4174 237
3975 4175 260
3976 4176 226
3977 4177 219
3978 4178 227
3979 4179 234
3980 4180 228
3981 4181 209
3982 4182 230
3983 4183 237
3984 4184 237
3985 4185 253
3986 4186 254
3987 4187 264
3988 4188 250
3989 4189 214
3990 4190 247
3991 4191 240
3992 4192 253
3993 4193 266
3994 4194 279
3995 4195 247
3996 4196 244
3997 4197 227
3998 4198 242
3999 4199 230
4000 4200 234
4001 4201 249
4002 4202 243
4003 4203 215
4004 4204 270
4005 4205 243
4006 4206 247
4007 4207 245
4008 4208 264
4009 4209 230
4010 4210 221
4011 4211 233
4012 4212 227
4013 4213 238
4014 4214 235
4015 4215 266
4016 4216 230
4017 4217 254
4018 4218 237
4019 4219 234
4020 4220 259
4021 4221 249
4022 4222 234
4023 4223 261
4024 4224 204
4025 4225 239
4026 4226 235
4027 4227 238
4028 4228 220
4029 4229 239
4030 4230 241
4031 4231 258
4032 4232 249
4033 4233 221
4034 4234 225
4035 4235 232
4036 4236 240
4037 4237 251
4038 4238 255
4039 4239 234
4040 4240 234
4041 4241 264
4042 4242 235
4043 4243 216
4044 4244 216
4045 4245 237
4046 4246 234
4047 4247 249
4048 4248 231
4049 4249 288
4050 4250 216
4051 4251 227
4052 4252 215
4053 4253 216
4054 4254 246
4055 4255 252
4056 4256 261
4057 4257 247
4058 4258 243
4059 4259 261
4060 4260 256
4061 4261 275
4062 4262 241
4063 4263 249
4064 4264 278
4065 4265 249
4066 4266 239
4067 4267 270
4068 4268 270
4069 4269 244
4070 4270 270
4071 4271 250
4072 4272 260
4073 4273 245
4074 4274 226
4075 4275 232
4076 4276 248
4077 4277 249
4078 4278 229
4079 4279 261
4080 4280 259
4081 4281 250
4082 4282 246
4083 4283 237
4084 4284 252
4085 4285 225
4086 4286 223
4087 4287 233
4088 4288 239
4089 4289 262
4090 4290 232
4091 4291 270
4092 4292 236
4093 4293 250
4094 4294 270
4095 4295 241
4096 4296 220
4097 4297 225
4098 4298 234
4099 4299 245
4100 4300 261
4101 4301 209
4102 4302 312
4103 4303 232
4104 4304 268
4105 4305 305
4106 4306 224
4107 4307 249
4108 4308 254
4109 4309 223
4110 4310 245
4111 4311 241
4112 4312 217
4113 4313 266
4114 4314 254
4115 4315 242
4116 4316 246
4117 4317 234
4118 4318 236
4119 4319 214
4120 4320 237
4121 4321 214
4122 4322 201
4123 4323 220
4124 4324 229
4125 4325 218
4126 4326 225
4127 4327 228
4128 4328 237
4129 4329 183
4130 4330 226
4131 4331 207
4132 4332 214
4133 4333 232
4134 4334 203
4135 4335 214
4136 4336 248
4137 4337 240
4138 4338 234
4139 4339 234
4140 4340 210
4141 4341 211
4142 4342 234
4143 4343 258
4144 4344 230
4145 4345 194
4146 4346 237
4147 4347 258
4148 4348 217
4149 4349 233
4150 4350 201
4151 4351 197
4152 4352 180
4153 4353 193
4154 4354 176
4155 4355 193
4156 4356 210
4157 4357 225
4158 4358 211
4159 4359 265
4160 4360 222
4161 4361 207
4162 4362 241
4163 4363 226
4164 4364 241
4165 4365 209
4166 4366 210
4167 4367 219
4168 4368 214
4169 4369 205
4170 4370 230
4171 4371 219
4172 4372 206
4173 4373 211
4174 4374 194
4175 4375 223
4176 4376 242
4177 4377 229
4178 4378 214
4179 4379 214
4180 4380 219
4181 4381 171
4182 4382 223
4183 4383 211
4184 4384 240
4185 4385 228
4186 4386 235
4187 4387 204
4188 4388 223
4189 4389 233
4190 4390 213
4191 4391 224
4192 4392 208
4193 4393 221
4194 4394 207
4195 4395 194
4196 4396 203
4197 4397 214
4198 4398 200
4199 4399 199
4200 4400 221
4201 4401 234
4202 4402 184
4203 4403 197
4204 4404 223
4205 4405 215
4206 4406 225
4207 4407 257
4208 4408 252
4209 4409 261
4210 4410 242
4211 4411 233
4212 4412 233
4213 4413 209
4214 4414 247
4215 4415 243
4216 4416 287
4217 4417 234
4218 4418 248
4219 4419 233
4220 4420 248
4221 4421 278
4222 4422 279
4223 4423 278
4224 4424 280
4225 4425 274
4226 4426 243
4227 4427 254
4228 4428 253
4229 4429 253
4230 4430 223
4231 4431 274
4232 4432 258
4233 4433 227
4234 4434 245
4235 4435 251
4236 4436 237
4237 4437 252
4238 4438 244
4239 4439 253
4240 4440 273
4241 4441 230
4242 4442 241
4243 4443 249
4244 4444 214
4245 4445 280
4246 4446 229
4247 4447 247
4248 4448 258
4249 4449 248
4250 4450 234
4251 4451 249
4252 4452 253
4253 4453 246
4254 4454 232
4255 4455 220
4256 4456 271
4257 4457 208
4258 4458 226
4259 4459 225
4260 4460 218
4261 4461 251
4262 4462 228
4263 4463 255
4264 4464 248
4265 4465 282
4266 4466 289
4267 4467 273
4268 4468 270
4269 4469 227
4270 4470 235
4271 4471 231
4272 4472 267
4273 4473 184
4274 4474 237
4275 4475 229
4276 4476 252
4277 4477 231
4278 4478 271
4279 4479 270
4280 4480 226
4281 4481 245
4282 4482 219
4283 4483 234
4284 4484 230
4285 4485 241
4286 4486 245
4287 4487 243
4288 4488 230
4289 4489 274
4290 4490 243
4291 4491 253
4292 4492 257
4293 4493 250
4294 4494 243
4295 4495 251
4296 4496 245
4297 4497 244
4298 4498 251
4299 4499 258
4300 4500 262
4301 4501 257
4302 4502 250
4303 4503 287
4304 4504 249
4305 4505 297
4306 4506 244
4307 4507 237
4308 4508 293
4309 4509 252
4310 4510 263
4311 4511 278
4312 4512 271
4313 4513 290
4314 4514 293
4315 4515 299
4316 4516 285
4317 4517 282
4318 4518 289
4319 4519 297
4320 4520 308
4321 4521 273
4322 4522 322
4323 4523 310
4324 4524 282
4325 4525 288
4326 4526 281
4327 4527 292
4328 4528 294
4329 4529 315
4330 4530 288
4331 4531 279
4332 4532 294
4333 4533 259
4334 4534 279
4335 4535 277
4336 4536 297
4337 4537 324
4338 4538 274
4339 4539 296
4340 4540 280
4341 4541 289
4342 4542 291
4343 4543 269
4344 4544 293
4345 4545 308
4346 4546 314
4347 4547 270
4348 4548 310
4349 4549 262
4350 4550 280
4351 4551 306
4352 4552 284
4353 4553 297
4354 4554 303
4355 4555 291
4356 4556 299
4357 4557 304
4358 4558 288
4359 4559 285
4360 4560 306
4361 4561 303
4362 4562 287
4363 4563 305
4364 4564 305
4365 4565 282
4366 4566 293
4367 4567 315
4368 4568 301
4369 4569 290
4370 4570 294
4371 4571 305
4372 4572 246
4373 4573 301
4374 4574 254
4375 4575 298
4376 4576 296
4377 4577 303
4378 4578 296
4379 4579 252
4380 4580 283
4381 4581 267
4382 4582 265
4383 4583 269
4384 4584 280
4385 4585 262
4386 4586 279
4387 4587 284
4388 4588 234
4389 4589 252
4390 4590 270
4391 4591 302
4392 4592 294
4393 4593 291
4394 4594 272
4395 4595 291
4396 4596 297
4397 4597 281
4398 4598 275
4399 4599 287
4400 4600 299
4401 4601 291
4402 4602 255
4403 4603 295
4404 4604 283
4405 4605 306
4406 4606 281
4407 4607 289
4408 4608 271
4409 4609 264
4410 4610 276
4411 4611 255
4412 4612 302
4413 4613 270
4414 4614 279
4415 4615 262
4416 4616 302
4417 4617 287
4418 4618 276
4419 4619 283
4420 4620 265
4421 4621 297
4422 4622 288
4423 4623 270
4424 4624 266
4425 4625 304
4426 4626 304
4427 4627 308
4428 4628 300
4429 4629 288
4430 4630 328
4431 4631 300
4432 4632 317
4433 4633 304
4434 4634 282
4435 4635 297
4436 4636 292
4437 4637 297
4438 4638 289
4439 4639 289
4440 4640 303
4441 4641 317
4442 4642 306
4443 4643 299
4444 4644 282
4445 4645 318
4446 4646 310
4447 4647 274
4448 4648 287
4449 4649 274
4450 4650 297
4451 4651 321
4452 4652 307
4453 4653 277
4454 4654 279
4455 4655 264
4456 4656 284
4457 4657 273
4458 4658 288
4459 4659 301
4460 4660 268
4461 4661 300
4462 4662 279
4463 4663 292
4464 4664 280
4465 4665 276
4466 4666 273
4467 4667 250
4468 4668 265
4469 4669 272
4470 4670 281
4471 4671 297
4472 4672 280
4473 4673 304
4474 4674 304
4475 4675 291
4476 4676 310
4477 4677 300
4478 4678 306
4479 4679 301
4480 4680 316
4481 4681 276
4482 4682 273
4483 4683 303
4484 4684 307
4485 4685 259
4486 4686 270
4487 4687 263
4488 4688 257
4489 4689 280
4490 4690 279
4491 4691 292
4492 4692 283
4493 4693 289
4494 4694 328
4495 4695 269
4496 4696 262
4497 4697 289
4498 4698 286
4499 4699 279
4500 4700 296
4501 4701 279
4502 4702 264
4503 4703 250
4504 4704 244
4505 4705 281
4506 4706 252
4507 4707 276
4508 4708 261
4509 4709 242
4510 4710 271
4511 4711 253
4512 4712 264
4513 4713 268
4514 4714 249
4515 4715 257
4516 4716 262
4517 4717 278
4518 4718 269
4519 4719 255
4520 4720 281
4521 4721 270
4522 4722 264
4523 4723 275
4524 4724 265
4525 4725 246
4526 4726 249
4527 4727 243
4528 4728 243
4529 4729 243
4530 4730 250
4531 4731 238
4532 4732 286
4533 4733 270
4534 4734 257
4535 4735 257
4536 4736 255
4537 4737 240
4538 4738 277
4539 4739 282
4540 4740 241
4541 4741 260
4542 4742 272
4543 4743 269
4544 4744 288
4545 4745 248
4546 4746 273
4547 4747 268
4548 4748 280
4549 4749 296
4550 4750 296
4551 4751 282
4552 4752 291
4553 4753 268
4554 4754 252
4555 4755 259
4556 4756 288
4557 4757 283
4558 4758 281
4559 4759 284
4560 4760 295
4561 4761 270
4562 4762 293
4563 4763 288
4564 4764 243
4565 4765 246
4566 4766 259
4567 4767 289
4568 4768 269
4569 4769 307
4570 4770 267
4571 4771 296
4572 4772 278
4573 4773 282
4574 4774 319
4575 4775 296
4576 4776 299
4577 4777 288
4578 4778 264
4579 4779 249
4580 4780 276
4581 4781 277
4582 4782 284
4583 4783 299
4584 4784 278
4585 4785 331
4586 4786 279
4587 4787 276
4588 4788 258
4589 4789 266
4590 4790 289
4591 4791 271
4592 4792 267
4593 4793 261
4594 4794 262
4595 4795 274
4596 4796 287
4597 4797 285
4598 4798 279
4599 4799 301
4600 4800 293
4601 4801 309
4602 4802 247
4603 4803 268
4604 4804 262
4605 4805 271
4606 4806 258
4607 4807 271
4608 4808 288
4609 4809 296
4610 4810 295
4611 4811 278
4612 4812 277
4613 4813 304
4614 4814 315
4615 4815 297
4616 4816 289
4617 4817 279
4618 4818 286
4619 4819 288
4620 4820 300
4621 4821 301
4622 4822 246
4623 4823 312
4624 4824 288
4625 4825 304
4626 4826 282
4627 4827 299
4628 4828 279
4629 4829 285
4630 4830 291
4631 4831 298
4632 4832 252
4633 4833 297
4634 4834 256
4635 4835 255
4636 4836 292
4637 4837 294
4638 4838 277
4639 4839 243
4640 4840 261
4641 4841 261
4642 4842 243
4643 4843 296
4644 4844 262
4645 4845 265
4646 4846 279
4647 4847 261
4648 4848 260
4649 4849 300
4650 4850 298
4651 4851 270
4652 4852 269
4653 4853 253
4654 4854 279
4655 4855 257
4656 4856 250
4657 4857 254
4658 4858 288
4659 4859 263
4660 4860 271
4661 4861 273
4662 4862 291
4663 4863 248
4664 4864 247
4665 4865 252
4666 4866 297
4667 4867 282
4668 4868 293
4669 4869 306
4670 4870 277
4671 4871 270
4672 4872 252
4673 4873 263
4674 4874 282
4675 4875 311
4676 4876 303
4677 4877 286
4678 4878 278
4679 4879 313
4680 4880 265
4681 4881 272
4682 4882 267
4683 4883 300
4684 4884 252
4685 4885 262
4686 4886 252
4687 4887 269
4688 4888 236
4689 4889 251
4690 4890 234
4691 4891 231
4692 4892 237
4693 4893 275
4694 4894 268
4695 4895 268
4696 4896 265
4697 4897 272
4698 4898 273
4699 4899 308
4700 4900 303
4701 4901 292
4702 4902 279
4703 4903 291
4704 4904 270
4705 4905 303
4706 4906 311
4707 4907 306
4708 4908 256
4709 4909 300
4710 4910 291
4711 4911 289
4712 4912 263
4713 4913 279
4714 4914 261
4715 4915 298
4716 4916 312
4717 4917 268
4718 4918 289
4719 4919 270
4720 4920 253
4721 4921 282
4722 4922 257
4723 4923 309
4724 4924 293
4725 4925 304
4726 4926 311
4727 4927 276
4728 4928 279
4729 4929 310
4730 4930 262
4731 4931 265
4732 4932 319
4733 4933 293
4734 4934 284
4735 4935 274
4736 4936 268
4737 4937 276
4738 4938 251
4739 4939 278
4740 4940 272
4741 4941 261
4742 4942 284
4743 4943 301
4744 4944 270
4745 4945 300
4746 4946 283
4747 4947 280
4748 4948 317
4749 4949 274
4750 4950 255
4751 4951 298
4752 4952 254
4753 4953 283
4754 4954 258
4755 4955 288
4756 4956 294
4757 4957 255
4758 4958 277
4759 4959 317
4760 4960 316
4761 4961 316
4762 4962 319
4763 4963 294
4764 4964 266
4765 4965 278
4766 4966 266
4767 4967 243
4768 4968 275
4769 4969 279
4770 4970 243
4771 4971 304
4772 4972 279
4773 4973 301
4774 4974 274
4775 4975 291
4776 4976 312
4777 4977 261
4778 4978 257
4779 4979 275
4780 4980 300
4781 4981 252
4782 4982 279
4783 4983 295
4784 4984 276
4785 4985 289
4786 4986 282
4787 4987 322
4788 4988 271
4789 4989 276
4790 4990 303
4791 4991 290
4792 4992 225
4793 4993 227
4794 4994 214
4795 4995 247
4796 4996 249
4797 4997 244
4798 4998 232
4799 4999 233
4800 5000 217
4801 5001 245
4802 5002 261
4803 5003 247
4804 5004 245
4805 5005 267
4806 5006 257
4807 5007 247
4808 5008 232
4809 5009 226
4810 5010 242
4811 5011 225
4812 5012 252
4813 5013 242
4814 5014 247
4815 5015 222
4816 5016 258
4817 5017 249
4818 5018 262
4819 5019 232
4820 5020 214
4821 5021 238
4822 5022 241
4823 5023 252
4824 5024 227
4825 5025 252
4826 5026 263
4827 5027 234
4828 5028 256
4829 5029 279
4830 5030 212
4831 5031 216
4832 5032 226
4833 5033 261
4834 5034 252
4835 5035 254
4836 5036 266
4837 5037 243
4838 5038 238
4839 5039 264
4840 5040 285
4841 5041 263
4842 5042 275
4843 5043 242
4844 5044 245
4845 5045 265
4846 5046 240
4847 5047 243
4848 5048 217
4849 5049 278
4850 5050 265
4851 5051 243
4852 5052 235
4853 5053 274
4854 5054 268
4855 5055 254
4856 5056 270
4857 5057 250
4858 5058 250
4859 5059 275
4860 5060 214
4861 5061 254
4862 5062 229
4863 5063 229
4864 5064 250
4865 5065 252
4866 5066 278
4867 5067 280
4868 5068 249
4869 5069 243
4870 5070 253
4871 5071 257
4872 5072 262
4873 5073 294
4874 5074 261
4875 5075 268
4876 5076 248
4877 5077 247
4878 5078 240
4879 5079 239
4880 5080 271
4881 5081 237
4882 5082 247
4883 5083 265
4884 5084 273
4885 5085 255
4886 5086 238
4887 5087 260
4888 5088 269
4889 5089 240
4890 5090 252
4891 5091 243
4892 5092 286
4893 5093 260
4894 5094 277
4895 5095 274
4896 5096 278
4897 5097 249
4898 5098 259
4899 5099 221
4900 5100 246
4901 5101 278
4902 5102 260
4903 5103 262
4904 5104 256
4905 5105 275
4906 5106 274
4907 5107 276
4908 5108 271
4909 5109 279
4910 5110 231
4911 5111 258
4912 5112 268
4913 5113 276
4914 5114 290
4915 5115 236
4916 5116 286
4917 5117 259
4918 5118 264
4919 5119 255
4920 5120 252
4921 5121 263
4922 5122 287
4923 5123 278
4924 5124 266
4925 5125 284
4926 5126 300
4927 5127 261
4928 5128 276
4929 5129 313
4930 5130 294
4931 5131 300
4932 5132 291
4933 5133 301
4934 5134 285
4935 5135 235
4936 5136 279
4937 5137 261
4938 5138 296
4939 5139 302
4940 5140 280
4941 5141 289
4942 5142 269
4943 5143 288
4944 5144 297
4945 5145 327
4946 5146 287
4947 5147 315
4948 5148 263
4949 5149 304
4950 5150 269
4951 5151 253
4952 5152 285
4953 5153 280
4954 5154 268
4955 5155 295
4956 5156 301
4957 5157 278
4958 5158 273
4959 5159 296
4960 5160 263
4961 5161 316
4962 5162 294
4963 5163 296
4964 5164 289
4965 5165 316
4966 5166 303
4967 5167 254
4968 5168 279
4969 5169 281
4970 5170 306
4971 5171 294
4972 5172 261
4973 5173 270
4974 5174 312
4975 5175 323
4976 5176 310
4977 5177 265
4978 5178 292
4979 5179 297
4980 5180 295
4981 5181 306
4982 5182 304
4983 5183 281
4984 5184 301
4985 5185 277
4986 5186 330
4987 5187 286
4988 5188 271
4989 5189 282
4990 5190 257
4991 5191 272
4992 5192 270
4993 5193 272
4994 5194 278
4995 5195 292
4996 5196 279
4997 5197 289
4998 5198 282
4999 5199 285
5000 5200 261
5001 5201 267
5002 5202 277
5003 5203 265
5004 5204 303
5005 5205 281
5006 5206 319
5007 5207 307
5008 5208 313
5009 5209 283
5010 5210 277
5011 5211 275
5012 5212 267
5013 5213 273
5014 5214 266
5015 5215 265
5016 5216 270
5017 5217 261
5018 5218 296
5019 5219 279
5020 5220 296
5021 5221 276
5022 5222 253
5023 5223 293
5024 5224 254
5025 5225 261
5026 5226 252
5027 5227 276
5028 5228 291
5029 5229 283
5030 5230 283
5031 5231 235
5032 5232 255
5033 5233 281
5034 5234 295
5035 5235 272
5036 5236 287
5037 5237 263
5038 5238 264
5039 5239 288
5040 5240 283
5041 5241 296
5042 5242 284
5043 5243 277
5044 5244 253
5045 5245 263
5046 5246 243
5047 5247 259
5048 5248 261
5049 5249 242
5050 5250 242
5051 5251 236
5052 5252 252
5053 5253 240
5054 5254 258
5055 5255 224
5056 5256 229
5057 5257 230
5058 5258 246
5059 5259 239
5060 5260 221
5061 5261 237
5062 5262 236
5063 5263 233
5064 5264 216
5065 5265 246
5066 5266 234
5067 5267 252
5068 5268 258
5069 5269 241
5070 5270 291
5071 5271 257
5072 5272 235
5073 5273 256
5074 5274 228
5075 5275 241
5076 5276 222
5077 5277 261
5078 5278 234
5079 5279 274
5080 5280 239
5081 5281 229
5082 5282 216
5083 5283 210
5084 5284 243
5085 5285 216
5086 5286 251
5087 5287 260
5088 5288 275
5089 5289 234
5090 5290 236
5091 5291 239
5092 5292 224
5093 5293 255
5094 5294 254
5095 5295 262
5096 5296 243
5097 5297 235
5098 5298 292
5099 5299 258
5100 5300 285
5101 5301 243
5102 5302 267
5103 5303 287
5104 5304 282
5105 5305 273
5106 5306 241
5107 5307 260
5108 5308 267
5109 5309 256
5110 5310 257
5111 5311 237
5112 5312 239
5113 5313 272
5114 5314 258
5115 5315 291
5116 5316 302
5117 5317 256
5118 5318 276
5119 5319 253
5120 5320 238
5121 5321 233
5122 5322 245
5123 5323 230
5124 5324 195
5125 5325 260
5126 5326 227
5127 5327 251
5128 5328 237
5129 5329 239
5130 5330 245
5131 5331 239
5132 5332 231
5133 5333 234
5134 5334 258
5135 5335 243
5136 5336 246
5137 5337 253
5138 5338 300
5139 5339 284
5140 5340 261
5141 5341 242
5142 5342 261
5143 5343 219
5144 5344 223
5145 5345 200
5146 5346 219
5147 5347 258
5148 5348 247
5149 5349 230
5150 5350 226
5151 5351 221
5152 5352 231
5153 5353 262
5154 5354 215
5155 5355 222
5156 5356 246
5157 5357 254
5158 5358 254
5159 5359 220
5160 5360 252
5161 5361 277
5162 5362 242
5163 5363 259
5164 5364 188
5165 5365 225
5166 5366 209
5167 5367 230
5168 5368 224
5169 5369 177
5170 5370 211
5171 5371 234
5172 5372 233
5173 5373 200
5174 5374 207
5175 5375 192
5176 5376 189
5177 5377 222
5178 5378 216
5179 5379 192
5180 5380 178
5181 5381 167
5182 5382 199
5183 5383 193
5184 5384 218
5185 5385 180
5186 5386 207
5187 5387 206
5188 5388 215
5189 5389 219
5190 5390 195
5191 5391 185
5192 5392 195
5193 5393 204
5194 5394 191
5195 5395 178
5196 5396 206
5197 5397 213
5198 5398 238
5199 5399 207
5200 5400 200
5201 5401 200
5202 5402 210
5203 5403 205
5204 5404 220
5205 5405 198
5206 5406 211
5207 5407 209
5208 5408 172
5209 5409 206
5210 5410 218
5211 5411 149
5212 5412 188
5213 5413 178
5214 5414 171
5215 5415 195
5216 5416 179
5217 5417 159
5218 5418 183
5219 5419 175
5220 5420 184
5221 5421 207
5222 5422 220
5223 5423 211
5224 5424 223
5225 5425 207
5226 5426 212
5227 5427 210
5228 5428 188
5229 5429 170
5230 5430 200
5231 5431 225
5232 5432 186
5233 5433 197
5234 5434 200
5235 5435 197
5236 5436 193
5237 5437 201
5238 5438 197
5239 5439 170
5240 5440 178
5241 5441 179
5242 5442 180
5243 5443 161
5244 5444 193
5245 5445 172
5246 5446 173
5247 5447 191
5248 5448 189
5249 5449 190
5250 5450 172
5251 5451 192
5252 5452 199
5253 5453 155
5254 5454 191
5255 5455 207
5256 5456 193
5257 5457 198
5258 5458 188
5259 5459 139
5260 5460 194
5261 5461 189
5262 5462 159
5263 5463 203
5264 5464 196
5265 5465 220
5266 5466 193
5267 5467 189
5268 5468 194
5269 5469 205
5270 5470 204
5271 5471 206
5272 5472 216
5273 5473 202
5274 5474 221
5275 5475 215
5276 5476 182
5277 5477 192
5278 5478 194
5279 5479 201
5280 5480 219
5281 5481 225
5282 5482 179
5283 5483 207
5284 5484 191
5285 5485 218
5286 5486 191
5287 5487 207
5288 5488 184
5289 5489 189
5290 5490 189
5291 5491 216
5292 5492 184
5293 5493 179
5294 5494 171
5295 5495 172
5296 5496 186
5297 5497 184
5298 5498 185
5299 5499 163
5300 5500 250
5301 5501 219
5302 5502 216
5303 5503 241
5304 5504 245
5305 5505 244
5306 5506 265
5307 5507 277
5308 5508 295
5309 5509 241
5310 5510 228
5311 5511 175
5312 5512 236
5313 5513 222
5314 5514 223
5315 5515 217
5316 5516 215
5317 5517 213
5318 5518 215
5319 5519 232
5320 5520 213
5321 5521 221
5322 5522 240
5323 5523 213
5324 5524 194
5325 5525 218
5326 5526 235
5327 5527 233
5328 5528 236
5329 5529 196
5330 5530 190
5331 5531 203
5332 5532 223
5333 5533 232
5334 5534 213
5335 5535 197
5336 5536 200
5337 5537 213
5338 5538 197
5339 5539 214
5340 5540 192
5341 5541 255
5342 5542 219
5343 5543 250
5344 5544 231
5345 5545 229
5346 5546 229
5347 5547 256
5348 5548 217
5349 5549 190
5350 5550 227
5351 5551 267
5352 5552 227
5353 5553 195
5354 5554 220
5355 5555 207
5356 5556 194
5357 5557 216
5358 5558 237
5359 5559 199
5360 5560 193
5361 5561 204
5362 5562 238
5363 5563 199
5364 5564 240
5365 5565 234
5366 5566 223
5367 5567 189
5368 5568 192
5369 5569 194
5370 5570 216
5371 5571 224
5372 5572 207
5373 5573 211
5374 5574 209
5375 5575 220
5376 5576 189
5377 5577 177
5378 5578 182
5379 5579 163
5380 5580 174
5381 5581 196
5382 5582 163
5383 5583 177
5384 5584 164
5385 5585 158
5386 5586 177
5387 5587 160
5388 5588 224
5389 5589 179
5390 5590 205
5391 5591 220
5392 5592 216
5393 5593 201
5394 5594 196
5395 5595 271
5396 5596 188
5397 5597 203
5398 5598 218
5399 5599 222
5400 5600 211
5401 5601 185
5402 5602 213
5403 5603 213
5404 5604 217
5405 5605 205
5406 5606 221
5407 5607 217
5408 5608 214
5409 5609 204
5410 5610 236
5411 5611 225
5412 5612 213
5413 5613 267
5414 5614 231
5415 5615 260
5416 5616 237
5417 5617 248
5418 5618 264
5419 5619 259
5420 5620 263
5421 5621 203
5422 5622 232
5423 5623 237
5424 5624 225
5425 5625 234
5426 5626 218
5427 5627 199
5428 5628 208
5429 5629 216
5430 5630 180
5431 5631 191
5432 5632 231
5433 5633 190
5434 5634 198
5435 5635 214
5436 5636 223
5437 5637 248
5438 5638 230
5439 5639 171
5440 5640 201
5441 5641 198
5442 5642 171
5443 5643 199
5444 5644 202
5445 5645 184
5446 5646 237
5447 5647 235
5448 5648 243
5449 5649 229
5450 5650 245
5451 5651 220
5452 5652 214
5453 5653 199
5454 5654 223
5455 5655 198
5456 5656 223
5457 5657 211
5458 5658 239
5459 5659 192
5460 5660 221
5461 5661 214
5462 5662 227
5463 5663 236
5464 5664 220
5465 5665 231
5466 5666 229
5467 5667 197
5468 5668 284
5469 5669 225
5470 5670 235
5471 5671 227
5472 5672 220
5473 5673 244
5474 5674 236
5475 5675 205
5476 5676 272
5477 5677 222
5478 5678 208
5479 5679 232
5480 5680 246
5481 5681 229
5482 5682 232
5483 5683 197
5484 5684 195
5485 5685 221
5486 5686 200
5487 5687 229
5488 5688 243
5489 5689 234
5490 5690 242
5491 5691 207
5492 5692 210
5493 5693 255
5494 5694 202
5495 5695 234
5496 5696 231
5497 5697 219
5498 5698 226
5499 5699 197
5500 5700 213
5501 5701 215
5502 5702 226
5503 5703 174
5504 5704 187
5505 5705 180
5506 5706 179
5507 5707 186
5508 5708 186
5509 5709 191
5510 5710 183
5511 5711 197
5512 5712 177
5513 5713 173
5514 5714 179
5515 5715 174
5516 5716 165
5517 5717 176
5518 5718 213
5519 5719 229
5520 5720 181
5521 5721 246
5522 5722 185
5523 5723 142
5524 5724 158
5525 5725 158
5526 5726 154
5527 5727 191
5528 5728 184
5529 5729 171
5530 5730 201
5531 5731 165
5532 5732 204
5533 5733 177
5534 5734 216
5535 5735 178
5536 5736 215
5537 5737 206
5538 5738 197
5539 5739 205
5540 5740 214
5541 5741 226
5542 5742 202
5543 5743 224
5544 5744 253
5545 5745 240
5546 5746 193
5547 5747 250
5548 5748 219
5549 5749 207
5550 5750 215
5551 5751 222
5552 5752 212
5553 5753 267
5554 5754 202
5555 5755 223
5556 5756 215
5557 5757 216
5558 5758 220
5559 5759 239
5560 5760 212
5561 5761 220
5562 5762 245
5563 5763 241
5564 5764 241
5565 5765 247
5566 5766 220
5567 5767 232
5568 5768 228
5569 5769 231
5570 5770 247
5571 5771 245
5572 5772 232
5573 5773 214
5574 5774 260
5575 5775 215
5576 5776 226
5577 5777 219
5578 5778 262
5579 5779 253
5580 5780 251
5581 5781 220
5582 5782 221
5583 5783 198
5584 5784 239
5585 5785 190
5586 5786 240
5587 5787 244
5588 5788 239
5589 5789 200
5590 5790 231
5591 5791 229
5592 5792 242
5593 5793 192
5594 5794 217
5595 5795 216
5596 5796 196
5597 5797 232
5598 5798 235
5599 5799 225
5600 5800 215
5601 5801 253
5602 5802 225
5603 5803 268
5604 5804 228
5605 5805 218
5606 5806 231
5607 5807 229
5608 5808 190
5609 5809 211
5610 5810 251
5611 5811 228
5612 5812 225
5613 5813 245
5614 5814 238
5615 5815 266
5616 5816 281
5617 5817 232
5618 5818 235
5619 5819 284
5620 5820 270
5621 5821 241
5622 5822 268
5623 5823 249
5624 5824 275
5625 5825 260
5626 5826 232
5627 5827 215
5628 5828 211
5629 5829 235
5630 5830 203
5631 5831 223
5632 5832 196
5633 5833 225
5634 5834 206
5635 5835 226
5636 5836 190
5637 5837 249
5638 5838 247
5639 5839 274
5640 5840 226
5641 5841 209
5642 5842 227
5643 5843 192
5644 5844 215
5645 5845 261
5646 5846 242
5647 5847 263
5648 5848 211
5649 5849 200
5650 5850 238
5651 5851 240
5652 5852 248
5653 5853 227
5654 5854 251
5655 5855 236
5656 5856 220
5657 5857 250
5658 5858 227
5659 5859 266
5660 5860 268
5661 5861 272
5662 5862 262
5663 5863 281
5664 5864 250
5665 5865 230
5666 5866 240
5667 5867 281
5668 5868 275
5669 5869 287
5670 5870 281
5671 5871 250
5672 5872 235
5673 5873 244
5674 5874 241
5675 5875 246
5676 5876 223
5677 5877 228
5678 5878 265
5679 5879 238
5680 5880 242
5681 5881 305
5682 5882 271
5683 5883 254
5684 5884 294
5685 5885 294
5686 5886 283
5687 5887 269
5688 5888 220
5689 5889 223
5690 5890 287
5691 5891 246
5692 5892 219
5693 5893 234
5694 5894 253
5695 5895 270
5696 5896 255
5697 5897 255
5698 5898 203
5699 5899 238
5700 5900 254
5701 5901 241
5702 5902 272
5703 5903 233
5704 5904 267
5705 5905 269
5706 5906 270
5707 5907 239
5708 5908 253
5709 5909 255
5710 5910 233
5711 5911 217
5712 5912 261
5713 5913 223
5714 5914 248
5715 5915 220
5716 5916 221
5717 5917 200
5718 5918 216
5719 5919 218
5720 5920 250
5721 5921 210
5722 5922 228
5723 5923 263
5724 5924 237
5725 5925 226
5726 5926 245
5727 5927 248
5728 5928 232
5729 5929 218
5730 5930 221
5731 5931 251
5732 5932 247
5733 5933 202
5734 5934 184
5735 5935 228
5736 5936 216
5737 5937 216
5738 5938 228
5739 5939 243
5740 5940 239
5741 5941 238
5742 5942 237
5743 5943 255
5744 5944 259
5745 5945 275
5746 5946 248
5747 5947 248
5748 5948 242
5749 5949 245
5750 5950 292
5751 5951 250
5752 5952 267
5753 5953 232
5754 5954 243
5755 5955 287
5756 5956 212
5757 5957 241
5758 5958 253
5759 5959 231
5760 5960 191
5761 5961 218
5762 5962 235
5763 5963 242
5764 5964 259
5765 5965 239
5766 5966 245
5767 5967 234
5768 5968 221
5769 5969 227
5770 5970 244
5771 5971 245
5772 5972 240
5773 5973 253
5774 5974 256
5775 5975 250
5776 5976 251
5777 5977 238
5778 5978 236
5779 5979 204
5780 5980 225
5781 5981 253
5782 5982 221
5783 5983 263
5784 5984 253
5785 5985 227
5786 5986 215
5787 5987 208
5788 5988 219
5789 5989 203
5790 5990 204
5791 5991 229
5792 5992 258
5793 5993 267
5794 5994 247
5795 5995 269
5796 5996 227
5797 5997 265
5798 5998 275
5799 5999 240
5800 6000 218
5801 6001 252
5802 6002 166
5803 6003 185
5804 6004 173
5805 6005 196
5806 6006 184
5807 6007 193
5808 6008 166
5809 6009 162
5810 6010 198
5811 6011 201
5812 6012 185
5813 6013 154
5814 6014 166
5815 6015 159
5816 6016 172
5817 6017 160
5818 6018 178
5819 6019 174
5820 6020 183
5821 6021 199
5822 6022 187
5823 6023 183
5824 6024 196
5825 6025 173
5826 6026 185
5827 6027 198
5828 6028 167
5829 6029 187
5830 6030 165
5831 6031 165
5832 6032 165
5833 6033 196
5834 6034 171
5835 6035 197
5836 6036 201
5837 6037 211
5838 6038 195
5839 6039 208
5840 6040 181
5841 6041 209
5842 6042 208
5843 6043 201
5844 6044 193
5845 6045 181
5846 6046 180
5847 6047 186
5848 6048 196
5849 6049 205
5850 6050 208
5851 6051 219
5852 6052 221
5853 6053 207
5854 6054 215
5855 6055 189
5856 6056 216
5857 6057 194
5858 6058 223
5859 6059 209
5860 6060 221
5861 6061 199
5862 6062 183
5863 6063 201
5864 6064 223
5865 6065 226
5866 6066 234
5867 6067 207
5868 6068 215
5869 6069 213
5870 6070 205
5871 6071 186
5872 6072 228
5873 6073 221
5874 6074 226
5875 6075 230
5876 6076 215
5877 6077 192
5878 6078 237
5879 6079 237
5880 6080 216
5881 6081 230
5882 6082 219
5883 6083 200
5884 6084 232
5885 6085 226
5886 6086 225
5887 6087 230
5888 6088 205
5889 6089 217
5890 6090 209
5891 6091 201
5892 6092 197
5893 6093 194
5894 6094 241
5895 6095 203
5896 6096 223
5897 6097 182
5898 6098 208
5899 6099 216
5900 6100 225
5901 6101 223
5902 6102 208
5903 6103 199
5904 6104 202
5905 6105 202
5906 6106 219
5907 6107 194
5908 6108 187
5909 6109 208
5910 6110 212
5911 6111 234
5912 6112 191
5913 6113 218
5914 6114 201
5915 6115 187
5916 6116 216
5917 6117 233
5918 6118 225
5919 6119 218
5920 6120 243
5921 6121 244
5922 6122 216
5923 6123 206
5924 6124 232
5925 6125 240
5926 6126 238
5927 6127 241
5928 6128 216
5929 6129 212
5930 6130 226
5931 6131 198
5932 6132 213
5933 6133 218
5934 6134 207
5935 6135 198
5936 6136 234
5937 6137 207
5938 6138 231
5939 6139 217
5940 6140 222
5941 6141 203
5942 6142 223
5943 6143 238
5944 6144 232
5945 6145 241
5946 6146 235
5947 6147 198
5948 6148 253
5949 6149 212
5950 6150 221
5951 6151 204
5952 6152 234
5953 6153 212
5954 6154 236
5955 6155 226
5956 6156 213
5957 6157 203
5958 6158 222
5959 6159 211
5960 6160 201
5961 6161 235
5962 6162 202
5963 6163 204
5964 6164 207
5965 6165 186
5966 6166 201
5967 6167 219
5968 6168 191
5969 6169 229
5970 6170 222
5971 6171 235
5972 6172 231
5973 6173 222
5974 6174 245
5975 6175 271
5976 6176 241
5977 6177 240
5978 6178 270
5979 6179 212
5980 6180 239
5981 6181 226
5982 6182 260
5983 6183 223
5984 6184 223
5985 6185 230
5986 6186 230
5987 6187 259
5988 6188 243
5989 6189 246
5990 6190 232
5991 6191 235
5992 6192 223
5993 6193 252
5994 6194 212
5995 6195 203
5996 6196 208
5997 6197 235
5998 6198 221
5999 6199 243
6000 6200 226
6001 6201 241
6002 6202 233
6003 6203 244
6004 6204 210
6005 6205 238
6006 6206 246
6007 6207 231
6008 6208 223
6009 6209 231
6010 6210 244
6011 6211 241
6012 6212 251
6013 6213 246
6014 6214 234
6015 6215 233
6016 6216 261
6017 6217 262
6018 6218 225
6019 6219 244
6020 6220 201
6021 6221 250
6022 6222 242
6023 6223 259
6024 6224 259
6025 6225 237
6026 6226 230
6027 6227 241
6028 6228 238
6029 6229 234
6030 6230 241
6031 6231 252
6032 6232 227
6033 6233 200
6034 6234 239
6035 6235 216
6036 6236 225
6037 6237 223
6038 6238 241
6039 6239 260
6040 6240 266
6041 6241 238
6042 6242 228
6043 6243 230
6044 6244 230
6045 6245 238
6046 6246 223
6047 6247 225
6048 6248 253
6049 6249 241
6050 6250 243
6051 6251 245
6052 6252 207
6053 6253 234
6054 6254 226
6055 6255 234
6056 6256 251
6057 6257 244
6058 6258 234
6059 6259 244
6060 6260 220
6061 6261 232
6062 6262 253
6063 6263 258
6064 6264 265
6065 6265 278
6066 6266 263
6067 6267 279
6068 6268 260
6069 6269 230
6070 6270 285
6071 6271 262
6072 6272 237
6073 6273 231
6074 6274 252
6075 6275 234
6076 6276 226
6077 6277 278
6078 6278 252
6079 6279 236
6080 6280 248
6081 6281 245
6082 6282 261
6083 6283 247
6084 6284 257
6085 6285 239
6086 6286 264
6087 6287 261
6088 6288 266
6089 6289 266
6090 6290 217
6091 6291 237
6092 6292 248
6093 6293 233
6094 6294 257
6095 6295 220
6096 6296 235
6097 6297 256
6098 6298 240
6099 6299 256
6100 6300 226
6101 6301 263
6102 6302 257
6103 6303 252
6104 6304 248
6105 6305 261
6106 6306 244
6107 6307 243
6108 6308 225
6109 6309 246
6110 6310 234
6111 6311 258
6112 6312 223
6113 6313 235
6114 6314 213
6115 6315 232
6116 6316 244
6117 6317 259
6118 6318 261
6119 6319 230
6120 6320 230
6121 6321 237
6122 6322 252
6123 6323 225
6124 6324 238
6125 6325 237
6126 6326 226
6127 6327 219
6128 6328 202
6129 6329 227
6130 6330 195
6131 6331 208
6132 6332 243
6133 6333 182
6134 6334 223
6135 6335 223
6136 6336 222
6137 6337 248
6138 6338 217
6139 6339 220
6140 6340 216
6141 6341 206
6142 6342 242
6143 6343 218
6144 6344 226
6145 6345 212
6146 6346 205
6147 6347 216
6148 6348 234
6149 6349 236
6150 6350 251
6151 6351 252
6152 6352 246
6153 6353 253
6154 6354 242
6155 6355 242
6156 6356 240
6157 6357 244
6158 6358 215
6159 6359 216
6160 6360 232
6161 6361 237
6162 6362 211
6163 6363 223
6164 6364 210
6165 6365 226
6166 6366 255
6167 6367 235
6168 6368 205
6169 6369 205
6170 6370 212
6171 6371 233
6172 6372 224
6173 6373 249
6174 6374 228
6175 6375 216
6176 6376 201
6177 6377 221
6178 6378 207
6179 6379 189
6180 6380 218
6181 6381 213
6182 6382 243
6183 6383 258
6184 6384 243
6185 6385 225
6186 6386 226
6187 6387 227
6188 6388 225
6189 6389 232
6190 6390 226
6191 6391 193
6192 6392 226
6193 6393 233
6194 6394 208
6195 6395 208
6196 6396 212
6197 6397 218
6198 6398 210
6199 6399 205
6200 6400 201
6201 6401 191
6202 6402 180
6203 6403 208
6204 6404 184
6205 6405 201
6206 6406 198
6207 6407 216
6208 6408 234
6209 6409 221
6210 6410 192
6211 6411 233
6212 6412 204
6213 6413 207
6214 6414 218
6215 6415 189
6216 6416 198
6217 6417 218
6218 6418 212
6219 6419 195
6220 6420 204
6221 6421 212
6222 6422 180
6223 6423 245
6224 6424 201
6225 6425 201
6226 6426 192
6227 6427 193
6228 6428 212
6229 6429 204
6230 6430 205
6231 6431 199
6232 6432 188
6233 6433 208
6234 6434 205
6235 6435 192
6236 6436 223
6237 6437 237
6238 6438 203
6239 6439 208
6240 6440 201
6241 6441 230
6242 6442 242
6243 6443 219
6244 6444 226
6245 6445 229
6246 6446 232
6247 6447 278
6248 6448 255
6249 6449 266
6250 6450 279
6251 6451 259
6252 6452 243
6253 6453 259
6254 6454 234
6255 6455 217
6256 6456 219
6257 6457 222
6258 6458 231
6259 6459 212
6260 6460 233
6261 6461 244
6262 6462 209
6263 6463 233
6264 6464 240
6265 6465 225
6266 6466 227
6267 6467 241
6268 6468 200
6269 6469 224
6270 6470 208
6271 6471 226
6272 6472 221
6273 6473 212
6274 6474 217
6275 6475 231
6276 6476 233
6277 6477 234
6278 6478 236
6279 6479 226
6280 6480 261
6281 6481 251
6282 6482 234
6283 6483 241
6284 6484 244
6285 6485 264
6286 6486 243
6287 6487 234
6288 6488 252
6289 6489 229
6290 6490 234
6291 6491 234
6292 6492 245
6293 6493 239
6294 6494 218
6295 6495 218
6296 6496 220
6297 6497 201
6298 6498 230
6299 6499 230
6300 6500 239
6301 6501 233
6302 6502 211
6303 6503 207
6304 6504 208
6305 6505 251
6306 6506 255
6307 6507 226
6308 6508 226
6309 6509 225
6310 6510 229
6311 6511 201
6312 6512 237
6313 6513 207
6314 6514 215
6315 6515 234
6316 6516 213
6317 6517 219
6318 6518 183
6319 6519 203
6320 6520 210
6321 6521 213
6322 6522 224
6323 6523 239
6324 6524 212
6325 6525 225
6326 6526 212
6327 6527 230
6328 6528 198
6329 6529 194
6330 6530 211
6331 6531 217
6332 6532 192
6333 6533 198
6334 6534 193
6335 6535 219
6336 6536 225
6337 6537 197
6338 6538 235
6339 6539 212
6340 6540 258
6341 6541 256
6342 6542 244
6343 6543 243
6344 6544 227
6345 6545 229
6346 6546 246
6347 6547 234
6348 6548 231
6349 6549 210
6350 6550 219
6351 6551 230
6352 6552 239
6353 6553 198
6354 6554 205
6355 6555 236
6356 6556 216
6357 6557 209
6358 6558 188
6359 6559 219
6360 6560 201
6361 6561 205
6362 6562 198
6363 6563 238
6364 6564 236
6365 6565 237
6366 6566 261
6367 6567 230
6368 6568 219
6369 6569 226
6370 6570 215
6371 6571 219
6372 6572 211
6373 6573 237
6374 6574 231
6375 6575 217
6376 6576 234
6377 6577 226
6378 6578 208
6379 6579 210
6380 6580 234
6381 6581 219
6382 6582 223
6383 6583 242
6384 6584 233
6385 6585 223
6386 6586 213
6387 6587 222
6388 6588 218
6389 6589 231
6390 6590 232
6391 6591 226
6392 6592 241
6393 6593 234
6394 6594 208
6395 6595 191
6396 6596 215
6397 6597 200
6398 6598 216
6399 6599 205
6400 6600 212
6401 6601 225
6402 6602 233
6403 6603 241
6404 6604 228
6405 6605 222
6406 6606 241
6407 6607 212
6408 6608 213
6409 6609 230
6410 6610 208
6411 6611 208
6412 6612 209
6413 6613 215
6414 6614 181
6415 6615 216
6416 6616 210
6417 6617 196
6418 6618 237
6419 6619 236
6420 6620 224
6421 6621 269
6422 6622 216
6423 6623 240
6424 6624 226
6425 6625 242
6426 6626 205
6427 6627 230
6428 6628 205
6429 6629 219
6430 6630 211
6431 6631 212
6432 6632 215
6433 6633 219
6434 6634 218
6435 6635 243
6436 6636 256
6437 6637 267
6438 6638 279
6439 6639 263
6440 6640 290
6441 6641 277
6442 6642 234
6443 6643 289
6444 6644 256
6445 6645 231
6446 6646 246
6447 6647 224
6448 6648 206
6449 6649 227
6450 6650 232
6451 6651 227
6452 6652 218
6453 6653 247
6454 6654 216
6455 6655 219
6456 6656 235
6457 6657 244
6458 6658 246
6459 6659 250
6460 6660 249
6461 6661 280
6462 6662 261
6463 6663 267
6464 6664 255
6465 6665 235
6466 6666 193
6467 6667 238
6468 6668 265
6469 6669 235
6470 6670 227
6471 6671 251
6472 6672 220
6473 6673 239
6474 6674 229
6475 6675 213
6476 6676 248
6477 6677 229
6478 6678 238
6479 6679 231
6480 6680 231
6481 6681 216
6482 6682 206
6483 6683 212
6484 6684 225
6485 6685 227
6486 6686 205
6487 6687 216
6488 6688 227
6489 6689 228
6490 6690 220
6491 6691 238
6492 6692 238
6493 6693 241
6494 6694 227
6495 6695 239
6496 6696 212
6497 6697 233
6498 6698 203
6499 6699 233
6500 6700 221
6501 6701 261
6502 6702 247
6503 6703 246
6504 6704 250
6505 6705 226
6506 6706 238
6507 6707 259
6508 6708 249
6509 6709 259
6510 6710 254
6511 6711 269
6512 6712 239
6513 6713 280
6514 6714 257
6515 6715 288
6516 6716 277
6517 6717 242
6518 6718 250
6519 6719 249
6520 6720 236
6521 6721 271
6522 6722 259
6523 6723 266
6524 6724 256
6525 6725 244
6526 6726 259
6527 6727 257
6528 6728 221
6529 6729 238
6530 6730 227
6531 6731 227
6532 6732 277
6533 6733 282
6534 6734 255
6535 6735 246
6536 6736 256
6537 6737 231
6538 6738 238
6539 6739 213
6540 6740 210
6541 6741 206
6542 6742 213
6543 6743 277
6544 6744 247
6545 6745 272
6546 6746 231
6547 6747 239
6548 6748 259
6549 6749 231
6550 6750 234
6551 6751 250
6552 6752 269
6553 6753 264
6554 6754 254
6555 6755 233
6556 6756 258
6557 6757 218
6558 6758 227
6559 6759 249
6560 6760 266
6561 6761 262
6562 6762 253
6563 6763 257
6564 6764 267
6565 6765 258
6566 6766 266
6567 6767 276
6568 6768 301
6569 6769 276
6570 6770 263
6571 6771 261
6572 6772 307
6573 6773 259
6574 6774 277
6575 6775 274
6576 6776 251
6577 6777 262
6578 6778 282
6579 6779 257
6580 6780 308
6581 6781 265
6582 6782 271
6583 6783 293
6584 6784 312
6585 6785 306
6586 6786 288
6587 6787 312
6588 6788 267
6589 6789 298
6590 6790 279
6591 6791 291
6592 6792 287
6593 6793 295
6594 6794 271
6595 6795 261
6596 6796 279
6597 6797 276
6598 6798 285
6599 6799 291
6600 6800 241
6601 6801 237
6602 6802 237
6603 6803 252
6604 6804 249
6605 6805 262
6606 6806 250
6607 6807 245
6608 6808 254
6609 6809 244
6610 6810 258
6611 6811 270
6612 6812 302
6613 6813 262
6614 6814 245
6615 6815 251
6616 6816 244
6617 6817 218
6618 6818 252
6619 6819 238
6620 6820 266
6621 6821 252
6622 6822 250
6623 6823 243
6624 6824 236
6625 6825 233
6626 6826 262
6627 6827 290
6628 6828 241
6629 6829 274
6630 6830 315
6631 6831 294
6632 6832 259
6633 6833 245
6634 6834 294
6635 6835 276
6636 6836 303
6637 6837 276
6638 6838 313
6639 6839 279
6640 6840 286
6641 6841 263
6642 6842 265
6643 6843 275
6644 6844 290
6645 6845 319
6646 6846 311
6647 6847 278
6648 6848 267
6649 6849 293
6650 6850 298
6651 6851 277
6652 6852 251
6653 6853 267
6654 6854 274
6655 6855 299
6656 6856 267
6657 6857 257
6658 6858 250
6659 6859 252
6660 6860 260
6661 6861 245
6662 6862 260
6663 6863 267
6664 6864 266
6665 6865 250
6666 6866 271
6667 6867 253
6668 6868 235
6669 6869 270
6670 6870 250
6671 6871 279
6672 6872 288
6673 6873 257
6674 6874 234
6675 6875 246
6676 6876 226
6677 6877 235
6678 6878 228
6679 6879 258
6680 6880 245
6681 6881 226
6682 6882 218
6683 6883 251
6684 6884 228
6685 6885 274
6686 6886 220
6687 6887 246
6688 6888 278
6689 6889 225
6690 6890 272
6691 6891 258
6692 6892 290
6693 6893 235
6694 6894 274
6695 6895 234
6696 6896 271
6697 6897 275
6698 6898 265
6699 6899 282
6700 6900 275
6701 6901 259
6702 6902 281
6703 6903 270
6704 6904 267
6705 6905 274
6706 6906 245
6707 6907 262
6708 6908 250
6709 6909 265
6710 6910 278
6711 6911 267
6712 6912 279
6713 6913 285
6714 6914 284
6715 6915 253
6716 6916 324
6717 6917 278
6718 6918 258
6719 6919 235
6720 6920 245
6721 6921 212
6722 6922 258
6723 6923 250
6724 6924 257
6725 6925 243
6726 6926 226
6727 6927 246
6728 6928 234
6729 6929 260
6730 6930 293
6731 6931 244
6732 6932 236
6733 6933 247
6734 6934 265
6735 6935 245
6736 6936 262
6737 6937 249
6738 6938 285
6739 6939 247
6740 6940 265
6741 6941 276
6742 6942 235
6743 6943 212
6744 6944 221
6745 6945 218
6746 6946 225
6747 6947 279
6748 6948 254
6749 6949 267
6750 6950 236
6751 6951 285
6752 6952 260
6753 6953 267
6754 6954 288
6755 6955 265
6756 6956 245
6757 6957 230
6758 6958 252
6759 6959 257
6760 6960 257
6761 6961 266
6762 6962 249
6763 6963 222
6764 6964 312
6765 6965 301
6766 6966 272
6767 6967 286
6768 6968 325
6769 6969 262
6770 6970 292
6771 6971 279
6772 6972 302
6773 6973 290
6774 6974 276
6775 6975 263
6776 6976 279
6777 6977 286
6778 6978 254
6779 6979 262
6780 6980 254
6781 6981 275
6782 6982 295
6783 6983 270
6784 6984 274
6785 6985 261
6786 6986 258
6787 6987 253
6788 6988 245
6789 6989 262
6790 6990 228
6791 6991 253
6792 6992 271
6793 6993 268
6794 6994 258
6795 6995 208
6796 6996 254
6797 6997 267
6798 6998 278
6799 6999 291
6800 7000 278
6801 7001 337
