# Supplementary material for: Histone variant H2A.Z modulates nucleosome dynamics to promote DNA accessibility
Source: Nat Commun. 2023 Feb 11;14:769. doi: 10.1038/s41467-023-36465-5 (PMC9918499; doi:10.1038/s41467-023-36465-5)
Supplement: Supplementary file 4 — Source Data [file 41467_2023_36465_MOESM4_ESM.zip › data/H2AZ_nucleosome_Ntail_hist_DNA_interaction_2.txt]

1 201 95
2 202 89
3 203 93
4 204 84
5 205 95
6 206 109
7 207 111
8 208 114
9 209 118
10 210 113
11 211 150
12 212 118
13 213 142
14 214 87
15 215 117
16 216 85
17 217 68
18 218 105
19 219 56
20 220 84
21 221 88
22 222 66
23 223 81
24 224 65
25 225 84
26 226 117
27 227 109
28 228 92
29 229 100
30 230 101
31 231 105
32 232 81
33 233 84
34 234 86
35 235 107
36 236 89
37 237 98
38 238 77
39 239 110
40 240 91
41 241 94
42 242 72
43 243 88
44 244 127
45 245 105
46 246 104
47 247 112
48 248 74
49 249 108
50 250 100
51 251 89
52 252 82
53 253 72
54 254 78
55 255 93
56 256 84
57 257 64
58 258 74
59 259 77
60 260 84
61 261 93
62 262 58
63 263 71
64 264 79
65 265 75
66 266 104
67 267 100
68 268 98
69 269 97
70 270 108
71 271 86
72 272 130
73 273 127
74 274 129
75 275 126
76 276 126
77 277 115
78 278 118
79 279 120
80 280 108
81 281 101
82 282 127
83 283 136
84 284 107
85 285 136
86 286 101
87 287 109
88 288 105
89 289 87
90 290 107
91 291 84
92 292 63
93 293 82
94 294 101
95 295 95
96 296 98
97 297 90
98 298 114
99 299 91
100 300 102
101 301 87
102 302 82
103 303 83
104 304 108
105 305 76
106 306 78
107 307 83
108 308 76
109 309 107
110 310 81
111 311 59
112 312 82
113 313 80
114 314 84
115 315 103
116 316 78
117 317 81
118 318 98
119 319 99
120 320 82
121 321 87
122 322 86
123 323 96
124 324 77
125 325 96
126 326 155
127 327 98
128 328 111
129 329 105
130 330 118
131 331 117
132 332 119
133 333 100
134 334 116
135 335 112
136 336 110
137 337 91
138 338 99
139 339 133
140 340 102
141 341 121
142 342 96
143 343 105
144 344 94
145 345 89
146 346 115
147 347 113
148 348 92
149 349 84
150 350 105
151 351 107
152 352 126
153 353 88
154 354 103
155 355 113
156 356 92
157 357 106
158 358 75
159 359 76
160 360 102
161 361 76
162 362 107
163 363 94
164 364 83
165 365 97
166 366 89
167 367 90
168 368 87
169 369 116
170 370 110
171 371 78
172 372 91
173 373 81
174 374 98
175 375 85
176 376 81
177 377 77
178 378 115
179 379 108
180 380 138
181 381 101
182 382 92
183 383 147
184 384 107
185 385 113
186 386 110
187 387 133
188 388 141
189 389 150
190 390 136
191 391 119
192 392 131
193 393 112
194 394 150
195 395 130
196 396 157
197 397 119
198 398 131
199 399 137
200 400 132
201 401 132
202 402 118
203 403 107
204 404 117
205 405 109
206 406 109
207 407 97
208 408 92
209 409 110
210 410 104
211 411 105
212 412 85
213 413 97
214 414 95
215 415 119
216 416 120
217 417 148
218 418 154
219 419 132
220 420 127
221 421 121
222 422 133
223 423 120
224 424 128
225 425 120
226 426 125
227 427 114
228 428 157
229 429 104
230 430 108
231 431 102
232 432 129
233 433 145
234 434 130
235 435 121
236 436 120
237 437 134
238 438 123
239 439 95
240 440 122
241 441 139
242 442 124
243 443 126
244 444 138
245 445 150
246 446 149
247 447 122
248 448 110
249 449 147
250 450 139
251 451 160
252 452 141
253 453 156
254 454 150
255 455 149
256 456 133
257 457 131
258 458 126
259 459 131
260 460 119
261 461 160
262 462 125
263 463 162
264 464 131
265 465 141
266 466 124
267 467 142
268 468 151
269 469 168
270 470 163
271 471 159
272 472 169
273 473 166
274 474 137
275 475 125
276 476 167
277 477 137
278 478 160
279 479 156
280 480 134
281 481 143
282 482 158
283 483 154
284 484 134
285 485 128
286 486 143
287 487 189
288 488 159
289 489 121
290 490 146
291 491 128
292 492 123
293 493 150
294 494 110
295 495 178
296 496 170
297 497 161
298 498 184
299 499 153
300 500 157
301 501 153
302 502 146
303 503 133
304 504 161
305 505 163
306 506 158
307 507 159
308 508 162
309 509 164
310 510 153
311 511 165
312 512 140
313 513 174
314 514 131
315 515 172
316 516 156
317 517 170
318 518 130
319 519 180
320 520 185
321 521 167
322 522 167
323 523 149
324 524 188
325 525 156
326 526 165
327 527 169
328 528 142
329 529 163
330 530 146
331 531 119
332 532 164
333 533 133
334 534 165
335 535 153
336 536 184
337 537 134
338 538 170
339 539 173
340 540 179
341 541 181
342 542 151
343 543 176
344 544 162
345 545 161
346 546 131
347 547 129
348 548 111
349 549 152
350 550 116
351 551 158
352 552 140
353 553 144
354 554 124
355 555 125
356 556 136
357 557 155
358 558 128
359 559 140
360 560 118
361 561 121
362 562 136
363 563 123
364 564 129
365 565 105
366 566 124
367 567 146
368 568 137
369 569 135
370 570 151
371 571 137
372 572 135
373 573 147
374 574 135
375 575 125
376 576 140
377 577 155
378 578 144
379 579 120
380 580 134
381 581 134
382 582 148
383 583 168
384 584 134
385 585 125
386 586 156
387 587 152
388 588 134
389 589 159
390 590 148
391 591 165
392 592 151
393 593 167
394 594 182
395 595 187
396 596 159
397 597 159
398 598 161
399 599 151
400 600 166
401 601 157
402 602 156
403 603 137
404 604 157
405 605 146
406 606 159
407 607 148
408 608 188
409 609 155
410 610 152
411 611 147
412 612 131
413 613 185
414 614 125
415 615 147
416 616 130
417 617 157
418 618 121
419 619 126
420 620 161
421 621 141
422 622 139
423 623 155
424 624 154
425 625 136
426 626 170
427 627 157
428 628 126
429 629 130
430 630 108
431 631 140
432 632 140
433 633 152
434 634 135
435 635 136
436 636 126
437 637 147
438 638 156
439 639 133
440 640 164
441 641 163
442 642 140
443 643 148
444 644 133
445 645 165
446 646 131
447 647 152
448 648 131
449 649 150
450 650 138
451 651 140
452 652 142
453 653 127
454 654 133
455 655 156
456 656 145
457 657 140
458 658 144
459 659 167
460 660 140
461 661 140
462 662 138
463 663 116
464 664 142
465 665 148
466 666 139
467 667 150
468 668 153
469 669 134
470 670 141
471 671 164
472 672 164
473 673 174
474 674 156
475 675 148
476 676 136
477 677 130
478 678 155
479 679 138
480 680 126
481 681 123
482 682 137
483 683 105
484 684 142
485 685 141
486 686 106
487 687 100
488 688 133
489 689 129
490 690 131
491 691 111
492 692 119
493 693 127
494 694 143
495 695 115
496 696 121
497 697 132
498 698 118
499 699 121
500 700 123
501 701 101
502 702 120
503 703 89
504 704 127
505 705 112
506 706 119
507 707 129
508 708 135
509 709 122
510 710 112
511 711 127
512 712 129
513 713 125
514 714 124
515 715 135
516 716 134
517 717 122
518 718 108
519 719 134
520 720 146
521 721 151
522 722 144
523 723 148
524 724 164
525 725 149
526 726 172
527 727 189
528 728 155
529 729 175
530 730 176
531 731 194
532 732 144
533 733 195
534 734 164
535 735 169
536 736 184
537 737 202
538 738 168
539 739 172
540 740 192
541 741 190
542 742 206
543 743 193
544 744 185
545 745 169
546 746 201
547 747 211
548 748 178
549 749 195
550 750 186
551 751 155
552 752 177
553 753 203
554 754 202
555 755 197
556 756 179
557 757 170
558 758 159
559 759 168
560 760 165
561 761 157
562 762 163
563 763 178
564 764 179
565 765 209
566 766 203
567 767 185
568 768 181
569 769 190
570 770 192
571 771 159
572 772 172
573 773 181
574 774 174
575 775 213
576 776 197
577 777 194
578 778 197
579 779 184
580 780 178
581 781 147
582 782 145
583 783 139
584 784 195
585 785 157
586 786 149
587 787 169
588 788 178
589 789 133
590 790 168
591 791 177
592 792 132
593 793 161
594 794 163
595 795 160
596 796 165
597 797 146
598 798 185
599 799 154
600 800 157
601 801 181
602 802 157
603 803 201
604 804 163
605 805 172
606 806 164
607 807 133
608 808 154
609 809 156
610 810 151
611 811 156
612 812 135
613 813 143
614 814 152
615 815 120
616 816 144
617 817 142
618 818 146
619 819 170
620 820 142
621 821 148
622 822 140
623 823 142
624 824 174
625 825 135
626 826 143
627 827 172
628 828 135
629 829 171
630 830 167
631 831 160
632 832 164
633 833 171
634 834 167
635 835 151
636 836 135
637 837 147
638 838 154
639 839 164
640 840 129
641 841 154
642 842 141
643 843 151
644 844 142
645 845 129
646 846 152
647 847 132
648 848 170
649 849 123
650 850 164
651 851 145
652 852 141
653 853 170
654 854 160
655 855 170
656 856 141
657 857 166
658 858 189
659 859 153
660 860 199
661 861 163
662 862 165
663 863 154
664 864 120
665 865 177
666 866 153
667 867 150
668 868 166
669 869 164
670 870 162
671 871 170
672 872 155
673 873 130
674 874 140
675 875 148
676 876 129
677 877 104
678 878 141
679 879 127
680 880 102
681 881 110
682 882 120
683 883 136
684 884 133
685 885 124
686 886 144
687 887 153
688 888 134
689 889 113
690 890 127
691 891 122
692 892 128
693 893 152
694 894 161
695 895 149
696 896 140
697 897 138
698 898 149
699 899 167
700 900 157
701 901 149
702 902 148
703 903 180
704 904 147
705 905 143
706 906 165
707 907 130
708 908 156
709 909 123
710 910 155
711 911 141
712 912 140
713 913 152
714 914 162
715 915 147
716 916 122
717 917 144
718 918 118
719 919 121
720 920 163
721 921 137
722 922 125
723 923 136
724 924 144
725 925 147
726 926 149
727 927 179
728 928 130
729 929 152
730 930 146
731 931 153
732 932 162
733 933 164
734 934 159
735 935 176
736 936 156
737 937 151
738 938 145
739 939 191
740 940 222
741 941 189
742 942 205
743 943 199
744 944 203
745 945 204
746 946 189
747 947 204
748 948 224
749 949 213
750 950 184
751 951 209
752 952 198
753 953 204
754 954 175
755 955 172
756 956 171
757 957 163
758 958 157
759 959 164
760 960 145
761 961 157
762 962 155
763 963 147
764 964 148
765 965 129
766 966 149
767 967 145
768 968 134
769 969 151
770 970 191
771 971 160
772 972 179
773 973 172
774 974 216
775 975 203
776 976 219
777 977 185
778 978 199
779 979 193
780 980 193
781 981 183
782 982 206
783 983 204
784 984 210
785 985 220
786 986 197
787 987 203
788 988 218
789 989 192
790 990 208
791 991 198
792 992 215
793 993 194
794 994 203
795 995 203
796 996 189
797 997 183
798 998 191
799 999 180
800 1000 234
801 1001 214
802 1002 222
803 1003 241
804 1004 226
805 1005 215
806 1006 228
807 1007 202
808 1008 213
809 1009 199
810 1010 212
811 1011 216
812 1012 211
813 1013 228
814 1014 257
815 1015 244
816 1016 240
817 1017 251
818 1018 209
819 1019 220
820 1020 245
821 1021 243
822 1022 230
823 1023 218
824 1024 239
825 1025 237
826 1026 246
827 1027 243
828 1028 211
829 1029 217
830 1030 239
831 1031 200
832 1032 200
833 1033 195
834 1034 234
835 1035 221
836 1036 193
837 1037 206
838 1038 199
839 1039 202
840 1040 177
841 1041 200
842 1042 230
843 1043 217
844 1044 199
845 1045 218
846 1046 197
847 1047 167
848 1048 157
849 1049 164
850 1050 169
851 1051 128
852 1052 173
853 1053 152
854 1054 159
855 1055 209
856 1056 183
857 1057 165
858 1058 196
859 1059 146
860 1060 142
861 1061 163
862 1062 163
863 1063 201
864 1064 212
865 1065 185
866 1066 204
867 1067 173
868 1068 215
869 1069 185
870 1070 183
871 1071 193
872 1072 169
873 1073 170
874 1074 182
875 1075 182
876 1076 203
877 1077 157
878 1078 186
879 1079 206
880 1080 174
881 1081 195
882 1082 174
883 1083 198
884 1084 224
885 1085 210
886 1086 185
887 1087 202
888 1088 201
889 1089 201
890 1090 211
891 1091 208
892 1092 224
893 1093 212
894 1094 207
895 1095 229
896 1096 162
897 1097 214
898 1098 199
899 1099 198
900 1100 212
901 1101 238
902 1102 185
903 1103 222
904 1104 214
905 1105 233
906 1106 206
907 1107 223
908 1108 235
909 1109 205
910 1110 225
911 1111 236
912 1112 255
913 1113 196
914 1114 195
915 1115 209
916 1116 221
917 1117 244
918 1118 254
919 1119 222
920 1120 269
921 1121 238
922 1122 228
923 1123 216
924 1124 244
925 1125 215
926 1126 230
927 1127 277
928 1128 259
929 1129 223
930 1130 224
931 1131 245
932 1132 242
933 1133 229
934 1134 227
935 1135 244
936 1136 245
937 1137 267
938 1138 254
939 1139 277
940 1140 248
941 1141 231
942 1142 227
943 1143 229
944 1144 243
945 1145 252
946 1146 214
947 1147 242
948 1148 219
949 1149 258
950 1150 237
951 1151 205
952 1152 253
953 1153 206
954 1154 220
955 1155 222
956 1156 201
957 1157 198
958 1158 193
959 1159 197
960 1160 208
961 1161 190
962 1162 207
963 1163 178
964 1164 191
965 1165 202
966 1166 236
967 1167 216
968 1168 205
969 1169 233
970 1170 220
971 1171 188
972 1172 210
973 1173 206
974 1174 203
975 1175 197
976 1176 222
977 1177 208
978 1178 214
979 1179 256
980 1180 212
981 1181 175
982 1182 222
983 1183 227
984 1184 203
985 1185 194
986 1186 209
987 1187 201
988 1188 175
989 1189 217
990 1190 191
991 1191 198
992 1192 207
993 1193 203
994 1194 229
995 1195 224
996 1196 218
997 1197 221
998 1198 208
999 1199 186
1000 1200 232
1001 1201 222
1002 1202 216
1003 1203 226
1004 1204 212
1005 1205 239
1006 1206 198
1007 1207 206
1008 1208 201
1009 1209 212
1010 1210 187
1011 1211 203
1012 1212 192
1013 1213 222
1014 1214 226
1015 1215 208
1016 1216 234
1017 1217 215
1018 1218 241
1019 1219 217
1020 1220 208
1021 1221 219
1022 1222 216
1023 1223 228
1024 1224 217
1025 1225 220
1026 1226 222
1027 1227 201
1028 1228 179
1029 1229 174
1030 1230 184
1031 1231 215
1032 1232 204
1033 1233 209
1034 1234 189
1035 1235 179
1036 1236 221
1037 1237 189
1038 1238 186
1039 1239 213
1040 1240 179
1041 1241 242
1042 1242 200
1043 1243 185
1044 1244 211
1045 1245 210
1046 1246 252
1047 1247 259
1048 1248 237
1049 1249 215
1050 1250 190
1051 1251 238
1052 1252 217
1053 1253 204
1054 1254 166
1055 1255 211
1056 1256 221
1057 1257 237
1058 1258 256
1059 1259 226
1060 1260 234
1061 1261 206
1062 1262 211
1063 1263 201
1064 1264 219
1065 1265 215
1066 1266 241
1067 1267 214
1068 1268 211
1069 1269 240
1070 1270 260
1071 1271 177
1072 1272 169
1073 1273 196
1074 1274 208
1075 1275 188
1076 1276 201
1077 1277 182
1078 1278 177
1079 1279 164
1080 1280 178
1081 1281 221
1082 1282 187
1083 1283 211
1084 1284 201
1085 1285 204
1086 1286 174
1087 1287 226
1088 1288 191
1089 1289 182
1090 1290 177
1091 1291 165
1092 1292 175
1093 1293 202
1094 1294 191
1095 1295 230
1096 1296 185
1097 1297 183
1098 1298 217
1099 1299 216
1100 1300 211
1101 1301 178
1102 1302 218
1103 1303 179
1104 1304 195
1105 1305 232
1106 1306 185
1107 1307 208
1108 1308 194
1109 1309 219
1110 1310 173
1111 1311 223
1112 1312 221
1113 1313 185
1114 1314 206
1115 1315 220
1116 1316 217
1117 1317 204
1118 1318 245
1119 1319 217
1120 1320 195
1121 1321 192
1122 1322 219
1123 1323 223
1124 1324 226
1125 1325 199
1126 1326 224
1127 1327 186
1128 1328 212
1129 1329 171
1130 1330 200
1131 1331 194
1132 1332 162
1133 1333 191
1134 1334 200
1135 1335 203
1136 1336 222
1137 1337 232
1138 1338 226
1139 1339 192
1140 1340 225
1141 1341 227
1142 1342 230
1143 1343 232
1144 1344 240
1145 1345 265
1146 1346 246
1147 1347 241
1148 1348 193
1149 1349 194
1150 1350 190
1151 1351 205
1152 1352 211
1153 1353 250
1154 1354 228
1155 1355 204
1156 1356 204
1157 1357 207
1158 1358 211
1159 1359 187
1160 1360 185
1161 1361 220
1162 1362 201
1163 1363 217
1164 1364 225
1165 1365 200
1166 1366 196
1167 1367 199
1168 1368 224
1169 1369 211
1170 1370 205
1171 1371 207
1172 1372 193
1173 1373 226
1174 1374 208
1175 1375 206
1176 1376 200
1177 1377 187
1178 1378 233
1179 1379 203
1180 1380 196
1181 1381 234
1182 1382 203
1183 1383 190
1184 1384 185
1185 1385 162
1186 1386 215
1187 1387 197
1188 1388 208
1189 1389 200
1190 1390 213
1191 1391 184
1192 1392 186
1193 1393 227
1194 1394 207
1195 1395 216
1196 1396 206
1197 1397 216
1198 1398 217
1199 1399 234
1200 1400 236
1201 1401 237
1202 1402 168
1203 1403 209
1204 1404 219
1205 1405 206
1206 1406 231
1207 1407 259
1208 1408 235
1209 1409 212
1210 1410 217
1211 1411 212
1212 1412 221
1213 1413 205
1214 1414 229
1215 1415 226
1216 1416 220
1217 1417 230
1218 1418 246
1219 1419 243
1220 1420 211
1221 1421 216
1222 1422 208
1223 1423 216
1224 1424 208
1225 1425 207
1226 1426 217
1227 1427 220
1228 1428 216
1229 1429 208
1230 1430 181
1231 1431 192
1232 1432 177
1233 1433 191
1234 1434 198
1235 1435 207
1236 1436 181
1237 1437 172
1238 1438 191
1239 1439 216
1240 1440 192
1241 1441 225
1242 1442 193
1243 1443 218
1244 1444 221
1245 1445 235
1246 1446 221
1247 1447 215
1248 1448 219
1249 1449 228
1250 1450 191
1251 1451 214
1252 1452 198
1253 1453 210
1254 1454 224
1255 1455 196
1256 1456 219
1257 1457 247
1258 1458 220
1259 1459 240
1260 1460 228
1261 1461 212
1262 1462 218
1263 1463 214
1264 1464 224
1265 1465 225
1266 1466 194
1267 1467 214
1268 1468 217
1269 1469 211
1270 1470 211
1271 1471 191
1272 1472 204
1273 1473 200
1274 1474 200
1275 1475 219
1276 1476 217
1277 1477 197
1278 1478 196
1279 1479 184
1280 1480 242
1281 1481 218
1282 1482 211
1283 1483 218
1284 1484 217
1285 1485 215
1286 1486 200
1287 1487 211
1288 1488 189
1289 1489 203
1290 1490 240
1291 1491 240
1292 1492 228
1293 1493 224
1294 1494 235
1295 1495 235
1296 1496 233
1297 1497 228
1298 1498 253
1299 1499 244
1300 1500 250
1301 1501 266
1302 1502 233
1303 1503 226
1304 1504 212
1305 1505 212
1306 1506 228
1307 1507 225
1308 1508 233
1309 1509 232
1310 1510 253
1311 1511 222
1312 1512 238
1313 1513 224
1314 1514 246
1315 1515 211
1316 1516 242
1317 1517 216
1318 1518 197
1319 1519 195
1320 1520 210
1321 1521 201
1322 1522 238
1323 1523 227
1324 1524 224
1325 1525 205
1326 1526 198
1327 1527 220
1328 1528 209
1329 1529 211
1330 1530 217
1331 1531 203
1332 1532 231
1333 1533 248
1334 1534 205
1335 1535 203
1336 1536 234
1337 1537 234
1338 1538 243
1339 1539 288
1340 1540 247
1341 1541 239
1342 1542 211
1343 1543 215
1344 1544 242
1345 1545 208
1346 1546 222
1347 1547 238
1348 1548 238
1349 1549 240
1350 1550 246
1351 1551 225
1352 1552 241
1353 1553 247
1354 1554 227
1355 1555 216
1356 1556 235
1357 1557 218
1358 1558 223
1359 1559 248
1360 1560 250
1361 1561 244
1362 1562 267
1363 1563 234
1364 1564 242
1365 1565 227
1366 1566 241
1367 1567 255
1368 1568 250
1369 1569 236
1370 1570 235
1371 1571 250
1372 1572 231
1373 1573 252
1374 1574 237
1375 1575 234
1376 1576 254
1377 1577 267
1378 1578 259
1379 1579 216
1380 1580 218
1381 1581 212
1382 1582 249
1383 1583 235
1384 1584 259
1385 1585 225
1386 1586 223
1387 1587 195
1388 1588 235
1389 1589 219
1390 1590 234
1391 1591 204
1392 1592 196
1393 1593 193
1394 1594 204
1395 1595 226
1396 1596 191
1397 1597 210
1398 1598 234
1399 1599 262
1400 1600 235
1401 1601 216
1402 1602 210
1403 1603 252
1404 1604 239
1405 1605 226
1406 1606 248
1407 1607 239
1408 1608 226
1409 1609 242
1410 1610 215
1411 1611 248
1412 1612 238
1413 1613 223
1414 1614 229
1415 1615 213
1416 1616 231
1417 1617 242
1418 1618 206
1419 1619 261
1420 1620 234
1421 1621 224
1422 1622 221
1423 1623 249
1424 1624 246
1425 1625 264
1426 1626 237
1427 1627 261
1428 1628 192
1429 1629 245
1430 1630 230
1431 1631 240
1432 1632 241
1433 1633 264
1434 1634 243
1435 1635 232
1436 1636 239
1437 1637 237
1438 1638 262
1439 1639 225
1440 1640 257
1441 1641 227
1442 1642 228
1443 1643 260
1444 1644 250
1445 1645 216
1446 1646 204
1447 1647 221
1448 1648 214
1449 1649 204
1450 1650 212
1451 1651 250
1452 1652 211
1453 1653 188
1454 1654 199
1455 1655 185
1456 1656 165
1457 1657 185
1458 1658 188
1459 1659 213
1460 1660 189
1461 1661 191
1462 1662 215
1463 1663 214
1464 1664 224
1465 1665 191
1466 1666 232
1467 1667 237
1468 1668 184
1469 1669 197
1470 1670 180
1471 1671 187
1472 1672 179
1473 1673 199
1474 1674 214
1475 1675 230
1476 1676 229
1477 1677 222
1478 1678 213
1479 1679 228
1480 1680 217
1481 1681 194
1482 1682 240
1483 1683 240
1484 1684 219
1485 1685 217
1486 1686 232
1487 1687 236
1488 1688 193
1489 1689 254
1490 1690 243
1491 1691 254
1492 1692 258
1493 1693 227
1494 1694 255
1495 1695 251
1496 1696 238
1497 1697 241
1498 1698 250
1499 1699 242
1500 1700 257
1501 1701 221
1502 1702 228
1503 1703 239
1504 1704 234
1505 1705 191
1506 1706 220
1507 1707 251
1508 1708 254
1509 1709 291
1510 1710 248
1511 1711 203
1512 1712 239
1513 1713 195
1514 1714 199
1515 1715 186
1516 1716 195
1517 1717 203
1518 1718 225
1519 1719 219
1520 1720 222
1521 1721 207
1522 1722 222
1523 1723 265
1524 1724 237
1525 1725 233
1526 1726 210
1527 1727 243
1528 1728 212
1529 1729 188
1530 1730 218
1531 1731 228
1532 1732 206
1533 1733 242
1534 1734 194
1535 1735 262
1536 1736 211
1537 1737 232
1538 1738 219
1539 1739 235
1540 1740 238
1541 1741 220
1542 1742 224
1543 1743 235
1544 1744 229
1545 1745 246
1546 1746 253
1547 1747 257
1548 1748 215
1549 1749 238
1550 1750 233
1551 1751 256
1552 1752 241
1553 1753 223
1554 1754 221
1555 1755 203
1556 1756 185
1557 1757 262
1558 1758 246
1559 1759 225
1560 1760 210
1561 1761 233
1562 1762 186
1563 1763 197
1564 1764 196
1565 1765 209
1566 1766 203
1567 1767 213
1568 1768 213
1569 1769 175
1570 1770 204
1571 1771 201
1572 1772 196
1573 1773 230
1574 1774 249
1575 1775 186
1576 1776 211
1577 1777 231
1578 1778 198
1579 1779 204
1580 1780 182
1581 1781 210
1582 1782 181
1583 1783 209
1584 1784 200
1585 1785 209
1586 1786 221
1587 1787 184
1588 1788 214
1589 1789 178
1590 1790 198
1591 1791 213
1592 1792 194
1593 1793 189
1594 1794 165
1595 1795 192
1596 1796 175
1597 1797 166
1598 1798 157
1599 1799 178
1600 1800 175
1601 1801 168
1602 1802 164
1603 1803 147
1604 1804 166
1605 1805 169
1606 1806 186
1607 1807 177
1608 1808 173
1609 1809 169
1610 1810 196
1611 1811 177
1612 1812 190
1613 1813 176
1614 1814 153
1615 1815 163
1616 1816 153
1617 1817 165
1618 1818 139
1619 1819 156
1620 1820 161
1621 1821 172
1622 1822 155
1623 1823 173
1624 1824 178
1625 1825 175
1626 1826 196
1627 1827 187
1628 1828 188
1629 1829 174
1630 1830 187
1631 1831 183
1632 1832 215
1633 1833 182
1634 1834 198
1635 1835 210
1636 1836 194
1637 1837 209
1638 1838 209
1639 1839 185
1640 1840 154
1641 1841 156
1642 1842 181
1643 1843 192
1644 1844 188
1645 1845 194
1646 1846 180
1647 1847 180
1648 1848 191
1649 1849 193
1650 1850 152
1651 1851 160
1652 1852 226
1653 1853 174
1654 1854 206
1655 1855 172
1656 1856 184
1657 1857 174
1658 1858 199
1659 1859 178
1660 1860 191
1661 1861 205
1662 1862 194
1663 1863 194
1664 1864 188
1665 1865 186
1666 1866 223
1667 1867 175
1668 1868 210
1669 1869 202
1670 1870 205
1671 1871 174
1672 1872 164
1673 1873 191
1674 1874 180
1675 1875 162
1676 1876 160
1677 1877 163
1678 1878 164
1679 1879 153
1680 1880 192
1681 1881 160
1682 1882 189
1683 1883 184
1684 1884 173
1685 1885 173
1686 1886 155
1687 1887 178
1688 1888 157
1689 1889 168
1690 1890 168
1691 1891 151
1692 1892 176
1693 1893 167
1694 1894 148
1695 1895 152
1696 1896 173
1697 1897 165
1698 1898 176
1699 1899 192
1700 1900 153
1701 1901 157
1702 1902 146
1703 1903 151
1704 1904 177
1705 1905 168
1706 1906 175
1707 1907 151
1708 1908 183
1709 1909 201
1710 1910 174
1711 1911 162
1712 1912 153
1713 1913 155
1714 1914 184
1715 1915 169
1716 1916 179
1717 1917 189
1718 1918 189
1719 1919 165
1720 1920 166
1721 1921 172
1722 1922 168
1723 1923 149
1724 1924 161
1725 1925 168
1726 1926 147
1727 1927 156
1728 1928 173
1729 1929 168
1730 1930 183
1731 1931 156
1732 1932 161
1733 1933 158
1734 1934 164
1735 1935 145
1736 1936 149
1737 1937 155
1738 1938 144
1739 1939 134
1740 1940 164
1741 1941 178
1742 1942 183
1743 1943 183
1744 1944 203
1745 1945 190
1746 1946 169
1747 1947 193
1748 1948 190
1749 1949 187
1750 1950 171
1751 1951 179
1752 1952 153
1753 1953 169
1754 1954 172
1755 1955 168
1756 1956 172
1757 1957 170
1758 1958 173
1759 1959 204
1760 1960 201
1761 1961 169
1762 1962 158
1763 1963 165
1764 1964 169
1765 1965 170
1766 1966 137
1767 1967 162
1768 1968 168
1769 1969 154
1770 1970 172
1771 1971 166
1772 1972 165
1773 1973 155
1774 1974 141
1775 1975 137
1776 1976 139
1777 1977 164
1778 1978 198
1779 1979 180
1780 1980 192
1781 1981 169
1782 1982 180
1783 1983 158
1784 1984 170
1785 1985 132
1786 1986 128
1787 1987 125
1788 1988 168
1789 1989 154
1790 1990 167
1791 1991 130
1792 1992 123
1793 1993 152
1794 1994 142
1795 1995 131
1796 1996 104
1797 1997 171
1798 1998 138
1799 1999 180
1800 2000 163
1801 2001 173
1802 2002 145
1803 2003 175
1804 2004 162
1805 2005 201
1806 2006 185
1807 2007 175
1808 2008 201
1809 2009 182
1810 2010 210
1811 2011 190
1812 2012 207
1813 2013 151
1814 2014 171
1815 2015 171
1816 2016 173
1817 2017 154
1818 2018 149
1819 2019 158
1820 2020 201
1821 2021 164
1822 2022 171
1823 2023 179
1824 2024 174
1825 2025 180
1826 2026 154
1827 2027 185
1828 2028 134
1829 2029 160
1830 2030 155
1831 2031 152
1832 2032 166
1833 2033 165
1834 2034 175
1835 2035 159
1836 2036 165
1837 2037 151
1838 2038 141
1839 2039 150
1840 2040 156
1841 2041 180
1842 2042 167
1843 2043 166
1844 2044 143
1845 2045 150
1846 2046 149
1847 2047 115
1848 2048 169
1849 2049 135
1850 2050 150
1851 2051 164
1852 2052 118
1853 2053 146
1854 2054 161
1855 2055 156
1856 2056 153
1857 2057 210
1858 2058 181
1859 2059 177
1860 2060 183
1861 2061 179
1862 2062 185
1863 2063 137
1864 2064 154
1865 2065 152
1866 2066 146
1867 2067 136
1868 2068 146
1869 2069 112
1870 2070 143
1871 2071 114
1872 2072 129
1873 2073 179
1874 2074 175
1875 2075 190
1876 2076 188
1877 2077 137
1878 2078 119
1879 2079 158
1880 2080 168
1881 2081 160
1882 2082 156
1883 2083 160
1884 2084 160
1885 2085 143
1886 2086 163
1887 2087 138
1888 2088 159
1889 2089 150
1890 2090 206
1891 2091 182
1892 2092 187
1893 2093 170
1894 2094 225
1895 2095 178
1896 2096 195
1897 2097 183
1898 2098 191
1899 2099 194
1900 2100 152
1901 2101 148
1902 2102 159
1903 2103 126
1904 2104 131
1905 2105 133
1906 2106 120
1907 2107 128
1908 2108 163
1909 2109 136
1910 2110 104
1911 2111 123
1912 2112 153
1913 2113 152
1914 2114 82
1915 2115 90
1916 2116 124
1917 2117 111
1918 2118 128
1919 2119 125
1920 2120 109
1921 2121 136
1922 2122 86
1923 2123 79
1924 2124 93
1925 2125 136
1926 2126 118
1927 2127 126
1928 2128 141
1929 2129 124
1930 2130 152
1931 2131 130
1932 2132 125
1933 2133 87
1934 2134 137
1935 2135 114
1936 2136 127
1937 2137 103
1938 2138 174
1939 2139 129
1940 2140 141
1941 2141 115
1942 2142 109
1943 2143 145
1944 2144 135
1945 2145 138
1946 2146 113
1947 2147 139
1948 2148 116
1949 2149 116
1950 2150 110
1951 2151 152
1952 2152 128
1953 2153 119
1954 2154 128
1955 2155 156
1956 2156 145
1957 2157 119
1958 2158 128
1959 2159 118
1960 2160 117
1961 2161 145
1962 2162 156
1963 2163 134
1964 2164 159
1965 2165 162
1966 2166 189
1967 2167 153
1968 2168 160
1969 2169 170
1970 2170 157
1971 2171 163
1972 2172 169
1973 2173 173
1974 2174 151
1975 2175 158
1976 2176 166
1977 2177 150
1978 2178 163
1979 2179 190
1980 2180 135
1981 2181 145
1982 2182 172
1983 2183 175
1984 2184 173
1985 2185 166
1986 2186 131
1987 2187 171
1988 2188 190
1989 2189 191
1990 2190 166
1991 2191 156
1992 2192 217
1993 2193 233
1994 2194 216
1995 2195 213
1996 2196 226
1997 2197 173
1998 2198 186
1999 2199 200
2000 2200 162
2001 2201 209
2002 2202 205
2003 2203 179
2004 2204 177
2005 2205 173
2006 2206 173
2007 2207 166
2008 2208 196
2009 2209 207
2010 2210 209
2011 2211 178
2012 2212 232
2013 2213 242
2014 2214 255
2015 2215 209
2016 2216 182
2017 2217 201
2018 2218 226
2019 2219 213
2020 2220 225
2021 2221 197
2022 2222 187
2023 2223 193
2024 2224 197
2025 2225 234
2026 2226 219
2027 2227 246
2028 2228 188
2029 2229 218
2030 2230 225
2031 2231 210
2032 2232 166
2033 2233 160
2034 2234 188
2035 2235 177
2036 2236 159
2037 2237 154
2038 2238 207
2039 2239 177
2040 2240 162
2041 2241 193
2042 2242 216
2043 2243 197
2044 2244 218
2045 2245 210
2046 2246 183
2047 2247 185
2048 2248 182
2049 2249 178
2050 2250 156
2051 2251 177
2052 2252 175
2053 2253 185
2054 2254 206
2055 2255 192
2056 2256 179
2057 2257 197
2058 2258 176
2059 2259 173
2060 2260 189
2061 2261 184
2062 2262 169
2063 2263 180
2064 2264 203
2065 2265 190
2066 2266 202
2067 2267 182
2068 2268 150
2069 2269 186
2070 2270 169
2071 2271 168
2072 2272 185
2073 2273 169
2074 2274 184
2075 2275 159
2076 2276 137
2077 2277 134
2078 2278 152
2079 2279 147
2080 2280 157
2081 2281 184
2082 2282 155
2083 2283 145
2084 2284 138
2085 2285 109
2086 2286 140
2087 2287 177
2088 2288 144
2089 2289 144
2090 2290 198
2091 2291 151
2092 2292 182
2093 2293 152
2094 2294 151
2095 2295 127
2096 2296 126
2097 2297 171
2098 2298 152
2099 2299 126
2100 2300 138
2101 2301 140
2102 2302 162
2103 2303 153
2104 2304 168
2105 2305 151
2106 2306 161
2107 2307 166
2108 2308 177
2109 2309 144
2110 2310 155
2111 2311 169
2112 2312 164
2113 2313 181
2114 2314 161
2115 2315 170
2116 2316 186
2117 2317 167
2118 2318 202
2119 2319 164
2120 2320 194
2121 2321 192
2122 2322 193
2123 2323 194
2124 2324 228
2125 2325 229
2126 2326 221
2127 2327 220
2128 2328 198
2129 2329 181
2130 2330 210
2131 2331 192
2132 2332 184
2133 2333 196
2134 2334 196
2135 2335 196
2136 2336 181
2137 2337 182
2138 2338 187
2139 2339 199
2140 2340 189
2141 2341 171
2142 2342 177
2143 2343 195
2144 2344 190
2145 2345 180
2146 2346 155
2147 2347 204
2148 2348 189
2149 2349 215
2150 2350 197
2151 2351 200
2152 2352 188
2153 2353 203
2154 2354 207
2155 2355 186
2156 2356 170
2157 2357 188
2158 2358 167
2159 2359 176
2160 2360 158
2161 2361 176
2162 2362 185
2163 2363 175
2164 2364 201
2165 2365 210
2166 2366 200
2167 2367 219
2168 2368 198
2169 2369 194
2170 2370 196
2171 2371 196
2172 2372 178
2173 2373 166
2174 2374 219
2175 2375 208
2176 2376 209
2177 2377 208
2178 2378 196
2179 2379 193
2180 2380 199
2181 2381 187
2182 2382 151
2183 2383 171
2184 2384 185
2185 2385 183
2186 2386 180
2187 2387 161
2188 2388 202
2189 2389 179
2190 2390 179
2191 2391 182
2192 2392 202
2193 2393 203
2194 2394 195
2195 2395 215
2196 2396 191
2197 2397 204
2198 2398 171
2199 2399 156
2200 2400 175
2201 2401 189
2202 2402 164
2203 2403 169
2204 2404 163
2205 2405 199
2206 2406 207
2207 2407 201
2208 2408 198
2209 2409 201
2210 2410 201
2211 2411 213
2212 2412 198
2213 2413 197
2214 2414 212
2215 2415 204
2216 2416 198
2217 2417 212
2218 2418 210
2219 2419 214
2220 2420 160
2221 2421 217
2222 2422 206
2223 2423 250
2224 2424 254
2225 2425 225
2226 2426 204
2227 2427 225
2228 2428 219
2229 2429 258
2230 2430 260
2231 2431 247
2232 2432 251
2233 2433 212
2234 2434 227
2235 2435 208
2236 2436 241
2237 2437 211
2238 2438 199
2239 2439 201
2240 2440 215
2241 2441 197
2242 2442 185
2243 2443 197
2244 2444 197
2245 2445 200
2246 2446 200
2247 2447 206
2248 2448 219
2249 2449 204
2250 2450 199
2251 2451 237
2252 2452 204
2253 2453 211
2254 2454 211
2255 2455 223
2256 2456 233
2257 2457 229
2258 2458 207
2259 2459 250
2260 2460 219
2261 2461 232
2262 2462 252
2263 2463 204
2264 2464 202
2265 2465 229
2266 2466 206
2267 2467 221
2268 2468 257
2269 2469 207
2270 2470 225
2271 2471 265
2272 2472 223
2273 2473 233
2274 2474 257
2275 2475 240
2276 2476 199
2277 2477 222
2278 2478 226
2279 2479 220
2280 2480 217
2281 2481 212
2282 2482 222
2283 2483 201
2284 2484 225
2285 2485 224
2286 2486 235
2287 2487 201
2288 2488 191
2289 2489 202
2290 2490 202
2291 2491 220
2292 2492 225
2293 2493 232
2294 2494 224
2295 2495 213
2296 2496 216
2297 2497 234
2298 2498 223
2299 2499 210
2300 2500 203
2301 2501 230
2302 2502 202
2303 2503 215
2304 2504 185
2305 2505 222
2306 2506 221
2307 2507 201
2308 2508 238
2309 2509 206
2310 2510 204
2311 2511 191
2312 2512 171
2313 2513 213
2314 2514 206
2315 2515 203
2316 2516 218
2317 2517 193
2318 2518 189
2319 2519 163
2320 2520 187
2321 2521 207
2322 2522 232
2323 2523 199
2324 2524 215
2325 2525 223
2326 2526 212
2327 2527 227
2328 2528 218
2329 2529 216
2330 2530 247
2331 2531 197
2332 2532 169
2333 2533 210
2334 2534 214
2335 2535 199
2336 2536 217
2337 2537 215
2338 2538 192
2339 2539 200
2340 2540 180
2341 2541 184
2342 2542 212
2343 2543 216
2344 2544 211
2345 2545 211
2346 2546 201
2347 2547 200
2348 2548 182
2349 2549 199
2350 2550 217
2351 2551 204
2352 2552 173
2353 2553 201
2354 2554 207
2355 2555 204
2356 2556 188
2357 2557 196
2358 2558 206
2359 2559 198
2360 2560 198
2361 2561 170
2362 2562 166
2363 2563 161
2364 2564 158
2365 2565 167
2366 2566 167
2367 2567 145
2368 2568 162
2369 2569 194
2370 2570 220
2371 2571 159
2372 2572 184
2373 2573 196
2374 2574 212
2375 2575 195
2376 2576 182
2377 2577 184
2378 2578 201
2379 2579 189
2380 2580 216
2381 2581 204
2382 2582 190
2383 2583 203
2384 2584 207
2385 2585 202
2386 2586 203
2387 2587 183
2388 2588 207
2389 2589 179
2390 2590 164
2391 2591 161
2392 2592 178
2393 2593 157
2394 2594 163
2395 2595 196
2396 2596 158
2397 2597 166
2398 2598 170
2399 2599 188
2400 2600 199
2401 2601 163
2402 2602 170
2403 2603 179
2404 2604 185
2405 2605 201
2406 2606 208
2407 2607 191
2408 2608 181
2409 2609 181
2410 2610 229
2411 2611 187
2412 2612 185
2413 2613 181
2414 2614 177
2415 2615 166
2416 2616 159
2417 2617 179
2418 2618 178
2419 2619 172
2420 2620 163
2421 2621 173
2422 2622 193
2423 2623 160
2424 2624 193
2425 2625 172
2426 2626 204
2427 2627 152
2428 2628 200
2429 2629 153
2430 2630 163
2431 2631 163
2432 2632 194
2433 2633 192
2434 2634 147
2435 2635 180
2436 2636 165
2437 2637 165
2438 2638 175
2439 2639 163
2440 2640 152
2441 2641 164
2442 2642 187
2443 2643 166
2444 2644 148
2445 2645 176
2446 2646 167
2447 2647 177
2448 2648 153
2449 2649 171
2450 2650 153
2451 2651 170
2452 2652 154
2453 2653 148
2454 2654 139
2455 2655 159
2456 2656 153
2457 2657 165
2458 2658 178
2459 2659 147
2460 2660 137
2461 2661 148
2462 2662 134
2463 2663 134
2464 2664 139
2465 2665 130
2466 2666 99
2467 2667 125
2468 2668 139
2469 2669 151
2470 2670 143
2471 2671 145
2472 2672 131
2473 2673 148
2474 2674 154
2475 2675 139
2476 2676 176
2477 2677 139
2478 2678 112
2479 2679 124
2480 2680 156
2481 2681 130
2482 2682 144
2483 2683 139
2484 2684 127
2485 2685 143
2486 2686 135
2487 2687 122
2488 2688 109
2489 2689 132
2490 2690 138
2491 2691 158
2492 2692 156
2493 2693 116
2494 2694 143
2495 2695 150
2496 2696 143
2497 2697 147
2498 2698 115
2499 2699 124
2500 2700 126
2501 2701 112
2502 2702 144
2503 2703 134
2504 2704 130
2505 2705 139
2506 2706 155
2507 2707 132
2508 2708 119
2509 2709 143
2510 2710 143
2511 2711 174
2512 2712 149
2513 2713 159
2514 2714 138
2515 2715 120
2516 2716 132
2517 2717 118
2518 2718 103
2519 2719 136
2520 2720 132
2521 2721 128
2522 2722 133
2523 2723 136
2524 2724 124
2525 2725 175
2526 2726 138
2527 2727 169
2528 2728 145
2529 2729 191
2530 2730 166
2531 2731 193
2532 2732 171
2533 2733 159
2534 2734 161
2535 2735 161
2536 2736 186
2537 2737 177
2538 2738 172
2539 2739 194
2540 2740 180
2541 2741 187
2542 2742 190
2543 2743 182
2544 2744 179
2545 2745 165
2546 2746 182
2547 2747 167
2548 2748 146
2549 2749 146
2550 2750 113
2551 2751 152
2552 2752 131
2553 2753 142
2554 2754 161
2555 2755 140
2556 2756 139
2557 2757 115
2558 2758 117
2559 2759 127
2560 2760 107
2561 2761 109
2562 2762 114
2563 2763 105
2564 2764 129
2565 2765 119
2566 2766 122
2567 2767 131
2568 2768 157
2569 2769 167
2570 2770 170
2571 2771 122
2572 2772 140
2573 2773 160
2574 2774 170
2575 2775 158
2576 2776 140
2577 2777 132
2578 2778 174
2579 2779 169
2580 2780 164
2581 2781 136
2582 2782 160
2583 2783 140
2584 2784 157
2585 2785 152
2586 2786 177
2587 2787 134
2588 2788 156
2589 2789 156
2590 2790 150
2591 2791 139
2592 2792 155
2593 2793 156
2594 2794 135
2595 2795 138
2596 2796 137
2597 2797 141
2598 2798 156
2599 2799 137
2600 2800 135
2601 2801 137
2602 2802 146
2603 2803 134
2604 2804 109
2605 2805 156
2606 2806 152
2607 2807 134
2608 2808 154
2609 2809 143
2610 2810 158
2611 2811 200
2612 2812 171
2613 2813 164
2614 2814 170
2615 2815 150
2616 2816 174
2617 2817 151
2618 2818 146
2619 2819 150
2620 2820 156
2621 2821 160
2622 2822 131
2623 2823 154
2624 2824 128
2625 2825 139
2626 2826 129
2627 2827 146
2628 2828 158
2629 2829 165
2630 2830 137
2631 2831 189
2632 2832 159
2633 2833 148
2634 2834 149
2635 2835 171
2636 2836 138
2637 2837 154
2638 2838 160
2639 2839 149
2640 2840 136
2641 2841 163
2642 2842 169
2643 2843 195
2644 2844 164
2645 2845 156
2646 2846 147
2647 2847 179
2648 2848 150
2649 2849 148
2650 2850 149
2651 2851 133
2652 2852 145
2653 2853 181
2654 2854 113
2655 2855 162
2656 2856 137
2657 2857 155
2658 2858 154
2659 2859 153
2660 2860 153
2661 2861 160
2662 2862 169
2663 2863 163
2664 2864 180
2665 2865 190
2666 2866 169
2667 2867 178
2668 2868 153
2669 2869 160
2670 2870 116
2671 2871 117
2672 2872 120
2673 2873 106
2674 2874 125
2675 2875 126
2676 2876 149
2677 2877 179
2678 2878 175
2679 2879 168
2680 2880 151
2681 2881 154
2682 2882 169
2683 2883 173
2684 2884 209
2685 2885 170
2686 2886 169
2687 2887 181
2688 2888 190
2689 2889 199
2690 2890 176
2691 2891 213
2692 2892 231
2693 2893 209
2694 2894 233
2695 2895 186
2696 2896 213
2697 2897 231
2698 2898 230
2699 2899 235
2700 2900 191
2701 2901 207
2702 2902 171
2703 2903 175
2704 2904 216
2705 2905 194
2706 2906 208
2707 2907 198
2708 2908 239
2709 2909 186
2710 2910 210
2711 2911 188
2712 2912 169
2713 2913 200
2714 2914 182
2715 2915 188
2716 2916 210
2717 2917 218
2718 2918 220
2719 2919 159
2720 2920 182
2721 2921 201
2722 2922 232
2723 2923 191
2724 2924 194
2725 2925 210
2726 2926 166
2727 2927 197
2728 2928 196
2729 2929 209
2730 2930 163
2731 2931 193
2732 2932 235
2733 2933 222
2734 2934 252
2735 2935 248
2736 2936 211
2737 2937 182
2738 2938 202
2739 2939 215
2740 2940 213
2741 2941 220
2742 2942 236
2743 2943 227
2744 2944 199
2745 2945 212
2746 2946 214
2747 2947 191
2748 2948 195
2749 2949 182
2750 2950 181
2751 2951 179
2752 2952 185
2753 2953 169
2754 2954 155
2755 2955 184
2756 2956 207
2757 2957 153
2758 2958 130
2759 2959 171
2760 2960 164
2761 2961 185
2762 2962 189
2763 2963 204
2764 2964 238
2765 2965 217
2766 2966 206
2767 2967 216
2768 2968 192
2769 2969 217
2770 2970 226
2771 2971 199
2772 2972 225
2773 2973 228
2774 2974 219
2775 2975 201
2776 2976 230
2777 2977 208
2778 2978 231
2779 2979 234
2780 2980 232
2781 2981 200
2782 2982 183
2783 2983 208
2784 2984 213
2785 2985 190
2786 2986 218
2787 2987 220
2788 2988 225
2789 2989 213
2790 2990 222
2791 2991 192
2792 2992 207
2793 2993 216
2794 2994 213
2795 2995 184
2796 2996 181
2797 2997 235
2798 2998 236
2799 2999 214
2800 3000 213
2801 3001 196
2802 3002 215
2803 3003 208
2804 3004 185
2805 3005 191
2806 3006 201
2807 3007 164
2808 3008 204
2809 3009 214
2810 3010 218
2811 3011 203
2812 3012 217
2813 3013 232
2814 3014 220
2815 3015 222
2816 3016 229
2817 3017 246
2818 3018 237
2819 3019 243
2820 3020 249
2821 3021 220
2822 3022 212
2823 3023 198
2824 3024 162
2825 3025 199
2826 3026 202
2827 3027 208
2828 3028 184
2829 3029 158
2830 3030 142
2831 3031 186
2832 3032 194
2833 3033 209
2834 3034 193
2835 3035 206
2836 3036 206
2837 3037 196
2838 3038 186
2839 3039 189
2840 3040 177
2841 3041 182
2842 3042 199
2843 3043 201
2844 3044 197
2845 3045 143
2846 3046 167
2847 3047 138
2848 3048 170
2849 3049 131
2850 3050 164
2851 3051 151
2852 3052 178
2853 3053 183
2854 3054 180
2855 3055 177
2856 3056 172
2857 3057 143
2858 3058 163
2859 3059 189
2860 3060 169
2861 3061 175
2862 3062 154
2863 3063 171
2864 3064 164
2865 3065 152
2866 3066 145
2867 3067 179
2868 3068 169
2869 3069 169
2870 3070 153
2871 3071 173
2872 3072 151
2873 3073 146
2874 3074 180
2875 3075 143
2876 3076 156
2877 3077 138
2878 3078 157
2879 3079 163
2880 3080 152
2881 3081 152
2882 3082 136
2883 3083 155
2884 3084 124
2885 3085 124
2886 3086 132
2887 3087 138
2888 3088 131
2889 3089 147
2890 3090 153
2891 3091 134
2892 3092 158
2893 3093 141
2894 3094 139
2895 3095 144
2896 3096 134
2897 3097 126
2898 3098 149
2899 3099 132
2900 3100 116
2901 3101 163
2902 3102 135
2903 3103 162
2904 3104 135
2905 3105 186
2906 3106 179
2907 3107 186
2908 3108 203
2909 3109 143
2910 3110 162
2911 3111 200
2912 3112 178
2913 3113 173
2914 3114 149
2915 3115 185
2916 3116 139
2917 3117 108
2918 3118 144
2919 3119 153
2920 3120 150
2921 3121 145
2922 3122 149
2923 3123 166
2924 3124 177
2925 3125 140
2926 3126 146
2927 3127 168
2928 3128 153
2929 3129 121
2930 3130 141
2931 3131 147
2932 3132 133
2933 3133 152
2934 3134 170
2935 3135 136
2936 3136 156
2937 3137 177
2938 3138 159
2939 3139 173
2940 3140 140
2941 3141 166
2942 3142 140
2943 3143 152
2944 3144 151
2945 3145 164
2946 3146 146
2947 3147 166
2948 3148 176
2949 3149 155
2950 3150 180
2951 3151 168
2952 3152 149
2953 3153 130
2954 3154 151
2955 3155 157
2956 3156 179
2957 3157 154
2958 3158 177
2959 3159 141
2960 3160 151
2961 3161 146
2962 3162 148
2963 3163 147
2964 3164 147
2965 3165 164
2966 3166 120
2967 3167 151
2968 3168 174
2969 3169 125
2970 3170 136
2971 3171 168
2972 3172 179
2973 3173 181
2974 3174 180
2975 3175 153
2976 3176 178
2977 3177 171
2978 3178 150
2979 3179 141
2980 3180 148
2981 3181 137
2982 3182 139
2983 3183 138
2984 3184 136
2985 3185 151
2986 3186 139
2987 3187 192
2988 3188 148
2989 3189 150
2990 3190 153
2991 3191 169
2992 3192 183
2993 3193 163
2994 3194 176
2995 3195 166
2996 3196 143
2997 3197 174
2998 3198 152
2999 3199 180
3000 3200 162
3001 3201 152
3002 3202 173
3003 3203 164
3004 3204 158
3005 3205 144
3006 3206 158
3007 3207 147
3008 3208 148
3009 3209 142
3010 3210 155
3011 3211 182
3012 3212 169
3013 3213 180
3014 3214 149
3015 3215 164
3016 3216 162
3017 3217 178
3018 3218 160
3019 3219 128
3020 3220 134
3021 3221 160
3022 3222 157
3023 3223 150
3024 3224 158
3025 3225 164
3026 3226 149
3027 3227 156
3028 3228 132
3029 3229 133
3030 3230 166
3031 3231 144
3032 3232 155
3033 3233 148
3034 3234 151
3035 3235 170
3036 3236 172
3037 3237 166
3038 3238 159
3039 3239 163
3040 3240 212
3041 3241 199
3042 3242 207
3043 3243 187
3044 3244 148
3045 3245 159
3046 3246 174
3047 3247 171
3048 3248 140
3049 3249 152
3050 3250 180
3051 3251 141
3052 3252 143
3053 3253 175
3054 3254 147
3055 3255 138
3056 3256 160
3057 3257 169
3058 3258 162
3059 3259 161
3060 3260 177
3061 3261 160
3062 3262 150
3063 3263 166
3064 3264 133
3065 3265 158
3066 3266 159
3067 3267 170
3068 3268 151
3069 3269 133
3070 3270 184
3071 3271 168
3072 3272 169
3073 3273 176
3074 3274 181
3075 3275 182
3076 3276 173
3077 3277 148
3078 3278 186
3079 3279 188
3080 3280 204
3081 3281 188
3082 3282 153
3083 3283 143
3084 3284 144
3085 3285 174
3086 3286 159
3087 3287 101
3088 3288 128
3089 3289 112
3090 3290 128
3091 3291 167
3092 3292 132
3093 3293 152
3094 3294 146
3095 3295 167
3096 3296 131
3097 3297 156
3098 3298 161
3099 3299 155
3100 3300 152
3101 3301 173
3102 3302 142
3103 3303 161
3104 3304 122
3105 3305 140
3106 3306 149
3107 3307 159
3108 3308 140
3109 3309 175
3110 3310 136
3111 3311 187
3112 3312 159
3113 3313 147
3114 3314 157
3115 3315 174
3116 3316 153
3117 3317 163
3118 3318 166
3119 3319 162
3120 3320 175
3121 3321 128
3122 3322 172
3123 3323 122
3124 3324 131
3125 3325 125
3126 3326 158
3127 3327 179
3128 3328 172
3129 3329 137
3130 3330 151
3131 3331 165
3132 3332 153
3133 3333 135
3134 3334 120
3135 3335 132
3136 3336 127
3137 3337 126
3138 3338 147
3139 3339 124
3140 3340 151
3141 3341 132
3142 3342 133
3143 3343 110
3144 3344 135
3145 3345 115
3146 3346 139
3147 3347 106
3148 3348 127
3149 3349 155
3150 3350 110
3151 3351 184
3152 3352 184
3153 3353 180
3154 3354 146
3155 3355 161
3156 3356 157
3157 3357 156
3158 3358 199
3159 3359 206
3160 3360 195
3161 3361 207
3162 3362 184
3163 3363 139
3164 3364 174
3165 3365 130
3166 3366 125
3167 3367 109
3168 3368 113
3169 3369 120
3170 3370 81
3171 3371 105
3172 3372 124
3173 3373 98
3174 3374 106
3175 3375 113
3176 3376 111
3177 3377 91
3178 3378 116
3179 3379 108
3180 3380 100
3181 3381 68
3182 3382 101
3183 3383 110
3184 3384 106
3185 3385 112
3186 3386 92
3187 3387 104
3188 3388 109
3189 3389 106
3190 3390 107
3191 3391 139
3192 3392 122
3193 3393 119
3194 3394 103
3195 3395 155
3196 3396 92
3197 3397 116
3198 3398 131
3199 3399 112
3200 3400 163
3201 3401 158
3202 3402 132
3203 3403 114
3204 3404 143
3205 3405 122
3206 3406 131
3207 3407 89
3208 3408 104
3209 3409 118
3210 3410 93
3211 3411 123
3212 3412 96
3213 3413 91
3214 3414 112
3215 3415 124
3216 3416 119
3217 3417 127
3218 3418 132
3219 3419 132
3220 3420 115
3221 3421 130
3222 3422 114
3223 3423 107
3224 3424 125
3225 3425 129
3226 3426 140
3227 3427 140
3228 3428 143
3229 3429 148
3230 3430 135
3231 3431 134
3232 3432 155
3233 3433 160
3234 3434 120
3235 3435 126
3236 3436 136
3237 3437 127
3238 3438 130
3239 3439 138
3240 3440 125
3241 3441 141
3242 3442 110
3243 3443 144
3244 3444 151
3245 3445 145
3246 3446 136
3247 3447 153
3248 3448 119
3249 3449 123
3250 3450 107
3251 3451 163
3252 3452 124
3253 3453 127
3254 3454 115
3255 3455 136
3256 3456 134
3257 3457 140
3258 3458 118
3259 3459 131
3260 3460 106
3261 3461 141
3262 3462 146
3263 3463 168
3264 3464 153
3265 3465 179
3266 3466 149
3267 3467 143
3268 3468 151
3269 3469 123
3270 3470 126
3271 3471 135
3272 3472 151
3273 3473 131
3274 3474 124
3275 3475 139
3276 3476 123
3277 3477 131
3278 3478 98
3279 3479 101
3280 3480 114
3281 3481 124
3282 3482 121
3283 3483 124
3284 3484 139
3285 3485 128
3286 3486 169
3287 3487 165
3288 3488 157
3289 3489 156
3290 3490 128
3291 3491 160
3292 3492 138
3293 3493 137
3294 3494 117
3295 3495 124
3296 3496 120
3297 3497 144
3298 3498 133
3299 3499 156
3300 3500 137
3301 3501 129
3302 3502 141
3303 3503 128
3304 3504 106
3305 3505 131
3306 3506 122
3307 3507 140
3308 3508 175
3309 3509 147
3310 3510 147
3311 3511 154
3312 3512 150
3313 3513 144
3314 3514 148
3315 3515 146
3316 3516 136
3317 3517 131
3318 3518 155
3319 3519 153
3320 3520 126
3321 3521 149
3322 3522 143
3323 3523 165
3324 3524 154
3325 3525 151
3326 3526 162
3327 3527 154
3328 3528 145
3329 3529 140
3330 3530 137
3331 3531 132
3332 3532 153
3333 3533 191
3334 3534 148
3335 3535 151
3336 3536 164
3337 3537 163
3338 3538 152
3339 3539 107
3340 3540 107
3341 3541 99
3342 3542 135
3343 3543 142
3344 3544 152
3345 3545 114
3346 3546 128
3347 3547 144
3348 3548 145
3349 3549 136
3350 3550 184
3351 3551 134
3352 3552 136
3353 3553 132
3354 3554 141
3355 3555 158
3356 3556 142
3357 3557 168
3358 3558 174
3359 3559 181
3360 3560 157
3361 3561 175
3362 3562 153
3363 3563 171
3364 3564 174
3365 3565 178
3366 3566 164
3367 3567 164
3368 3568 166
3369 3569 168
3370 3570 149
3371 3571 164
3372 3572 191
3373 3573 204
3374 3574 182
3375 3575 205
3376 3576 188
3377 3577 184
3378 3578 196
3379 3579 194
3380 3580 203
3381 3581 204
3382 3582 199
3383 3583 182
3384 3584 188
3385 3585 196
3386 3586 197
3387 3587 162
3388 3588 139
3389 3589 161
3390 3590 160
3391 3591 157
3392 3592 164
3393 3593 147
3394 3594 150
3395 3595 166
3396 3596 169
3397 3597 174
3398 3598 177
3399 3599 206
3400 3600 175
3401 3601 179
3402 3602 177
3403 3603 183
3404 3604 171
3405 3605 161
3406 3606 183
3407 3607 175
3408 3608 163
3409 3609 185
3410 3610 175
3411 3611 169
3412 3612 166
3413 3613 166
3414 3614 170
3415 3615 146
3416 3616 177
3417 3617 157
3418 3618 144
3419 3619 150
3420 3620 165
3421 3621 136
3422 3622 146
3423 3623 150
3424 3624 124
3425 3625 154
3426 3626 185
3427 3627 171
3428 3628 185
3429 3629 138
3430 3630 150
3431 3631 158
3432 3632 189
3433 3633 191
3434 3634 198
3435 3635 170
3436 3636 180
3437 3637 206
3438 3638 159
3439 3639 193
3440 3640 168
3441 3641 174
3442 3642 143
3443 3643 154
3444 3644 115
3445 3645 166
3446 3646 163
3447 3647 187
3448 3648 231
3449 3649 149
3450 3650 202
3451 3651 179
3452 3652 214
3453 3653 192
3454 3654 208
3455 3655 194
3456 3656 203
3457 3657 233
3458 3658 238
3459 3659 191
3460 3660 245
3461 3661 224
3462 3662 219
3463 3663 224
3464 3664 242
3465 3665 216
3466 3666 213
3467 3667 220
3468 3668 205
3469 3669 177
3470 3670 197
3471 3671 208
3472 3672 224
3473 3673 227
3474 3674 212
3475 3675 197
3476 3676 191
3477 3677 247
3478 3678 233
3479 3679 205
3480 3680 252
3481 3681 218
3482 3682 246
3483 3683 226
3484 3684 179
3485 3685 211
3486 3686 261
3487 3687 231
3488 3688 240
3489 3689 237
3490 3690 207
3491 3691 262
3492 3692 214
3493 3693 237
3494 3694 210
3495 3695 219
3496 3696 210
3497 3697 207
3498 3698 247
3499 3699 197
3500 3700 223
3501 3701 220
3502 3702 235
3503 3703 216
3504 3704 227
3505 3705 213
3506 3706 229
3507 3707 243
3508 3708 255
3509 3709 243
3510 3710 211
3511 3711 216
3512 3712 225
3513 3713 207
3514 3714 198
3515 3715 195
3516 3716 217
3517 3717 234
3518 3718 233
3519 3719 219
3520 3720 211
3521 3721 188
3522 3722 235
3523 3723 236
3524 3724 208
3525 3725 178
3526 3726 204
3527 3727 206
3528 3728 190
3529 3729 224
3530 3730 206
3531 3731 180
3532 3732 201
3533 3733 212
3534 3734 190
3535 3735 199
3536 3736 205
3537 3737 200
3538 3738 235
3539 3739 245
3540 3740 247
3541 3741 200
3542 3742 203
3543 3743 205
3544 3744 226
3545 3745 190
3546 3746 201
3547 3747 191
3548 3748 190
3549 3749 237
3550 3750 216
3551 3751 216
3552 3752 228
3553 3753 216
3554 3754 233
3555 3755 196
3556 3756 233
3557 3757 229
3558 3758 223
3559 3759 218
3560 3760 219
3561 3761 226
3562 3762 171
3563 3763 185
3564 3764 214
3565 3765 237
3566 3766 214
3567 3767 251
3568 3768 210
3569 3769 244
3570 3770 192
3571 3771 209
3572 3772 210
3573 3773 233
3574 3774 186
3575 3775 235
3576 3776 228
3577 3777 252
3578 3778 227
3579 3779 239
3580 3780 226
3581 3781 245
3582 3782 226
3583 3783 218
3584 3784 227
3585 3785 222
3586 3786 210
3587 3787 187
3588 3788 205
3589 3789 210
3590 3790 236
3591 3791 210
3592 3792 212
3593 3793 229
3594 3794 240
3595 3795 239
3596 3796 256
3597 3797 224
3598 3798 237
3599 3799 234
3600 3800 264
3601 3801 258
3602 3802 248
3603 3803 212
3604 3804 213
3605 3805 238
3606 3806 213
3607 3807 221
3608 3808 232
3609 3809 213
3610 3810 184
3611 3811 233
3612 3812 208
3613 3813 202
3614 3814 240
3615 3815 234
3616 3816 233
3617 3817 211
3618 3818 246
3619 3819 228
3620 3820 189
3621 3821 199
3622 3822 137
3623 3823 154
3624 3824 154
3625 3825 188
3626 3826 164
3627 3827 182
3628 3828 193
3629 3829 225
3630 3830 226
3631 3831 170
3632 3832 192
3633 3833 187
3634 3834 183
3635 3835 209
3636 3836 203
3637 3837 193
3638 3838 193
3639 3839 224
3640 3840 193
3641 3841 190
3642 3842 182
3643 3843 207
3644 3844 212
3645 3845 221
3646 3846 220
3647 3847 184
3648 3848 235
3649 3849 218
3650 3850 209
3651 3851 212
3652 3852 224
3653 3853 225
3654 3854 206
3655 3855 225
3656 3856 241
3657 3857 187
3658 3858 196
3659 3859 192
3660 3860 211
3661 3861 195
3662 3862 238
3663 3863 205
3664 3864 210
3665 3865 192
3666 3866 183
3667 3867 186
3668 3868 197
3669 3869 199
3670 3870 175
3671 3871 206
3672 3872 237
3673 3873 177
3674 3874 173
3675 3875 183
3676 3876 141
3677 3877 167
3678 3878 173
3679 3879 174
3680 3880 185
3681 3881 221
3682 3882 168
3683 3883 208
3684 3884 197
3685 3885 195
3686 3886 185
3687 3887 196
3688 3888 166
3689 3889 188
3690 3890 181
3691 3891 184
3692 3892 162
3693 3893 164
3694 3894 189
3695 3895 187
3696 3896 174
3697 3897 203
3698 3898 192
3699 3899 162
3700 3900 157
3701 3901 160
3702 3902 176
3703 3903 207
3704 3904 180
3705 3905 168
3706 3906 186
3707 3907 186
3708 3908 188
3709 3909 164
3710 3910 201
3711 3911 163
3712 3912 162
3713 3913 189
3714 3914 172
3715 3915 182
3716 3916 235
3717 3917 214
3718 3918 205
3719 3919 162
3720 3920 141
3721 3921 188
3722 3922 165
3723 3923 175
3724 3924 179
3725 3925 182
3726 3926 168
3727 3927 157
3728 3928 179
3729 3929 170
3730 3930 171
3731 3931 206
3732 3932 165
3733 3933 191
3734 3934 170
3735 3935 191
3736 3936 187
3737 3937 170
3738 3938 184
3739 3939 204
3740 3940 160
3741 3941 180
3742 3942 206
3743 3943 176
3744 3944 178
3745 3945 181
3746 3946 192
3747 3947 187
3748 3948 198
3749 3949 187
3750 3950 205
3751 3951 187
3752 3952 212
3753 3953 180
3754 3954 180
3755 3955 175
3756 3956 151
3757 3957 196
3758 3958 178
3759 3959 169
3760 3960 186
3761 3961 215
3762 3962 209
3763 3963 188
3764 3964 183
3765 3965 190
3766 3966 177
3767 3967 191
3768 3968 181
3769 3969 166
3770 3970 176
3771 3971 173
3772 3972 177
3773 3973 210
3774 3974 169
3775 3975 168
3776 3976 175
3777 3977 149
3778 3978 203
3779 3979 195
3780 3980 191
3781 3981 200
3782 3982 203
3783 3983 198
3784 3984 197
3785 3985 218
3786 3986 207
3787 3987 227
3788 3988 203
3789 3989 210
3790 3990 176
3791 3991 200
3792 3992 212
3793 3993 211
3794 3994 223
3795 3995 206
3796 3996 190
3797 3997 230
3798 3998 207
3799 3999 217
3800 4000 172
3801 4001 185
3802 4002 186
3803 4003 213
3804 4004 230
3805 4005 197
3806 4006 183
3807 4007 218
3808 4008 251
3809 4009 195
3810 4010 217
3811 4011 234
3812 4012 204
3813 4013 192
3814 4014 191
3815 4015 180
3816 4016 224
3817 4017 204
3818 4018 207
3819 4019 210
3820 4020 196
3821 4021 197
3822 4022 198
3823 4023 183
3824 4024 175
3825 4025 179
3826 4026 162
3827 4027 200
3828 4028 178
3829 4029 188
3830 4030 195
3831 4031 173
3832 4032 204
3833 4033 202
3834 4034 192
3835 4035 188
3836 4036 213
3837 4037 188
3838 4038 213
3839 4039 185
3840 4040 192
3841 4041 209
3842 4042 182
3843 4043 203
3844 4044 204
3845 4045 186
3846 4046 210
3847 4047 197
3848 4048 213
3849 4049 181
3850 4050 206
3851 4051 219
3852 4052 207
3853 4053 183
3854 4054 190
3855 4055 201
3856 4056 202
3857 4057 223
3858 4058 193
3859 4059 188
3860 4060 193
3861 4061 168
3862 4062 209.7
3863 4063 189
3864 4064 176.4
3865 4065 184.5
3866 4066 189.9
3867 4067 189.9
3868 4068 189
3869 4069 169.2
3870 4070 207.9
3871 4071 197.1
3872 4072 165.6
3873 4073 160.2
3874 4074 144
3875 4075 158.4
3876 4076 190.8
3877 4077 180
3878 4078 200.7
3879 4079 173.7
3880 4080 191.7
3881 4081 182.7
3882 4082 134.1
3883 4083 174.6
3884 4084 204.3
3885 4085 167.4
3886 4086 188.1
3887 4087 164.7
3888 4088 158.4
3889 4089 168.3
3890 4090 165.6
3891 4091 207.9
3892 4092 189
3893 4093 189
3894 4094 185.4
3895 4095 190.8
3896 4096 154.8
3897 4097 181.8
3898 4098 195.3
3899 4099 173.7
3900 4100 172.8
3901 4101 177.3
3902 4102 153
3903 4103 164.7
3904 4104 169.2
3905 4105 165.6
3906 4106 181.8
3907 4107 179.1
3908 4108 167.4
3909 4109 174.6
3910 4110 198.9
3911 4111 172.8
3912 4112 199.8
3913 4113 162.9
3914 4114 180
3915 4115 162
3916 4116 188.1
3917 4117 187.2
3918 4118 165.6
3919 4119 196.2
3920 4120 170.1
3921 4121 173.7
3922 4122 182.7
3923 4123 158.4
3924 4124 202.5
3925 4125 183.6
3926 4126 196.2
3927 4127 193.5
3928 4128 177.3
3929 4129 153
3930 4130 191.7
3931 4131 171.9
3932 4132 177.3
3933 4133 165.6
3934 4134 153.9
3935 4135 131.4
3936 4136 169.2
3937 4137 144.9
3938 4138 162.9
3939 4139 164.7
3940 4140 157.5
3941 4141 178.2
3942 4142 177.3
3943 4143 156.6
3944 4144 149.4
3945 4145 157.5
3946 4146 161.1
3947 4147 149.4
3948 4148 141.3
3949 4149 166.5
3950 4150 146.7
3951 4151 153
3952 4152 163.8
3953 4153 169.2
3954 4154 175.5
3955 4155 169.2
3956 4156 150.3
3957 4157 163.8
3958 4158 161.1
3959 4159 156.6
3960 4160 135.9
3961 4161 144.9
3962 4162 159.3
3963 4163 182.7
3964 4164 152.1
3965 4165 180.9
3966 4166 127.8
3967 4167 151.2
3968 4168 167.4
3969 4169 162
3970 4170 180
3971 4171 168.3
3972 4172 166.5
3973 4173 163.8
3974 4174 188.1
3975 4175 156.6
3976 4176 163.8
3977 4177 171.9
3978 4178 153.9
3979 4179 164.7
3980 4180 155.7
3981 4181 168.3
3982 4182 149.4
3983 4183 147.6
3984 4184 153.9
3985 4185 171.9
3986 4186 129.6
3987 4187 163.8
3988 4188 181.8
3989 4189 152.1
3990 4190 150.3
3991 4191 144
3992 4192 154.8
3993 4193 143.1
3994 4194 154.8
3995 4195 152.1
3996 4196 126
3997 4197 144
3998 4198 151.2
3999 4199 152.1
4000 4200 177.3
4001 4201 139.5
4002 4202 160.2
4003 4203 152.1
4004 4204 166.5
4005 4205 176.4
4006 4206 171.9
4007 4207 158.4
4008 4208 171
4009 4209 133.2
4010 4210 160.2
4011 4211 165.6
4012 4212 175.5
4013 4213 194.4
4014 4214 152.1
4015 4215 170.1
4016 4216 166.5
4017 4217 161.1
4018 4218 158.4
4019 4219 140.4
4020 4220 147.6
4021 4221 182.7
4022 4222 174.6
4023 4223 154.8
4024 4224 147.6
4025 4225 117
4026 4226 136.8
4027 4227 149.4
4028 4228 147.6
4029 4229 171
4030 4230 170.1
4031 4231 150.3
4032 4232 174.6
4033 4233 147.6
4034 4234 179.1
4035 4235 135.9
4036 4236 176.4
4037 4237 166.5
4038 4238 179.1
4039 4239 163.8
4040 4240 140.4
4041 4241 153.9
4042 4242 180
4043 4243 137.7
4044 4244 153.9
4045 4245 148.5
4046 4246 109.8
4047 4247 158.4
4048 4248 135.9
4049 4249 138.6
4050 4250 155.7
4051 4251 165.6
4052 4252 180.9
4053 4253 169.2
4054 4254 156.6
4055 4255 153
4056 4256 144
4057 4257 162.9
4058 4258 148.5
4059 4259 164.7
4060 4260 146.7
4061 4261 144.9
4062 4262 157.5
4063 4263 157.5
4064 4264 150.3
4065 4265 160.2
4066 4266 162.9
4067 4267 173.7
4068 4268 199.8
4069 4269 183.6
4070 4270 191.7
4071 4271 206.1
4072 4272 189.9
4073 4273 171.9
4074 4274 180.9
4075 4275 187.2
4076 4276 150.3
4077 4277 137.7
4078 4278 183.6
4079 4279 181.8
4080 4280 158.4
4081 4281 183.6
4082 4282 157.5
4083 4283 162
4084 4284 169.2
4085 4285 161.1
4086 4286 169.2
4087 4287 186.3
4088 4288 150.3
4089 4289 151.2
4090 4290 145.8
4091 4291 147.6
4092 4292 166.5
4093 4293 171.9
4094 4294 178.2
4095 4295 149.4
4096 4296 132.3
4097 4297 151.2
4098 4298 145.8
4099 4299 159.3
4100 4300 138.6
4101 4301 157.5
4102 4302 149.4
4103 4303 162.9
4104 4304 135
4105 4305 130.5
4106 4306 159.3
4107 4307 171.9
4108 4308 153.9
4109 4309 185.4
4110 4310 173.7
4111 4311 206.1
4112 4312 169.2
4113 4313 144.9
4114 4314 144.9
4115 4315 151.2
4116 4316 154.8
4117 4317 155.7
4118 4318 169.2
4119 4319 153
4120 4320 172.8
4121 4321 157.5
4122 4322 184.5
4123 4323 158.4
4124 4324 168.3
4125 4325 155.7
4126 4326 160.2
4127 4327 163.8
4128 4328 148.5
4129 4329 181.8
4130 4330 149.4
4131 4331 146.7
4132 4332 159.3
4133 4333 181.8
4134 4334 157.5
4135 4335 169.2
4136 4336 158.4
4137 4337 157.5
4138 4338 140.4
4139 4339 166.5
4140 4340 139.5
4141 4341 169.2
4142 4342 154.8
4143 4343 153.9
4144 4344 154.8
4145 4345 152.1
4146 4346 143.1
4147 4347 121.5
4148 4348 121.5
4149 4349 148.5
4150 4350 116.1
4151 4351 172.8
4152 4352 136.8
4153 4353 125.1
4154 4354 130.5
4155 4355 120.6
4156 4356 135
4157 4357 133.2
4158 4358 154.8
4159 4359 126.9
4160 4360 123.3
4161 4361 158.4
4162 4362 132.3
4163 4363 132.3
4164 4364 137.7
4165 4365 122.4
4166 4366 134.1
4167 4367 126.9
4168 4368 120.6
4169 4369 121.5
4170 4370 138.6
4171 4371 145.8
4172 4372 136.8
4173 4373 139.5
4174 4374 156.6
4175 4375 133.2
4176 4376 119.7
4177 4377 135.9
4178 4378 129.6
4179 4379 129.6
4180 4380 136.8
4181 4381 128.7
4182 4382 148.5
4183 4383 152.1
4184 4384 130.5
4185 4385 133.2
4186 4386 139.5
4187 4387 142.2
4188 4388 126.9
4189 4389 146.7
4190 4390 149.4
4191 4391 125.1
4192 4392 125.1
4193 4393 161.1
4194 4394 129.6
4195 4395 129.6
4196 4396 125.1
4197 4397 139.5
4198 4398 141.3
4199 4399 168.3
4200 4400 145.8
4201 4401 141.3
4202 4402 152.1
4203 4403 132.3
4204 4404 136.8
4205 4405 150.3
4206 4406 156.6
4207 4407 127.8
4208 4408 162.9
4209 4409 141.3
4210 4410 107.1
4211 4411 109.8
4212 4412 134.1
4213 4413 155.7
4214 4414 149.4
4215 4415 143.1
4216 4416 115.2
4217 4417 132.3
4218 4418 126
4219 4419 141.3
4220 4420 132.3
4221 4421 126.9
4222 4422 141.3
4223 4423 118.8
4224 4424 128.7
4225 4425 124.2
4226 4426 109.8
4227 4427 137.7
4228 4428 125.1
4229 4429 129.6
4230 4430 162
4231 4431 137.7
4232 4432 162
4233 4433 125.1
4234 4434 130.5
4235 4435 134.1
4236 4436 129.6
4237 4437 137.7
4238 4438 135.9
4239 4439 143.1
4240 4440 162.9
4241 4441 149.4
4242 4442 140.4
4243 4443 135.9
4244 4444 123.3
4245 4445 137.7
4246 4446 177.3
4247 4447 137.7
4248 4448 166.5
4249 4449 158.4
4250 4450 141.3
4251 4451 162.9
4252 4452 168.3
4253 4453 146.7
4254 4454 155.7
4255 4455 162.9
4256 4456 165.6
4257 4457 141.3
4258 4458 153.9
4259 4459 171.9
4260 4460 149.4
4261 4461 187.2
4262 4462 159.3
4263 4463 177.3
4264 4464 181.8
4265 4465 162
4266 4466 154.8
4267 4467 142.2
4268 4468 135.9
4269 4469 144
4270 4470 171.9
4271 4471 170.1
4272 4472 147.6
4273 4473 171.9
4274 4474 141.3
4275 4475 135.9
4276 4476 132.3
4277 4477 130.5
4278 4478 118.8
4279 4479 117
4280 4480 144.9
4281 4481 103.5
4282 4482 107.1
4283 4483 133.2
4284 4484 122.4
4285 4485 127.8
4286 4486 108
4287 4487 136.8
4288 4488 133.2
4289 4489 106.2
4290 4490 153
4291 4491 142.2
4292 4492 117.9
4293 4493 138.6
4294 4494 136.8
4295 4495 125.1
4296 4496 117.9
4297 4497 134.1
4298 4498 136.8
4299 4499 128.7
4300 4500 142.2
4301 4501 132.3
4302 4502 128.7
4303 4503 133.2
4304 4504 129.6
4305 4505 95.4
4306 4506 114.3
4307 4507 87.3
4308 4508 108.9
4309 4509 113.4
4310 4510 98.1
4311 4511 100.8
4312 4512 120.6
4313 4513 99
4314 4514 105.3
4315 4515 117.9
4316 4516 135
4317 4517 143.1
4318 4518 153
4319 4519 134.1
4320 4520 112.5
4321 4521 159.3
4322 4522 136.8
4323 4523 140.4
4324 4524 127.8
4325 4525 126.9
4326 4526 106.2
4327 4527 136.8
4328 4528 144.9
4329 4529 154.8
4330 4530 120.6
4331 4531 157.5
4332 4532 117.9
4333 4533 144
4334 4534 105.3
4335 4535 125.1
4336 4536 121.5
4337 4537 130.5
4338 4538 135
4339 4539 97.2
4340 4540 117.9
4341 4541 112.5
4342 4542 106.2
4343 4543 99
4344 4544 113.4
4345 4545 160.2
4346 4546 121.5
4347 4547 132.3
4348 4548 132.3
4349 4549 138.6
4350 4550 155.7
4351 4551 144.9
4352 4552 134.1
4353 4553 126.9
4354 4554 133.2
4355 4555 145.8
4356 4556 135.9
4357 4557 134.1
4358 4558 131.4
4359 4559 131.4
4360 4560 108.9
4361 4561 155.7
4362 4562 106.2
4363 4563 121.5
4364 4564 153
4365 4565 133.2
4366 4566 129.6
4367 4567 167.4
4368 4568 146.7
4369 4569 164.7
4370 4570 181.8
4371 4571 150.3
4372 4572 180
4373 4573 155.7
4374 4574 156.6
4375 4575 158.4
4376 4576 155.7
4377 4577 166.5
4378 4578 137.7
4379 4579 125.1
4380 4580 144.9
4381 4581 150.3
4382 4582 153
4383 4583 155.7
4384 4584 145.8
4385 4585 133.2
4386 4586 134.1
4387 4587 143.1
4388 4588 144.9
4389 4589 162
4390 4590 165.6
4391 4591 157.5
4392 4592 146.7
4393 4593 126.9
4394 4594 133.2
4395 4595 122.4
4396 4596 135
4397 4597 157.5
4398 4598 171
4399 4599 162.9
4400 4600 180
4401 4601 142.2
4402 4602 112.5
4403 4603 137.7
4404 4604 155.7
4405 4605 144.9
4406 4606 145.8
4407 4607 155.7
4408 4608 154.8
4409 4609 142.2
4410 4610 149.4
4411 4611 137.7
4412 4612 120.6
4413 4613 129.6
4414 4614 156.6
4415 4615 143.1
4416 4616 161.1
4417 4617 178.2
4418 4618 166.5
4419 4619 162
4420 4620 200.7
4421 4621 191.7
4422 4622 200.7
4423 4623 177.3
4424 4624 191.7
4425 4625 180
4426 4626 180.9
4427 4627 201.6
4428 4628 175.5
4429 4629 180.9
4430 4630 182.7
4431 4631 164.7
4432 4632 161.1
4433 4633 172.8
4434 4634 175.5
4435 4635 160.2
4436 4636 164.7
4437 4637 154.8
4438 4638 180
4439 4639 168.3
4440 4640 141.3
4441 4641 132.3
4442 4642 169.2
4443 4643 139.5
4444 4644 159.3
4445 4645 171.9
4446 4646 159.3
4447 4647 171
4448 4648 148.5
4449 4649 144.9
4450 4650 138.6
4451 4651 144.9
4452 4652 145.8
4453 4653 148.5
4454 4654 144
4455 4655 167.4
4456 4656 137.7
4457 4657 127.8
4458 4658 148.5
4459 4659 123.3
4460 4660 118.8
4461 4661 129.6
4462 4662 131.4
4463 4663 135
4464 4664 126.9
4465 4665 107.1
4466 4666 105.3
4467 4667 118.8
4468 4668 116.1
4469 4669 121.5
4470 4670 119.7
4471 4671 99
4472 4672 105.3
4473 4673 98.1
4474 4674 119.7
4475 4675 104.4
4476 4676 99
4477 4677 105.3
4478 4678 107.1
4479 4679 104.4
4480 4680 128.7
4481 4681 123.3
4482 4682 117.9
4483 4683 114.3
4484 4684 121.5
4485 4685 120.6
4486 4686 136.8
4487 4687 122.4
4488 4688 119.7
4489 4689 138.6
4490 4690 119.7
4491 4691 100.8
4492 4692 118.8
4493 4693 119.7
4494 4694 100.8
4495 4695 117
4496 4696 108.9
4497 4697 100.8
4498 4698 134.1
4499 4699 146.7
4500 4700 175.5
4501 4701 171.9
4502 4702 149.4
4503 4703 137.7
4504 4704 190.8
4505 4705 172.8
4506 4706 142.2
4507 4707 142.2
4508 4708 162
4509 4709 166.5
4510 4710 157.5
4511 4711 137.7
4512 4712 147.6
4513 4713 108.9
4514 4714 139.5
4515 4715 140.4
4516 4716 130.5
4517 4717 137.7
4518 4718 117.9
4519 4719 138.6
4520 4720 119.7
4521 4721 112.5
4522 4722 127.8
4523 4723 124.2
4524 4724 112.5
4525 4725 92.7
4526 4726 98.1
4527 4727 121.5
4528 4728 93.6
4529 4729 114.3
4530 4730 121.5
4531 4731 109.8
4532 4732 126
4533 4733 90
4534 4734 114.3
4535 4735 84.6
4536 4736 108.9
4537 4737 111.6
4538 4738 107.1
4539 4739 99
4540 4740 88.2
4541 4741 107.1
4542 4742 92.7
4543 4743 108
4544 4744 126.9
4545 4745 126
4546 4746 145.8
4547 4747 108
4548 4748 119.7
4549 4749 122.4
4550 4750 140.4
4551 4751 131.4
4552 4752 134.1
4553 4753 139.5
4554 4754 129.6
4555 4755 131.4
4556 4756 124.2
4557 4757 141.3
4558 4758 121.5
4559 4759 116.1
4560 4760 90.9
4561 4761 90.9
4562 4762 121.5
4563 4763 115.2
4564 4764 115.2
4565 4765 109.8
4566 4766 105.3
4567 4767 104.4
4568 4768 111.6
4569 4769 121.5
4570 4770 108
4571 4771 98.1
4572 4772 108
4573 4773 92.7
4574 4774 121.5
4575 4775 122.4
4576 4776 115.2
4577 4777 111.6
4578 4778 106.2
4579 4779 131.4
4580 4780 138.6
4581 4781 106.2
4582 4782 107.1
4583 4783 111.6
4584 4784 99
4585 4785 122.4
4586 4786 118.8
4587 4787 88.2
4588 4788 101.7
4589 4789 98.1
4590 4790 98.1
4591 4791 100.8
4592 4792 111.6
4593 4793 103.5
4594 4794 119.7
4595 4795 109.8
4596 4796 104.4
4597 4797 78.3
4598 4798 117.9
4599 4799 90
4600 4800 109.8
4601 4801 106.2
4602 4802 120.6
4603 4803 109.8
4604 4804 107.1
4605 4805 104.4
4606 4806 108
4607 4807 101.7
4608 4808 89.1
4609 4809 81.9
4610 4810 75.6
4611 4811 97.2
4612 4812 74.7
4613 4813 95.4
4614 4814 97.2
4615 4815 90.9
4616 4816 89.1
4617 4817 108
4618 4818 106.2
4619 4819 112.5
4620 4820 141.3
4621 4821 125.1
4622 4822 147.6
4623 4823 106.2
4624 4824 140.4
4625 4825 106.2
4626 4826 133.2
4627 4827 130.5
4628 4828 109.8
4629 4829 125.1
4630 4830 130.5
4631 4831 138.6
4632 4832 162
4633 4833 150.3
4634 4834 135
4635 4835 152.1
4636 4836 160.2
4637 4837 135
4638 4838 144.9
4639 4839 133.2
4640 4840 134.1
4641 4841 135.9
4642 4842 154.8
4643 4843 154.8
4644 4844 153
4645 4845 154.8
4646 4846 162.9
4647 4847 167.4
4648 4848 173.7
4649 4849 167.4
4650 4850 148.5
4651 4851 116.1
4652 4852 104.4
4653 4853 153.9
4654 4854 110.7
4655 4855 137.7
4656 4856 127.8
4657 4857 129.6
4658 4858 153.9
4659 4859 168.3
4660 4860 150.3
4661 4861 133.2
4662 4862 147.6
4663 4863 136.8
4664 4864 148.5
4665 4865 140.4
4666 4866 115.2
4667 4867 149.4
4668 4868 153
4669 4869 137.7
4670 4870 111.6
4671 4871 115.2
4672 4872 145.8
4673 4873 153.9
4674 4874 150.3
4675 4875 164.7
4676 4876 138.6
4677 4877 89.1
4678 4878 124.2
4679 4879 105.3
4680 4880 120.6
4681 4881 171
4682 4882 133.2
4683 4883 134.1
4684 4884 137.7
4685 4885 135
4686 4886 130.5
4687 4887 129.6
4688 4888 127.8
4689 4889 115.2
4690 4890 131.4
4691 4891 133.2
4692 4892 135
4693 4893 125.1
4694 4894 130.5
4695 4895 114.3
4696 4896 127.8
4697 4897 117.9
4698 4898 165.6
4699 4899 134.1
4700 4900 142.2
4701 4901 176.4
4702 4902 146.7
4703 4903 174.6
4704 4904 153
4705 4905 127.8
4706 4906 126
4707 4907 128.7
4708 4908 180.9
4709 4909 155.7
4710 4910 188.1
4711 4911 139.5
4712 4912 149.4
4713 4913 133.2
4714 4914 153
4715 4915 115.2
4716 4916 114.3
4717 4917 134.1
4718 4918 109.8
4719 4919 117
4720 4920 141.3
4721 4921 134.1
4722 4922 110.7
4723 4923 110.7
4724 4924 115.2
4725 4925 99
4726 4926 99
4727 4927 120.6
4728 4928 99.9
4729 4929 113.4
4730 4930 108
4731 4931 137.7
4732 4932 108.9
4733 4933 120.6
4734 4934 120.6
4735 4935 138.6
4736 4936 110.7
4737 4937 107.1
4738 4938 83.7
4739 4939 91.8
4740 4940 74.7
4741 4941 80.1
4742 4942 94.5
4743 4943 83.7
4744 4944 90
4745 4945 93.6
4746 4946 101.7
4747 4947 126.9
4748 4948 145.8
4749 4949 153
4750 4950 144.9
4751 4951 146.7
4752 4952 161.1
4753 4953 149.4
4754 4954 169.2
4755 4955 166.5
4756 4956 176.4
4757 4957 166.5
4758 4958 129.6
4759 4959 167.4
4760 4960 140.4
4761 4961 149.4
4762 4962 139.5
4763 4963 171.9
4764 4964 176.4
4765 4965 138.6
4766 4966 142.2
4767 4967 135.9
4768 4968 138.6
4769 4969 138.6
4770 4970 173.7
4771 4971 165.6
4772 4972 170.1
4773 4973 165.6
4774 4974 171.9
4775 4975 155.7
4776 4976 151.2
4777 4977 156.6
4778 4978 161.1
4779 4979 153
4780 4980 147.6
4781 4981 142.2
4782 4982 138.6
4783 4983 159.3
4784 4984 178.2
4785 4985 151.2
4786 4986 159.3
4787 4987 173.7
4788 4988 165.6
4789 4989 160.2
4790 4990 155.7
4791 4991 155.7
4792 4992 158.4
4793 4993 169.2
4794 4994 178.2
4795 4995 189
4796 4996 155.7
4797 4997 164.7
4798 4998 130.5
4799 4999 120.6
4800 5000 143.1
4801 5001 164.7
4802 5002 153
4803 5003 162
4804 5004 154.8
4805 5005 133.2
4806 5006 144.9
4807 5007 146.7
4808 5008 110.7
4809 5009 142.2
4810 5010 137.7
4811 5011 153.9
4812 5012 166.5
4813 5013 151.2
4814 5014 167.4
4815 5015 176.4
4816 5016 157.5
4817 5017 154.8
4818 5018 169.2
4819 5019 170.1
4820 5020 155.7
4821 5021 152.1
4822 5022 139.5
4823 5023 158.4
4824 5024 164.7
4825 5025 152.1
4826 5026 165.6
4827 5027 157.5
4828 5028 151.2
4829 5029 161.1
4830 5030 154.8
4831 5031 137.7
4832 5032 131.4
4833 5033 157.5
4834 5034 120.6
4835 5035 153
4836 5036 154.8
4837 5037 172.8
4838 5038 202.5
4839 5039 180
4840 5040 167.4
4841 5041 130.5
4842 5042 156.6
4843 5043 165.6
4844 5044 179.1
4845 5045 166.5
4846 5046 171.9
4847 5047 179.1
4848 5048 168.3
4849 5049 161.1
4850 5050 140.4
4851 5051 171
4852 5052 147.6
4853 5053 199.8
4854 5054 186.3
4855 5055 162
4856 5056 191.7
4857 5057 141.3
4858 5058 177.3
4859 5059 168.3
4860 5060 174.6
4861 5061 173.7
4862 5062 172.8
4863 5063 140.4
4864 5064 147.6
4865 5065 166.5
4866 5066 173.7
4867 5067 139.5
4868 5068 126.9
4869 5069 154.8
4870 5070 148.5
4871 5071 176.4
4872 5072 185.4
4873 5073 170.1
4874 5074 153
4875 5075 146.7
4876 5076 141.3
4877 5077 181.8
4878 5078 149.4
4879 5079 162.9
4880 5080 169.2
4881 5081 176.4
4882 5082 160.2
4883 5083 156.6
4884 5084 153.9
4885 5085 149.4
4886 5086 155.7
4887 5087 166.5
4888 5088 163.8
4889 5089 144
4890 5090 161.1
4891 5091 156.6
4892 5092 154.8
4893 5093 147.6
4894 5094 162
4895 5095 167.4
4896 5096 150.3
4897 5097 170.1
4898 5098 177.3
4899 5099 171
4900 5100 176.4
4901 5101 163.8
4902 5102 158.4
4903 5103 165.6
4904 5104 144
4905 5105 151.2
4906 5106 164.7
4907 5107 173.7
4908 5108 138.6
4909 5109 138.6
4910 5110 155.7
4911 5111 168.3
4912 5112 144.9
4913 5113 187.2
4914 5114 155.7
4915 5115 162
4916 5116 180.9
4917 5117 179.1
4918 5118 178.2
4919 5119 168.3
4920 5120 153
4921 5121 159.3
4922 5122 175.5
4923 5123 172.8
4924 5124 136.8
4925 5125 168.3
4926 5126 190.8
4927 5127 164.7
4928 5128 192.6
4929 5129 146.7
4930 5130 157.5
4931 5131 167.4
4932 5132 178.2
4933 5133 161.1
4934 5134 171
4935 5135 187.2
4936 5136 171
4937 5137 175.5
4938 5138 195.3
4939 5139 207
4940 5140 192.6
4941 5141 190.8
4942 5142 160.2
4943 5143 155.7
4944 5144 161.1
4945 5145 129.6
4946 5146 126.9
4947 5147 142.2
4948 5148 154.8
4949 5149 165.6
4950 5150 135
4951 5151 176.4
4952 5152 182.7
4953 5153 166.5
4954 5154 154.8
4955 5155 152.1
4956 5156 168.3
4957 5157 171
4958 5158 162.9
4959 5159 144.9
4960 5160 155.7
4961 5161 174.6
4962 5162 156.6
4963 5163 153
4964 5164 156.6
4965 5165 158.4
4966 5166 166.5
4967 5167 187.2
4968 5168 151.2
4969 5169 166.5
4970 5170 110.7
4971 5171 147.6
4972 5172 151.2
4973 5173 144
4974 5174 158.4
4975 5175 156.6
4976 5176 163.8
4977 5177 162
4978 5178 144
4979 5179 157.5
4980 5180 134.1
4981 5181 122.4
4982 5182 154.8
4983 5183 171.9
4984 5184 142.2
4985 5185 143.1
4986 5186 144
4987 5187 115.2
4988 5188 167.4
4989 5189 153
4990 5190 144.9
4991 5191 151.2
4992 5192 166.5
4993 5193 170.1
4994 5194 136.8
4995 5195 139.5
4996 5196 151.2
4997 5197 165.6
4998 5198 178.2
4999 5199 173.7
5000 5200 155.7
5001 5201 152.1
5002 5202 184.5
5003 5203 149.4
5004 5204 152.1
5005 5205 144
5006 5206 145.8
5007 5207 144.9
5008 5208 144
5009 5209 135
5010 5210 144.9
5011 5211 157.5
5012 5212 171.9
5013 5213 147.6
5014 5214 129.6
5015 5215 162
5016 5216 158.4
5017 5217 156.6
5018 5218 139.5
5019 5219 117
5020 5220 129.6
5021 5221 130.5
5022 5222 92.7
5023 5223 103.5
5024 5224 110.7
5025 5225 101.7
5026 5226 127.8
5027 5227 154.8
5028 5228 171.9
5029 5229 136.8
5030 5230 144
5031 5231 148.5
5032 5232 143.1
5033 5233 174.6
5034 5234 148.5
5035 5235 171
5036 5236 145.8
5037 5237 174.6
5038 5238 185.4
5039 5239 172.8
5040 5240 160.2
5041 5241 157.5
5042 5242 139.5
5043 5243 140.4
5044 5244 153
5045 5245 144.9
5046 5246 142.2
5047 5247 180.9
5048 5248 135
5049 5249 153
5050 5250 142.2
5051 5251 144.9
5052 5252 144.9
5053 5253 138.6
5054 5254 122.4
5055 5255 143.1
5056 5256 172.8
5057 5257 151.2
5058 5258 125.1
5059 5259 113.4
5060 5260 131.4
5061 5261 119.7
5062 5262 99
5063 5263 126.9
5064 5264 135
5065 5265 114.3
5066 5266 138.6
5067 5267 128.7
5068 5268 137.7
5069 5269 127.8
5070 5270 145.8
5071 5271 177.3
5072 5272 135
5073 5273 164.7
5074 5274 149.4
5075 5275 147.6
5076 5276 175.5
5077 5277 166.5
5078 5278 171.9
5079 5279 153.9
5080 5280 159.3
5081 5281 170.1
5082 5282 171.9
5083 5283 178.2
5084 5284 159.3
5085 5285 159.3
5086 5286 179.1
5087 5287 158.4
5088 5288 137.7
5089 5289 155.7
5090 5290 163.8
5091 5291 171.9
5092 5292 159.3
5093 5293 178.2
5094 5294 171.9
5095 5295 166.5
5096 5296 198
5097 5297 186.3
5098 5298 153.9
5099 5299 150.3
5100 5300 197.1
5101 5301 169.2
5102 5302 171
5103 5303 171.9
5104 5304 159.3
5105 5305 175.5
5106 5306 130.5
5107 5307 148.5
5108 5308 127.8
5109 5309 156.6
5110 5310 162
5111 5311 140.4
5112 5312 143.1
5113 5313 137.7
5114 5314 129.6
5115 5315 126
5116 5316 134.1
5117 5317 135.9
5118 5318 126
5119 5319 133.2
5120 5320 117
5121 5321 138.6
5122 5322 157.5
5123 5323 141.3
5124 5324 147.6
5125 5325 191.7
5126 5326 158.4
5127 5327 157.5
5128 5328 165.6
5129 5329 186.3
5130 5330 215.1
5131 5331 190.8
5132 5332 189
5133 5333 178.2
5134 5334 187.2
5135 5335 207.9
5136 5336 164.7
5137 5337 186.3
5138 5338 169.2
5139 5339 174.6
5140 5340 171.9
5141 5341 197
5142 5342 187
5143 5343 197
5144 5344 211
5145 5345 220
5146 5346 184
5147 5347 187
5148 5348 173
5149 5349 190
5150 5350 164
5151 5351 171
5152 5352 178
5153 5353 176
5154 5354 185
5155 5355 193
5156 5356 165
5157 5357 146
5158 5358 175
5159 5359 178
5160 5360 177
5161 5361 160
5162 5362 180
5163 5363 209
5164 5364 167
5165 5365 167
5166 5366 170
5167 5367 179
5168 5368 156
5169 5369 211
5170 5370 170
5171 5371 169
5172 5372 198
5173 5373 178
5174 5374 181
5175 5375 162
5176 5376 199
5177 5377 182
5178 5378 176
5179 5379 136
5180 5380 156
5181 5381 152
5182 5382 165
5183 5383 177
5184 5384 176
5185 5385 164
5186 5386 179
5187 5387 152
5188 5388 136
5189 5389 172
5190 5390 152
5191 5391 176
5192 5392 168
5193 5393 158
5194 5394 126
5195 5395 216
5196 5396 196
5197 5397 155
5198 5398 154
5199 5399 169
5200 5400 179
5201 5401 150
5202 5402 173
5203 5403 157
5204 5404 167
5205 5405 198
5206 5406 171
5207 5407 157
5208 5408 184
5209 5409 168
5210 5410 180
5211 5411 175
5212 5412 150
5213 5413 158
5214 5414 153
5215 5415 175
5216 5416 153
5217 5417 161
5218 5418 168
5219 5419 165
5220 5420 160
5221 5421 152
5222 5422 167
5223 5423 180
5224 5424 155
5225 5425 169
5226 5426 155
5227 5427 145
5228 5428 141
5229 5429 176
5230 5430 155
5231 5431 182
5232 5432 209
5233 5433 157
5234 5434 178
5235 5435 194
5236 5436 183
5237 5437 207
5238 5438 197
5239 5439 233
5240 5440 190
5241 5441 216
5242 5442 208
5243 5443 202
5244 5444 209
5245 5445 235
5246 5446 209
5247 5447 212
5248 5448 184
5249 5449 207
5250 5450 177
5251 5451 206
5252 5452 212
5253 5453 220
5254 5454 171
5255 5455 205
5256 5456 201
5257 5457 163
5258 5458 201
5259 5459 193
5260 5460 179
5261 5461 214
5262 5462 178
5263 5463 173
5264 5464 160
5265 5465 189
5266 5466 198
5267 5467 195
5268 5468 147
5269 5469 176
5270 5470 183
5271 5471 160
5272 5472 146
5273 5473 191
5274 5474 196
5275 5475 203
5276 5476 238
5277 5477 236
5278 5478 213
5279 5479 228
5280 5480 214
5281 5481 250
5282 5482 225
5283 5483 218
5284 5484 220
5285 5485 214
5286 5486 229
5287 5487 243
5288 5488 243
5289 5489 239
5290 5490 212
5291 5491 187
5292 5492 152
5293 5493 183
5294 5494 175
5295 5495 174
5296 5496 181
5297 5497 152
5298 5498 169
5299 5499 170
5300 5500 140
5301 5501 134
5302 5502 143
5303 5503 180
5304 5504 179
5305 5505 139
5306 5506 144
5307 5507 147
5308 5508 159
5309 5509 151
5310 5510 147
5311 5511 190
5312 5512 164
5313 5513 215
5314 5514 164
5315 5515 150
5316 5516 166
5317 5517 168
5318 5518 160
5319 5519 158
5320 5520 151
5321 5521 152
5322 5522 159
5323 5523 149
5324 5524 124
5325 5525 169
5326 5526 145
5327 5527 147
5328 5528 119
5329 5529 122
5330 5530 144
5331 5531 134
5332 5532 124
5333 5533 183
5334 5534 176
5335 5535 144
5336 5536 123
5337 5537 130
5338 5538 159
5339 5539 170
5340 5540 157
5341 5541 163
5342 5542 150
5343 5543 124
5344 5544 122
5345 5545 136
5346 5546 162
5347 5547 129
5348 5548 184
5349 5549 184
5350 5550 185
5351 5551 175
5352 5552 165
5353 5553 201
5354 5554 216
5355 5555 201
5356 5556 205
5357 5557 184
5358 5558 147
5359 5559 199
5360 5560 172
5361 5561 179
5362 5562 166
5363 5563 212
5364 5564 190
5365 5565 215
5366 5566 145
5367 5567 182
5368 5568 174
5369 5569 168
5370 5570 188
5371 5571 160
5372 5572 170
5373 5573 153
5374 5574 181
5375 5575 188
5376 5576 186
5377 5577 171
5378 5578 172
5379 5579 166
5380 5580 199
5381 5581 197
5382 5582 177
5383 5583 177
5384 5584 193
5385 5585 166
5386 5586 183
5387 5587 161
5388 5588 176
5389 5589 121
5390 5590 160
5391 5591 151
5392 5592 178
5393 5593 158
5394 5594 177
5395 5595 187
5396 5596 160
5397 5597 183
5398 5598 179
5399 5599 181
5400 5600 196
5401 5601 180
5402 5602 198
5403 5603 147
5404 5604 201
5405 5605 183
5406 5606 165
5407 5607 189
5408 5608 172
5409 5609 166
5410 5610 166
5411 5611 216
5412 5612 142
5413 5613 173
5414 5614 195
5415 5615 172
5416 5616 170
5417 5617 167
5418 5618 144
5419 5619 173
5420 5620 180
5421 5621 187
5422 5622 182
5423 5623 183
5424 5624 162
5425 5625 179
5426 5626 179
5427 5627 173
5428 5628 183
5429 5629 166
5430 5630 183
5431 5631 121
5432 5632 154
5433 5633 159
5434 5634 168
5435 5635 148
5436 5636 160
5437 5637 166
5438 5638 126
5439 5639 162
5440 5640 166
5441 5641 202
5442 5642 171
5443 5643 177
5444 5644 218
5445 5645 187
5446 5646 179
5447 5647 178
5448 5648 157
5449 5649 188
5450 5650 175
5451 5651 146
5452 5652 208
5453 5653 233
5454 5654 226
5455 5655 245
5456 5656 210
5457 5657 169
5458 5658 236
5459 5659 171
5460 5660 199
5461 5661 186
5462 5662 191
5463 5663 240
5464 5664 205
5465 5665 171
5466 5666 205
5467 5667 177
5468 5668 186
5469 5669 170
5470 5670 187
5471 5671 186
5472 5672 192
5473 5673 210
5474 5674 185
5475 5675 199
5476 5676 165
5477 5677 170
5478 5678 187
5479 5679 202
5480 5680 178
5481 5681 163
5482 5682 185
5483 5683 177
5484 5684 210
5485 5685 168
5486 5686 162
5487 5687 145
5488 5688 136
5489 5689 158
5490 5690 167
5491 5691 147
5492 5692 131
5493 5693 112
5494 5694 133
5495 5695 157
5496 5696 159
5497 5697 160
5498 5698 136
5499 5699 163
5500 5700 163
5501 5701 150
5502 5702 172
5503 5703 169
5504 5704 168
5505 5705 156
5506 5706 176
5507 5707 216
5508 5708 190
5509 5709 193
5510 5710 187
5511 5711 165
5512 5712 149
5513 5713 186
5514 5714 185
5515 5715 193
5516 5716 217
5517 5717 181
5518 5718 175
5519 5719 215
5520 5720 164
5521 5721 195
5522 5722 230
5523 5723 215
5524 5724 182
5525 5725 204
5526 5726 205
5527 5727 236
5528 5728 201
5529 5729 200
5530 5730 206
5531 5731 200
5532 5732 216
5533 5733 213
5534 5734 201
5535 5735 140
5536 5736 187
5537 5737 169
5538 5738 150
5539 5739 143
5540 5740 162
5541 5741 168
5542 5742 159
5543 5743 192
5544 5744 209
5545 5745 197
5546 5746 143
5547 5747 141
5548 5748 195
5549 5749 184
5550 5750 174
5551 5751 158
5552 5752 199
5553 5753 194
5554 5754 184
5555 5755 200
5556 5756 174
5557 5757 198
5558 5758 180
5559 5759 173
5560 5760 179
5561 5761 162
5562 5762 174
5563 5763 165
5564 5764 202
5565 5765 194
5566 5766 172
5567 5767 202
5568 5768 198
5569 5769 204
5570 5770 207
5571 5771 155
5572 5772 203
5573 5773 180
5574 5774 210
5575 5775 210
5576 5776 209
5577 5777 211
5578 5778 210
5579 5779 189
5580 5780 223
5581 5781 214
5582 5782 191
5583 5783 189
5584 5784 211
5585 5785 214
5586 5786 207
5587 5787 178
5588 5788 160
5589 5789 173
5590 5790 170
5591 5791 189
5592 5792 156
5593 5793 211
5594 5794 207
5595 5795 216
5596 5796 175
5597 5797 207
5598 5798 191
5599 5799 192
5600 5800 195
5601 5801 175
5602 5802 199
5603 5803 182
5604 5804 186
5605 5805 185
5606 5806 191
5607 5807 194
5608 5808 164
5609 5809 162
5610 5810 184
5611 5811 176
5612 5812 166
5613 5813 186
5614 5814 191
5615 5815 171
5616 5816 185
5617 5817 173
5618 5818 164
5619 5819 150
5620 5820 155
5621 5821 163
5622 5822 156
5623 5823 128
5624 5824 187
5625 5825 181
5626 5826 184
5627 5827 202
5628 5828 156
5629 5829 170
5630 5830 180
5631 5831 195
5632 5832 179
5633 5833 173
5634 5834 188
5635 5835 166
5636 5836 134
5637 5837 155
5638 5838 144
5639 5839 128
5640 5840 168
5641 5841 158
5642 5842 170
5643 5843 178
5644 5844 185
5645 5845 171
5646 5846 154
5647 5847 173
5648 5848 173
5649 5849 162
5650 5850 134
5651 5851 136
5652 5852 160
5653 5853 152
5654 5854 114
5655 5855 150
5656 5856 147
5657 5857 143
5658 5858 134
5659 5859 177
5660 5860 169
5661 5861 179
5662 5862 128
5663 5863 158
5664 5864 128
5665 5865 172
5666 5866 166
5667 5867 204
5668 5868 233
5669 5869 200
5670 5870 211
5671 5871 218
5672 5872 203
5673 5873 223
5674 5874 201
5675 5875 200
5676 5876 175
5677 5877 247
5678 5878 229
5679 5879 233
5680 5880 233
5681 5881 217
5682 5882 220
5683 5883 233
5684 5884 222
5685 5885 235
5686 5886 274
5687 5887 219
5688 5888 253
5689 5889 247
5690 5890 214
5691 5891 241
5692 5892 205
5693 5893 226
5694 5894 252
5695 5895 230
5696 5896 251
5697 5897 261
5698 5898 290
5699 5899 259
5700 5900 298
5701 5901 249
5702 5902 286
5703 5903 268
5704 5904 262
5705 5905 247
5706 5906 248
5707 5907 211
5708 5908 245
5709 5909 228
5710 5910 257
5711 5911 281
5712 5912 215
5713 5913 260
5714 5914 262
5715 5915 299
5716 5916 229
5717 5917 243
5718 5918 276
5719 5919 319
5720 5920 270
5721 5921 303
5722 5922 293
5723 5923 295
5724 5924 279
5725 5925 240
5726 5926 280
5727 5927 280
5728 5928 262
5729 5929 249
5730 5930 283
5731 5931 240
5732 5932 248
5733 5933 263
5734 5934 257
5735 5935 280
5736 5936 231
5737 5937 232
5738 5938 225
5739 5939 239
5740 5940 246
5741 5941 205
5742 5942 244
5743 5943 247
5744 5944 250
5745 5945 280
5746 5946 241
5747 5947 264
5748 5948 247
5749 5949 280
5750 5950 300
5751 5951 261
5752 5952 284
5753 5953 288
5754 5954 258
5755 5955 225
5756 5956 266
5757 5957 277
5758 5958 218
5759 5959 224
5760 5960 246
5761 5961 253
5762 5962 236
5763 5963 262
5764 5964 245
5765 5965 241
5766 5966 277
5767 5967 233
5768 5968 259
5769 5969 250
5770 5970 271
5771 5971 275
5772 5972 285
5773 5973 234
5774 5974 254
5775 5975 231
5776 5976 231
5777 5977 236
5778 5978 257
5779 5979 214
5780 5980 208
5781 5981 230
5782 5982 190
5783 5983 219
5784 5984 207
5785 5985 186
5786 5986 182
5787 5987 162
5788 5988 180
5789 5989 189
5790 5990 221
5791 5991 213
5792 5992 186
5793 5993 187
5794 5994 225
5795 5995 185
5796 5996 166
5797 5997 207
5798 5998 181
5799 5999 176
5800 6000 193
5801 6001 212
5802 6002 186
5803 6003 202
5804 6004 208
5805 6005 206
5806 6006 160
5807 6007 165
5808 6008 148
5809 6009 175
5810 6010 184
5811 6011 193
5812 6012 162
5813 6013 133
5814 6014 187
5815 6015 171
5816 6016 177
5817 6017 172
5818 6018 196
5819 6019 197
5820 6020 228
5821 6021 184
5822 6022 182
5823 6023 214
5824 6024 167
5825 6025 170
5826 6026 197
5827 6027 185
5828 6028 197
5829 6029 180
5830 6030 180
5831 6031 208
5832 6032 179
5833 6033 200
5834 6034 201
5835 6035 233
5836 6036 215
5837 6037 203
5838 6038 213
5839 6039 210
5840 6040 234
5841 6041 187
5842 6042 194
5843 6043 175
5844 6044 196
5845 6045 204
5846 6046 183
5847 6047 190
5848 6048 217
5849 6049 186
5850 6050 236
5851 6051 192
5852 6052 212
5853 6053 197
5854 6054 182
5855 6055 242
5856 6056 168
5857 6057 189
5858 6058 225
5859 6059 231
5860 6060 212
5861 6061 208
5862 6062 233
5863 6063 202
5864 6064 219
5865 6065 227
5866 6066 215
5867 6067 174
5868 6068 192
5869 6069 185
5870 6070 210
5871 6071 216
5872 6072 223
5873 6073 210
5874 6074 232
5875 6075 271
5876 6076 182
5877 6077 217
5878 6078 184
5879 6079 153
5880 6080 174
5881 6081 202
5882 6082 169
5883 6083 197
5884 6084 217
5885 6085 209
5886 6086 200
5887 6087 194
5888 6088 218
5889 6089 195
5890 6090 235
5891 6091 206
5892 6092 174
5893 6093 196
5894 6094 188
5895 6095 192
5896 6096 167
5897 6097 196
5898 6098 200
5899 6099 190
5900 6100 169
5901 6101 177
5902 6102 161
5903 6103 179
5904 6104 187
5905 6105 160
5906 6106 189
5907 6107 154
5908 6108 161
5909 6109 153
5910 6110 161
5911 6111 173
5912 6112 181
5913 6113 177
5914 6114 216
5915 6115 180
5916 6116 220
5917 6117 223
5918 6118 217
5919 6119 189
5920 6120 201
5921 6121 188
5922 6122 225
5923 6123 205
5924 6124 183
5925 6125 154
5926 6126 155
5927 6127 127
5928 6128 181
5929 6129 159
5930 6130 181
5931 6131 180
5932 6132 181
5933 6133 162
5934 6134 185
5935 6135 168
5936 6136 166
5937 6137 185
5938 6138 166
5939 6139 172
5940 6140 190
5941 6141 200
5942 6142 166
5943 6143 179
5944 6144 171
5945 6145 182
5946 6146 196
5947 6147 160
5948 6148 179
5949 6149 182
5950 6150 180
5951 6151 165
5952 6152 184
5953 6153 175
5954 6154 140
5955 6155 166
5956 6156 195
5957 6157 198
5958 6158 213
5959 6159 185
5960 6160 213
5961 6161 226
5962 6162 220
5963 6163 195
5964 6164 170
5965 6165 235
5966 6166 203
5967 6167 195
5968 6168 165
5969 6169 207
5970 6170 191
5971 6171 197
5972 6172 171
5973 6173 194
5974 6174 194
5975 6175 173
5976 6176 182
5977 6177 200
5978 6178 205
5979 6179 150
5980 6180 167
5981 6181 220
5982 6182 189
5983 6183 216
5984 6184 187
5985 6185 193
5986 6186 214
5987 6187 205
5988 6188 207
5989 6189 213
5990 6190 220
5991 6191 199
5992 6192 216
5993 6193 217
5994 6194 162
5995 6195 211
5996 6196 222
5997 6197 199
5998 6198 179
5999 6199 191
6000 6200 193
6001 6201 202
6002 6202 210
6003 6203 222
6004 6204 221
6005 6205 192
6006 6206 212
6007 6207 209
6008 6208 227
6009 6209 212
6010 6210 183
6011 6211 187
6012 6212 168
6013 6213 180
6014 6214 198
6015 6215 223
6016 6216 188
6017 6217 193
6018 6218 157
6019 6219 197
6020 6220 212
6021 6221 180
6022 6222 195
6023 6223 206
6024 6224 179
6025 6225 210
6026 6226 205
6027 6227 204
6028 6228 173
6029 6229 175
6030 6230 191
6031 6231 209
6032 6232 200
6033 6233 172
6034 6234 234
6035 6235 246
6036 6236 203
6037 6237 175
6038 6238 212
6039 6239 221
6040 6240 247
6041 6241 254
6042 6242 214
6043 6243 241
6044 6244 232
6045 6245 214
6046 6246 214
6047 6247 262
6048 6248 210
6049 6249 228
6050 6250 252
6051 6251 251
6052 6252 231
6053 6253 208
6054 6254 230
6055 6255 212
6056 6256 230
6057 6257 249
6058 6258 265
6059 6259 255
6060 6260 237
6061 6261 220
6062 6262 258
6063 6263 257
6064 6264 305
6065 6265 250
6066 6266 244
6067 6267 271
6068 6268 262
6069 6269 257
6070 6270 229
6071 6271 230
6072 6272 233
6073 6273 262
6074 6274 260
6075 6275 219
6076 6276 236
6077 6277 245
6078 6278 244
6079 6279 224
6080 6280 214
6081 6281 239
6082 6282 257
6083 6283 249
6084 6284 228
6085 6285 261
6086 6286 268
6087 6287 272
6088 6288 267
6089 6289 256
6090 6290 274
6091 6291 268
6092 6292 246
6093 6293 246
6094 6294 223
6095 6295 245
6096 6296 252
6097 6297 261
6098 6298 284
6099 6299 253
6100 6300 268
6101 6301 247
6102 6302 209
6103 6303 221
6104 6304 243
6105 6305 209
6106 6306 227
6107 6307 194
6108 6308 205
6109 6309 207
6110 6310 201
6111 6311 267
6112 6312 234
6113 6313 206
6114 6314 243
6115 6315 207
6116 6316 216
6117 6317 249
6118 6318 244
6119 6319 261
6120 6320 277
6121 6321 257
6122 6322 247
6123 6323 224
6124 6324 218
6125 6325 197
6126 6326 251
6127 6327 221
6128 6328 259
6129 6329 238
6130 6330 220
6131 6331 214
6132 6332 199
6133 6333 236
6134 6334 214
6135 6335 243
6136 6336 254
6137 6337 216
6138 6338 209
6139 6339 219
6140 6340 227
6141 6341 216
6142 6342 228
6143 6343 202
6144 6344 203
6145 6345 207
6146 6346 199
6147 6347 225
6148 6348 240
6149 6349 225
6150 6350 221
6151 6351 230
6152 6352 214
6153 6353 202
6154 6354 242
6155 6355 211
6156 6356 200
6157 6357 223
6158 6358 242
6159 6359 194
6160 6360 194
6161 6361 205
6162 6362 220
6163 6363 241
6164 6364 259
6165 6365 238
6166 6366 249
6167 6367 282
6168 6368 291
6169 6369 271
6170 6370 262
6171 6371 280
6172 6372 256
6173 6373 267
6174 6374 266
6175 6375 260
6176 6376 257
6177 6377 261
6178 6378 223
6179 6379 256
6180 6380 286
6181 6381 250
6182 6382 270
6183 6383 262
6184 6384 280
6185 6385 284
6186 6386 269
6187 6387 271
6188 6388 236
6189 6389 280
6190 6390 249
6191 6391 267
6192 6392 297
6193 6393 262
6194 6394 263
6195 6395 281
6196 6396 315
6197 6397 294
6198 6398 272
6199 6399 272
6200 6400 266
6201 6401 303
6202 6402 257
6203 6403 279
6204 6404 264
6205 6405 308
6206 6406 263
6207 6407 252
6208 6408 230
6209 6409 254
6210 6410 269
6211 6411 229
6212 6412 229
6213 6413 286
6214 6414 279
6215 6415 265
6216 6416 275
6217 6417 246
6218 6418 267
6219 6419 300
6220 6420 269
6221 6421 254
6222 6422 275
6223 6423 275
6224 6424 276
6225 6425 296
6226 6426 317
6227 6427 262
6228 6428 243
6229 6429 271
6230 6430 305
6231 6431 248
6232 6432 276
6233 6433 301
6234 6434 274
6235 6435 280
6236 6436 281
6237 6437 306
6238 6438 229
6239 6439 289
6240 6440 295
6241 6441 257
6242 6442 255
6243 6443 289
6244 6444 262
6245 6445 261
6246 6446 261
6247 6447 311
6248 6448 269
6249 6449 236
6250 6450 271
6251 6451 234
6252 6452 246
6253 6453 259
6254 6454 286
6255 6455 231
6256 6456 225
6257 6457 246
6258 6458 239
6259 6459 231
6260 6460 275
6261 6461 246
6262 6462 233
6263 6463 243
6264 6464 280
6265 6465 207
6266 6466 234
6267 6467 230
6268 6468 201
6269 6469 192
6270 6470 237
6271 6471 216
6272 6472 168
6273 6473 225
6274 6474 224
6275 6475 198
6276 6476 223
6277 6477 213
6278 6478 196
6279 6479 215
6280 6480 194
6281 6481 222
6282 6482 210
6283 6483 199
6284 6484 225
6285 6485 223
6286 6486 226
6287 6487 224
6288 6488 255
6289 6489 202
6290 6490 259
6291 6491 207
6292 6492 203
6293 6493 215
6294 6494 204
6295 6495 228
6296 6496 230
6297 6497 196
6298 6498 221
6299 6499 206
6300 6500 210
6301 6501 252
6302 6502 229
6303 6503 218
6304 6504 246
6305 6505 195
6306 6506 249
6307 6507 214
6308 6508 210
6309 6509 240
6310 6510 217
6311 6511 218
6312 6512 246
6313 6513 256
6314 6514 277
6315 6515 236
6316 6516 271
6317 6517 262
6318 6518 265
6319 6519 249
6320 6520 227
6321 6521 207
6322 6522 215
6323 6523 218
6324 6524 233
6325 6525 229
6326 6526 200
6327 6527 209
6328 6528 192
6329 6529 189
6330 6530 184
6331 6531 198
6332 6532 165
6333 6533 174
6334 6534 217
6335 6535 196
6336 6536 196
6337 6537 178
6338 6538 206
6339 6539 200
6340 6540 220
6341 6541 197
6342 6542 183
6343 6543 196
6344 6544 201
6345 6545 161
6346 6546 182
6347 6547 131
6348 6548 174
6349 6549 190
6350 6550 176
6351 6551 176
6352 6552 181
6353 6553 168
6354 6554 180
6355 6555 185
6356 6556 206
6357 6557 166
6358 6558 173
6359 6559 207
6360 6560 169
6361 6561 181
6362 6562 231
6363 6563 195.8
6364 6564 206.8
6365 6565 210.1
6366 6566 231
6367 6567 189.2
6368 6568 195.8
6369 6569 195.8
6370 6570 159.5
6371 6571 160.6
6372 6572 176
6373 6573 172.7
6374 6574 183.7
6375 6575 178.2
6376 6576 190.3
6377 6577 190.3
6378 6578 211.2
6379 6579 234.3
6380 6580 237.6
6381 6581 238.7
6382 6582 247.5
6383 6583 259.6
6384 6584 235.4
6385 6585 181.5
6386 6586 199.1
6387 6587 227.7
6388 6588 212.3
6389 6589 173.8
6390 6590 187
6391 6591 199.1
6392 6592 167.2
6393 6593 171.6
6394 6594 168.3
6395 6595 185.9
6396 6596 184.8
6397 6597 203.5
6398 6598 237.6
6399 6599 202.4
6400 6600 198
6401 6601 184.8
6402 6602 174.9
6403 6603 192.5
6404 6604 188.1
6405 6605 201.3
6406 6606 194.7
6407 6607 228.8
6408 6608 209
6409 6609 218.9
6410 6610 212.3
6411 6611 228.8
6412 6612 216.7
6413 6613 163.9
6414 6614 187
6415 6615 178.2
6416 6616 199.1
6417 6617 158.4
6418 6618 184.8
6419 6619 168.3
6420 6620 214.5
6421 6621 185.9
6422 6622 217.8
6423 6623 190.3
6424 6624 209
6425 6625 169.4
6426 6626 183.7
6427 6627 180.4
6428 6628 184.8
6429 6629 194.7
6430 6630 185.9
6431 6631 227.7
6432 6632 254.1
6433 6633 264
6434 6634 250.8
6435 6635 223.3
6436 6636 250.8
6437 6637 272.8
6438 6638 272.8
6439 6639 267.3
6440 6640 249.7
6441 6641 220
6442 6642 239
6443 6643 185
6444 6644 211
6445 6645 236
6446 6646 259
6447 6647 222
6448 6648 252
6449 6649 305
6450 6650 272
6451 6651 268
6452 6652 249
6453 6653 250
6454 6654 279
6455 6655 250
6456 6656 249
6457 6657 265
6458 6658 278
6459 6659 260
6460 6660 261
6461 6661 280
6462 6662 253
6463 6663 271
6464 6664 263
6465 6665 270
6466 6666 263
6467 6667 222
6468 6668 286
6469 6669 244
6470 6670 241
6471 6671 225
6472 6672 232
6473 6673 242
6474 6674 262
6475 6675 234
6476 6676 257
6477 6677 228
6478 6678 262
6479 6679 251
6480 6680 235
6481 6681 267
6482 6682 306
6483 6683 230
6484 6684 257
6485 6685 269
6486 6686 226
6487 6687 244
6488 6688 252
6489 6689 224
6490 6690 254
6491 6691 249
6492 6692 243
6493 6693 243
6494 6694 247
6495 6695 263
6496 6696 256
6497 6697 242
6498 6698 248
6499 6699 254
6500 6700 257
6501 6701 268
6502 6702 231
6503 6703 255
6504 6704 247
6505 6705 231
6506 6706 234
6507 6707 255
6508 6708 235
6509 6709 229
6510 6710 230
6511 6711 266
6512 6712 252
6513 6713 245
6514 6714 240
6515 6715 241
6516 6716 236
6517 6717 251
6518 6718 244
6519 6719 218
6520 6720 245
6521 6721 243
6522 6722 244
6523 6723 234
6524 6724 234
6525 6725 245
6526 6726 274
6527 6727 276
6528 6728 279
6529 6729 303
6530 6730 245
6531 6731 275
6532 6732 252
6533 6733 319
6534 6734 264
6535 6735 268
6536 6736 267
6537 6737 256
6538 6738 265
6539 6739 279
6540 6740 270
6541 6741 297
6542 6742 271
6543 6743 277
6544 6744 256
6545 6745 272
6546 6746 271
6547 6747 295
6548 6748 276
6549 6749 290
6550 6750 288
6551 6751 266
6552 6752 276
6553 6753 272
6554 6754 256
6555 6755 287
6556 6756 281
6557 6757 275
6558 6758 256
6559 6759 247
6560 6760 260
6561 6761 251
6562 6762 259
6563 6763 274
6564 6764 282
6565 6765 262
6566 6766 253
6567 6767 282
6568 6768 268
6569 6769 268
6570 6770 227
6571 6771 259
6572 6772 247
6573 6773 267
6574 6774 240
6575 6775 256
6576 6776 265
6577 6777 266
6578 6778 233
6579 6779 218
6580 6780 231
6581 6781 227
6582 6782 240
6583 6783 252
6584 6784 257
6585 6785 239
6586 6786 245
6587 6787 250
6588 6788 177
6589 6789 222
6590 6790 209
6591 6791 211
6592 6792 219
6593 6793 218
6594 6794 235
6595 6795 219
6596 6796 187
6597 6797 194
6598 6798 208
6599 6799 230
6600 6800 247
6601 6801 233
6602 6802 240
6603 6803 261
6604 6804 264
6605 6805 244
6606 6806 273
6607 6807 265
6608 6808 247
6609 6809 257
6610 6810 255
6611 6811 254
6612 6812 255
6613 6813 256
6614 6814 230
6615 6815 232
6616 6816 199
6617 6817 246
6618 6818 234
6619 6819 238
6620 6820 234
6621 6821 218
6622 6822 234
6623 6823 264
6624 6824 236
6625 6825 256
6626 6826 241
6627 6827 239
6628 6828 233
6629 6829 237
6630 6830 227
6631 6831 232
6632 6832 269
6633 6833 268
6634 6834 236
6635 6835 248
6636 6836 238
6637 6837 255
6638 6838 250
6639 6839 253
6640 6840 229
6641 6841 231
6642 6842 203
6643 6843 198
6644 6844 212
6645 6845 205
6646 6846 237
6647 6847 218
6648 6848 215
6649 6849 239
6650 6850 242
6651 6851 246
6652 6852 229
6653 6853 212
6654 6854 231
6655 6855 210
6656 6856 230
6657 6857 244
6658 6858 224
6659 6859 220
6660 6860 263
6661 6861 208
6662 6862 240
6663 6863 217
6664 6864 221
6665 6865 214
6666 6866 199
6667 6867 207
6668 6868 192
6669 6869 234
6670 6870 233
6671 6871 238
6672 6872 245
6673 6873 238
6674 6874 229
6675 6875 255
6676 6876 221
6677 6877 216
6678 6878 230
6679 6879 203
6680 6880 214
6681 6881 215
6682 6882 231
6683 6883 207
6684 6884 222
6685 6885 241
6686 6886 199
6687 6887 218
6688 6888 239
6689 6889 217
6690 6890 217
6691 6891 207
6692 6892 186
6693 6893 217
6694 6894 203
6695 6895 207
6696 6896 196
6697 6897 207
6698 6898 220
6699 6899 196
6700 6900 187
6701 6901 224
6702 6902 205
6703 6903 246
6704 6904 218
6705 6905 260
6706 6906 264
6707 6907 249
6708 6908 261
6709 6909 251
6710 6910 254
6711 6911 239
6712 6912 207
6713 6913 268
6714 6914 223
6715 6915 241
6716 6916 255
6717 6917 219
6718 6918 259
6719 6919 253
6720 6920 257
6721 6921 237
6722 6922 278
6723 6923 275
6724 6924 235
6725 6925 234
6726 6926 273
6727 6927 259
6728 6928 239
6729 6929 250
6730 6930 285
6731 6931 292
6732 6932 263
6733 6933 239
6734 6934 273
6735 6935 262
6736 6936 275
6737 6937 263
6738 6938 263
6739 6939 300
6740 6940 252
6741 6941 292
6742 6942 261
6743 6943 272
6744 6944 234
6745 6945 246
6746 6946 268
6747 6947 272
6748 6948 232
6749 6949 199
6750 6950 222
6751 6951 235
6752 6952 261
6753 6953 234
6754 6954 240
6755 6955 277
6756 6956 258
6757 6957 267
6758 6958 224
6759 6959 244
6760 6960 270
6761 6961 254
6762 6962 237
6763 6963 271
6764 6964 263
6765 6965 282
6766 6966 236
6767 6967 280
6768 6968 255
6769 6969 271
6770 6970 281
6771 6971 270
6772 6972 253
6773 6973 264
6774 6974 242
6775 6975 278
6776 6976 258
6777 6977 249
6778 6978 250
6779 6979 267
6780 6980 265
6781 6981 288
6782 6982 250
6783 6983 282
6784 6984 250
6785 6985 266
6786 6986 263
6787 6987 266
6788 6988 272
6789 6989 285
6790 6990 265
6791 6991 243
6792 6992 289
6793 6993 241
6794 6994 269
6795 6995 252
6796 6996 273
6797 6997 281
6798 6998 253
6799 6999 261
6800 7000 280
6801 7001 233
