# Supplementary material for: Histone variant H2A.Z modulates nucleosome dynamics to promote DNA accessibility
Source: Nat Commun. 2023 Feb 11;14:769. doi: 10.1038/s41467-023-36465-5 (PMC9918499; doi:10.1038/s41467-023-36465-5)
Supplement: Supplementary file 4 — Source Data [file 41467_2023_36465_MOESM4_ESM.zip › data/H2AZ_nucleosome_Ntail_hist_DNA_interaction_3.txt]

1 201 135
2 202 147
3 203 152
4 204 143
5 205 117
6 206 143
7 207 154
8 208 144
9 209 142
10 210 140
11 211 140
12 212 144
13 213 153
14 214 151
15 215 172
16 216 159
17 217 169
18 218 177
19 219 175
20 220 146
21 221 155
22 222 141
23 223 144
24 224 165
25 225 155
26 226 150
27 227 144
28 228 136
29 229 134
30 230 162
31 231 134
32 232 142
33 233 108
34 234 150
35 235 154
36 236 138
37 237 174
38 238 146
39 239 122
40 240 147
41 241 179
42 242 139
43 243 144
44 244 146
45 245 126
46 246 121
47 247 138
48 248 129
49 249 146
50 250 129
51 251 154
52 252 144
53 253 138
54 254 135
55 255 128
56 256 176
57 257 154
58 258 138
59 259 138
60 260 161
61 261 147
62 262 144
63 263 110
64 264 101
65 265 127
66 266 118
67 267 143
68 268 133
69 269 119
70 270 111
71 271 107
72 272 113
73 273 104
74 274 126
75 275 111
76 276 114
77 277 105
78 278 122
79 279 135
80 280 129
81 281 119
82 282 98
83 283 119
84 284 131
85 285 127
86 286 104
87 287 139
88 288 125
89 289 97
90 290 110
91 291 101
92 292 108
93 293 125
94 294 126
95 295 121
96 296 108
97 297 109
98 298 96
99 299 101
100 300 112
101 301 115
102 302 118
103 303 107
104 304 131
105 305 136
106 306 142
107 307 155
108 308 159
109 309 140
110 310 145
111 311 151
112 312 159
113 313 149
114 314 148
115 315 156
116 316 144
117 317 157
118 318 147
119 319 144
120 320 150
121 321 134
122 322 153
123 323 157
124 324 139
125 325 141
126 326 136
127 327 165
128 328 156
129 329 121
130 330 132
131 331 143
132 332 153
133 333 136
134 334 162
135 335 142
136 336 127
137 337 120
138 338 140
139 339 117
140 340 157
141 341 150
142 342 165
143 343 128
144 344 144
145 345 140
146 346 158
147 347 145
148 348 138
149 349 175
150 350 163
151 351 164
152 352 160
153 353 145
154 354 144
155 355 125
156 356 142
157 357 169
158 358 175
159 359 136
160 360 149
161 361 141
162 362 135
163 363 133
164 364 130
165 365 119
166 366 123
167 367 151
168 368 144
169 369 136
170 370 139
171 371 129
172 372 148
173 373 146
174 374 147
175 375 131
176 376 154
177 377 148
178 378 138
179 379 148
180 380 154
181 381 116
182 382 143
183 383 133
184 384 118
185 385 159
186 386 132
187 387 155
188 388 130
189 389 131
190 390 121
191 391 145
192 392 151
193 393 135
194 394 163
195 395 156
196 396 139
197 397 150
198 398 151
199 399 129
200 400 137
201 401 153
202 402 159
203 403 134
204 404 135
205 405 119
206 406 139
207 407 146
208 408 123
209 409 132
210 410 133
211 411 107
212 412 152
213 413 143
214 414 125
215 415 130
216 416 133
217 417 136
218 418 153
219 419 132
220 420 139
221 421 135
222 422 131
223 423 129
224 424 128
225 425 128
226 426 128
227 427 131
228 428 130
229 429 132
230 430 133
231 431 119
232 432 126
233 433 108
234 434 118
235 435 119
236 436 127
237 437 117
238 438 131
239 439 108
240 440 109
241 441 128
242 442 125
243 443 130
244 444 142
245 445 135
246 446 155
247 447 141
248 448 136
249 449 167
250 450 140
251 451 140
252 452 117
253 453 140
254 454 137
255 455 117
256 456 141
257 457 120
258 458 133
259 459 158
260 460 147
261 461 119
262 462 122
263 463 127
264 464 153
265 465 137
266 466 150
267 467 139
268 468 124
269 469 133
270 470 124
271 471 136
272 472 132
273 473 130
274 474 125
275 475 144
276 476 118
277 477 132
278 478 135
279 479 147
280 480 132
281 481 150
282 482 142
283 483 115
284 484 138
285 485 134
286 486 144
287 487 137
288 488 117
289 489 98
290 490 124
291 491 113
292 492 91
293 493 122
294 494 113
295 495 109
296 496 89
297 497 133
298 498 114
299 499 141
300 500 140
301 501 115
302 502 101
303 503 104
304 504 116
305 505 104
306 506 113
307 507 107
308 508 128
309 509 115
310 510 127
311 511 112
312 512 103
313 513 134
314 514 117
315 515 118
316 516 124
317 517 141
318 518 132
319 519 147
320 520 125
321 521 122
322 522 139
323 523 148
324 524 141
325 525 148
326 526 144
327 527 139
328 528 153
329 529 140
330 530 151
331 531 133
332 532 145
333 533 147
334 534 146
335 535 137
336 536 138
337 537 150
338 538 137
339 539 146
340 540 138
341 541 128
342 542 126
343 543 121
344 544 110
345 545 107
346 546 143
347 547 136
348 548 129
349 549 113
350 550 114
351 551 161
352 552 147
353 553 149
354 554 150
355 555 151
356 556 150
357 557 151
358 558 167
359 559 121
360 560 143
361 561 154
362 562 126
363 563 153
364 564 123
365 565 159
366 566 159
367 567 164
368 568 169
369 569 174
370 570 165
371 571 152
372 572 135
373 573 149
374 574 147
375 575 147
376 576 180
377 577 137
378 578 116
379 579 140
380 580 133
381 581 117
382 582 134
383 583 135
384 584 128
385 585 148
386 586 124
387 587 133
388 588 156
389 589 163
390 590 147
391 591 161
392 592 170
393 593 132
394 594 147
395 595 147
396 596 126
397 597 129
398 598 148
399 599 138
400 600 161
401 601 138
402 602 130
403 603 150
404 604 151
405 605 103
406 606 136
407 607 159
408 608 124
409 609 119
410 610 128
411 611 128
412 612 135
413 613 140
414 614 130
415 615 121
416 616 156
417 617 135
418 618 127
419 619 156
420 620 115
421 621 98
422 622 146
423 623 108
424 624 123
425 625 122
426 626 149
427 627 133
428 628 135
429 629 104
430 630 121
431 631 124
432 632 152
433 633 160
434 634 168
435 635 142
436 636 148
437 637 153
438 638 141
439 639 141
440 640 161
441 641 125
442 642 141
443 643 143
444 644 148
445 645 131
446 646 130
447 647 132
448 648 134
449 649 154
450 650 126
451 651 149
452 652 141
453 653 127
454 654 117
455 655 137
456 656 113
457 657 109
458 658 128
459 659 114
460 660 151
461 661 128
462 662 123
463 663 146
464 664 167
465 665 146
466 666 133
467 667 113
468 668 123
469 669 138
470 670 110
471 671 111
472 672 97
473 673 110
474 674 91
475 675 112
476 676 119
477 677 132
478 678 129
479 679 119
480 680 126
481 681 159
482 682 147
483 683 136
484 684 126
485 685 128
486 686 127
487 687 116
488 688 107
489 689 91
490 690 104
491 691 115
492 692 103
493 693 114
494 694 112
495 695 149
496 696 143
497 697 149
498 698 155
499 699 164
500 700 140
501 701 139
502 702 149
503 703 124
504 704 153
505 705 116
506 706 129
507 707 148
508 708 124
509 709 143
510 710 148
511 711 148
512 712 132
513 713 155
514 714 145
515 715 158
516 716 144
517 717 137
518 718 153
519 719 153
520 720 144
521 721 139
522 722 150
523 723 155
524 724 161
525 725 152
526 726 162
527 727 170
528 728 152
529 729 172
530 730 175
531 731 154
532 732 131
533 733 133
534 734 119
535 735 110
536 736 126
537 737 123
538 738 146
539 739 114
540 740 132
541 741 115
542 742 101
543 743 127
544 744 124
545 745 115
546 746 130
547 747 113
548 748 102
549 749 95
550 750 87
551 751 107
552 752 142
553 753 106
554 754 110
555 755 115
556 756 135
557 757 138
558 758 115
559 759 118
560 760 123
561 761 118
562 762 113
563 763 104
564 764 143
565 765 123
566 766 103
567 767 138
568 768 114
569 769 106
570 770 118
571 771 120
572 772 117
573 773 108
574 774 110
575 775 109
576 776 119
577 777 110
578 778 111
579 779 136
580 780 139
581 781 125
582 782 118
583 783 109
584 784 118
585 785 94
586 786 138
587 787 143
588 788 132
589 789 103
590 790 113
591 791 137
592 792 123
593 793 128
594 794 100
595 795 131
596 796 108
597 797 129
598 798 106
599 799 136
600 800 129
601 801 121
602 802 102
603 803 126
604 804 108
605 805 122
606 806 138
607 807 135
608 808 152
609 809 139
610 810 192
611 811 189
612 812 190
613 813 150
614 814 164
615 815 155
616 816 155
617 817 175
618 818 155
619 819 170
620 820 156
621 821 157
622 822 159
623 823 173
624 824 147
625 825 143
626 826 168
627 827 139
628 828 170
629 829 127
630 830 133
631 831 142
632 832 160
633 833 218
634 834 178
635 835 200
636 836 208
637 837 163
638 838 187
639 839 219
640 840 167
641 841 175
642 842 185
643 843 145
644 844 183
645 845 194
646 846 189
647 847 134
648 848 161
649 849 160
650 850 166
651 851 197
652 852 149
653 853 159
654 854 163
655 855 152
656 856 210
657 857 194
658 858 174
659 859 145
660 860 178
661 861 132
662 862 168
663 863 182
664 864 180
665 865 170
666 866 146
667 867 143
668 868 134
669 869 142
670 870 160
671 871 154
672 872 159
673 873 133
674 874 146
675 875 124
676 876 141
677 877 131
678 878 144
679 879 145
680 880 130
681 881 136
682 882 168
683 883 151
684 884 157
685 885 176
686 886 169
687 887 139
688 888 127
689 889 147
690 890 167
691 891 171
692 892 165
693 893 131
694 894 158
695 895 150
696 896 96
697 897 133
698 898 141
699 899 132
700 900 157
701 901 160
702 902 152
703 903 178
704 904 155
705 905 170
706 906 146
707 907 162
708 908 171
709 909 197
710 910 161
711 911 192
712 912 174
713 913 180
714 914 190
715 915 216
716 916 216
717 917 191
718 918 205
719 919 212
720 920 196
721 921 163
722 922 191
723 923 196
724 924 170
725 925 208
726 926 180
727 927 207
728 928 206
729 929 174
730 930 163
731 931 157
732 932 174
733 933 171
734 934 214
735 935 202
736 936 172
737 937 139
738 938 170
739 939 146
740 940 170
741 941 182
742 942 188
743 943 166
744 944 162
745 945 167
746 946 159
747 947 136
748 948 167
749 949 171
750 950 173
751 951 156
752 952 177
753 953 153
754 954 197
755 955 168
756 956 152
757 957 134
758 958 142
759 959 138
760 960 137
761 961 144
762 962 124
763 963 167
764 964 153
765 965 144
766 966 119
767 967 152
768 968 153
769 969 110
770 970 135
771 971 111
772 972 124
773 973 119
774 974 127
775 975 143
776 976 126
777 977 106
778 978 132
779 979 141
780 980 125
781 981 127
782 982 94
783 983 146
784 984 119
785 985 127
786 986 126
787 987 143
788 988 153
789 989 140
790 990 150
791 991 164
792 992 167
793 993 150
794 994 129
795 995 147
796 996 150
797 997 146
798 998 148
799 999 133
800 1000 154
801 1001 141
802 1002 159
803 1003 150
804 1004 150
805 1005 141
806 1006 125
807 1007 137
808 1008 158
809 1009 159
810 1010 147
811 1011 135
812 1012 131
813 1013 155
814 1014 142
815 1015 160
816 1016 147
817 1017 150
818 1018 152
819 1019 141
820 1020 158
821 1021 164
822 1022 156
823 1023 154
824 1024 123
825 1025 133
826 1026 138
827 1027 130
828 1028 138
829 1029 173
830 1030 170
831 1031 176
832 1032 158
833 1033 164
834 1034 169
835 1035 174
836 1036 161
837 1037 194
838 1038 205
839 1039 168
840 1040 146
841 1041 177
842 1042 176
843 1043 160
844 1044 157
845 1045 183
846 1046 154
847 1047 173
848 1048 171
849 1049 137
850 1050 166
851 1051 162
852 1052 151
853 1053 171
854 1054 175
855 1055 149
856 1056 173
857 1057 154
858 1058 173
859 1059 154
860 1060 178
861 1061 166
862 1062 156
863 1063 153
864 1064 153
865 1065 146
866 1066 142
867 1067 155
868 1068 155
869 1069 143
870 1070 151
871 1071 176
872 1072 167
873 1073 177
874 1074 169
875 1075 186
876 1076 176
877 1077 172
878 1078 199
879 1079 171
880 1080 197
881 1081 166
882 1082 164
883 1083 153
884 1084 171
885 1085 154
886 1086 144
887 1087 132
888 1088 132
889 1089 135
890 1090 119
891 1091 116
892 1092 126
893 1093 129
894 1094 145
895 1095 139
896 1096 160
897 1097 154
898 1098 157
899 1099 142
900 1100 150
901 1101 121
902 1102 150
903 1103 110
904 1104 112
905 1105 117
906 1106 113
907 1107 136
908 1108 141
909 1109 147
910 1110 136
911 1111 138
912 1112 122
913 1113 129
914 1114 129
915 1115 132
916 1116 147
917 1117 166
918 1118 155
919 1119 140
920 1120 117
921 1121 126
922 1122 149
923 1123 115
924 1124 140
925 1125 103
926 1126 106
927 1127 110
928 1128 106
929 1129 85
930 1130 102
931 1131 104
932 1132 124
933 1133 137
934 1134 131
935 1135 137
936 1136 145
937 1137 136
938 1138 123
939 1139 142
940 1140 120
941 1141 126
942 1142 143
943 1143 140
944 1144 169
945 1145 180
946 1146 154
947 1147 154
948 1148 130
949 1149 149
950 1150 153
951 1151 154
952 1152 137
953 1153 151
954 1154 141
955 1155 135
956 1156 156
957 1157 141
958 1158 161
959 1159 163
960 1160 143
961 1161 181
962 1162 185
963 1163 174
964 1164 163
965 1165 163
966 1166 179
967 1167 186
968 1168 160
969 1169 174
970 1170 190
971 1171 160
972 1172 166
973 1173 211
974 1174 180
975 1175 205
976 1176 161
977 1177 160
978 1178 182
979 1179 151
980 1180 174
981 1181 133
982 1182 165
983 1183 176
984 1184 130
985 1185 161
986 1186 151
987 1187 156
988 1188 184
989 1189 175
990 1190 184
991 1191 173
992 1192 201
993 1193 208
994 1194 172
995 1195 186
996 1196 209
997 1197 188
998 1198 184
999 1199 199
1000 1200 230
1001 1201 245
1002 1202 200
1003 1203 209
1004 1204 198
1005 1205 181
1006 1206 201
1007 1207 190
1008 1208 205
1009 1209 220
1010 1210 204
1011 1211 196
1012 1212 208
1013 1213 197
1014 1214 208
1015 1215 192
1016 1216 188
1017 1217 217
1018 1218 182
1019 1219 192
1020 1220 190
1021 1221 203
1022 1222 170
1023 1223 191
1024 1224 196
1025 1225 220
1026 1226 181
1027 1227 196
1028 1228 208
1029 1229 190
1030 1230 230
1031 1231 203
1032 1232 223
1033 1233 219
1034 1234 204
1035 1235 202
1036 1236 178
1037 1237 224
1038 1238 199
1039 1239 163
1040 1240 182
1041 1241 197
1042 1242 201
1043 1243 212
1044 1244 200
1045 1245 207
1046 1246 174
1047 1247 178
1048 1248 175
1049 1249 188
1050 1250 232
1051 1251 211
1052 1252 179
1053 1253 168
1054 1254 183
1055 1255 187
1056 1256 198
1057 1257 179
1058 1258 177
1059 1259 204
1060 1260 183
1061 1261 187
1062 1262 191
1063 1263 183
1064 1264 162
1065 1265 212
1066 1266 214
1067 1267 167
1068 1268 213
1069 1269 197
1070 1270 195
1071 1271 171
1072 1272 215
1073 1273 222
1074 1274 190
1075 1275 209
1076 1276 170
1077 1277 190
1078 1278 224
1079 1279 178
1080 1280 192
1081 1281 197
1082 1282 200
1083 1283 198
1084 1284 166
1085 1285 178
1086 1286 199
1087 1287 172
1088 1288 195
1089 1289 206
1090 1290 195
1091 1291 190
1092 1292 196
1093 1293 173
1094 1294 182
1095 1295 183
1096 1296 174
1097 1297 171
1098 1298 191
1099 1299 176
1100 1300 151
1101 1301 166
1102 1302 163
1103 1303 185
1104 1304 179
1105 1305 168
1106 1306 173
1107 1307 185
1108 1308 172
1109 1309 159
1110 1310 174
1111 1311 166
1112 1312 150
1113 1313 151
1114 1314 165
1115 1315 180
1116 1316 131
1117 1317 171
1118 1318 180
1119 1319 167
1120 1320 186
1121 1321 123
1122 1322 180
1123 1323 156
1124 1324 174
1125 1325 171
1126 1326 152
1127 1327 170
1128 1328 177
1129 1329 202
1130 1330 180
1131 1331 185
1132 1332 176
1133 1333 209
1134 1334 197
1135 1335 200
1136 1336 186
1137 1337 194
1138 1338 205
1139 1339 232
1140 1340 188
1141 1341 214
1142 1342 190
1143 1343 166
1144 1344 210
1145 1345 248
1146 1346 233
1147 1347 236
1148 1348 221
1149 1349 189
1150 1350 193
1151 1351 203
1152 1352 196
1153 1353 200
1154 1354 168
1155 1355 160
1156 1356 179
1157 1357 206
1158 1358 183
1159 1359 198
1160 1360 193
1161 1361 146
1162 1362 160
1163 1363 199
1164 1364 200
1165 1365 164
1166 1366 186
1167 1367 146
1168 1368 160
1169 1369 146
1170 1370 163
1171 1371 159
1172 1372 169
1173 1373 169
1174 1374 181
1175 1375 144
1176 1376 160
1177 1377 147
1178 1378 165
1179 1379 185
1180 1380 185
1181 1381 192
1182 1382 155
1183 1383 179
1184 1384 171
1185 1385 165
1186 1386 175
1187 1387 194
1188 1388 182
1189 1389 188
1190 1390 184
1191 1391 188
1192 1392 163
1193 1393 192
1194 1394 178
1195 1395 176
1196 1396 188
1197 1397 212
1198 1398 170
1199 1399 182
1200 1400 158
1201 1401 206
1202 1402 213
1203 1403 199
1204 1404 216
1205 1405 200
1206 1406 195
1207 1407 212
1208 1408 184
1209 1409 201
1210 1410 206
1211 1411 195
1212 1412 196
1213 1413 207
1214 1414 196
1215 1415 211
1216 1416 200
1217 1417 196
1218 1418 193
1219 1419 213
1220 1420 222
1221 1421 195
1222 1422 205
1223 1423 192
1224 1424 226
1225 1425 204
1226 1426 210
1227 1427 210
1228 1428 206
1229 1429 201
1230 1430 209
1231 1431 234
1232 1432 228
1233 1433 198
1234 1434 227
1235 1435 220
1236 1436 240
1237 1437 204
1238 1438 188
1239 1439 201
1240 1440 233
1241 1441 225
1242 1442 212
1243 1443 219
1244 1444 196
1245 1445 222
1246 1446 198
1247 1447 212
1248 1448 227
1249 1449 164
1250 1450 213
1251 1451 212
1252 1452 198
1253 1453 201
1254 1454 216
1255 1455 193
1256 1456 202
1257 1457 204
1258 1458 196
1259 1459 195
1260 1460 197
1261 1461 181
1262 1462 179
1263 1463 197
1264 1464 243
1265 1465 191
1266 1466 209
1267 1467 222
1268 1468 209
1269 1469 192
1270 1470 213
1271 1471 207
1272 1472 220
1273 1473 200
1274 1474 174
1275 1475 196
1276 1476 186
1277 1477 181
1278 1478 194
1279 1479 191
1280 1480 209
1281 1481 205
1282 1482 173
1283 1483 192
1284 1484 209
1285 1485 216
1286 1486 216
1287 1487 198
1288 1488 226
1289 1489 199
1290 1490 218
1291 1491 207
1292 1492 193
1293 1493 198
1294 1494 190
1295 1495 201
1296 1496 220
1297 1497 200
1298 1498 236
1299 1499 248
1300 1500 230
1301 1501 231
1302 1502 213
1303 1503 271
1304 1504 193
1305 1505 209
1306 1506 223
1307 1507 216
1308 1508 203
1309 1509 242
1310 1510 213
1311 1511 241
1312 1512 253
1313 1513 248
1314 1514 249
1315 1515 216
1316 1516 228
1317 1517 219
1318 1518 254
1319 1519 246
1320 1520 225
1321 1521 253
1322 1522 223
1323 1523 211
1324 1524 178
1325 1525 190
1326 1526 186
1327 1527 195
1328 1528 204
1329 1529 162
1330 1530 189
1331 1531 210
1332 1532 217
1333 1533 177
1334 1534 206
1335 1535 212
1336 1536 191
1337 1537 199
1338 1538 228
1339 1539 200
1340 1540 238
1341 1541 206
1342 1542 229
1343 1543 197
1344 1544 191
1345 1545 206
1346 1546 177
1347 1547 191
1348 1548 195
1349 1549 176
1350 1550 148
1351 1551 171
1352 1552 183
1353 1553 170
1354 1554 183
1355 1555 168
1356 1556 174
1357 1557 174
1358 1558 162
1359 1559 162
1360 1560 208
1361 1561 191
1362 1562 168
1363 1563 161
1364 1564 179
1365 1565 154
1366 1566 180
1367 1567 196
1368 1568 168
1369 1569 174
1370 1570 155
1371 1571 145
1372 1572 164
1373 1573 195
1374 1574 172
1375 1575 176
1376 1576 172
1377 1577 172
1378 1578 162
1379 1579 155
1380 1580 173
1381 1581 170
1382 1582 220
1383 1583 182
1384 1584 220
1385 1585 199
1386 1586 168
1387 1587 207
1388 1588 202
1389 1589 197
1390 1590 190
1391 1591 223
1392 1592 193
1393 1593 203
1394 1594 198
1395 1595 189
1396 1596 210
1397 1597 213
1398 1598 189
1399 1599 181
1400 1600 178
1401 1601 183
1402 1602 191
1403 1603 194
1404 1604 216
1405 1605 194
1406 1606 187
1407 1607 179
1408 1608 196
1409 1609 182
1410 1610 190
1411 1611 161
1412 1612 184
1413 1613 196
1414 1614 190
1415 1615 200
1416 1616 174
1417 1617 178
1418 1618 198
1419 1619 173
1420 1620 195
1421 1621 196
1422 1622 185
1423 1623 197
1424 1624 194
1425 1625 193
1426 1626 188
1427 1627 168
1428 1628 185
1429 1629 148
1430 1630 161
1431 1631 183
1432 1632 196
1433 1633 156
1434 1634 187
1435 1635 192
1436 1636 181
1437 1637 194
1438 1638 189
1439 1639 178
1440 1640 174
1441 1641 193
1442 1642 211
1443 1643 209
1444 1644 199
1445 1645 186
1446 1646 180
1447 1647 144
1448 1648 151
1449 1649 180
1450 1650 177
1451 1651 188
1452 1652 177
1453 1653 141
1454 1654 141
1455 1655 203
1456 1656 202
1457 1657 161
1458 1658 224
1459 1659 189
1460 1660 180
1461 1661 190
1462 1662 192
1463 1663 196
1464 1664 209
1465 1665 201
1466 1666 187
1467 1667 232
1468 1668 201
1469 1669 188
1470 1670 202
1471 1671 197
1472 1672 165
1473 1673 185
1474 1674 196
1475 1675 210
1476 1676 207
1477 1677 168
1478 1678 190
1479 1679 161
1480 1680 167
1481 1681 173
1482 1682 187
1483 1683 190
1484 1684 167
1485 1685 178
1486 1686 194
1487 1687 154
1488 1688 169
1489 1689 179
1490 1690 190
1491 1691 166
1492 1692 168
1493 1693 190
1494 1694 206
1495 1695 174
1496 1696 177
1497 1697 170
1498 1698 197
1499 1699 158
1500 1700 171
1501 1701 164
1502 1702 163
1503 1703 169
1504 1704 156
1505 1705 179
1506 1706 166
1507 1707 148
1508 1708 219
1509 1709 186
1510 1710 201
1511 1711 179
1512 1712 205
1513 1713 157
1514 1714 174
1515 1715 135
1516 1716 152
1517 1717 162
1518 1718 181
1519 1719 185
1520 1720 196
1521 1721 160
1522 1722 199
1523 1723 215
1524 1724 203
1525 1725 222
1526 1726 201
1527 1727 200
1528 1728 199
1529 1729 208
1530 1730 175
1531 1731 222
1532 1732 193
1533 1733 179
1534 1734 198
1535 1735 180
1536 1736 193
1537 1737 179
1538 1738 195
1539 1739 203
1540 1740 195
1541 1741 185
1542 1742 216
1543 1743 195
1544 1744 227
1545 1745 217
1546 1746 209
1547 1747 220
1548 1748 221
1549 1749 191
1550 1750 231
1551 1751 237
1552 1752 194
1553 1753 212
1554 1754 200
1555 1755 258
1556 1756 241
1557 1757 202
1558 1758 230
1559 1759 205
1560 1760 221
1561 1761 227
1562 1762 174
1563 1763 210
1564 1764 220
1565 1765 188
1566 1766 198
1567 1767 208
1568 1768 227
1569 1769 203
1570 1770 222
1571 1771 188
1572 1772 190
1573 1773 181
1574 1774 199
1575 1775 208
1576 1776 194
1577 1777 168
1578 1778 176
1579 1779 155
1580 1780 162
1581 1781 153
1582 1782 178
1583 1783 153
1584 1784 140
1585 1785 178
1586 1786 162
1587 1787 162
1588 1788 167
1589 1789 179
1590 1790 179
1591 1791 179
1592 1792 197
1593 1793 183
1594 1794 182
1595 1795 149
1596 1796 178
1597 1797 187
1598 1798 202
1599 1799 202
1600 1800 194
1601 1801 201
1602 1802 215
1603 1803 163
1604 1804 182
1605 1805 198
1606 1806 190
1607 1807 194
1608 1808 168
1609 1809 177
1610 1810 192
1611 1811 179
1612 1812 188
1613 1813 168
1614 1814 181
1615 1815 188
1616 1816 202
1617 1817 186
1618 1818 180
1619 1819 193
1620 1820 210
1621 1821 180
1622 1822 183
1623 1823 194
1624 1824 224
1625 1825 225
1626 1826 189
1627 1827 195
1628 1828 169
1629 1829 204
1630 1830 191
1631 1831 178
1632 1832 214
1633 1833 192
1634 1834 180
1635 1835 188
1636 1836 161
1637 1837 180
1638 1838 145
1639 1839 190
1640 1840 183
1641 1841 168
1642 1842 129
1643 1843 165
1644 1844 187
1645 1845 152
1646 1846 181
1647 1847 172
1648 1848 161
1649 1849 193
1650 1850 160
1651 1851 148
1652 1852 155
1653 1853 152
1654 1854 167
1655 1855 179
1656 1856 184
1657 1857 194
1658 1858 163
1659 1859 182
1660 1860 168
1661 1861 176
1662 1862 182
1663 1863 164
1664 1864 147
1665 1865 154
1666 1866 151
1667 1867 186
1668 1868 161
1669 1869 160
1670 1870 167
1671 1871 167
1672 1872 163
1673 1873 152
1674 1874 153
1675 1875 173
1676 1876 163
1677 1877 177
1678 1878 178
1679 1879 162
1680 1880 219
1681 1881 170
1682 1882 168
1683 1883 216
1684 1884 193
1685 1885 188
1686 1886 190
1687 1887 210
1688 1888 200
1689 1889 194
1690 1890 185
1691 1891 190
1692 1892 200
1693 1893 194
1694 1894 175
1695 1895 186
1696 1896 188
1697 1897 187
1698 1898 183
1699 1899 168
1700 1900 190
1701 1901 204
1702 1902 187
1703 1903 195
1704 1904 209
1705 1905 223
1706 1906 188
1707 1907 221
1708 1908 211
1709 1909 185
1710 1910 192
1711 1911 190
1712 1912 197
1713 1913 163
1714 1914 184
1715 1915 208
1716 1916 176
1717 1917 170
1718 1918 174
1719 1919 198
1720 1920 182
1721 1921 212
1722 1922 177
1723 1923 183
1724 1924 203
1725 1925 181
1726 1926 219
1727 1927 176
1728 1928 191
1729 1929 186
1730 1930 200
1731 1931 171
1732 1932 183
1733 1933 178
1734 1934 166
1735 1935 191
1736 1936 214
1737 1937 194
1738 1938 176
1739 1939 205
1740 1940 205
1741 1941 177
1742 1942 185
1743 1943 210
1744 1944 224
1745 1945 195
1746 1946 198
1747 1947 174
1748 1948 207
1749 1949 171
1750 1950 177
1751 1951 183
1752 1952 173
1753 1953 161
1754 1954 191
1755 1955 198
1756 1956 205
1757 1957 200
1758 1958 192
1759 1959 188
1760 1960 238
1761 1961 237
1762 1962 205
1763 1963 208
1764 1964 186
1765 1965 174
1766 1966 194
1767 1967 171
1768 1968 168
1769 1969 193
1770 1970 160
1771 1971 166
1772 1972 201
1773 1973 181
1774 1974 170
1775 1975 163
1776 1976 172
1777 1977 151
1778 1978 158
1779 1979 159
1780 1980 184
1781 1981 136
1782 1982 137
1783 1983 151
1784 1984 140
1785 1985 134
1786 1986 169
1787 1987 192
1788 1988 150
1789 1989 209
1790 1990 171
1791 1991 163
1792 1992 193
1793 1993 182
1794 1994 179
1795 1995 171
1796 1996 163
1797 1997 234
1798 1998 228
1799 1999 195
1800 2000 212
1801 2001 209
1802 2002 175
1803 2003 190
1804 2004 203
1805 2005 201
1806 2006 187
1807 2007 187
1808 2008 202
1809 2009 214
1810 2010 190
1811 2011 201
1812 2012 205
1813 2013 220
1814 2014 224
1815 2015 215
1816 2016 203
1817 2017 161
1818 2018 179
1819 2019 178
1820 2020 198
1821 2021 192
1822 2022 189
1823 2023 190
1824 2024 195
1825 2025 199
1826 2026 182
1827 2027 178
1828 2028 189
1829 2029 193
1830 2030 223
1831 2031 208
1832 2032 187
1833 2033 182
1834 2034 198
1835 2035 200
1836 2036 214
1837 2037 192
1838 2038 206
1839 2039 164
1840 2040 206
1841 2041 212
1842 2042 193
1843 2043 206
1844 2044 238
1845 2045 206
1846 2046 192
1847 2047 198
1848 2048 200
1849 2049 186
1850 2050 199
1851 2051 172
1852 2052 173
1853 2053 191
1854 2054 195
1855 2055 230
1856 2056 185
1857 2057 228
1858 2058 192
1859 2059 193
1860 2060 196
1861 2061 210
1862 2062 190
1863 2063 201
1864 2064 221
1865 2065 178
1866 2066 213
1867 2067 195
1868 2068 192
1869 2069 219
1870 2070 221
1871 2071 202
1872 2072 224
1873 2073 190
1874 2074 191
1875 2075 201
1876 2076 200
1877 2077 213
1878 2078 203
1879 2079 191
1880 2080 191
1881 2081 209
1882 2082 182
1883 2083 173
1884 2084 176
1885 2085 194
1886 2086 204
1887 2087 243
1888 2088 210
1889 2089 197
1890 2090 173
1891 2091 212
1892 2092 181
1893 2093 196
1894 2094 196
1895 2095 167
1896 2096 186
1897 2097 202
1898 2098 182
1899 2099 163
1900 2100 197
1901 2101 195
1902 2102 180
1903 2103 194
1904 2104 201
1905 2105 189
1906 2106 216
1907 2107 210
1908 2108 239
1909 2109 232
1910 2110 235
1911 2111 211
1912 2112 166
1913 2113 209
1914 2114 225
1915 2115 187
1916 2116 184
1917 2117 207
1918 2118 209
1919 2119 210
1920 2120 203
1921 2121 215
1922 2122 186
1923 2123 211
1924 2124 186
1925 2125 200
1926 2126 215
1927 2127 229
1928 2128 218
1929 2129 201
1930 2130 221
1931 2131 218
1932 2132 215
1933 2133 210
1934 2134 219
1935 2135 208
1936 2136 208
1937 2137 213
1938 2138 191
1939 2139 185
1940 2140 218
1941 2141 223
1942 2142 191
1943 2143 245
1944 2144 237
1945 2145 219
1946 2146 227
1947 2147 215
1948 2148 228
1949 2149 208
1950 2150 260
1951 2151 250
1952 2152 244
1953 2153 226
1954 2154 191
1955 2155 215
1956 2156 197
1957 2157 199
1958 2158 187
1959 2159 158
1960 2160 179
1961 2161 213
1962 2162 166
1963 2163 223
1964 2164 213
1965 2165 226
1966 2166 202
1967 2167 184
1968 2168 252
1969 2169 219
1970 2170 235
1971 2171 213
1972 2172 251
1973 2173 223
1974 2174 231
1975 2175 242
1976 2176 223
1977 2177 214
1978 2178 191
1979 2179 214
1980 2180 231
1981 2181 227
1982 2182 190
1983 2183 222
1984 2184 203
1985 2185 203
1986 2186 178
1987 2187 180
1988 2188 213
1989 2189 204
1990 2190 213
1991 2191 217
1992 2192 241
1993 2193 252
1994 2194 255
1995 2195 225
1996 2196 203
1997 2197 243
1998 2198 200
1999 2199 239
2000 2200 201
2001 2201 205
2002 2202 234
2003 2203 244
2004 2204 229
2005 2205 253
2006 2206 240
2007 2207 259
2008 2208 188
2009 2209 232
2010 2210 217
2011 2211 208
2012 2212 229
2013 2213 264
2014 2214 195
2015 2215 236
2016 2216 215
2017 2217 226
2018 2218 213
2019 2219 209
2020 2220 209
2021 2221 234
2022 2222 216
2023 2223 197
2024 2224 212
2025 2225 220
2026 2226 249
2027 2227 219
2028 2228 234
2029 2229 233
2030 2230 219
2031 2231 238
2032 2232 216
2033 2233 229
2034 2234 213
2035 2235 227
2036 2236 215
2037 2237 252
2038 2238 234
2039 2239 198
2040 2240 211
2041 2241 261
2042 2242 250
2043 2243 220
2044 2244 203
2045 2245 204
2046 2246 219
2047 2247 190
2048 2248 201
2049 2249 200
2050 2250 215
2051 2251 198
2052 2252 194
2053 2253 250
2054 2254 187
2055 2255 199
2056 2256 201
2057 2257 199
2058 2258 201
2059 2259 216
2060 2260 220
2061 2261 225
2062 2262 215
2063 2263 207
2064 2264 208
2065 2265 211
2066 2266 208
2067 2267 199
2068 2268 205
2069 2269 205
2070 2270 226
2071 2271 232
2072 2272 229
2073 2273 229
2074 2274 211
2075 2275 231
2076 2276 211
2077 2277 214
2078 2278 231
2079 2279 204
2080 2280 224
2081 2281 222
2082 2282 216
2083 2283 190
2084 2284 214
2085 2285 203
2086 2286 203
2087 2287 213
2088 2288 191
2089 2289 182
2090 2290 192
2091 2291 228
2092 2292 209
2093 2293 221
2094 2294 193
2095 2295 179
2096 2296 195
2097 2297 219
2098 2298 189
2099 2299 199
2100 2300 225
2101 2301 215
2102 2302 194
2103 2303 198
2104 2304 208
2105 2305 229
2106 2306 215
2107 2307 237
2108 2308 188
2109 2309 212
2110 2310 190
2111 2311 201
2112 2312 198
2113 2313 194
2114 2314 195
2115 2315 232
2116 2316 194
2117 2317 194
2118 2318 209
2119 2319 211
2120 2320 228
2121 2321 185
2122 2322 231
2123 2323 222
2124 2324 215
2125 2325 206
2126 2326 181
2127 2327 253
2128 2328 239
2129 2329 228
2130 2330 231
2131 2331 215
2132 2332 211
2133 2333 238
2134 2334 245
2135 2335 262
2136 2336 265
2137 2337 249
2138 2338 281
2139 2339 245
2140 2340 230
2141 2341 198
2142 2342 265
2143 2343 305
2144 2344 265
2145 2345 244
2146 2346 254
2147 2347 258
2148 2348 265
2149 2349 248
2150 2350 258
2151 2351 224
2152 2352 244
2153 2353 246
2154 2354 218
2155 2355 235
2156 2356 236
2157 2357 285
2158 2358 270
2159 2359 248
2160 2360 265
2161 2361 237
2162 2362 247
2163 2363 209
2164 2364 260
2165 2365 244
2166 2366 272
2167 2367 242
2168 2368 236
2169 2369 215
2170 2370 239
2171 2371 236
2172 2372 269
2173 2373 267
2174 2374 258
2175 2375 260
2176 2376 229
2177 2377 223
2178 2378 234
2179 2379 229
2180 2380 219
2181 2381 230
2182 2382 224
2183 2383 219
2184 2384 243
2185 2385 240
2186 2386 222
2187 2387 231
2188 2388 235
2189 2389 230
2190 2390 248
2191 2391 215
2192 2392 215
2193 2393 202
2194 2394 206
2195 2395 222
2196 2396 223
2197 2397 249
2198 2398 233
2199 2399 185
2200 2400 245
2201 2401 234
2202 2402 276
2203 2403 225
2204 2404 209
2205 2405 233
2206 2406 225
2207 2407 220
2208 2408 232
2209 2409 227
2210 2410 226
2211 2411 240
2212 2412 248
2213 2413 254
2214 2414 188
2215 2415 196
2216 2416 229
2217 2417 202
2218 2418 245
2219 2419 235
2220 2420 202
2221 2421 219
2222 2422 210
2223 2423 211
2224 2424 237
2225 2425 243
2226 2426 229
2227 2427 236
2228 2428 244
2229 2429 255
2230 2430 245
2231 2431 225
2232 2432 202
2233 2433 230
2234 2434 246
2235 2435 195
2236 2436 202
2237 2437 247
2238 2438 241
2239 2439 242
2240 2440 272
2241 2441 231
2242 2442 217
2243 2443 252
2244 2444 241
2245 2445 248
2246 2446 243
2247 2447 226
2248 2448 237
2249 2449 223
2250 2450 249
2251 2451 240
2252 2452 272
2253 2453 276
2254 2454 272
2255 2455 269
2256 2456 267
2257 2457 276
2258 2458 292
2259 2459 266
2260 2460 262
2261 2461 262
2262 2462 259
2263 2463 322
2264 2464 303
2265 2465 284
2266 2466 275
2267 2467 277
2268 2468 263
2269 2469 272
2270 2470 248
2271 2471 232
2272 2472 247
2273 2473 240
2274 2474 299
2275 2475 255
2276 2476 279
2277 2477 262
2278 2478 283
2279 2479 277
2280 2480 276
2281 2481 303
2282 2482 288
2283 2483 272
2284 2484 252
2285 2485 289
2286 2486 264
2287 2487 283
2288 2488 266
2289 2489 274
2290 2490 242
2291 2491 244
2292 2492 236
2293 2493 236
2294 2494 232
2295 2495 234
2296 2496 226
2297 2497 230
2298 2498 255
2299 2499 187
2300 2500 234
2301 2501 256
2302 2502 238
2303 2503 251
2304 2504 231
2305 2505 244
2306 2506 241
2307 2507 234
2308 2508 209
2309 2509 215
2310 2510 248
2311 2511 262
2312 2512 263
2313 2513 239
2314 2514 243
2315 2515 221
2316 2516 220
2317 2517 242
2318 2518 229
2319 2519 245
2320 2520 258
2321 2521 220
2322 2522 221
2323 2523 218
2324 2524 234
2325 2525 203
2326 2526 217
2327 2527 246
2328 2528 213
2329 2529 224
2330 2530 228
2331 2531 244
2332 2532 215
2333 2533 197
2334 2534 257
2335 2535 205
2336 2536 185
2337 2537 224
2338 2538 211
2339 2539 223
2340 2540 218
2341 2541 239
2342 2542 218
2343 2543 205
2344 2544 244
2345 2545 204
2346 2546 203
2347 2547 272
2348 2548 263
2349 2549 225
2350 2550 242
2351 2551 229
2352 2552 227
2353 2553 234
2354 2554 226
2355 2555 246
2356 2556 210
2357 2557 195
2358 2558 237
2359 2559 243
2360 2560 226
2361 2561 219
2362 2562 217
2363 2563 232
2364 2564 235
2365 2565 246
2366 2566 265
2367 2567 244
2368 2568 227
2369 2569 246
2370 2570 244
2371 2571 246
2372 2572 252
2373 2573 195
2374 2574 239
2375 2575 227
2376 2576 224
2377 2577 197
2378 2578 210
2379 2579 200
2380 2580 244
2381 2581 217
2382 2582 208
2383 2583 224
2384 2584 230
2385 2585 213
2386 2586 227
2387 2587 244
2388 2588 211
2389 2589 227
2390 2590 204
2391 2591 222
2392 2592 227
2393 2593 213
2394 2594 243
2395 2595 234
2396 2596 217
2397 2597 229
2398 2598 228
2399 2599 196
2400 2600 214
2401 2601 228
2402 2602 252
2403 2603 233
2404 2604 238
2405 2605 238
2406 2606 272
2407 2607 239
2408 2608 217
2409 2609 230
2410 2610 246
2411 2611 254
2412 2612 239
2413 2613 278
2414 2614 239
2415 2615 236
2416 2616 242
2417 2617 247
2418 2618 272
2419 2619 265
2420 2620 253
2421 2621 243
2422 2622 225
2423 2623 252
2424 2624 238
2425 2625 250
2426 2626 238
2427 2627 219
2428 2628 221
2429 2629 257
2430 2630 223
2431 2631 215
2432 2632 219
2433 2633 213
2434 2634 223
2435 2635 199
2436 2636 213
2437 2637 223
2438 2638 206
2439 2639 212
2440 2640 209
2441 2641 182
2442 2642 190
2443 2643 241
2444 2644 242
2445 2645 190
2446 2646 191
2447 2647 208
2448 2648 227
2449 2649 214
2450 2650 225
2451 2651 212
2452 2652 189
2453 2653 205
2454 2654 177
2455 2655 220
2456 2656 192
2457 2657 210
2458 2658 217
2459 2659 195
2460 2660 208
2461 2661 203
2462 2662 234
2463 2663 212
2464 2664 201
2465 2665 175
2466 2666 174
2467 2667 185
2468 2668 201
2469 2669 204
2470 2670 223
2471 2671 214
2472 2672 169
2473 2673 199
2474 2674 189
2475 2675 172
2476 2676 182
2477 2677 188
2478 2678 182
2479 2679 202
2480 2680 192
2481 2681 191
2482 2682 182
2483 2683 196
2484 2684 198
2485 2685 191
2486 2686 215
2487 2687 210
2488 2688 249
2489 2689 191
2490 2690 207
2491 2691 212
2492 2692 202
2493 2693 192
2494 2694 225
2495 2695 203
2496 2696 174
2497 2697 208
2498 2698 212
2499 2699 242
2500 2700 200
2501 2701 212
2502 2702 215
2503 2703 224
2504 2704 204
2505 2705 204
2506 2706 208
2507 2707 193
2508 2708 230
2509 2709 195
2510 2710 202
2511 2711 186
2512 2712 196
2513 2713 181
2514 2714 207
2515 2715 222
2516 2716 214
2517 2717 248
2518 2718 240
2519 2719 258
2520 2720 233
2521 2721 243
2522 2722 200
2523 2723 241
2524 2724 249
2525 2725 222
2526 2726 236
2527 2727 235
2528 2728 237
2529 2729 212
2530 2730 194
2531 2731 208
2532 2732 235
2533 2733 232
2534 2734 201
2535 2735 200
2536 2736 197
2537 2737 214
2538 2738 231
2539 2739 228
2540 2740 223
2541 2741 221
2542 2742 213
2543 2743 230
2544 2744 226
2545 2745 207
2546 2746 216
2547 2747 227
2548 2748 228
2549 2749 216
2550 2750 244
2551 2751 245
2552 2752 242
2553 2753 246
2554 2754 234
2555 2755 208
2556 2756 247
2557 2757 197
2558 2758 188
2559 2759 234
2560 2760 226
2561 2761 217
2562 2762 217
2563 2763 244
2564 2764 241
2565 2765 238
2566 2766 232
2567 2767 217
2568 2768 259
2569 2769 223
2570 2770 247
2571 2771 228
2572 2772 236
2573 2773 275
2574 2774 247
2575 2775 218
2576 2776 236
2577 2777 265
2578 2778 269
2579 2779 230
2580 2780 222
2581 2781 216
2582 2782 229
2583 2783 223
2584 2784 220
2585 2785 232
2586 2786 263
2587 2787 199
2588 2788 205
2589 2789 200
2590 2790 223
2591 2791 237
2592 2792 233
2593 2793 192
2594 2794 237
2595 2795 231
2596 2796 205
2597 2797 217
2598 2798 242
2599 2799 255
2600 2800 262
2601 2801 260
2602 2802 259
2603 2803 251
2604 2804 239
2605 2805 237
2606 2806 286
2607 2807 276
2608 2808 254
2609 2809 296
2610 2810 286
2611 2811 256
2612 2812 275
2613 2813 254
2614 2814 284
2615 2815 274
2616 2816 253
2617 2817 267
2618 2818 265
2619 2819 249
2620 2820 218
2621 2821 235
2622 2822 212
2623 2823 244
2624 2824 242
2625 2825 243
2626 2826 241
2627 2827 213
2628 2828 244
2629 2829 216
2630 2830 232
2631 2831 241
2632 2832 219
2633 2833 229
2634 2834 181
2635 2835 250
2636 2836 238
2637 2837 230
2638 2838 231
2639 2839 202
2640 2840 237
2641 2841 246
2642 2842 241
2643 2843 192
2644 2844 203
2645 2845 224
2646 2846 217
2647 2847 198
2648 2848 167
2649 2849 178
2650 2850 217
2651 2851 195
2652 2852 201
2653 2853 194
2654 2854 189
2655 2855 208
2656 2856 195
2657 2857 210
2658 2858 192
2659 2859 212
2660 2860 196
2661 2861 252
2662 2862 200
2663 2863 179
2664 2864 194
2665 2865 204
2666 2866 174
2667 2867 187
2668 2868 161
2669 2869 180
2670 2870 198
2671 2871 163
2672 2872 179
2673 2873 182
2674 2874 168
2675 2875 181
2676 2876 198
2677 2877 137
2678 2878 156
2679 2879 161
2680 2880 203
2681 2881 198
2682 2882 223
2683 2883 249
2684 2884 187
2685 2885 185
2686 2886 181
2687 2887 192
2688 2888 232
2689 2889 193
2690 2890 211
2691 2891 229
2692 2892 180
2693 2893 183
2694 2894 210
2695 2895 190
2696 2896 220
2697 2897 205
2698 2898 211
2699 2899 226
2700 2900 220
2701 2901 177
2702 2902 211
2703 2903 218
2704 2904 227
2705 2905 177
2706 2906 183
2707 2907 214
2708 2908 197
2709 2909 194
2710 2910 198
2711 2911 194
2712 2912 183
2713 2913 181
2714 2914 215
2715 2915 212
2716 2916 200
2717 2917 178
2718 2918 192
2719 2919 170
2720 2920 180
2721 2921 160
2722 2922 186
2723 2923 208
2724 2924 226
2725 2925 211
2726 2926 215
2727 2927 208
2728 2928 245
2729 2929 241
2730 2930 233
2731 2931 207
2732 2932 231
2733 2933 230
2734 2934 225
2735 2935 216
2736 2936 245
2737 2937 225
2738 2938 238
2739 2939 230
2740 2940 237
2741 2941 202
2742 2942 219
2743 2943 220
2744 2944 222
2745 2945 236
2746 2946 218
2747 2947 194
2748 2948 185
2749 2949 209
2750 2950 208
2751 2951 188
2752 2952 223
2753 2953 218
2754 2954 192
2755 2955 201
2756 2956 203
2757 2957 186
2758 2958 179
2759 2959 228
2760 2960 206
2761 2961 217
2762 2962 213
2763 2963 219
2764 2964 201
2765 2965 231
2766 2966 203
2767 2967 185
2768 2968 199
2769 2969 207
2770 2970 212
2771 2971 226
2772 2972 191
2773 2973 197
2774 2974 169
2775 2975 188
2776 2976 204
2777 2977 180
2778 2978 195
2779 2979 197
2780 2980 182
2781 2981 162
2782 2982 215
2783 2983 194
2784 2984 183
2785 2985 185
2786 2986 164
2787 2987 191
2788 2988 201
2789 2989 198
2790 2990 219
2791 2991 208
2792 2992 158
2793 2993 149
2794 2994 195
2795 2995 226
2796 2996 201
2797 2997 173
2798 2998 200
2799 2999 146
2800 3000 185
2801 3001 198
2802 3002 188
2803 3003 164
2804 3004 180
2805 3005 208
2806 3006 218
2807 3007 197
2808 3008 236
2809 3009 286
2810 3010 233
2811 3011 253
2812 3012 258
2813 3013 239
2814 3014 264
2815 3015 236
2816 3016 234
2817 3017 278
2818 3018 217
2819 3019 244
2820 3020 211
2821 3021 235
2822 3022 222
2823 3023 234
2824 3024 256
2825 3025 254
2826 3026 210
2827 3027 215
2828 3028 231
2829 3029 220
2830 3030 244
2831 3031 207
2832 3032 233
2833 3033 215
2834 3034 209
2835 3035 234
2836 3036 224
2837 3037 229
2838 3038 234
2839 3039 204
2840 3040 194
2841 3041 182
2842 3042 199
2843 3043 200
2844 3044 233
2845 3045 205
2846 3046 219
2847 3047 214
2848 3048 240
2849 3049 198
2850 3050 217
2851 3051 202
2852 3052 182
2853 3053 182
2854 3054 217
2855 3055 182
2856 3056 222
2857 3057 218
2858 3058 216
2859 3059 244
2860 3060 250
2861 3061 225
2862 3062 222
2863 3063 185
2864 3064 165
2865 3065 213
2866 3066 187
2867 3067 226
2868 3068 264
2869 3069 186
2870 3070 234
2871 3071 244
2872 3072 237
2873 3073 214
2874 3074 204
2875 3075 224
2876 3076 254
2877 3077 223
2878 3078 216
2879 3079 194
2880 3080 203
2881 3081 260
2882 3082 237
2883 3083 265
2884 3084 233
2885 3085 278
2886 3086 242
2887 3087 223
2888 3088 241
2889 3089 202
2890 3090 211
2891 3091 186
2892 3092 222
2893 3093 199
2894 3094 174
2895 3095 214
2896 3096 186
2897 3097 212
2898 3098 206
2899 3099 206
2900 3100 188
2901 3101 188
2902 3102 237
2903 3103 230
2904 3104 219
2905 3105 242
2906 3106 211
2907 3107 231
2908 3108 208
2909 3109 256
2910 3110 239
2911 3111 254
2912 3112 236
2913 3113 234
2914 3114 213
2915 3115 181
2916 3116 250
2917 3117 257
2918 3118 250
2919 3119 260
2920 3120 232
2921 3121 248
2922 3122 241
2923 3123 205
2924 3124 199
2925 3125 210
2926 3126 237
2927 3127 239
2928 3128 252
2929 3129 252
2930 3130 266
2931 3131 234
2932 3132 263
2933 3133 235
2934 3134 262
2935 3135 245
2936 3136 243
2937 3137 258
2938 3138 265
2939 3139 225
2940 3140 242
2941 3141 207
2942 3142 235
2943 3143 255
2944 3144 238
2945 3145 235
2946 3146 274
2947 3147 262
2948 3148 238
2949 3149 243
2950 3150 232
2951 3151 240
2952 3152 256
2953 3153 242
2954 3154 241
2955 3155 236
2956 3156 237
2957 3157 203
2958 3158 258
2959 3159 249
2960 3160 223
2961 3161 220
2962 3162 162.4
2963 3163 184.8
2964 3164 200
2965 3165 193.6
2966 3166 202.4
2967 3167 196
2968 3168 210.4
2969 3169 172
2970 3170 168.8
2971 3171 191.2
2972 3172 177.6
2973 3173 188.8
2974 3174 196.8
2975 3175 194.4
2976 3176 168
2977 3177 165.6
2978 3178 176
2979 3179 144.8
2980 3180 178.4
2981 3181 182.4
2982 3182 196.8
2983 3183 154.4
2984 3184 190.4
2985 3185 209.6
2986 3186 208
2987 3187 216.8
2988 3188 232
2989 3189 208.8
2990 3190 232.8
2991 3191 212
2992 3192 208
2993 3193 213.6
2994 3194 207.2
2995 3195 198.4
2996 3196 204
2997 3197 173.6
2998 3198 221.6
2999 3199 224
3000 3200 209.6
3001 3201 216
3002 3202 204.8
3003 3203 200
3004 3204 227.2
3005 3205 216
3006 3206 180.8
3007 3207 172
3008 3208 172
3009 3209 214.4
3010 3210 220.8
3011 3211 233.6
3012 3212 202.4
3013 3213 198.4
3014 3214 219.2
3015 3215 212
3016 3216 202.4
3017 3217 200.8
3018 3218 204
3019 3219 210.4
3020 3220 221.6
3021 3221 204
3022 3222 209.6
3023 3223 220.8
3024 3224 204.8
3025 3225 214.4
3026 3226 232.8
3027 3227 248.8
3028 3228 197.6
3029 3229 200.8
3030 3230 248.8
3031 3231 242.4
3032 3232 212
3033 3233 219.2
3034 3234 208
3035 3235 188.8
3036 3236 193.6
3037 3237 210.4
3038 3238 184.8
3039 3239 188
3040 3240 211.2
3041 3241 186.4
3042 3242 217.6
3043 3243 205.6
3044 3244 234.4
3045 3245 184
3046 3246 196.8
3047 3247 232.8
3048 3248 192.8
3049 3249 180.8
3050 3250 176.8
3051 3251 225.6
3052 3252 224
3053 3253 187.2
3054 3254 222.4
3055 3255 197.6
3056 3256 192.8
3057 3257 227.2
3058 3258 229.6
3059 3259 223.2
3060 3260 212
3061 3261 196.8
3062 3262 215.2
3063 3263 214.4
3064 3264 200
3065 3265 227.2
3066 3266 199.2
3067 3267 222.4
3068 3268 239.2
3069 3269 229.6
3070 3270 243.2
3071 3271 226.4
3072 3272 230.4
3073 3273 215.2
3074 3274 198.4
3075 3275 202.4
3076 3276 197.6
3077 3277 206.4
3078 3278 235.2
3079 3279 240.8
3080 3280 247.2
3081 3281 220
3082 3282 212.8
3083 3283 240.8
3084 3284 239.2
3085 3285 194.4
3086 3286 185.6
3087 3287 189.6
3088 3288 218.4
3089 3289 204.8
3090 3290 208.8
3091 3291 187.2
3092 3292 201.6
3093 3293 200.8
3094 3294 188
3095 3295 200
3096 3296 206.4
3097 3297 213.6
3098 3298 189.6
3099 3299 204
3100 3300 232
3101 3301 216
3102 3302 205.6
3103 3303 212
3104 3304 205.6
3105 3305 206.4
3106 3306 218.4
3107 3307 228
3108 3308 217.6
3109 3309 201.6
3110 3310 216
3111 3311 224
3112 3312 229.6
3113 3313 241.6
3114 3314 215.2
3115 3315 221.6
3116 3316 212
3117 3317 231.2
3118 3318 224.8
3119 3319 204.8
3120 3320 224
3121 3321 210.4
3122 3322 214.4
3123 3323 236
3124 3324 228
3125 3325 207.2
3126 3326 197.6
3127 3327 211.2
3128 3328 204
3129 3329 216.8
3130 3330 224.8
3131 3331 250.4
3132 3332 207.2
3133 3333 198.4
3134 3334 206.4
3135 3335 206.4
3136 3336 228.8
3137 3337 194.4
3138 3338 196.8
3139 3339 192
3140 3340 199.2
3141 3341 224
3142 3342 219.2
3143 3343 224.8
3144 3344 218.4
3145 3345 210.4
3146 3346 203.2
3147 3347 192
3148 3348 180.8
3149 3349 209.6
3150 3350 188.8
3151 3351 207.2
3152 3352 218.4
3153 3353 216
3154 3354 220.8
3155 3355 194.4
3156 3356 219.2
3157 3357 210.4
3158 3358 183.2
3159 3359 218.4
3160 3360 192.8
3161 3361 213.6
3162 3362 192
3163 3363 190.4
3164 3364 203.2
3165 3365 196.8
3166 3366 193.6
3167 3367 221.6
3168 3368 186.4
3169 3369 215.2
3170 3370 214.4
3171 3371 241.6
3172 3372 200.8
3173 3373 203.2
3174 3374 187.2
3175 3375 208.8
3176 3376 192
3177 3377 219.2
3178 3378 184.8
3179 3379 200
3180 3380 228.8
3181 3381 232
3182 3382 203.2
3183 3383 232.8
3184 3384 202.4
3185 3385 202.4
3186 3386 187.2
3187 3387 178.4
3188 3388 173.6
3189 3389 223.2
3190 3390 238.4
3191 3391 233.6
3192 3392 208.8
3193 3393 217.6
3194 3394 220.8
3195 3395 217.6
3196 3396 205.6
3197 3397 200
3198 3398 247.2
3199 3399 231.2
3200 3400 196
3201 3401 204
3202 3402 215.2
3203 3403 204
3204 3404 183.2
3205 3405 203.2
3206 3406 219.2
3207 3407 201.6
3208 3408 208.8
3209 3409 200
3210 3410 190.4
3211 3411 200.8
3212 3412 193.6
3213 3413 198.4
3214 3414 222.4
3215 3415 197.6
3216 3416 218.4
3217 3417 194.4
3218 3418 214.4
3219 3419 208
3220 3420 200
3221 3421 220
3222 3422 217.6
3223 3423 193.6
3224 3424 220.8
3225 3425 219.2
3226 3426 215.2
3227 3427 212.8
3228 3428 182.4
3229 3429 228.8
3230 3430 224
3231 3431 214.4
3232 3432 213.6
3233 3433 181.6
3234 3434 216
3235 3435 201.6
3236 3436 220.8
3237 3437 219.2
3238 3438 214.4
3239 3439 199.2
3240 3440 203.2
3241 3441 204
3242 3442 232
3243 3443 189.6
3244 3444 204
3245 3445 192.8
3246 3446 220.8
3247 3447 195.2
3248 3448 234.4
3249 3449 198.4
3250 3450 214.4
3251 3451 184
3252 3452 194.4
3253 3453 196
3254 3454 196.8
3255 3455 220
3256 3456 196.8
3257 3457 188.8
3258 3458 174.4
3259 3459 200.8
3260 3460 171.2
3261 3461 201.6
3262 3462 177.6
3263 3463 197.6
3264 3464 203.2
3265 3465 225.6
3266 3466 190.4
3267 3467 189.6
3268 3468 199.2
3269 3469 200
3270 3470 198.4
3271 3471 213.6
3272 3472 192
3273 3473 222.4
3274 3474 181.6
3275 3475 189.6
3276 3476 204.8
3277 3477 221.6
3278 3478 193.6
3279 3479 195.2
3280 3480 168.8
3281 3481 179.2
3282 3482 193.6
3283 3483 178.4
3284 3484 166.4
3285 3485 184
3286 3486 233.6
3287 3487 188.8
3288 3488 202.4
3289 3489 184
3290 3490 207.2
3291 3491 203.2
3292 3492 192
3293 3493 169.6
3294 3494 208.8
3295 3495 201.6
3296 3496 193.6
3297 3497 176
3298 3498 177.6
3299 3499 212.8
3300 3500 200
3301 3501 164
3302 3502 167.2
3303 3503 170.4
3304 3504 144.8
3305 3505 180
3306 3506 205.6
3307 3507 179.2
3308 3508 175.2
3309 3509 204.8
3310 3510 207.2
3311 3511 201.6
3312 3512 190.4
3313 3513 190.4
3314 3514 210.4
3315 3515 203.2
3316 3516 228.8
3317 3517 210.4
3318 3518 232.8
3319 3519 209.6
3320 3520 201.6
3321 3521 213.6
3322 3522 198.4
3323 3523 172
3324 3524 172.8
3325 3525 206.4
3326 3526 175.2
3327 3527 176
3328 3528 178.4
3329 3529 176.8
3330 3530 166.4
3331 3531 174.4
3332 3532 172
3333 3533 177.6
3334 3534 179.2
3335 3535 188.8
3336 3536 168.8
3337 3537 176
3338 3538 181.6
3339 3539 181.6
3340 3540 187.2
3341 3541 216
3342 3542 180.8
3343 3543 204
3344 3544 190.4
3345 3545 196.8
3346 3546 177.6
3347 3547 156.8
3348 3548 170.4
3349 3549 206.4
3350 3550 212
3351 3551 204.8
3352 3552 175.2
3353 3553 176
3354 3554 180.8
3355 3555 181.6
3356 3556 179.2
3357 3557 192
3358 3558 207.2
3359 3559 192.8
3360 3560 161.6
3361 3561 202.4
3362 3562 174.4
3363 3563 167.2
3364 3564 174.4
3365 3565 167.2
3366 3566 166.4
3367 3567 180.8
3368 3568 140
3369 3569 163.2
3370 3570 141.6
3371 3571 188.8
3372 3572 179.2
3373 3573 178.4
3374 3574 181.6
3375 3575 192
3376 3576 178.4
3377 3577 168
3378 3578 212
3379 3579 200
3380 3580 178.4
3381 3581 172.8
3382 3582 185.6
3383 3583 200.8
3384 3584 183.2
3385 3585 192.8
3386 3586 184
3387 3587 144
3388 3588 180.8
3389 3589 172
3390 3590 232
3391 3591 174.4
3392 3592 163.2
3393 3593 161.6
3394 3594 166.4
3395 3595 195.2
3396 3596 168
3397 3597 140.8
3398 3598 176.8
3399 3599 176
3400 3600 183.2
3401 3601 169.6
3402 3602 168.8
3403 3603 211.2
3404 3604 165.6
3405 3605 201.6
3406 3606 184.8
3407 3607 184
3408 3608 195.2
3409 3609 172.8
3410 3610 176
3411 3611 201.6
3412 3612 211.2
3413 3613 188.8
3414 3614 179.2
3415 3615 183.2
3416 3616 183.2
3417 3617 172
3418 3618 195.2
3419 3619 165.6
3420 3620 137.6
3421 3621 157.6
3422 3622 183.2
3423 3623 208.8
3424 3624 182.4
3425 3625 167.2
3426 3626 180
3427 3627 168
3428 3628 160.8
3429 3629 188.8
3430 3630 173.6
3431 3631 199.2
3432 3632 176.8
3433 3633 196.8
3434 3634 167.2
3435 3635 140.8
3436 3636 176
3437 3637 165.6
3438 3638 169.6
3439 3639 179.2
3440 3640 189.6
3441 3641 196
3442 3642 189.6
3443 3643 151.2
3444 3644 142.4
3445 3645 168.8
3446 3646 169.6
3447 3647 160
3448 3648 158.4
3449 3649 177.6
3450 3650 165.6
3451 3651 160
3452 3652 158.4
3453 3653 184.8
3454 3654 182.4
3455 3655 198.4
3456 3656 161.6
3457 3657 203.2
3458 3658 183.2
3459 3659 161.6
3460 3660 172
3461 3661 159.2
3462 3662 181.6
3463 3663 158.4
3464 3664 173.6
3465 3665 167.2
3466 3666 146.4
3467 3667 158.4
3468 3668 160.8
3469 3669 152
3470 3670 224
3471 3671 163.2
3472 3672 185.6
3473 3673 208.8
3474 3674 157.6
3475 3675 180.8
3476 3676 152
3477 3677 159.2
3478 3678 175.2
3479 3679 184
3480 3680 188.8
3481 3681 190.4
3482 3682 190.4
3483 3683 193.6
3484 3684 196.8
3485 3685 183.2
3486 3686 168
3487 3687 162.4
3488 3688 179.2
3489 3689 199.2
3490 3690 176
3491 3691 185.6
3492 3692 184.8
3493 3693 200.8
3494 3694 184.8
3495 3695 194.4
3496 3696 200.8
3497 3697 205.6
3498 3698 163.2
3499 3699 203.2
3500 3700 202.4
3501 3701 179.2
3502 3702 171.2
3503 3703 182.4
3504 3704 150.4
3505 3705 182.4
3506 3706 177.6
3507 3707 194.4
3508 3708 204.8
3509 3709 168.8
3510 3710 137.6
3511 3711 178.4
3512 3712 176
3513 3713 179.2
3514 3714 188.8
3515 3715 169.6
3516 3716 164.8
3517 3717 159.2
3518 3718 164
3519 3719 180
3520 3720 173.6
3521 3721 197.6
3522 3722 152.8
3523 3723 204
3524 3724 195.2
3525 3725 177.6
3526 3726 175.2
3527 3727 176
3528 3728 184.8
3529 3729 178.4
3530 3730 171.2
3531 3731 169.6
3532 3732 187.2
3533 3733 167.2
3534 3734 186.4
3535 3735 153.6
3536 3736 164.8
3537 3737 180
3538 3738 203.2
3539 3739 184
3540 3740 168.8
3541 3741 178.4
3542 3742 188.8
3543 3743 176
3544 3744 192.8
3545 3745 183.2
3546 3746 145.6
3547 3747 162.4
3548 3748 157.6
3549 3749 157.6
3550 3750 157.6
3551 3751 169.6
3552 3752 155.2
3553 3753 160.8
3554 3754 149.6
3555 3755 145.6
3556 3756 156.8
3557 3757 166.4
3558 3758 157.6
3559 3759 180.8
3560 3760 148
3561 3761 158.4
3562 3762 166.4
3563 3763 176.8
3564 3764 168.8
3565 3765 181.6
3566 3766 156
3567 3767 184
3568 3768 164
3569 3769 164
3570 3770 168
3571 3771 198.4
3572 3772 180
3573 3773 166.4
3574 3774 169.6
3575 3775 159.2
3576 3776 185.6
3577 3777 184
3578 3778 206.4
3579 3779 168
3580 3780 177.6
3581 3781 179.2
3582 3782 168
3583 3783 152.8
3584 3784 172.8
3585 3785 172.8
3586 3786 149.6
3587 3787 166.4
3588 3788 158.4
3589 3789 169.6
3590 3790 177.6
3591 3791 154.4
3592 3792 172.8
3593 3793 159.2
3594 3794 160
3595 3795 154.4
3596 3796 176.8
3597 3797 179.2
3598 3798 168
3599 3799 148.8
3600 3800 136
3601 3801 137.6
3602 3802 157.6
3603 3803 177.6
3604 3804 179.2
3605 3805 164.8
3606 3806 170.4
3607 3807 181.6
3608 3808 170.4
3609 3809 186.4
3610 3810 146.4
3611 3811 187.2
3612 3812 188
3613 3813 159.2
3614 3814 178.4
3615 3815 182.4
3616 3816 187.2
3617 3817 168.8
3618 3818 192.8
3619 3819 196.8
3620 3820 160
3621 3821 159.2
3622 3822 168
3623 3823 168
3624 3824 198.4
3625 3825 202.4
3626 3826 169.6
3627 3827 173.6
3628 3828 179.2
3629 3829 168
3630 3830 176.8
3631 3831 176.8
3632 3832 196
3633 3833 185.6
3634 3834 163.2
3635 3835 161.6
3636 3836 160
3637 3837 154.4
3638 3838 171.2
3639 3839 179.2
3640 3840 176
3641 3841 170.4
3642 3842 144.8
3643 3843 146.4
3644 3844 178.4
3645 3845 173.6
3646 3846 171.2
3647 3847 182.4
3648 3848 175.2
3649 3849 178.4
3650 3850 192
3651 3851 161.6
3652 3852 180.8
3653 3853 169.6
3654 3854 200
3655 3855 196
3656 3856 192
3657 3857 191.2
3658 3858 174.4
3659 3859 175.2
3660 3860 178.4
3661 3861 188
3662 3862 167.2
3663 3863 162.4
3664 3864 172
3665 3865 177.6
3666 3866 206.4
3667 3867 198.4
3668 3868 180.8
3669 3869 186.4
3670 3870 170.4
3671 3871 206.4
3672 3872 152.8
3673 3873 178.4
3674 3874 185.6
3675 3875 158.4
3676 3876 198.4
3677 3877 156.8
3678 3878 152
3679 3879 195.2
3680 3880 180
3681 3881 174.4
3682 3882 197.6
3683 3883 164
3684 3884 160
3685 3885 153.6
3686 3886 173.6
3687 3887 155.2
3688 3888 169.6
3689 3889 159.2
3690 3890 160
3691 3891 164
3692 3892 180
3693 3893 174.4
3694 3894 171.2
3695 3895 176
3696 3896 171.2
3697 3897 163.2
3698 3898 169.6
3699 3899 176.8
3700 3900 184
3701 3901 191.2
3702 3902 167.2
3703 3903 189.6
3704 3904 180
3705 3905 192
3706 3906 156.8
3707 3907 185.6
3708 3908 158.4
3709 3909 157.6
3710 3910 169.6
3711 3911 171.2
3712 3912 178.4
3713 3913 164
3714 3914 166.4
3715 3915 174.4
3716 3916 164
3717 3917 176.8
3718 3918 153.6
3719 3919 156.8
3720 3920 166.4
3721 3921 180
3722 3922 184
3723 3923 131.2
3724 3924 169.6
3725 3925 164
3726 3926 178.4
3727 3927 188
3728 3928 194.4
3729 3929 196.8
3730 3930 171.2
3731 3931 189.6
3732 3932 202.4
3733 3933 196.8
3734 3934 212.8
3735 3935 209.6
3736 3936 196
3737 3937 217.6
3738 3938 179.2
3739 3939 203.2
3740 3940 203.2
3741 3941 190.4
3742 3942 194.4
3743 3943 207.2
3744 3944 211.2
3745 3945 200
3746 3946 204.8
3747 3947 210.4
3748 3948 194.4
3749 3949 226.4
3750 3950 201.6
3751 3951 223.2
3752 3952 179.2
3753 3953 181.6
3754 3954 187.2
3755 3955 193.6
3756 3956 214.4
3757 3957 185.6
3758 3958 188
3759 3959 163.2
3760 3960 183.2
3761 3961 172.8
3762 3962 191.2
3763 3963 194.4
3764 3964 171.2
3765 3965 166.4
3766 3966 205.6
3767 3967 192.8
3768 3968 198.4
3769 3969 200
3770 3970 203.2
3771 3971 211.2
3772 3972 217.6
3773 3973 209.6
3774 3974 211.2
3775 3975 208.8
3776 3976 208.8
3777 3977 178.4
3778 3978 199.2
3779 3979 198.4
3780 3980 192
3781 3981 176.8
3782 3982 178.4
3783 3983 171.2
3784 3984 189.6
3785 3985 168
3786 3986 155.2
3787 3987 163.2
3788 3988 150.4
3789 3989 152
3790 3990 152
3791 3991 180.8
3792 3992 167.2
3793 3993 185.6
3794 3994 182.4
3795 3995 180
3796 3996 186.4
3797 3997 193.6
3798 3998 186.4
3799 3999 184.8
3800 4000 191.2
3801 4001 175.2
3802 4002 200
3803 4003 180
3804 4004 196.8
3805 4005 182.4
3806 4006 184
3807 4007 181.6
3808 4008 184
3809 4009 175.2
3810 4010 192
3811 4011 186.4
3812 4012 200.8
3813 4013 193.6
3814 4014 184.8
3815 4015 174.4
3816 4016 172.8
3817 4017 184.8
3818 4018 180.8
3819 4019 179.2
3820 4020 150.4
3821 4021 179.2
3822 4022 156.8
3823 4023 179.2
3824 4024 167.2
3825 4025 172
3826 4026 181.6
3827 4027 172
3828 4028 153.6
3829 4029 166.4
3830 4030 178.4
3831 4031 184
3832 4032 185.6
3833 4033 169.6
3834 4034 169.6
3835 4035 172
3836 4036 186.4
3837 4037 179.2
3838 4038 185.6
3839 4039 165.6
3840 4040 188
3841 4041 208
3842 4042 172.8
3843 4043 164
3844 4044 144.8
3845 4045 167.2
3846 4046 179.2
3847 4047 176.8
3848 4048 189.6
3849 4049 187.2
3850 4050 190.4
3851 4051 170.4
3852 4052 171.2
3853 4053 177.6
3854 4054 204.8
3855 4055 167.2
3856 4056 174.4
3857 4057 180
3858 4058 161.6
3859 4059 156
3860 4060 168
3861 4061 172.8
3862 4062 172
3863 4063 188
3864 4064 176.8
3865 4065 189.6
3866 4066 181.6
3867 4067 155.2
3868 4068 149.6
3869 4069 198.4
3870 4070 211.2
3871 4071 220
3872 4072 195.2
3873 4073 190.4
3874 4074 180
3875 4075 208
3876 4076 187.2
3877 4077 186.4
3878 4078 182.4
3879 4079 160.8
3880 4080 153.6
3881 4081 184
3882 4082 162.4
3883 4083 185.6
3884 4084 201.6
3885 4085 184.8
3886 4086 192.8
3887 4087 184.8
3888 4088 186.4
3889 4089 210.4
3890 4090 202.4
3891 4091 171.2
3892 4092 158.4
3893 4093 180
3894 4094 168.8
3895 4095 200
3896 4096 177.6
3897 4097 168.8
3898 4098 172.8
3899 4099 180.8
3900 4100 210.4
3901 4101 170.4
3902 4102 202.4
3903 4103 192
3904 4104 183.2
3905 4105 192.8
3906 4106 205.6
3907 4107 191.2
3908 4108 178.4
3909 4109 185.6
3910 4110 166.4
3911 4111 174.4
3912 4112 181.6
3913 4113 183.2
3914 4114 210.4
3915 4115 183.2
3916 4116 168.8
3917 4117 160
3918 4118 193.6
3919 4119 179.2
3920 4120 180.8
3921 4121 178.4
3922 4122 179.2
3923 4123 187.2
3924 4124 184
3925 4125 200.8
3926 4126 205.6
3927 4127 188
3928 4128 200
3929 4129 197.6
3930 4130 192
3931 4131 171.2
3932 4132 177.6
3933 4133 169.6
3934 4134 194.4
3935 4135 188.8
3936 4136 207.2
3937 4137 146.4
3938 4138 187.2
3939 4139 192.8
3940 4140 168
3941 4141 173.6
3942 4142 154.4
3943 4143 164
3944 4144 162.4
3945 4145 178.4
3946 4146 157.6
3947 4147 168
3948 4148 181.6
3949 4149 148.8
3950 4150 166.4
3951 4151 167.2
3952 4152 192
3953 4153 194.4
3954 4154 174.4
3955 4155 192.8
3956 4156 216
3957 4157 184
3958 4158 208.8
3959 4159 176
3960 4160 180
3961 4161 177.6
3962 4162 180
3963 4163 206.4
3964 4164 194.4
3965 4165 200
3966 4166 178.4
3967 4167 192
3968 4168 191.2
3969 4169 196
3970 4170 177.6
3971 4171 179.2
3972 4172 179.2
3973 4173 184.8
3974 4174 200
3975 4175 187.2
3976 4176 179.2
3977 4177 172
3978 4178 166.4
3979 4179 158.4
3980 4180 188.8
3981 4181 191.2
3982 4182 160.8
3983 4183 168.8
3984 4184 176.8
3985 4185 160.8
3986 4186 197.6
3987 4187 200.8
3988 4188 193.6
3989 4189 178.4
3990 4190 171.2
3991 4191 192
3992 4192 175.2
3993 4193 173.6
3994 4194 177.6
3995 4195 172.8
3996 4196 176.8
3997 4197 196.8
3998 4198 179.2
3999 4199 183.2
4000 4200 199.2
4001 4201 198.4
4002 4202 174.4
4003 4203 156
4004 4204 156
4005 4205 153.6
4006 4206 177.6
4007 4207 184
4008 4208 158.4
4009 4209 183.2
4010 4210 195.2
4011 4211 186.4
4012 4212 195.2
4013 4213 190.4
4014 4214 220
4015 4215 177.6
4016 4216 168
4017 4217 168.8
4018 4218 156.8
4019 4219 180
4020 4220 169.6
4021 4221 163.2
4022 4222 182.4
4023 4223 188
4024 4224 149.6
4025 4225 194.4
4026 4226 161.6
4027 4227 199.2
4028 4228 180.8
4029 4229 171.2
4030 4230 179.2
4031 4231 171.2
4032 4232 196
4033 4233 181.6
4034 4234 186.4
4035 4235 182.4
4036 4236 197.6
4037 4237 181.6
4038 4238 191.2
4039 4239 183.2
4040 4240 178.4
4041 4241 180
4042 4242 193.6
4043 4243 180
4044 4244 188
4045 4245 211.2
4046 4246 200.8
4047 4247 185.6
4048 4248 197.6
4049 4249 219.2
4050 4250 187.2
4051 4251 204
4052 4252 204
4053 4253 208.8
4054 4254 201.6
4055 4255 201.6
4056 4256 204.8
4057 4257 191.2
4058 4258 207.2
4059 4259 204.8
4060 4260 232
4061 4261 204
4062 4262 202.4
4063 4263 203.2
4064 4264 200
4065 4265 212
4066 4266 216
4067 4267 234.4
4068 4268 215.2
4069 4269 214.4
4070 4270 222.4
4071 4271 205.6
4072 4272 214.4
4073 4273 212.8
4074 4274 186.4
4075 4275 173.6
4076 4276 199.2
4077 4277 188
4078 4278 175.2
4079 4279 196.8
4080 4280 192.8
4081 4281 192.8
4082 4282 193.6
4083 4283 184
4084 4284 183.2
4085 4285 184.8
4086 4286 212.8
4087 4287 179.2
4088 4288 204
4089 4289 217.6
4090 4290 216.8
4091 4291 199.2
4092 4292 220
4093 4293 214.4
4094 4294 184.8
4095 4295 203.2
4096 4296 191.2
4097 4297 196
4098 4298 197.6
4099 4299 191.2
4100 4300 183.2
4101 4301 216
4102 4302 204.8
4103 4303 166.4
4104 4304 187.2
4105 4305 226.4
4106 4306 214.4
4107 4307 195.2
4108 4308 220
4109 4309 196.8
4110 4310 192
4111 4311 190.4
4112 4312 181.6
4113 4313 180
4114 4314 192
4115 4315 168
4116 4316 161.6
4117 4317 181.6
4118 4318 181.6
4119 4319 180
4120 4320 184
4121 4321 166.4
4122 4322 196.8
4123 4323 198.4
4124 4324 183.2
4125 4325 182.4
4126 4326 186.4
4127 4327 176.8
4128 4328 196.8
4129 4329 180.8
4130 4330 188.8
4131 4331 179.2
4132 4332 181.6
4133 4333 189.6
4134 4334 168
4135 4335 160.8
4136 4336 177.6
4137 4337 170.4
4138 4338 175.2
4139 4339 183.2
4140 4340 169.6
4141 4341 184
4142 4342 169.6
4143 4343 192
4144 4344 194.4
4145 4345 224
4146 4346 196
4147 4347 154.4
4148 4348 188.8
4149 4349 172.8
4150 4350 197.6
4151 4351 179.2
4152 4352 192.8
4153 4353 201.6
4154 4354 213.6
4155 4355 209.6
4156 4356 220
4157 4357 196.8
4158 4358 181.6
4159 4359 197.6
4160 4360 220
4161 4361 188.8
4162 4362 192.8
4163 4363 208
4164 4364 212.8
4165 4365 196.8
4166 4366 192.8
4167 4367 172
4168 4368 172.8
4169 4369 176
4170 4370 198.4
4171 4371 200.8
4172 4372 159.2
4173 4373 200
4174 4374 221.6
4175 4375 200.8
4176 4376 200
4177 4377 196
4178 4378 174.4
4179 4379 187.2
4180 4380 177.6
4181 4381 178.4
4182 4382 202.4
4183 4383 180
4184 4384 188
4185 4385 204
4186 4386 192
4187 4387 220.8
4188 4388 191.2
4189 4389 192
4190 4390 167.2
4191 4391 166.4
4192 4392 190.4
4193 4393 169.6
4194 4394 171.2
4195 4395 196
4196 4396 180.8
4197 4397 195.2
4198 4398 184.8
4199 4399 146.4
4200 4400 172
4201 4401 200.8
4202 4402 176
4203 4403 192
4204 4404 156.8
4205 4405 175.2
4206 4406 177.6
4207 4407 134.4
4208 4408 177.6
4209 4409 191.2
4210 4410 189.6
4211 4411 212
4212 4412 194.4
4213 4413 186.4
4214 4414 164
4215 4415 181.6
4216 4416 184
4217 4417 184
4218 4418 170.4
4219 4419 176
4220 4420 168.8
4221 4421 183.2
4222 4422 165.6
4223 4423 196
4224 4424 175.2
4225 4425 205.6
4226 4426 194.4
4227 4427 172
4228 4428 186.4
4229 4429 189.6
4230 4430 181.6
4231 4431 200.8
4232 4432 199.2
4233 4433 192.8
4234 4434 186.4
4235 4435 223.2
4236 4436 203.2
4237 4437 191.2
4238 4438 194.4
4239 4439 197.6
4240 4440 186.4
4241 4441 190.4
4242 4442 186.4
4243 4443 177.6
4244 4444 199.2
4245 4445 204
4246 4446 196.8
4247 4447 179.2
4248 4448 190.4
4249 4449 187.2
4250 4450 180
4251 4451 188
4252 4452 177.6
4253 4453 212
4254 4454 216
4255 4455 200.8
4256 4456 197.6
4257 4457 202.4
4258 4458 189.6
4259 4459 161.6
4260 4460 168
4261 4461 188
4262 4462 196.8
4263 4463 216.8
4264 4464 183.2
4265 4465 202.4
4266 4466 192
4267 4467 188
4268 4468 182.4
4269 4469 188.8
4270 4470 192
4271 4471 190.4
4272 4472 200.8
4273 4473 195.2
4274 4474 220
4275 4475 177.6
4276 4476 192
4277 4477 202.4
4278 4478 198.4
4279 4479 182.4
4280 4480 201.6
4281 4481 221.6
4282 4482 216
4283 4483 195.2
4284 4484 203.2
4285 4485 198.4
4286 4486 197.6
4287 4487 212
4288 4488 221.6
4289 4489 210.4
4290 4490 224.8
4291 4491 216.8
4292 4492 219.2
4293 4493 203.2
4294 4494 190.4
4295 4495 194.4
4296 4496 193.6
4297 4497 185.6
4298 4498 154.4
4299 4499 164
4300 4500 220.8
4301 4501 184.8
4302 4502 169.6
4303 4503 193.6
4304 4504 213.6
4305 4505 187.2
4306 4506 205.6
4307 4507 180
4308 4508 201.6
4309 4509 188
4310 4510 179.2
4311 4511 193.6
4312 4512 181.6
4313 4513 200
4314 4514 186.4
4315 4515 188.8
4316 4516 200.8
4317 4517 174.4
4318 4518 166.4
4319 4519 175.2
4320 4520 168.8
4321 4521 180
4322 4522 182.4
4323 4523 182.4
4324 4524 198.4
4325 4525 188.8
4326 4526 186.4
4327 4527 201.6
4328 4528 161.6
4329 4529 204
4330 4530 216
4331 4531 148.8
4332 4532 171.2
4333 4533 194.4
4334 4534 196.8
4335 4535 190.4
4336 4536 170.4
4337 4537 176
4338 4538 180.8
4339 4539 187.2
4340 4540 204.8
4341 4541 200.8
4342 4542 200
4343 4543 197.6
4344 4544 216
4345 4545 203.2
4346 4546 198.4
4347 4547 218.4
4348 4548 207.2
4349 4549 224.8
4350 4550 212.8
4351 4551 217.6
4352 4552 203.2
4353 4553 198.4
4354 4554 200
4355 4555 206.4
4356 4556 203.2
4357 4557 204.8
4358 4558 199.2
4359 4559 195.2
4360 4560 195.2
4361 4561 209.6
4362 4562 195.2
4363 4563 182.4
4364 4564 222.4
4365 4565 208.8
4366 4566 223.2
4367 4567 210.4
4368 4568 202.4
4369 4569 220
4370 4570 236
4371 4571 234.4
4372 4572 218.4
4373 4573 209.6
4374 4574 220.8
4375 4575 221.6
4376 4576 217.6
4377 4577 232
4378 4578 228
4379 4579 219.2
4380 4580 224.8
4381 4581 215.2
4382 4582 230.4
4383 4583 216
4384 4584 247.2
4385 4585 193.6
4386 4586 216
4387 4587 237.6
4388 4588 226.4
4389 4589 206.4
4390 4590 245.6
4391 4591 203.2
4392 4592 240.8
4393 4593 236
4394 4594 221.6
4395 4595 213.6
4396 4596 236
4397 4597 235.2
4398 4598 224.8
4399 4599 232
4400 4600 212.8
4401 4601 207.2
4402 4602 216.8
4403 4603 192.8
4404 4604 209.6
4405 4605 200
4406 4606 200
4407 4607 217.6
4408 4608 224.8
4409 4609 198.4
4410 4610 230.4
4411 4611 210.4
4412 4612 208
4413 4613 199.2
4414 4614 245.6
4415 4615 233.6
4416 4616 219.2
4417 4617 234.4
4418 4618 250.4
4419 4619 226.4
4420 4620 224.8
4421 4621 220.8
4422 4622 230.4
4423 4623 247.2
4424 4624 191.2
4425 4625 219.2
4426 4626 200
4427 4627 190.4
4428 4628 240.8
4429 4629 241.6
4430 4630 200
4431 4631 194.4
4432 4632 226.4
4433 4633 184.8
4434 4634 213.6
4435 4635 204.8
4436 4636 195.2
4437 4637 201.6
4438 4638 228
4439 4639 228.8
4440 4640 225.6
4441 4641 197.6
4442 4642 233.6
4443 4643 227.2
4444 4644 210.4
4445 4645 238.4
4446 4646 224
4447 4647 236
4448 4648 220
4449 4649 214.4
4450 4650 249.6
4451 4651 240
4452 4652 246.4
4453 4653 244.8
4454 4654 220.8
4455 4655 236.8
4456 4656 237.6
4457 4657 252.8
4458 4658 227.2
4459 4659 241.6
4460 4660 204
4461 4661 203.2
4462 4662 227.2
4463 4663 201.6
4464 4664 228.8
4465 4665 221.6
4466 4666 236
4467 4667 237.6
4468 4668 224
4469 4669 227.2
4470 4670 217.6
4471 4671 227.2
4472 4672 232.8
4473 4673 209.6
4474 4674 221.6
4475 4675 227.2
4476 4676 234.4
4477 4677 203.2
4478 4678 210.4
4479 4679 225.6
4480 4680 243.2
4481 4681 230.4
4482 4682 227.2
4483 4683 209.6
4484 4684 212.8
4485 4685 225.6
4486 4686 219.2
4487 4687 222.4
4488 4688 196.8
4489 4689 228.8
4490 4690 208
4491 4691 200.8
4492 4692 208
4493 4693 212
4494 4694 206.4
4495 4695 208
4496 4696 212
4497 4697 189.6
4498 4698 216
4499 4699 188
4500 4700 221.6
4501 4701 196
4502 4702 200
4503 4703 211.2
4504 4704 220
4505 4705 229.6
4506 4706 224
4507 4707 212
4508 4708 200
4509 4709 203.2
4510 4710 204.8
4511 4711 186.4
4512 4712 190.4
4513 4713 210.4
4514 4714 239.2
4515 4715 220.8
4516 4716 218.4
4517 4717 208
4518 4718 208.8
4519 4719 199.2
4520 4720 213.6
4521 4721 224.8
4522 4722 225.6
4523 4723 220.8
4524 4724 224
4525 4725 186.4
4526 4726 179.2
4527 4727 203.2
4528 4728 192.8
4529 4729 210.4
4530 4730 184.8
4531 4731 192.8
4532 4732 190.4
4533 4733 186.4
4534 4734 184
4535 4735 189.6
4536 4736 204
4537 4737 217.6
4538 4738 212
4539 4739 196
4540 4740 188
4541 4741 202.4
4542 4742 202.4
4543 4743 187.2
4544 4744 175.2
4545 4745 203.2
4546 4746 189.6
4547 4747 216.8
4548 4748 204.8
4549 4749 177.6
4550 4750 199.2
4551 4751 195.2
4552 4752 185.6
4553 4753 181.6
4554 4754 176
4555 4755 188.8
4556 4756 205.6
4557 4757 208.8
4558 4758 209.6
4559 4759 192
4560 4760 208.8
4561 4761 172
4562 4762 182.4
4563 4763 197.6
4564 4764 207.2
4565 4765 240
4566 4766 199.2
4567 4767 212.8
4568 4768 186.4
4569 4769 185.6
4570 4770 184
4571 4771 164
4572 4772 169.6
4573 4773 158.4
4574 4774 173.6
4575 4775 192.8
4576 4776 212.8
4577 4777 224.8
4578 4778 201.6
4579 4779 216
4580 4780 212
4581 4781 228.8
4582 4782 207.2
4583 4783 223.2
4584 4784 207.2
4585 4785 209.6
4586 4786 201.6
4587 4787 199.2
4588 4788 202.4
4589 4789 204
4590 4790 216
4591 4791 181.6
4592 4792 197.6
4593 4793 196
4594 4794 195.2
4595 4795 206.4
4596 4796 195.2
4597 4797 188
4598 4798 204
4599 4799 206.4
4600 4800 194.4
4601 4801 232.8
4602 4802 207.2
4603 4803 205.6
4604 4804 224.8
4605 4805 210.4
4606 4806 229.6
4607 4807 225.6
4608 4808 221.6
4609 4809 196
4610 4810 192
4611 4811 225.6
4612 4812 215.2
4613 4813 190.4
4614 4814 200
4615 4815 230.4
4616 4816 218.4
4617 4817 184
4618 4818 194.4
4619 4819 227.2
4620 4820 187.2
4621 4821 221.6
4622 4822 204
4623 4823 213.6
4624 4824 218.4
4625 4825 203.2
4626 4826 223.2
4627 4827 199.2
4628 4828 190.4
4629 4829 204
4630 4830 214.4
4631 4831 210.4
4632 4832 207.2
4633 4833 194.4
4634 4834 216.8
4635 4835 188
4636 4836 188.8
4637 4837 198.4
4638 4838 217.6
4639 4839 184
4640 4840 200
4641 4841 199.2
4642 4842 213.6
4643 4843 198.4
4644 4844 195.2
4645 4845 214.4
4646 4846 199.2
4647 4847 216.8
4648 4848 226.4
4649 4849 208
4650 4850 206.4
4651 4851 199.2
4652 4852 207.2
4653 4853 209.6
4654 4854 209.6
4655 4855 213.6
4656 4856 225.6
4657 4857 204.8
4658 4858 198.4
4659 4859 185.6
4660 4860 226.4
4661 4861 239.2
4662 4862 218.4
4663 4863 201.6
4664 4864 224.8
4665 4865 232
4666 4866 228.8
4667 4867 190.4
4668 4868 216.8
4669 4869 198.4
4670 4870 239.2
4671 4871 226.4
4672 4872 237.6
4673 4873 220
4674 4874 207.2
4675 4875 211.2
4676 4876 248.8
4677 4877 226.4
4678 4878 242.4
4679 4879 224
4680 4880 207.2
4681 4881 185.6
4682 4882 209.6
4683 4883 219.2
4684 4884 236.8
4685 4885 195.2
4686 4886 180
4687 4887 207.2
4688 4888 215.2
4689 4889 224
4690 4890 209.6
4691 4891 184
4692 4892 192
4693 4893 215.2
4694 4894 192.8
4695 4895 194.4
4696 4896 241.6
4697 4897 229.6
4698 4898 219.2
4699 4899 228
4700 4900 232
4701 4901 222.4
4702 4902 216
4703 4903 238.4
4704 4904 183.2
4705 4905 198.4
4706 4906 236
4707 4907 209.6
4708 4908 181.6
4709 4909 208.8
4710 4910 214.4
4711 4911 205.6
4712 4912 200
4713 4913 194.4
4714 4914 229.6
4715 4915 215.2
4716 4916 232
4717 4917 211.2
4718 4918 232.8
4719 4919 201.6
4720 4920 228
4721 4921 190.4
4722 4922 180.8
4723 4923 207.2
4724 4924 240.8
4725 4925 199.2
4726 4926 203.2
4727 4927 213.6
4728 4928 203.2
4729 4929 196.8
4730 4930 219.2
4731 4931 207.2
4732 4932 200
4733 4933 214.4
4734 4934 205.6
4735 4935 196
4736 4936 225.6
4737 4937 204
4738 4938 210.4
4739 4939 188
4740 4940 197.6
4741 4941 208.8
4742 4942 240
4743 4943 193.6
4744 4944 196.8
4745 4945 215.2
4746 4946 188.8
4747 4947 214.4
4748 4948 186.4
4749 4949 224
4750 4950 210.4
4751 4951 204.8
4752 4952 224
4753 4953 204.8
4754 4954 204.8
4755 4955 222.4
4756 4956 245.6
4757 4957 206.4
4758 4958 215.2
4759 4959 223.2
4760 4960 218.4
4761 4961 224
4762 4962 190.4
4763 4963 216.8
4764 4964 226.4
4765 4965 219.2
4766 4966 215.2
4767 4967 204.8
4768 4968 217.6
4769 4969 228
4770 4970 200.8
4771 4971 207.2
4772 4972 215.2
4773 4973 204
4774 4974 204.8
4775 4975 222.4
4776 4976 231.2
4777 4977 221.6
4778 4978 216.8
4779 4979 205.6
4780 4980 201.6
4781 4981 209.6
4782 4982 225.6
4783 4983 194.4
4784 4984 171.2
4785 4985 207.2
4786 4986 191.2
4787 4987 204
4788 4988 191.2
4789 4989 218.4
4790 4990 200.8
4791 4991 227.2
4792 4992 200.8
4793 4993 209.6
4794 4994 196.8
4795 4995 216.8
4796 4996 210.4
4797 4997 207.2
4798 4998 197.6
4799 4999 212.8
4800 5000 219.2
4801 5001 212
4802 5002 208.8
4803 5003 206.4
4804 5004 176.8
4805 5005 222.4
4806 5006 211.2
4807 5007 238.4
4808 5008 222.4
4809 5009 222.4
4810 5010 200.8
4811 5011 217.6
4812 5012 193.6
4813 5013 188
4814 5014 195.2
4815 5015 185.6
4816 5016 209.6
4817 5017 196
4818 5018 208
4819 5019 202.4
4820 5020 232.8
4821 5021 203.2
4822 5022 216.8
4823 5023 192
4824 5024 223.2
4825 5025 216
4826 5026 227.2
4827 5027 218.4
4828 5028 223.2
4829 5029 224
4830 5030 254.4
4831 5031 244
4832 5032 221.6
4833 5033 225.6
4834 5034 208.8
4835 5035 228
4836 5036 212.8
4837 5037 216
4838 5038 200.8
4839 5039 216
4840 5040 231.2
4841 5041 240.8
4842 5042 222.4
4843 5043 240.8
4844 5044 216.8
4845 5045 213.6
4846 5046 220
4847 5047 217.6
4848 5048 216
4849 5049 202.4
4850 5050 196
4851 5051 215.2
4852 5052 248
4853 5053 210.4
4854 5054 203.2
4855 5055 224
4856 5056 240
4857 5057 208.8
4858 5058 202.4
4859 5059 209.6
4860 5060 198.4
4861 5061 224.8
4862 5062 199.2
4863 5063 201.6
4864 5064 196.8
4865 5065 210.4
4866 5066 246.4
4867 5067 242.4
4868 5068 188.8
4869 5069 191.2
4870 5070 200.8
4871 5071 240.8
4872 5072 223.2
4873 5073 236.8
4874 5074 218.4
4875 5075 201.6
4876 5076 217.6
4877 5077 218.4
4878 5078 190.4
4879 5079 212.8
4880 5080 220
4881 5081 200
4882 5082 185.6
4883 5083 222.4
4884 5084 219.2
4885 5085 221.6
4886 5086 251.2
4887 5087 217.6
4888 5088 247.2
4889 5089 230.4
4890 5090 230.4
4891 5091 232.8
4892 5092 249.6
4893 5093 236.8
4894 5094 213.6
4895 5095 213.6
4896 5096 212
4897 5097 216
4898 5098 216.8
4899 5099 192
4900 5100 236
4901 5101 221.6
4902 5102 219.2
4903 5103 206.4
4904 5104 215.2
4905 5105 212.8
4906 5106 196
4907 5107 201.6
4908 5108 207.2
4909 5109 202.4
4910 5110 191.2
4911 5111 216
4912 5112 236.8
4913 5113 217.6
4914 5114 224
4915 5115 208.8
4916 5116 210.4
4917 5117 182.4
4918 5118 194.4
4919 5119 220.8
4920 5120 217.6
4921 5121 202.4
4922 5122 214.4
4923 5123 216.8
4924 5124 215.2
4925 5125 187.2
4926 5126 196
4927 5127 209.6
4928 5128 207.2
4929 5129 200
4930 5130 184.8
4931 5131 166.4
4932 5132 216.8
4933 5133 210.4
4934 5134 218.4
4935 5135 206.4
4936 5136 206.4
4937 5137 228
4938 5138 204.8
4939 5139 201.6
4940 5140 204.8
4941 5141 240
4942 5142 210.4
4943 5143 208
4944 5144 201.6
4945 5145 236
4946 5146 216.8
4947 5147 191.2
4948 5148 206.4
4949 5149 201.6
4950 5150 215.2
4951 5151 213.6
4952 5152 196.8
4953 5153 228.8
4954 5154 225.6
4955 5155 220
4956 5156 239.2
4957 5157 221.6
4958 5158 220
4959 5159 216
4960 5160 190.4
4961 5161 202.4
4962 5162 200
4963 5163 215.2
4964 5164 191.2
4965 5165 208.8
4966 5166 228
4967 5167 221.6
4968 5168 211.2
4969 5169 200.8
4970 5170 219.2
4971 5171 192
4972 5172 200.8
4973 5173 192.8
4974 5174 184.8
4975 5175 198.4
4976 5176 200
4977 5177 212
4978 5178 204.8
4979 5179 252.8
4980 5180 217.6
4981 5181 188
4982 5182 212.8
4983 5183 222.4
4984 5184 224.8
4985 5185 218.4
4986 5186 228
4987 5187 191.2
4988 5188 195.2
4989 5189 211.2
4990 5190 216
4991 5191 220
4992 5192 212.8
4993 5193 205.6
4994 5194 202.4
4995 5195 214.4
4996 5196 233.6
4997 5197 212.8
4998 5198 201.6
4999 5199 205.6
5000 5200 236
5001 5201 213.6
5002 5202 224
5003 5203 202.4
5004 5204 212
5005 5205 230.4
5006 5206 224
5007 5207 221.6
5008 5208 233.6
5009 5209 228.8
5010 5210 220
5011 5211 193.6
5012 5212 221.6
5013 5213 223.2
5014 5214 240
5015 5215 216
5016 5216 223.2
5017 5217 218.4
5018 5218 228
5019 5219 219.2
5020 5220 215.2
5021 5221 218.4
5022 5222 212.8
5023 5223 212
5024 5224 225.6
5025 5225 216
5026 5226 213.6
5027 5227 202.4
5028 5228 218.4
5029 5229 202.4
5030 5230 195.2
5031 5231 199.2
5032 5232 214.4
5033 5233 228
5034 5234 232.8
5035 5235 221.6
5036 5236 225.6
5037 5237 216
5038 5238 214.4
5039 5239 217.6
5040 5240 224
5041 5241 236
5042 5242 222.4
5043 5243 225.6
5044 5244 247.2
5045 5245 196.8
5046 5246 236
5047 5247 234.4
5048 5248 237.6
5049 5249 200
5050 5250 213.6
5051 5251 226.4
5052 5252 225.6
5053 5253 242.4
5054 5254 198.4
5055 5255 222.4
5056 5256 218.4
5057 5257 219.2
5058 5258 231.2
5059 5259 226.4
5060 5260 213.6
5061 5261 213.6
5062 5262 179.2
5063 5263 186.4
5064 5264 191.2
5065 5265 205.6
5066 5266 193.6
5067 5267 196
5068 5268 207.2
5069 5269 221.6
5070 5270 205.6
5071 5271 200.8
5072 5272 209.6
5073 5273 208.8
5074 5274 219.2
5075 5275 190.4
5076 5276 204.8
5077 5277 211.2
5078 5278 230.4
5079 5279 203.2
5080 5280 206.4
5081 5281 208.8
5082 5282 214.4
5083 5283 222.4
5084 5284 213.6
5085 5285 200
5086 5286 207.2
5087 5287 204
5088 5288 220.8
5089 5289 221.6
5090 5290 207.2
5091 5291 267
5092 5292 226
5093 5293 226
5094 5294 276
5095 5295 266
5096 5296 250
5097 5297 242
5098 5298 248
5099 5299 255
5100 5300 252
5101 5301 218
5102 5302 230
5103 5303 237
5104 5304 233
5105 5305 227
5106 5306 240
5107 5307 255
5108 5308 245
5109 5309 221
5110 5310 236
5111 5311 221
5112 5312 218
5113 5313 237
5114 5314 219
5115 5315 250
5116 5316 234
5117 5317 248
5118 5318 242
5119 5319 227
5120 5320 213
5121 5321 228
5122 5322 210
5123 5323 222
5124 5324 223
5125 5325 228
5126 5326 228
5127 5327 248
5128 5328 223
5129 5329 262
5130 5330 244
5131 5331 217
5132 5332 206
5133 5333 220
5134 5334 258
5135 5335 230
5136 5336 237
5137 5337 237
5138 5338 205
5139 5339 198
5140 5340 215
5141 5341 209
5142 5342 201
5143 5343 231
5144 5344 268
5145 5345 229
5146 5346 238
5147 5347 228
5148 5348 232
5149 5349 215
5150 5350 213
5151 5351 212
5152 5352 217
5153 5353 234
5154 5354 234
5155 5355 252
5156 5356 219
5157 5357 243
5158 5358 240
5159 5359 236
5160 5360 251
5161 5361 220
5162 5362 248
5163 5363 262
5164 5364 200
5165 5365 234
5166 5366 253
5167 5367 244
5168 5368 244
5169 5369 218
5170 5370 264
5171 5371 234
5172 5372 254
5173 5373 275
5174 5374 233
5175 5375 266
5176 5376 221
5177 5377 237
5178 5378 238
5179 5379 204
5180 5380 219
5181 5381 229
5182 5382 232
5183 5383 205
5184 5384 202
5185 5385 208
5186 5386 214
5187 5387 231
5188 5388 230
5189 5389 203
5190 5390 237
5191 5391 237
5192 5392 257
5193 5393 265
5194 5394 236
5195 5395 229
5196 5396 195
5197 5397 264
5198 5398 287
5199 5399 212
5200 5400 285
5201 5401 247
5202 5402 206
5203 5403 257
5204 5404 250
5205 5405 232
5206 5406 271
5207 5407 253
5208 5408 248
5209 5409 250
5210 5410 257
5211 5411 245
5212 5412 249
5213 5413 252
5214 5414 265
5215 5415 222
5216 5416 256
5217 5417 229
5218 5418 230
5219 5419 231
5220 5420 245
5221 5421 262
5222 5422 240
5223 5423 265
5224 5424 274
5225 5425 280
5226 5426 270
5227 5427 271
5228 5428 248
5229 5429 270
5230 5430 255
5231 5431 223
5232 5432 242
5233 5433 257
5234 5434 260
5235 5435 253
5236 5436 254
5237 5437 252
5238 5438 235
5239 5439 262
5240 5440 259
5241 5441 247
5242 5442 253
5243 5443 272
5244 5444 268
5245 5445 259
5246 5446 258
5247 5447 216
5248 5448 233
5249 5449 222
5250 5450 238
5251 5451 220
5252 5452 214
5253 5453 232
5254 5454 240
5255 5455 249
5256 5456 234
5257 5457 243
5258 5458 264
5259 5459 244
5260 5460 236
5261 5461 272
5262 5462 259
5263 5463 249
5264 5464 281
5265 5465 225
5266 5466 210
5267 5467 242
5268 5468 275
5269 5469 267
5270 5470 231
5271 5471 241
5272 5472 226
5273 5473 188
5274 5474 186
5275 5475 214
5276 5476 235
5277 5477 231
5278 5478 234
5279 5479 222
5280 5480 235
5281 5481 221
5282 5482 231
5283 5483 197
5284 5484 279
5285 5485 225
5286 5486 223
5287 5487 233
5288 5488 237
5289 5489 225
5290 5490 223
5291 5491 255
5292 5492 211
5293 5493 210
5294 5494 234
5295 5495 220
5296 5496 222
5297 5497 221
5298 5498 243
5299 5499 189
5300 5500 207
5301 5501 192
5302 5502 241
5303 5503 207
5304 5504 204
5305 5505 211
5306 5506 203
5307 5507 245
5308 5508 223
5309 5509 216
5310 5510 208
5311 5511 200
5312 5512 196
5313 5513 206
5314 5514 196
5315 5515 199
5316 5516 218
5317 5517 217
5318 5518 229
5319 5519 224
5320 5520 227
5321 5521 228
5322 5522 222
5323 5523 229
5324 5524 221
5325 5525 216
5326 5526 256
5327 5527 235
5328 5528 233
5329 5529 209
5330 5530 233
5331 5531 246
5332 5532 200
5333 5533 200
5334 5534 205
5335 5535 217
5336 5536 209
5337 5537 255
5338 5538 247
5339 5539 202
5340 5540 191
5341 5541 226
5342 5542 234
5343 5543 233
5344 5544 227
5345 5545 211
5346 5546 213
5347 5547 205
5348 5548 250
5349 5549 246
5350 5550 255
5351 5551 206
5352 5552 227
5353 5553 218
5354 5554 216
5355 5555 212
5356 5556 222
5357 5557 213
5358 5558 209
5359 5559 231
5360 5560 238
5361 5561 226
5362 5562 257
5363 5563 213
5364 5564 181
5365 5565 225
5366 5566 204
5367 5567 219
5368 5568 223
5369 5569 247
5370 5570 234
5371 5571 281
5372 5572 238
5373 5573 265
5374 5574 289
5375 5575 243
5376 5576 255
5377 5577 220
5378 5578 232
5379 5579 232
5380 5580 254
5381 5581 239
5382 5582 235
5383 5583 265
5384 5584 255
5385 5585 255
5386 5586 250
5387 5587 257
5388 5588 248
5389 5589 226
5390 5590 225
5391 5591 243
5392 5592 222
5393 5593 243
5394 5594 198
5395 5595 223
5396 5596 249
5397 5597 213
5398 5598 214
5399 5599 251
5400 5600 236
5401 5601 247
5402 5602 248
5403 5603 235
5404 5604 240
5405 5605 238
5406 5606 212
5407 5607 235
5408 5608 214
5409 5609 189
5410 5610 218
5411 5611 197
5412 5612 201
5413 5613 216
5414 5614 210
5415 5615 221
5416 5616 228
5417 5617 243
5418 5618 213
5419 5619 202
5420 5620 220
5421 5621 217
5422 5622 218
5423 5623 220
5424 5624 208
5425 5625 224
5426 5626 240
5427 5627 211
5428 5628 177
5429 5629 207
5430 5630 214
5431 5631 222
5432 5632 177
5433 5633 211
5434 5634 212
5435 5635 240
5436 5636 261
5437 5637 222
5438 5638 226
5439 5639 232
5440 5640 308
5441 5641 262
5442 5642 303
5443 5643 288
5444 5644 243
5445 5645 267
5446 5646 285
5447 5647 288
5448 5648 289
5449 5649 270
5450 5650 268
5451 5651 272
5452 5652 268
5453 5653 266
5454 5654 250
5455 5655 247
5456 5656 273
5457 5657 286
5458 5658 267
5459 5659 288
5460 5660 285
5461 5661 268
5462 5662 265
5463 5663 294
5464 5664 258
5465 5665 272
5466 5666 255
5467 5667 286
5468 5668 250
5469 5669 270
5470 5670 258
5471 5671 296
5472 5672 271
5473 5673 292
5474 5674 285
5475 5675 271
5476 5676 256
5477 5677 283
5478 5678 244
5479 5679 258
5480 5680 222
5481 5681 254
5482 5682 272
5483 5683 299
5484 5684 261
5485 5685 242
5486 5686 248
5487 5687 244
5488 5688 247
5489 5689 239
5490 5690 260
5491 5691 250
5492 5692 254
5493 5693 285
5494 5694 289
5495 5695 253
5496 5696 292
5497 5697 282
5498 5698 315
5499 5699 281
5500 5700 299
5501 5701 278
5502 5702 323
5503 5703 310
5504 5704 269
5505 5705 287
5506 5706 288
5507 5707 299
5508 5708 302
5509 5709 256
5510 5710 252
5511 5711 221
5512 5712 242
5513 5713 268
5514 5714 213
5515 5715 279
5516 5716 244
5517 5717 236
5518 5718 241
5519 5719 300
5520 5720 262
5521 5721 282
5522 5722 248
5523 5723 258
5524 5724 297
5525 5725 243
5526 5726 306
5527 5727 288
5528 5728 262
5529 5729 257
5530 5730 294
5531 5731 292
5532 5732 272
5533 5733 252
5534 5734 267
5535 5735 264
5536 5736 283
5537 5737 274
5538 5738 274
5539 5739 309
5540 5740 300
5541 5741 235
5542 5742 281
5543 5743 275
5544 5744 287
5545 5745 287
5546 5746 295
5547 5747 264
5548 5748 278
5549 5749 277
5550 5750 286
5551 5751 263
5552 5752 277
5553 5753 292
5554 5754 289
5555 5755 292
5556 5756 239
5557 5757 285
5558 5758 258
5559 5759 302
5560 5760 280
5561 5761 292
5562 5762 281
5563 5763 297
5564 5764 296
5565 5765 312
5566 5766 283
5567 5767 281
5568 5768 277
5569 5769 310
5570 5770 316
5571 5771 317
5572 5772 268
5573 5773 295
5574 5774 278
5575 5775 272
5576 5776 307
5577 5777 252
5578 5778 273
5579 5779 283
5580 5780 305
5581 5781 337
5582 5782 291
5583 5783 339
5584 5784 305
5585 5785 292
5586 5786 304
5587 5787 270
5588 5788 294
5589 5789 302
5590 5790 312
5591 5791 292
5592 5792 277
5593 5793 302
5594 5794 272
5595 5795 304
5596 5796 282
5597 5797 284
5598 5798 319
5599 5799 283
5600 5800 252
5601 5801 298
5602 5802 285
5603 5803 265
5604 5804 294
5605 5805 286
5606 5806 305
5607 5807 269
5608 5808 314
5609 5809 267
5610 5810 246
5611 5811 256
5612 5812 259
5613 5813 239
5614 5814 235
5615 5815 259
5616 5816 255
5617 5817 251
5618 5818 268
5619 5819 279
5620 5820 265
5621 5821 275
5622 5822 298
5623 5823 252
5624 5824 287
5625 5825 263
5626 5826 270
5627 5827 302
5628 5828 251
5629 5829 329
5630 5830 290
5631 5831 250
5632 5832 242
5633 5833 275
5634 5834 248
5635 5835 278
5636 5836 263
5637 5837 236
5638 5838 257
5639 5839 277
5640 5840 236
5641 5841 283
5642 5842 267
5643 5843 252
5644 5844 272
5645 5845 264
5646 5846 266
5647 5847 230
5648 5848 274
5649 5849 268
5650 5850 236
5651 5851 272
5652 5852 277
5653 5853 279
5654 5854 289
5655 5855 297
5656 5856 309
5657 5857 315
5658 5858 262
5659 5859 250
5660 5860 308
5661 5861 311
5662 5862 267
5663 5863 271
5664 5864 229
5665 5865 300
5666 5866 265
5667 5867 284
5668 5868 271
5669 5869 273
5670 5870 290
5671 5871 321
5672 5872 266
5673 5873 288
5674 5874 252
5675 5875 248
5676 5876 283
5677 5877 249
5678 5878 252
5679 5879 233
5680 5880 272
5681 5881 286
5682 5882 251
5683 5883 294
5684 5884 270
5685 5885 314
5686 5886 269
5687 5887 260
5688 5888 272
5689 5889 278
5690 5890 272
5691 5891 271
5692 5892 299
5693 5893 299
5694 5894 269
5695 5895 235
5696 5896 261
5697 5897 222
5698 5898 316
5699 5899 275
5700 5900 290
5701 5901 290
5702 5902 272
5703 5903 284
5704 5904 295
5705 5905 298
5706 5906 293
5707 5907 269
5708 5908 283
5709 5909 278
5710 5910 306
5711 5911 282
5712 5912 323
5713 5913 333
5714 5914 270
5715 5915 283
5716 5916 286
5717 5917 336
5718 5918 309
5719 5919 280
5720 5920 316
5721 5921 249
5722 5922 252
5723 5923 262
5724 5924 307
5725 5925 260
5726 5926 287
5727 5927 256
5728 5928 273
5729 5929 259
5730 5930 275
5731 5931 279
5732 5932 304
5733 5933 292
5734 5934 239
5735 5935 244
5736 5936 241
5737 5937 221
5738 5938 225
5739 5939 241
5740 5940 258
5741 5941 287
5742 5942 253
5743 5943 262
5744 5944 229
5745 5945 266
5746 5946 264
5747 5947 244
5748 5948 220
5749 5949 223
5750 5950 255
5751 5951 231
5752 5952 227
5753 5953 243
5754 5954 265
5755 5955 260
5756 5956 241
5757 5957 226
5758 5958 286
5759 5959 271
5760 5960 249
5761 5961 269
5762 5962 287
5763 5963 271
5764 5964 253
5765 5965 248
5766 5966 253
5767 5967 244
5768 5968 253
5769 5969 265
5770 5970 261
5771 5971 289
5772 5972 264
5773 5973 250
5774 5974 258
5775 5975 272
5776 5976 273
5777 5977 309
5778 5978 227
5779 5979 235
5780 5980 250
5781 5981 275
5782 5982 225
5783 5983 226
5784 5984 231
5785 5985 272
5786 5986 273
5787 5987 296
5788 5988 283
5789 5989 233
5790 5990 251
5791 5991 245
5792 5992 246
5793 5993 241
5794 5994 248
5795 5995 273
5796 5996 247
5797 5997 260
5798 5998 250
5799 5999 273
5800 6000 271
5801 6001 232
5802 6002 254
5803 6003 237
5804 6004 233
5805 6005 293
5806 6006 272
5807 6007 288
5808 6008 297
5809 6009 239
5810 6010 253
5811 6011 228
5812 6012 302
5813 6013 268
5814 6014 297
5815 6015 337
5816 6016 288
5817 6017 309
5818 6018 309
5819 6019 253
5820 6020 273
5821 6021 280
5822 6022 316
5823 6023 273
5824 6024 271
5825 6025 297
5826 6026 272
5827 6027 301
5828 6028 319
5829 6029 318
5830 6030 296
5831 6031 305
5832 6032 257
5833 6033 296
5834 6034 292
5835 6035 284
5836 6036 295
5837 6037 280
5838 6038 335
5839 6039 335
5840 6040 302
5841 6041 291
5842 6042 285
5843 6043 325
5844 6044 289
5845 6045 291
5846 6046 275
5847 6047 285
5848 6048 280
5849 6049 311
5850 6050 316
5851 6051 303
5852 6052 319
5853 6053 273
5854 6054 294
5855 6055 338
5856 6056 285
5857 6057 307
5858 6058 277
5859 6059 284
5860 6060 300
5861 6061 285
5862 6062 291
5863 6063 299
5864 6064 302
5865 6065 255
5866 6066 279
5867 6067 263
5868 6068 254
5869 6069 272
5870 6070 240
5871 6071 242
5872 6072 223
5873 6073 277
5874 6074 273
5875 6075 256
5876 6076 281
5877 6077 329
5878 6078 278
5879 6079 256
5880 6080 259
5881 6081 318
5882 6082 352
5883 6083 320
5884 6084 308
5885 6085 264
5886 6086 289
5887 6087 241
5888 6088 260
5889 6089 268
5890 6090 284
5891 6091 296
5892 6092 275
5893 6093 320
5894 6094 284
5895 6095 304
5896 6096 297
5897 6097 303
5898 6098 294
5899 6099 291
5900 6100 248
5901 6101 251
5902 6102 261
5903 6103 261
5904 6104 270
5905 6105 250
5906 6106 252
5907 6107 266
5908 6108 256
5909 6109 250
5910 6110 250
5911 6111 257
5912 6112 273
5913 6113 247
5914 6114 248
5915 6115 262
5916 6116 275
5917 6117 224
5918 6118 293
5919 6119 268
5920 6120 295
5921 6121 264
5922 6122 312
5923 6123 294
5924 6124 294
5925 6125 311
5926 6126 304
5927 6127 302
5928 6128 341
5929 6129 273
5930 6130 307
5931 6131 287
5932 6132 314
5933 6133 310
5934 6134 309
5935 6135 271
5936 6136 305
5937 6137 286
5938 6138 313
5939 6139 264
5940 6140 314
5941 6141 243
5942 6142 249
5943 6143 252
5944 6144 260
5945 6145 282
5946 6146 261
5947 6147 280
5948 6148 278
5949 6149 262
5950 6150 259
5951 6151 260
5952 6152 268
5953 6153 290
5954 6154 281
5955 6155 265
5956 6156 239
5957 6157 282
5958 6158 257
5959 6159 243
5960 6160 276
5961 6161 288
5962 6162 281
5963 6163 276
5964 6164 271
5965 6165 258
5966 6166 254
5967 6167 245
5968 6168 258
5969 6169 269
5970 6170 268
5971 6171 271
5972 6172 271
5973 6173 285
5974 6174 274
5975 6175 263
5976 6176 271
5977 6177 260
5978 6178 262
5979 6179 286
5980 6180 306
5981 6181 293
5982 6182 252
5983 6183 242
5984 6184 327
5985 6185 230
5986 6186 254
5987 6187 300
5988 6188 253
5989 6189 283
5990 6190 288
5991 6191 256
5992 6192 294
5993 6193 257
5994 6194 274
5995 6195 267
5996 6196 290
5997 6197 257
5998 6198 291
5999 6199 254
6000 6200 305
6001 6201 290
6002 6202 312
6003 6203 295
6004 6204 326
6005 6205 289
6006 6206 290
6007 6207 261
6008 6208 319
6009 6209 294
6010 6210 295
6011 6211 278
6012 6212 300
6013 6213 332
6014 6214 319
6015 6215 247
6016 6216 290
6017 6217 307
6018 6218 289
6019 6219 276
6020 6220 238
6021 6221 295
6022 6222 269
6023 6223 263
6024 6224 259
6025 6225 283
6026 6226 294
6027 6227 296
6028 6228 294
6029 6229 256
6030 6230 256
6031 6231 299
6032 6232 251
6033 6233 293
6034 6234 247
6035 6235 235
6036 6236 270
6037 6237 279
6038 6238 260
6039 6239 276
6040 6240 270
6041 6241 285
6042 6242 313
6043 6243 311
6044 6244 289
6045 6245 263
6046 6246 305
6047 6247 289
6048 6248 274
6049 6249 270
6050 6250 273
6051 6251 282
6052 6252 302
6053 6253 292
6054 6254 291
6055 6255 316
6056 6256 293
6057 6257 311
6058 6258 299
6059 6259 333
6060 6260 298
6061 6261 317
6062 6262 255
6063 6263 321
6064 6264 309
6065 6265 306
6066 6266 243
6067 6267 288
6068 6268 316
6069 6269 281
6070 6270 296
6071 6271 317
6072 6272 286
6073 6273 279
6074 6274 284
6075 6275 285
6076 6276 263
6077 6277 303
6078 6278 269
6079 6279 280
6080 6280 293
6081 6281 294
6082 6282 319
6083 6283 297
6084 6284 303
6085 6285 274
6086 6286 267
6087 6287 276
6088 6288 283
6089 6289 271
6090 6290 262
6091 6291 308
6092 6292 295
6093 6293 257
6094 6294 254
6095 6295 237
6096 6296 255
6097 6297 288
6098 6298 312
6099 6299 297
6100 6300 295
6101 6301 288
6102 6302 260
6103 6303 306
6104 6304 278
6105 6305 270
6106 6306 238
6107 6307 292
6108 6308 252
6109 6309 300
6110 6310 267
6111 6311 294
6112 6312 281
6113 6313 274
6114 6314 274
6115 6315 305
6116 6316 279
6117 6317 283
6118 6318 307
6119 6319 341
6120 6320 260
6121 6321 288
6122 6322 289
6123 6323 306
6124 6324 287
6125 6325 280
6126 6326 269
6127 6327 307
6128 6328 257
6129 6329 248
6130 6330 292
6131 6331 269
6132 6332 273
6133 6333 263
6134 6334 258
6135 6335 301
6136 6336 281
6137 6337 285
6138 6338 314
6139 6339 264
6140 6340 263
6141 6341 296
6142 6342 275
6143 6343 293
6144 6344 298
6145 6345 271
6146 6346 302
6147 6347 300
6148 6348 272
6149 6349 268
6150 6350 327
6151 6351 241
6152 6352 286
6153 6353 233
6154 6354 299
6155 6355 285
6156 6356 277
6157 6357 281
6158 6358 273
6159 6359 242
6160 6360 281
6161 6361 250
6162 6362 231
6163 6363 284
6164 6364 254
6165 6365 281
6166 6366 269
6167 6367 292
6168 6368 244
6169 6369 270
6170 6370 303
6171 6371 271
6172 6372 318
6173 6373 279
6174 6374 281
6175 6375 256
6176 6376 262
6177 6377 299
6178 6378 298
6179 6379 272
6180 6380 281
6181 6381 248
6182 6382 228
6183 6383 246
6184 6384 254
6185 6385 256
6186 6386 260
6187 6387 280
6188 6388 241
6189 6389 288
6190 6390 255
6191 6391 255
6192 6392 248
6193 6393 258
6194 6394 265
6195 6395 260
6196 6396 310
6197 6397 290
6198 6398 256
6199 6399 267
6200 6400 273
6201 6401 280
6202 6402 300
6203 6403 256
6204 6404 276
6205 6405 278
6206 6406 260
6207 6407 222
6208 6408 287
6209 6409 268
6210 6410 239
6211 6411 252
6212 6412 276
6213 6413 264
6214 6414 277
6215 6415 282
6216 6416 266
6217 6417 245
6218 6418 280
6219 6419 263
6220 6420 283
6221 6421 270
6222 6422 253
6223 6423 280
6224 6424 278
6225 6425 245
6226 6426 278
6227 6427 253
6228 6428 279
6229 6429 256
6230 6430 270
6231 6431 270
6232 6432 246
6233 6433 273
6234 6434 272
6235 6435 266
6236 6436 313
6237 6437 271
6238 6438 291
6239 6439 264
6240 6440 279
6241 6441 298
6242 6442 240
6243 6443 268
6244 6444 281
6245 6445 228
6246 6446 261
6247 6447 248
6248 6448 265
6249 6449 253
6250 6450 246
6251 6451 274
6252 6452 269
6253 6453 262
6254 6454 267
6255 6455 268
6256 6456 297
6257 6457 259
6258 6458 261
6259 6459 305
6260 6460 234
6261 6461 249
6262 6462 225
6263 6463 276
6264 6464 288
6265 6465 267
6266 6466 265
6267 6467 254
6268 6468 257
6269 6469 292
6270 6470 299
6271 6471 271
6272 6472 260
6273 6473 238
6274 6474 274
6275 6475 266
6276 6476 234
6277 6477 269
6278 6478 286
6279 6479 268
6280 6480 269
6281 6481 271
6282 6482 256
6283 6483 290
6284 6484 251
6285 6485 241
6286 6486 254
6287 6487 251
6288 6488 256
6289 6489 258
6290 6490 242
6291 6491 252
6292 6492 268
6293 6493 242
6294 6494 237
6295 6495 267
6296 6496 252
6297 6497 271
6298 6498 282
6299 6499 224
6300 6500 229
6301 6501 230
6302 6502 246
6303 6503 238
6304 6504 264
6305 6505 262
6306 6506 257
6307 6507 234
6308 6508 234
6309 6509 275
6310 6510 239
6311 6511 255
6312 6512 262
6313 6513 262
6314 6514 249
6315 6515 238
6316 6516 239
6317 6517 237
6318 6518 241
6319 6519 205
6320 6520 251
6321 6521 266
6322 6522 255
6323 6523 231
6324 6524 232
6325 6525 228
6326 6526 263
6327 6527 297
6328 6528 249
6329 6529 252
6330 6530 223
6331 6531 257
6332 6532 218
6333 6533 242
6334 6534 226
6335 6535 254
6336 6536 260
6337 6537 250
6338 6538 249
6339 6539 206
6340 6540 262
6341 6541 285
6342 6542 240
6343 6543 248
6344 6544 265
6345 6545 256
6346 6546 253
6347 6547 241
6348 6548 252
6349 6549 257
6350 6550 236
6351 6551 224
6352 6552 234
6353 6553 227
6354 6554 254
6355 6555 233
6356 6556 259
6357 6557 246
6358 6558 258
6359 6559 219
6360 6560 250
6361 6561 259
6362 6562 266
6363 6563 254
6364 6564 251
6365 6565 246
6366 6566 259
6367 6567 253
6368 6568 273
6369 6569 248
6370 6570 277
6371 6571 221
6372 6572 257
6373 6573 235
6374 6574 222
6375 6575 255
6376 6576 237
6377 6577 230
6378 6578 226
6379 6579 201
6380 6580 264
6381 6581 251
6382 6582 248
6383 6583 285
6384 6584 300
6385 6585 261
6386 6586 256
6387 6587 208
6388 6588 253
6389 6589 249
6390 6590 240
6391 6591 246
6392 6592 244
6393 6593 200
6394 6594 216
6395 6595 225
6396 6596 248
6397 6597 240
6398 6598 233
6399 6599 212
6400 6600 237
6401 6601 226
6402 6602 252
6403 6603 240
6404 6604 265
6405 6605 254
6406 6606 237
6407 6607 244
6408 6608 251
6409 6609 257
6410 6610 264
6411 6611 282
6412 6612 312
6413 6613 217
6414 6614 270
6415 6615 251
6416 6616 210
6417 6617 258
6418 6618 249
6419 6619 242
6420 6620 223
6421 6621 250
6422 6622 213
6423 6623 203
6424 6624 219
6425 6625 232
6426 6626 221
6427 6627 221
6428 6628 263
6429 6629 246
6430 6630 250
6431 6631 264
6432 6632 234
6433 6633 291
6434 6634 279
6435 6635 270
6436 6636 257
6437 6637 234
6438 6638 274
6439 6639 245
6440 6640 245
6441 6641 275
6442 6642 236
6443 6643 237
6444 6644 253
6445 6645 275
6446 6646 270
6447 6647 223
6448 6648 245
6449 6649 297
6450 6650 275
6451 6651 266
6452 6652 248
6453 6653 274
6454 6654 270
6455 6655 263
6456 6656 288
6457 6657 269
6458 6658 264
6459 6659 263
6460 6660 242
6461 6661 255
6462 6662 273
6463 6663 276
6464 6664 278
6465 6665 249
6466 6666 276
6467 6667 263
6468 6668 248
6469 6669 259
6470 6670 247
6471 6671 226
6472 6672 259
6473 6673 278
6474 6674 275
6475 6675 256
6476 6676 245
6477 6677 250
6478 6678 286
6479 6679 239
6480 6680 258
6481 6681 245
6482 6682 250
6483 6683 238
6484 6684 244
6485 6685 267
6486 6686 259
6487 6687 280
6488 6688 257
6489 6689 262
6490 6690 247
6491 6691 238
6492 6692 242
6493 6693 243
6494 6694 249
6495 6695 209
6496 6696 242
6497 6697 229
6498 6698 255
6499 6699 254
6500 6700 259
6501 6701 230
6502 6702 240
6503 6703 254
6504 6704 218
6505 6705 269
6506 6706 252
6507 6707 257
6508 6708 258
6509 6709 266
6510 6710 260
6511 6711 277
6512 6712 241
6513 6713 236
6514 6714 284
6515 6715 279
6516 6716 241
6517 6717 263
6518 6718 261
6519 6719 275
6520 6720 250
6521 6721 244
6522 6722 250
6523 6723 268
6524 6724 248
6525 6725 239
6526 6726 257
6527 6727 273
6528 6728 258
6529 6729 288
6530 6730 278
6531 6731 264
6532 6732 256
6533 6733 251
6534 6734 230
6535 6735 237
6536 6736 270
6537 6737 260
6538 6738 297
6539 6739 265
6540 6740 264
6541 6741 230
6542 6742 232
6543 6743 232
6544 6744 267
6545 6745 245
6546 6746 255
6547 6747 226
6548 6748 238
6549 6749 266
6550 6750 248
6551 6751 271
6552 6752 241
6553 6753 256
6554 6754 232
6555 6755 271
6556 6756 246
6557 6757 274
6558 6758 283
6559 6759 265
6560 6760 285
6561 6761 266
6562 6762 273
6563 6763 274
6564 6764 244
6565 6765 262
6566 6766 252
6567 6767 247
6568 6768 286
6569 6769 230
6570 6770 289
6571 6771 278
6572 6772 254
6573 6773 252
6574 6774 261
6575 6775 251
6576 6776 266
6577 6777 289
6578 6778 243
6579 6779 285
6580 6780 246
6581 6781 257
6582 6782 254
6583 6783 252
6584 6784 301
6585 6785 260
6586 6786 240
6587 6787 264
6588 6788 287
6589 6789 279
6590 6790 241
6591 6791 290
6592 6792 266
6593 6793 227
6594 6794 250
6595 6795 252
6596 6796 283
6597 6797 282
6598 6798 248
6599 6799 262
6600 6800 250
6601 6801 262
6602 6802 247
6603 6803 279
6604 6804 235
6605 6805 263
6606 6806 261
6607 6807 244
6608 6808 262
6609 6809 297
6610 6810 258
6611 6811 287
6612 6812 269
6613 6813 268
6614 6814 243
6615 6815 249
6616 6816 258
6617 6817 257
6618 6818 237
6619 6819 258
6620 6820 258
6621 6821 249
6622 6822 257
6623 6823 274
6624 6824 255
6625 6825 276
6626 6826 274
6627 6827 301
6628 6828 269
6629 6829 270
6630 6830 247
6631 6831 257
6632 6832 259
6633 6833 273
6634 6834 272
6635 6835 290
6636 6836 265
6637 6837 259
6638 6838 253
6639 6839 286
6640 6840 294
6641 6841 268
6642 6842 278
6643 6843 241
6644 6844 252
6645 6845 265
6646 6846 260
6647 6847 282
6648 6848 255
6649 6849 297
6650 6850 270
6651 6851 277
6652 6852 283
6653 6853 270
6654 6854 294
6655 6855 255
6656 6856 279
6657 6857 234
6658 6858 261
6659 6859 281
6660 6860 222
6661 6861 249
6662 6862 266
6663 6863 241
6664 6864 260
6665 6865 257
6666 6866 271
6667 6867 301
6668 6868 262
6669 6869 281
6670 6870 264
6671 6871 277
6672 6872 290
6673 6873 270
6674 6874 300
6675 6875 280
6676 6876 230
6677 6877 284
6678 6878 258
6679 6879 268
6680 6880 252
6681 6881 269
6682 6882 241
6683 6883 244
6684 6884 239
6685 6885 247
6686 6886 265
6687 6887 247
6688 6888 295
6689 6889 298
6690 6890 266
6691 6891 257
6692 6892 298
6693 6893 258
6694 6894 283
6695 6895 301
6696 6896 273
6697 6897 269
6698 6898 292
6699 6899 233
6700 6900 219
6701 6901 250
6702 6902 290
6703 6903 250
6704 6904 293
6705 6905 249
6706 6906 248
6707 6907 257
6708 6908 239
6709 6909 243
6710 6910 253
6711 6911 277
6712 6912 250
6713 6913 252
6714 6914 296
6715 6915 269
6716 6916 319
6717 6917 252
6718 6918 287
6719 6919 275
6720 6920 260
6721 6921 243
6722 6922 273
6723 6923 266
6724 6924 251
6725 6925 264
6726 6926 261
6727 6927 258
6728 6928 272
6729 6929 245
6730 6930 259
6731 6931 272
6732 6932 256
6733 6933 278
6734 6934 257
6735 6935 262
6736 6936 282
6737 6937 284
6738 6938 303
6739 6939 280
6740 6940 287
6741 6941 288
6742 6942 264
6743 6943 274
6744 6944 272
6745 6945 233
6746 6946 248
6747 6947 241
6748 6948 244
6749 6949 242
6750 6950 278
6751 6951 273
6752 6952 273
6753 6953 266
6754 6954 282
6755 6955 293
6756 6956 298
6757 6957 291
6758 6958 302
6759 6959 300
6760 6960 272
6761 6961 288
6762 6962 284
6763 6963 286
6764 6964 284
6765 6965 284
6766 6966 278
6767 6967 278
6768 6968 251
6769 6969 299
6770 6970 303
6771 6971 307
6772 6972 293
6773 6973 264
6774 6974 292
6775 6975 287
6776 6976 278
6777 6977 239
6778 6978 276
6779 6979 256
6780 6980 275
6781 6981 248
6782 6982 265
6783 6983 244
6784 6984 231
6785 6985 292
6786 6986 250
6787 6987 248
6788 6988 245
6789 6989 240
6790 6990 226
6791 6991 240
6792 6992 239
6793 6993 264
6794 6994 206
6795 6995 263
6796 6996 235
6797 6997 243
6798 6998 239
6799 6999 260
6800 7000 239
6801 7001 252
