# Supplementary material for: Histone variant H2A.Z modulates nucleosome dynamics to promote DNA accessibility
Source: Nat Commun. 2023 Feb 11;14:769. doi: 10.1038/s41467-023-36465-5 (PMC9918499; doi:10.1038/s41467-023-36465-5)
Supplement: Supplementary file 4 — Source Data [file 41467_2023_36465_MOESM4_ESM.zip › data/nucleosome_unwrap_bps_1.txt]

1 201 0
2 202 0
3 203 0
4 204 1
5 205 0
6 206 0
7 207 0
8 208 0
9 209 2
10 210 0
11 211 0
12 212 0
13 213 2
14 214 0
15 215 0
16 216 0
17 217 0
18 218 0
19 219 1
20 220 2
21 221 3
22 222 1
23 223 2
24 224 2
25 225 2
26 226 1
27 227 0
28 228 2
29 229 0
30 230 1
31 231 0
32 232 2
33 233 2
34 234 1
35 235 0
36 236 2
37 237 2
38 238 2
39 239 2
40 240 0
41 241 2
42 242 2
43 243 0
44 244 1
45 245 3
46 246 0
47 247 2
48 248 2
49 249 2
50 250 0
51 251 2
52 252 2
53 253 2
54 254 3
55 255 3
56 256 2
57 257 3
58 258 2
59 259 2
60 260 2
61 261 1
62 262 2
63 263 3
64 264 0
65 265 0
66 266 2
67 267 2
68 268 1
69 269 0
70 270 2
71 271 0
72 272 0
73 273 0
74 274 2
75 275 2
76 276 2
77 277 0
78 278 2
79 279 2
80 280 2
81 281 2
82 282 1
83 283 2
84 284 2
85 285 0
86 286 2
87 287 1
88 288 0
89 289 2
90 290 3
91 291 2
92 292 2
93 293 1
94 294 0
95 295 1
96 296 2
97 297 1
98 298 2
99 299 2
100 300 2
101 301 2
102 302 4
103 303 3
104 304 3
105 305 2
106 306 2
107 307 3
108 308 2
109 309 3
110 310 1
111 311 0
112 312 3
113 313 3
114 314 0
115 315 3
116 316 2
117 317 3
118 318 3
119 319 2
120 320 5
121 321 2
122 322 2
123 323 2
124 324 2
125 325 3
126 326 2
127 327 2
128 328 2
129 329 0
130 330 2
131 331 3
132 332 3
133 333 3
134 334 2
135 335 0
136 336 0
137 337 1
138 338 2
139 339 2
140 340 2
141 341 3
142 342 2
143 343 0
144 344 2
145 345 2
146 346 2
147 347 2
148 348 2
149 349 2
150 350 0
151 351 1
152 352 2
153 353 2
154 354 2
155 355 0
156 356 1
157 357 2
158 358 3
159 359 2
160 360 2
161 361 2
162 362 3
163 363 4
164 364 2
165 365 2
166 366 4
167 367 2
168 368 2
169 369 3
170 370 2
171 371 2
172 372 2
173 373 2
174 374 2
175 375 3
176 376 1
177 377 0
178 378 2
179 379 1
180 380 1
181 381 2
182 382 2
183 383 1
184 384 0
185 385 0
186 386 0
187 387 0
188 388 1
189 389 1
190 390 1
191 391 0
192 392 0
193 393 1
194 394 2
195 395 5
196 396 2
197 397 1
198 398 1
199 399 1
200 400 1
201 401 2
202 402 1
203 403 2
204 404 0
205 405 1
206 406 2
207 407 1
208 408 2
209 409 1
210 410 1
211 411 5
212 412 2
213 413 1
214 414 3
215 415 3
216 416 1
217 417 1
218 418 1
219 419 3
220 420 1
221 421 4
222 422 4
223 423 1
224 424 2
225 425 1
226 426 1
227 427 1
228 428 1
229 429 1
230 430 2
231 431 1
232 432 5
233 433 1
234 434 1
235 435 3
236 436 3
237 437 1
238 438 0
239 439 0
240 440 2
241 441 2
242 442 2
243 443 4
244 444 2
245 445 5
246 446 3
247 447 3
248 448 2
249 449 1
250 450 2
251 451 6
252 452 2
253 453 2
254 454 1
255 455 5
256 456 1
257 457 3
258 458 1
259 459 3
260 460 2
261 461 1
262 462 2
263 463 2
264 464 2
265 465 2
266 466 5
267 467 2
268 468 2
269 469 4
270 470 4
271 471 4
272 472 1
273 473 1
274 474 1
275 475 1
276 476 1
277 477 1
278 478 1
279 479 1
280 480 1
281 481 1
282 482 1
283 483 1
284 484 3
285 485 0
286 486 1
287 487 1
288 488 2
289 489 1
290 490 2
291 491 1
292 492 3
293 493 1
294 494 1
295 495 2
296 496 1
297 497 1
298 498 1
299 499 4
300 500 5
301 501 2
302 502 4
303 503 4
304 504 5
305 505 5
306 506 10
307 507 5
308 508 5
309 509 5
310 510 5
311 511 4
312 512 4
313 513 2
314 514 2
315 515 5
316 516 5
317 517 2
318 518 3
319 519 1
320 520 4
321 521 5
322 522 6
323 523 6
324 524 6
325 525 7
326 526 1
327 527 5
328 528 0
329 529 2
330 530 5
331 531 5
332 532 5
333 533 5
334 534 6
335 535 5
336 536 8
337 537 5
338 538 5
339 539 5
340 540 2
341 541 3
342 542 5
343 543 3
344 544 7
345 545 3
346 546 6
347 547 8
348 548 4
349 549 6
350 550 9
351 551 6
352 552 7
353 553 3
354 554 3
355 555 5
356 556 7
357 557 2
358 558 4
359 559 3
360 560 4
361 561 4
362 562 5
363 563 3
364 564 3
365 565 2
366 566 3
367 567 5
368 568 2
369 569 2
370 570 3
371 571 6
372 572 3
373 573 5
374 574 3
375 575 3
376 576 3
377 577 2
378 578 6
379 579 6
380 580 2
381 581 2
382 582 3
383 583 2
384 584 4
385 585 2
386 586 3
387 587 3
388 588 4
389 589 4
390 590 2
391 591 5
392 592 3
393 593 3
394 594 4
395 595 3
396 596 4
397 597 4
398 598 3
399 599 2
400 600 5
401 601 3
402 602 3
403 603 4
404 604 5
405 605 4
406 606 4
407 607 5
408 608 5
409 609 6
410 610 7
411 611 5
412 612 5
413 613 4
414 614 4
415 615 5
416 616 2
417 617 1
418 618 1
419 619 2
420 620 2
421 621 4
422 622 5
423 623 4
424 624 3
425 625 2
426 626 2
427 627 3
428 628 3
429 629 5
430 630 5
431 631 4
432 632 5
433 633 4
434 634 3
435 635 2
436 636 3
437 637 2
438 638 3
439 639 3
440 640 4
441 641 3
442 642 3
443 643 2
444 644 3
445 645 2
446 646 2
447 647 2
448 648 4
449 649 6
450 650 5
451 651 4
452 652 4
453 653 5
454 654 3
455 655 5
456 656 8
457 657 4
458 658 5
459 659 2
460 660 4
461 661 4
462 662 4
463 663 4
464 664 2
465 665 2
466 666 4
467 667 3
468 668 3
469 669 2
470 670 2
471 671 2
472 672 4
473 673 4
474 674 2
475 675 2
476 676 3
477 677 2
478 678 2
479 679 2
480 680 5
481 681 4
482 682 2
483 683 2
484 684 2
485 685 2
486 686 3
487 687 2
488 688 2
489 689 2
490 690 7
491 691 2
492 692 3
493 693 2
494 694 2
495 695 5
496 696 5
497 697 3
498 698 4
499 699 3
500 700 4
501 701 3
502 702 3
503 703 5
504 704 4
505 705 4
506 706 2
507 707 3
508 708 3
509 709 4
510 710 2
511 711 5
512 712 2
513 713 2
514 714 2
515 715 2
516 716 2
517 717 2
518 718 2
519 719 2
520 720 2
521 721 3
522 722 2
523 723 3
524 724 2
525 725 2
526 726 2
527 727 2
528 728 2
529 729 2
530 730 3
531 731 3
532 732 6
533 733 4
534 734 3
535 735 4
536 736 2
537 737 3
538 738 3
539 739 5
540 740 5
541 741 3
542 742 4
543 743 4
544 744 5
545 745 3
546 746 5
547 747 4
548 748 3
549 749 4
550 750 4
551 751 3
552 752 3
553 753 4
554 754 4
555 755 4
556 756 5
557 757 3
558 758 1
559 759 4
560 760 2
561 761 2
562 762 3
563 763 5
564 764 1
565 765 2
566 766 1
567 767 2
568 768 0
569 769 1
570 770 0
571 771 3
572 772 1
573 773 3
574 774 4
575 775 6
576 776 5
577 777 5
578 778 4
579 779 5
580 780 5
581 781 4
582 782 4
583 783 3
584 784 2
585 785 2
586 786 2
587 787 3
588 788 2
589 789 3
590 790 3
591 791 4
592 792 4
593 793 4
594 794 4
595 795 3
596 796 4
597 797 5
598 798 4
599 799 3
600 800 4
601 801 4
602 802 4
603 803 5
604 804 4
605 805 5
606 806 4
607 807 6
608 808 6
609 809 5
610 810 6
611 811 5
612 812 7
613 813 4
614 814 5
615 815 4
616 816 4
617 817 3
618 818 4
619 819 3
620 820 4
621 821 4
622 822 3
623 823 4
624 824 3
625 825 2
626 826 4
627 827 3
628 828 2
629 829 3
630 830 3
631 831 0
632 832 1
633 833 1
634 834 2
635 835 5
636 836 2
637 837 1
638 838 1
639 839 1
640 840 1
641 841 1
642 842 1
643 843 0
644 844 0
645 845 1
646 846 0
647 847 0
648 848 0
649 849 1
650 850 0
651 851 0
652 852 0
653 853 0
654 854 0
655 855 0
656 856 2
657 857 1
658 858 2
659 859 2
660 860 2
661 861 2
662 862 2
663 863 2
664 864 0
665 865 1
666 866 1
667 867 3
668 868 2
669 869 1
670 870 2
671 871 1
672 872 1
673 873 1
674 874 5
675 875 1
676 876 0
677 877 2
678 878 4
679 879 4
680 880 1
681 881 3
682 882 3
683 883 2
684 884 5
685 885 2
686 886 2
687 887 1
688 888 0
689 889 1
690 890 4
691 891 1
692 892 2
693 893 1
694 894 3
695 895 1
696 896 2
697 897 2
698 898 1
699 899 2
700 900 6
701 901 5
702 902 1
703 903 2
704 904 1
705 905 1
706 906 5
707 907 1
708 908 2
709 909 2
710 910 1
711 911 1
712 912 1
713 913 1
714 914 1
715 915 1
716 916 1
717 917 1
718 918 1
719 919 1
720 920 1
721 921 1
722 922 1
723 923 1
724 924 1
725 925 1
726 926 1
727 927 1
728 928 1
729 929 0
730 930 1
731 931 1
732 932 1
733 933 0
734 934 1
735 935 1
736 936 2
737 937 1
738 938 1
739 939 1
740 940 1
741 941 2
742 942 1
743 943 1
744 944 1
745 945 1
746 946 0
747 947 3
748 948 1
749 949 1
750 950 1
751 951 0
752 952 0
753 953 1
754 954 1
755 955 1
756 956 3
757 957 3
758 958 3
759 959 1
760 960 1
761 961 1
762 962 1
763 963 5
764 964 3
765 965 1
766 966 1
767 967 1
768 968 3
769 969 2
770 970 1
771 971 3
772 972 4
773 973 7
774 974 0
775 975 2
776 976 3
777 977 2
778 978 2
779 979 2
780 980 2
781 981 2
782 982 2
783 983 2
784 984 2
785 985 4
786 986 3
787 987 3
788 988 2
789 989 2
790 990 2
791 991 2
792 992 1
793 993 2
794 994 1
795 995 2
796 996 3
797 997 3
798 998 2
799 999 5
800 1000 4
801 1001 3
802 1002 3
803 1003 3
804 1004 2
805 1005 3
806 1006 3
807 1007 1
808 1008 2
809 1009 2
810 1010 2
811 1011 4
812 1012 6
813 1013 3
814 1014 4
815 1015 1
816 1016 1
817 1017 2
818 1018 3
819 1019 1
820 1020 2
821 1021 4
822 1022 4
823 1023 3
824 1024 3
825 1025 4
826 1026 5
827 1027 6
828 1028 5
829 1029 2
830 1030 3
831 1031 3
832 1032 4
833 1033 5
834 1034 4
835 1035 2
836 1036 3
837 1037 2
838 1038 3
839 1039 7
840 1040 3
841 1041 3
842 1042 4
843 1043 4
844 1044 7
845 1045 6
846 1046 5
847 1047 4
848 1048 6
849 1049 7
850 1050 6
851 1051 4
852 1052 3
853 1053 2
854 1054 7
855 1055 7
856 1056 6
857 1057 4
858 1058 4
859 1059 8
860 1060 6
861 1061 5
862 1062 2
863 1063 4
864 1064 6
865 1065 6
866 1066 0
867 1067 3
868 1068 2
869 1069 2
870 1070 2
871 1071 2
872 1072 0
873 1073 0
874 1074 0
875 1075 2
876 1076 1
877 1077 0
878 1078 0
879 1079 0
880 1080 0
881 1081 0
882 1082 2
883 1083 1
884 1084 1
885 1085 2
886 1086 1
887 1087 1
888 1088 2
889 1089 1
890 1090 2
891 1091 2
892 1092 2
893 1093 2
894 1094 2
895 1095 4
896 1096 5
897 1097 2
898 1098 1
899 1099 4
900 1100 4
901 1101 7
902 1102 5
903 1103 2
904 1104 2
905 1105 2
906 1106 4
907 1107 1
908 1108 2
909 1109 3
910 1110 3
911 1111 3
912 1112 4
913 1113 2
914 1114 2
915 1115 4
916 1116 4
917 1117 2
918 1118 3
919 1119 5
920 1120 4
921 1121 3
922 1122 6
923 1123 6
924 1124 2
925 1125 2
926 1126 7
927 1127 2
928 1128 2
929 1129 0
930 1130 2
931 1131 2
932 1132 2
933 1133 2
934 1134 2
935 1135 2
936 1136 2
937 1137 3
938 1138 2
939 1139 3
940 1140 3
941 1141 4
942 1142 3
943 1143 2
944 1144 2
945 1145 2
946 1146 2
947 1147 2
948 1148 2
949 1149 3
950 1150 2
951 1151 2
952 1152 4
953 1153 2
954 1154 2
955 1155 2
956 1156 2
957 1157 1
958 1158 3
959 1159 0
960 1160 3
961 1161 2
962 1162 2
963 1163 1
964 1164 3
965 1165 2
966 1166 1
967 1167 2
968 1168 4
969 1169 2
970 1170 3
971 1171 1
972 1172 2
973 1173 1
974 1174 0
975 1175 1
976 1176 0
977 1177 1
978 1178 1
979 1179 2
980 1180 2
981 1181 1
982 1182 2
983 1183 1
984 1184 3
985 1185 2
986 1186 4
987 1187 4
988 1188 2
989 1189 3
990 1190 2
991 1191 2
992 1192 2
993 1193 2
994 1194 0
995 1195 2
996 1196 3
997 1197 3
998 1198 3
999 1199 5
1000 1200 4
1001 1201 6
1002 1202 3
1003 1203 2
1004 1204 5
1005 1205 3
1006 1206 4
1007 1207 6
1008 1208 4
1009 1209 3
1010 1210 4
1011 1211 4
1012 1212 5
1013 1213 2
1014 1214 2
1015 1215 4
1016 1216 4
1017 1217 2
1018 1218 4
1019 1219 5
1020 1220 1
1021 1221 3
1022 1222 2
1023 1223 4
1024 1224 2
1025 1225 3
1026 1226 4
1027 1227 3
1028 1228 2
1029 1229 2
1030 1230 3
1031 1231 2
1032 1232 3
1033 1233 5
1034 1234 5
1035 1235 8
1036 1236 6
1037 1237 4
1038 1238 3
1039 1239 6
1040 1240 7
1041 1241 2
1042 1242 2
1043 1243 6
1044 1244 7
1045 1245 2
1046 1246 2
1047 1247 2
1048 1248 1
1049 1249 2
1050 1250 1
1051 1251 1
1052 1252 3
1053 1253 2
1054 1254 1
1055 1255 3
1056 1256 2
1057 1257 4
1058 1258 4
1059 1259 2
1060 1260 3
1061 1261 2
1062 1262 3
1063 1263 3
1064 1264 4
1065 1265 1
1066 1266 4
1067 1267 4
1068 1268 3
1069 1269 2
1070 1270 6
1071 1271 3
1072 1272 4
1073 1273 3
1074 1274 3
1075 1275 1
1076 1276 3
1077 1277 5
1078 1278 3
1079 1279 4
1080 1280 3
1081 1281 3
1082 1282 4
1083 1283 3
1084 1284 4
1085 1285 6
1086 1286 8
1087 1287 3
1088 1288 4
1089 1289 6
1090 1290 4
1091 1291 8
1092 1292 6
1093 1293 6
1094 1294 3
1095 1295 3
1096 1296 4
1097 1297 4
1098 1298 4
1099 1299 3
1100 1300 3
1101 1301 3
1102 1302 3
1103 1303 4
1104 1304 3
1105 1305 3
1106 1306 2
1107 1307 5
1108 1308 5
1109 1309 3
1110 1310 3
1111 1311 6
1112 1312 2
1113 1313 3
1114 1314 4
1115 1315 4
1116 1316 3
1117 1317 3
1118 1318 3
1119 1319 2
1120 1320 3
1121 1321 2
1122 1322 3
1123 1323 2
1124 1324 3
1125 1325 2
1126 1326 2
1127 1327 3
1128 1328 4
1129 1329 5
1130 1330 3
1131 1331 5
1132 1332 2
1133 1333 4
1134 1334 4
1135 1335 6
1136 1336 4
1137 1337 4
1138 1338 5
1139 1339 3
1140 1340 3
1141 1341 2
1142 1342 3
1143 1343 4
1144 1344 3
1145 1345 3
1146 1346 3
1147 1347 4
1148 1348 4
1149 1349 5
1150 1350 3
1151 1351 4
1152 1352 3
1153 1353 3
1154 1354 3
1155 1355 5
1156 1356 5
1157 1357 6
1158 1358 5
1159 1359 6
1160 1360 3
1161 1361 6
1162 1362 5
1163 1363 10
1164 1364 6
1165 1365 5
1166 1366 5
1167 1367 5
1168 1368 6
1169 1369 4
1170 1370 5
1171 1371 5
1172 1372 8
1173 1373 6
1174 1374 7
1175 1375 10
1176 1376 7
1177 1377 10
1178 1378 7
1179 1379 5
1180 1380 9
1181 1381 6
1182 1382 5
1183 1383 5
1184 1384 4
1185 1385 6
1186 1386 5
1187 1387 4
1188 1388 5
1189 1389 3
1190 1390 3
1191 1391 3
1192 1392 3
1193 1393 3
1194 1394 5
1195 1395 9
1196 1396 5
1197 1397 3
1198 1398 3
1199 1399 4
1200 1400 5
1201 1401 3
1202 1402 3
1203 1403 3
1204 1404 6
1205 1405 3
1206 1406 4
1207 1407 3
1208 1408 2
1209 1409 1
1210 1410 4
1211 1411 2
1212 1412 4
1213 1413 5
1214 1414 7
1215 1415 4
1216 1416 6
1217 1417 6
1218 1418 4
1219 1419 2
1220 1420 5
1221 1421 4
1222 1422 5
1223 1423 6
1224 1424 5
1225 1425 2
1226 1426 5
1227 1427 3
1228 1428 1
1229 1429 1
1230 1430 9
1231 1431 2
1232 1432 3
1233 1433 2
1234 1434 1
1235 1435 2
1236 1436 2
1237 1437 1
1238 1438 0
1239 1439 2
1240 1440 3
1241 1441 3
1242 1442 4
1243 1443 5
1244 1444 2
1245 1445 3
1246 1446 3
1247 1447 6
1248 1448 3
1249 1449 6
1250 1450 5
1251 1451 3
1252 1452 0
1253 1453 2
1254 1454 2
1255 1455 0
1256 1456 1
1257 1457 0
1258 1458 0
1259 1459 0
1260 1460 1
1261 1461 3
1262 1462 1
1263 1463 2
1264 1464 0
1265 1465 1
1266 1466 4
1267 1467 4
1268 1468 0
1269 1469 0
1270 1470 4
1271 1471 0
1272 1472 5
1273 1473 2
1274 1474 2
1275 1475 2
1276 1476 0
1277 1477 0
1278 1478 0
1279 1479 0
1280 1480 1
1281 1481 3
1282 1482 0
1283 1483 0
1284 1484 1
1285 1485 2
1286 1486 0
1287 1487 0
1288 1488 1
1289 1489 3
1290 1490 1
1291 1491 3
1292 1492 1
1293 1493 5
1294 1494 3
1295 1495 4
1296 1496 3
1297 1497 4
1298 1498 0
1299 1499 0
1300 1500 0
1301 1501 1
1302 1502 7
1303 1503 5
1304 1504 1
1305 1505 6
1306 1506 4
1307 1507 4
1308 1508 5
1309 1509 4
1310 1510 7
1311 1511 6
1312 1512 6
1313 1513 1
1314 1514 1
1315 1515 9
1316 1516 1
1317 1517 7
1318 1518 6
1319 1519 0
1320 1520 1
1321 1521 2
1322 1522 6
1323 1523 1
1324 1524 4
1325 1525 8
1326 1526 3
1327 1527 4
1328 1528 6
1329 1529 5
1330 1530 5
1331 1531 1
1332 1532 1
1333 1533 6
1334 1534 5
1335 1535 4
1336 1536 3
1337 1537 2
1338 1538 2
1339 1539 3
1340 1540 6
1341 1541 2
1342 1542 4
1343 1543 4
1344 1544 2
1345 1545 2
1346 1546 5
1347 1547 2
1348 1548 2
1349 1549 4
1350 1550 6
1351 1551 7
1352 1552 3
1353 1553 5
1354 1554 5
1355 1555 5
1356 1556 1
1357 1557 4
1358 1558 4
1359 1559 3
1360 1560 3
1361 1561 2
1362 1562 3
1363 1563 4
1364 1564 3
1365 1565 4
1366 1566 5
1367 1567 5
1368 1568 3
1369 1569 4
1370 1570 4
1371 1571 6
1372 1572 3
1373 1573 4
1374 1574 5
1375 1575 2
1376 1576 5
1377 1577 6
1378 1578 7
1379 1579 3
1380 1580 4
1381 1581 4
1382 1582 6
1383 1583 5
1384 1584 5
1385 1585 3
1386 1586 3
1387 1587 4
1388 1588 2
1389 1589 4
1390 1590 3
1391 1591 3
1392 1592 3
1393 1593 4
1394 1594 3
1395 1595 3
1396 1596 3
1397 1597 3
1398 1598 5
1399 1599 6
1400 1600 6
1401 1601 5
1402 1602 4
1403 1603 3
1404 1604 3
1405 1605 5
1406 1606 4
1407 1607 4
1408 1608 5
1409 1609 5
1410 1610 4
1411 1611 4
1412 1612 2
1413 1613 4
1414 1614 5
1415 1615 2
1416 1616 2
1417 1617 4
1418 1618 4
1419 1619 4
1420 1620 3
1421 1621 4
1422 1622 3
1423 1623 3
1424 1624 4
1425 1625 3
1426 1626 4
1427 1627 1
1428 1628 3
1429 1629 6
1430 1630 5
1431 1631 4
1432 1632 3
1433 1633 3
1434 1634 2
1435 1635 3
1436 1636 5
1437 1637 1
1438 1638 2
1439 1639 2
1440 1640 2
1441 1641 3
1442 1642 5
1443 1643 3
1444 1644 2
1445 1645 3
1446 1646 4
1447 1647 5
1448 1648 4
1449 1649 3
1450 1650 6
1451 1651 5
1452 1652 4
1453 1653 5
1454 1654 4
1455 1655 2
1456 1656 4
1457 1657 3
1458 1658 2
1459 1659 2
1460 1660 5
1461 1661 6
1462 1662 3
1463 1663 1
1464 1664 2
1465 1665 2
1466 1666 4
1467 1667 3
1468 1668 2
1469 1669 2
1470 1670 2
1471 1671 2
1472 1672 2
1473 1673 2
1474 1674 2
1475 1675 2
1476 1676 2
1477 1677 2
1478 1678 2
1479 1679 2
1480 1680 3
1481 1681 2
1482 1682 3
1483 1683 4
1484 1684 1
1485 1685 0
1486 1686 2
1487 1687 3
1488 1688 5
1489 1689 3
1490 1690 3
1491 1691 0
1492 1692 0
1493 1693 3
1494 1694 0
1495 1695 1
1496 1696 5
1497 1697 2
1498 1698 4
1499 1699 2
1500 1700 5
1501 1701 4
1502 1702 4
1503 1703 6
1504 1704 5
1505 1705 5
1506 1706 6
1507 1707 6
1508 1708 3
1509 1709 7
1510 1710 8
1511 1711 6
1512 1712 7
1513 1713 5
1514 1714 3
1515 1715 4
1516 1716 7
1517 1717 6
1518 1718 6
1519 1719 4
1520 1720 4
1521 1721 4
1522 1722 5
1523 1723 4
1524 1724 6
1525 1725 6
1526 1726 5
1527 1727 8
1528 1728 5
1529 1729 5
1530 1730 6
1531 1731 8
1532 1732 8
1533 1733 8
1534 1734 8
1535 1735 5
1536 1736 7
1537 1737 8
1538 1738 7
1539 1739 7
1540 1740 8
1541 1741 4
1542 1742 5
1543 1743 5
1544 1744 7
1545 1745 3
1546 1746 4
1547 1747 9
1548 1748 4
1549 1749 6
1550 1750 6
1551 1751 10
1552 1752 4
1553 1753 3
1554 1754 4
1555 1755 7
1556 1756 4
1557 1757 7
1558 1758 4
1559 1759 5
1560 1760 6
1561 1761 3
1562 1762 4
1563 1763 4
1564 1764 4
1565 1765 4
1566 1766 4
1567 1767 4
1568 1768 6
1569 1769 6
1570 1770 5
1571 1771 6
1572 1772 8
1573 1773 7
1574 1774 4
1575 1775 4
1576 1776 4
1577 1777 5
1578 1778 6
1579 1779 7
1580 1780 8
1581 1781 8
1582 1782 9
1583 1783 4
1584 1784 7
1585 1785 5
1586 1786 3
1587 1787 4
1588 1788 5
1589 1789 4
1590 1790 4
1591 1791 6
1592 1792 5
1593 1793 5
1594 1794 4
1595 1795 6
1596 1796 5
1597 1797 6
1598 1798 5
1599 1799 3
1600 1800 3
1601 1801 6
1602 1802 7
1603 1803 3
1604 1804 5
1605 1805 4
1606 1806 3
1607 1807 4
1608 1808 6
1609 1809 6
1610 1810 7
1611 1811 4
1612 1812 4
1613 1813 6
1614 1814 6
1615 1815 6
1616 1816 3
1617 1817 5
1618 1818 7
1619 1819 7
1620 1820 5
1621 1821 8
1622 1822 7
1623 1823 6
1624 1824 6
1625 1825 4
1626 1826 7
1627 1827 7
1628 1828 5
1629 1829 6
1630 1830 6
1631 1831 6
1632 1832 4
1633 1833 4
1634 1834 5
1635 1835 7
1636 1836 8
1637 1837 6
1638 1838 8
1639 1839 8
1640 1840 7
1641 1841 7
1642 1842 5
1643 1843 7
1644 1844 6
1645 1845 5
1646 1846 5
1647 1847 7
1648 1848 4
1649 1849 6
1650 1850 4
1651 1851 6
1652 1852 5
1653 1853 5
1654 1854 6
1655 1855 6
1656 1856 4
1657 1857 4
1658 1858 4
1659 1859 4
1660 1860 3
1661 1861 3
1662 1862 5
1663 1863 4
1664 1864 4
1665 1865 7
1666 1866 3
1667 1867 3
1668 1868 9
1669 1869 3
1670 1870 4
1671 1871 5
1672 1872 4
1673 1873 6
1674 1874 4
1675 1875 6
1676 1876 4
1677 1877 6
1678 1878 8
1679 1879 7
1680 1880 7
1681 1881 4
1682 1882 4
1683 1883 3
1684 1884 4
1685 1885 7
1686 1886 7
1687 1887 7
1688 1888 4
1689 1889 3
1690 1890 3
1691 1891 6
1692 1892 7
1693 1893 6
1694 1894 7
1695 1895 6
1696 1896 7
1697 1897 4
1698 1898 4
1699 1899 5
1700 1900 5
1701 1901 7
1702 1902 6
1703 1903 7
1704 1904 7
1705 1905 8
1706 1906 4
1707 1907 6
1708 1908 4
1709 1909 6
1710 1910 7
1711 1911 7
1712 1912 5
1713 1913 8
1714 1914 7
1715 1915 7
1716 1916 8
1717 1917 7
1718 1918 5
1719 1919 8
1720 1920 9
1721 1921 7
1722 1922 6
1723 1923 5
1724 1924 4
1725 1925 4
1726 1926 8
1727 1927 4
1728 1928 5
1729 1929 3
1730 1930 4
1731 1931 4
1732 1932 9
1733 1933 11
1734 1934 4
1735 1935 7
1736 1936 6
1737 1937 7
1738 1938 7
1739 1939 7
1740 1940 8
1741 1941 8
1742 1942 8
1743 1943 7
1744 1944 6
1745 1945 8
1746 1946 6
1747 1947 6
1748 1948 6
1749 1949 6
1750 1950 4
1751 1951 5
1752 1952 5
1753 1953 6
1754 1954 6
1755 1955 6
1756 1956 6
1757 1957 5
1758 1958 5
1759 1959 4
1760 1960 5
1761 1961 6
1762 1962 6
1763 1963 4
1764 1964 6
1765 1965 7
1766 1966 7
1767 1967 6
1768 1968 4
1769 1969 6
1770 1970 4
1771 1971 4
1772 1972 6
1773 1973 6
1774 1974 4
1775 1975 6
1776 1976 6
1777 1977 6
1778 1978 7
1779 1979 6
1780 1980 7
1781 1981 7
1782 1982 6
1783 1983 7
1784 1984 7
1785 1985 4
1786 1986 3
1787 1987 6
1788 1988 10
1789 1989 4
1790 1990 2
1791 1991 5
1792 1992 8
1793 1993 7
1794 1994 9
1795 1995 9
1796 1996 9
1797 1997 8
1798 1998 8
1799 1999 4
1800 2000 5
1801 2001 6
1802 2002 6
1803 2003 6
1804 2004 5
1805 2005 7
1806 2006 7
1807 2007 5
1808 2008 8
1809 2009 5
1810 2010 10
1811 2011 9
1812 2012 6
1813 2013 6
1814 2014 11
1815 2015 4
1816 2016 9
1817 2017 7
1818 2018 9
1819 2019 7
1820 2020 9
1821 2021 6
1822 2022 4
1823 2023 7
1824 2024 8
1825 2025 7
1826 2026 7
1827 2027 5
1828 2028 3
1829 2029 8
1830 2030 7
1831 2031 6
1832 2032 6
1833 2033 7
1834 2034 5
1835 2035 8
1836 2036 4
1837 2037 8
1838 2038 7
1839 2039 5
1840 2040 5
1841 2041 7
1842 2042 5
1843 2043 7
1844 2044 2
1845 2045 4
1846 2046 1
1847 2047 6
1848 2048 2
1849 2049 4
1850 2050 2
1851 2051 7
1852 2052 4
1853 2053 8
1854 2054 3
1855 2055 2
1856 2056 2
1857 2057 2
1858 2058 2
1859 2059 2
1860 2060 2
1861 2061 2
1862 2062 2
1863 2063 2
1864 2064 3
1865 2065 3
1866 2066 2
1867 2067 3
1868 2068 4
1869 2069 4
1870 2070 3
1871 2071 2
1872 2072 4
1873 2073 3
1874 2074 5
1875 2075 2
1876 2076 6
1877 2077 2
1878 2078 4
1879 2079 3
1880 2080 2
1881 2081 3
1882 2082 2
1883 2083 2
1884 2084 2
1885 2085 2
1886 2086 3
1887 2087 4
1888 2088 2
1889 2089 2
1890 2090 3
1891 2091 7
1892 2092 4
1893 2093 2
1894 2094 2
1895 2095 2
1896 2096 2
1897 2097 2
1898 2098 2
1899 2099 1
1900 2100 2
1901 2101 2
1902 2102 2
1903 2103 2
1904 2104 2
1905 2105 2
1906 2106 3
1907 2107 2
1908 2108 2
1909 2109 2
1910 2110 2
1911 2111 3
1912 2112 2
1913 2113 1
1914 2114 2
1915 2115 3
1916 2116 3
1917 2117 4
1918 2118 2
1919 2119 2
1920 2120 4
1921 2121 3
1922 2122 3
1923 2123 3
1924 2124 2
1925 2125 4
1926 2126 4
1927 2127 6
1928 2128 3
1929 2129 2
1930 2130 5
1931 2131 4
1932 2132 7
1933 2133 8
1934 2134 7
1935 2135 4
1936 2136 7
1937 2137 4
1938 2138 4
1939 2139 4
1940 2140 6
1941 2141 4
1942 2142 7
1943 2143 3
1944 2144 4
1945 2145 4
1946 2146 3
1947 2147 3
1948 2148 7
1949 2149 6
1950 2150 4
1951 2151 4
1952 2152 3
1953 2153 4
1954 2154 7
1955 2155 6
1956 2156 3
1957 2157 4
1958 2158 4
1959 2159 6
1960 2160 7
1961 2161 4
1962 2162 3
1963 2163 4
1964 2164 6
1965 2165 7
1966 2166 4
1967 2167 6
1968 2168 3
1969 2169 4
1970 2170 2
1971 2171 3
1972 2172 4
1973 2173 3
1974 2174 3
1975 2175 3
1976 2176 4
1977 2177 3
1978 2178 4
1979 2179 6
1980 2180 3
1981 2181 4
1982 2182 4
1983 2183 3
1984 2184 4
1985 2185 4
1986 2186 2
1987 2187 3
1988 2188 3
1989 2189 3
1990 2190 3
1991 2191 4
1992 2192 4
1993 2193 3
1994 2194 4
1995 2195 3
1996 2196 4
1997 2197 3
1998 2198 3
1999 2199 3
2000 2200 2
2001 2201 3
2002 2202 3
2003 2203 3
2004 2204 3
2005 2205 3
2006 2206 3
2007 2207 3
2008 2208 3
2009 2209 3
2010 2210 3
2011 2211 4
2012 2212 4
2013 2213 4
2014 2214 4
2015 2215 4
2016 2216 6
2017 2217 7
2018 2218 5
2019 2219 7
2020 2220 7
2021 2221 7
2022 2222 4
2023 2223 5
2024 2224 3
2025 2225 4
2026 2226 4
2027 2227 3
2028 2228 4
2029 2229 3
2030 2230 3
2031 2231 5
2032 2232 7
2033 2233 6
2034 2234 6
2035 2235 3
2036 2236 4
2037 2237 5
2038 2238 4
2039 2239 3
2040 2240 2
2041 2241 4
2042 2242 2
2043 2243 2
2044 2244 4
2045 2245 3
2046 2246 4
2047 2247 4
2048 2248 3
2049 2249 5
2050 2250 2
2051 2251 3
2052 2252 4
2053 2253 3
2054 2254 4
2055 2255 3
2056 2256 3
2057 2257 3
2058 2258 3
2059 2259 3
2060 2260 3
2061 2261 5
2062 2262 5
2063 2263 7
2064 2264 4
2065 2265 4
2066 2266 5
2067 2267 4
2068 2268 4
2069 2269 4
2070 2270 4
2071 2271 4
2072 2272 6
2073 2273 5
2074 2274 5
2075 2275 6
2076 2276 7
2077 2277 6
2078 2278 6
2079 2279 6
2080 2280 8
2081 2281 7
2082 2282 9
2083 2283 6
2084 2284 8
2085 2285 5
2086 2286 6
2087 2287 6
2088 2288 6
2089 2289 5
2090 2290 6
2091 2291 6
2092 2292 4
2093 2293 5
2094 2294 6
2095 2295 6
2096 2296 5
2097 2297 5
2098 2298 4
2099 2299 5
2100 2300 4
2101 2301 4
2102 2302 5
2103 2303 4
2104 2304 3
2105 2305 5
2106 2306 6
2107 2307 5
2108 2308 5
2109 2309 6
2110 2310 5
2111 2311 7
2112 2312 7
2113 2313 6
2114 2314 6
2115 2315 5
2116 2316 4
2117 2317 4
2118 2318 6
2119 2319 6
2120 2320 6
2121 2321 6
2122 2322 6
2123 2323 4
2124 2324 6
2125 2325 6
2126 2326 4
2127 2327 3
2128 2328 4
2129 2329 4
2130 2330 7
2131 2331 7
2132 2332 7
2133 2333 7
2134 2334 6
2135 2335 5
2136 2336 6
2137 2337 6
2138 2338 7
2139 2339 6
2140 2340 6
2141 2341 8
2142 2342 4
2143 2343 5
2144 2344 6
2145 2345 7
2146 2346 6
2147 2347 6
2148 2348 5
2149 2349 4
2150 2350 4
2151 2351 3
2152 2352 4
2153 2353 4
2154 2354 5
2155 2355 8
2156 2356 7
2157 2357 6
2158 2358 8
2159 2359 5
2160 2360 4
2161 2361 6
2162 2362 5
2163 2363 6
2164 2364 7
2165 2365 7
2166 2366 4
2167 2367 6
2168 2368 7
2169 2369 6
2170 2370 4
2171 2371 6
2172 2372 5
2173 2373 6
2174 2374 6
2175 2375 8
2176 2376 8
2177 2377 6
2178 2378 7
2179 2379 6
2180 2380 6
2181 2381 5
2182 2382 6
2183 2383 6
2184 2384 5
2185 2385 7
2186 2386 7
2187 2387 6
2188 2388 4
2189 2389 5
2190 2390 5
2191 2391 7
2192 2392 4
2193 2393 7
2194 2394 8
2195 2395 7
2196 2396 7
2197 2397 5
2198 2398 7
2199 2399 7
2200 2400 5
2201 2401 5
2202 2402 5
2203 2403 8
2204 2404 6
2205 2405 7
2206 2406 8
2207 2407 7
2208 2408 6
2209 2409 8
2210 2410 8
2211 2411 6
2212 2412 7
2213 2413 7
2214 2414 6
2215 2415 7
2216 2416 9
2217 2417 8
2218 2418 8
2219 2419 6
2220 2420 6
2221 2421 7
2222 2422 7
2223 2423 6
2224 2424 8
2225 2425 7
2226 2426 7
2227 2427 5
2228 2428 5
2229 2429 4
2230 2430 4
2231 2431 6
2232 2432 7
2233 2433 6
2234 2434 7
2235 2435 5
2236 2436 5
2237 2437 6
2238 2438 5
2239 2439 5
2240 2440 4
2241 2441 4
2242 2442 4
2243 2443 6
2244 2444 6
2245 2445 4
2246 2446 5
2247 2447 7
2248 2448 6
2249 2449 5
2250 2450 4
2251 2451 9
2252 2452 6
2253 2453 4
2254 2454 4
2255 2455 5
2256 2456 5
2257 2457 5
2258 2458 5
2259 2459 4
2260 2460 5
2261 2461 3
2262 2462 4
2263 2463 4
2264 2464 5
2265 2465 9
2266 2466 8
2267 2467 7
2268 2468 7
2269 2469 8
2270 2470 8
2271 2471 8
2272 2472 5
2273 2473 3
2274 2474 4
2275 2475 5
2276 2476 6
2277 2477 5
2278 2478 8
2279 2479 6
2280 2480 7
2281 2481 7
2282 2482 8
2283 2483 4
2284 2484 6
2285 2485 5
2286 2486 5
2287 2487 6
2288 2488 6
2289 2489 5
2290 2490 6
2291 2491 6
2292 2492 4
2293 2493 4
2294 2494 6
2295 2495 6
2296 2496 7
2297 2497 9
2298 2498 7
2299 2499 4
2300 2500 5
2301 2501 5
2302 2502 4
2303 2503 5
2304 2504 6
2305 2505 5
2306 2506 6
2307 2507 6
2308 2508 6
2309 2509 6
2310 2510 6
2311 2511 5
2312 2512 6
2313 2513 8
2314 2514 6
2315 2515 7
2316 2516 6
2317 2517 6
2318 2518 7
2319 2519 8
2320 2520 7
2321 2521 4
2322 2522 6
2323 2523 4
2324 2524 6
2325 2525 5
2326 2526 7
2327 2527 7
2328 2528 10
2329 2529 5
2330 2530 6
2331 2531 6
2332 2532 7
2333 2533 6
2334 2534 5
2335 2535 6
2336 2536 6
2337 2537 7
2338 2538 5
2339 2539 6
2340 2540 5
2341 2541 5
2342 2542 6
2343 2543 7
2344 2544 6
2345 2545 5
2346 2546 5
2347 2547 6
2348 2548 6
2349 2549 5
2350 2550 6
2351 2551 5
2352 2552 8
2353 2553 10
2354 2554 8
2355 2555 7
2356 2556 6
2357 2557 7
2358 2558 6
2359 2559 7
2360 2560 6
2361 2561 6
2362 2562 7
2363 2563 6
2364 2564 6
2365 2565 7
2366 2566 5
2367 2567 6
2368 2568 5
2369 2569 8
2370 2570 7
2371 2571 4
2372 2572 5
2373 2573 6
2374 2574 6
2375 2575 5
2376 2576 7
2377 2577 10
2378 2578 4
2379 2579 4
2380 2580 4
2381 2581 3
2382 2582 3
2383 2583 3
2384 2584 4
2385 2585 3
2386 2586 3
2387 2587 2
2388 2588 3
2389 2589 2
2390 2590 3
2391 2591 2
2392 2592 2
2393 2593 2
2394 2594 6
2395 2595 3
2396 2596 5
2397 2597 3
2398 2598 3
2399 2599 2
2400 2600 2
2401 2601 2
2402 2602 2
2403 2603 2
2404 2604 5
2405 2605 3
2406 2606 3
2407 2607 2
2408 2608 2
2409 2609 2
2410 2610 3
2411 2611 3
2412 2612 7
2413 2613 2
2414 2614 5
2415 2615 5
2416 2616 3
2417 2617 5
2418 2618 5
2419 2619 4
2420 2620 3
2421 2621 3
2422 2622 3
2423 2623 7
2424 2624 3
2425 2625 10
2426 2626 4
2427 2627 4
2428 2628 6
2429 2629 4
2430 2630 8
2431 2631 3
2432 2632 5
2433 2633 8
2434 2634 5
2435 2635 4
2436 2636 2
2437 2637 3
2438 2638 4
2439 2639 3
2440 2640 3
2441 2641 3
2442 2642 3
2443 2643 4
2444 2644 3
2445 2645 2
2446 2646 7
2447 2647 2
2448 2648 4
2449 2649 4
2450 2650 5
2451 2651 4
2452 2652 7
2453 2653 3
2454 2654 6
2455 2655 11
2456 2656 6
2457 2657 7
2458 2658 6
2459 2659 3
2460 2660 4
2461 2661 2
2462 2662 7
2463 2663 2
2464 2664 4
2465 2665 2
2466 2666 2
2467 2667 7
2468 2668 4
2469 2669 4
2470 2670 5
2471 2671 5
2472 2672 5
2473 2673 5
2474 2674 7
2475 2675 6
2476 2676 6
2477 2677 7
2478 2678 6
2479 2679 4
2480 2680 8
2481 2681 6
2482 2682 3
2483 2683 3
2484 2684 3
2485 2685 5
2486 2686 7
2487 2687 3
2488 2688 5
2489 2689 6
2490 2690 6
2491 2691 5
2492 2692 4
2493 2693 2
2494 2694 2
2495 2695 3
2496 2696 5
2497 2697 6
2498 2698 6
2499 2699 3
2500 2700 3
2501 2701 5
2502 2702 6
2503 2703 3
2504 2704 4
2505 2705 3
2506 2706 2
2507 2707 3
2508 2708 4
2509 2709 2
2510 2710 3
2511 2711 4
2512 2712 6
2513 2713 4
2514 2714 7
2515 2715 6
2516 2716 6
2517 2717 6
2518 2718 6
2519 2719 6
2520 2720 5
2521 2721 6
2522 2722 2
2523 2723 2
2524 2724 4
2525 2725 8
2526 2726 11
2527 2727 8
2528 2728 7
2529 2729 8
2530 2730 8
2531 2731 6
2532 2732 10
2533 2733 5
2534 2734 4
2535 2735 3
2536 2736 4
2537 2737 4
2538 2738 7
2539 2739 6
2540 2740 5
2541 2741 3
2542 2742 7
2543 2743 5
2544 2744 3
2545 2745 8
2546 2746 8
2547 2747 9
2548 2748 9
2549 2749 10
2550 2750 8
2551 2751 6
2552 2752 6
2553 2753 6
2554 2754 5
2555 2755 6
2556 2756 7
2557 2757 3
2558 2758 5
2559 2759 4
2560 2760 2
2561 2761 3
2562 2762 3
2563 2763 2
2564 2764 4
2565 2765 5
2566 2766 4
2567 2767 3
2568 2768 6
2569 2769 6
2570 2770 5
2571 2771 3
2572 2772 4
2573 2773 6
2574 2774 6
2575 2775 6
2576 2776 3
2577 2777 7
2578 2778 6
2579 2779 5
2580 2780 4
2581 2781 4
2582 2782 6
2583 2783 6
2584 2784 5
2585 2785 5
2586 2786 4
2587 2787 4
2588 2788 4
2589 2789 4
2590 2790 8
2591 2791 5
2592 2792 10
2593 2793 7
2594 2794 7
2595 2795 3
2596 2796 6
2597 2797 4
2598 2798 5
2599 2799 4
2600 2800 3
2601 2801 4
2602 2802 4
2603 2803 3
2604 2804 2
2605 2805 4
2606 2806 4
2607 2807 5
2608 2808 6
2609 2809 5
2610 2810 5
2611 2811 4
2612 2812 2
2613 2813 8
2614 2814 6
2615 2815 6
2616 2816 2
2617 2817 5
2618 2818 4
2619 2819 2
2620 2820 2
2621 2821 2
2622 2822 7
2623 2823 2
2624 2824 2
2625 2825 2
2626 2826 6
2627 2827 5
2628 2828 4
2629 2829 6
2630 2830 6
2631 2831 4
2632 2832 7
2633 2833 8
2634 2834 8
2635 2835 6
2636 2836 6
2637 2837 7
2638 2838 6
2639 2839 8
2640 2840 6
2641 2841 6
2642 2842 6
2643 2843 3
2644 2844 7
2645 2845 6
2646 2846 9
2647 2847 6
2648 2848 3
2649 2849 7
2650 2850 3
2651 2851 6
2652 2852 6
2653 2853 6
2654 2854 3
2655 2855 3
2656 2856 4
2657 2857 4
2658 2858 4
2659 2859 4
2660 2860 3
2661 2861 3
2662 2862 6
2663 2863 6
2664 2864 4
2665 2865 6
2666 2866 3
2667 2867 3
2668 2868 3
2669 2869 3
2670 2870 3
2671 2871 2
2672 2872 3
2673 2873 5
2674 2874 3
2675 2875 3
2676 2876 5
2677 2877 11
2678 2878 7
2679 2879 7
2680 2880 7
2681 2881 5
2682 2882 7
2683 2883 4
2684 2884 3
2685 2885 4
2686 2886 5
2687 2887 7
2688 2888 7
2689 2889 8
2690 2890 7
2691 2891 7
2692 2892 7
2693 2893 7
2694 2894 7
2695 2895 14
2696 2896 14
2697 2897 8
2698 2898 3
2699 2899 10
2700 2900 12
2701 2901 7
2702 2902 8
2703 2903 4
2704 2904 15
2705 2905 2
2706 2906 3
2707 2907 3
2708 2908 6
2709 2909 2
2710 2910 4
2711 2911 12
2712 2912 2
2713 2913 6
2714 2914 2
2715 2915 2
2716 2916 5
2717 2917 5
2718 2918 2
2719 2919 5
2720 2920 4
2721 2921 6
2722 2922 6
2723 2923 7
2724 2924 5
2725 2925 3
2726 2926 3
2727 2927 3
2728 2928 3
2729 2929 3
2730 2930 2
2731 2931 5
2732 2932 3
2733 2933 2
2734 2934 2
2735 2935 5
2736 2936 2
2737 2937 2
2738 2938 4
2739 2939 2
2740 2940 4
2741 2941 7
2742 2942 9
2743 2943 7
2744 2944 10
2745 2945 12
2746 2946 9
2747 2947 12
2748 2948 11
2749 2949 7
2750 2950 4
2751 2951 6
2752 2952 13
2753 2953 7
2754 2954 9
2755 2955 11
2756 2956 10
2757 2957 5
2758 2958 7
2759 2959 6
2760 2960 7
2761 2961 7
2762 2962 7
2763 2963 5
2764 2964 5
2765 2965 11
2766 2966 12
2767 2967 8
2768 2968 10
2769 2969 6
2770 2970 6
2771 2971 6
2772 2972 6
2773 2973 7
2774 2974 10
2775 2975 4
2776 2976 8
2777 2977 4
2778 2978 7
2779 2979 11
2780 2980 7
2781 2981 8
2782 2982 11
2783 2983 8
2784 2984 8
2785 2985 6
2786 2986 10
2787 2987 6
2788 2988 7
2789 2989 5
2790 2990 4
2791 2991 4
2792 2992 5
2793 2993 2
2794 2994 3
2795 2995 6
2796 2996 5
2797 2997 5
2798 2998 8
2799 2999 5
2800 3000 10
2801 3001 10
2802 3002 8
2803 3003 6
2804 3004 7
2805 3005 8
2806 3006 7
2807 3007 4
2808 3008 4
2809 3009 8
2810 3010 3
2811 3011 3
2812 3012 3
2813 3013 4
2814 3014 4
2815 3015 8
2816 3016 9
2817 3017 7
2818 3018 7
2819 3019 6
2820 3020 7
2821 3021 10
2822 3022 9
2823 3023 9
2824 3024 10
2825 3025 6
2826 3026 8
2827 3027 7
2828 3028 8
2829 3029 10
2830 3030 10
2831 3031 8
2832 3032 6
2833 3033 7
2834 3034 7
2835 3035 9
2836 3036 11
2837 3037 10
2838 3038 9
2839 3039 12
2840 3040 6
2841 3041 8
2842 3042 9
2843 3043 11
2844 3044 11
2845 3045 9
2846 3046 12
2847 3047 7
2848 3048 10
2849 3049 5
2850 3050 4
2851 3051 9
2852 3052 8
2853 3053 8
2854 3054 10
2855 3055 5
2856 3056 9
2857 3057 4
2858 3058 5
2859 3059 5
2860 3060 5
2861 3061 4
2862 3062 6
2863 3063 8
2864 3064 5
2865 3065 6
2866 3066 8
2867 3067 6
2868 3068 5
2869 3069 8
2870 3070 5
2871 3071 9
2872 3072 6
2873 3073 6
2874 3074 10
2875 3075 7
2876 3076 7
2877 3077 10
2878 3078 7
2879 3079 8
2880 3080 7
2881 3081 6
2882 3082 6
2883 3083 6
2884 3084 4
2885 3085 6
2886 3086 7
2887 3087 8
2888 3088 8
2889 3089 6
2890 3090 7
2891 3091 6
2892 3092 6
2893 3093 7
2894 3094 7
2895 3095 5
2896 3096 7
2897 3097 6
2898 3098 7
2899 3099 6
2900 3100 5
2901 3101 8
2902 3102 6
2903 3103 9
2904 3104 7
2905 3105 8
2906 3106 7
2907 3107 6
2908 3108 6
2909 3109 5
2910 3110 6
2911 3111 7
2912 3112 6
2913 3113 5
2914 3114 6
2915 3115 7
2916 3116 4
2917 3117 8
2918 3118 6
2919 3119 4
2920 3120 5
2921 3121 4
2922 3122 6
2923 3123 6
2924 3124 6
2925 3125 6
2926 3126 6
2927 3127 6
2928 3128 6
2929 3129 4
2930 3130 4
2931 3131 5
2932 3132 4
2933 3133 8
2934 3134 6
2935 3135 6
2936 3136 6
2937 3137 8
2938 3138 6
2939 3139 6
2940 3140 4
2941 3141 9
2942 3142 6
2943 3143 5
2944 3144 6
2945 3145 7
2946 3146 8
2947 3147 9
2948 3148 9
2949 3149 7
2950 3150 7
2951 3151 8
2952 3152 4
2953 3153 5
2954 3154 8
2955 3155 6
2956 3156 6
2957 3157 6
2958 3158 8
2959 3159 7
2960 3160 3
2961 3161 7
2962 3162 6
2963 3163 8
2964 3164 3
2965 3165 4
2966 3166 8
2967 3167 5
2968 3168 4
2969 3169 9
2970 3170 4
2971 3171 4
2972 3172 4
2973 3173 3
2974 3174 5
2975 3175 4
2976 3176 7
2977 3177 4
2978 3178 6
2979 3179 5
2980 3180 5
2981 3181 5
2982 3182 4
2983 3183 5
2984 3184 5
2985 3185 5
2986 3186 7
2987 3187 5
2988 3188 5
2989 3189 5
2990 3190 6
2991 3191 6
2992 3192 3
2993 3193 3
2994 3194 5
2995 3195 4
2996 3196 6
2997 3197 6
2998 3198 5
2999 3199 6
3000 3200 3
3001 3201 3
3002 3202 6
3003 3203 5
3004 3204 5
3005 3205 3
3006 3206 3
3007 3207 3
3008 3208 5
3009 3209 5
3010 3210 6
3011 3211 5
3012 3212 2
3013 3213 4
3014 3214 5
3015 3215 5
3016 3216 5
3017 3217 3
3018 3218 5
3019 3219 6
3020 3220 5
3021 3221 5
3022 3222 4
3023 3223 7
3024 3224 4
3025 3225 4
3026 3226 5
3027 3227 7
3028 3228 9
3029 3229 5
3030 3230 6
3031 3231 4
3032 3232 5
3033 3233 6
3034 3234 9
3035 3235 7
3036 3236 9
3037 3237 6
3038 3238 5
3039 3239 5
3040 3240 4
3041 3241 3
3042 3242 3
3043 3243 3
3044 3244 3
3045 3245 6
3046 3246 3
3047 3247 4
3048 3248 3
3049 3249 3
3050 3250 2
3051 3251 6
3052 3252 4
3053 3253 2
3054 3254 4
3055 3255 3
3056 3256 3
3057 3257 8
3058 3258 4
3059 3259 4
3060 3260 3
3061 3261 5
3062 3262 5
3063 3263 4
3064 3264 3
3065 3265 3
3066 3266 4
3067 3267 5
3068 3268 4
3069 3269 5
3070 3270 4
3071 3271 4
3072 3272 4
3073 3273 4
3074 3274 5
3075 3275 6
3076 3276 5
3077 3277 4
3078 3278 4
3079 3279 4
3080 3280 4
3081 3281 3
3082 3282 4
3083 3283 4
3084 3284 4
3085 3285 4
3086 3286 4
3087 3287 6
3088 3288 4
3089 3289 3
3090 3290 4
3091 3291 4
3092 3292 3
3093 3293 4
3094 3294 5
3095 3295 6
3096 3296 5
3097 3297 3
3098 3298 7
3099 3299 6
3100 3300 6
3101 3301 10
3102 3302 9
3103 3303 9
3104 3304 6
3105 3305 9
3106 3306 8
3107 3307 5
3108 3308 5
3109 3309 6
3110 3310 5
3111 3311 8
3112 3312 5
3113 3313 6
3114 3314 10
3115 3315 7
3116 3316 7
3117 3317 7
3118 3318 6
3119 3319 6
3120 3320 5
3121 3321 6
3122 3322 3
3123 3323 5
3124 3324 6
3125 3325 7
3126 3326 8
3127 3327 11
3128 3328 10
3129 3329 6
3130 3330 8
3131 3331 10
3132 3332 8
3133 3333 7
3134 3334 8
3135 3335 4
3136 3336 7
3137 3337 7
3138 3338 8
3139 3339 9
3140 3340 9
3141 3341 13
3142 3342 8
3143 3343 11
3144 3344 11
3145 3345 8
3146 3346 10
3147 3347 10
3148 3348 5
3149 3349 10
3150 3350 10
3151 3351 8
3152 3352 7
3153 3353 6
3154 3354 8
3155 3355 10
3156 3356 8
3157 3357 10
3158 3358 5
3159 3359 4
3160 3360 6
3161 3361 8
3162 3362 6
3163 3363 8
3164 3364 8
3165 3365 8
3166 3366 4
3167 3367 3
3168 3368 8
3169 3369 6
3170 3370 3
3171 3371 6
3172 3372 4
3173 3373 5
3174 3374 5
3175 3375 9
3176 3376 7
3177 3377 9
3178 3378 5
3179 3379 8
3180 3380 4
3181 3381 5
3182 3382 7
3183 3383 5
3184 3384 7
3185 3385 7
3186 3386 6
3187 3387 9
3188 3388 9
3189 3389 6
3190 3390 5
3191 3391 6
3192 3392 8
3193 3393 5
3194 3394 5
3195 3395 5
3196 3396 6
3197 3397 5
3198 3398 8
3199 3399 6
3200 3400 4
3201 3401 8
3202 3402 9
3203 3403 2
3204 3404 8
3205 3405 6
3206 3406 4
3207 3407 7
3208 3408 6
3209 3409 3
3210 3410 7
3211 3411 3
3212 3412 4
3213 3413 4
3214 3414 2
3215 3415 4
3216 3416 3
3217 3417 3
3218 3418 4
3219 3419 3
3220 3420 2
3221 3421 4
3222 3422 2
3223 3423 2
3224 3424 3
3225 3425 4
3226 3426 4
3227 3427 6
3228 3428 6
3229 3429 6
3230 3430 6
3231 3431 6
3232 3432 7
3233 3433 2
3234 3434 6
3235 3435 5
3236 3436 3
3237 3437 7
3238 3438 2
3239 3439 2
3240 3440 4
3241 3441 3
3242 3442 5
3243 3443 4
3244 3444 6
3245 3445 3
3246 3446 5
3247 3447 3
3248 3448 5
3249 3449 5
3250 3450 6
3251 3451 7
3252 3452 6
3253 3453 5
3254 3454 6
3255 3455 7
3256 3456 4
3257 3457 2
3258 3458 7
3259 3459 6
3260 3460 4
3261 3461 2
3262 3462 4
3263 3463 3
3264 3464 7
3265 3465 2
3266 3466 6
3267 3467 2
3268 3468 2
3269 3469 6
3270 3470 5
3271 3471 7
3272 3472 6
3273 3473 4
3274 3474 4
3275 3475 1
3276 3476 4
3277 3477 2
3278 3478 3
3279 3479 4
3280 3480 4
3281 3481 2
3282 3482 5
3283 3483 5
3284 3484 5
3285 3485 3
3286 3486 6
3287 3487 2
3288 3488 2
3289 3489 5
3290 3490 5
3291 3491 5
3292 3492 4
3293 3493 5
3294 3494 3
3295 3495 2
3296 3496 6
3297 3497 3
3298 3498 2
3299 3499 2
3300 3500 2
3301 3501 3
3302 3502 3
3303 3503 2
3304 3504 2
3305 3505 2
3306 3506 2
3307 3507 3
3308 3508 3
3309 3509 3
3310 3510 2
3311 3511 5
3312 3512 5
3313 3513 2
3314 3514 2
3315 3515 2
3316 3516 3
3317 3517 2
3318 3518 3
3319 3519 2
3320 3520 2
3321 3521 2
3322 3522 2
3323 3523 2
3324 3524 2
3325 3525 2
3326 3526 2
3327 3527 2
3328 3528 2
3329 3529 3
3330 3530 3
3331 3531 3
3332 3532 2
3333 3533 4
3334 3534 3
3335 3535 3
3336 3536 6
3337 3537 7
3338 3538 4
3339 3539 3
3340 3540 3
3341 3541 3
3342 3542 3
3343 3543 3
3344 3544 2
3345 3545 4
3346 3546 3
3347 3547 2
3348 3548 2
3349 3549 5
3350 3550 8
3351 3551 6
3352 3552 4
3353 3553 3
3354 3554 2
3355 3555 9
3356 3556 9
3357 3557 10
3358 3558 2
3359 3559 3
3360 3560 4
3361 3561 6
3362 3562 3
3363 3563 4
3364 3564 2
3365 3565 4
3366 3566 4
3367 3567 5
3368 3568 3
3369 3569 2
3370 3570 2
3371 3571 4
3372 3572 4
3373 3573 3
3374 3574 4
3375 3575 3
3376 3576 4
3377 3577 3
3378 3578 4
3379 3579 3
3380 3580 5
3381 3581 3
3382 3582 4
3383 3583 7
3384 3584 5
3385 3585 4
3386 3586 4
3387 3587 5
3388 3588 2
3389 3589 5
3390 3590 4
3391 3591 6
3392 3592 3
3393 3593 3
3394 3594 4
3395 3595 2
3396 3596 2
3397 3597 7
3398 3598 7
3399 3599 4
3400 3600 6
3401 3601 9
3402 3602 6
3403 3603 2
3404 3604 3
3405 3605 2
3406 3606 2
3407 3607 4
3408 3608 7
3409 3609 3
3410 3610 3
3411 3611 4
3412 3612 2
3413 3613 7
3414 3614 2
3415 3615 3
3416 3616 4
3417 3617 5
3418 3618 4
3419 3619 5
3420 3620 3
3421 3621 6
3422 3622 9
3423 3623 5
3424 3624 5
3425 3625 7
3426 3626 4
3427 3627 4
3428 3628 4
3429 3629 3
3430 3630 4
3431 3631 3
3432 3632 5
3433 3633 4
3434 3634 7
3435 3635 6
3436 3636 6
3437 3637 4
3438 3638 5
3439 3639 8
3440 3640 7
3441 3641 4
3442 3642 5
3443 3643 7
3444 3644 7
3445 3645 7
3446 3646 7
3447 3647 10
3448 3648 5
3449 3649 2
3450 3650 8
3451 3651 4
3452 3652 8
3453 3653 7
3454 3654 7
3455 3655 5
3456 3656 6
3457 3657 3
3458 3658 8
3459 3659 8
3460 3660 8
3461 3661 4
3462 3662 6
3463 3663 5
3464 3664 9
3465 3665 8
3466 3666 5
3467 3667 6
3468 3668 8
3469 3669 10
3470 3670 6
3471 3671 8
3472 3672 10
3473 3673 7
3474 3674 7
3475 3675 7
3476 3676 6
3477 3677 5
3478 3678 3
3479 3679 4
3480 3680 2
3481 3681 4
3482 3682 3
3483 3683 3
3484 3684 4
3485 3685 5
3486 3686 3
3487 3687 5
3488 3688 2
3489 3689 4
3490 3690 2
3491 3691 4
3492 3692 2
3493 3693 4
3494 3694 1
3495 3695 5
3496 3696 1
3497 3697 5
3498 3698 6
3499 3699 4
3500 3700 3
3501 3701 4
3502 3702 7
3503 3703 2
3504 3704 2
3505 3705 2
3506 3706 4
3507 3707 3
3508 3708 3
3509 3709 3
3510 3710 3
3511 3711 3
3512 3712 3
3513 3713 3
3514 3714 2
3515 3715 3
3516 3716 4
3517 3717 7
3518 3718 4
3519 3719 3
3520 3720 3
3521 3721 3
3522 3722 2
3523 3723 2
3524 3724 2
3525 3725 2
3526 3726 2
3527 3727 2
3528 3728 3
3529 3729 3
3530 3730 2
3531 3731 3
3532 3732 3
3533 3733 6
3534 3734 6
3535 3735 7
3536 3736 6
3537 3737 7
3538 3738 3
3539 3739 3
3540 3740 6
3541 3741 6
3542 3742 6
3543 3743 6
3544 3744 7
3545 3745 6
3546 3746 3
3547 3747 3
3548 3748 6
3549 3749 3
3550 3750 2
3551 3751 3
3552 3752 3
3553 3753 2
3554 3754 3
3555 3755 3
3556 3756 3
3557 3757 2
3558 3758 4
3559 3759 6
3560 3760 3
3561 3761 3
3562 3762 5
3563 3763 4
3564 3764 6
3565 3765 3
3566 3766 2
3567 3767 3
3568 3768 6
3569 3769 3
3570 3770 3
3571 3771 2
3572 3772 4
3573 3773 2
3574 3774 5
3575 3775 2
3576 3776 2
3577 3777 8
3578 3778 4
3579 3779 8
3580 3780 4
3581 3781 3
3582 3782 7
3583 3783 3
3584 3784 5
3585 3785 4
3586 3786 5
3587 3787 9
3588 3788 7
3589 3789 7
3590 3790 4
3591 3791 4
3592 3792 10
3593 3793 8
3594 3794 3
3595 3795 8
3596 3796 5
3597 3797 3
3598 3798 7
3599 3799 6
3600 3800 5
3601 3801 8
3602 3802 8
3603 3803 5
3604 3804 7
3605 3805 9
3606 3806 9
3607 3807 7
3608 3808 7
3609 3809 7
3610 3810 3
3611 3811 6
3612 3812 5
3613 3813 7
3614 3814 6
3615 3815 5
3616 3816 6
3617 3817 6
3618 3818 2
3619 3819 2
3620 3820 6
3621 3821 3
3622 3822 4
3623 3823 6
3624 3824 4
3625 3825 5
3626 3826 9
3627 3827 4
3628 3828 3
3629 3829 3
3630 3830 3
3631 3831 2
3632 3832 3
3633 3833 4
3634 3834 5
3635 3835 6
3636 3836 4
3637 3837 5
3638 3838 8
3639 3839 7
3640 3840 4
3641 3841 2
3642 3842 4
3643 3843 4
3644 3844 2
3645 3845 2
3646 3846 3
3647 3847 2
3648 3848 3
3649 3849 2
3650 3850 7
3651 3851 6
3652 3852 4
3653 3853 3
3654 3854 4
3655 3855 2
3656 3856 2
3657 3857 3
3658 3858 3
3659 3859 3
3660 3860 3
3661 3861 5
3662 3862 8
3663 3863 3
3664 3864 3
3665 3865 2
3666 3866 3
3667 3867 3
3668 3868 2
3669 3869 2
3670 3870 4
3671 3871 3
3672 3872 9
3673 3873 4
3674 3874 7
3675 3875 2
3676 3876 3
3677 3877 4
3678 3878 6
3679 3879 3
3680 3880 4
3681 3881 7
3682 3882 3
3683 3883 6
3684 3884 5
3685 3885 7
3686 3886 9
3687 3887 9
3688 3888 10
3689 3889 7
3690 3890 7
3691 3891 4
3692 3892 0
3693 3893 2
3694 3894 2
3695 3895 3
3696 3896 3
3697 3897 6
3698 3898 6
3699 3899 7
3700 3900 7
3701 3901 6
3702 3902 6
3703 3903 4
3704 3904 6
3705 3905 7
3706 3906 6
3707 3907 7
3708 3908 6
3709 3909 7
3710 3910 6
3711 3911 2
3712 3912 4
3713 3913 6
3714 3914 4
3715 3915 4
3716 3916 7
3717 3917 6
3718 3918 6
3719 3919 6
3720 3920 6
3721 3921 3
3722 3922 4
3723 3923 2
3724 3924 3
3725 3925 5
3726 3926 3
3727 3927 7
3728 3928 4
3729 3929 3
3730 3930 5
3731 3931 7
3732 3932 4
3733 3933 4
3734 3934 6
3735 3935 6
3736 3936 6
3737 3937 6
3738 3938 7
3739 3939 6
3740 3940 5
3741 3941 7
3742 3942 6
3743 3943 5
3744 3944 4
3745 3945 3
3746 3946 6
3747 3947 6
3748 3948 6
3749 3949 6
3750 3950 5
3751 3951 7
3752 3952 7
3753 3953 6
3754 3954 5
3755 3955 7
3756 3956 5
3757 3957 7
3758 3958 6
3759 3959 7
3760 3960 5
3761 3961 8
3762 3962 3
3763 3963 4
3764 3964 4
3765 3965 8
3766 3966 6
3767 3967 7
3768 3968 5
3769 3969 6
3770 3970 7
3771 3971 5
3772 3972 6
3773 3973 7
3774 3974 4
3775 3975 4
3776 3976 4
3777 3977 4
3778 3978 4
3779 3979 3
3780 3980 4
3781 3981 5
3782 3982 6
3783 3983 2
3784 3984 2
3785 3985 4
3786 3986 8
3787 3987 3
3788 3988 5
3789 3989 3
3790 3990 5
3791 3991 9
3792 3992 7
3793 3993 4
3794 3994 3
3795 3995 3
3796 3996 3
3797 3997 5
3798 3998 5
3799 3999 5
3800 4000 5
3801 4001 8
3802 4002 6
3803 4003 7
3804 4004 5
3805 4005 9
3806 4006 7
3807 4007 7
3808 4008 5
3809 4009 5
3810 4010 4
3811 4011 6
3812 4012 3
3813 4013 5
3814 4014 7
3815 4015 9
3816 4016 5
3817 4017 4
3818 4018 7
3819 4019 9
3820 4020 8
3821 4021 7
3822 4022 9
3823 4023 5
3824 4024 5
3825 4025 7
3826 4026 6
3827 4027 7
3828 4028 7
3829 4029 8
3830 4030 8
3831 4031 8
3832 4032 6
3833 4033 8
3834 4034 6
3835 4035 9
3836 4036 7
3837 4037 7
3838 4038 6
3839 4039 5
3840 4040 3
3841 4041 6
3842 4042 6
3843 4043 4
3844 4044 2
3845 4045 4
3846 4046 6
3847 4047 6
3848 4048 6
3849 4049 6
3850 4050 7
3851 4051 7
3852 4052 7
3853 4053 5
3854 4054 5
3855 4055 7
3856 4056 5
3857 4057 5
3858 4058 4
3859 4059 6
3860 4060 7
3861 4061 4
3862 4062 4
3863 4063 4
3864 4064 6
3865 4065 7
3866 4066 6
3867 4067 5
3868 4068 6
3869 4069 4
3870 4070 3
3871 4071 2
3872 4072 4
3873 4073 6
3874 4074 3
3875 4075 5
3876 4076 4
3877 4077 7
3878 4078 4
3879 4079 4
3880 4080 3
3881 4081 3
3882 4082 4
3883 4083 3
3884 4084 2
3885 4085 2
3886 4086 4
3887 4087 3
3888 4088 2
3889 4089 3
3890 4090 2
3891 4091 3
3892 4092 2
3893 4093 2
3894 4094 2
3895 4095 4
3896 4096 4
3897 4097 4
3898 4098 4
3899 4099 2
3900 4100 2
3901 4101 2
3902 4102 3
3903 4103 2
3904 4104 5
3905 4105 7
3906 4106 3
3907 4107 4
3908 4108 8
3909 4109 6
3910 4110 4
3911 4111 6
3912 4112 7
3913 4113 10
3914 4114 2
3915 4115 4
3916 4116 8
3917 4117 2
3918 4118 2
3919 4119 2
3920 4120 4
3921 4121 3
3922 4122 1
3923 4123 2
3924 4124 3
3925 4125 2
3926 4126 2
3927 4127 3
3928 4128 2
3929 4129 2
3930 4130 2
3931 4131 3
3932 4132 2
3933 4133 3
3934 4134 3
3935 4135 3
3936 4136 2
3937 4137 2
3938 4138 1
3939 4139 2
3940 4140 2
3941 4141 7
3942 4142 6
3943 4143 2
3944 4144 3
3945 4145 3
3946 4146 2
3947 4147 2
3948 4148 2
3949 4149 3
3950 4150 2
3951 4151 2
3952 4152 3
3953 4153 2
3954 4154 2
3955 4155 1
3956 4156 1
3957 4157 1
3958 4158 1
3959 4159 7
3960 4160 2
3961 4161 2
3962 4162 2
3963 4163 2
3964 4164 1
3965 4165 1
3966 4166 2
3967 4167 1
3968 4168 2
3969 4169 2
3970 4170 3
3971 4171 2
3972 4172 1
3973 4173 2
3974 4174 4
3975 4175 3
3976 4176 3
3977 4177 3
3978 4178 4
3979 4179 4
3980 4180 5
3981 4181 2
3982 4182 3
3983 4183 5
3984 4184 2
3985 4185 3
3986 4186 2
3987 4187 3
3988 4188 2
3989 4189 1
3990 4190 1
3991 4191 2
3992 4192 3
3993 4193 2
3994 4194 3
3995 4195 6
3996 4196 5
3997 4197 6
3998 4198 8
3999 4199 10
4000 4200 12
4001 4201 6
4002 4202 11
4003 4203 2
4004 4204 7
4005 4205 3
4006 4206 5
4007 4207 6
4008 4208 6
4009 4209 5
4010 4210 5
4011 4211 6
4012 4212 2
4013 4213 1
4014 4214 1
4015 4215 6
4016 4216 9
4017 4217 3
4018 4218 3
4019 4219 3
4020 4220 5
4021 4221 6
4022 4222 6
4023 4223 10
4024 4224 5
4025 4225 4
4026 4226 7
4027 4227 2
4028 4228 10
4029 4229 4
4030 4230 2
4031 4231 1
4032 4232 2
4033 4233 3
4034 4234 6
4035 4235 2
4036 4236 8
4037 4237 3
4038 4238 1
4039 4239 2
4040 4240 2
4041 4241 4
4042 4242 10
4043 4243 2
4044 4244 1
4045 4245 4
4046 4246 3
4047 4247 2
4048 4248 8
4049 4249 7
4050 4250 5
4051 4251 5
4052 4252 3
4053 4253 7
4054 4254 6
4055 4255 4
4056 4256 6
4057 4257 6
4058 4258 8
4059 4259 6
4060 4260 5
4061 4261 8
4062 4262 5
4063 4263 4
4064 4264 10
4065 4265 5
4066 4266 5
4067 4267 8
4068 4268 7
4069 4269 9
4070 4270 6
4071 4271 7
4072 4272 5
4073 4273 8
4074 4274 11
4075 4275 11
4076 4276 9
4077 4277 8
4078 4278 9
4079 4279 6
4080 4280 6
4081 4281 8
4082 4282 6
4083 4283 4
4084 4284 10
4085 4285 8
4086 4286 10
4087 4287 7
4088 4288 6
4089 4289 6
4090 4290 3
4091 4291 6
4092 4292 10
4093 4293 8
4094 4294 6
4095 4295 5
4096 4296 6
4097 4297 6
4098 4298 6
4099 4299 6
4100 4300 8
4101 4301 9
4102 4302 8
4103 4303 9
4104 4304 8
4105 4305 5
4106 4306 6
4107 4307 4
4108 4308 6
4109 4309 6
4110 4310 7
4111 4311 7
4112 4312 7
4113 4313 6
4114 4314 4
4115 4315 5
4116 4316 3
4117 4317 4
4118 4318 5
4119 4319 10
4120 4320 0
4121 4321 11
4122 4322 7
4123 4323 9
4124 4324 7
4125 4325 7
4126 4326 9
4127 4327 6
4128 4328 5
4129 4329 8
4130 4330 10
4131 4331 6
4132 4332 4
4133 4333 10
4134 4334 10
4135 4335 10
4136 4336 9
4137 4337 4
4138 4338 6
4139 4339 5
4140 4340 4
4141 4341 4
4142 4342 6
4143 4343 5
4144 4344 5
4145 4345 5
4146 4346 5
4147 4347 8
4148 4348 8
4149 4349 7
4150 4350 11
4151 4351 11
4152 4352 10
4153 4353 4
4154 4354 5
4155 4355 5
4156 4356 3
4157 4357 4
4158 4358 9
4159 4359 5
4160 4360 2
4161 4361 3
4162 4362 4
4163 4363 2
4164 4364 4
4165 4365 4
4166 4366 4
4167 4367 3
4168 4368 5
4169 4369 10
4170 4370 2
4171 4371 2
4172 4372 3
4173 4373 3
4174 4374 2
4175 4375 2
4176 4376 2
4177 4377 3
4178 4378 2
4179 4379 2
4180 4380 3
4181 4381 3
4182 4382 4
4183 4383 3
4184 4384 3
4185 4385 2
4186 4386 3
4187 4387 2
4188 4388 4
4189 4389 2
4190 4390 1
4191 4391 1
4192 4392 1
4193 4393 3
4194 4394 2
4195 4395 2
4196 4396 1
4197 4397 2
4198 4398 2
4199 4399 2
4200 4400 3
4201 4401 3
4202 4402 6
4203 4403 7
4204 4404 6
4205 4405 3
4206 4406 6
4207 4407 6
4208 4408 6
4209 4409 8
4210 4410 7
4211 4411 6
4212 4412 7
4213 4413 2
4214 4414 8
4215 4415 6
4216 4416 4
4217 4417 6
4218 4418 8
4219 4419 6
4220 4420 5
4221 4421 6
4222 4422 8
4223 4423 2
4224 4424 2
4225 4425 5
4226 4426 4
4227 4427 2
4228 4428 2
4229 4429 6
4230 4430 2
4231 4431 1
4232 4432 0
4233 4433 0
4234 4434 1
4235 4435 1
4236 4436 1
4237 4437 1
4238 4438 1
4239 4439 1
4240 4440 1
4241 4441 1
4242 4442 1
4243 4443 1
4244 4444 1
4245 4445 1
4246 4446 1
4247 4447 1
4248 4448 1
4249 4449 1
4250 4450 1
4251 4451 2
4252 4452 1
4253 4453 1
4254 4454 1
4255 4455 1
4256 4456 1
4257 4457 1
4258 4458 1
4259 4459 0
4260 4460 0
4261 4461 0
4262 4462 1
4263 4463 1
4264 4464 2
4265 4465 2
4266 4466 2
4267 4467 2
4268 4468 1
4269 4469 0
4270 4470 1
4271 4471 2
4272 4472 2
4273 4473 1
4274 4474 2
4275 4475 1
4276 4476 3
4277 4477 2
4278 4478 2
4279 4479 0
4280 4480 2
4281 4481 1
4282 4482 2
4283 4483 0
4284 4484 0
4285 4485 1
4286 4486 1
4287 4487 1
4288 4488 1
4289 4489 2
4290 4490 3
4291 4491 1
4292 4492 1
4293 4493 1
4294 4494 1
4295 4495 1
4296 4496 1
4297 4497 1
4298 4498 1
4299 4499 1
4300 4500 1
4301 4501 2
4302 4502 1
4303 4503 1
4304 4504 1
4305 4505 1
4306 4506 1
4307 4507 2
4308 4508 1
4309 4509 0
4310 4510 0
4311 4511 1
4312 4512 1
4313 4513 1
4314 4514 0
4315 4515 1
4316 4516 1
4317 4517 0
4318 4518 0
4319 4519 1
4320 4520 0
4321 4521 2
4322 4522 0
4323 4523 1
4324 4524 1
4325 4525 2
4326 4526 0
4327 4527 1
4328 4528 1
4329 4529 1
4330 4530 1
4331 4531 0
4332 4532 1
4333 4533 0
4334 4534 0
4335 4535 0
4336 4536 1
4337 4537 0
4338 4538 0
4339 4539 0
4340 4540 0
4341 4541 0
4342 4542 0
4343 4543 0
4344 4544 1
4345 4545 0
4346 4546 0
4347 4547 0
4348 4548 0
4349 4549 0
4350 4550 0
4351 4551 0
4352 4552 0
4353 4553 1
4354 4554 0
4355 4555 1
4356 4556 0
4357 4557 0
4358 4558 0
4359 4559 1
4360 4560 0
4361 4561 1
4362 4562 1
4363 4563 1
4364 4564 1
4365 4565 1
4366 4566 1
4367 4567 0
4368 4568 1
4369 4569 0
4370 4570 1
4371 4571 2
4372 4572 1
4373 4573 1
4374 4574 1
4375 4575 1
4376 4576 1
4377 4577 1
4378 4578 0
4379 4579 1
4380 4580 1
4381 4581 1
4382 4582 0
4383 4583 1
4384 4584 0
4385 4585 1
4386 4586 1
4387 4587 1
4388 4588 0
4389 4589 1
4390 4590 1
4391 4591 1
4392 4592 1
4393 4593 0
4394 4594 0
4395 4595 0
4396 4596 0
4397 4597 0
4398 4598 0
4399 4599 0
4400 4600 0
4401 4601 1
4402 4602 1
4403 4603 0
4404 4604 1
4405 4605 0
4406 4606 1
4407 4607 0
4408 4608 0
4409 4609 0
4410 4610 0
4411 4611 1
4412 4612 1
4413 4613 1
4414 4614 1
4415 4615 1
4416 4616 0
4417 4617 1
4418 4618 1
4419 4619 1
4420 4620 1
4421 4621 1
4422 4622 1
4423 4623 3
4424 4624 1
4425 4625 1
4426 4626 1
4427 4627 1
4428 4628 2
4429 4629 5
4430 4630 1
4431 4631 2
4432 4632 2
4433 4633 1
4434 4634 2
4435 4635 5
4436 4636 2
4437 4637 2
4438 4638 1
4439 4639 2
4440 4640 2
4441 4641 2
4442 4642 2
4443 4643 1
4444 4644 1
4445 4645 2
4446 4646 0
4447 4647 2
4448 4648 1
4449 4649 1
4450 4650 1
4451 4651 1
4452 4652 2
4453 4653 1
4454 4654 0
4455 4655 1
4456 4656 0
4457 4657 1
4458 4658 2
4459 4659 2
4460 4660 2
4461 4661 2
4462 4662 2
4463 4663 2
4464 4664 2
4465 4665 2
4466 4666 2
4467 4667 2
4468 4668 2
4469 4669 2
4470 4670 2
4471 4671 1
4472 4672 1
4473 4673 2
4474 4674 2
4475 4675 1
4476 4676 1
4477 4677 3
4478 4678 1
4479 4679 0
4480 4680 2
4481 4681 1
4482 4682 0
4483 4683 0
4484 4684 0
4485 4685 0
4486 4686 2
4487 4687 1
4488 4688 1
4489 4689 0
4490 4690 0
4491 4691 1
4492 4692 1
4493 4693 0
4494 4694 0
4495 4695 0
4496 4696 2
4497 4697 1
4498 4698 2
4499 4699 2
4500 4700 1
4501 4701 2
4502 4702 2
4503 4703 2
4504 4704 3
4505 4705 6
4506 4706 5
4507 4707 7
4508 4708 2
4509 4709 2
4510 4710 3
4511 4711 2
4512 4712 1
4513 4713 1
4514 4714 1
4515 4715 2
4516 4716 2
4517 4717 2
4518 4718 2
4519 4719 1
4520 4720 1
4521 4721 2
4522 4722 1
4523 4723 2
4524 4724 2
4525 4725 2
4526 4726 2
4527 4727 2
4528 4728 2
4529 4729 1
4530 4730 2
4531 4731 2
4532 4732 0
4533 4733 1
4534 4734 1
4535 4735 2
4536 4736 2
4537 4737 0
4538 4738 0
4539 4739 0
4540 4740 0
4541 4741 0
4542 4742 0
4543 4743 0
4544 4744 2
4545 4745 0
4546 4746 0
4547 4747 0
4548 4748 0
4549 4749 0
4550 4750 0
4551 4751 0
4552 4752 0
4553 4753 0
4554 4754 0
4555 4755 0
4556 4756 0
4557 4757 1
4558 4758 0
4559 4759 0
4560 4760 0
4561 4761 0
4562 4762 2
4563 4763 2
4564 4764 2
4565 4765 1
4566 4766 1
4567 4767 1
4568 4768 0
4569 4769 0
4570 4770 0
4571 4771 0
4572 4772 0
4573 4773 0
4574 4774 0
4575 4775 0
4576 4776 1
4577 4777 1
4578 4778 1
4579 4779 1
4580 4780 1
4581 4781 1
4582 4782 0
4583 4783 0
4584 4784 1
4585 4785 0
4586 4786 2
4587 4787 1
4588 4788 1
4589 4789 1
4590 4790 1
4591 4791 1
4592 4792 1
4593 4793 1
4594 4794 2
4595 4795 1
4596 4796 2
4597 4797 1
4598 4798 4
4599 4799 2
4600 4800 2
4601 4801 2
4602 4802 2
4603 4803 2
4604 4804 2
4605 4805 1
4606 4806 2
4607 4807 1
4608 4808 2
4609 4809 1
4610 4810 1
4611 4811 2
4612 4812 3
4613 4813 1
4614 4814 1
4615 4815 1
4616 4816 1
4617 4817 1
4618 4818 1
4619 4819 1
4620 4820 1
4621 4821 2
4622 4822 2
4623 4823 1
4624 4824 2
4625 4825 1
4626 4826 2
4627 4827 1
4628 4828 1
4629 4829 1
4630 4830 0
4631 4831 0
4632 4832 1
4633 4833 1
4634 4834 1
4635 4835 1
4636 4836 1
4637 4837 1
4638 4838 1
4639 4839 1
4640 4840 1
4641 4841 1
4642 4842 1
4643 4843 0
4644 4844 1
4645 4845 1
4646 4846 0
4647 4847 0
4648 4848 1
4649 4849 0
4650 4850 1
4651 4851 0
4652 4852 0
4653 4853 0
4654 4854 0
4655 4855 1
4656 4856 1
4657 4857 0
4658 4858 0
4659 4859 0
4660 4860 0
4661 4861 0
4662 4862 0
4663 4863 0
4664 4864 0
4665 4865 0
4666 4866 0
4667 4867 1
4668 4868 0
4669 4869 1
4670 4870 1
4671 4871 0
4672 4872 0
4673 4873 0
4674 4874 0
4675 4875 0
4676 4876 0
4677 4877 1
4678 4878 0
4679 4879 0
4680 4880 1
4681 4881 0
4682 4882 0
4683 4883 0
4684 4884 1
4685 4885 1
4686 4886 0
4687 4887 0
4688 4888 0
4689 4889 0
4690 4890 0
4691 4891 0
4692 4892 0
4693 4893 0
4694 4894 0
4695 4895 0
4696 4896 0
4697 4897 0
4698 4898 0
4699 4899 0
4700 4900 0
4701 4901 0
4702 4902 1
4703 4903 0
4704 4904 0
4705 4905 0
4706 4906 0
4707 4907 0
4708 4908 0
4709 4909 0
4710 4910 0
4711 4911 0
4712 4912 0
4713 4913 0
4714 4914 0
4715 4915 0
4716 4916 0
4717 4917 0
4718 4918 0
4719 4919 0
4720 4920 0
4721 4921 1
4722 4922 1
4723 4923 1
4724 4924 0
4725 4925 1
4726 4926 0
4727 4927 0
4728 4928 1
4729 4929 0
4730 4930 1
4731 4931 0
4732 4932 0
4733 4933 0
4734 4934 0
4735 4935 0
4736 4936 0
4737 4937 0
4738 4938 0
4739 4939 1
4740 4940 1
4741 4941 0
4742 4942 0
4743 4943 1
4744 4944 1
4745 4945 1
4746 4946 1
4747 4947 0
4748 4948 1
4749 4949 1
4750 4950 0
4751 4951 1
4752 4952 0
4753 4953 1
4754 4954 0
4755 4955 1
4756 4956 1
4757 4957 1
4758 4958 1
4759 4959 0
4760 4960 0
4761 4961 0
4762 4962 1
4763 4963 1
4764 4964 1
4765 4965 0
4766 4966 0
4767 4967 0
4768 4968 0
4769 4969 0
4770 4970 0
4771 4971 0
4772 4972 1
4773 4973 1
4774 4974 0
4775 4975 0
4776 4976 1
4777 4977 1
4778 4978 1
4779 4979 0
4780 4980 1
4781 4981 0
4782 4982 0
4783 4983 1
4784 4984 1
4785 4985 0
4786 4986 1
4787 4987 0
4788 4988 1
4789 4989 0
4790 4990 1
4791 4991 1
4792 4992 1
4793 4993 1
4794 4994 1
4795 4995 1
4796 4996 1
4797 4997 1
4798 4998 1
4799 4999 1
4800 5000 1
4801 5001 0
4802 5002 1
4803 5003 1
4804 5004 1
4805 5005 1
4806 5006 0
4807 5007 1
4808 5008 1
4809 5009 1
4810 5010 1
4811 5011 0
4812 5012 1
4813 5013 1
4814 5014 1
4815 5015 0
4816 5016 1
4817 5017 0
4818 5018 0
4819 5019 0
4820 5020 1
4821 5021 1
4822 5022 1
4823 5023 1
4824 5024 1
4825 5025 1
4826 5026 0
4827 5027 0
4828 5028 1
4829 5029 1
4830 5030 1
4831 5031 1
4832 5032 1
4833 5033 0
4834 5034 0
4835 5035 0
4836 5036 0
4837 5037 0
4838 5038 1
4839 5039 0
4840 5040 0
4841 5041 1
4842 5042 1
4843 5043 1
4844 5044 1
4845 5045 1
4846 5046 1
4847 5047 0
4848 5048 0
4849 5049 0
4850 5050 0
4851 5051 1
4852 5052 0
4853 5053 0
4854 5054 0
4855 5055 1
4856 5056 1
4857 5057 1
4858 5058 0
4859 5059 1
4860 5060 0
4861 5061 0
4862 5062 0
4863 5063 0
4864 5064 0
4865 5065 0
4866 5066 1
4867 5067 1
4868 5068 1
4869 5069 1
4870 5070 0
4871 5071 0
4872 5072 1
4873 5073 1
4874 5074 1
4875 5075 1
4876 5076 0
4877 5077 1
4878 5078 1
4879 5079 1
4880 5080 0
4881 5081 0
4882 5082 1
4883 5083 0
4884 5084 0
4885 5085 0
4886 5086 0
4887 5087 1
4888 5088 1
4889 5089 1
4890 5090 1
4891 5091 1
4892 5092 1
4893 5093 1
4894 5094 0
4895 5095 1
4896 5096 1
4897 5097 0
4898 5098 1
4899 5099 0
4900 5100 0
4901 5101 0
4902 5102 0
4903 5103 1
4904 5104 0
4905 5105 1
4906 5106 0
4907 5107 0
4908 5108 0
4909 5109 1
4910 5110 0
4911 5111 0
4912 5112 1
4913 5113 1
4914 5114 0
4915 5115 1
4916 5116 1
4917 5117 1
4918 5118 1
4919 5119 1
4920 5120 1
4921 5121 1
4922 5122 1
4923 5123 1
4924 5124 1
4925 5125 1
4926 5126 1
4927 5127 1
4928 5128 1
4929 5129 1
4930 5130 1
4931 5131 1
4932 5132 1
4933 5133 1
4934 5134 1
4935 5135 1
4936 5136 1
4937 5137 1
4938 5138 1
4939 5139 1
4940 5140 1
4941 5141 1
4942 5142 1
4943 5143 1
4944 5144 1
4945 5145 1
4946 5146 1
4947 5147 1
4948 5148 1
4949 5149 1
4950 5150 1
4951 5151 1
4952 5152 1
4953 5153 1
4954 5154 1
4955 5155 1
4956 5156 1
4957 5157 1
4958 5158 1
4959 5159 1
4960 5160 1
4961 5161 0
4962 5162 1
4963 5163 1
4964 5164 0
4965 5165 1
4966 5166 1
4967 5167 1
4968 5168 1
4969 5169 1
4970 5170 0
4971 5171 1
4972 5172 0
4973 5173 0
4974 5174 1
4975 5175 1
4976 5176 1
4977 5177 1
4978 5178 1
4979 5179 1
4980 5180 1
4981 5181 1
4982 5182 1
4983 5183 1
4984 5184 1
4985 5185 0
4986 5186 1
4987 5187 2
4988 5188 0
4989 5189 0
4990 5190 1
4991 5191 1
4992 5192 1
4993 5193 1
4994 5194 1
4995 5195 1
4996 5196 0
4997 5197 1
4998 5198 1
4999 5199 1
5000 5200 1
5001 5201 0
5002 5202 1
5003 5203 0
5004 5204 0
5005 5205 1
5006 5206 1
5007 5207 0
5008 5208 1
5009 5209 2
5010 5210 2
5011 5211 2
5012 5212 0
5013 5213 1
5014 5214 1
5015 5215 1
5016 5216 1
5017 5217 1
5018 5218 2
5019 5219 1
5020 5220 1
5021 5221 1
5022 5222 1
5023 5223 0
5024 5224 1
5025 5225 1
5026 5226 1
5027 5227 1
5028 5228 1
5029 5229 1
5030 5230 1
5031 5231 1
5032 5232 1
5033 5233 1
5034 5234 1
5035 5235 1
5036 5236 1
5037 5237 1
5038 5238 1
5039 5239 1
5040 5240 1
5041 5241 1
5042 5242 1
5043 5243 1
5044 5244 1
5045 5245 1
5046 5246 1
5047 5247 2
5048 5248 1
5049 5249 1
5050 5250 1
5051 5251 1
5052 5252 2
5053 5253 1
5054 5254 2
5055 5255 2
5056 5256 1
5057 5257 1
5058 5258 1
5059 5259 1
5060 5260 1
5061 5261 1
5062 5262 1
5063 5263 1
5064 5264 1
5065 5265 1
5066 5266 1
5067 5267 1
5068 5268 1
5069 5269 1
5070 5270 1
5071 5271 1
5072 5272 1
5073 5273 1
5074 5274 1
5075 5275 1
5076 5276 1
5077 5277 1
5078 5278 2
5079 5279 2
5080 5280 1
5081 5281 1
5082 5282 1
5083 5283 1
5084 5284 1
5085 5285 1
5086 5286 1
5087 5287 1
5088 5288 1
5089 5289 1
5090 5290 2
5091 5291 1
5092 5292 1
5093 5293 1
5094 5294 1
5095 5295 1
5096 5296 1
5097 5297 1
5098 5298 1
5099 5299 2
5100 5300 1
5101 5301 1
5102 5302 1
5103 5303 1
5104 5304 1
5105 5305 1
5106 5306 0
5107 5307 1
5108 5308 1
5109 5309 1
5110 5310 1
5111 5311 2
5112 5312 1
5113 5313 1
5114 5314 1
5115 5315 1
5116 5316 2
5117 5317 1
5118 5318 3
5119 5319 2
5120 5320 1
5121 5321 1
5122 5322 1
5123 5323 1
5124 5324 2
5125 5325 2
5126 5326 1
5127 5327 2
5128 5328 1
5129 5329 2
5130 5330 1
5131 5331 0
5132 5332 0
5133 5333 0
5134 5334 0
5135 5335 1
5136 5336 0
5137 5337 0
5138 5338 0
5139 5339 1
5140 5340 0
5141 5341 0
5142 5342 1
5143 5343 0
5144 5344 0
5145 5345 0
5146 5346 0
5147 5347 0
5148 5348 0
5149 5349 0
5150 5350 0
5151 5351 1
5152 5352 1
5153 5353 1
5154 5354 1
5155 5355 1
5156 5356 0
5157 5357 0
5158 5358 0
5159 5359 1
5160 5360 0
5161 5361 0
5162 5362 0
5163 5363 0
5164 5364 0
5165 5365 0
5166 5366 0
5167 5367 1
5168 5368 1
5169 5369 1
5170 5370 2
5171 5371 1
5172 5372 1
5173 5373 0
5174 5374 1
5175 5375 4
5176 5376 1
5177 5377 1
5178 5378 1
5179 5379 1
5180 5380 1
5181 5381 1
5182 5382 3
5183 5383 0
5184 5384 2
5185 5385 1
5186 5386 1
5187 5387 8
5188 5388 1
5189 5389 1
5190 5390 1
5191 5391 2
5192 5392 1
5193 5393 1
5194 5394 1
5195 5395 1
5196 5396 2
5197 5397 2
5198 5398 1
5199 5399 1
5200 5400 2
5201 5401 1
5202 5402 1
5203 5403 1
5204 5404 1
5205 5405 1
5206 5406 1
5207 5407 1
5208 5408 1
5209 5409 1
5210 5410 1
5211 5411 1
5212 5412 1
5213 5413 1
5214 5414 0
5215 5415 1
5216 5416 1
5217 5417 1
5218 5418 1
5219 5419 1
5220 5420 1
5221 5421 1
5222 5422 1
5223 5423 0
5224 5424 1
5225 5425 1
5226 5426 1
5227 5427 1
5228 5428 1
5229 5429 2
5230 5430 2
5231 5431 1
5232 5432 1
5233 5433 1
5234 5434 1
5235 5435 1
5236 5436 0
5237 5437 1
5238 5438 1
5239 5439 0
5240 5440 3
5241 5441 1
5242 5442 1
5243 5443 1
5244 5444 1
5245 5445 1
5246 5446 2
5247 5447 3
5248 5448 3
5249 5449 1
5250 5450 1
5251 5451 1
5252 5452 1
5253 5453 1
5254 5454 1
5255 5455 1
5256 5456 1
5257 5457 1
5258 5458 2
5259 5459 0
5260 5460 1
5261 5461 1
5262 5462 1
5263 5463 1
5264 5464 2
5265 5465 1
5266 5466 1
5267 5467 1
5268 5468 1
5269 5469 0
5270 5470 0
5271 5471 0
5272 5472 2
5273 5473 0
5274 5474 0
5275 5475 0
5276 5476 2
5277 5477 2
5278 5478 0
5279 5479 8
5280 5480 8
5281 5481 9
5282 5482 3
5283 5483 2
5284 5484 1
5285 5485 2
5286 5486 6
5287 5487 1
5288 5488 1
5289 5489 0
5290 5490 0
5291 5491 0
5292 5492 1
5293 5493 1
5294 5494 0
5295 5495 1
5296 5496 0
5297 5497 0
5298 5498 1
5299 5499 1
5300 5500 1
5301 5501 1
5302 5502 1
5303 5503 1
5304 5504 1
5305 5505 1
5306 5506 1
5307 5507 1
5308 5508 1
5309 5509 1
5310 5510 1
5311 5511 1
5312 5512 1
5313 5513 1
5314 5514 1
5315 5515 1
5316 5516 1
5317 5517 1
5318 5518 1
5319 5519 0
5320 5520 1
5321 5521 1
5322 5522 1
5323 5523 1
5324 5524 1
5325 5525 1
5326 5526 1
5327 5527 1
5328 5528 1
5329 5529 1
5330 5530 1
5331 5531 1
5332 5532 1
5333 5533 1
5334 5534 1
5335 5535 1
5336 5536 1
5337 5537 1
5338 5538 0
5339 5539 0
5340 5540 1
5341 5541 1
5342 5542 1
5343 5543 2
5344 5544 1
5345 5545 1
5346 5546 2
5347 5547 1
5348 5548 1
5349 5549 1
5350 5550 1
5351 5551 1
5352 5552 1
5353 5553 1
5354 5554 1
5355 5555 1
5356 5556 1
5357 5557 4
5358 5558 1
5359 5559 1
5360 5560 1
5361 5561 1
5362 5562 1
5363 5563 1
5364 5564 1
5365 5565 2
5366 5566 1
5367 5567 0
5368 5568 1
5369 5569 1
5370 5570 1
5371 5571 1
5372 5572 2
5373 5573 1
5374 5574 1
5375 5575 1
5376 5576 2
5377 5577 3
5378 5578 1
5379 5579 1
5380 5580 1
5381 5581 2
5382 5582 1
5383 5583 2
5384 5584 1
5385 5585 5
5386 5586 1
5387 5587 3
5388 5588 2
5389 5589 2
5390 5590 2
5391 5591 3
5392 5592 3
5393 5593 1
5394 5594 3
5395 5595 1
5396 5596 2
5397 5597 1
5398 5598 1
5399 5599 2
5400 5600 1
5401 5601 2
5402 5602 5
5403 5603 2
5404 5604 1
5405 5605 1
5406 5606 1
5407 5607 1
5408 5608 1
5409 5609 1
5410 5610 2
5411 5611 1
5412 5612 1
5413 5613 2
5414 5614 4
5415 5615 3
5416 5616 4
5417 5617 3
5418 5618 2
5419 5619 2
5420 5620 3
5421 5621 3
5422 5622 2
5423 5623 1
5424 5624 2
5425 5625 1
5426 5626 3
5427 5627 2
5428 5628 2
5429 5629 2
5430 5630 3
5431 5631 2
5432 5632 2
5433 5633 3
5434 5634 2
5435 5635 1
5436 5636 1
5437 5637 1
5438 5638 2
5439 5639 1
5440 5640 3
5441 5641 2
5442 5642 2
5443 5643 1
5444 5644 1
5445 5645 1
5446 5646 2
5447 5647 2
5448 5648 2
5449 5649 2
5450 5650 2
5451 5651 2
5452 5652 2
5453 5653 2
5454 5654 2
5455 5655 1
5456 5656 2
5457 5657 2
5458 5658 1
5459 5659 1
5460 5660 1
5461 5661 1
5462 5662 1
5463 5663 1
5464 5664 1
5465 5665 1
5466 5666 1
5467 5667 1
5468 5668 1
5469 5669 1
5470 5670 1
5471 5671 1
5472 5672 1
5473 5673 1
5474 5674 1
5475 5675 1
5476 5676 1
5477 5677 1
5478 5678 1
5479 5679 0
5480 5680 1
5481 5681 1
5482 5682 0
5483 5683 1
5484 5684 1
5485 5685 0
5486 5686 1
5487 5687 1
5488 5688 1
5489 5689 1
5490 5690 1
5491 5691 1
5492 5692 1
5493 5693 1
5494 5694 1
5495 5695 1
5496 5696 1
5497 5697 1
5498 5698 1
5499 5699 1
5500 5700 1
5501 5701 1
5502 5702 1
5503 5703 1
5504 5704 1
5505 5705 1
5506 5706 1
5507 5707 1
5508 5708 1
5509 5709 1
5510 5710 1
5511 5711 1
5512 5712 0
5513 5713 1
5514 5714 1
5515 5715 1
5516 5716 1
5517 5717 1
5518 5718 1
5519 5719 1
5520 5720 1
5521 5721 1
5522 5722 1
5523 5723 1
5524 5724 1
5525 5725 1
5526 5726 1
5527 5727 1
5528 5728 1
5529 5729 1
5530 5730 1
5531 5731 2
5532 5732 1
5533 5733 1
5534 5734 1
5535 5735 1
5536 5736 1
5537 5737 1
5538 5738 1
5539 5739 1
5540 5740 1
5541 5741 1
5542 5742 1
5543 5743 1
5544 5744 1
5545 5745 1
5546 5746 0
5547 5747 1
5548 5748 1
5549 5749 1
5550 5750 0
5551 5751 1
5552 5752 1
5553 5753 1
5554 5754 1
5555 5755 1
5556 5756 0
5557 5757 1
5558 5758 1
5559 5759 1
5560 5760 1
5561 5761 1
5562 5762 1
5563 5763 1
5564 5764 1
5565 5765 0
5566 5766 1
5567 5767 1
5568 5768 0
5569 5769 0
5570 5770 1
5571 5771 1
5572 5772 1
5573 5773 1
5574 5774 1
5575 5775 1
5576 5776 1
5577 5777 1
5578 5778 1
5579 5779 2
5580 5780 0
5581 5781 1
5582 5782 1
5583 5783 2
5584 5784 1
5585 5785 1
5586 5786 0
5587 5787 1
5588 5788 1
5589 5789 1
5590 5790 1
5591 5791 0
5592 5792 1
5593 5793 0
5594 5794 1
5595 5795 1
5596 5796 1
5597 5797 2
5598 5798 1
5599 5799 1
5600 5800 2
5601 5801 2
5602 5802 3
5603 5803 2
5604 5804 2
5605 5805 3
5606 5806 2
5607 5807 2
5608 5808 0
5609 5809 2
5610 5810 1
5611 5811 2
5612 5812 1
5613 5813 2
5614 5814 3
5615 5815 2
5616 5816 2
5617 5817 2
5618 5818 2
5619 5819 1
5620 5820 1
5621 5821 1
5622 5822 2
5623 5823 2
5624 5824 2
5625 5825 2
5626 5826 2
5627 5827 2
5628 5828 2
5629 5829 2
5630 5830 1
5631 5831 1
5632 5832 1
5633 5833 1
5634 5834 1
5635 5835 2
5636 5836 1
5637 5837 2
5638 5838 1
5639 5839 1
5640 5840 1
5641 5841 1
5642 5842 1
5643 5843 1
5644 5844 1
5645 5845 2
5646 5846 1
5647 5847 1
5648 5848 1
5649 5849 2
5650 5850 1
5651 5851 1
5652 5852 1
5653 5853 1
5654 5854 1
5655 5855 1
5656 5856 1
5657 5857 1
5658 5858 1
5659 5859 1
5660 5860 1
5661 5861 1
5662 5862 1
5663 5863 2
5664 5864 2
5665 5865 2
5666 5866 1
5667 5867 2
5668 5868 2
5669 5869 2
5670 5870 3
5671 5871 4
5672 5872 1
5673 5873 1
5674 5874 1
5675 5875 1
5676 5876 1
5677 5877 4
5678 5878 1
5679 5879 1
5680 5880 1
5681 5881 2
5682 5882 5
5683 5883 1
5684 5884 4
5685 5885 10
5686 5886 6
5687 5887 5
5688 5888 2
5689 5889 5
5690 5890 4
5691 5891 2
5692 5892 4
5693 5893 4
5694 5894 4
5695 5895 2
5696 5896 3
5697 5897 2
5698 5898 2
5699 5899 2
5700 5900 1
5701 5901 2
5702 5902 2
5703 5903 2
5704 5904 1
5705 5905 1
5706 5906 1
5707 5907 1
5708 5908 1
5709 5909 1
5710 5910 1
5711 5911 1
5712 5912 1
5713 5913 3
5714 5914 1
5715 5915 1
5716 5916 2
5717 5917 1
5718 5918 2
5719 5919 2
5720 5920 4
5721 5921 3
5722 5922 3
5723 5923 3
5724 5924 1
5725 5925 3
5726 5926 2
5727 5927 1
5728 5928 2
5729 5929 2
5730 5930 3
5731 5931 1
5732 5932 2
5733 5933 2
5734 5934 3
5735 5935 1
5736 5936 2
5737 5937 3
5738 5938 2
5739 5939 2
5740 5940 2
5741 5941 1
5742 5942 2
5743 5943 2
5744 5944 2
5745 5945 3
5746 5946 2
5747 5947 2
5748 5948 1
5749 5949 4
5750 5950 2
5751 5951 1
5752 5952 2
5753 5953 4
5754 5954 2
5755 5955 0
5756 5956 1
5757 5957 2
5758 5958 2
5759 5959 2
5760 5960 2
5761 5961 2
5762 5962 1
5763 5963 1
5764 5964 2
5765 5965 2
5766 5966 2
5767 5967 1
5768 5968 1
5769 5969 3
5770 5970 1
5771 5971 3
5772 5972 2
5773 5973 1
5774 5974 1
5775 5975 1
5776 5976 0
5777 5977 1
5778 5978 2
5779 5979 1
5780 5980 1
5781 5981 1
5782 5982 1
5783 5983 1
5784 5984 5
5785 5985 3
5786 5986 1
5787 5987 2
5788 5988 1
5789 5989 3
5790 5990 3
5791 5991 1
5792 5992 2
5793 5993 1
5794 5994 1
5795 5995 1
5796 5996 1
5797 5997 1
5798 5998 2
5799 5999 1
5800 6000 1
5801 6001 1
5802 6002 1
5803 6003 1
5804 6004 1
5805 6005 2
5806 6006 2
5807 6007 1
5808 6008 1
5809 6009 2
5810 6010 3
5811 6011 2
5812 6012 2
5813 6013 1
5814 6014 2
5815 6015 2
5816 6016 2
5817 6017 2
5818 6018 1
5819 6019 1
5820 6020 3
5821 6021 2
5822 6022 2
5823 6023 4
5824 6024 3
5825 6025 2
5826 6026 2
5827 6027 3
5828 6028 3
5829 6029 3
5830 6030 3
5831 6031 3
5832 6032 2
5833 6033 2
5834 6034 4
5835 6035 2
5836 6036 1
5837 6037 2
5838 6038 2
5839 6039 2
5840 6040 1
5841 6041 1
5842 6042 2
5843 6043 2
5844 6044 1
5845 6045 3
5846 6046 3
5847 6047 3
5848 6048 3
5849 6049 3
5850 6050 2
5851 6051 2
5852 6052 1
5853 6053 2
5854 6054 1
5855 6055 1
5856 6056 1
5857 6057 2
5858 6058 1
5859 6059 1
5860 6060 2
5861 6061 2
5862 6062 1
5863 6063 1
5864 6064 2
5865 6065 2
5866 6066 4
5867 6067 2
5868 6068 2
5869 6069 2
5870 6070 2
5871 6071 1
5872 6072 2
5873 6073 2
5874 6074 2
5875 6075 2
5876 6076 2
5877 6077 3
5878 6078 1
5879 6079 1
5880 6080 2
5881 6081 2
5882 6082 2
5883 6083 2
5884 6084 1
5885 6085 2
5886 6086 2
5887 6087 1
5888 6088 3
5889 6089 1
5890 6090 2
5891 6091 2
5892 6092 2
5893 6093 1
5894 6094 2
5895 6095 1
5896 6096 2
5897 6097 2
5898 6098 3
5899 6099 4
5900 6100 3
5901 6101 3
5902 6102 1
5903 6103 2
5904 6104 1
5905 6105 2
5906 6106 2
5907 6107 1
5908 6108 1
5909 6109 1
5910 6110 1
5911 6111 2
5912 6112 1
5913 6113 1
5914 6114 2
5915 6115 2
5916 6116 2
5917 6117 2
5918 6118 2
5919 6119 2
5920 6120 3
5921 6121 3
5922 6122 2
5923 6123 3
5924 6124 2
5925 6125 3
5926 6126 3
5927 6127 4
5928 6128 4
5929 6129 5
5930 6130 4
5931 6131 4
5932 6132 4
5933 6133 2
5934 6134 2
5935 6135 2
5936 6136 3
5937 6137 1
5938 6138 3
5939 6139 2
5940 6140 3
5941 6141 2
5942 6142 2
5943 6143 2
5944 6144 3
5945 6145 3
5946 6146 1
5947 6147 2
5948 6148 3
5949 6149 3
5950 6150 3
5951 6151 3
5952 6152 3
5953 6153 3
5954 6154 2
5955 6155 2
5956 6156 2
5957 6157 1
5958 6158 3
5959 6159 2
5960 6160 4
5961 6161 2
5962 6162 1
5963 6163 1
5964 6164 1
5965 6165 3
5966 6166 2
5967 6167 2
5968 6168 2
5969 6169 2
5970 6170 4
5971 6171 3
5972 6172 3
5973 6173 3
5974 6174 3
5975 6175 3
5976 6176 2
5977 6177 2
5978 6178 4
5979 6179 3
5980 6180 2
5981 6181 2
5982 6182 1
5983 6183 2
5984 6184 3
5985 6185 2
5986 6186 4
5987 6187 2
5988 6188 1
5989 6189 2
5990 6190 2
5991 6191 2
5992 6192 2
5993 6193 2
5994 6194 2
5995 6195 4
5996 6196 2
5997 6197 1
5998 6198 2
5999 6199 2
6000 6200 2
6001 6201 2
6002 6202 3
6003 6203 2
6004 6204 1
6005 6205 4
6006 6206 3
6007 6207 3
6008 6208 2
6009 6209 1
6010 6210 3
6011 6211 2
6012 6212 3
6013 6213 1
6014 6214 3
6015 6215 3
6016 6216 4
6017 6217 3
6018 6218 2
6019 6219 1
6020 6220 2
6021 6221 1
6022 6222 2
6023 6223 2
6024 6224 3
6025 6225 4
6026 6226 3
6027 6227 1
6028 6228 3
6029 6229 2
6030 6230 2
6031 6231 2
6032 6232 1
6033 6233 1
6034 6234 2
6035 6235 1
6036 6236 1
6037 6237 1
6038 6238 1
6039 6239 1
6040 6240 2
6041 6241 3
6042 6242 4
6043 6243 2
6044 6244 1
6045 6245 1
6046 6246 1
6047 6247 1
6048 6248 1
6049 6249 2
6050 6250 2
6051 6251 3
6052 6252 1
6053 6253 2
6054 6254 1
6055 6255 1
6056 6256 2
6057 6257 2
6058 6258 2
6059 6259 1
6060 6260 1
6061 6261 1
6062 6262 2
6063 6263 2
6064 6264 4
6065 6265 4
6066 6266 2
6067 6267 1
6068 6268 2
6069 6269 2
6070 6270 2
6071 6271 2
6072 6272 1
6073 6273 4
6074 6274 3
6075 6275 3
6076 6276 1
6077 6277 2
6078 6278 2
6079 6279 3
6080 6280 2
6081 6281 3
6082 6282 3
6083 6283 2
6084 6284 2
6085 6285 2
6086 6286 2
6087 6287 2
6088 6288 3
6089 6289 2
6090 6290 2
6091 6291 1
6092 6292 2
6093 6293 2
6094 6294 2
6095 6295 2
6096 6296 1
6097 6297 4
6098 6298 4
6099 6299 4
6100 6300 2
6101 6301 2
6102 6302 4
6103 6303 2
6104 6304 3
6105 6305 3
6106 6306 2
6107 6307 1
6108 6308 2
6109 6309 3
6110 6310 2
6111 6311 3
6112 6312 2
6113 6313 2
6114 6314 2
6115 6315 2
6116 6316 2
6117 6317 2
6118 6318 2
6119 6319 2
6120 6320 2
6121 6321 1
6122 6322 2
6123 6323 1
6124 6324 1
6125 6325 1
6126 6326 1
6127 6327 1
6128 6328 1
6129 6329 1
6130 6330 1
6131 6331 1
6132 6332 1
6133 6333 1
6134 6334 1
6135 6335 1
6136 6336 1
6137 6337 1
6138 6338 1
6139 6339 1
6140 6340 1
6141 6341 1
6142 6342 1
6143 6343 1
6144 6344 2
6145 6345 2
6146 6346 2
6147 6347 2
6148 6348 1
6149 6349 1
6150 6350 2
6151 6351 2
6152 6352 2
6153 6353 2
6154 6354 2
6155 6355 2
6156 6356 3
6157 6357 2
6158 6358 2
6159 6359 2
6160 6360 2
6161 6361 2
6162 6362 1
6163 6363 2
6164 6364 2
6165 6365 2
6166 6366 2
6167 6367 1
6168 6368 2
6169 6369 1
6170 6370 2
6171 6371 1
6172 6372 2
6173 6373 1
6174 6374 2
6175 6375 2
6176 6376 2
6177 6377 2
6178 6378 1
6179 6379 1
6180 6380 1
6181 6381 2
6182 6382 1
6183 6383 2
6184 6384 1
6185 6385 1
6186 6386 2
6187 6387 2
6188 6388 2
6189 6389 2
6190 6390 2
6191 6391 1
6192 6392 1
6193 6393 1
6194 6394 1
6195 6395 1
6196 6396 1
6197 6397 1
6198 6398 1
6199 6399 1
6200 6400 2
6201 6401 1
6202 6402 1
6203 6403 1
6204 6404 1
6205 6405 1
6206 6406 1
6207 6407 1
6208 6408 1
6209 6409 1
6210 6410 1
6211 6411 1
6212 6412 1
6213 6413 1
6214 6414 2
6215 6415 2
6216 6416 2
6217 6417 1
6218 6418 1
6219 6419 1
6220 6420 1
6221 6421 1
6222 6422 1
6223 6423 1
6224 6424 1
6225 6425 2
6226 6426 2
6227 6427 2
6228 6428 2
6229 6429 2
6230 6430 1
6231 6431 2
6232 6432 2
6233 6433 2
6234 6434 1
6235 6435 1
6236 6436 2
6237 6437 1
6238 6438 2
6239 6439 2
6240 6440 2
6241 6441 2
6242 6442 2
6243 6443 1
6244 6444 2
6245 6445 2
6246 6446 1
6247 6447 2
6248 6448 2
6249 6449 2
6250 6450 2
6251 6451 2
6252 6452 2
6253 6453 1
6254 6454 1
6255 6455 1
6256 6456 1
6257 6457 2
6258 6458 1
6259 6459 1
6260 6460 1
6261 6461 1
6262 6462 1
6263 6463 1
6264 6464 1
6265 6465 1
6266 6466 1
6267 6467 1
6268 6468 1
6269 6469 2
6270 6470 1
6271 6471 2
6272 6472 2
6273 6473 2
6274 6474 2
6275 6475 1
6276 6476 2
6277 6477 2
6278 6478 2
6279 6479 2
6280 6480 1
6281 6481 1
6282 6482 1
6283 6483 1
6284 6484 1
6285 6485 2
6286 6486 1
6287 6487 2
6288 6488 2
6289 6489 1
6290 6490 2
6291 6491 2
6292 6492 1
6293 6493 1
6294 6494 2
6295 6495 1
6296 6496 2
6297 6497 1
6298 6498 1
6299 6499 1
6300 6500 1
6301 6501 1
6302 6502 1
6303 6503 1
6304 6504 1
6305 6505 1
6306 6506 1
6307 6507 1
6308 6508 1
6309 6509 1
6310 6510 1
6311 6511 1
6312 6512 1
6313 6513 1
6314 6514 1
6315 6515 1
6316 6516 1
6317 6517 1
6318 6518 1
6319 6519 1
6320 6520 2
6321 6521 1
6322 6522 1
6323 6523 1
6324 6524 1
6325 6525 1
6326 6526 1
6327 6527 1
6328 6528 1
6329 6529 1
6330 6530 1
6331 6531 1
6332 6532 1
6333 6533 1
6334 6534 1
6335 6535 1
6336 6536 1
6337 6537 1
6338 6538 1
6339 6539 1
6340 6540 1
6341 6541 1
6342 6542 1
6343 6543 1
6344 6544 1
6345 6545 1
6346 6546 1
6347 6547 1
6348 6548 2
6349 6549 2
6350 6550 1
6351 6551 1
6352 6552 1
6353 6553 1
6354 6554 1
6355 6555 1
6356 6556 1
6357 6557 1
6358 6558 2
6359 6559 1
6360 6560 1
6361 6561 5
6362 6562 2
6363 6563 1
6364 6564 1
6365 6565 1
6366 6566 1
6367 6567 2
6368 6568 2
6369 6569 2
6370 6570 2
6371 6571 2
6372 6572 1
6373 6573 2
6374 6574 2
6375 6575 1
6376 6576 1
6377 6577 2
6378 6578 1
6379 6579 2
6380 6580 1
6381 6581 2
6382 6582 2
6383 6583 2
6384 6584 3
6385 6585 1
6386 6586 2
6387 6587 1
6388 6588 1
6389 6589 1
6390 6590 2
6391 6591 1
6392 6592 1
6393 6593 1
6394 6594 2
6395 6595 1
6396 6596 1
6397 6597 1
6398 6598 2
6399 6599 1
6400 6600 1
6401 6601 1
6402 6602 1
6403 6603 1
6404 6604 2
6405 6605 1
6406 6606 1
6407 6607 2
6408 6608 1
6409 6609 2
6410 6610 1
6411 6611 2
6412 6612 2
6413 6613 2
6414 6614 1
6415 6615 1
6416 6616 1
6417 6617 1
6418 6618 1
6419 6619 1
6420 6620 1
6421 6621 2
6422 6622 1
6423 6623 1
6424 6624 1
6425 6625 1
6426 6626 1
6427 6627 2
6428 6628 1
6429 6629 2
6430 6630 1
6431 6631 2
6432 6632 1
6433 6633 2
6434 6634 2
6435 6635 2
6436 6636 1
6437 6637 1
6438 6638 2
6439 6639 1
6440 6640 4
6441 6641 2
6442 6642 2
6443 6643 2
6444 6644 3
6445 6645 2
6446 6646 1
6447 6647 1
6448 6648 1
6449 6649 9
6450 6650 2
6451 6651 2
6452 6652 3
6453 6653 4
6454 6654 3
6455 6655 6
6456 6656 2
6457 6657 7
6458 6658 6
6459 6659 3
6460 6660 3
6461 6661 4
6462 6662 5
6463 6663 2
6464 6664 2
6465 6665 2
6466 6666 3
6467 6667 2
6468 6668 4
6469 6669 2
6470 6670 3
6471 6671 3
6472 6672 1
6473 6673 1
6474 6674 4
6475 6675 2
6476 6676 8
6477 6677 5
6478 6678 8
6479 6679 2
6480 6680 3
6481 6681 4
6482 6682 1
6483 6683 2
6484 6684 2
6485 6685 3
6486 6686 4
6487 6687 3
6488 6688 3
6489 6689 2
6490 6690 2
6491 6691 2
6492 6692 2
6493 6693 4
6494 6694 5
6495 6695 2
6496 6696 2
6497 6697 2
6498 6698 1
6499 6699 2
6500 6700 1
6501 6701 2
6502 6702 1
6503 6703 1
6504 6704 1
6505 6705 1
6506 6706 2
6507 6707 2
6508 6708 4
6509 6709 3
6510 6710 6
6511 6711 3
6512 6712 6
6513 6713 4
6514 6714 2
6515 6715 2
6516 6716 2
6517 6717 2
6518 6718 2
6519 6719 3
6520 6720 2
6521 6721 3
6522 6722 3
6523 6723 2
6524 6724 1
6525 6725 1
6526 6726 2
6527 6727 3
6528 6728 3
6529 6729 3
6530 6730 5
6531 6731 3
6532 6732 1
6533 6733 2
6534 6734 1
6535 6735 1
6536 6736 1
6537 6737 1
6538 6738 2
6539 6739 1
6540 6740 1
6541 6741 1
6542 6742 1
6543 6743 3
6544 6744 1
6545 6745 1
6546 6746 1
6547 6747 1
6548 6748 2
6549 6749 2
6550 6750 1
6551 6751 1
6552 6752 1
6553 6753 1
6554 6754 1
6555 6755 1
6556 6756 1
6557 6757 1
6558 6758 1
6559 6759 1
6560 6760 1
6561 6761 1
6562 6762 1
6563 6763 4
6564 6764 3
6565 6765 1
6566 6766 1
6567 6767 1
6568 6768 3
6569 6769 1
6570 6770 1
6571 6771 4
6572 6772 1
6573 6773 1
6574 6774 1
6575 6775 1
6576 6776 2
6577 6777 1
6578 6778 1
6579 6779 1
6580 6780 1
6581 6781 1
6582 6782 1
6583 6783 1
6584 6784 1
6585 6785 1
6586 6786 1
6587 6787 1
6588 6788 1
6589 6789 1
6590 6790 1
6591 6791 1
6592 6792 1
6593 6793 1
6594 6794 1
6595 6795 1
6596 6796 1
6597 6797 1
6598 6798 1
6599 6799 1
6600 6800 1
6601 6801 1
6602 6802 1
6603 6803 1
6604 6804 1
6605 6805 1
6606 6806 1
6607 6807 1
6608 6808 1
6609 6809 1
6610 6810 1
6611 6811 1
6612 6812 1
6613 6813 1
6614 6814 3
6615 6815 1
6616 6816 1
6617 6817 1
6618 6818 1
6619 6819 1
6620 6820 1
6621 6821 1
6622 6822 1
6623 6823 1
6624 6824 1
6625 6825 1
6626 6826 2
6627 6827 1
6628 6828 1
6629 6829 1
6630 6830 1
6631 6831 4
6632 6832 1
6633 6833 1
6634 6834 1
6635 6835 1
6636 6836 1
6637 6837 1
6638 6838 1
6639 6839 1
6640 6840 1
6641 6841 1
6642 6842 1
6643 6843 1
6644 6844 1
6645 6845 1
6646 6846 1
6647 6847 1
6648 6848 1
6649 6849 1
6650 6850 1
6651 6851 1
6652 6852 1
6653 6853 1
6654 6854 1
6655 6855 1
6656 6856 1
6657 6857 1
6658 6858 1
6659 6859 1
6660 6860 1
6661 6861 1
6662 6862 1
6663 6863 1
6664 6864 1
6665 6865 1
6666 6866 1
6667 6867 1
6668 6868 1
6669 6869 2
6670 6870 1
6671 6871 1
6672 6872 2
6673 6873 1
6674 6874 1
6675 6875 1
6676 6876 1
6677 6877 1
6678 6878 1
6679 6879 1
6680 6880 1
6681 6881 1
6682 6882 1
6683 6883 1
6684 6884 1
6685 6885 1
6686 6886 1
6687 6887 2
6688 6888 2
6689 6889 1
6690 6890 1
6691 6891 1
6692 6892 2
6693 6893 1
6694 6894 2
6695 6895 1
6696 6896 1
6697 6897 1
6698 6898 1
6699 6899 1
6700 6900 1
6701 6901 1
6702 6902 1
6703 6903 1
6704 6904 2
6705 6905 2
6706 6906 3
6707 6907 1
6708 6908 2
6709 6909 2
6710 6910 1
6711 6911 2
6712 6912 1
6713 6913 3
6714 6914 2
6715 6915 1
6716 6916 1
6717 6917 1
6718 6918 2
6719 6919 1
6720 6920 1
6721 6921 1
6722 6922 1
6723 6923 1
6724 6924 1
6725 6925 1
6726 6926 1
6727 6927 1
6728 6928 2
6729 6929 2
6730 6930 1
6731 6931 2
6732 6932 2
6733 6933 1
6734 6934 1
6735 6935 3
6736 6936 1
6737 6937 1
6738 6938 1
6739 6939 2
6740 6940 1
6741 6941 1
6742 6942 1
6743 6943 1
6744 6944 1
6745 6945 1
6746 6946 1
6747 6947 1
6748 6948 3
6749 6949 1
6750 6950 1
6751 6951 1
6752 6952 1
6753 6953 2
6754 6954 1
6755 6955 2
6756 6956 1
6757 6957 1
6758 6958 1
6759 6959 1
6760 6960 1
6761 6961 1
6762 6962 1
6763 6963 1
6764 6964 1
6765 6965 4
6766 6966 2
6767 6967 1
6768 6968 1
6769 6969 1
6770 6970 1
6771 6971 1
6772 6972 3
6773 6973 4
6774 6974 1
6775 6975 3
6776 6976 1
6777 6977 1
6778 6978 1
6779 6979 3
6780 6980 1
6781 6981 2
6782 6982 1
6783 6983 1
6784 6984 3
6785 6985 1
6786 6986 4
6787 6987 1
6788 6988 2
6789 6989 1
6790 6990 1
6791 6991 1
6792 6992 1
6793 6993 1
6794 6994 1
6795 6995 1
6796 6996 1
6797 6997 1
6798 6998 1
6799 6999 1
6800 7000 2
