# Supplementary material for: Histone variant H2A.Z modulates nucleosome dynamics to promote DNA accessibility
Source: Nat Commun. 2023 Feb 11;14:769. doi: 10.1038/s41467-023-36465-5 (PMC9918499; doi:10.1038/s41467-023-36465-5)
Supplement: Supplementary file 4 — Source Data [file 41467_2023_36465_MOESM4_ESM.zip › data/nucleosome_unwrap_bps_3.txt]

1 201 2
2 202 2
3 203 2
4 204 2
5 205 2
6 206 2
7 207 2
8 208 2
9 209 2
10 210 2
11 211 2
12 212 2
13 213 2
14 214 3
15 215 2
16 216 2
17 217 2
18 218 2
19 219 2
20 220 2
21 221 2
22 222 2
23 223 5
24 224 2
25 225 2
26 226 2
27 227 2
28 228 4
29 229 2
30 230 2
31 231 4
32 232 2
33 233 2
34 234 2
35 235 2
36 236 2
37 237 3
38 238 2
39 239 3
40 240 4
41 241 2
42 242 2
43 243 2
44 244 5
45 245 2
46 246 2
47 247 3
48 248 2
49 249 2
50 250 2
51 251 2
52 252 3
53 253 3
54 254 3
55 255 4
56 256 2
57 257 2
58 258 2
59 259 4
60 260 3
61 261 4
62 262 2
63 263 2
64 264 3
65 265 2
66 266 2
67 267 3
68 268 3
69 269 2
70 270 2
71 271 4
72 272 2
73 273 3
74 274 2
75 275 6
76 276 2
77 277 3
78 278 3
79 279 6
80 280 2
81 281 2
82 282 3
83 283 3
84 284 2
85 285 2
86 286 2
87 287 3
88 288 4
89 289 3
90 290 4
91 291 3
92 292 3
93 293 2
94 294 4
95 295 3
96 296 5
97 297 3
98 298 8
99 299 2
100 300 3
101 301 5
102 302 3
103 303 6
104 304 2
105 305 3
106 306 4
107 307 3
108 308 4
109 309 3
110 310 2
111 311 4
112 312 5
113 313 2
114 314 3
115 315 2
116 316 2
117 317 2
118 318 2
119 319 2
120 320 2
121 321 2
122 322 2
123 323 2
124 324 3
125 325 3
126 326 2
127 327 2
128 328 3
129 329 2
130 330 3
131 331 2
132 332 5
133 333 4
134 334 7
135 335 3
136 336 4
137 337 4
138 338 4
139 339 5
140 340 4
141 341 6
142 342 4
143 343 4
144 344 5
145 345 5
146 346 6
147 347 4
148 348 3
149 349 4
150 350 3
151 351 3
152 352 2
153 353 3
154 354 3
155 355 4
156 356 3
157 357 2
158 358 2
159 359 2
160 360 3
161 361 2
162 362 5
163 363 2
164 364 3
165 365 3
166 366 3
167 367 3
168 368 2
169 369 4
170 370 3
171 371 3
172 372 3
173 373 2
174 374 4
175 375 3
176 376 2
177 377 3
178 378 2
179 379 3
180 380 2
181 381 2
182 382 2
183 383 2
184 384 2
185 385 2
186 386 2
187 387 3
188 388 2
189 389 3
190 390 2
191 391 3
192 392 3
193 393 3
194 394 3
195 395 3
196 396 3
197 397 4
198 398 3
199 399 3
200 400 2
201 401 2
202 402 2
203 403 3
204 404 2
205 405 3
206 406 2
207 407 2
208 408 2
209 409 2
210 410 4
211 411 2
212 412 2
213 413 2
214 414 3
215 415 3
216 416 2
217 417 3
218 418 2
219 419 2
220 420 2
221 421 3
222 422 2
223 423 2
224 424 2
225 425 2
226 426 2
227 427 2
228 428 2
229 429 2
230 430 2
231 431 2
232 432 2
233 433 2
234 434 2
235 435 3
236 436 2
237 437 2
238 438 2
239 439 2
240 440 2
241 441 2
242 442 2
243 443 2
244 444 2
245 445 2
246 446 2
247 447 2
248 448 2
249 449 2
250 450 2
251 451 3
252 452 2
253 453 2
254 454 3
255 455 2
256 456 2
257 457 2
258 458 2
259 459 2
260 460 2
261 461 2
262 462 2
263 463 2
264 464 2
265 465 2
266 466 2
267 467 3
268 468 2
269 469 2
270 470 2
271 471 2
272 472 2
273 473 2
274 474 2
275 475 2
276 476 2
277 477 2
278 478 2
279 479 2
280 480 2
281 481 2
282 482 2
283 483 2
284 484 2
285 485 2
286 486 2
287 487 2
288 488 2
289 489 2
290 490 2
291 491 2
292 492 2
293 493 2
294 494 2
295 495 2
296 496 2
297 497 2
298 498 2
299 499 2
300 500 2
301 501 2
302 502 2
303 503 2
304 504 2
305 505 2
306 506 2
307 507 2
308 508 2
309 509 2
310 510 2
311 511 2
312 512 2
313 513 2
314 514 2
315 515 2
316 516 2
317 517 2
318 518 2
319 519 2
320 520 7
321 521 7
322 522 4
323 523 2
324 524 3
325 525 11
326 526 10
327 527 2
328 528 2
329 529 4
330 530 4
331 531 10
332 532 4
333 533 7
334 534 9
335 535 9
336 536 3
337 537 6
338 538 7
339 539 6
340 540 9
341 541 2
342 542 7
343 543 5
344 544 2
345 545 4
346 546 2
347 547 5
348 548 5
349 549 5
350 550 9
351 551 2
352 552 4
353 553 2
354 554 3
355 555 3
356 556 2
357 557 2
358 558 2
359 559 2
360 560 2
361 561 2
362 562 4
363 563 2
364 564 5
365 565 11
366 566 2
367 567 9
368 568 4
369 569 4
370 570 4
371 571 5
372 572 4
373 573 5
374 574 3
375 575 3
376 576 2
377 577 4
378 578 2
379 579 2
380 580 3
381 581 4
382 582 3
383 583 3
384 584 2
385 585 2
386 586 2
387 587 2
388 588 2
389 589 3
390 590 2
391 591 2
392 592 2
393 593 2
394 594 3
395 595 2
396 596 2
397 597 3
398 598 2
399 599 3
400 600 3
401 601 4
402 602 4
403 603 2
404 604 2
405 605 2
406 606 2
407 607 3
408 608 2
409 609 2
410 610 3
411 611 3
412 612 2
413 613 2
414 614 2
415 615 2
416 616 2
417 617 2
418 618 2
419 619 2
420 620 2
421 621 2
422 622 4
423 623 2
424 624 2
425 625 4
426 626 3
427 627 3
428 628 5
429 629 3
430 630 4
431 631 3
432 632 4
433 633 3
434 634 4
435 635 2
436 636 2
437 637 3
438 638 2
439 639 5
440 640 3
441 641 4
442 642 2
443 643 4
444 644 3
445 645 3
446 646 4
447 647 4
448 648 5
449 649 4
450 650 4
451 651 2
452 652 2
453 653 3
454 654 3
455 655 2
456 656 5
457 657 4
458 658 5
459 659 4
460 660 4
461 661 5
462 662 4
463 663 2
464 664 2
465 665 4
466 666 2
467 667 3
468 668 3
469 669 3
470 670 2
471 671 3
472 672 3
473 673 2
474 674 2
475 675 2
476 676 2
477 677 2
478 678 2
479 679 2
480 680 2
481 681 2
482 682 2
483 683 2
484 684 2
485 685 2
486 686 2
487 687 2
488 688 2
489 689 2
490 690 2
491 691 2
492 692 2
493 693 3
494 694 2
495 695 2
496 696 2
497 697 2
498 698 3
499 699 2
500 700 2
501 701 2
502 702 3
503 703 2
504 704 2
505 705 4
506 706 6
507 707 5
508 708 3
509 709 3
510 710 3
511 711 4
512 712 4
513 713 6
514 714 3
515 715 2
516 716 3
517 717 5
518 718 6
519 719 3
520 720 2
521 721 5
522 722 3
523 723 5
524 724 4
525 725 2
526 726 2
527 727 4
528 728 4
529 729 4
530 730 4
531 731 5
532 732 5
533 733 4
534 734 6
535 735 3
536 736 6
537 737 6
538 738 4
539 739 7
540 740 6
541 741 4
542 742 5
543 743 6
544 744 6
545 745 7
546 746 4
547 747 6
548 748 4
549 749 3
550 750 6
551 751 4
552 752 4
553 753 5
554 754 5
555 755 6
556 756 8
557 757 4
558 758 6
559 759 6
560 760 3
561 761 3
562 762 7
563 763 6
564 764 6
565 765 2
566 766 2
567 767 3
568 768 3
569 769 3
570 770 5
571 771 2
572 772 3
573 773 2
574 774 2
575 775 5
576 776 3
577 777 3
578 778 6
579 779 2
580 780 3
581 781 2
582 782 3
583 783 4
584 784 3
585 785 2
586 786 4
587 787 4
588 788 5
589 789 3
590 790 2
591 791 3
592 792 2
593 793 3
594 794 3
595 795 2
596 796 2
597 797 2
598 798 2
599 799 2
600 800 2
601 801 2
602 802 3
603 803 2
604 804 2
605 805 5
606 806 4
607 807 4
608 808 4
609 809 5
610 810 7
611 811 4
612 812 3
613 813 3
614 814 6
615 815 5
616 816 5
617 817 3
618 818 3
619 819 4
620 820 2
621 821 3
622 822 2
623 823 5
624 824 3
625 825 5
626 826 2
627 827 2
628 828 2
629 829 2
630 830 3
631 831 2
632 832 2
633 833 2
634 834 2
635 835 2
636 836 7
637 837 7
638 838 4
639 839 6
640 840 2
641 841 5
642 842 2
643 843 2
644 844 2
645 845 2
646 846 2
647 847 2
648 848 2
649 849 2
650 850 2
651 851 2
652 852 2
653 853 3
654 854 2
655 855 2
656 856 4
657 857 3
658 858 2
659 859 4
660 860 2
661 861 2
662 862 2
663 863 2
664 864 2
665 865 2
666 866 2
667 867 2
668 868 2
669 869 2
670 870 2
671 871 2
672 872 2
673 873 2
674 874 2
675 875 2
676 876 2
677 877 2
678 878 2
679 879 2
680 880 2
681 881 2
682 882 2
683 883 2
684 884 2
685 885 3
686 886 4
687 887 2
688 888 2
689 889 2
690 890 3
691 891 2
692 892 3
693 893 2
694 894 2
695 895 2
696 896 2
697 897 2
698 898 2
699 899 2
700 900 2
701 901 3
702 902 3
703 903 2
704 904 3
705 905 3
706 906 3
707 907 5
708 908 5
709 909 2
710 910 2
711 911 2
712 912 2
713 913 2
714 914 2
715 915 3
716 916 2
717 917 3
718 918 5
719 919 5
720 920 5
721 921 3
722 922 2
723 923 2
724 924 2
725 925 2
726 926 2
727 927 2
728 928 2
729 929 2
730 930 2
731 931 2
732 932 2
733 933 2
734 934 2
735 935 2
736 936 3
737 937 2
738 938 2
739 939 2
740 940 2
741 941 2
742 942 2
743 943 2
744 944 2
745 945 2
746 946 2
747 947 3
748 948 3
749 949 3
750 950 3
751 951 3
752 952 4
753 953 4
754 954 3
755 955 2
756 956 2
757 957 2
758 958 2
759 959 3
760 960 2
761 961 2
762 962 2
763 963 3
764 964 2
765 965 4
766 966 3
767 967 4
768 968 3
769 969 3
770 970 3
771 971 3
772 972 3
773 973 2
774 974 3
775 975 2
776 976 3
777 977 3
778 978 2
779 979 2
780 980 2
781 981 2
782 982 2
783 983 3
784 984 3
785 985 2
786 986 5
787 987 3
788 988 2
789 989 2
790 990 2
791 991 2
792 992 2
793 993 2
794 994 2
795 995 2
796 996 2
797 997 2
798 998 3
799 999 3
800 1000 3
801 1001 3
802 1002 3
803 1003 3
804 1004 4
805 1005 4
806 1006 3
807 1007 3
808 1008 3
809 1009 2
810 1010 2
811 1011 3
812 1012 2
813 1013 2
814 1014 5
815 1015 4
816 1016 3
817 1017 2
818 1018 2
819 1019 2
820 1020 3
821 1021 2
822 1022 3
823 1023 2
824 1024 3
825 1025 2
826 1026 2
827 1027 2
828 1028 2
829 1029 2
830 1030 4
831 1031 2
832 1032 5
833 1033 2
834 1034 5
835 1035 5
836 1036 2
837 1037 3
838 1038 2
839 1039 3
840 1040 2
841 1041 3
842 1042 4
843 1043 5
844 1044 5
845 1045 4
846 1046 2
847 1047 2
848 1048 3
849 1049 2
850 1050 3
851 1051 2
852 1052 2
853 1053 2
854 1054 3
855 1055 3
856 1056 2
857 1057 3
858 1058 3
859 1059 5
860 1060 3
861 1061 2
862 1062 3
863 1063 2
864 1064 2
865 1065 3
866 1066 2
867 1067 3
868 1068 2
869 1069 2
870 1070 2
871 1071 2
872 1072 2
873 1073 2
874 1074 2
875 1075 3
876 1076 2
877 1077 2
878 1078 2
879 1079 3
880 1080 2
881 1081 2
882 1082 2
883 1083 2
884 1084 2
885 1085 2
886 1086 2
887 1087 4
888 1088 2
889 1089 4
890 1090 4
891 1091 2
892 1092 3
893 1093 2
894 1094 2
895 1095 2
896 1096 2
897 1097 5
898 1098 4
899 1099 3
900 1100 2
901 1101 3
902 1102 2
903 1103 2
904 1104 2
905 1105 2
906 1106 2
907 1107 2
908 1108 2
909 1109 2
910 1110 2
911 1111 2
912 1112 3
913 1113 3
914 1114 2
915 1115 2
916 1116 2
917 1117 2
918 1118 2
919 1119 3
920 1120 3
921 1121 3
922 1122 4
923 1123 6
924 1124 3
925 1125 2
926 1126 3
927 1127 5
928 1128 6
929 1129 6
930 1130 6
931 1131 3
932 1132 3
933 1133 6
934 1134 5
935 1135 3
936 1136 2
937 1137 2
938 1138 2
939 1139 2
940 1140 2
941 1141 3
942 1142 2
943 1143 2
944 1144 4
945 1145 2
946 1146 3
947 1147 4
948 1148 5
949 1149 2
950 1150 2
951 1151 2
952 1152 5
953 1153 7
954 1154 2
955 1155 3
956 1156 3
957 1157 3
958 1158 2
959 1159 7
960 1160 5
961 1161 5
962 1162 7
963 1163 6
964 1164 2
965 1165 2
966 1166 4
967 1167 4
968 1168 7
969 1169 6
970 1170 9
971 1171 5
972 1172 2
973 1173 6
974 1174 5
975 1175 3
976 1176 6
977 1177 4
978 1178 2
979 1179 3
980 1180 2
981 1181 2
982 1182 5
983 1183 6
984 1184 3
985 1185 5
986 1186 5
987 1187 2
988 1188 2
989 1189 2
990 1190 3
991 1191 3
992 1192 3
993 1193 3
994 1194 2
995 1195 3
996 1196 3
997 1197 4
998 1198 2
999 1199 4
1000 1200 6
1001 1201 3
1002 1202 2
1003 1203 3
1004 1204 5
1005 1205 3
1006 1206 4
1007 1207 3
1008 1208 3
1009 1209 3
1010 1210 4
1011 1211 3
1012 1212 5
1013 1213 3
1014 1214 7
1015 1215 6
1016 1216 3
1017 1217 3
1018 1218 5
1019 1219 4
1020 1220 5
1021 1221 4
1022 1222 7
1023 1223 9
1024 1224 8
1025 1225 6
1026 1226 7
1027 1227 4
1028 1228 2
1029 1229 6
1030 1230 2
1031 1231 3
1032 1232 2
1033 1233 2
1034 1234 4
1035 1235 7
1036 1236 5
1037 1237 4
1038 1238 3
1039 1239 5
1040 1240 4
1041 1241 4
1042 1242 5
1043 1243 3
1044 1244 6
1045 1245 3
1046 1246 4
1047 1247 4
1048 1248 3
1049 1249 5
1050 1250 2
1051 1251 3
1052 1252 7
1053 1253 4
1054 1254 4
1055 1255 4
1056 1256 3
1057 1257 2
1058 1258 5
1059 1259 3
1060 1260 5
1061 1261 4
1062 1262 5
1063 1263 3
1064 1264 7
1065 1265 5
1066 1266 2
1067 1267 2
1068 1268 6
1069 1269 3
1070 1270 3
1071 1271 3
1072 1272 3
1073 1273 5
1074 1274 4
1075 1275 4
1076 1276 4
1077 1277 5
1078 1278 4
1079 1279 3
1080 1280 3
1081 1281 4
1082 1282 4
1083 1283 7
1084 1284 4
1085 1285 6
1086 1286 3
1087 1287 3
1088 1288 4
1089 1289 5
1090 1290 2
1091 1291 2
1092 1292 2
1093 1293 3
1094 1294 3
1095 1295 3
1096 1296 2
1097 1297 2
1098 1298 2
1099 1299 2
1100 1300 3
1101 1301 2
1102 1302 2
1103 1303 2
1104 1304 2
1105 1305 2
1106 1306 2
1107 1307 2
1108 1308 2
1109 1309 2
1110 1310 2
1111 1311 2
1112 1312 2
1113 1313 2
1114 1314 2
1115 1315 2
1116 1316 2
1117 1317 3
1118 1318 2
1119 1319 2
1120 1320 3
1121 1321 4
1122 1322 2
1123 1323 4
1124 1324 5
1125 1325 8
1126 1326 4
1127 1327 6
1128 1328 2
1129 1329 3
1130 1330 2
1131 1331 2
1132 1332 12
1133 1333 2
1134 1334 7
1135 1335 4
1136 1336 2
1137 1337 3
1138 1338 2
1139 1339 4
1140 1340 2
1141 1341 3
1142 1342 2
1143 1343 2
1144 1344 2
1145 1345 6
1146 1346 5
1147 1347 3
1148 1348 5
1149 1349 2
1150 1350 2
1151 1351 3
1152 1352 2
1153 1353 2
1154 1354 2
1155 1355 2
1156 1356 6
1157 1357 3
1158 1358 2
1159 1359 2
1160 1360 3
1161 1361 3
1162 1362 3
1163 1363 2
1164 1364 3
1165 1365 3
1166 1366 2
1167 1367 2
1168 1368 2
1169 1369 2
1170 1370 2
1171 1371 3
1172 1372 3
1173 1373 3
1174 1374 3
1175 1375 2
1176 1376 3
1177 1377 4
1178 1378 2
1179 1379 2
1180 1380 2
1181 1381 2
1182 1382 3
1183 1383 2
1184 1384 2
1185 1385 2
1186 1386 2
1187 1387 2
1188 1388 2
1189 1389 2
1190 1390 2
1191 1391 2
1192 1392 2
1193 1393 2
1194 1394 3
1195 1395 2
1196 1396 4
1197 1397 3
1198 1398 3
1199 1399 2
1200 1400 2
1201 1401 2
1202 1402 2
1203 1403 2
1204 1404 3
1205 1405 3
1206 1406 3
1207 1407 2
1208 1408 3
1209 1409 2
1210 1410 2
1211 1411 3
1212 1412 2
1213 1413 3
1214 1414 3
1215 1415 2
1216 1416 3
1217 1417 3
1218 1418 3
1219 1419 2
1220 1420 3
1221 1421 3
1222 1422 2
1223 1423 2
1224 1424 2
1225 1425 2
1226 1426 2
1227 1427 2
1228 1428 3
1229 1429 2
1230 1430 2
1231 1431 2
1232 1432 2
1233 1433 3
1234 1434 2
1235 1435 3
1236 1436 3
1237 1437 2
1238 1438 2
1239 1439 3
1240 1440 2
1241 1441 3
1242 1442 2
1243 1443 2
1244 1444 2
1245 1445 2
1246 1446 3
1247 1447 2
1248 1448 3
1249 1449 3
1250 1450 2
1251 1451 2
1252 1452 2
1253 1453 3
1254 1454 3
1255 1455 2
1256 1456 3
1257 1457 4
1258 1458 6
1259 1459 3
1260 1460 5
1261 1461 2
1262 1462 4
1263 1463 2
1264 1464 2
1265 1465 4
1266 1466 3
1267 1467 6
1268 1468 4
1269 1469 3
1270 1470 3
1271 1471 3
1272 1472 3
1273 1473 5
1274 1474 2
1275 1475 4
1276 1476 6
1277 1477 5
1278 1478 3
1279 1479 2
1280 1480 3
1281 1481 5
1282 1482 3
1283 1483 3
1284 1484 3
1285 1485 3
1286 1486 3
1287 1487 5
1288 1488 3
1289 1489 3
1290 1490 4
1291 1491 2
1292 1492 3
1293 1493 5
1294 1494 2
1295 1495 5
1296 1496 4
1297 1497 4
1298 1498 2
1299 1499 3
1300 1500 5
1301 1501 2
1302 1502 4
1303 1503 4
1304 1504 3
1305 1505 2
1306 1506 4
1307 1507 3
1308 1508 2
1309 1509 3
1310 1510 3
1311 1511 3
1312 1512 2
1313 1513 2
1314 1514 3
1315 1515 2
1316 1516 2
1317 1517 2
1318 1518 6
1319 1519 4
1320 1520 2
1321 1521 2
1322 1522 2
1323 1523 3
1324 1524 2
1325 1525 2
1326 1526 6
1327 1527 3
1328 1528 2
1329 1529 3
1330 1530 5
1331 1531 2
1332 1532 2
1333 1533 3
1334 1534 2
1335 1535 3
1336 1536 3
1337 1537 3
1338 1538 3
1339 1539 3
1340 1540 3
1341 1541 3
1342 1542 3
1343 1543 3
1344 1544 4
1345 1545 3
1346 1546 3
1347 1547 3
1348 1548 4
1349 1549 6
1350 1550 5
1351 1551 3
1352 1552 4
1353 1553 6
1354 1554 4
1355 1555 3
1356 1556 4
1357 1557 4
1358 1558 4
1359 1559 3
1360 1560 4
1361 1561 4
1362 1562 5
1363 1563 4
1364 1564 5
1365 1565 2
1366 1566 6
1367 1567 4
1368 1568 2
1369 1569 2
1370 1570 2
1371 1571 2
1372 1572 2
1373 1573 3
1374 1574 3
1375 1575 5
1376 1576 3
1377 1577 4
1378 1578 3
1379 1579 2
1380 1580 3
1381 1581 6
1382 1582 3
1383 1583 3
1384 1584 2
1385 1585 4
1386 1586 4
1387 1587 3
1388 1588 4
1389 1589 2
1390 1590 2
1391 1591 2
1392 1592 2
1393 1593 3
1394 1594 2
1395 1595 3
1396 1596 3
1397 1597 2
1398 1598 3
1399 1599 3
1400 1600 3
1401 1601 3
1402 1602 3
1403 1603 5
1404 1604 3
1405 1605 2
1406 1606 3
1407 1607 3
1408 1608 2
1409 1609 3
1410 1610 2
1411 1611 4
1412 1612 4
1413 1613 3
1414 1614 7
1415 1615 3
1416 1616 3
1417 1617 2
1418 1618 4
1419 1619 4
1420 1620 3
1421 1621 3
1422 1622 3
1423 1623 4
1424 1624 3
1425 1625 4
1426 1626 4
1427 1627 5
1428 1628 2
1429 1629 3
1430 1630 4
1431 1631 3
1432 1632 4
1433 1633 2
1434 1634 4
1435 1635 3
1436 1636 4
1437 1637 2
1438 1638 5
1439 1639 4
1440 1640 3
1441 1641 3
1442 1642 3
1443 1643 3
1444 1644 3
1445 1645 3
1446 1646 4
1447 1647 2
1448 1648 2
1449 1649 2
1450 1650 2
1451 1651 2
1452 1652 3
1453 1653 3
1454 1654 4
1455 1655 2
1456 1656 2
1457 1657 5
1458 1658 3
1459 1659 3
1460 1660 3
1461 1661 4
1462 1662 3
1463 1663 2
1464 1664 3
1465 1665 2
1466 1666 2
1467 1667 3
1468 1668 2
1469 1669 2
1470 1670 2
1471 1671 2
1472 1672 2
1473 1673 2
1474 1674 2
1475 1675 2
1476 1676 2
1477 1677 2
1478 1678 2
1479 1679 3
1480 1680 3
1481 1681 2
1482 1682 2
1483 1683 2
1484 1684 2
1485 1685 2
1486 1686 2
1487 1687 2
1488 1688 2
1489 1689 3
1490 1690 2
1491 1691 2
1492 1692 3
1493 1693 2
1494 1694 2
1495 1695 2
1496 1696 2
1497 1697 2
1498 1698 2
1499 1699 2
1500 1700 2
1501 1701 2
1502 1702 2
1503 1703 2
1504 1704 2
1505 1705 2
1506 1706 2
1507 1707 2
1508 1708 2
1509 1709 2
1510 1710 2
1511 1711 2
1512 1712 2
1513 1713 2
1514 1714 2
1515 1715 2
1516 1716 2
1517 1717 2
1518 1718 3
1519 1719 2
1520 1720 2
1521 1721 2
1522 1722 2
1523 1723 2
1524 1724 2
1525 1725 2
1526 1726 2
1527 1727 2
1528 1728 2
1529 1729 2
1530 1730 2
1531 1731 2
1532 1732 2
1533 1733 2
1534 1734 2
1535 1735 3
1536 1736 2
1537 1737 2
1538 1738 3
1539 1739 2
1540 1740 2
1541 1741 2
1542 1742 2
1543 1743 2
1544 1744 3
1545 1745 2
1546 1746 2
1547 1747 2
1548 1748 2
1549 1749 2
1550 1750 2
1551 1751 2
1552 1752 2
1553 1753 2
1554 1754 2
1555 1755 2
1556 1756 2
1557 1757 2
1558 1758 2
1559 1759 2
1560 1760 2
1561 1761 2
1562 1762 2
1563 1763 2
1564 1764 2
1565 1765 2
1566 1766 2
1567 1767 3
1568 1768 2
1569 1769 3
1570 1770 2
1571 1771 2
1572 1772 2
1573 1773 2
1574 1774 2
1575 1775 2
1576 1776 5
1577 1777 4
1578 1778 2
1579 1779 2
1580 1780 2
1581 1781 2
1582 1782 2
1583 1783 2
1584 1784 2
1585 1785 2
1586 1786 2
1587 1787 4
1588 1788 2
1589 1789 2
1590 1790 2
1591 1791 2
1592 1792 2
1593 1793 2
1594 1794 2
1595 1795 2
1596 1796 2
1597 1797 2
1598 1798 2
1599 1799 2
1600 1800 2
1601 1801 2
1602 1802 2
1603 1803 2
1604 1804 2
1605 1805 2
1606 1806 2
1607 1807 2
1608 1808 2
1609 1809 3
1610 1810 2
1611 1811 3
1612 1812 2
1613 1813 2
1614 1814 2
1615 1815 2
1616 1816 2
1617 1817 2
1618 1818 2
1619 1819 2
1620 1820 3
1621 1821 2
1622 1822 2
1623 1823 2
1624 1824 2
1625 1825 3
1626 1826 2
1627 1827 2
1628 1828 2
1629 1829 2
1630 1830 2
1631 1831 2
1632 1832 2
1633 1833 2
1634 1834 2
1635 1835 2
1636 1836 2
1637 1837 2
1638 1838 2
1639 1839 2
1640 1840 2
1641 1841 2
1642 1842 2
1643 1843 2
1644 1844 2
1645 1845 2
1646 1846 2
1647 1847 2
1648 1848 2
1649 1849 2
1650 1850 2
1651 1851 2
1652 1852 2
1653 1853 2
1654 1854 2
1655 1855 2
1656 1856 2
1657 1857 2
1658 1858 2
1659 1859 2
1660 1860 2
1661 1861 2
1662 1862 2
1663 1863 2
1664 1864 2
1665 1865 2
1666 1866 2
1667 1867 2
1668 1868 2
1669 1869 2
1670 1870 2
1671 1871 2
1672 1872 2
1673 1873 2
1674 1874 2
1675 1875 2
1676 1876 2
1677 1877 2
1678 1878 2
1679 1879 3
1680 1880 2
1681 1881 2
1682 1882 2
1683 1883 2
1684 1884 2
1685 1885 2
1686 1886 2
1687 1887 2
1688 1888 2
1689 1889 2
1690 1890 2
1691 1891 2
1692 1892 2
1693 1893 2
1694 1894 3
1695 1895 2
1696 1896 2
1697 1897 2
1698 1898 2
1699 1899 2
1700 1900 2
1701 1901 2
1702 1902 2
1703 1903 2
1704 1904 2
1705 1905 2
1706 1906 2
1707 1907 2
1708 1908 2
1709 1909 2
1710 1910 2
1711 1911 2
1712 1912 2
1713 1913 2
1714 1914 2
1715 1915 2
1716 1916 2
1717 1917 2
1718 1918 2
1719 1919 2
1720 1920 2
1721 1921 2
1722 1922 2
1723 1923 2
1724 1924 5
1725 1925 2
1726 1926 2
1727 1927 2
1728 1928 2
1729 1929 2
1730 1930 2
1731 1931 2
1732 1932 2
1733 1933 2
1734 1934 2
1735 1935 2
1736 1936 3
1737 1937 2
1738 1938 2
1739 1939 2
1740 1940 2
1741 1941 2
1742 1942 2
1743 1943 2
1744 1944 2
1745 1945 2
1746 1946 2
1747 1947 2
1748 1948 2
1749 1949 2
1750 1950 2
1751 1951 2
1752 1952 2
1753 1953 2
1754 1954 2
1755 1955 2
1756 1956 2
1757 1957 2
1758 1958 2
1759 1959 2
1760 1960 2
1761 1961 2
1762 1962 2
1763 1963 2
1764 1964 2
1765 1965 2
1766 1966 2
1767 1967 2
1768 1968 2
1769 1969 2
1770 1970 2
1771 1971 2
1772 1972 2
1773 1973 2
1774 1974 2
1775 1975 2
1776 1976 2
1777 1977 2
1778 1978 2
1779 1979 2
1780 1980 2
1781 1981 2
1782 1982 2
1783 1983 2
1784 1984 2
1785 1985 2
1786 1986 2
1787 1987 2
1788 1988 2
1789 1989 2
1790 1990 2
1791 1991 2
1792 1992 2
1793 1993 2
1794 1994 2
1795 1995 2
1796 1996 2
1797 1997 2
1798 1998 2
1799 1999 2
1800 2000 2
1801 2001 2
1802 2002 2
1803 2003 2
1804 2004 2
1805 2005 2
1806 2006 2
1807 2007 2
1808 2008 2
1809 2009 2
1810 2010 2
1811 2011 2
1812 2012 3
1813 2013 2
1814 2014 3
1815 2015 2
1816 2016 2
1817 2017 2
1818 2018 2
1819 2019 2
1820 2020 2
1821 2021 3
1822 2022 2
1823 2023 2
1824 2024 2
1825 2025 2
1826 2026 2
1827 2027 2
1828 2028 2
1829 2029 2
1830 2030 2
1831 2031 2
1832 2032 2
1833 2033 2
1834 2034 2
1835 2035 2
1836 2036 2
1837 2037 2
1838 2038 3
1839 2039 2
1840 2040 2
1841 2041 2
1842 2042 2
1843 2043 2
1844 2044 2
1845 2045 3
1846 2046 3
1847 2047 2
1848 2048 2
1849 2049 3
1850 2050 3
1851 2051 2
1852 2052 2
1853 2053 3
1854 2054 3
1855 2055 2
1856 2056 3
1857 2057 3
1858 2058 2
1859 2059 2
1860 2060 5
1861 2061 4
1862 2062 3
1863 2063 5
1864 2064 3
1865 2065 5
1866 2066 5
1867 2067 3
1868 2068 2
1869 2069 3
1870 2070 3
1871 2071 2
1872 2072 3
1873 2073 3
1874 2074 2
1875 2075 3
1876 2076 3
1877 2077 3
1878 2078 3
1879 2079 3
1880 2080 3
1881 2081 3
1882 2082 5
1883 2083 2
1884 2084 3
1885 2085 4
1886 2086 3
1887 2087 3
1888 2088 3
1889 2089 3
1890 2090 3
1891 2091 2
1892 2092 2
1893 2093 3
1894 2094 2
1895 2095 4
1896 2096 5
1897 2097 4
1898 2098 2
1899 2099 2
1900 2100 3
1901 2101 3
1902 2102 3
1903 2103 4
1904 2104 4
1905 2105 3
1906 2106 3
1907 2107 2
1908 2108 3
1909 2109 3
1910 2110 3
1911 2111 3
1912 2112 3
1913 2113 4
1914 2114 5
1915 2115 5
1916 2116 4
1917 2117 4
1918 2118 4
1919 2119 4
1920 2120 5
1921 2121 3
1922 2122 4
1923 2123 5
1924 2124 4
1925 2125 4
1926 2126 3
1927 2127 4
1928 2128 3
1929 2129 3
1930 2130 3
1931 2131 2
1932 2132 3
1933 2133 4
1934 2134 5
1935 2135 3
1936 2136 3
1937 2137 3
1938 2138 3
1939 2139 3
1940 2140 2
1941 2141 3
1942 2142 3
1943 2143 4
1944 2144 4
1945 2145 3
1946 2146 4
1947 2147 4
1948 2148 3
1949 2149 4
1950 2150 4
1951 2151 4
1952 2152 3
1953 2153 3
1954 2154 3
1955 2155 4
1956 2156 4
1957 2157 4
1958 2158 3
1959 2159 4
1960 2160 4
1961 2161 4
1962 2162 4
1963 2163 4
1964 2164 5
1965 2165 4
1966 2166 4
1967 2167 4
1968 2168 4
1969 2169 3
1970 2170 4
1971 2171 3
1972 2172 4
1973 2173 4
1974 2174 3
1975 2175 4
1976 2176 4
1977 2177 4
1978 2178 3
1979 2179 3
1980 2180 3
1981 2181 3
1982 2182 4
1983 2183 4
1984 2184 3
1985 2185 4
1986 2186 4
1987 2187 3
1988 2188 4
1989 2189 3
1990 2190 4
1991 2191 4
1992 2192 4
1993 2193 3
1994 2194 3
1995 2195 4
1996 2196 5
1997 2197 4
1998 2198 3
1999 2199 3
2000 2200 4
2001 2201 4
2002 2202 4
2003 2203 4
2004 2204 4
2005 2205 3
2006 2206 4
2007 2207 4
2008 2208 3
2009 2209 5
2010 2210 3
2011 2211 3
2012 2212 3
2013 2213 3
2014 2214 3
2015 2215 3
2016 2216 3
2017 2217 3
2018 2218 3
2019 2219 4
2020 2220 3
2021 2221 3
2022 2222 3
2023 2223 3
2024 2224 3
2025 2225 3
2026 2226 3
2027 2227 4
2028 2228 4
2029 2229 4
2030 2230 4
2031 2231 5
2032 2232 4
2033 2233 4
2034 2234 4
2035 2235 4
2036 2236 4
2037 2237 4
2038 2238 3
2039 2239 3
2040 2240 4
2041 2241 4
2042 2242 3
2043 2243 4
2044 2244 3
2045 2245 4
2046 2246 4
2047 2247 3
2048 2248 4
2049 2249 3
2050 2250 4
2051 2251 4
2052 2252 3
2053 2253 3
2054 2254 3
2055 2255 3
2056 2256 2
2057 2257 3
2058 2258 3
2059 2259 4
2060 2260 3
2061 2261 3
2062 2262 4
2063 2263 4
2064 2264 4
2065 2265 4
2066 2266 5
2067 2267 3
2068 2268 3
2069 2269 3
2070 2270 2
2071 2271 3
2072 2272 3
2073 2273 3
2074 2274 4
2075 2275 3
2076 2276 3
2077 2277 3
2078 2278 3
2079 2279 3
2080 2280 3
2081 2281 2
2082 2282 2
2083 2283 2
2084 2284 2
2085 2285 2
2086 2286 2
2087 2287 2
2088 2288 2
2089 2289 2
2090 2290 2
2091 2291 2
2092 2292 2
2093 2293 2
2094 2294 3
2095 2295 2
2096 2296 2
2097 2297 2
2098 2298 2
2099 2299 2
2100 2300 3
2101 2301 2
2102 2302 2
2103 2303 2
2104 2304 2
2105 2305 2
2106 2306 2
2107 2307 2
2108 2308 2
2109 2309 2
2110 2310 2
2111 2311 3
2112 2312 2
2113 2313 2
2114 2314 2
2115 2315 2
2116 2316 4
2117 2317 5
2118 2318 5
2119 2319 3
2120 2320 3
2121 2321 3
2122 2322 3
2123 2323 3
2124 2324 3
2125 2325 3
2126 2326 3
2127 2327 3
2128 2328 2
2129 2329 3
2130 2330 4
2131 2331 3
2132 2332 3
2133 2333 3
2134 2334 3
2135 2335 3
2136 2336 3
2137 2337 5
2138 2338 3
2139 2339 4
2140 2340 4
2141 2341 5
2142 2342 4
2143 2343 5
2144 2344 5
2145 2345 3
2146 2346 3
2147 2347 3
2148 2348 5
2149 2349 3
2150 2350 5
2151 2351 3
2152 2352 4
2153 2353 4
2154 2354 4
2155 2355 4
2156 2356 3
2157 2357 3
2158 2358 2
2159 2359 4
2160 2360 2
2161 2361 3
2162 2362 3
2163 2363 2
2164 2364 4
2165 2365 2
2166 2366 4
2167 2367 3
2168 2368 2
2169 2369 3
2170 2370 3
2171 2371 3
2172 2372 3
2173 2373 2
2174 2374 4
2175 2375 3
2176 2376 4
2177 2377 2
2178 2378 2
2179 2379 3
2180 2380 5
2181 2381 4
2182 2382 4
2183 2383 3
2184 2384 2
2185 2385 3
2186 2386 3
2187 2387 3
2188 2388 4
2189 2389 3
2190 2390 4
2191 2391 3
2192 2392 3
2193 2393 2
2194 2394 2
2195 2395 5
2196 2396 3
2197 2397 4
2198 2398 3
2199 2399 3
2200 2400 3
2201 2401 4
2202 2402 4
2203 2403 4
2204 2404 3
2205 2405 4
2206 2406 5
2207 2407 3
2208 2408 3
2209 2409 4
2210 2410 4
2211 2411 3
2212 2412 3
2213 2413 3
2214 2414 2
2215 2415 3
2216 2416 4
2217 2417 4
2218 2418 3
2219 2419 4
2220 2420 4
2221 2421 2
2222 2422 3
2223 2423 2
2224 2424 4
2225 2425 3
2226 2426 2
2227 2427 2
2228 2428 5
2229 2429 4
2230 2430 4
2231 2431 5
2232 2432 4
2233 2433 2
2234 2434 2
2235 2435 2
2236 2436 3
2237 2437 2
2238 2438 4
2239 2439 5
2240 2440 4
2241 2441 3
2242 2442 4
2243 2443 5
2244 2444 5
2245 2445 4
2246 2446 2
2247 2447 2
2248 2448 5
2249 2449 5
2250 2450 4
2251 2451 3
2252 2452 5
2253 2453 3
2254 2454 2
2255 2455 3
2256 2456 2
2257 2457 3
2258 2458 4
2259 2459 5
2260 2460 5
2261 2461 3
2262 2462 5
2263 2463 3
2264 2464 5
2265 2465 5
2266 2466 5
2267 2467 4
2268 2468 4
2269 2469 4
2270 2470 5
2271 2471 3
2272 2472 4
2273 2473 5
2274 2474 4
2275 2475 3
2276 2476 4
2277 2477 2
2278 2478 4
2279 2479 4
2280 2480 5
2281 2481 6
2282 2482 5
2283 2483 3
2284 2484 5
2285 2485 5
2286 2486 5
2287 2487 3
2288 2488 3
2289 2489 2
2290 2490 3
2291 2491 2
2292 2492 2
2293 2493 3
2294 2494 3
2295 2495 3
2296 2496 6
2297 2497 4
2298 2498 5
2299 2499 2
2300 2500 3
2301 2501 4
2302 2502 5
2303 2503 3
2304 2504 3
2305 2505 3
2306 2506 3
2307 2507 4
2308 2508 4
2309 2509 3
2310 2510 3
2311 2511 3
2312 2512 3
2313 2513 2
2314 2514 3
2315 2515 3
2316 2516 4
2317 2517 3
2318 2518 3
2319 2519 3
2320 2520 3
2321 2521 3
2322 2522 5
2323 2523 3
2324 2524 4
2325 2525 4
2326 2526 3
2327 2527 4
2328 2528 5
2329 2529 3
2330 2530 4
2331 2531 5
2332 2532 4
2333 2533 5
2334 2534 4
2335 2535 4
2336 2536 4
2337 2537 5
2338 2538 5
2339 2539 4
2340 2540 3
2341 2541 4
2342 2542 4
2343 2543 4
2344 2544 5
2345 2545 5
2346 2546 5
2347 2547 5
2348 2548 5
2349 2549 5
2350 2550 5
2351 2551 3
2352 2552 5
2353 2553 4
2354 2554 4
2355 2555 3
2356 2556 2
2357 2557 3
2358 2558 3
2359 2559 3
2360 2560 2
2361 2561 2
2362 2562 2
2363 2563 3
2364 2564 2
2365 2565 2
2366 2566 2
2367 2567 3
2368 2568 2
2369 2569 2
2370 2570 2
2371 2571 2
2372 2572 2
2373 2573 2
2374 2574 2
2375 2575 2
2376 2576 2
2377 2577 2
2378 2578 2
2379 2579 2
2380 2580 2
2381 2581 2
2382 2582 2
2383 2583 3
2384 2584 3
2385 2585 3
2386 2586 3
2387 2587 2
2388 2588 2
2389 2589 2
2390 2590 2
2391 2591 3
2392 2592 4
2393 2593 3
2394 2594 2
2395 2595 6
2396 2596 6
2397 2597 4
2398 2598 4
2399 2599 3
2400 2600 2
2401 2601 2
2402 2602 3
2403 2603 2
2404 2604 2
2405 2605 2
2406 2606 2
2407 2607 2
2408 2608 2
2409 2609 2
2410 2610 2
2411 2611 2
2412 2612 2
2413 2613 2
2414 2614 2
2415 2615 2
2416 2616 2
2417 2617 2
2418 2618 2
2419 2619 2
2420 2620 2
2421 2621 2
2422 2622 2
2423 2623 3
2424 2624 2
2425 2625 2
2426 2626 2
2427 2627 2
2428 2628 2
2429 2629 2
2430 2630 2
2431 2631 2
2432 2632 2
2433 2633 2
2434 2634 2
2435 2635 2
2436 2636 2
2437 2637 2
2438 2638 2
2439 2639 2
2440 2640 2
2441 2641 2
2442 2642 2
2443 2643 2
2444 2644 2
2445 2645 2
2446 2646 2
2447 2647 2
2448 2648 2
2449 2649 2
2450 2650 2
2451 2651 2
2452 2652 2
2453 2653 2
2454 2654 2
2455 2655 2
2456 2656 2
2457 2657 2
2458 2658 2
2459 2659 2
2460 2660 2
2461 2661 2
2462 2662 2
2463 2663 2
2464 2664 2
2465 2665 2
2466 2666 2
2467 2667 2
2468 2668 2
2469 2669 2
2470 2670 2
2471 2671 2
2472 2672 2
2473 2673 2
2474 2674 2
2475 2675 2
2476 2676 2
2477 2677 2
2478 2678 2
2479 2679 2
2480 2680 2
2481 2681 2
2482 2682 2
2483 2683 2
2484 2684 2
2485 2685 2
2486 2686 2
2487 2687 2
2488 2688 2
2489 2689 2
2490 2690 2
2491 2691 2
2492 2692 2
2493 2693 2
2494 2694 2
2495 2695 2
2496 2696 2
2497 2697 2
2498 2698 2
2499 2699 2
2500 2700 2
2501 2701 2
2502 2702 3
2503 2703 2
2504 2704 2
2505 2705 2
2506 2706 2
2507 2707 2
2508 2708 2
2509 2709 2
2510 2710 2
2511 2711 2
2512 2712 2
2513 2713 2
2514 2714 2
2515 2715 2
2516 2716 2
2517 2717 2
2518 2718 2
2519 2719 3
2520 2720 2
2521 2721 3
2522 2722 2
2523 2723 3
2524 2724 2
2525 2725 2
2526 2726 4
2527 2727 3
2528 2728 3
2529 2729 2
2530 2730 2
2531 2731 2
2532 2732 2
2533 2733 2
2534 2734 2
2535 2735 2
2536 2736 3
2537 2737 3
2538 2738 3
2539 2739 3
2540 2740 4
2541 2741 2
2542 2742 2
2543 2743 2
2544 2744 2
2545 2745 2
2546 2746 2
2547 2747 3
2548 2748 2
2549 2749 3
2550 2750 2
2551 2751 3
2552 2752 4
2553 2753 4
2554 2754 2
2555 2755 4
2556 2756 4
2557 2757 6
2558 2758 3
2559 2759 3
2560 2760 3
2561 2761 4
2562 2762 4
2563 2763 5
2564 2764 3
2565 2765 3
2566 2766 3
2567 2767 4
2568 2768 5
2569 2769 5
2570 2770 3
2571 2771 6
2572 2772 6
2573 2773 3
2574 2774 5
2575 2775 5
2576 2776 5
2577 2777 4
2578 2778 4
2579 2779 3
2580 2780 4
2581 2781 4
2582 2782 3
2583 2783 3
2584 2784 3
2585 2785 2
2586 2786 2
2587 2787 2
2588 2788 2
2589 2789 3
2590 2790 2
2591 2791 2
2592 2792 3
2593 2793 3
2594 2794 2
2595 2795 3
2596 2796 3
2597 2797 2
2598 2798 3
2599 2799 2
2600 2800 2
2601 2801 3
2602 2802 3
2603 2803 4
2604 2804 2
2605 2805 3
2606 2806 3
2607 2807 2
2608 2808 3
2609 2809 4
2610 2810 2
2611 2811 3
2612 2812 3
2613 2813 4
2614 2814 3
2615 2815 3
2616 2816 4
2617 2817 4
2618 2818 3
2619 2819 2
2620 2820 2
2621 2821 3
2622 2822 3
2623 2823 3
2624 2824 3
2625 2825 4
2626 2826 4
2627 2827 5
2628 2828 4
2629 2829 4
2630 2830 4
2631 2831 4
2632 2832 4
2633 2833 4
2634 2834 4
2635 2835 4
2636 2836 4
2637 2837 4
2638 2838 4
2639 2839 3
2640 2840 4
2641 2841 4
2642 2842 4
2643 2843 4
2644 2844 4
2645 2845 4
2646 2846 4
2647 2847 3
2648 2848 4
2649 2849 3
2650 2850 3
2651 2851 3
2652 2852 4
2653 2853 4
2654 2854 4
2655 2855 4
2656 2856 4
2657 2857 4
2658 2858 4
2659 2859 3
2660 2860 3
2661 2861 4
2662 2862 3
2663 2863 4
2664 2864 4
2665 2865 4
2666 2866 5
2667 2867 4
2668 2868 3
2669 2869 3
2670 2870 3
2671 2871 3
2672 2872 4
2673 2873 4
2674 2874 4
2675 2875 4
2676 2876 3
2677 2877 3
2678 2878 4
2679 2879 4
2680 2880 3
2681 2881 4
2682 2882 4
2683 2883 4
2684 2884 3
2685 2885 3
2686 2886 3
2687 2887 2
2688 2888 3
2689 2889 4
2690 2890 4
2691 2891 4
2692 2892 4
2693 2893 3
2694 2894 4
2695 2895 4
2696 2896 3
2697 2897 3
2698 2898 3
2699 2899 4
2700 2900 4
2701 2901 4
2702 2902 5
2703 2903 3
2704 2904 3
2705 2905 4
2706 2906 4
2707 2907 4
2708 2908 4
2709 2909 4
2710 2910 4
2711 2911 4
2712 2912 4
2713 2913 3
2714 2914 4
2715 2915 3
2716 2916 3
2717 2917 3
2718 2918 3
2719 2919 4
2720 2920 3
2721 2921 4
2722 2922 4
2723 2923 5
2724 2924 4
2725 2925 4
2726 2926 4
2727 2927 4
2728 2928 4
2729 2929 3
2730 2930 4
2731 2931 4
2732 2932 5
2733 2933 5
2734 2934 4
2735 2935 4
2736 2936 4
2737 2937 4
2738 2938 6
2739 2939 5
2740 2940 4
2741 2941 5
2742 2942 5
2743 2943 5
2744 2944 4
2745 2945 5
2746 2946 4
2747 2947 4
2748 2948 5
2749 2949 4
2750 2950 4
2751 2951 4
2752 2952 5
2753 2953 4
2754 2954 5
2755 2955 5
2756 2956 5
2757 2957 6
2758 2958 6
2759 2959 6
2760 2960 6
2761 2961 6
2762 2962 6
2763 2963 5
2764 2964 5
2765 2965 5
2766 2966 5
2767 2967 5
2768 2968 4
2769 2969 3
2770 2970 5
2771 2971 4
2772 2972 5
2773 2973 4
2774 2974 4
2775 2975 3
2776 2976 4
2777 2977 3
2778 2978 4
2779 2979 4
2780 2980 4
2781 2981 4
2782 2982 3
2783 2983 4
2784 2984 4
2785 2985 3
2786 2986 4
2787 2987 4
2788 2988 4
2789 2989 4
2790 2990 4
2791 2991 4
2792 2992 4
2793 2993 4
2794 2994 4
2795 2995 3
2796 2996 3
2797 2997 4
2798 2998 4
2799 2999 3
2800 3000 4
2801 3001 4
2802 3002 4
2803 3003 4
2804 3004 4
2805 3005 3
2806 3006 3
2807 3007 4
2808 3008 3
2809 3009 2
2810 3010 3
2811 3011 4
2812 3012 3
2813 3013 3
2814 3014 4
2815 3015 4
2816 3016 3
2817 3017 4
2818 3018 3
2819 3019 4
2820 3020 4
2821 3021 3
2822 3022 4
2823 3023 4
2824 3024 4
2825 3025 3
2826 3026 4
2827 3027 3
2828 3028 3
2829 3029 4
2830 3030 3
2831 3031 3
2832 3032 4
2833 3033 4
2834 3034 3
2835 3035 3
2836 3036 3
2837 3037 3
2838 3038 3
2839 3039 4
2840 3040 3
2841 3041 2
2842 3042 3
2843 3043 3
2844 3044 3
2845 3045 3
2846 3046 2
2847 3047 3
2848 3048 4
2849 3049 4
2850 3050 2
2851 3051 2
2852 3052 3
2853 3053 3
2854 3054 3
2855 3055 3
2856 3056 3
2857 3057 2
2858 3058 3
2859 3059 3
2860 3060 3
2861 3061 3
2862 3062 3
2863 3063 3
2864 3064 4
2865 3065 3
2866 3066 3
2867 3067 2
2868 3068 3
2869 3069 3
2870 3070 2
2871 3071 3
2872 3072 2
2873 3073 2
2874 3074 2
2875 3075 2
2876 3076 3
2877 3077 3
2878 3078 3
2879 3079 2
2880 3080 2
2881 3081 3
2882 3082 2
2883 3083 2
2884 3084 3
2885 3085 3
2886 3086 3
2887 3087 2
2888 3088 3
2889 3089 3
2890 3090 2
2891 3091 4
2892 3092 4
2893 3093 3
2894 3094 3
2895 3095 3
2896 3096 2
2897 3097 3
2898 3098 2
2899 3099 3
2900 3100 3
2901 3101 3
2902 3102 3
2903 3103 3
2904 3104 2
2905 3105 2
2906 3106 3
2907 3107 4
2908 3108 4
2909 3109 4
2910 3110 4
2911 3111 6
2912 3112 3
2913 3113 4
2914 3114 4
2915 3115 4
2916 3116 4
2917 3117 3
2918 3118 4
2919 3119 4
2920 3120 3
2921 3121 4
2922 3122 4
2923 3123 4
2924 3124 4
2925 3125 4
2926 3126 4
2927 3127 4
2928 3128 5
2929 3129 4
2930 3130 4
2931 3131 4
2932 3132 4
2933 3133 5
2934 3134 3
2935 3135 3
2936 3136 3
2937 3137 3
2938 3138 5
2939 3139 4
2940 3140 4
2941 3141 4
2942 3142 4
2943 3143 3
2944 3144 3
2945 3145 3
2946 3146 3
2947 3147 3
2948 3148 3
2949 3149 3
2950 3150 3
2951 3151 2
2952 3152 3
2953 3153 3
2954 3154 3
2955 3155 4
2956 3156 3
2957 3157 3
2958 3158 3
2959 3159 3
2960 3160 3
2961 3161 3
2962 3162 3
2963 3163 3
2964 3164 2
2965 3165 2
2966 3166 3
2967 3167 3
2968 3168 4
2969 3169 3
2970 3170 3
2971 3171 3
2972 3172 2
2973 3173 2
2974 3174 2
2975 3175 2
2976 3176 2
2977 3177 2
2978 3178 2
2979 3179 2
2980 3180 4
2981 3181 2
2982 3182 4
2983 3183 3
2984 3184 2
2985 3185 2
2986 3186 4
2987 3187 3
2988 3188 2
2989 3189 2
2990 3190 2
2991 3191 2
2992 3192 2
2993 3193 2
2994 3194 2
2995 3195 2
2996 3196 2
2997 3197 3
2998 3198 2
2999 3199 2
3000 3200 3
3001 3201 3
3002 3202 3
3003 3203 3
3004 3204 3
3005 3205 2
3006 3206 2
3007 3207 2
3008 3208 3
3009 3209 4
3010 3210 2
3011 3211 3
3012 3212 3
3013 3213 3
3014 3214 2
3015 3215 2
3016 3216 2
3017 3217 2
3018 3218 2
3019 3219 2
3020 3220 2
3021 3221 2
3022 3222 2
3023 3223 2
3024 3224 2
3025 3225 2
3026 3226 2
3027 3227 2
3028 3228 2
3029 3229 2
3030 3230 2
3031 3231 2
3032 3232 2
3033 3233 2
3034 3234 2
3035 3235 2
3036 3236 2
3037 3237 2
3038 3238 2
3039 3239 2
3040 3240 2
3041 3241 2
3042 3242 2
3043 3243 2
3044 3244 2
3045 3245 2
3046 3246 2
3047 3247 2
3048 3248 2
3049 3249 2
3050 3250 2
3051 3251 2
3052 3252 2
3053 3253 2
3054 3254 2
3055 3255 2
3056 3256 2
3057 3257 2
3058 3258 2
3059 3259 2
3060 3260 2
3061 3261 2
3062 3262 2
3063 3263 2
3064 3264 2
3065 3265 2
3066 3266 2
3067 3267 2
3068 3268 2
3069 3269 2
3070 3270 2
3071 3271 2
3072 3272 2
3073 3273 2
3074 3274 2
3075 3275 2
3076 3276 2
3077 3277 2
3078 3278 2
3079 3279 2
3080 3280 2
3081 3281 2
3082 3282 2
3083 3283 2
3084 3284 2
3085 3285 2
3086 3286 2
3087 3287 2
3088 3288 2
3089 3289 2
3090 3290 2
3091 3291 2
3092 3292 2
3093 3293 2
3094 3294 2
3095 3295 2
3096 3296 2
3097 3297 2
3098 3298 2
3099 3299 2
3100 3300 2
3101 3301 2
3102 3302 2
3103 3303 2
3104 3304 2
3105 3305 2
3106 3306 2
3107 3307 2
3108 3308 2
3109 3309 2
3110 3310 2
3111 3311 2
3112 3312 2
3113 3313 2
3114 3314 2
3115 3315 2
3116 3316 2
3117 3317 2
3118 3318 2
3119 3319 2
3120 3320 2
3121 3321 2
3122 3322 2
3123 3323 2
3124 3324 2
3125 3325 2
3126 3326 2
3127 3327 2
3128 3328 2
3129 3329 2
3130 3330 2
3131 3331 2
3132 3332 2
3133 3333 2
3134 3334 2
3135 3335 2
3136 3336 2
3137 3337 2
3138 3338 2
3139 3339 2
3140 3340 2
3141 3341 2
3142 3342 2
3143 3343 2
3144 3344 2
3145 3345 2
3146 3346 2
3147 3347 2
3148 3348 2
3149 3349 2
3150 3350 2
3151 3351 2
3152 3352 2
3153 3353 2
3154 3354 2
3155 3355 2
3156 3356 2
3157 3357 2
3158 3358 2
3159 3359 2
3160 3360 2
3161 3361 2
3162 3362 2
3163 3363 2
3164 3364 2
3165 3365 2
3166 3366 2
3167 3367 2
3168 3368 2
3169 3369 2
3170 3370 2
3171 3371 2
3172 3372 2
3173 3373 2
3174 3374 2
3175 3375 2
3176 3376 2
3177 3377 2
3178 3378 2
3179 3379 2
3180 3380 2
3181 3381 2
3182 3382 2
3183 3383 2
3184 3384 2
3185 3385 2
3186 3386 2
3187 3387 2
3188 3388 2
3189 3389 2
3190 3390 2
3191 3391 2
3192 3392 2
3193 3393 2
3194 3394 2
3195 3395 2
3196 3396 2
3197 3397 2
3198 3398 2
3199 3399 2
3200 3400 2
3201 3401 2
3202 3402 2
3203 3403 2
3204 3404 2
3205 3405 2
3206 3406 2
3207 3407 2
3208 3408 2
3209 3409 2
3210 3410 2
3211 3411 2
3212 3412 2
3213 3413 2
3214 3414 2
3215 3415 2
3216 3416 2
3217 3417 2
3218 3418 2
3219 3419 2
3220 3420 2
3221 3421 2
3222 3422 2
3223 3423 2
3224 3424 2
3225 3425 2
3226 3426 2
3227 3427 2
3228 3428 2
3229 3429 2
3230 3430 3
3231 3431 2
3232 3432 2
3233 3433 2
3234 3434 2
3235 3435 2
3236 3436 2
3237 3437 2
3238 3438 2
3239 3439 2
3240 3440 2
3241 3441 2
3242 3442 2
3243 3443 2
3244 3444 2
3245 3445 2
3246 3446 2
3247 3447 2
3248 3448 2
3249 3449 2
3250 3450 2
3251 3451 2
3252 3452 2
3253 3453 2
3254 3454 2
3255 3455 2
3256 3456 2
3257 3457 2
3258 3458 2
3259 3459 2
3260 3460 2
3261 3461 2
3262 3462 2
3263 3463 2
3264 3464 2
3265 3465 2
3266 3466 2
3267 3467 2
3268 3468 2
3269 3469 2
3270 3470 2
3271 3471 2
3272 3472 2
3273 3473 2
3274 3474 2
3275 3475 2
3276 3476 2
3277 3477 2
3278 3478 2
3279 3479 2
3280 3480 2
3281 3481 2
3282 3482 2
3283 3483 2
3284 3484 2
3285 3485 2
3286 3486 2
3287 3487 2
3288 3488 2
3289 3489 2
3290 3490 2
3291 3491 2
3292 3492 2
3293 3493 2
3294 3494 2
3295 3495 2
3296 3496 2
3297 3497 2
3298 3498 2
3299 3499 2
3300 3500 2
3301 3501 2
3302 3502 2
3303 3503 2
3304 3504 2
3305 3505 2
3306 3506 2
3307 3507 2
3308 3508 2
3309 3509 2
3310 3510 2
3311 3511 2
3312 3512 2
3313 3513 2
3314 3514 2
3315 3515 2
3316 3516 2
3317 3517 2
3318 3518 2
3319 3519 2
3320 3520 2
3321 3521 2
3322 3522 2
3323 3523 2
3324 3524 2
3325 3525 2
3326 3526 2
3327 3527 2
3328 3528 2
3329 3529 2
3330 3530 2
3331 3531 2
3332 3532 2
3333 3533 2
3334 3534 2
3335 3535 2
3336 3536 2
3337 3537 2
3338 3538 2
3339 3539 2
3340 3540 2
3341 3541 2
3342 3542 2
3343 3543 2
3344 3544 2
3345 3545 2
3346 3546 2
3347 3547 2
3348 3548 2
3349 3549 2
3350 3550 2
3351 3551 2
3352 3552 2
3353 3553 2
3354 3554 2
3355 3555 2
3356 3556 2
3357 3557 2
3358 3558 2
3359 3559 2
3360 3560 2
3361 3561 2
3362 3562 2
3363 3563 2
3364 3564 2
3365 3565 2
3366 3566 2
3367 3567 2
3368 3568 2
3369 3569 2
3370 3570 2
3371 3571 2
3372 3572 2
3373 3573 2
3374 3574 2
3375 3575 2
3376 3576 2
3377 3577 3
3378 3578 2
3379 3579 2
3380 3580 2
3381 3581 2
3382 3582 2
3383 3583 2
3384 3584 2
3385 3585 2
3386 3586 2
3387 3587 2
3388 3588 2
3389 3589 2
3390 3590 2
3391 3591 2
3392 3592 2
3393 3593 2
3394 3594 2
3395 3595 2
3396 3596 2
3397 3597 2
3398 3598 2
3399 3599 2
3400 3600 2
3401 3601 2
3402 3602 2
3403 3603 2
3404 3604 2
3405 3605 2
3406 3606 2
3407 3607 2
3408 3608 2
3409 3609 2
3410 3610 2
3411 3611 2
3412 3612 3
3413 3613 3
3414 3614 2
3415 3615 2
3416 3616 2
3417 3617 2
3418 3618 2
3419 3619 2
3420 3620 2
3421 3621 2
3422 3622 3
3423 3623 2
3424 3624 2
3425 3625 2
3426 3626 2
3427 3627 2
3428 3628 2
3429 3629 2
3430 3630 2
3431 3631 2
3432 3632 2
3433 3633 2
3434 3634 2
3435 3635 3
3436 3636 2
3437 3637 3
3438 3638 2
3439 3639 2
3440 3640 2
3441 3641 2
3442 3642 2
3443 3643 2
3444 3644 2
3445 3645 2
3446 3646 2
3447 3647 2
3448 3648 2
3449 3649 2
3450 3650 2
3451 3651 2
3452 3652 2
3453 3653 2
3454 3654 2
3455 3655 2
3456 3656 2
3457 3657 2
3458 3658 2
3459 3659 2
3460 3660 2
3461 3661 2
3462 3662 2
3463 3663 2
3464 3664 2
3465 3665 2
3466 3666 2
3467 3667 2
3468 3668 2
3469 3669 2
3470 3670 2
3471 3671 2
3472 3672 2
3473 3673 2
3474 3674 2
3475 3675 2
3476 3676 2
3477 3677 2
3478 3678 2
3479 3679 2
3480 3680 2
3481 3681 2
3482 3682 2
3483 3683 2
3484 3684 2
3485 3685 2
3486 3686 2
3487 3687 2
3488 3688 2
3489 3689 2
3490 3690 2
3491 3691 2
3492 3692 2
3493 3693 2
3494 3694 2
3495 3695 2
3496 3696 2
3497 3697 2
3498 3698 2
3499 3699 2
3500 3700 2
3501 3701 2
3502 3702 2
3503 3703 2
3504 3704 2
3505 3705 2
3506 3706 3
3507 3707 2
3508 3708 2
3509 3709 2
3510 3710 2
3511 3711 2
3512 3712 2
3513 3713 2
3514 3714 2
3515 3715 2
3516 3716 2
3517 3717 2
3518 3718 2
3519 3719 2
3520 3720 2
3521 3721 2
3522 3722 2
3523 3723 2
3524 3724 2
3525 3725 2
3526 3726 2
3527 3727 2
3528 3728 2
3529 3729 2
3530 3730 2
3531 3731 2
3532 3732 2
3533 3733 2
3534 3734 2
3535 3735 2
3536 3736 2
3537 3737 2
3538 3738 2
3539 3739 2
3540 3740 2
3541 3741 2
3542 3742 2
3543 3743 2
3544 3744 2
3545 3745 2
3546 3746 2
3547 3747 2
3548 3748 2
3549 3749 2
3550 3750 2
3551 3751 2
3552 3752 2
3553 3753 2
3554 3754 2
3555 3755 2
3556 3756 2
3557 3757 2
3558 3758 2
3559 3759 2
3560 3760 2
3561 3761 2
3562 3762 2
3563 3763 2
3564 3764 2
3565 3765 2
3566 3766 2
3567 3767 2
3568 3768 2
3569 3769 2
3570 3770 2
3571 3771 2
3572 3772 2
3573 3773 2
3574 3774 2
3575 3775 2
3576 3776 2
3577 3777 2
3578 3778 2
3579 3779 2
3580 3780 2
3581 3781 2
3582 3782 2
3583 3783 2
3584 3784 2
3585 3785 2
3586 3786 2
3587 3787 2
3588 3788 2
3589 3789 2
3590 3790 2
3591 3791 2
3592 3792 2
3593 3793 2
3594 3794 2
3595 3795 2
3596 3796 2
3597 3797 2
3598 3798 2
3599 3799 2
3600 3800 2
3601 3801 2
3602 3802 2
3603 3803 2
3604 3804 2
3605 3805 2
3606 3806 2
3607 3807 2
3608 3808 2
3609 3809 2
3610 3810 2
3611 3811 2
3612 3812 2
3613 3813 2
3614 3814 2
3615 3815 2
3616 3816 2
3617 3817 2
3618 3818 2
3619 3819 2
3620 3820 2
3621 3821 2
3622 3822 2
3623 3823 2
3624 3824 2
3625 3825 2
3626 3826 2
3627 3827 2
3628 3828 2
3629 3829 2
3630 3830 2
3631 3831 2
3632 3832 2
3633 3833 2
3634 3834 2
3635 3835 2
3636 3836 2
3637 3837 2
3638 3838 2
3639 3839 2
3640 3840 2
3641 3841 2
3642 3842 2
3643 3843 2
3644 3844 2
3645 3845 2
3646 3846 2
3647 3847 2
3648 3848 2
3649 3849 2
3650 3850 2
3651 3851 2
3652 3852 2
3653 3853 2
3654 3854 2
3655 3855 2
3656 3856 2
3657 3857 2
3658 3858 2
3659 3859 2
3660 3860 2
3661 3861 2
3662 3862 2
3663 3863 2
3664 3864 2
3665 3865 2
3666 3866 2
3667 3867 2
3668 3868 2
3669 3869 2
3670 3870 2
3671 3871 2
3672 3872 2
3673 3873 2
3674 3874 2
3675 3875 2
3676 3876 2
3677 3877 2
3678 3878 2
3679 3879 2
3680 3880 2
3681 3881 2
3682 3882 2
3683 3883 2
3684 3884 2
3685 3885 2
3686 3886 2
3687 3887 2
3688 3888 2
3689 3889 2
3690 3890 2
3691 3891 2
3692 3892 2
3693 3893 2
3694 3894 2
3695 3895 2
3696 3896 2
3697 3897 2
3698 3898 2
3699 3899 2
3700 3900 2
3701 3901 2
3702 3902 2
3703 3903 2
3704 3904 2
3705 3905 2
3706 3906 2
3707 3907 2
3708 3908 2
3709 3909 2
3710 3910 2
3711 3911 2
3712 3912 2
3713 3913 2
3714 3914 2
3715 3915 2
3716 3916 2
3717 3917 2
3718 3918 2
3719 3919 2
3720 3920 2
3721 3921 2
3722 3922 2
3723 3923 2
3724 3924 2
3725 3925 2
3726 3926 2
3727 3927 2
3728 3928 2
3729 3929 2
3730 3930 2
3731 3931 2
3732 3932 3
3733 3933 2
3734 3934 3
3735 3935 2
3736 3936 3
3737 3937 2
3738 3938 2
3739 3939 2
3740 3940 2
3741 3941 2
3742 3942 2
3743 3943 2
3744 3944 2
3745 3945 2
3746 3946 2
3747 3947 2
3748 3948 2
3749 3949 2
3750 3950 2
3751 3951 2
3752 3952 2
3753 3953 2
3754 3954 2
3755 3955 2
3756 3956 2
3757 3957 2
3758 3958 2
3759 3959 2
3760 3960 3
3761 3961 2
3762 3962 2
3763 3963 2
3764 3964 2
3765 3965 2
3766 3966 2
3767 3967 2
3768 3968 2
3769 3969 2
3770 3970 2
3771 3971 2
3772 3972 2
3773 3973 2
3774 3974 2
3775 3975 2
3776 3976 2
3777 3977 2
3778 3978 2
3779 3979 2
3780 3980 2
3781 3981 2
3782 3982 2
3783 3983 2
3784 3984 2
3785 3985 2
3786 3986 2
3787 3987 2
3788 3988 2
3789 3989 2
3790 3990 2
3791 3991 2
3792 3992 2
3793 3993 2
3794 3994 2
3795 3995 2
3796 3996 2
3797 3997 3
3798 3998 2
3799 3999 2
3800 4000 2
3801 4001 2
3802 4002 2
3803 4003 2
3804 4004 2
3805 4005 2
3806 4006 2
3807 4007 2
3808 4008 2
3809 4009 2
3810 4010 2
3811 4011 2
3812 4012 2
3813 4013 2
3814 4014 2
3815 4015 2
3816 4016 2
3817 4017 2
3818 4018 2
3819 4019 2
3820 4020 2
3821 4021 2
3822 4022 2
3823 4023 2
3824 4024 2
3825 4025 2
3826 4026 2
3827 4027 2
3828 4028 2
3829 4029 2
3830 4030 2
3831 4031 2
3832 4032 2
3833 4033 2
3834 4034 2
3835 4035 2
3836 4036 2
3837 4037 2
3838 4038 2
3839 4039 2
3840 4040 2
3841 4041 2
3842 4042 2
3843 4043 2
3844 4044 3
3845 4045 2
3846 4046 2
3847 4047 2
3848 4048 2
3849 4049 2
3850 4050 2
3851 4051 2
3852 4052 2
3853 4053 2
3854 4054 2
3855 4055 2
3856 4056 2
3857 4057 2
3858 4058 2
3859 4059 2
3860 4060 2
3861 4061 2
3862 4062 2
3863 4063 2
3864 4064 2
3865 4065 2
3866 4066 2
3867 4067 2
3868 4068 2
3869 4069 2
3870 4070 2
3871 4071 2
3872 4072 2
3873 4073 2
3874 4074 2
3875 4075 2
3876 4076 2
3877 4077 2
3878 4078 2
3879 4079 2
3880 4080 2
3881 4081 2
3882 4082 2
3883 4083 2
3884 4084 2
3885 4085 2
3886 4086 2
3887 4087 2
3888 4088 2
3889 4089 2
3890 4090 2
3891 4091 2
3892 4092 2
3893 4093 2
3894 4094 2
3895 4095 2
3896 4096 2
3897 4097 2
3898 4098 2
3899 4099 2
3900 4100 2
3901 4101 2
3902 4102 2
3903 4103 2
3904 4104 2
3905 4105 2
3906 4106 2
3907 4107 2
3908 4108 2
3909 4109 2
3910 4110 2
3911 4111 2
3912 4112 2
3913 4113 2
3914 4114 2
3915 4115 2
3916 4116 2
3917 4117 2
3918 4118 2
3919 4119 2
3920 4120 2
3921 4121 2
3922 4122 2
3923 4123 2
3924 4124 2
3925 4125 2
3926 4126 2
3927 4127 2
3928 4128 2
3929 4129 2
3930 4130 2
3931 4131 2
3932 4132 2
3933 4133 2
3934 4134 2
3935 4135 2
3936 4136 2
3937 4137 2
3938 4138 2
3939 4139 2
3940 4140 2
3941 4141 2
3942 4142 2
3943 4143 2
3944 4144 2
3945 4145 2
3946 4146 2
3947 4147 2
3948 4148 2
3949 4149 2
3950 4150 2
3951 4151 2
3952 4152 2
3953 4153 2
3954 4154 2
3955 4155 2
3956 4156 2
3957 4157 2
3958 4158 2
3959 4159 2
3960 4160 2
3961 4161 2
3962 4162 2
3963 4163 2
3964 4164 2
3965 4165 2
3966 4166 2
3967 4167 2
3968 4168 2
3969 4169 2
3970 4170 2
3971 4171 2
3972 4172 2
3973 4173 2
3974 4174 2
3975 4175 2
3976 4176 2
3977 4177 2
3978 4178 2
3979 4179 2
3980 4180 2
3981 4181 2
3982 4182 2
3983 4183 2
3984 4184 2
3985 4185 2
3986 4186 2
3987 4187 2
3988 4188 2
3989 4189 2
3990 4190 2
3991 4191 2
3992 4192 2
3993 4193 2
3994 4194 2
3995 4195 2
3996 4196 2
3997 4197 2
3998 4198 2
3999 4199 2
4000 4200 2
4001 4201 2
4002 4202 2
4003 4203 2
4004 4204 2
4005 4205 2
4006 4206 2
4007 4207 2
4008 4208 2
4009 4209 2
4010 4210 2
4011 4211 2
4012 4212 2
4013 4213 2
4014 4214 2
4015 4215 2
4016 4216 2
4017 4217 2
4018 4218 2
4019 4219 2
4020 4220 2
4021 4221 2
4022 4222 2
4023 4223 2
4024 4224 2
4025 4225 2
4026 4226 2
4027 4227 2
4028 4228 2
4029 4229 2
4030 4230 2
4031 4231 2
4032 4232 2
4033 4233 2
4034 4234 2
4035 4235 2
4036 4236 2
4037 4237 2
4038 4238 2
4039 4239 3
4040 4240 2
4041 4241 2
4042 4242 2
4043 4243 2
4044 4244 2
4045 4245 2
4046 4246 2
4047 4247 2
4048 4248 2
4049 4249 2
4050 4250 2
4051 4251 2
4052 4252 2
4053 4253 2
4054 4254 2
4055 4255 2
4056 4256 2
4057 4257 2
4058 4258 2
4059 4259 2
4060 4260 2
4061 4261 2
4062 4262 2
4063 4263 2
4064 4264 2
4065 4265 2
4066 4266 2
4067 4267 2
4068 4268 2
4069 4269 2
4070 4270 2
4071 4271 2
4072 4272 2
4073 4273 2
4074 4274 2
4075 4275 2
4076 4276 2
4077 4277 2
4078 4278 2
4079 4279 2
4080 4280 2
4081 4281 2
4082 4282 2
4083 4283 2
4084 4284 2
4085 4285 2
4086 4286 2
4087 4287 2
4088 4288 2
4089 4289 2
4090 4290 2
4091 4291 2
4092 4292 2
4093 4293 2
4094 4294 2
4095 4295 2
4096 4296 2
4097 4297 2
4098 4298 2
4099 4299 2
4100 4300 2
4101 4301 2
4102 4302 2
4103 4303 2
4104 4304 2
4105 4305 2
4106 4306 2
4107 4307 2
4108 4308 2
4109 4309 2
4110 4310 2
4111 4311 2
4112 4312 2
4113 4313 2
4114 4314 2
4115 4315 2
4116 4316 2
4117 4317 2
4118 4318 2
4119 4319 2
4120 4320 2
4121 4321 2
4122 4322 2
4123 4323 2
4124 4324 2
4125 4325 2
4126 4326 2
4127 4327 2
4128 4328 2
4129 4329 2
4130 4330 2
4131 4331 2
4132 4332 2
4133 4333 2
4134 4334 2
4135 4335 2
4136 4336 2
4137 4337 2
4138 4338 2
4139 4339 2
4140 4340 2
4141 4341 2
4142 4342 2
4143 4343 2
4144 4344 2
4145 4345 2
4146 4346 3
4147 4347 4
4148 4348 4
4149 4349 4
4150 4350 4
4151 4351 4
4152 4352 2
4153 4353 2
4154 4354 3
4155 4355 2
4156 4356 2
4157 4357 3
4158 4358 4
4159 4359 3
4160 4360 4
4161 4361 3
4162 4362 3
4163 4363 2
4164 4364 2
4165 4365 2
4166 4366 2
4167 4367 3
4168 4368 2
4169 4369 3
4170 4370 3
4171 4371 2
4172 4372 3
4173 4373 4
4174 4374 4
4175 4375 3
4176 4376 3
4177 4377 3
4178 4378 2
4179 4379 4
4180 4380 3
4181 4381 3
4182 4382 3
4183 4383 4
4184 4384 3
4185 4385 2
4186 4386 2
4187 4387 3
4188 4388 2
4189 4389 2
4190 4390 2
4191 4391 2
4192 4392 2
4193 4393 2
4194 4394 2
4195 4395 2
4196 4396 3
4197 4397 2
4198 4398 3
4199 4399 2
4200 4400 3
4201 4401 2
4202 4402 2
4203 4403 2
4204 4404 2
4205 4405 2
4206 4406 3
4207 4407 2
4208 4408 2
4209 4409 2
4210 4410 2
4211 4411 2
4212 4412 3
4213 4413 2
4214 4414 2
4215 4415 2
4216 4416 2
4217 4417 2
4218 4418 3
4219 4419 2
4220 4420 2
4221 4421 2
4222 4422 2
4223 4423 2
4224 4424 3
4225 4425 2
4226 4426 2
4227 4427 2
4228 4428 2
4229 4429 2
4230 4430 2
4231 4431 2
4232 4432 3
4233 4433 2
4234 4434 3
4235 4435 2
4236 4436 2
4237 4437 2
4238 4438 2
4239 4439 2
4240 4440 2
4241 4441 2
4242 4442 2
4243 4443 2
4244 4444 2
4245 4445 2
4246 4446 3
4247 4447 2
4248 4448 2
4249 4449 2
4250 4450 2
4251 4451 2
4252 4452 2
4253 4453 2
4254 4454 2
4255 4455 2
4256 4456 2
4257 4457 3
4258 4458 2
4259 4459 3
4260 4460 2
4261 4461 2
4262 4462 2
4263 4463 2
4264 4464 2
4265 4465 2
4266 4466 2
4267 4467 2
4268 4468 2
4269 4469 2
4270 4470 2
4271 4471 2
4272 4472 2
4273 4473 2
4274 4474 2
4275 4475 2
4276 4476 2
4277 4477 2
4278 4478 2
4279 4479 2
4280 4480 2
4281 4481 2
4282 4482 2
4283 4483 2
4284 4484 2
4285 4485 2
4286 4486 2
4287 4487 2
4288 4488 2
4289 4489 2
4290 4490 2
4291 4491 2
4292 4492 2
4293 4493 2
4294 4494 2
4295 4495 2
4296 4496 2
4297 4497 3
4298 4498 2
4299 4499 2
4300 4500 2
4301 4501 2
4302 4502 5
4303 4503 6
4304 4504 7
4305 4505 4
4306 4506 5
4307 4507 5
4308 4508 5
4309 4509 7
4310 4510 8
4311 4511 6
4312 4512 6
4313 4513 7
4314 4514 6
4315 4515 5
4316 4516 7
4317 4517 7
4318 4518 7
4319 4519 6
4320 4520 5
4321 4521 4
4322 4522 3
4323 4523 4
4324 4524 6
4325 4525 7
4326 4526 6
4327 4527 6
4328 4528 4
4329 4529 7
4330 4530 5
4331 4531 3
4332 4532 3
4333 4533 3
4334 4534 3
4335 4535 3
4336 4536 5
4337 4537 5
4338 4538 4
4339 4539 2
4340 4540 2
4341 4541 5
4342 4542 5
4343 4543 5
4344 4544 5
4345 4545 4
4346 4546 2
4347 4547 4
4348 4548 6
4349 4549 2
4350 4550 5
4351 4551 5
4352 4552 4
4353 4553 2
4354 4554 4
4355 4555 3
4356 4556 4
4357 4557 3
4358 4558 3
4359 4559 5
4360 4560 2
4361 4561 3
4362 4562 4
4363 4563 3
4364 4564 5
4365 4565 3
4366 4566 3
4367 4567 3
4368 4568 3
4369 4569 2
4370 4570 3
4371 4571 4
4372 4572 7
4373 4573 4
4374 4574 4
4375 4575 2
4376 4576 5
4377 4577 5
4378 4578 5
4379 4579 6
4380 4580 3
4381 4581 3
4382 4582 3
4383 4583 5
4384 4584 3
4385 4585 3
4386 4586 3
4387 4587 5
4388 4588 3
4389 4589 4
4390 4590 5
4391 4591 5
4392 4592 3
4393 4593 3
4394 4594 5
4395 4595 3
4396 4596 5
4397 4597 3
4398 4598 3
4399 4599 3
4400 4600 3
4401 4601 5
4402 4602 3
4403 4603 6
4404 4604 3
4405 4605 3
4406 4606 5
4407 4607 7
4408 4608 7
4409 4609 5
4410 4610 3
4411 4611 3
4412 4612 3
4413 4613 6
4414 4614 4
4415 4615 2
4416 4616 3
4417 4617 3
4418 4618 3
4419 4619 3
4420 4620 4
4421 4621 3
4422 4622 3
4423 4623 3
4424 4624 4
4425 4625 3
4426 4626 3
4427 4627 3
4428 4628 3
4429 4629 5
4430 4630 2
4431 4631 5
4432 4632 5
4433 4633 5
4434 4634 5
4435 4635 5
4436 4636 7
4437 4637 7
4438 4638 5
4439 4639 5
4440 4640 3
4441 4641 3
4442 4642 4
4443 4643 2
4444 4644 5
4445 4645 4
4446 4646 3
4447 4647 3
4448 4648 5
4449 4649 2
4450 4650 3
4451 4651 4
4452 4652 4
4453 4653 4
4454 4654 2
4455 4655 2
4456 4656 3
4457 4657 3
4458 4658 4
4459 4659 3
4460 4660 3
4461 4661 5
4462 4662 5
4463 4663 4
4464 4664 5
4465 4665 6
4466 4666 3
4467 4667 6
4468 4668 4
4469 4669 4
4470 4670 3
4471 4671 3
4472 4672 3
4473 4673 5
4474 4674 5
4475 4675 4
4476 4676 3
4477 4677 6
4478 4678 4
4479 4679 6
4480 4680 5
4481 4681 5
4482 4682 6
4483 4683 7
4484 4684 7
4485 4685 5
4486 4686 8
4487 4687 7
4488 4688 7
4489 4689 7
4490 4690 6
4491 4691 5
4492 4692 5
4493 4693 7
4494 4694 6
4495 4695 6
4496 4696 5
4497 4697 3
4498 4698 6
4499 4699 6
4500 4700 5
4501 4701 5
4502 4702 7
4503 4703 7
4504 4704 7
4505 4705 4
4506 4706 6
4507 4707 5
4508 4708 6
4509 4709 9
4510 4710 8
4511 4711 6
4512 4712 6
4513 4713 7
4514 4714 6
4515 4715 8
4516 4716 7
4517 4717 3
4518 4718 6
4519 4719 8
4520 4720 5
4521 4721 7
4522 4722 6
4523 4723 9
4524 4724 9
4525 4725 9
4526 4726 4
4527 4727 9
4528 4728 9
4529 4729 8
4530 4730 9
4531 4731 5
4532 4732 5
4533 4733 4
4534 4734 3
4535 4735 8
4536 4736 7
4537 4737 6
4538 4738 8
4539 4739 8
4540 4740 8
4541 4741 8
4542 4742 5
4543 4743 5
4544 4744 7
4545 4745 7
4546 4746 9
4547 4747 6
4548 4748 5
4549 4749 5
4550 4750 5
4551 4751 7
4552 4752 6
4553 4753 5
4554 4754 5
4555 4755 6
4556 4756 4
4557 4757 5
4558 4758 5
4559 4759 5
4560 4760 5
4561 4761 5
4562 4762 5
4563 4763 4
4564 4764 4
4565 4765 5
4566 4766 6
4567 4767 5
4568 4768 5
4569 4769 5
4570 4770 7
4571 4771 5
4572 4772 6
4573 4773 7
4574 4774 4
4575 4775 5
4576 4776 4
4577 4777 5
4578 4778 6
4579 4779 5
4580 4780 7
4581 4781 3
4582 4782 3
4583 4783 5
4584 4784 4
4585 4785 4
4586 4786 3
4587 4787 3
4588 4788 3
4589 4789 3
4590 4790 5
4591 4791 3
4592 4792 4
4593 4793 5
4594 4794 5
4595 4795 7
4596 4796 5
4597 4797 3
4598 4798 3
4599 4799 4
4600 4800 4
4601 4801 3
4602 4802 5
4603 4803 4
4604 4804 5
4605 4805 5
4606 4806 5
4607 4807 5
4608 4808 5
4609 4809 5
4610 4810 5
4611 4811 4
4612 4812 3
4613 4813 5
4614 4814 6
4615 4815 5
4616 4816 6
4617 4817 5
4618 4818 5
4619 4819 5
4620 4820 6
4621 4821 5
4622 4822 5
4623 4823 5
4624 4824 5
4625 4825 6
4626 4826 5
4627 4827 5
4628 4828 5
4629 4829 5
4630 4830 4
4631 4831 5
4632 4832 6
4633 4833 5
4634 4834 5
4635 4835 5
4636 4836 5
4637 4837 4
4638 4838 5
4639 4839 5
4640 4840 5
4641 4841 5
4642 4842 4
4643 4843 5
4644 4844 5
4645 4845 5
4646 4846 4
4647 4847 5
4648 4848 5
4649 4849 6
4650 4850 5
4651 4851 5
4652 4852 5
4653 4853 5
4654 4854 5
4655 4855 5
4656 4856 6
4657 4857 6
4658 4858 5
4659 4859 4
4660 4860 5
4661 4861 3
4662 4862 3
4663 4863 4
4664 4864 4
4665 4865 4
4666 4866 4
4667 4867 4
4668 4868 4
4669 4869 4
4670 4870 4
4671 4871 3
4672 4872 4
4673 4873 4
4674 4874 4
4675 4875 4
4676 4876 4
4677 4877 3
4678 4878 4
4679 4879 4
4680 4880 3
4681 4881 4
4682 4882 4
4683 4883 5
4684 4884 3
4685 4885 3
4686 4886 3
4687 4887 4
4688 4888 4
4689 4889 4
4690 4890 5
4691 4891 5
4692 4892 5
4693 4893 4
4694 4894 7
4695 4895 3
4696 4896 4
4697 4897 4
4698 4898 3
4699 4899 4
4700 4900 4
4701 4901 4
4702 4902 4
4703 4903 4
4704 4904 4
4705 4905 4
4706 4906 4
4707 4907 4
4708 4908 4
4709 4909 4
4710 4910 5
4711 4911 4
4712 4912 5
4713 4913 4
4714 4914 3
4715 4915 3
4716 4916 4
4717 4917 4
4718 4918 4
4719 4919 4
4720 4920 4
4721 4921 4
4722 4922 5
4723 4923 5
4724 4924 5
4725 4925 4
4726 4926 6
4727 4927 6
4728 4928 18
4729 4929 18
4730 4930 5
4731 4931 9
4732 4932 10
4733 4933 4
4734 4934 7
4735 4935 18
4736 4936 7
4737 4937 8
4738 4938 5
4739 4939 6
4740 4940 8
4741 4941 6
4742 4942 5
4743 4943 17
4744 4944 10
4745 4945 8
4746 4946 8
4747 4947 9
4748 4948 4
4749 4949 4
4750 4950 4
4751 4951 10
4752 4952 5
4753 4953 3
4754 4954 4
4755 4955 4
4756 4956 3
4757 4957 4
4758 4958 4
4759 4959 4
4760 4960 5
4761 4961 4
4762 4962 4
4763 4963 4
4764 4964 4
4765 4965 3
4766 4966 4
4767 4967 20
4768 4968 5
4769 4969 5
4770 4970 5
4771 4971 7
4772 4972 13
4773 4973 8
4774 4974 8
4775 4975 4
4776 4976 5
4777 4977 4
4778 4978 3
4779 4979 4
4780 4980 4
4781 4981 4
4782 4982 4
4783 4983 5
4784 4984 5
4785 4985 6
4786 4986 6
4787 4987 5
4788 4988 6
4789 4989 4
4790 4990 6
4791 4991 5
4792 4992 4
4793 4993 5
4794 4994 4
4795 4995 6
4796 4996 4
4797 4997 8
4798 4998 7
4799 4999 7
4800 5000 6
4801 5001 9
4802 5002 7
4803 5003 6
4804 5004 7
4805 5005 9
4806 5006 7
4807 5007 6
4808 5008 6
4809 5009 7
4810 5010 4
4811 5011 7
4812 5012 8
4813 5013 6
4814 5014 5
4815 5015 5
4816 5016 4
4817 5017 8
4818 5018 8
4819 5019 9
4820 5020 8
4821 5021 8
4822 5022 10
4823 5023 8
4824 5024 8
4825 5025 7
4826 5026 7
4827 5027 8
4828 5028 7
4829 5029 4
4830 5030 4
4831 5031 4
4832 5032 8
4833 5033 6
4834 5034 7
4835 5035 6
4836 5036 8
4837 5037 9
4838 5038 8
4839 5039 8
4840 5040 8
4841 5041 8
4842 5042 10
4843 5043 7
4844 5044 10
4845 5045 6
4846 5046 8
4847 5047 8
4848 5048 7
4849 5049 8
4850 5050 7
4851 5051 4
4852 5052 9
4853 5053 9
4854 5054 6
4855 5055 7
4856 5056 8
4857 5057 6
4858 5058 6
4859 5059 6
4860 5060 4
4861 5061 4
4862 5062 5
4863 5063 4
4864 5064 5
4865 5065 5
4866 5066 6
4867 5067 4
4868 5068 10
4869 5069 7
4870 5070 7
4871 5071 6
4872 5072 10
4873 5073 7
4874 5074 7
4875 5075 9
4876 5076 9
4877 5077 9
4878 5078 10
4879 5079 6
4880 5080 6
4881 5081 7
4882 5082 7
4883 5083 7
4884 5084 9
4885 5085 10
4886 5086 9
4887 5087 9
4888 5088 6
4889 5089 10
4890 5090 8
4891 5091 7
4892 5092 5
4893 5093 8
4894 5094 11
4895 5095 13
4896 5096 14
4897 5097 9
4898 5098 9
4899 5099 8
4900 5100 8
4901 5101 8
4902 5102 7
4903 5103 8
4904 5104 6
4905 5105 5
4906 5106 9
4907 5107 8
4908 5108 6
4909 5109 8
4910 5110 8
4911 5111 9
4912 5112 9
4913 5113 8
4914 5114 10
4915 5115 10
4916 5116 12
4917 5117 9
4918 5118 8
4919 5119 5
4920 5120 5
4921 5121 6
4922 5122 7
4923 5123 13
4924 5124 7
4925 5125 6
4926 5126 7
4927 5127 5
4928 5128 9
4929 5129 4
4930 5130 2
4931 5131 3
4932 5132 7
4933 5133 7
4934 5134 6
4935 5135 8
4936 5136 5
4937 5137 7
4938 5138 6
4939 5139 7
4940 5140 7
4941 5141 6
4942 5142 6
4943 5143 6
4944 5144 4
4945 5145 4
4946 5146 4
4947 5147 5
4948 5148 2
4949 5149 3
4950 5150 5
4951 5151 7
4952 5152 5
4953 5153 6
4954 5154 6
4955 5155 4
4956 5156 4
4957 5157 5
4958 5158 5
4959 5159 6
4960 5160 7
4961 5161 7
4962 5162 7
4963 5163 5
4964 5164 6
4965 5165 5
4966 5166 5
4967 5167 7
4968 5168 7
4969 5169 6
4970 5170 7
4971 5171 7
4972 5172 8
4973 5173 5
4974 5174 7
4975 5175 7
4976 5176 10
4977 5177 9
4978 5178 10
4979 5179 8
4980 5180 7
4981 5181 7
4982 5182 8
4983 5183 5
4984 5184 7
4985 5185 6
4986 5186 9
4987 5187 7
4988 5188 4
4989 5189 7
4990 5190 5
4991 5191 6
4992 5192 8
4993 5193 9
4994 5194 10
4995 5195 7
4996 5196 8
4997 5197 8
4998 5198 8
4999 5199 7
5000 5200 9
5001 5201 8
5002 5202 7
5003 5203 8
5004 5204 5
5005 5205 5
5006 5206 6
5007 5207 8
5008 5208 10
5009 5209 8
5010 5210 6
5011 5211 5
5012 5212 8
5013 5213 8
5014 5214 6
5015 5215 3
5016 5216 5
5017 5217 2
5018 5218 5
5019 5219 4
5020 5220 4
5021 5221 3
5022 5222 3
5023 5223 3
5024 5224 7
5025 5225 3
5026 5226 6
5027 5227 5
5028 5228 5
5029 5229 4
5030 5230 7
5031 5231 8
5032 5232 4
5033 5233 6
5034 5234 5
5035 5235 4
5036 5236 5
5037 5237 5
5038 5238 5
5039 5239 5
5040 5240 5
5041 5241 4
5042 5242 7
5043 5243 3
5044 5244 3
5045 5245 2
5046 5246 4
5047 5247 6
5048 5248 5
5049 5249 5
5050 5250 4
5051 5251 5
5052 5252 3
5053 5253 4
5054 5254 5
5055 5255 6
5056 5256 3
5057 5257 5
5058 5258 3
5059 5259 6
5060 5260 6
5061 5261 4
5062 5262 3
5063 5263 5
5064 5264 9
5065 5265 4
5066 5266 5
5067 5267 2
5068 5268 5
5069 5269 7
5070 5270 5
5071 5271 4
5072 5272 4
5073 5273 3
5074 5274 4
5075 5275 6
5076 5276 5
5077 5277 5
5078 5278 3
5079 5279 4
5080 5280 2
5081 5281 4
5082 5282 3
5083 5283 4
5084 5284 7
5085 5285 4
5086 5286 4
5087 5287 4
5088 5288 5
5089 5289 5
5090 5290 4
5091 5291 4
5092 5292 5
5093 5293 3
5094 5294 5
5095 5295 2
5096 5296 4
5097 5297 3
5098 5298 6
5099 5299 3
5100 5300 7
5101 5301 5
5102 5302 4
5103 5303 3
5104 5304 2
5105 5305 4
5106 5306 3
5107 5307 4
5108 5308 2
5109 5309 2
5110 5310 2
5111 5311 2
5112 5312 3
5113 5313 2
5114 5314 2
5115 5315 2
5116 5316 2
5117 5317 2
5118 5318 2
5119 5319 2
5120 5320 2
5121 5321 2
5122 5322 2
5123 5323 2
5124 5324 2
5125 5325 2
5126 5326 2
5127 5327 3
5128 5328 2
5129 5329 2
5130 5330 2
5131 5331 2
5132 5332 2
5133 5333 2
5134 5334 2
5135 5335 2
5136 5336 2
5137 5337 2
5138 5338 2
5139 5339 2
5140 5340 2
5141 5341 2
5142 5342 2
5143 5343 2
5144 5344 2
5145 5345 2
5146 5346 3
5147 5347 2
5148 5348 2
5149 5349 2
5150 5350 2
5151 5351 2
5152 5352 2
5153 5353 2
5154 5354 2
5155 5355 3
5156 5356 2
5157 5357 2
5158 5358 2
5159 5359 2
5160 5360 2
5161 5361 2
5162 5362 2
5163 5363 3
5164 5364 2
5165 5365 2
5166 5366 2
5167 5367 2
5168 5368 2
5169 5369 2
5170 5370 3
5171 5371 2
5172 5372 2
5173 5373 2
5174 5374 3
5175 5375 3
5176 5376 2
5177 5377 2
5178 5378 2
5179 5379 3
5180 5380 3
5181 5381 3
5182 5382 4
5183 5383 4
5184 5384 4
5185 5385 3
5186 5386 4
5187 5387 4
5188 5388 5
5189 5389 4
5190 5390 3
5191 5391 4
5192 5392 5
5193 5393 3
5194 5394 3
5195 5395 4
5196 5396 4
5197 5397 3
5198 5398 4
5199 5399 2
5200 5400 4
5201 5401 2
5202 5402 3
5203 5403 4
5204 5404 3
5205 5405 4
5206 5406 3
5207 5407 3
5208 5408 4
5209 5409 4
5210 5410 4
5211 5411 5
5212 5412 4
5213 5413 5
5214 5414 4
5215 5415 5
5216 5416 5
5217 5417 4
5218 5418 3
5219 5419 2
5220 5420 4
5221 5421 3
5222 5422 3
5223 5423 3
5224 5424 5
5225 5425 4
5226 5426 4
5227 5427 3
5228 5428 4
5229 5429 5
5230 5430 6
5231 5431 6
5232 5432 7
5233 5433 3
5234 5434 5
5235 5435 4
5236 5436 4
5237 5437 4
5238 5438 4
5239 5439 6
5240 5440 4
5241 5441 2
5242 5442 2
5243 5443 2
5244 5444 2
5245 5445 2
5246 5446 2
5247 5447 2
5248 5448 2
5249 5449 2
5250 5450 4
5251 5451 2
5252 5452 5
5253 5453 2
5254 5454 2
5255 5455 2
5256 5456 2
5257 5457 2
5258 5458 2
5259 5459 2
5260 5460 4
5261 5461 3
5262 5462 3
5263 5463 4
5264 5464 5
5265 5465 6
5266 5466 5
5267 5467 2
5268 5468 5
5269 5469 2
5270 5470 7
5271 5471 3
5272 5472 4
5273 5473 6
5274 5474 5
5275 5475 6
5276 5476 2
5277 5477 2
5278 5478 5
5279 5479 3
5280 5480 2
5281 5481 6
5282 5482 2
5283 5483 5
5284 5484 4
5285 5485 5
5286 5486 4
5287 5487 4
5288 5488 4
5289 5489 4
5290 5490 5
5291 5491 4
5292 5492 3
5293 5493 3
5294 5494 3
5295 5495 2
5296 5496 4
5297 5497 6
5298 5498 2
5299 5499 2
5300 5500 3
5301 5501 2
5302 5502 2
5303 5503 2
5304 5504 2
5305 5505 2
5306 5506 2
5307 5507 2
5308 5508 2
5309 5509 7
5310 5510 6
5311 5511 6
5312 5512 2
5313 5513 2
5314 5514 2
5315 5515 3
5316 5516 3
5317 5517 2
5318 5518 6
5319 5519 4
5320 5520 4
5321 5521 5
5322 5522 3
5323 5523 2
5324 5524 3
5325 5525 3
5326 5526 4
5327 5527 3
5328 5528 4
5329 5529 3
5330 5530 5
5331 5531 3
5332 5532 4
5333 5533 3
5334 5534 4
5335 5535 3
5336 5536 3
5337 5537 5
5338 5538 5
5339 5539 5
5340 5540 5
5341 5541 4
5342 5542 3
5343 5543 4
5344 5544 5
5345 5545 5
5346 5546 3
5347 5547 6
5348 5548 4
5349 5549 3
5350 5550 4
5351 5551 5
5352 5552 7
5353 5553 4
5354 5554 6
5355 5555 6
5356 5556 5
5357 5557 3
5358 5558 3
5359 5559 5
5360 5560 3
5361 5561 3
5362 5562 3
5363 5563 5
5364 5564 5
5365 5565 5
5366 5566 4
5367 5567 4
5368 5568 4
5369 5569 4
5370 5570 4
5371 5571 4
5372 5572 4
5373 5573 5
5374 5574 5
5375 5575 4
5376 5576 4
5377 5577 4
5378 5578 6
5379 5579 6
5380 5580 3
5381 5581 4
5382 5582 4
5383 5583 5
5384 5584 2
5385 5585 2
5386 5586 4
5387 5587 3
5388 5588 4
5389 5589 5
5390 5590 6
5391 5591 4
5392 5592 4
5393 5593 3
5394 5594 3
5395 5595 4
5396 5596 2
5397 5597 5
5398 5598 4
5399 5599 6
5400 5600 3
5401 5601 2
5402 5602 3
5403 5603 3
5404 5604 3
5405 5605 2
5406 5606 2
5407 5607 3
5408 5608 3
5409 5609 3
5410 5610 3
5411 5611 6
5412 5612 4
5413 5613 3
5414 5614 4
5415 5615 2
5416 5616 7
5417 5617 4
5418 5618 8
5419 5619 7
5420 5620 5
5421 5621 5
5422 5622 2
5423 5623 4
5424 5624 6
5425 5625 6
5426 5626 5
5427 5627 6
5428 5628 5
5429 5629 6
5430 5630 5
5431 5631 2
5432 5632 2
5433 5633 2
5434 5634 2
5435 5635 5
5436 5636 2
5437 5637 2
5438 5638 2
5439 5639 2
5440 5640 2
5441 5641 2
5442 5642 5
5443 5643 2
5444 5644 2
5445 5645 2
5446 5646 2
5447 5647 2
5448 5648 2
5449 5649 2
5450 5650 2
5451 5651 3
5452 5652 2
5453 5653 3
5454 5654 3
5455 5655 3
5456 5656 2
5457 5657 2
5458 5658 2
5459 5659 4
5460 5660 2
5461 5661 2
5462 5662 2
5463 5663 2
5464 5664 2
5465 5665 2
5466 5666 2
5467 5667 4
5468 5668 3
5469 5669 4
5470 5670 6
5471 5671 3
5472 5672 4
5473 5673 2
5474 5674 3
5475 5675 9
5476 5676 4
5477 5677 2
5478 5678 4
5479 5679 4
5480 5680 5
5481 5681 2
5482 5682 8
5483 5683 2
5484 5684 6
5485 5685 3
5486 5686 4
5487 5687 13
5488 5688 2
5489 5689 5
5490 5690 5
5491 5691 7
5492 5692 3
5493 5693 3
5494 5694 4
5495 5695 5
5496 5696 6
5497 5697 6
5498 5698 3
5499 5699 4
5500 5700 7
5501 5701 3
5502 5702 3
5503 5703 3
5504 5704 2
5505 5705 3
5506 5706 2
5507 5707 2
5508 5708 3
5509 5709 2
5510 5710 2
5511 5711 3
5512 5712 3
5513 5713 3
5514 5714 2
5515 5715 3
5516 5716 4
5517 5717 4
5518 5718 5
5519 5719 4
5520 5720 4
5521 5721 2
5522 5722 5
5523 5723 2
5524 5724 3
5525 5725 4
5526 5726 4
5527 5727 4
5528 5728 4
5529 5729 7
5530 5730 6
5531 5731 2
5532 5732 4
5533 5733 4
5534 5734 2
5535 5735 3
5536 5736 2
5537 5737 5
5538 5738 3
5539 5739 2
5540 5740 8
5541 5741 4
5542 5742 3
5543 5743 3
5544 5744 2
5545 5745 5
5546 5746 7
5547 5747 8
5548 5748 8
5549 5749 5
5550 5750 4
5551 5751 4
5552 5752 3
5553 5753 2
5554 5754 5
5555 5755 4
5556 5756 3
5557 5757 5
5558 5758 6
5559 5759 2
5560 5760 5
5561 5761 2
5562 5762 5
5563 5763 2
5564 5764 6
5565 5765 5
5566 5766 4
5567 5767 4
5568 5768 2
5569 5769 2
5570 5770 2
5571 5771 2
5572 5772 6
5573 5773 2
5574 5774 2
5575 5775 2
5576 5776 7
5577 5777 6
5578 5778 2
5579 5779 13
5580 5780 13
5581 5781 14
5582 5782 8
5583 5783 6
5584 5784 4
5585 5785 7
5586 5786 11
5587 5787 2
5588 5788 2
5589 5789 2
5590 5790 2
5591 5791 2
5592 5792 3
5593 5793 5
5594 5794 2
5595 5795 3
5596 5796 2
5597 5797 2
5598 5798 2
5599 5799 3
5600 5800 3
5601 5801 4
5602 5802 3
5603 5803 3
5604 5804 2
5605 5805 3
5606 5806 4
5607 5807 4
5608 5808 3
5609 5809 5
5610 5810 3
5611 5811 3
5612 5812 3
5613 5813 4
5614 5814 5
5615 5815 4
5616 5816 4
5617 5817 3
5618 5818 4
5619 5819 2
5620 5820 2
5621 5821 5
5622 5822 4
5623 5823 3
5624 5824 3
5625 5825 3
5626 5826 3
5627 5827 3
5628 5828 4
5629 5829 5
5630 5830 3
5631 5831 5
5632 5832 2
5633 5833 3
5634 5834 2
5635 5835 5
5636 5836 5
5637 5837 3
5638 5838 2
5639 5839 2
5640 5840 5
5641 5841 2
5642 5842 5
5643 5843 6
5644 5844 5
5645 5845 5
5646 5846 6
5647 5847 2
5648 5848 2
5649 5849 2
5650 5850 3
5651 5851 3
5652 5852 2
5653 5853 2
5654 5854 2
5655 5855 2
5656 5856 5
5657 5857 9
5658 5858 2
5659 5859 5
5660 5860 2
5661 5861 2
5662 5862 2
5663 5863 2
5664 5864 2
5665 5865 7
5666 5866 2
5667 5867 2
5668 5868 3
5669 5869 2
5670 5870 4
5671 5871 4
5672 5872 6
5673 5873 3
5674 5874 3
5675 5875 5
5676 5876 7
5677 5877 8
5678 5878 4
5679 5879 3
5680 5880 4
5681 5881 7
5682 5882 5
5683 5883 7
5684 5884 4
5685 5885 10
5686 5886 4
5687 5887 8
5688 5888 7
5689 5889 6
5690 5890 7
5691 5891 8
5692 5892 8
5693 5893 3
5694 5894 8
5695 5895 3
5696 5896 6
5697 5897 4
5698 5898 4
5699 5899 6
5700 5900 3
5701 5901 7
5702 5902 10
5703 5903 7
5704 5904 5
5705 5905 3
5706 5906 3
5707 5907 4
5708 5908 4
5709 5909 5
5710 5910 7
5711 5911 4
5712 5912 4
5713 5913 6
5714 5914 9
5715 5915 8
5716 5916 9
5717 5917 8
5718 5918 7
5719 5919 6
5720 5920 8
5721 5921 8
5722 5922 6
5723 5923 5
5724 5924 7
5725 5925 5
5726 5926 8
5727 5927 6
5728 5928 7
5729 5929 7
5730 5930 8
5731 5931 6
5732 5932 7
5733 5933 8
5734 5934 7
5735 5935 5
5736 5936 5
5737 5937 5
5738 5938 6
5739 5939 5
5740 5940 8
5741 5941 6
5742 5942 6
5743 5943 5
5744 5944 5
5745 5945 5
5746 5946 7
5747 5947 7
5748 5948 7
5749 5949 6
5750 5950 6
5751 5951 6
5752 5952 6
5753 5953 6
5754 5954 6
5755 5955 5
5756 5956 6
5757 5957 6
5758 5958 5
5759 5959 4
5760 5960 4
5761 5961 5
5762 5962 3
5763 5963 4
5764 5964 4
5765 5965 5
5766 5966 2
5767 5967 4
5768 5968 2
5769 5969 5
5770 5970 2
5771 5971 4
5772 5972 4
5773 5973 5
5774 5974 4
5775 5975 3
5776 5976 4
5777 5977 4
5778 5978 4
5779 5979 2
5780 5980 4
5781 5981 2
5782 5982 2
5783 5983 3
5784 5984 3
5785 5985 2
5786 5986 2
5787 5987 3
5788 5988 5
5789 5989 4
5790 5990 4
5791 5991 2
5792 5992 4
5793 5993 3
5794 5994 4
5795 5995 4
5796 5996 5
5797 5997 4
5798 5998 4
5799 5999 5
5800 6000 4
5801 6001 2
5802 6002 5
5803 6003 3
5804 6004 3
5805 6005 4
5806 6006 3
5807 6007 3
5808 6008 3
5809 6009 4
5810 6010 3
5811 6011 5
5812 6012 2
5813 6013 3
5814 6014 4
5815 6015 3
5816 6016 3
5817 6017 3
5818 6018 4
5819 6019 3
5820 6020 5
5821 6021 3
5822 6022 3
5823 6023 4
5824 6024 3
5825 6025 3
5826 6026 3
5827 6027 3
5828 6028 2
5829 6029 3
5830 6030 3
5831 6031 7
5832 6032 3
5833 6033 3
5834 6034 3
5835 6035 4
5836 6036 3
5837 6037 3
5838 6038 3
5839 6039 3
5840 6040 3
5841 6041 4
5842 6042 4
5843 6043 3
5844 6044 2
5845 6045 2
5846 6046 2
5847 6047 2
5848 6048 2
5849 6049 3
5850 6050 2
5851 6051 5
5852 6052 5
5853 6053 5
5854 6054 4
5855 6055 5
5856 6056 2
5857 6057 4
5858 6058 3
5859 6059 4
5860 6060 5
5861 6061 4
5862 6062 4
5863 6063 3
5864 6064 3
5865 6065 2
5866 6066 3
5867 6067 3
5868 6068 2
5869 6069 2
5870 6070 3
5871 6071 4
5872 6072 4
5873 6073 4
5874 6074 5
5875 6075 4
5876 6076 5
5877 6077 3
5878 6078 3
5879 6079 6
5880 6080 2
5881 6081 5
5882 6082 5
5883 6083 7
5884 6084 5
5885 6085 3
5886 6086 2
5887 6087 2
5888 6088 5
5889 6089 5
5890 6090 4
5891 6091 2
5892 6092 4
5893 6093 2
5894 6094 4
5895 6095 4
5896 6096 5
5897 6097 6
5898 6098 5
5899 6099 5
5900 6100 6
5901 6101 7
5902 6102 8
5903 6103 7
5904 6104 7
5905 6105 8
5906 6106 6
5907 6107 7
5908 6108 2
5909 6109 6
5910 6110 5
5911 6111 7
5912 6112 5
5913 6113 6
5914 6114 8
5915 6115 6
5916 6116 7
5917 6117 7
5918 6118 6
5919 6119 3
5920 6120 3
5921 6121 3
5922 6122 7
5923 6123 7
5924 6124 6
5925 6125 6
5926 6126 6
5927 6127 7
5928 6128 7
5929 6129 7
5930 6130 3
5931 6131 5
5932 6132 4
5933 6133 4
5934 6134 5
5935 6135 6
5936 6136 2
5937 6137 6
5938 6138 3
5939 6139 5
5940 6140 4
5941 6141 3
5942 6142 3
5943 6143 5
5944 6144 3
5945 6145 7
5946 6146 4
5947 6147 5
5948 6148 3
5949 6149 7
5950 6150 2
5951 6151 3
5952 6152 3
5953 6153 3
5954 6154 2
5955 6155 2
5956 6156 2
5957 6157 3
5958 6158 2
5959 6159 2
5960 6160 3
5961 6161 3
5962 6162 3
5963 6163 6
5964 6164 7
5965 6165 7
5966 6166 2
5967 6167 7
5968 6168 7
5969 6169 7
5970 6170 8
5971 6171 9
5972 6172 2
5973 6173 3
5974 6174 3
5975 6175 3
5976 6176 3
5977 6177 9
5978 6178 3
5979 6179 2
5980 6180 2
5981 6181 6
5982 6182 10
5983 6183 5
5984 6184 9
5985 6185 15
5986 6186 11
5987 6187 10
5988 6188 7
5989 6189 10
5990 6190 9
5991 6191 7
5992 6192 9
5993 6193 9
5994 6194 9
5995 6195 6
5996 6196 8
5997 6197 7
5998 6198 7
5999 6199 7
6000 6200 5
6001 6201 6
6002 6202 7
6003 6203 7
6004 6204 4
6005 6205 3
6006 6206 4
6007 6207 3
6008 6208 2
6009 6209 3
6010 6210 2
6011 6211 3
6012 6212 4
6013 6213 8
6014 6214 4
6015 6215 5
6016 6216 7
6017 6217 3
6018 6218 7
6019 6219 7
6020 6220 9
6021 6221 8
6022 6222 8
6023 6223 8
6024 6224 3
6025 6225 8
6026 6226 7
6027 6227 5
6028 6228 6
6029 6229 7
6030 6230 8
6031 6231 5
6032 6232 7
6033 6233 6
6034 6234 8
6035 6235 3
6036 6236 7
6037 6237 8
6038 6238 7
6039 6239 7
6040 6240 7
6041 6241 5
6042 6242 7
6043 6243 7
6044 6244 7
6045 6245 8
6046 6246 7
6047 6247 7
6048 6248 3
6049 6249 9
6050 6250 7
6051 6251 2
6052 6252 6
6053 6253 9
6054 6254 6
6055 6255 2
6056 6256 2
6057 6257 6
6058 6258 7
6059 6259 6
6060 6260 7
6061 6261 6
6062 6262 2
6063 6263 3
6064 6264 7
6065 6265 6
6066 6266 6
6067 6267 3
6068 6268 3
6069 6269 8
6070 6270 4
6071 6271 8
6072 6272 7
6073 6273 5
6074 6274 2
6075 6275 3
6076 6276 2
6077 6277 3
6078 6278 6
6079 6279 5
6080 6280 5
6081 6281 5
6082 6282 4
6083 6283 4
6084 6284 10
6085 6285 8
6086 6286 5
6087 6287 7
6088 6288 5
6089 6289 8
6090 6290 8
6091 6291 4
6092 6292 6
6093 6293 5
6094 6294 5
6095 6295 5
6096 6296 3
6097 6297 3
6098 6298 6
6099 6299 3
6100 6300 3
6101 6301 3
6102 6302 2
6103 6303 2
6104 6304 5
6105 6305 6
6106 6306 6
6107 6307 5
6108 6308 5
6109 6309 6
6110 6310 8
6111 6311 6
6112 6312 6
6113 6313 4
6114 6314 6
6115 6315 6
6116 6316 6
6117 6317 6
6118 6318 5
6119 6319 5
6120 6320 8
6121 6321 6
6122 6322 7
6123 6323 9
6124 6324 8
6125 6325 7
6126 6326 6
6127 6327 8
6128 6328 8
6129 6329 8
6130 6330 8
6131 6331 8
6132 6332 7
6133 6333 7
6134 6334 9
6135 6335 6
6136 6336 4
6137 6337 7
6138 6338 6
6139 6339 6
6140 6340 4
6141 6341 5
6142 6342 6
6143 6343 6
6144 6344 5
6145 6345 8
6146 6346 8
6147 6347 8
6148 6348 8
6149 6349 8
6150 6350 7
6151 6351 6
6152 6352 4
6153 6353 7
6154 6354 4
6155 6355 3
6156 6356 4
6157 6357 6
6158 6358 4
6159 6359 4
6160 6360 7
6161 6361 6
6162 6362 5
6163 6363 4
6164 6364 7
6165 6365 7
6166 6366 9
6167 6367 7
6168 6368 6
6169 6369 6
6170 6370 7
6171 6371 5
6172 6372 6
6173 6373 6
6174 6374 6
6175 6375 7
6176 6376 7
6177 6377 8
6178 6378 5
6179 6379 5
6180 6380 6
6181 6381 6
6182 6382 6
6183 6383 7
6184 6384 5
6185 6385 6
6186 6386 7
6187 6387 4
6188 6388 8
6189 6389 4
6190 6390 7
6191 6391 7
6192 6392 6
6193 6393 5
6194 6394 7
6195 6395 5
6196 6396 6
6197 6397 7
6198 6398 8
6199 6399 9
6200 6400 8
6201 6401 8
6202 6402 5
6203 6403 6
6204 6404 5
6205 6405 6
6206 6406 6
6207 6407 5
6208 6408 5
6209 6409 5
6210 6410 5
6211 6411 7
6212 6412 5
6213 6413 5
6214 6414 6
6215 6415 6
6216 6416 7
6217 6417 7
6218 6418 6
6219 6419 7
6220 6420 8
6221 6421 8
6222 6422 6
6223 6423 8
6224 6424 7
6225 6425 8
6226 6426 8
6227 6427 9
6228 6428 9
6229 6429 10
6230 6430 9
6231 6431 9
6232 6432 9
6233 6433 6
6234 6434 7
6235 6435 7
6236 6436 8
6237 6437 5
6238 6438 8
6239 6439 7
6240 6440 8
6241 6441 6
6242 6442 7
6243 6443 7
6244 6444 8
6245 6445 8
6246 6446 5
6247 6447 7
6248 6448 8
6249 6449 8
6250 6450 8
6251 6451 8
6252 6452 8
6253 6453 8
6254 6454 6
6255 6455 6
6256 6456 6
6257 6457 5
6258 6458 8
6259 6459 7
6260 6460 9
6261 6461 7
6262 6462 5
6263 6463 5
6264 6464 3
6265 6465 8
6266 6466 7
6267 6467 7
6268 6468 6
6269 6469 6
6270 6470 9
6271 6471 8
6272 6472 8
6273 6473 8
6274 6474 8
6275 6475 8
6276 6476 7
6277 6477 6
6278 6478 9
6279 6479 8
6280 6480 7
6281 6481 7
6282 6482 5
6283 6483 7
6284 6484 8
6285 6485 7
6286 6486 9
6287 6487 7
6288 6488 4
6289 6489 6
6290 6490 7
6291 6491 7
6292 6492 7
6293 6493 7
6294 6494 6
6295 6495 9
6296 6496 6
6297 6497 5
6298 6498 6
6299 6499 6
6300 6500 6
6301 6501 7
6302 6502 8
6303 6503 7
6304 6504 3
6305 6505 9
6306 6506 8
6307 6507 8
6308 6508 7
6309 6509 4
6310 6510 8
6311 6511 6
6312 6512 8
6313 6513 5
6314 6514 8
6315 6515 8
6316 6516 9
6317 6517 8
6318 6518 6
6319 6519 5
6320 6520 7
6321 6521 5
6322 6522 6
6323 6523 6
6324 6524 8
6325 6525 9
6326 6526 8
6327 6527 3
6328 6528 8
6329 6529 7
6330 6530 7
6331 6531 6
6332 6532 2
6333 6533 5
6334 6534 7
6335 6535 4
6336 6536 5
6337 6537 5
6338 6538 4
6339 6539 4
6340 6540 7
6341 6541 8
6342 6542 9
6343 6543 7
6344 6544 4
6345 6545 4
6346 6546 3
6347 6547 3
6348 6548 3
6349 6549 7
6350 6550 7
6351 6551 8
6352 6552 3
6353 6553 6
6354 6554 5
6355 6555 3
6356 6556 6
6357 6557 7
6358 6558 6
6359 6559 4
6360 6560 3
6361 6561 5
6362 6562 6
6363 6563 6
6364 6564 9
6365 6565 9
6366 6566 6
6367 6567 5
6368 6568 7
6369 6569 6
6370 6570 7
6371 6571 6
6372 6572 5
6373 6573 9
6374 6574 8
6375 6575 8
6376 6576 5
6377 6577 7
6378 6578 7
6379 6579 8
6380 6580 7
6381 6581 8
6382 6582 8
6383 6583 7
6384 6584 7
6385 6585 7
6386 6586 7
6387 6587 6
6388 6588 8
6389 6589 6
6390 6590 6
6391 6591 4
6392 6592 6
6393 6593 6
6394 6594 7
6395 6595 6
6396 6596 5
6397 6597 9
6398 6598 9
6399 6599 9
6400 6600 7
6401 6601 7
6402 6602 9
6403 6603 7
6404 6604 8
6405 6605 8
6406 6606 7
6407 6607 5
6408 6608 7
6409 6609 8
6410 6610 7
6411 6611 8
6412 6612 7
6413 6613 7
6414 6614 6
6415 6615 7
6416 6616 6
6417 6617 6
6418 6618 6
6419 6619 6
6420 6620 6
6421 6621 4
6422 6622 6
6423 6623 5
6424 6624 2
6425 6625 4
6426 6626 4
6427 6627 4
6428 6628 4
6429 6629 5
6430 6630 4
6431 6631 4
6432 6632 4
6433 6633 5
6434 6634 5
6435 6635 5
6436 6636 4
6437 6637 5
6438 6638 4
6439 6639 4
6440 6640 5
6441 6641 5
6442 6642 4
6443 6643 4
6444 6644 6
6445 6645 7
6446 6646 7
6447 6647 6
6448 6648 5
6449 6649 5
6450 6650 7
6451 6651 7
6452 6652 6
6453 6653 7
6454 6654 7
6455 6655 7
6456 6656 8
6457 6657 6
6458 6658 6
6459 6659 6
6460 6660 6
6461 6661 7
6462 6662 5
6463 6663 6
6464 6664 6
6465 6665 6
6466 6666 7
6467 6667 4
6468 6668 7
6469 6669 5
6470 6670 7
6471 6671 4
6472 6672 6
6473 6673 4
6474 6674 6
6475 6675 7
6476 6676 7
6477 6677 7
6478 6678 5
6479 6679 4
6480 6680 4
6481 6681 6
6482 6682 5
6483 6683 7
6484 6684 5
6485 6685 5
6486 6686 6
6487 6687 6
6488 6688 6
6489 6689 6
6490 6690 6
6491 6691 4
6492 6692 4
6493 6693 4
6494 6694 5
6495 6695 5
6496 6696 4
6497 6697 5
6498 6698 4
6499 6699 4
6500 6700 7
6501 6701 5
6502 6702 4
6503 6703 5
6504 6704 5
6505 6705 4
6506 6706 5
6507 6707 4
6508 6708 5
6509 6709 4
6510 6710 4
6511 6711 4
6512 6712 4
6513 6713 4
6514 6714 6
6515 6715 6
6516 6716 6
6517 6717 4
6518 6718 5
6519 6719 4
6520 6720 4
6521 6721 3
6522 6722 4
6523 6723 4
6524 6724 4
6525 6725 6
6526 6726 6
6527 6727 7
6528 6728 7
6529 6729 7
6530 6730 5
6531 6731 7
6532 6732 7
6533 6733 6
6534 6734 5
6535 6735 5
6536 6736 7
6537 6737 5
6538 6738 7
6539 6739 7
6540 6740 6
6541 6741 6
6542 6742 6
6543 6743 5
6544 6744 6
6545 6745 7
6546 6746 5
6547 6747 7
6548 6748 7
6549 6749 7
6550 6750 7
6551 6751 7
6552 6752 6
6553 6753 4
6554 6754 4
6555 6755 4
6556 6756 4
6557 6757 7
6558 6758 4
6559 6759 4
6560 6760 5
6561 6761 5
6562 6762 4
6563 6763 4
6564 6764 4
6565 6765 4
6566 6766 5
6567 6767 4
6568 6768 4
6569 6769 6
6570 6770 4
6571 6771 7
6572 6772 6
6573 6773 7
6574 6774 6
6575 6775 4
6576 6776 6
6577 6777 6
6578 6778 6
6579 6779 6
6580 6780 4
6581 6781 4
6582 6782 3
6583 6783 5
6584 6784 4
6585 6785 6
6586 6786 4
6587 6787 6
6588 6788 7
6589 6789 4
6590 6790 7
6591 6791 6
6592 6792 5
6593 6793 4
6594 6794 7
6595 6795 5
6596 6796 6
6597 6797 5
6598 6798 4
6599 6799 5
6600 6800 4
6601 6801 3
6602 6802 5
6603 6803 4
6604 6804 4
6605 6805 4
6606 6806 5
6607 6807 3
6608 6808 3
6609 6809 3
6610 6810 4
6611 6811 4
6612 6812 5
6613 6813 5
6614 6814 5
6615 6815 5
6616 6816 4
6617 6817 5
6618 6818 4
6619 6819 5
6620 6820 6
6621 6821 5
6622 6822 5
6623 6823 5
6624 6824 5
6625 6825 5
6626 6826 4
6627 6827 4
6628 6828 4
6629 6829 4
6630 6830 4
6631 6831 4
6632 6832 4
6633 6833 5
6634 6834 4
6635 6835 4
6636 6836 4
6637 6837 4
6638 6838 4
6639 6839 4
6640 6840 5
6641 6841 4
6642 6842 3
6643 6843 4
6644 6844 4
6645 6845 4
6646 6846 5
6647 6847 4
6648 6848 6
6649 6849 6
6650 6850 4
6651 6851 4
6652 6852 5
6653 6853 5
6654 6854 5
6655 6855 5
6656 6856 5
6657 6857 4
6658 6858 7
6659 6859 4
6660 6860 4
6661 6861 10
6662 6862 7
6663 6863 4
6664 6864 5
6665 6865 5
6666 6866 5
6667 6867 6
6668 6868 6
6669 6869 6
6670 6870 6
6671 6871 6
6672 6872 5
6673 6873 6
6674 6874 7
6675 6875 4
6676 6876 5
6677 6877 6
6678 6878 4
6679 6879 7
6680 6880 4
6681 6881 6
6682 6882 6
6683 6883 7
6684 6884 8
6685 6885 5
6686 6886 6
6687 6887 5
6688 6888 5
6689 6889 5
6690 6890 6
6691 6891 5
6692 6892 4
6693 6893 5
6694 6894 6
6695 6895 4
6696 6896 5
6697 6897 5
6698 6898 6
6699 6899 5
6700 6900 4
6701 6901 4
6702 6902 5
6703 6903 4
6704 6904 6
6705 6905 5
6706 6906 5
6707 6907 6
6708 6908 5
6709 6909 7
6710 6910 5
6711 6911 6
6712 6912 6
6713 6913 7
6714 6914 5
6715 6915 5
6716 6916 5
6717 6917 5
6718 6918 5
6719 6919 5
6720 6920 5
6721 6921 6
6722 6922 5
6723 6923 5
6724 6924 5
6725 6925 3
6726 6926 4
6727 6927 6
6728 6928 5
6729 6929 6
6730 6930 4
6731 6931 6
6732 6932 4
6733 6933 6
6734 6934 6
6735 6935 7
6736 6936 4
6737 6937 4
6738 6938 6
6739 6939 4
6740 6940 9
6741 6941 6
6742 6942 7
6743 6943 6
6744 6944 8
6745 6945 7
6746 6946 5
6747 6947 5
6748 6948 5
6749 6949 14
6750 6950 7
6751 6951 7
6752 6952 8
6753 6953 9
6754 6954 8
6755 6955 11
6756 6956 7
6757 6957 12
6758 6958 11
6759 6959 8
6760 6960 8
6761 6961 9
6762 6962 10
6763 6963 6
6764 6964 6
6765 6965 7
6766 6966 8
6767 6967 7
6768 6968 9
6769 6969 7
6770 6970 8
6771 6971 8
6772 6972 4
6773 6973 5
6774 6974 9
6775 6975 7
6776 6976 13
6777 6977 10
6778 6978 13
6779 6979 6
6780 6980 8
6781 6981 9
6782 6982 5
6783 6983 7
6784 6984 6
6785 6985 8
6786 6986 9
6787 6987 8
6788 6988 8
6789 6989 6
6790 6990 7
6791 6991 7
6792 6992 7
6793 6993 9
6794 6994 10
6795 6995 6
6796 6996 6
6797 6997 7
6798 6998 4
6799 6999 6
6800 7000 2
