# Supplementary material for: Histone variant H2A.Z modulates nucleosome dynamics to promote DNA accessibility
Source: Nat Commun. 2023 Feb 11;14:769. doi: 10.1038/s41467-023-36465-5 (PMC9918499; doi:10.1038/s41467-023-36465-5)
Supplement: Supplementary file 4 — Source Data [file 41467_2023_36465_MOESM4_ESM.zip › data/table 1 Summary of main simulation systems.txt]

Simulation systems	Force field	Water model	Simulation time
NUCH2A/H2A (H2A/H2A+H3/H3)	AMBER FF14SB + OL15	OPC	3 runs * 7000ns
NUCH2A.Z/H2A.Z (H2A.Z/H2A.Z+H3/H3)	AMBER FF14SB + OL15	OPC	3 runs * 7000ns
NUCH2A.Z/H2A.Z+H3.3/H3.3 (H2A.Z/H2A.Z+H3.3/H3.3)	AMBER FF14SB + OL15	OPC	3 runs * 7000ns
NUCH2A/H2A.Z+H3/H3.3 (H2A/H2A.Z+H3/H3.3)	AMBER FF14SB + OL15	OPC	3 runs * 7000ns
