# Supplementary material for: Histone variant H2A.Z modulates nucleosome dynamics to promote DNA accessibility
Source: Nat Commun. 2023 Feb 11;14:769. doi: 10.1038/s41467-023-36465-5 (PMC9918499; doi:10.1038/s41467-023-36465-5)
Supplement: Supplementary file 4 — Source Data [file 41467_2023_36465_MOESM4_ESM.zip › data/table 2 Summary of supplementary simulation systems.txt]

Simulation systems	Force field	Water model	Simulation time
H2AH2AZtail  (two copies of H2A with H2A.Z C-terminal tail) 	AMBER FF14SB + OL15	OPC	1 run * 2000ns
			
H2AZH2Atail  (two copies of H2A.Z with H2A C-terminal tail)	AMBER FF14SB +�OL15	OPC	1 run * 2000ns
			
H2AZrestraint 	AMBER FF14SB +�OL15	OPC	1 run * 2000ns
			
